# Supplementary material for: Global Interactome Mapping Reveals Pro-tumorigenic Interactions of NF-κB in Breast Cancer
Source: Mol Cell Proteomics. 2024 Feb 28;23(4):100744. doi: 10.1016/j.mcpro.2024.100744 (PMC10988130; doi:10.1016/j.mcpro.2024.100744)
Supplement: Supplemental File 1 [file mmc1.xlsx]

## Sheet: S1_DIA_windows
Supplementary Table S1. The m/z precursor range windows used for LC-MS/MS measurements in DIA mode for immunoprecipitation and total proteome experiments.
Compound	Formula	Adduct	m/z	z	t start (min)	t stop (min)	Isolation Window (m/z)	Normalized AGC Target (%)
		(no adduct)	361.5	2	0	130	23	1000
		(no adduct)	381.5	2	0	130	19	1000
		(no adduct)	398.5	2	0	130	17	1000
		(no adduct)	413.5	2	0	130	15	1000
		(no adduct)	427	2	0	130	14	1000
		(no adduct)	440	2	0	130	14	1000
		(no adduct)	452.5	2	0	130	13	1000
		(no adduct)	464	2	0	130	12	1000
		(no adduct)	475.5	2	0	130	13	1000
		(no adduct)	487.5	2	0	130	13	1000
		(no adduct)	499.5	2	0	130	13	1000
		(no adduct)	511	2	0	130	12	1000
		(no adduct)	522.5	2	0	130	13	1000
		(no adduct)	534.5	2	0	130	13	1000
		(no adduct)	546.5	2	0	130	13	1000
		(no adduct)	558	2	0	130	12	1000
		(no adduct)	569.5	2	0	130	13	1000
		(no adduct)	581.5	2	0	130	13	1000
		(no adduct)	594.5	2	0	130	15	1000
		(no adduct)	607.5	2	0	130	13	1000
		(no adduct)	619.5	2	0	130	13	1000
		(no adduct)	633	2	0	130	16	1000
		(no adduct)	647.5	2	0	130	15	1000
		(no adduct)	661.5	2	0	130	15	1000
		(no adduct)	675.5	2	0	130	15	1000
		(no adduct)	690	2	0	130	16	1000
		(no adduct)	705.5	2	0	130	17	1000
		(no adduct)	722.5	2	0	130	19	1000
		(no adduct)	741	2	0	130	20	1000
		(no adduct)	760.5	2	0	130	21	1000
		(no adduct)	781	2	0	130	22	1000
		(no adduct)	803	2	0	130	24	1000
		(no adduct)	826.5	2	0	130	25	1000
		(no adduct)	853	2	0	130	30	1000
		(no adduct)	883	2	0	130	32	1000
		(no adduct)	918.5	2	0	130	41	1000
		(no adduct)	960.5	2	0	130	45	1000
		(no adduct)	1013	2	0	130	62	1000
		(no adduct)	1085	2	0	130	84	1000
		(no adduct)	1388	2	0	130	524	1000
