# Supplementary material for: Global Interactome Mapping Reveals Pro-tumorigenic Interactions of NF-κB in Breast Cancer
Source: Mol Cell Proteomics. 2024 Feb 28;23(4):100744. doi: 10.1016/j.mcpro.2024.100744 (PMC10988130; doi:10.1016/j.mcpro.2024.100744)
Supplement: Supplemental File 2 [file mmc2.xlsx]

## Sheet: S2_SEC-PCP-SILAC
Supplementary Table S2. Mass spectrometry protein group level data from SEC-PCP-SILAC experiment consisting of 80 SEC fractions from MCF-7 lysates with inhibited NF-κB (SILAC heavy) or uninhibited NF-κB (SILAC medium) pathway.
Protein IDs	Majority protein IDs	Peptide counts (all)	Peptide counts (razor+unique)	Peptide counts (unique)	Fasta headers	Number of proteins	Peptides	Razor + unique peptides	Unique peptides	Peptides Fraction_01	Peptides Fraction_02	Peptides Fraction_03	Peptides Fraction_04	Peptides Fraction_05	Peptides Fraction_06	Peptides Fraction_07	Peptides Fraction_08	Peptides Fraction_09	Peptides Fraction_10	Peptides Fraction_11	Peptides Fraction_12	Peptides Fraction_13	Peptides Fraction_14	Peptides Fraction_15	Peptides Fraction_16	Peptides Fraction_17	Peptides Fraction_18	Peptides Fraction_19	Peptides Fraction_20	Peptides Fraction_21	Peptides Fraction_22	Peptides Fraction_23	Peptides Fraction_24	Peptides Fraction_25	Peptides Fraction_26	Peptides Fraction_27	Peptides Fraction_28	Peptides Fraction_29	Peptides Fraction_30	Peptides Fraction_31	Peptides Fraction_32	Peptides Fraction_33	Peptides Fraction_34	Peptides Fraction_35	Peptides Fraction_36	Peptides Fraction_37	Peptides Fraction_38	Peptides Fraction_39	Peptides Fraction_40
sp|Q9Y6Y8|S23IP_HUMAN	sp|Q9Y6Y8|S23IP_HUMAN	16	16	16	sp|Q9Y6Y8|S23IP_HUMAN SEC23-interacting protein OS=Homo sapiens OX=9606 GN=SEC23IP PE=1 SV=1	1	16	16	16	0	0	1	0	4	11	11	1	1	2	0	0	0	0	0	0	0	0	0	0	0	0	0	0	0	0	0	0	0	0	0	0	0	0	2	1	0	0	0	0
sp|Q9Y6Y0|NS1BP_HUMAN	sp|Q9Y6Y0|NS1BP_HUMAN	14	14	14	sp|Q9Y6Y0|NS1BP_HUMAN Influenza virus NS1A-binding protein OS=Homo sapiens OX=9606 GN=IVNS1ABP PE=1 SV=3	1	14	14	14	0	0	0	0	0	0	0	0	0	0	0	0	1	7	13	8	1	0	0	0	0	0	0	0	0	0	0	0	0	0	0	0	0	0	0	0	0	0	0	0
sp|Q9Y6X5|ENPP4_HUMAN;sp|Q6UWV6|ENPP7_HUMAN	sp|Q9Y6X5|ENPP4_HUMAN	3;1	3;1	3;1	sp|Q9Y6X5|ENPP4_HUMAN Bis(5-adenosyl)-triphosphatase ENPP4 OS=Homo sapiens OX=9606 GN=ENPP4 PE=1 SV=3	2	3	3	3	0	1	1	0	1	0	0	0	0	0	0	0	0	0	0	0	0	0	0	0	0	0	0	0	0	0	0	0	0	1	2	3	2	1	0	0	0	0	0	0
sp|Q9Y6W5|WASF2_HUMAN	sp|Q9Y6W5|WASF2_HUMAN	5	5	4	sp|Q9Y6W5|WASF2_HUMAN Wiskott-Aldrich syndrome protein family member 2 OS=Homo sapiens OX=9606 GN=WASF2 PE=1 SV=3	1	5	5	4	0	0	0	0	0	0	0	0	0	0	0	3	2	0	1	0	0	0	0	0	0	0	0	0	0	0	0	0	0	0	0	0	1	0	0	0	0	0	0	0
sp|Q9Y6W3|CAN7_HUMAN	sp|Q9Y6W3|CAN7_HUMAN	14	14	14	sp|Q9Y6W3|CAN7_HUMAN Calpain-7 OS=Homo sapiens OX=9606 GN=CAPN7 PE=1 SV=1	1	14	14	14	0	0	1	0	0	0	0	0	0	0	0	0	0	0	0	0	0	0	0	0	0	0	0	0	0	0	0	0	4	12	7	0	0	0	0	0	0	0	0	0
sp|Q9Y6U3|ADSV_HUMAN	sp|Q9Y6U3|ADSV_HUMAN	17	17	17	sp|Q9Y6U3|ADSV_HUMAN Adseverin OS=Homo sapiens OX=9606 GN=SCIN PE=1 SV=4	1	17	17	17	0	0	0	0	0	0	0	0	0	0	0	0	0	0	0	0	0	8	15	14	5	0	0	0	0	0	0	0	0	0	0	0	0	0	0	0	0	0	0	0
sp|Q9Y6Q5|AP1M2_HUMAN	sp|Q9Y6Q5|AP1M2_HUMAN	20	20	16	sp|Q9Y6Q5|AP1M2_HUMAN AP-1 complex subunit mu-2 OS=Homo sapiens OX=9606 GN=AP1M2 PE=1 SV=4	1	20	20	16	1	1	1	0	1	2	2	0	1	0	0	2	13	20	14	8	2	0	0	0	0	0	0	0	0	0	0	0	0	0	0	0	0	0	0	0	0	0	1	0
sp|Q9Y6N7|ROBO1_HUMAN	sp|Q9Y6N7|ROBO1_HUMAN	2	2	2	sp|Q9Y6N7|ROBO1_HUMAN Roundabout homolog 1 OS=Homo sapiens OX=9606 GN=ROBO1 PE=1 SV=1	1	2	2	2	0	0	0	0	0	0	0	0	0	0	0	0	0	0	0	0	0	2	1	0	0	0	0	0	0	0	0	0	0	0	0	0	0	0	0	0	0	0	0	0
sp|Q9Y6N5|SQOR_HUMAN	sp|Q9Y6N5|SQOR_HUMAN	2	2	2	sp|Q9Y6N5|SQOR_HUMAN Sulfide:quinone oxidoreductase, mitochondrial OS=Homo sapiens OX=9606 GN=SQOR PE=1 SV=1	1	2	2	2	0	0	0	0	2	1	0	0	0	0	0	0	0	0	0	0	0	0	0	0	0	0	0	0	0	0	0	0	0	0	0	0	0	0	0	0	0	0	0	0
sp|Q9Y6K9|NEMO_HUMAN	sp|Q9Y6K9|NEMO_HUMAN	12	12	12	sp|Q9Y6K9|NEMO_HUMAN NF-kappa-B essential modulator OS=Homo sapiens OX=9606 GN=IKBKG PE=1 SV=2	1	12	12	12	1	0	0	1	0	0	0	0	0	3	0	0	0	0	0	0	0	0	0	6	11	7	6	0	0	0	0	0	0	0	0	0	0	0	0	0	0	0	0	0
sp|Q9Y6I3|EPN1_HUMAN	sp|Q9Y6I3|EPN1_HUMAN	9	9	8	sp|Q9Y6I3|EPN1_HUMAN Epsin-1 OS=Homo sapiens OX=9606 GN=EPN1 PE=1 SV=2	1	9	9	8	0	0	0	0	0	0	0	0	0	0	0	0	1	1	8	5	2	1	0	0	0	0	0	0	0	0	0	0	0	0	0	0	0	0	0	0	0	0	0	0
sp|Q9Y6H1|CHCH2_HUMAN;sp|Q5T1J5|CHCH9_HUMAN	sp|Q9Y6H1|CHCH2_HUMAN;sp|Q5T1J5|CHCH9_HUMAN	4;3	4;3	4;3	sp|Q9Y6H1|CHCH2_HUMAN Coiled-coil-helix-coiled-coil-helix domain-containing protein 2 OS=Homo sapiens OX=9606 GN=CHCHD2 PE=1 SV=1;sp|Q5T1J5|CHCH9_HUMAN Putative coiled-coil-helix-coiled-coil-helix domain-containing protein CHCHD2P9, mitochondrial OS=Homo s	2	4	4	4	0	0	0	0	0	0	0	0	0	0	0	1	0	2	2	2	1	1	0	1	0	0	0	0	0	0	0	0	0	0	0	0	0	0	0	0	0	1	0	0
sp|Q9Y6G9|DC1L1_HUMAN	sp|Q9Y6G9|DC1L1_HUMAN	10	10	9	sp|Q9Y6G9|DC1L1_HUMAN Cytoplasmic dynein 1 light intermediate chain 1 OS=Homo sapiens OX=9606 GN=DYNC1LI1 PE=1 SV=3	1	10	10	9	0	0	0	1	0	4	9	2	1	0	0	0	0	0	0	0	0	0	0	5	2	1	0	0	0	0	0	0	0	0	0	0	1	0	0	0	0	1	0	0
sp|Q9Y6G3|RM42_HUMAN	sp|Q9Y6G3|RM42_HUMAN	4	4	4	sp|Q9Y6G3|RM42_HUMAN 39S ribosomal protein L42, mitochondrial OS=Homo sapiens OX=9606 GN=MRPL42 PE=1 SV=1	1	4	4	4	0	0	0	0	0	3	4	0	0	0	0	0	0	0	0	0	0	0	0	0	0	0	0	0	0	0	0	0	0	0	0	0	0	0	0	0	0	0	0	0
sp|Q9Y6E2|BZW2_HUMAN	sp|Q9Y6E2|BZW2_HUMAN	8	7	7	sp|Q9Y6E2|BZW2_HUMAN Basic leucine zipper and W2 domain-containing protein 2 OS=Homo sapiens OX=9606 GN=BZW2 PE=1 SV=1	1	8	7	7	1	2	4	2	2	1	1	0	1	1	1	0	1	1	2	2	2	1	0	1	1	0	0	0	1	3	6	8	6	5	3	2	1	2	1	1	0	0	0	1
sp|Q9Y6E0|STK24_HUMAN	sp|Q9Y6E0|STK24_HUMAN	4	1	1	sp|Q9Y6E0|STK24_HUMAN Serine/threonine-protein kinase 24 OS=Homo sapiens OX=9606 GN=STK24 PE=1 SV=1	1	4	1	1	0	0	0	0	1	1	0	0	0	0	0	0	0	0	0	0	0	0	0	0	0	0	0	1	3	1	1	0	0	0	0	0	0	0	0	0	0	0	0	0
sp|Q9Y6D6|BIG1_HUMAN	sp|Q9Y6D6|BIG1_HUMAN	6	6	2	sp|Q9Y6D6|BIG1_HUMAN Brefeldin A-inhibited guanine nucleotide-exchange protein 1 OS=Homo sapiens OX=9606 GN=ARFGEF1 PE=1 SV=2	1	6	6	2	1	1	1	1	1	1	4	2	1	1	1	1	1	1	1	1	1	1	1	1	1	1	1	1	1	1	1	1	1	1	0	1	0	0	0	0	0	1	1	1
sp|Q9Y6B6|SAR1B_HUMAN	sp|Q9Y6B6|SAR1B_HUMAN	5	3	3	sp|Q9Y6B6|SAR1B_HUMAN GTP-binding protein SAR1b OS=Homo sapiens OX=9606 GN=SAR1B PE=1 SV=1	1	5	3	3	0	0	0	0	1	1	1	0	0	0	0	0	0	0	0	1	0	0	0	0	0	0	0	0	0	0	0	0	0	0	0	0	0	0	0	0	0	0	0	1
sp|Q9Y6A5|TACC3_HUMAN	sp|Q9Y6A5|TACC3_HUMAN	7	7	7	sp|Q9Y6A5|TACC3_HUMAN Transforming acidic coiled-coil-containing protein 3 OS=Homo sapiens OX=9606 GN=TACC3 PE=1 SV=1	1	7	7	7	0	0	1	0	0	0	2	3	0	0	4	2	0	0	0	0	0	0	0	0	0	0	0	0	0	0	0	0	0	1	0	0	0	0	0	0	0	0	0	0
sp|Q9Y6A4|CFA20_HUMAN	sp|Q9Y6A4|CFA20_HUMAN	3	3	3	sp|Q9Y6A4|CFA20_HUMAN Cilia- and flagella-associated protein 20 OS=Homo sapiens OX=9606 GN=CFAP20 PE=1 SV=1	1	3	3	3	0	0	0	0	0	0	0	0	0	0	0	0	0	0	0	0	0	0	0	0	0	0	0	0	0	0	0	0	0	0	0	0	0	3	1	0	0	0	0	0
sp|Q9Y697|NFS1_HUMAN	sp|Q9Y697|NFS1_HUMAN	16	16	16	sp|Q9Y697|NFS1_HUMAN Cysteine desulfurase, mitochondrial OS=Homo sapiens OX=9606 GN=NFS1 PE=1 SV=3	1	16	16	16	0	0	0	0	0	0	1	0	0	0	0	0	0	0	1	0	0	4	7	14	7	1	0	0	0	0	0	0	0	0	0	0	0	0	0	0	0	0	0	0
sp|Q9Y696|CLIC4_HUMAN	sp|Q9Y696|CLIC4_HUMAN	19	19	19	sp|Q9Y696|CLIC4_HUMAN Chloride intracellular channel protein 4 OS=Homo sapiens OX=9606 GN=CLIC4 PE=1 SV=4	1	19	19	19	15	15	13	13	15	10	9	5	5	5	7	5	6	5	7	8	6	4	5	9	6	4	3	4	0	1	3	6	4	2	3	7	18	18	17	10	4	6	11	11
sp|Q9Y678|COPG1_HUMAN	sp|Q9Y678|COPG1_HUMAN	34	34	29	sp|Q9Y678|COPG1_HUMAN Coatomer subunit gamma-1 OS=Homo sapiens OX=9606 GN=COPG1 PE=1 SV=1	1	34	34	29	9	5	6	6	11	16	13	7	23	24	13	8	4	5	2	0	2	7	3	1	1	0	0	1	0	1	5	10	8	9	2	1	1	0	0	0	0	0	1	1
sp|Q9Y676|RT18B_HUMAN	sp|Q9Y676|RT18B_HUMAN	8	8	8	sp|Q9Y676|RT18B_HUMAN 28S ribosomal protein S18b, mitochondrial OS=Homo sapiens OX=9606 GN=MRPS18B PE=1 SV=1	1	8	8	8	0	0	0	0	0	5	7	6	3	0	0	0	0	0	0	0	0	0	0	0	0	0	0	0	0	0	0	0	0	0	0	0	0	0	0	0	0	0	0	0
sp|Q9Y666|S12A7_HUMAN	sp|Q9Y666|S12A7_HUMAN	1	1	1	sp|Q9Y666|S12A7_HUMAN Solute carrier family 12 member 7 OS=Homo sapiens OX=9606 GN=SLC12A7 PE=1 SV=3	1	1	1	1	0	0	0	0	0	0	0	0	0	0	0	0	0	0	0	0	0	0	0	0	0	0	0	0	0	0	0	0	0	0	0	0	1	0	0	0	0	0	0	0
sp|Q9Y664|KPTN_HUMAN	sp|Q9Y664|KPTN_HUMAN	3	3	3	sp|Q9Y664|KPTN_HUMAN KICSTOR complex protein kaptin OS=Homo sapiens OX=9606 GN=KPTN PE=1 SV=2	1	3	3	3	0	0	0	0	0	0	0	0	0	0	0	0	0	0	0	0	0	0	0	0	0	3	0	0	0	0	0	0	0	0	0	0	0	0	0	0	0	0	0	0
sp|Q9Y662|HS3SB_HUMAN;sp|Q9Y663|HS3SA_HUMAN;sp|Q96QI5|HS3S6_HUMAN;sp|Q5TG30|RHG40_HUMAN	sp|Q9Y662|HS3SB_HUMAN;sp|Q9Y663|HS3SA_HUMAN;sp|Q96QI5|HS3S6_HUMAN;sp|Q5TG30|RHG40_HUMAN	2;2;1;1	2;2;1;1	2;2;1;1	sp|Q9Y662|HS3SB_HUMAN Heparan sulfate glucosamine 3-O-sulfotransferase 3B1 OS=Homo sapiens OX=9606 GN=HS3ST3B1 PE=1 SV=1;sp|Q9Y663|HS3SA_HUMAN Heparan sulfate glucosamine 3-O-sulfotransferase 3A1 OS=Homo sapiens OX=9606 GN=HS3ST3A1 PE=1 SV=1;sp|Q96QI5|HS3S	4	2	2	2	0	0	0	0	1	0	1	0	0	0	0	0	0	0	0	0	1	0	0	0	0	0	0	0	0	0	0	0	0	0	0	0	0	0	0	0	0	0	0	0
sp|Q9Y624|JAM1_HUMAN	sp|Q9Y624|JAM1_HUMAN	5	5	5	sp|Q9Y624|JAM1_HUMAN Junctional adhesion molecule A OS=Homo sapiens OX=9606 GN=F11R PE=1 SV=1	1	5	5	5	0	0	0	3	3	0	0	0	0	0	0	0	0	0	0	0	0	0	0	0	0	0	0	0	0	0	0	0	0	0	0	0	0	0	0	0	0	0	0	0
sp|Q9Y618|NCOR2_HUMAN	sp|Q9Y618|NCOR2_HUMAN	4	4	3	sp|Q9Y618|NCOR2_HUMAN Nuclear receptor corepressor 2 OS=Homo sapiens OX=9606 GN=NCOR2 PE=1 SV=3	1	4	4	3	0	0	0	0	0	0	0	0	0	1	1	2	1	0	0	0	0	0	0	0	0	0	0	0	0	0	0	0	0	0	0	0	0	0	0	0	0	0	0	0
sp|Q9Y606|TRUA_HUMAN	sp|Q9Y606|TRUA_HUMAN	20	20	20	sp|Q9Y606|TRUA_HUMAN tRNA pseudouridine synthase A OS=Homo sapiens OX=9606 GN=PUS1 PE=1 SV=3	1	20	20	20	10	9	9	9	7	7	3	2	1	3	1	1	3	3	5	12	18	18	15	19	20	14	10	0	0	0	2	2	0	1	2	3	4	4	3	2	3	7	6	5
sp|Q9Y605|MOFA1_HUMAN	sp|Q9Y605|MOFA1_HUMAN	4	4	3	sp|Q9Y605|MOFA1_HUMAN MORF4 family-associated protein 1 OS=Homo sapiens OX=9606 GN=MRFAP1 PE=1 SV=1	1	4	4	3	1	1	1	0	0	0	0	0	0	0	0	0	0	0	0	0	0	0	0	0	0	0	0	0	0	0	0	0	0	4	4	1	0	0	0	0	0	0	0	0
sp|Q9Y5Z4|HEBP2_HUMAN	sp|Q9Y5Z4|HEBP2_HUMAN	10	10	10	sp|Q9Y5Z4|HEBP2_HUMAN Heme-binding protein 2 OS=Homo sapiens OX=9606 GN=HEBP2 PE=1 SV=1	1	10	10	10	7	7	6	4	7	6	7	6	4	5	6	5	5	6	5	7	4	6	4	4	6	5	6	3	4	4	3	4	5	5	7	9	9	8	7	4	6	5	5	5
sp|Q9Y5Y2|NUBP2_HUMAN	sp|Q9Y5Y2|NUBP2_HUMAN	7	7	7	sp|Q9Y5Y2|NUBP2_HUMAN Cytosolic Fe-S cluster assembly factor NUBP2 OS=Homo sapiens OX=9606 GN=NUBP2 PE=1 SV=1	1	7	7	7	0	0	0	0	0	1	0	0	0	0	0	0	0	0	0	0	0	0	0	0	1	0	3	0	0	0	0	0	0	0	0	0	0	6	2	0	0	0	0	0
sp|Q9Y5X3|SNX5_HUMAN	sp|Q9Y5X3|SNX5_HUMAN	12	11	11	sp|Q9Y5X3|SNX5_HUMAN Sorting nexin-5 OS=Homo sapiens OX=9606 GN=SNX5 PE=1 SV=1	1	12	11	11	0	0	1	0	1	2	3	0	0	0	0	0	0	0	1	9	8	5	1	1	0	0	0	0	0	0	0	1	0	1	0	3	1	0	0	0	0	0	0	0
sp|Q9Y5X1|SNX9_HUMAN	sp|Q9Y5X1|SNX9_HUMAN	3	3	3	sp|Q9Y5X1|SNX9_HUMAN Sorting nexin-9 OS=Homo sapiens OX=9606 GN=SNX9 PE=1 SV=1	1	3	3	3	0	0	0	0	0	0	0	0	0	0	0	0	0	0	0	2	0	0	0	0	0	0	0	0	0	0	0	0	0	0	0	0	0	0	0	1	0	0	0	0
sp|Q9Y5W8|SNX13_HUMAN	sp|Q9Y5W8|SNX13_HUMAN	2	2	2	sp|Q9Y5W8|SNX13_HUMAN Sorting nexin-13 OS=Homo sapiens OX=9606 GN=SNX13 PE=1 SV=4	1	2	2	2	0	0	0	0	0	0	0	0	0	0	0	0	0	0	0	0	0	1	0	0	0	0	1	0	0	0	0	0	0	0	0	0	0	0	0	0	0	0	0	0
sp|Q9Y5S9|RBM8A_HUMAN	sp|Q9Y5S9|RBM8A_HUMAN	9	9	9	sp|Q9Y5S9|RBM8A_HUMAN RNA-binding protein 8A OS=Homo sapiens OX=9606 GN=RBM8A PE=1 SV=1	1	9	9	9	5	3	5	4	4	1	2	2	2	2	1	1	1	2	4	2	2	3	1	2	2	2	0	2	0	0	1	1	2	5	8	8	8	2	2	3	2	2	4	3
sp|Q9Y5Q8|TF3C5_HUMAN	sp|Q9Y5Q8|TF3C5_HUMAN	2	2	2	sp|Q9Y5Q8|TF3C5_HUMAN General transcription factor 3C polypeptide 5 OS=Homo sapiens OX=9606 GN=GTF3C5 PE=1 SV=2	1	2	2	2	0	0	0	0	0	0	1	0	0	0	0	0	0	0	0	0	0	0	0	0	0	0	0	0	0	0	0	0	0	0	0	0	0	0	0	0	0	0	0	0
sp|Q9Y5P6|GMPPB_HUMAN	sp|Q9Y5P6|GMPPB_HUMAN	15	15	15	sp|Q9Y5P6|GMPPB_HUMAN Mannose-1-phosphate guanyltransferase beta OS=Homo sapiens OX=9606 GN=GMPPB PE=1 SV=2	1	15	15	15	9	8	9	9	7	4	3	3	3	4	3	6	15	15	15	11	5	4	5	4	2	1	0	0	0	0	7	11	10	4	1	2	3	4	6	4	3	4	5	6
sp|Q9Y5P4|CERT_HUMAN	sp|Q9Y5P4|CERT_HUMAN	3	3	3	sp|Q9Y5P4|CERT_HUMAN Ceramide transfer protein OS=Homo sapiens OX=9606 GN=CERT1 PE=1 SV=1	1	3	3	3	0	0	0	0	0	0	0	0	0	0	0	0	0	1	2	2	0	0	0	0	0	0	0	0	0	0	0	0	0	0	0	0	0	0	0	0	0	0	0	0
sp|Q9Y5N5|N6MT1_HUMAN	sp|Q9Y5N5|N6MT1_HUMAN	8	8	8	sp|Q9Y5N5|N6MT1_HUMAN Methyltransferase N6AMT1 OS=Homo sapiens OX=9606 GN=N6AMT1 PE=1 SV=4	1	8	8	8	0	0	0	0	0	0	0	0	0	0	0	0	0	0	0	0	0	0	0	0	0	0	0	0	0	0	0	0	0	0	0	8	8	1	0	0	0	0	0	0
sp|Q9Y5L4|TIM13_HUMAN	sp|Q9Y5L4|TIM13_HUMAN	4	4	4	sp|Q9Y5L4|TIM13_HUMAN Mitochondrial import inner membrane translocase subunit Tim13 OS=Homo sapiens OX=9606 GN=TIMM13 PE=1 SV=1	1	4	4	4	0	0	1	0	0	0	0	0	0	0	0	0	0	0	0	1	1	1	2	4	3	3	3	0	1	0	0	0	0	0	0	0	0	0	0	0	1	2	2	3
sp|Q9Y5L0|TNPO3_HUMAN	sp|Q9Y5L0|TNPO3_HUMAN	14	14	14	sp|Q9Y5L0|TNPO3_HUMAN Transportin-3 OS=Homo sapiens OX=9606 GN=TNPO3 PE=1 SV=3	1	14	14	14	1	4	5	2	5	2	1	0	1	1	0	0	2	2	5	5	1	1	2	2	2	3	1	4	1	0	0	0	0	0	0	0	0	0	0	0	0	0	2	0
sp|Q9Y5K8|VATD_HUMAN	sp|Q9Y5K8|VATD_HUMAN	8	8	8	sp|Q9Y5K8|VATD_HUMAN V-type proton ATPase subunit D OS=Homo sapiens OX=9606 GN=ATP6V1D PE=1 SV=1	1	8	8	8	0	0	0	0	0	0	0	0	0	0	0	0	2	7	2	0	0	0	0	0	0	0	2	0	0	0	0	0	0	0	0	0	0	0	0	0	0	0	0	0
sp|Q9Y5K6|CD2AP_HUMAN	sp|Q9Y5K6|CD2AP_HUMAN	10	10	10	sp|Q9Y5K6|CD2AP_HUMAN CD2-associated protein OS=Homo sapiens OX=9606 GN=CD2AP PE=1 SV=1	1	10	10	10	0	0	0	0	0	0	1	4	7	3	0	0	1	0	0	0	0	2	0	0	0	0	0	0	0	0	0	0	0	0	0	0	0	0	0	0	0	1	0	0
sp|Q9Y5K5|UCHL5_HUMAN	sp|Q9Y5K5|UCHL5_HUMAN	11	11	11	sp|Q9Y5K5|UCHL5_HUMAN Ubiquitin carboxyl-terminal hydrolase isozyme L5 OS=Homo sapiens OX=9606 GN=UCHL5 PE=1 SV=3	1	11	11	11	1	1	2	1	0	0	6	8	6	0	0	0	0	0	0	0	0	0	0	0	1	0	0	0	0	0	0	0	0	0	0	0	0	0	0	0	0	0	0	0
sp|Q9Y5J9|TIM8B_HUMAN	sp|Q9Y5J9|TIM8B_HUMAN	4	4	4	sp|Q9Y5J9|TIM8B_HUMAN Mitochondrial import inner membrane translocase subunit Tim8 B OS=Homo sapiens OX=9606 GN=TIMM8B PE=1 SV=1	1	4	4	4	0	0	0	0	0	0	0	0	0	0	0	0	0	0	0	0	0	0	0	0	0	0	0	0	0	0	0	0	0	0	0	0	0	0	0	1	3	3	3	0
sp|Q9Y5J7|TIM9_HUMAN	sp|Q9Y5J7|TIM9_HUMAN	6	6	6	sp|Q9Y5J7|TIM9_HUMAN Mitochondrial import inner membrane translocase subunit Tim9 OS=Homo sapiens OX=9606 GN=TIMM9 PE=1 SV=1	1	6	6	6	2	3	2	1	1	0	0	0	0	0	0	0	0	0	0	0	0	0	0	0	1	2	4	1	2	1	1	0	0	0	0	0	0	0	0	0	1	4	5	5
sp|Q9Y5B8|NDK7_HUMAN	sp|Q9Y5B8|NDK7_HUMAN	6	6	6	sp|Q9Y5B8|NDK7_HUMAN Nucleoside diphosphate kinase 7 OS=Homo sapiens OX=9606 GN=NME7 PE=1 SV=1	1	6	6	6	0	0	0	0	0	0	0	0	0	0	0	0	0	0	0	0	0	0	0	0	0	0	0	0	0	0	0	0	0	0	0	0	0	0	2	5	0	0	0	0
sp|Q9Y5B0|CTDP1_HUMAN	sp|Q9Y5B0|CTDP1_HUMAN	3	3	3	sp|Q9Y5B0|CTDP1_HUMAN RNA polymerase II subunit A C-terminal domain phosphatase OS=Homo sapiens OX=9606 GN=CTDP1 PE=1 SV=3	1	3	3	3	1	0	1	0	0	0	0	0	0	0	0	1	1	2	0	0	0	0	0	0	0	0	0	0	0	0	0	0	0	0	0	0	0	0	0	0	0	0	0	0
sp|Q9Y5A7|NUB1_HUMAN	sp|Q9Y5A7|NUB1_HUMAN	3	3	3	sp|Q9Y5A7|NUB1_HUMAN NEDD8 ultimate buster 1 OS=Homo sapiens OX=9606 GN=NUB1 PE=1 SV=2	1	3	3	3	0	0	0	0	0	0	0	0	0	0	0	0	0	0	0	0	0	0	0	0	0	0	0	0	3	1	0	0	0	0	0	0	0	0	0	0	0	0	0	0
sp|Q9Y587|AP4S1_HUMAN	sp|Q9Y587|AP4S1_HUMAN	2	2	2	sp|Q9Y587|AP4S1_HUMAN AP-4 complex subunit sigma-1 OS=Homo sapiens OX=9606 GN=AP4S1 PE=1 SV=1	1	2	2	2	0	0	0	0	0	0	0	0	0	0	0	0	0	0	0	0	0	0	0	0	0	0	0	0	0	0	0	1	0	0	0	0	0	0	0	0	0	0	1	0
sp|Q9Y570|PPME1_HUMAN	sp|Q9Y570|PPME1_HUMAN	18	18	18	sp|Q9Y570|PPME1_HUMAN Protein phosphatase methylesterase 1 OS=Homo sapiens OX=9606 GN=PPME1 PE=1 SV=3	1	18	18	18	4	5	3	2	3	0	1	0	0	0	0	0	1	2	1	1	1	3	3	3	4	3	1	1	4	4	13	16	14	9	0	0	0	0	0	1	0	1	0	0
sp|Q9Y547|IFT25_HUMAN	sp|Q9Y547|IFT25_HUMAN	6	6	6	sp|Q9Y547|IFT25_HUMAN Intraflagellar transport protein 25 homolog OS=Homo sapiens OX=9606 GN=HSPB11 PE=1 SV=1	1	6	6	6	2	3	3	3	2	1	1	0	0	0	0	0	0	0	0	1	1	0	0	1	0	0	1	0	0	0	0	0	0	0	0	4	5	2	0	1	4	4	2	1
sp|Q9Y530|OARD1_HUMAN	sp|Q9Y530|OARD1_HUMAN	6	6	6	sp|Q9Y530|OARD1_HUMAN ADP-ribose glycohydrolase OARD1 OS=Homo sapiens OX=9606 GN=OARD1 PE=1 SV=2	1	6	6	6	0	0	0	0	0	0	0	0	0	0	0	0	0	0	0	0	0	0	0	0	0	0	0	0	0	0	0	0	0	0	0	0	0	0	0	0	0	0	0	0
sp|Q9Y520|PRC2C_HUMAN	sp|Q9Y520|PRC2C_HUMAN	6	6	6	sp|Q9Y520|PRC2C_HUMAN Protein PRRC2C OS=Homo sapiens OX=9606 GN=PRRC2C PE=1 SV=4	1	6	6	6	0	0	0	0	0	0	0	0	0	0	0	0	0	1	3	1	0	0	0	1	0	0	0	0	0	0	0	0	0	0	0	0	0	0	0	0	0	0	0	0
sp|Q9Y508|RN114_HUMAN	sp|Q9Y508|RN114_HUMAN	8	8	8	sp|Q9Y508|RN114_HUMAN E3 ubiquitin-protein ligase RNF114 OS=Homo sapiens OX=9606 GN=RNF114 PE=1 SV=1	1	8	8	8	4	5	5	4	1	0	0	0	0	1	0	0	0	1	0	0	1	0	0	1	0	0	0	0	0	0	0	1	0	0	3	3	6	7	7	2	0	1	1	2
sp|Q9Y4Z0|LSM4_HUMAN	sp|Q9Y4Z0|LSM4_HUMAN	8	8	8	sp|Q9Y4Z0|LSM4_HUMAN U6 snRNA-associated Sm-like protein LSm4 OS=Homo sapiens OX=9606 GN=LSM4 PE=1 SV=1	1	8	8	8	2	2	4	4	2	0	2	4	4	2	1	2	0	0	0	2	1	0	1	3	3	5	6	5	1	0	0	1	0	0	0	1	0	0	1	1	0	2	1	2
sp|Q9Y4Y9|LSM5_HUMAN	sp|Q9Y4Y9|LSM5_HUMAN	2	2	2	sp|Q9Y4Y9|LSM5_HUMAN U6 snRNA-associated Sm-like protein LSm5 OS=Homo sapiens OX=9606 GN=LSM5 PE=1 SV=3	1	2	2	2	2	2	2	1	2	2	2	2	2	2	1	0	1	2	2	2	2	2	1	2	2	2	2	2	2	2	2	1	1	1	1	1	2	1	1	2	1	1	1	1
sp|Q9Y4X5|ARI1_HUMAN	sp|Q9Y4X5|ARI1_HUMAN	15	15	15	sp|Q9Y4X5|ARI1_HUMAN E3 ubiquitin-protein ligase ARIH1 OS=Homo sapiens OX=9606 GN=ARIH1 PE=1 SV=2	1	15	15	15	0	1	0	0	0	0	0	0	0	0	1	0	0	0	0	0	0	0	0	13	14	7	0	0	0	0	0	0	0	0	0	0	0	0	0	0	0	0	0	0
sp|Q9Y4W2|LAS1L_HUMAN	sp|Q9Y4W2|LAS1L_HUMAN	7	7	7	sp|Q9Y4W2|LAS1L_HUMAN Ribosomal biogenesis protein LAS1L OS=Homo sapiens OX=9606 GN=LAS1L PE=1 SV=2	1	7	7	7	0	0	0	4	4	0	0	0	0	0	0	0	0	0	0	0	0	0	0	0	0	0	0	0	0	0	0	0	0	0	0	0	0	0	0	0	0	0	0	0
sp|Q9Y4P8|WIPI2_HUMAN	sp|Q9Y4P8|WIPI2_HUMAN	1	1	1	sp|Q9Y4P8|WIPI2_HUMAN WD repeat domain phosphoinositide-interacting protein 2 OS=Homo sapiens OX=9606 GN=WIPI2 PE=1 SV=1	1	1	1	1	0	0	0	0	0	0	0	0	0	0	0	0	0	0	0	0	0	0	0	0	0	0	0	0	0	0	0	0	0	0	0	0	1	0	0	0	0	0	0	0
sp|Q9Y4P1|ATG4B_HUMAN	sp|Q9Y4P1|ATG4B_HUMAN	14	14	14	sp|Q9Y4P1|ATG4B_HUMAN Cysteine protease ATG4B OS=Homo sapiens OX=9606 GN=ATG4B PE=1 SV=2	1	14	14	14	3	4	3	3	3	1	1	0	0	0	0	0	0	0	0	0	1	0	0	0	0	0	0	0	0	2	10	13	7	0	0	0	0	0	0	0	0	0	0	0
sp|Q9Y4L1|HYOU1_HUMAN	sp|Q9Y4L1|HYOU1_HUMAN	51	51	50	sp|Q9Y4L1|HYOU1_HUMAN Hypoxia up-regulated protein 1 OS=Homo sapiens OX=9606 GN=HYOU1 PE=1 SV=1	1	51	51	50	33	32	37	34	33	30	32	28	31	37	41	44	47	50	47	43	29	23	21	18	20	19	15	11	9	8	9	7	9	9	8	13	16	11	11	13	14	15	20	20
sp|Q9Y4F5|C170B_HUMAN	sp|Q9Y4F5|C170B_HUMAN	5	5	5	sp|Q9Y4F5|C170B_HUMAN Centrosomal protein of 170 kDa protein B OS=Homo sapiens OX=9606 GN=CEP170B PE=1 SV=4	1	5	5	5	0	0	0	0	0	0	0	0	0	0	0	1	0	0	0	0	0	0	0	0	1	0	0	0	0	0	0	0	0	0	0	0	0	0	0	0	0	0	1	1
sp|Q9Y4E8|UBP15_HUMAN	sp|Q9Y4E8|UBP15_HUMAN	47	47	45	sp|Q9Y4E8|UBP15_HUMAN Ubiquitin carboxyl-terminal hydrolase 15 OS=Homo sapiens OX=9606 GN=USP15 PE=1 SV=3	1	47	47	45	15	15	19	15	10	4	5	4	2	2	2	1	10	18	30	41	39	36	13	6	1	1	0	0	0	0	0	0	1	0	0	1	4	10	11	7	3	0	2	4
sp|Q9Y4C2|TCAF1_HUMAN	sp|Q9Y4C2|TCAF1_HUMAN	21	21	21	sp|Q9Y4C2|TCAF1_HUMAN TRPM8 channel-associated factor 1 OS=Homo sapiens OX=9606 GN=TCAF1 PE=1 SV=3	1	21	21	21	10	6	11	4	1	0	1	0	0	0	0	0	0	2	3	4	6	11	14	8	7	6	3	1	0	0	0	0	0	0	0	0	0	0	0	0	0	0	0	1
sp|Q9Y4B6|DCAF1_HUMAN	sp|Q9Y4B6|DCAF1_HUMAN	10	10	10	sp|Q9Y4B6|DCAF1_HUMAN DDB1- and CUL4-associated factor 1 OS=Homo sapiens OX=9606 GN=DCAF1 PE=1 SV=3	1	10	10	10	0	0	0	0	0	0	0	4	5	0	0	0	0	0	0	0	0	0	0	0	0	0	0	0	0	0	0	0	0	0	0	0	0	0	0	0	0	0	0	0
sp|Q9Y490|TLN1_HUMAN;sp|Q9Y4G6|TLN2_HUMAN	sp|Q9Y490|TLN1_HUMAN	78;9	78;9	78;9	sp|Q9Y490|TLN1_HUMAN Talin-1 OS=Homo sapiens OX=9606 GN=TLN1 PE=1 SV=3	2	78	78	78	1	4	10	7	3	3	2	1	1	4	35	55	42	56	47	23	11	8	3	3	2	3	1	1	1	2	1	1	0	1	1	1	0	0	0	0	0	0	2	0
sp|Q9Y450|HBS1L_HUMAN	sp|Q9Y450|HBS1L_HUMAN	5	5	5	sp|Q9Y450|HBS1L_HUMAN HBS1-like protein OS=Homo sapiens OX=9606 GN=HBS1L PE=1 SV=1	1	5	5	5	0	0	0	0	0	0	0	0	0	0	0	1	0	0	0	0	0	0	0	0	0	0	0	0	0	0	0	1	3	0	0	0	4	1	0	0	0	0	0	0
sp|Q9Y3Z3|SAMH1_HUMAN	sp|Q9Y3Z3|SAMH1_HUMAN	21	21	21	sp|Q9Y3Z3|SAMH1_HUMAN Deoxynucleoside triphosphate triphosphohydrolase SAMHD1 OS=Homo sapiens OX=9606 GN=SAMHD1 PE=1 SV=2	1	21	21	21	0	0	0	0	0	0	0	0	0	0	0	0	0	6	16	18	7	0	0	0	0	0	0	0	0	3	4	3	1	0	0	0	0	0	0	0	0	0	0	0
sp|Q9Y3U8|RL36_HUMAN	sp|Q9Y3U8|RL36_HUMAN	5	5	5	sp|Q9Y3U8|RL36_HUMAN 60S ribosomal protein L36 OS=Homo sapiens OX=9606 GN=RPL36 PE=1 SV=3	1	5	5	5	1	2	2	3	4	5	3	2	0	0	0	1	0	1	0	0	1	0	0	0	0	0	0	0	0	0	0	0	0	0	0	0	0	0	0	0	0	0	0	0
sp|Q9Y3S2|ZN330_HUMAN	sp|Q9Y3S2|ZN330_HUMAN	4	4	4	sp|Q9Y3S2|ZN330_HUMAN Zinc finger protein 330 OS=Homo sapiens OX=9606 GN=ZNF330 PE=1 SV=1	1	4	4	4	0	0	0	0	0	0	0	0	0	0	0	0	0	0	0	0	0	0	0	0	4	3	0	0	0	0	0	0	0	0	0	0	0	0	0	0	0	0	0	0
sp|Q9Y3Q8|T22D4_HUMAN	sp|Q9Y3Q8|T22D4_HUMAN	6	4	4	sp|Q9Y3Q8|T22D4_HUMAN TSC22 domain family protein 4 OS=Homo sapiens OX=9606 GN=TSC22D4 PE=1 SV=2	1	6	4	4	1	1	1	1	0	1	2	3	2	2	1	0	2	0	1	2	0	1	0	1	0	0	1	0	0	0	0	0	0	0	0	0	1	0	0	0	0	0	0	1
sp|Q9Y3P9|RBGP1_HUMAN;sp|B7ZAP0|RBG10_HUMAN	sp|Q9Y3P9|RBGP1_HUMAN	9;1	9;1	9;1	sp|Q9Y3P9|RBGP1_HUMAN Rab GTPase-activating protein 1 OS=Homo sapiens OX=9606 GN=RABGAP1 PE=1 SV=3	2	9	9	9	0	0	0	0	0	1	0	1	2	6	0	0	0	0	0	0	0	0	0	0	0	0	0	0	0	0	0	0	0	0	0	0	1	1	0	0	0	0	0	0
sp|Q9Y3L5|RAP2C_HUMAN	sp|Q9Y3L5|RAP2C_HUMAN	5	5	2	sp|Q9Y3L5|RAP2C_HUMAN Ras-related protein Rap-2c OS=Homo sapiens OX=9606 GN=RAP2C PE=1 SV=1	1	5	5	2	0	0	0	1	5	2	0	0	0	0	1	0	0	0	0	1	0	0	0	0	0	0	0	0	0	0	0	1	0	1	1	1	1	0	0	1	1	0	1	0
sp|Q9Y3I0|RTCB_HUMAN	sp|Q9Y3I0|RTCB_HUMAN	22	22	22	sp|Q9Y3I0|RTCB_HUMAN RNA-splicing ligase RtcB homolog OS=Homo sapiens OX=9606 GN=RTCB PE=1 SV=1	1	22	22	22	3	6	7	7	10	10	7	2	0	0	0	0	1	2	2	4	2	3	3	8	5	0	3	10	6	1	1	1	0	0	0	1	1	0	6	19	18	14	9	4
sp|Q9Y3F4|STRAP_HUMAN	sp|Q9Y3F4|STRAP_HUMAN	20	20	20	sp|Q9Y3F4|STRAP_HUMAN Serine-threonine kinase receptor-associated protein OS=Homo sapiens OX=9606 GN=STRAP PE=1 SV=1	1	20	20	20	13	15	15	13	10	5	6	2	6	5	9	12	18	18	17	18	17	13	8	15	15	9	8	2	0	1	1	6	2	1	1	3	3	3	2	3	8	7	9	8
sp|Q9Y3E7|CHMP3_HUMAN	sp|Q9Y3E7|CHMP3_HUMAN	8	8	8	sp|Q9Y3E7|CHMP3_HUMAN Charged multivesicular body protein 3 OS=Homo sapiens OX=9606 GN=CHMP3 PE=1 SV=3	1	8	8	8	1	1	1	2	1	0	0	0	0	0	0	0	0	0	0	0	0	0	0	0	0	0	0	0	0	0	0	0	0	0	1	7	7	6	6	2	0	0	0	0
sp|Q9Y3E2|BOLA1_HUMAN	sp|Q9Y3E2|BOLA1_HUMAN	9	9	9	sp|Q9Y3E2|BOLA1_HUMAN BolA-like protein 1 OS=Homo sapiens OX=9606 GN=BOLA1 PE=1 SV=1	1	9	9	9	1	2	0	0	0	0	0	0	1	0	0	0	0	0	0	0	0	0	0	0	0	0	0	0	0	0	0	0	0	0	0	0	2	0	0	0	0	1	7	8
sp|Q9Y3D9|RT23_HUMAN	sp|Q9Y3D9|RT23_HUMAN	7	7	7	sp|Q9Y3D9|RT23_HUMAN 28S ribosomal protein S23, mitochondrial OS=Homo sapiens OX=9606 GN=MRPS23 PE=1 SV=2	1	7	7	7	0	0	0	0	1	5	7	6	1	0	0	0	0	0	0	0	0	0	0	0	0	0	0	0	0	0	0	0	0	0	0	0	0	0	0	0	0	0	0	0
sp|Q9Y3D8|KAD6_HUMAN	sp|Q9Y3D8|KAD6_HUMAN	6	6	6	sp|Q9Y3D8|KAD6_HUMAN Adenylate kinase isoenzyme 6 OS=Homo sapiens OX=9606 GN=AK6 PE=1 SV=1	1	6	6	6	1	2	1	1	0	0	0	0	0	0	0	0	0	0	0	0	0	0	0	0	0	4	1	0	0	0	0	0	0	1	2	6	5	2	0	0	0	0	0	0
sp|Q9Y3D6|FIS1_HUMAN	sp|Q9Y3D6|FIS1_HUMAN	5	5	5	sp|Q9Y3D6|FIS1_HUMAN Mitochondrial fission 1 protein OS=Homo sapiens OX=9606 GN=FIS1 PE=1 SV=2	1	5	5	5	3	2	3	1	3	3	2	2	1	1	1	1	1	0	0	1	1	1	1	0	1	1	3	1	0	0	1	1	1	0	0	1	1	1	0	1	1	1	1	4
sp|Q9Y3D2|MSRB2_HUMAN	sp|Q9Y3D2|MSRB2_HUMAN	11	11	11	sp|Q9Y3D2|MSRB2_HUMAN Methionine-R-sulfoxide reductase B2, mitochondrial OS=Homo sapiens OX=9606 GN=MSRB2 PE=1 SV=2	1	11	11	11	0	0	0	0	0	0	0	0	0	0	0	0	0	0	0	0	0	0	0	0	0	0	0	0	0	0	0	0	0	0	0	0	0	0	0	0	0	0	1	8
sp|Q9Y3D0|CIA2B_HUMAN	sp|Q9Y3D0|CIA2B_HUMAN	2	2	2	sp|Q9Y3D0|CIA2B_HUMAN Cytosolic iron-sulfur assembly component 2B OS=Homo sapiens OX=9606 GN=CIAO2B PE=1 SV=1	1	2	2	2	0	0	0	0	0	0	0	0	0	0	0	0	0	0	0	0	1	0	0	0	0	0	0	0	0	0	0	1	0	0	0	0	0	0	0	0	0	0	0	0
sp|Q9Y3C8|UFC1_HUMAN	sp|Q9Y3C8|UFC1_HUMAN	8	8	8	sp|Q9Y3C8|UFC1_HUMAN Ubiquitin-fold modifier-conjugating enzyme 1 OS=Homo sapiens OX=9606 GN=UFC1 PE=1 SV=3	1	8	8	8	2	2	2	2	0	0	0	0	0	0	0	0	0	0	0	0	0	0	0	0	0	0	0	0	0	0	0	0	0	0	0	0	0	0	0	0	0	3	5	6
sp|Q9Y3C6|PPIL1_HUMAN	sp|Q9Y3C6|PPIL1_HUMAN	8	8	8	sp|Q9Y3C6|PPIL1_HUMAN Peptidyl-prolyl cis-trans isomerase-like 1 OS=Homo sapiens OX=9606 GN=PPIL1 PE=1 SV=1	1	8	8	8	4	3	2	3	1	0	0	0	0	1	1	1	1	1	1	1	1	1	1	1	1	1	0	0	1	0	0	0	3	2	1	3	1	2	1	1	1	1	1	2
sp|Q9Y3C4|TPRKB_HUMAN	sp|Q9Y3C4|TPRKB_HUMAN	9	9	9	sp|Q9Y3C4|TPRKB_HUMAN EKC/KEOPS complex subunit TPRKB OS=Homo sapiens OX=9606 GN=TPRKB PE=1 SV=1	1	9	9	9	2	2	3	3	3	1	0	0	1	0	1	1	1	0	1	3	0	1	0	7	9	7	6	2	4	1	0	0	0	0	0	0	0	0	0	0	0	0	1	1
sp|Q9Y3C0|WASC3_HUMAN	sp|Q9Y3C0|WASC3_HUMAN	2	2	2	sp|Q9Y3C0|WASC3_HUMAN WASH complex subunit 3 OS=Homo sapiens OX=9606 GN=WASHC3 PE=1 SV=1	1	2	2	2	0	0	0	0	0	0	0	0	0	0	0	0	0	0	0	0	0	0	1	1	0	0	0	0	0	0	0	0	1	0	0	0	0	0	0	0	0	0	0	0
sp|Q9Y3B8|ORN_HUMAN	sp|Q9Y3B8|ORN_HUMAN	6	6	6	sp|Q9Y3B8|ORN_HUMAN Oligoribonuclease, mitochondrial OS=Homo sapiens OX=9606 GN=REXO2 PE=1 SV=3	1	6	6	6	0	1	1	0	0	0	0	0	0	0	0	0	0	0	0	0	0	0	0	0	0	0	0	0	0	0	0	3	6	3	0	0	0	0	0	0	0	0	0	0
sp|Q9Y3B7|RM11_HUMAN	sp|Q9Y3B7|RM11_HUMAN	12	12	12	sp|Q9Y3B7|RM11_HUMAN 39S ribosomal protein L11, mitochondrial OS=Homo sapiens OX=9606 GN=MRPL11 PE=1 SV=1	1	12	12	12	0	0	0	0	0	6	10	3	0	0	0	0	0	0	0	0	0	0	0	0	0	0	0	0	0	0	0	0	0	0	0	0	0	0	0	0	0	0	0	0
sp|Q9Y3B4|SF3B6_HUMAN	sp|Q9Y3B4|SF3B6_HUMAN	3	3	3	sp|Q9Y3B4|SF3B6_HUMAN Splicing factor 3B subunit 6 OS=Homo sapiens OX=9606 GN=SF3B6 PE=1 SV=1	1	3	3	3	0	0	0	0	0	2	3	1	0	0	0	0	0	0	0	0	0	0	0	0	0	0	0	0	0	0	0	0	0	0	0	0	0	0	0	0	0	0	0	0
sp|Q9Y3B3|TMED7_HUMAN	sp|Q9Y3B3|TMED7_HUMAN	2	2	2	sp|Q9Y3B3|TMED7_HUMAN Transmembrane emp24 domain-containing protein 7 OS=Homo sapiens OX=9606 GN=TMED7 PE=1 SV=2	1	2	2	2	0	0	0	1	2	1	0	0	0	0	0	0	0	0	0	0	0	0	0	0	0	0	0	0	0	0	0	0	0	0	0	0	0	0	0	0	0	0	0	0
sp|Q9Y3A5|SBDS_HUMAN	sp|Q9Y3A5|SBDS_HUMAN	17	17	17	sp|Q9Y3A5|SBDS_HUMAN Ribosome maturation protein SBDS OS=Homo sapiens OX=9606 GN=SBDS PE=1 SV=4	1	17	17	17	0	3	2	1	2	0	0	0	0	0	0	0	0	0	1	0	0	0	0	0	0	0	0	0	0	0	0	0	0	0	0	0	0	0	0	6	15	14	12	11
sp|Q9Y3A3|PHOCN_HUMAN	sp|Q9Y3A3|PHOCN_HUMAN	8	8	8	sp|Q9Y3A3|PHOCN_HUMAN MOB-like protein phocein OS=Homo sapiens OX=9606 GN=MOB4 PE=1 SV=1	1	8	8	8	3	2	2	1	1	0	2	1	1	0	1	0	0	0	2	0	2	4	4	7	3	1	1	1	0	0	0	0	0	0	0	0	0	0	0	0	0	0	1	0
sp|Q9Y399|RT02_HUMAN	sp|Q9Y399|RT02_HUMAN	9	9	9	sp|Q9Y399|RT02_HUMAN 28S ribosomal protein S2, mitochondrial OS=Homo sapiens OX=9606 GN=MRPS2 PE=1 SV=1	1	9	9	9	0	1	0	1	0	6	9	4	4	0	0	0	0	0	0	0	0	0	0	0	0	0	0	0	0	0	0	0	0	0	0	0	0	0	0	0	0	0	0	0
sp|Q9Y376|CAB39_HUMAN	sp|Q9Y376|CAB39_HUMAN	21	21	19	sp|Q9Y376|CAB39_HUMAN Calcium-binding protein 39 OS=Homo sapiens OX=9606 GN=CAB39 PE=1 SV=1	1	21	21	19	5	5	8	4	5	3	1	0	2	1	2	1	0	1	2	1	2	3	2	3	1	0	0	0	0	0	0	0	0	0	0	1	0	0	6	20	20	18	7	3
sp|Q9Y371|SHLB1_HUMAN	sp|Q9Y371|SHLB1_HUMAN	7	6	6	sp|Q9Y371|SHLB1_HUMAN Endophilin-B1 OS=Homo sapiens OX=9606 GN=SH3GLB1 PE=1 SV=1	1	7	6	6	0	0	0	0	1	7	5	0	1	0	0	0	0	0	0	1	0	1	1	0	0	0	0	0	0	0	0	0	0	0	1	0	0	0	0	0	0	0	1	1
sp|Q9Y365|STA10_HUMAN	sp|Q9Y365|STA10_HUMAN	14	14	14	sp|Q9Y365|STA10_HUMAN START domain-containing protein 10 OS=Homo sapiens OX=9606 GN=STARD10 PE=1 SV=2	1	14	14	14	8	7	8	7	9	7	6	4	5	3	4	4	6	6	5	5	4	4	4	5	3	1	3	3	4	4	4	3	5	5	5	7	8	8	14	14	14	13	9	9
sp|Q9Y333|LSM2_HUMAN	sp|Q9Y333|LSM2_HUMAN	6	6	6	sp|Q9Y333|LSM2_HUMAN U6 snRNA-associated Sm-like protein LSm2 OS=Homo sapiens OX=9606 GN=LSM2 PE=1 SV=1	1	6	6	6	1	3	1	2	3	1	2	2	2	2	1	3	1	2	1	2	2	1	1	2	3	4	5	3	4	4	2	4	4	0	0	1	1	0	1	2	3	1	2	3
sp|Q9Y316|MEMO1_HUMAN	sp|Q9Y316|MEMO1_HUMAN	15	15	15	sp|Q9Y316|MEMO1_HUMAN Protein MEMO1 OS=Homo sapiens OX=9606 GN=MEMO1 PE=1 SV=1	1	15	15	15	6	9	9	5	1	0	1	1	0	0	0	0	0	2	2	0	1	0	0	0	1	0	0	0	0	0	0	0	0	0	0	1	1	0	1	0	2	0	3	9
sp|Q9Y315|DEOC_HUMAN	sp|Q9Y315|DEOC_HUMAN	14	14	14	sp|Q9Y315|DEOC_HUMAN Deoxyribose-phosphate aldolase OS=Homo sapiens OX=9606 GN=DERA PE=1 SV=2	1	14	14	14	8	3	6	4	4	3	5	5	7	7	7	6	10	11	5	11	13	10	5	0	0	0	0	0	0	0	0	0	0	0	0	0	0	0	0	0	0	1	1	2
sp|Q9Y305|ACOT9_HUMAN	sp|Q9Y305|ACOT9_HUMAN	17	17	17	sp|Q9Y305|ACOT9_HUMAN Acyl-coenzyme A thioesterase 9, mitochondrial OS=Homo sapiens OX=9606 GN=ACOT9 PE=1 SV=2	1	17	17	17	0	0	0	0	1	0	1	0	0	0	0	0	0	0	5	12	13	15	9	5	4	0	0	1	0	0	0	0	0	0	0	0	0	0	0	0	0	0	0	0
sp|Q9Y303|NAGA_HUMAN	sp|Q9Y303|NAGA_HUMAN	15	15	15	sp|Q9Y303|NAGA_HUMAN N-acetylglucosamine-6-phosphate deacetylase OS=Homo sapiens OX=9606 GN=AMDHD2 PE=1 SV=2	1	15	15	15	8	7	7	4	3	0	3	1	2	0	0	0	2	13	9	11	13	11	3	2	0	0	0	0	0	1	0	0	0	0	0	1	0	0	0	1	1	2	3	5
sp|Q9Y2Z9|COQ6_HUMAN	sp|Q9Y2Z9|COQ6_HUMAN	7	7	7	sp|Q9Y2Z9|COQ6_HUMAN Ubiquinone biosynthesis monooxygenase COQ6, mitochondrial OS=Homo sapiens OX=9606 GN=COQ6 PE=1 SV=2	1	7	7	7	0	0	0	0	0	7	3	0	0	0	0	0	0	0	0	0	0	0	0	0	0	0	0	0	0	0	0	0	0	0	0	0	0	0	0	0	0	0	0	0
sp|Q9Y2Z4|SYYM_HUMAN	sp|Q9Y2Z4|SYYM_HUMAN	10	10	10	sp|Q9Y2Z4|SYYM_HUMAN Tyrosine--tRNA ligase, mitochondrial OS=Homo sapiens OX=9606 GN=YARS2 PE=1 SV=2	1	10	10	10	0	0	1	0	0	1	0	0	0	0	0	0	0	0	0	0	0	0	0	0	0	0	0	5	7	4	1	0	0	0	0	0	0	0	0	0	0	0	0	0
sp|Q9Y2Z0|SGT1_HUMAN	sp|Q9Y2Z0|SGT1_HUMAN	18	18	18	sp|Q9Y2Z0|SGT1_HUMAN Protein SGT1 homolog OS=Homo sapiens OX=9606 GN=SUGT1 PE=1 SV=3	1	18	18	18	6	5	2	4	3	0	0	1	0	3	4	4	0	0	0	0	0	0	0	0	0	0	0	1	15	16	10	6	1	0	1	0	0	0	0	0	0	0	0	0
sp|Q9Y2Y0|AR2BP_HUMAN	sp|Q9Y2Y0|AR2BP_HUMAN	7	7	7	sp|Q9Y2Y0|AR2BP_HUMAN ADP-ribosylation factor-like protein 2-binding protein OS=Homo sapiens OX=9606 GN=ARL2BP PE=1 SV=1	1	7	7	7	0	0	0	0	0	0	0	0	0	0	0	0	0	0	0	0	0	0	0	0	0	0	0	0	0	0	0	0	0	1	0	1	1	6	5	0	0	0	0	0
sp|Q9Y2V2|CHSP1_HUMAN	sp|Q9Y2V2|CHSP1_HUMAN	8	8	8	sp|Q9Y2V2|CHSP1_HUMAN Calcium-regulated heat-stable protein 1 OS=Homo sapiens OX=9606 GN=CARHSP1 PE=1 SV=2	1	8	8	8	5	5	6	5	5	3	2	2	4	3	3	1	2	1	4	6	2	2	3	1	2	3	0	0	1	1	1	2	2	2	1	4	6	7	7	6	5	5	5	5
sp|Q9Y2T2|AP3M1_HUMAN;sp|P53677|AP3M2_HUMAN	sp|Q9Y2T2|AP3M1_HUMAN	4;1	4;1	4;1	sp|Q9Y2T2|AP3M1_HUMAN AP-3 complex subunit mu-1 OS=Homo sapiens OX=9606 GN=AP3M1 PE=1 SV=1	2	4	4	4	0	0	0	0	0	0	0	0	0	0	0	0	0	0	0	0	0	0	0	0	1	0	0	0	0	0	0	0	0	0	0	0	0	0	0	0	0	0	0	0
sp|Q9Y2S7|PDIP2_HUMAN	sp|Q9Y2S7|PDIP2_HUMAN	10	10	10	sp|Q9Y2S7|PDIP2_HUMAN Polymerase delta-interacting protein 2 OS=Homo sapiens OX=9606 GN=POLDIP2 PE=1 SV=1	1	10	10	10	1	1	2	0	0	0	0	0	0	0	0	0	0	0	0	0	0	0	0	0	0	0	0	0	0	0	0	0	0	0	0	2	2	6	9	6	1	0	0	0
sp|Q9Y2S2|CRYL1_HUMAN	sp|Q9Y2S2|CRYL1_HUMAN	16	16	16	sp|Q9Y2S2|CRYL1_HUMAN Lambda-crystallin homolog OS=Homo sapiens OX=9606 GN=CRYL1 PE=1 SV=3	1	16	16	16	9	9	10	8	5	4	1	1	2	1	2	1	1	4	4	3	5	4	0	2	1	3	2	2	1	0	1	7	13	15	6	3	4	3	3	7	4	5	6	6
sp|Q9Y2R9|RT07_HUMAN	sp|Q9Y2R9|RT07_HUMAN	11	11	11	sp|Q9Y2R9|RT07_HUMAN 28S ribosomal protein S7, mitochondrial OS=Homo sapiens OX=9606 GN=MRPS7 PE=1 SV=2	1	11	11	11	0	0	0	0	0	6	10	7	1	0	0	0	0	0	0	1	0	0	0	0	0	0	0	0	0	0	0	0	0	0	0	0	0	0	0	0	0	0	0	0
sp|Q9Y2R5|RT17_HUMAN	sp|Q9Y2R5|RT17_HUMAN	5	5	5	sp|Q9Y2R5|RT17_HUMAN 28S ribosomal protein S17, mitochondrial OS=Homo sapiens OX=9606 GN=MRPS17 PE=1 SV=1	1	5	5	5	0	0	0	0	0	3	5	3	2	0	0	0	0	0	0	0	0	0	0	0	0	0	0	0	0	0	0	0	0	0	0	0	0	0	0	0	0	0	0	0
sp|Q9Y2Q9|RT28_HUMAN	sp|Q9Y2Q9|RT28_HUMAN	5	5	5	sp|Q9Y2Q9|RT28_HUMAN 28S ribosomal protein S28, mitochondrial OS=Homo sapiens OX=9606 GN=MRPS28 PE=1 SV=1	1	5	5	5	0	0	0	0	0	3	5	5	3	0	0	0	0	0	0	0	0	0	0	0	0	0	0	0	0	0	0	0	0	0	0	0	0	0	0	0	0	0	0	0
sp|Q9Y2Q5|LTOR2_HUMAN	sp|Q9Y2Q5|LTOR2_HUMAN	7	7	7	sp|Q9Y2Q5|LTOR2_HUMAN Ragulator complex protein LAMTOR2 OS=Homo sapiens OX=9606 GN=LAMTOR2 PE=1 SV=1	1	7	7	7	1	1	2	1	1	0	0	0	0	0	0	0	0	0	0	0	0	0	0	0	0	0	0	0	0	0	0	1	3	0	0	0	0	0	2	5	7	5	3	1
sp|Q9Y2Q3|GSTK1_HUMAN	sp|Q9Y2Q3|GSTK1_HUMAN	12	12	12	sp|Q9Y2Q3|GSTK1_HUMAN Glutathione S-transferase kappa 1 OS=Homo sapiens OX=9606 GN=GSTK1 PE=1 SV=3	1	12	12	12	6	6	5	5	4	5	1	3	0	0	0	0	0	1	0	1	2	1	1	0	0	0	0	0	0	0	0	0	0	0	1	0	0	0	1	1	0	1	2	6
sp|Q9Y2H0|DLGP4_HUMAN	sp|Q9Y2H0|DLGP4_HUMAN	11	11	11	sp|Q9Y2H0|DLGP4_HUMAN Disks large-associated protein 4 OS=Homo sapiens OX=9606 GN=DLGAP4 PE=1 SV=3	1	11	11	11	1	0	0	1	0	0	0	0	0	0	0	0	0	0	0	0	1	6	7	10	9	1	0	0	0	0	0	0	0	0	0	0	0	0	0	0	0	0	1	0
sp|Q9Y2G5|OFUT2_HUMAN	sp|Q9Y2G5|OFUT2_HUMAN	11	11	11	sp|Q9Y2G5|OFUT2_HUMAN GDP-fucose protein O-fucosyltransferase 2 OS=Homo sapiens OX=9606 GN=POFUT2 PE=1 SV=3	1	11	11	11	1	2	1	0	0	0	1	0	0	0	0	0	0	0	0	0	0	0	0	0	0	0	0	0	0	0	0	0	0	5	8	7	3	0	0	0	0	0	0	0
sp|Q9Y2E5|MA2B2_HUMAN	sp|Q9Y2E5|MA2B2_HUMAN	4	4	4	sp|Q9Y2E5|MA2B2_HUMAN Epididymis-specific alpha-mannosidase OS=Homo sapiens OX=9606 GN=MAN2B2 PE=1 SV=4	1	4	4	4	0	0	0	0	0	0	0	0	0	0	0	0	0	0	0	0	2	1	0	0	0	0	0	0	0	0	0	0	0	0	0	0	0	0	0	0	0	0	0	0
sp|Q9Y2D0|CAH5B_HUMAN;sp|Q8WTZ4|CA5BL_HUMAN;sp|P35218|CAH5A_HUMAN	sp|Q9Y2D0|CAH5B_HUMAN	12;1;1	12;1;1	12;1;1	sp|Q9Y2D0|CAH5B_HUMAN Carbonic anhydrase 5B, mitochondrial OS=Homo sapiens OX=9606 GN=CA5B PE=1 SV=1	3	12	12	12	4	5	3	1	2	0	0	0	0	0	0	0	0	0	0	0	0	0	0	0	0	0	0	0	0	0	0	0	0	0	0	0	0	7	11	8	2	0	2	0
sp|Q9Y2B0|CNPY2_HUMAN	sp|Q9Y2B0|CNPY2_HUMAN	13	13	13	sp|Q9Y2B0|CNPY2_HUMAN Protein canopy homolog 2 OS=Homo sapiens OX=9606 GN=CNPY2 PE=1 SV=1	1	13	13	13	10	11	12	9	10	7	7	5	6	7	8	7	6	8	9	6	9	5	7	5	8	7	8	5	6	6	5	5	6	7	6	9	11	12	12	9	5	7	9	9
sp|Q9Y2A7|NCKP1_HUMAN	sp|Q9Y2A7|NCKP1_HUMAN	17	17	17	sp|Q9Y2A7|NCKP1_HUMAN Nck-associated protein 1 OS=Homo sapiens OX=9606 GN=NCKAP1 PE=1 SV=1	1	17	17	17	0	0	0	0	0	0	0	0	0	0	0	14	10	2	0	0	0	0	0	0	0	0	0	0	0	0	0	0	0	0	0	0	0	0	0	0	0	0	0	0
sp|Q9Y296|TPPC4_HUMAN	sp|Q9Y296|TPPC4_HUMAN	7	7	7	sp|Q9Y296|TPPC4_HUMAN Trafficking protein particle complex subunit 4 OS=Homo sapiens OX=9606 GN=TRAPPC4 PE=1 SV=1	1	7	7	7	0	0	0	0	1	2	0	0	0	0	0	0	0	0	0	0	0	0	0	0	0	0	0	0	0	0	0	0	1	3	5	1	0	0	0	0	0	0	0	0
sp|Q9Y295|DRG1_HUMAN	sp|Q9Y295|DRG1_HUMAN	7	7	7	sp|Q9Y295|DRG1_HUMAN Developmentally-regulated GTP-binding protein 1 OS=Homo sapiens OX=9606 GN=DRG1 PE=1 SV=1	1	7	7	7	0	0	0	0	0	1	1	0	1	0	0	0	0	0	0	0	0	3	6	1	1	0	0	0	0	0	0	0	0	0	0	0	0	0	0	0	0	0	0	0
sp|Q9Y291|RT33_HUMAN	sp|Q9Y291|RT33_HUMAN	2	2	2	sp|Q9Y291|RT33_HUMAN 28S ribosomal protein S33, mitochondrial OS=Homo sapiens OX=9606 GN=MRPS33 PE=1 SV=1	1	2	2	2	0	0	0	0	0	0	1	1	0	0	0	0	0	0	0	0	0	0	0	0	0	0	0	0	0	0	0	0	0	0	0	0	0	0	0	0	0	0	0	0
sp|Q9Y287|ITM2B_HUMAN	sp|Q9Y287|ITM2B_HUMAN	3	3	3	sp|Q9Y287|ITM2B_HUMAN Integral membrane protein 2B OS=Homo sapiens OX=9606 GN=ITM2B PE=1 SV=1	1	3	3	3	0	0	0	2	2	0	0	0	0	0	0	0	0	0	0	0	0	0	0	0	0	0	0	0	0	0	0	0	0	0	0	0	0	0	0	0	0	0	0	0
sp|Q9Y285|SYFA_HUMAN	sp|Q9Y285|SYFA_HUMAN	19	19	19	sp|Q9Y285|SYFA_HUMAN Phenylalanine--tRNA ligase alpha subunit OS=Homo sapiens OX=9606 GN=FARSA PE=1 SV=3	1	19	19	19	0	0	0	0	0	0	0	0	0	0	0	0	1	2	17	18	12	6	1	1	0	1	0	0	0	0	0	0	0	0	0	0	1	0	0	0	0	0	0	0
sp|Q9Y281|COF2_HUMAN	sp|Q9Y281|COF2_HUMAN	16	9	9	sp|Q9Y281|COF2_HUMAN Cofilin-2 OS=Homo sapiens OX=9606 GN=CFL2 PE=1 SV=1	1	16	9	9	9	10	10	10	5	3	5	4	3	4	3	4	4	5	3	4	5	4	4	4	5	4	3	3	4	2	3	3	13	7	4	5	4	4	4	4	4	4	6	9
sp|Q9Y266|NUDC_HUMAN	sp|Q9Y266|NUDC_HUMAN	17	17	17	sp|Q9Y266|NUDC_HUMAN Nuclear migration protein nudC OS=Homo sapiens OX=9606 GN=NUDC PE=1 SV=1	1	17	17	17	5	5	5	4	5	6	8	6	5	7	4	6	3	4	7	14	16	11	8	7	5	7	9	4	5	0	1	0	1	0	0	2	1	0	1	1	1	1	2	2
sp|Q9Y265|RUVB1_HUMAN	sp|Q9Y265|RUVB1_HUMAN	20	20	20	sp|Q9Y265|RUVB1_HUMAN RuvB-like 1 OS=Homo sapiens OX=9606 GN=RUVBL1 PE=1 SV=1	1	20	20	20	11	10	12	13	16	17	18	19	17	20	16	11	4	4	5	4	5	1	3	2	4	1	1	1	1	0	0	2	13	11	1	2	0	0	0	0	1	1	4	5
sp|Q9Y263|PLAP_HUMAN	sp|Q9Y263|PLAP_HUMAN	24	24	24	sp|Q9Y263|PLAP_HUMAN Phospholipase A-2-activating protein OS=Homo sapiens OX=9606 GN=PLAA PE=1 SV=2	1	24	24	24	2	4	2	2	1	0	0	0	0	0	0	0	0	0	0	0	0	0	0	0	0	1	24	20	6	0	1	2	0	0	0	0	0	0	0	0	0	0	0	0
sp|Q9Y262|EIF3L_HUMAN	sp|Q9Y262|EIF3L_HUMAN	13	13	13	sp|Q9Y262|EIF3L_HUMAN Eukaryotic translation initiation factor 3 subunit L OS=Homo sapiens OX=9606 GN=EIF3L PE=1 SV=1	1	13	13	13	0	0	0	0	5	11	10	0	1	0	1	0	0	0	0	0	0	0	0	0	0	0	1	1	1	1	0	0	0	0	0	0	0	0	0	0	0	0	0	0
sp|Q9Y248|PSF2_HUMAN	sp|Q9Y248|PSF2_HUMAN	5	5	5	sp|Q9Y248|PSF2_HUMAN DNA replication complex GINS protein PSF2 OS=Homo sapiens OX=9606 GN=GINS2 PE=1 SV=1	1	5	5	5	0	0	0	0	1	0	0	0	0	0	0	0	0	0	0	1	0	0	0	0	0	0	0	4	2	0	0	1	0	0	0	0	0	0	0	0	0	0	0	0
sp|Q9Y244|POMP_HUMAN	sp|Q9Y244|POMP_HUMAN	8	8	8	sp|Q9Y244|POMP_HUMAN Proteasome maturation protein OS=Homo sapiens OX=9606 GN=POMP PE=1 SV=1	1	8	8	8	6	5	4	5	0	0	0	0	0	0	2	1	6	8	7	7	4	0	0	0	1	0	0	0	0	0	1	0	0	0	0	1	0	0	0	0	0	1	1	2
sp|Q9Y241|HIG1A_HUMAN	sp|Q9Y241|HIG1A_HUMAN	1	1	1	sp|Q9Y241|HIG1A_HUMAN HIG1 domain family member 1A, mitochondrial OS=Homo sapiens OX=9606 GN=HIGD1A PE=1 SV=1	1	1	1	1	0	0	0	0	0	0	0	1	0	0	0	0	0	0	0	0	0	0	0	0	0	0	0	0	0	0	0	0	0	0	0	0	0	0	0	0	0	0	0	0
sp|Q9Y237|PIN4_HUMAN	sp|Q9Y237|PIN4_HUMAN	3	3	3	sp|Q9Y237|PIN4_HUMAN Peptidyl-prolyl cis-trans isomerase NIMA-interacting 4 OS=Homo sapiens OX=9606 GN=PIN4 PE=1 SV=1	1	3	3	3	0	0	0	0	0	0	0	0	0	0	0	0	0	0	0	0	0	0	0	0	0	0	0	0	0	0	0	0	0	0	0	0	0	0	0	0	0	0	0	0
sp|Q9Y230|RUVB2_HUMAN	sp|Q9Y230|RUVB2_HUMAN	25	25	25	sp|Q9Y230|RUVB2_HUMAN RuvB-like 2 OS=Homo sapiens OX=9606 GN=RUVBL2 PE=1 SV=3	1	25	25	25	16	14	16	13	16	19	22	20	22	21	16	16	4	6	5	3	5	4	1	1	2	3	2	2	1	0	10	10	2	0	0	3	0	0	0	0	1	0	6	7
sp|Q9Y224|RTRAF_HUMAN	sp|Q9Y224|RTRAF_HUMAN	11	11	11	sp|Q9Y224|RTRAF_HUMAN RNA transcription, translation and transport factor protein OS=Homo sapiens OX=9606 GN=RTRAF PE=1 SV=1	1	11	11	11	3	1	3	1	8	8	4	2	0	0	1	0	0	1	0	2	1	1	0	1	0	0	0	0	0	0	0	0	0	0	0	1	1	7	11	10	4	0	1	1
sp|Q9UQN3|CHM2B_HUMAN;sp|Q92828|COR2A_HUMAN	sp|Q9UQN3|CHM2B_HUMAN	4;1	4;1	4;1	sp|Q9UQN3|CHM2B_HUMAN Charged multivesicular body protein 2b OS=Homo sapiens OX=9606 GN=CHMP2B PE=1 SV=1	2	4	4	4	0	0	0	0	0	0	0	0	0	0	0	0	0	0	0	0	0	0	0	0	0	0	0	0	0	0	0	0	0	1	4	3	3	1	0	0	0	0	0	0
sp|Q9UQ80|PA2G4_HUMAN	sp|Q9UQ80|PA2G4_HUMAN	26	26	26	sp|Q9UQ80|PA2G4_HUMAN Proliferation-associated protein 2G4 OS=Homo sapiens OX=9606 GN=PA2G4 PE=1 SV=3	1	26	26	26	17	18	17	15	16	11	8	8	14	10	10	7	6	7	12	12	12	10	9	9	11	9	6	6	7	10	22	23	21	21	21	23	21	19	17	18	14	12	17	17
sp|Q9UQ35|SRRM2_HUMAN	sp|Q9UQ35|SRRM2_HUMAN	20	20	20	sp|Q9UQ35|SRRM2_HUMAN Serine/arginine repetitive matrix protein 2 OS=Homo sapiens OX=9606 GN=SRRM2 PE=1 SV=2	1	20	20	20	0	0	1	0	15	7	0	0	0	0	0	0	0	0	0	0	1	0	0	0	0	0	0	0	0	0	0	0	0	0	0	0	0	0	0	0	0	1	0	0
sp|Q9UPY8|MARE3_HUMAN	sp|Q9UPY8|MARE3_HUMAN	8	6	6	sp|Q9UPY8|MARE3_HUMAN Microtubule-associated protein RP/EB family member 3 OS=Homo sapiens OX=9606 GN=MAPRE3 PE=1 SV=1	1	8	6	6	1	1	1	1	1	0	1	0	1	0	0	0	0	0	1	0	0	0	0	0	0	1	8	7	4	1	1	1	0	0	0	0	0	0	0	0	0	0	1	1
sp|Q9UPY3|DICER_HUMAN	sp|Q9UPY3|DICER_HUMAN	14	14	14	sp|Q9UPY3|DICER_HUMAN Endoribonuclease Dicer OS=Homo sapiens OX=9606 GN=DICER1 PE=1 SV=3	1	14	14	14	0	0	0	0	0	1	0	0	0	0	0	4	11	4	0	0	0	0	0	0	0	0	0	0	0	0	0	0	0	0	0	0	0	0	0	0	0	0	0	0
sp|Q9UPN9|TRI33_HUMAN	sp|Q9UPN9|TRI33_HUMAN	17	17	16	sp|Q9UPN9|TRI33_HUMAN E3 ubiquitin-protein ligase TRIM33 OS=Homo sapiens OX=9606 GN=TRIM33 PE=1 SV=3	1	17	17	16	1	0	1	0	0	6	7	1	0	0	0	0	0	0	0	1	0	4	5	3	1	0	0	0	0	0	0	0	0	0	0	0	0	0	1	0	0	0	0	0
sp|Q9UPN7|PP6R1_HUMAN	sp|Q9UPN7|PP6R1_HUMAN	3	3	3	sp|Q9UPN7|PP6R1_HUMAN Serine/threonine-protein phosphatase 6 regulatory subunit 1 OS=Homo sapiens OX=9606 GN=PPP6R1 PE=1 SV=5	1	3	3	3	0	1	0	0	0	0	0	0	0	0	0	0	0	0	1	3	1	0	0	3	0	0	0	0	0	0	0	0	0	0	0	0	0	0	0	1	0	0	0	0
sp|Q9UPN3|MACF1_HUMAN	sp|Q9UPN3|MACF1_HUMAN	4	4	4	sp|Q9UPN3|MACF1_HUMAN Microtubule-actin cross-linking factor 1, isoforms 1/2/3/5 OS=Homo sapiens OX=9606 GN=MACF1 PE=1 SV=4	1	4	4	4	0	0	0	0	0	1	0	0	0	1	0	0	0	0	0	0	0	0	0	0	0	0	0	0	0	0	0	0	0	1	1	0	0	0	0	0	0	0	0	0
sp|Q9UNZ2|NSF1C_HUMAN	sp|Q9UNZ2|NSF1C_HUMAN	18	18	18	sp|Q9UNZ2|NSF1C_HUMAN NSFL1 cofactor p47 OS=Homo sapiens OX=9606 GN=NSFL1C PE=1 SV=2	1	18	18	18	8	12	10	6	7	3	0	0	2	6	4	0	1	1	0	2	3	3	3	2	2	4	12	12	12	9	5	8	7	0	1	1	3	0	1	2	4	3	6	7
sp|Q9UNW1|MINP1_HUMAN	sp|Q9UNW1|MINP1_HUMAN	11	11	11	sp|Q9UNW1|MINP1_HUMAN Multiple inositol polyphosphate phosphatase 1 OS=Homo sapiens OX=9606 GN=MINPP1 PE=1 SV=1	1	11	11	11	0	0	1	0	0	0	0	0	0	0	0	0	0	0	0	0	0	0	0	0	0	0	0	0	0	0	0	0	5	10	6	0	0	0	0	0	0	0	0	0
sp|Q9UNS2|CSN3_HUMAN	sp|Q9UNS2|CSN3_HUMAN	15	15	15	sp|Q9UNS2|CSN3_HUMAN COP9 signalosome complex subunit 3 OS=Homo sapiens OX=9606 GN=COPS3 PE=1 SV=3	1	15	15	15	3	1	3	2	3	2	1	1	2	8	8	12	12	10	6	4	1	1	0	1	1	0	0	0	0	0	0	0	1	0	0	0	1	0	0	1	1	0	2	1
sp|Q9UNP9|PPIE_HUMAN	sp|Q9UNP9|PPIE_HUMAN	7	6	6	sp|Q9UNP9|PPIE_HUMAN Peptidyl-prolyl cis-trans isomerase E OS=Homo sapiens OX=9606 GN=PPIE PE=1 SV=1	1	7	6	6	0	0	1	1	0	0	0	0	0	0	0	0	0	0	0	0	0	0	0	0	0	0	0	0	0	0	0	0	0	4	3	0	0	0	0	0	0	0	1	0
sp|Q9UNN5|FAF1_HUMAN	sp|Q9UNN5|FAF1_HUMAN	4	4	4	sp|Q9UNN5|FAF1_HUMAN FAS-associated factor 1 OS=Homo sapiens OX=9606 GN=FAF1 PE=1 SV=2	1	4	4	4	0	0	0	0	0	0	0	0	0	0	0	0	0	0	0	1	0	0	0	0	0	0	0	0	0	0	0	0	0	0	0	0	1	0	0	0	0	1	1	0
sp|Q9UNM6|PSD13_HUMAN	sp|Q9UNM6|PSD13_HUMAN	25	25	25	sp|Q9UNM6|PSD13_HUMAN 26S proteasome non-ATPase regulatory subunit 13 OS=Homo sapiens OX=9606 GN=PSMD13 PE=1 SV=2	1	25	25	25	10	11	13	12	11	11	21	24	24	23	17	17	15	14	15	9	7	8	7	3	2	4	1	3	1	0	1	0	0	0	0	1	2	1	2	0	1	2	3	1
sp|Q9UNH7|SNX6_HUMAN	sp|Q9UNH7|SNX6_HUMAN	12	12	11	sp|Q9UNH7|SNX6_HUMAN Sorting nexin-6 OS=Homo sapiens OX=9606 GN=SNX6 PE=1 SV=1	1	12	12	11	0	1	2	1	0	1	0	0	0	0	0	0	0	0	3	10	7	2	0	0	0	0	0	0	0	0	0	1	0	2	0	1	0	0	0	0	0	0	0	0
sp|Q9UNF1|MAGD2_HUMAN;sp|Q9Y5V3|MAGD1_HUMAN	sp|Q9UNF1|MAGD2_HUMAN	8;1	8;1	8;1	sp|Q9UNF1|MAGD2_HUMAN Melanoma-associated antigen D2 OS=Homo sapiens OX=9606 GN=MAGED2 PE=1 SV=2	2	8	8	8	0	0	0	0	0	1	1	0	0	0	0	3	5	1	1	0	0	0	0	0	0	1	2	0	0	0	0	0	1	1	0	0	0	1	0	0	1	0	1	0
sp|Q9UNF0|PACN2_HUMAN	sp|Q9UNF0|PACN2_HUMAN	15	15	15	sp|Q9UNF0|PACN2_HUMAN Protein kinase C and casein kinase substrate in neurons protein 2 OS=Homo sapiens OX=9606 GN=PACSIN2 PE=1 SV=2	1	15	15	15	0	0	0	0	0	0	0	0	0	0	0	0	0	8	13	11	5	0	0	0	1	1	0	0	0	0	0	0	0	0	0	0	0	0	0	0	0	0	0	0
sp|Q9UNE7|CHIP_HUMAN	sp|Q9UNE7|CHIP_HUMAN	18	18	18	sp|Q9UNE7|CHIP_HUMAN E3 ubiquitin-protein ligase CHIP OS=Homo sapiens OX=9606 GN=STUB1 PE=1 SV=2	1	18	18	18	7	6	7	8	5	5	7	10	7	10	12	15	13	12	11	8	6	1	0	1	2	1	1	0	1	0	0	0	0	0	0	1	2	2	2	1	1	5	3	5
sp|Q9UN81|LORF1_HUMAN	sp|Q9UN81|LORF1_HUMAN	4	4	4	sp|Q9UN81|LORF1_HUMAN LINE-1 retrotransposable element ORF1 protein OS=Homo sapiens OX=9606 GN=L1RE1 PE=1 SV=1	1	4	4	4	0	0	0	0	0	0	0	0	0	0	0	0	0	2	2	1	0	0	0	0	0	0	0	0	0	0	0	0	0	0	0	0	0	0	0	0	0	0	0	0
sp|Q9UN76|S6A14_HUMAN	sp|Q9UN76|S6A14_HUMAN	3	3	3	sp|Q9UN76|S6A14_HUMAN Sodium- and chloride-dependent neutral and basic amino acid transporter B(0+) OS=Homo sapiens OX=9606 GN=SLC6A14 PE=2 SV=1	1	3	3	3	0	1	3	1	1	0	0	0	0	0	0	0	0	0	0	0	0	0	0	0	0	0	0	0	0	0	0	0	0	0	0	0	0	0	0	0	0	0	0	0
sp|Q9UN37|VPS4A_HUMAN	sp|Q9UN37|VPS4A_HUMAN	7	5	5	sp|Q9UN37|VPS4A_HUMAN Vacuolar protein sorting-associated protein 4A OS=Homo sapiens OX=9606 GN=VPS4A PE=1 SV=1	1	7	5	5	0	0	1	0	1	3	3	2	1	1	1	0	0	1	0	0	0	0	0	0	0	0	0	0	0	0	0	0	2	4	2	1	0	0	0	0	0	0	0	0
sp|Q9UN36|NDRG2_HUMAN	sp|Q9UN36|NDRG2_HUMAN	9	9	9	sp|Q9UN36|NDRG2_HUMAN Protein NDRG2 OS=Homo sapiens OX=9606 GN=NDRG2 PE=1 SV=2	1	9	9	9	2	1	1	0	0	0	0	0	0	0	0	0	0	0	0	0	0	0	0	0	0	0	0	0	0	0	2	6	4	0	2	3	0	0	0	0	0	0	0	0
sp|Q9UMY4|SNX12_HUMAN	sp|Q9UMY4|SNX12_HUMAN	12	10	10	sp|Q9UMY4|SNX12_HUMAN Sorting nexin-12 OS=Homo sapiens OX=9606 GN=SNX12 PE=1 SV=4	1	12	10	10	4	0	2	1	0	0	0	0	0	0	0	0	0	0	0	0	0	0	0	0	0	0	0	0	0	0	0	0	0	0	0	0	0	0	0	0	0	0	9	11
sp|Q9UMX5|NENF_HUMAN	sp|Q9UMX5|NENF_HUMAN	9	9	9	sp|Q9UMX5|NENF_HUMAN Neudesin OS=Homo sapiens OX=9606 GN=NENF PE=1 SV=1	1	9	9	9	5	4	2	1	2	0	0	0	0	0	0	1	1	1	0	0	0	0	0	0	0	0	0	0	0	0	0	0	0	0	0	0	0	0	5	9	6	3	1	2
sp|Q9UMX0|UBQL1_HUMAN	sp|Q9UMX0|UBQL1_HUMAN	14	14	9	sp|Q9UMX0|UBQL1_HUMAN Ubiquilin-1 OS=Homo sapiens OX=9606 GN=UBQLN1 PE=1 SV=2	1	14	14	9	6	6	7	4	6	4	4	3	3	4	2	2	4	6	8	10	9	7	5	7	10	10	11	9	8	3	6	7	6	6	6	5	4	2	2	2	2	3	7	4
sp|Q9UMS4|PRP19_HUMAN	sp|Q9UMS4|PRP19_HUMAN	11	11	11	sp|Q9UMS4|PRP19_HUMAN Pre-mRNA-processing factor 19 OS=Homo sapiens OX=9606 GN=PRPF19 PE=1 SV=1	1	11	11	11	1	2	2	1	1	1	2	2	4	3	9	9	9	7	4	3	2	0	0	0	0	0	1	0	0	0	0	0	0	0	0	0	0	0	0	0	0	1	0	0
sp|Q9UMS0|NFU1_HUMAN	sp|Q9UMS0|NFU1_HUMAN	6	6	6	sp|Q9UMS0|NFU1_HUMAN NFU1 iron-sulfur cluster scaffold homolog, mitochondrial OS=Homo sapiens OX=9606 GN=NFU1 PE=1 SV=2	1	6	6	6	3	3	4	4	1	0	0	0	0	0	0	0	0	0	0	0	0	0	0	0	0	0	0	0	0	0	0	0	0	4	6	6	3	1	0	0	1	0	1	1
sp|Q9UMR2|DD19B_HUMAN	sp|Q9UMR2|DD19B_HUMAN	5	1	1	sp|Q9UMR2|DD19B_HUMAN ATP-dependent RNA helicase DDX19B OS=Homo sapiens OX=9606 GN=DDX19B PE=1 SV=1	1	5	1	1	0	0	1	0	0	0	0	0	1	0	0	0	0	0	0	0	0	0	0	0	0	0	0	0	0	0	0	0	0	4	2	2	0	1	0	0	0	0	0	0
sp|Q9UM54|MYO6_HUMAN	sp|Q9UM54|MYO6_HUMAN	30	30	30	sp|Q9UM54|MYO6_HUMAN Unconventional myosin-VI OS=Homo sapiens OX=9606 GN=MYO6 PE=1 SV=4	1	30	30	30	0	0	0	0	8	23	17	7	2	2	0	0	2	1	3	5	12	15	7	4	0	0	0	0	0	0	0	0	0	0	0	0	0	0	0	0	0	0	0	1
sp|Q9ULX6|AKP8L_HUMAN	sp|Q9ULX6|AKP8L_HUMAN	2	2	2	sp|Q9ULX6|AKP8L_HUMAN A-kinase anchor protein 8-like OS=Homo sapiens OX=9606 GN=AKAP8L PE=1 SV=4	1	2	2	2	0	0	0	0	0	1	1	2	1	1	0	0	0	0	0	0	0	0	0	0	0	0	0	0	0	0	0	0	0	0	0	0	0	0	0	0	0	0	0	0
sp|Q9ULV4|COR1C_HUMAN;sp|Q6QEF8|CORO6_HUMAN	sp|Q9ULV4|COR1C_HUMAN	18;1	18;1	18;1	sp|Q9ULV4|COR1C_HUMAN Coronin-1C OS=Homo sapiens OX=9606 GN=CORO1C PE=1 SV=1	2	18	18	18	2	3	4	3	2	0	0	1	1	0	0	0	1	1	4	6	11	16	8	10	8	5	1	0	0	0	0	0	0	0	0	0	0	0	3	3	1	0	1	1
sp|Q9ULT8|HECD1_HUMAN	sp|Q9ULT8|HECD1_HUMAN	8	8	8	sp|Q9ULT8|HECD1_HUMAN E3 ubiquitin-protein ligase HECTD1 OS=Homo sapiens OX=9606 GN=HECTD1 PE=1 SV=3	1	8	8	8	0	0	0	0	0	0	0	0	0	1	2	4	6	0	0	0	0	0	0	0	0	0	0	0	0	0	0	0	0	0	0	0	0	0	0	0	0	0	0	0
sp|Q9ULR3|PPM1H_HUMAN;sp|Q5JR12|PPM1J_HUMAN	sp|Q9ULR3|PPM1H_HUMAN	14;1	14;1	14;1	sp|Q9ULR3|PPM1H_HUMAN Protein phosphatase 1H OS=Homo sapiens OX=9606 GN=PPM1H PE=1 SV=2	2	14	14	14	0	0	1	0	1	0	0	0	0	0	0	0	0	0	0	0	0	0	0	0	6	9	12	7	0	0	0	0	0	0	0	0	0	0	0	0	0	0	0	0
sp|Q9ULH7|MRTFB_HUMAN;sp|Q969V6|MRTFA_HUMAN;sp|Q8IZQ8|MYCD_HUMAN	sp|Q9ULH7|MRTFB_HUMAN;sp|Q969V6|MRTFA_HUMAN;sp|Q8IZQ8|MYCD_HUMAN	2;1;1	2;1;1	2;1;1	sp|Q9ULH7|MRTFB_HUMAN Myocardin-related transcription factor B OS=Homo sapiens OX=9606 GN=MRTFB PE=1 SV=3;sp|Q969V6|MRTFA_HUMAN Myocardin-related transcription factor A OS=Homo sapiens OX=9606 GN=MRTFA PE=1 SV=1;sp|Q8IZQ8|MYCD_HUMAN Myocardin OS=Homo sapie	3	2	2	2	0	0	0	0	0	0	0	0	0	0	0	0	0	0	1	0	0	1	1	1	0	0	0	0	0	0	0	0	0	0	0	0	0	0	0	0	0	0	0	0
sp|Q9ULD0|OGDHL_HUMAN	sp|Q9ULD0|OGDHL_HUMAN	12	3	3	sp|Q9ULD0|OGDHL_HUMAN 2-oxoglutarate dehydrogenase-like, mitochondrial OS=Homo sapiens OX=9606 GN=OGDHL PE=1 SV=3	1	12	3	3	4	6	6	5	8	11	10	7	5	1	1	1	1	2	2	2	3	2	2	4	1	1	0	0	0	0	1	0	1	0	0	0	2	1	1	1	1	1	3	3
sp|Q9ULC4|MCTS1_HUMAN	sp|Q9ULC4|MCTS1_HUMAN	11	11	11	sp|Q9ULC4|MCTS1_HUMAN Malignant T-cell-amplified sequence 1 OS=Homo sapiens OX=9606 GN=MCTS1 PE=1 SV=1	1	11	11	11	3	3	4	4	5	6	3	2	1	1	2	4	2	3	4	4	2	2	2	2	2	3	1	1	4	11	10	7	7	8	9	6	7	6	4	4	4	2	3	4
sp|Q9ULC3|RAB23_HUMAN	sp|Q9ULC3|RAB23_HUMAN	1	1	1	sp|Q9ULC3|RAB23_HUMAN Ras-related protein Rab-23 OS=Homo sapiens OX=9606 GN=RAB23 PE=1 SV=1	1	1	1	1	0	1	0	0	0	0	0	0	0	0	0	0	0	0	0	0	0	0	0	0	0	0	1	0	1	0	1	0	1	0	0	0	0	0	0	0	0	0	0	0
sp|Q9ULA0|DNPEP_HUMAN	sp|Q9ULA0|DNPEP_HUMAN	26	26	26	sp|Q9ULA0|DNPEP_HUMAN Aspartyl aminopeptidase OS=Homo sapiens OX=9606 GN=DNPEP PE=1 SV=2	1	26	26	26	20	21	22	20	16	14	16	15	17	17	15	15	20	24	24	23	23	16	10	11	12	11	9	8	9	7	6	9	9	9	8	9	13	12	10	12	13	15	13	17
sp|Q9UL63|MKLN1_HUMAN	sp|Q9UL63|MKLN1_HUMAN	4	4	4	sp|Q9UL63|MKLN1_HUMAN Muskelin OS=Homo sapiens OX=9606 GN=MKLN1 PE=1 SV=2	1	4	4	4	0	0	0	0	0	0	1	0	0	0	0	0	0	0	0	1	0	0	0	0	0	0	0	0	0	0	0	0	0	0	0	0	0	0	0	0	0	0	0	0
sp|Q9UL46|PSME2_HUMAN	sp|Q9UL46|PSME2_HUMAN	16	16	16	sp|Q9UL46|PSME2_HUMAN Proteasome activator complex subunit 2 OS=Homo sapiens OX=9606 GN=PSME2 PE=1 SV=4	1	16	16	16	8	11	10	8	10	10	10	8	9	10	7	8	7	8	7	8	7	7	11	13	14	11	6	4	8	6	5	4	2	3	2	4	6	3	2	3	6	6	6	7
sp|Q9UL41|PNMA3_HUMAN	sp|Q9UL41|PNMA3_HUMAN	1	1	1	sp|Q9UL41|PNMA3_HUMAN Paraneoplastic antigen Ma3 OS=Homo sapiens OX=9606 GN=PNMA3 PE=1 SV=3	1	1	1	1	0	1	1	0	0	0	0	0	0	0	0	0	0	0	0	0	0	0	0	0	1	0	0	0	0	0	0	1	0	1	1	1	1	0	1	0	0	0	1	0
sp|Q9UL33|TPC2L_HUMAN	sp|Q9UL33|TPC2L_HUMAN	3	3	3	sp|Q9UL33|TPC2L_HUMAN Trafficking protein particle complex subunit 2-like protein OS=Homo sapiens OX=9606 GN=TRAPPC2L PE=1 SV=1	1	3	3	3	0	0	0	0	1	1	0	0	0	0	0	0	0	0	0	0	0	0	0	0	0	0	0	0	0	0	0	0	0	0	0	0	0	0	0	0	0	0	0	0
sp|Q9UL26|RB22A_HUMAN;sp|Q13636|RAB31_HUMAN	sp|Q9UL26|RB22A_HUMAN	11;2	11;2	11;2	sp|Q9UL26|RB22A_HUMAN Ras-related protein Rab-22A OS=Homo sapiens OX=9606 GN=RAB22A PE=1 SV=2	2	11	11	11	0	0	1	1	2	0	0	0	0	0	0	0	0	0	0	0	0	0	0	0	0	0	0	0	0	0	0	0	0	6	1	0	0	10	7	2	0	0	0	0
sp|Q9UL25|RAB21_HUMAN	sp|Q9UL25|RAB21_HUMAN	11	11	11	sp|Q9UL25|RAB21_HUMAN Ras-related protein Rab-21 OS=Homo sapiens OX=9606 GN=RAB21 PE=1 SV=3	1	11	11	11	4	4	3	7	5	5	5	3	1	1	2	2	0	2	2	2	2	1	0	0	1	0	1	0	0	0	1	1	5	4	3	2	8	10	8	7	7	9	7	4
sp|Q9UL15|BAG5_HUMAN	sp|Q9UL15|BAG5_HUMAN	9	9	9	sp|Q9UL15|BAG5_HUMAN BAG family molecular chaperone regulator 5 OS=Homo sapiens OX=9606 GN=BAG5 PE=1 SV=1	1	9	9	9	0	0	1	1	0	3	5	3	3	1	0	0	1	0	1	1	4	3	0	1	0	0	0	0	0	0	0	0	0	0	0	0	0	0	0	0	0	0	1	1
sp|Q9UL12|SARDH_HUMAN	sp|Q9UL12|SARDH_HUMAN	3	3	3	sp|Q9UL12|SARDH_HUMAN Sarcosine dehydrogenase, mitochondrial OS=Homo sapiens OX=9606 GN=SARDH PE=1 SV=1	1	3	3	3	0	1	1	0	0	0	0	0	0	0	0	0	0	0	0	0	0	0	0	0	0	0	0	0	0	0	0	0	2	0	0	0	0	0	0	0	0	0	0	1
sp|Q9UKY7|CDV3_HUMAN	sp|Q9UKY7|CDV3_HUMAN	15	15	15	sp|Q9UKY7|CDV3_HUMAN Protein CDV3 homolog OS=Homo sapiens OX=9606 GN=CDV3 PE=1 SV=1	1	15	15	15	9	7	8	7	5	2	1	1	0	2	2	1	3	2	5	4	1	2	1	1	4	2	5	8	12	8	3	3	1	1	2	3	4	3	2	3	3	3	5	7
sp|Q9UKX7|NUP50_HUMAN	sp|Q9UKX7|NUP50_HUMAN	2	2	2	sp|Q9UKX7|NUP50_HUMAN Nuclear pore complex protein Nup50 OS=Homo sapiens OX=9606 GN=NUP50 PE=1 SV=2	1	2	2	2	0	0	0	0	0	0	0	2	1	2	0	0	1	1	0	0	0	0	0	0	0	0	0	0	0	0	0	0	0	0	0	0	0	0	0	0	0	0	0	0
sp|Q9UKW4|VAV3_HUMAN	sp|Q9UKW4|VAV3_HUMAN	3	3	3	sp|Q9UKW4|VAV3_HUMAN Guanine nucleotide exchange factor VAV3 OS=Homo sapiens OX=9606 GN=VAV3 PE=1 SV=1	1	3	3	3	0	0	0	0	0	0	0	0	0	0	0	0	0	0	1	0	0	0	0	0	0	0	0	0	0	0	0	0	1	1	0	0	0	0	0	0	1	0	0	0
sp|Q9UKV3|ACINU_HUMAN	sp|Q9UKV3|ACINU_HUMAN	6	6	6	sp|Q9UKV3|ACINU_HUMAN Apoptotic chromatin condensation inducer in the nucleus OS=Homo sapiens OX=9606 GN=ACIN1 PE=1 SV=2	1	6	6	6	0	0	0	0	0	0	0	0	0	0	0	0	1	3	4	2	2	1	0	0	1	0	0	0	0	0	0	0	0	0	0	0	0	0	0	0	0	0	0	0
sp|Q9UKU7|ACAD8_HUMAN	sp|Q9UKU7|ACAD8_HUMAN	1	1	1	sp|Q9UKU7|ACAD8_HUMAN Isobutyryl-CoA dehydrogenase, mitochondrial OS=Homo sapiens OX=9606 GN=ACAD8 PE=1 SV=1	1	1	1	1	0	0	0	0	0	0	0	0	0	0	0	0	0	0	0	0	0	0	0	0	0	0	1	0	0	0	0	0	0	0	0	0	1	0	0	0	0	0	0	0
sp|Q9UKT8|FBXW2_HUMAN	sp|Q9UKT8|FBXW2_HUMAN	12	12	12	sp|Q9UKT8|FBXW2_HUMAN F-box/WD repeat-containing protein 2 OS=Homo sapiens OX=9606 GN=FBXW2 PE=1 SV=2	1	12	12	12	1	1	1	0	0	0	0	0	0	0	0	0	0	0	0	0	7	11	2	0	0	0	0	0	0	0	0	0	0	0	0	0	0	0	0	0	0	0	0	0
sp|Q9UKS6|PACN3_HUMAN	sp|Q9UKS6|PACN3_HUMAN	2	2	2	sp|Q9UKS6|PACN3_HUMAN Protein kinase C and casein kinase substrate in neurons protein 3 OS=Homo sapiens OX=9606 GN=PACSIN3 PE=1 SV=2	1	2	2	2	0	0	0	0	0	0	0	0	0	0	0	1	0	1	1	1	0	1	0	0	0	0	0	0	0	0	0	0	0	0	0	0	0	0	0	0	0	0	0	0
sp|Q9UKN8|TF3C4_HUMAN	sp|Q9UKN8|TF3C4_HUMAN	11	11	11	sp|Q9UKN8|TF3C4_HUMAN General transcription factor 3C polypeptide 4 OS=Homo sapiens OX=9606 GN=GTF3C4 PE=1 SV=2	1	11	11	11	0	0	0	0	0	0	0	0	1	0	0	0	0	0	0	0	0	0	0	0	1	5	9	0	0	0	0	0	0	0	0	0	0	0	0	0	0	0	0	0
sp|Q9UKM9|RALY_HUMAN	sp|Q9UKM9|RALY_HUMAN	8	8	8	sp|Q9UKM9|RALY_HUMAN RNA-binding protein Raly OS=Homo sapiens OX=9606 GN=RALY PE=1 SV=1	1	8	8	8	0	0	0	0	6	8	3	0	0	0	0	0	0	0	0	0	0	0	0	0	0	0	0	0	0	0	0	0	0	0	0	0	0	0	0	0	0	0	0	0
sp|Q9UKL0|RCOR1_HUMAN;sp|Q9P2K3|RCOR3_HUMAN	sp|Q9UKL0|RCOR1_HUMAN;sp|Q9P2K3|RCOR3_HUMAN	7;4	7;4	7;4	sp|Q9UKL0|RCOR1_HUMAN REST corepressor 1 OS=Homo sapiens OX=9606 GN=RCOR1 PE=1 SV=2;sp|Q9P2K3|RCOR3_HUMAN REST corepressor 3 OS=Homo sapiens OX=9606 GN=RCOR3 PE=1 SV=2	2	7	7	7	0	0	0	0	0	0	1	0	3	2	0	1	0	0	1	2	1	0	0	0	0	0	0	0	0	0	0	0	0	0	0	2	0	0	0	0	0	0	0	0
sp|Q9UKK9|NUDT5_HUMAN	sp|Q9UKK9|NUDT5_HUMAN	16	16	16	sp|Q9UKK9|NUDT5_HUMAN ADP-sugar pyrophosphatase OS=Homo sapiens OX=9606 GN=NUDT5 PE=1 SV=1	1	16	16	16	10	13	12	12	9	4	5	3	1	5	3	4	3	8	14	11	11	7	4	7	6	7	3	3	5	5	12	15	12	9	5	6	4	6	5	6	4	9	7	8
sp|Q9UKK3|PARP4_HUMAN	sp|Q9UKK3|PARP4_HUMAN	12	12	12	sp|Q9UKK3|PARP4_HUMAN Protein mono-ADP-ribosyltransferase PARP4 OS=Homo sapiens OX=9606 GN=PARP4 PE=1 SV=3	1	12	12	12	0	0	1	0	9	9	0	0	0	0	0	0	0	0	0	0	0	0	0	0	0	0	0	0	0	0	0	0	0	0	0	0	0	0	0	0	0	0	0	0
sp|Q9UKG9|OCTC_HUMAN	sp|Q9UKG9|OCTC_HUMAN	19	19	19	sp|Q9UKG9|OCTC_HUMAN Peroxisomal carnitine O-octanoyltransferase OS=Homo sapiens OX=9606 GN=CROT PE=1 SV=2	1	19	19	19	3	3	4	3	2	0	0	1	0	0	0	0	0	0	0	0	0	0	0	0	0	0	0	0	0	0	0	0	0	0	8	15	17	4	0	0	1	1	1	0
sp|Q9UKG1|DP13A_HUMAN	sp|Q9UKG1|DP13A_HUMAN	2	2	2	sp|Q9UKG1|DP13A_HUMAN DCC-interacting protein 13-alpha OS=Homo sapiens OX=9606 GN=APPL1 PE=1 SV=1	1	2	2	2	0	0	0	0	0	0	0	0	0	0	0	0	0	0	0	0	0	0	0	2	0	0	0	0	0	0	0	0	0	0	0	0	0	0	0	0	0	0	0	0
sp|Q9UKF6|CPSF3_HUMAN	sp|Q9UKF6|CPSF3_HUMAN	6	6	6	sp|Q9UKF6|CPSF3_HUMAN Cleavage and polyadenylation specificity factor subunit 3 OS=Homo sapiens OX=9606 GN=CPSF3 PE=1 SV=1	1	6	6	6	0	0	0	0	0	0	0	0	0	0	0	0	0	0	0	0	0	0	0	0	0	0	6	1	0	0	0	0	0	0	0	0	0	0	0	0	0	0	0	0
sp|Q9UKD2|MRT4_HUMAN	sp|Q9UKD2|MRT4_HUMAN	5	5	5	sp|Q9UKD2|MRT4_HUMAN mRNA turnover protein 4 homolog OS=Homo sapiens OX=9606 GN=MRTO4 PE=1 SV=2	1	5	5	5	0	0	0	0	5	3	0	0	0	0	0	0	0	0	0	0	0	0	0	0	0	0	0	0	0	0	0	0	0	0	0	0	0	0	0	0	0	0	0	0
sp|Q9UKB3|DJC12_HUMAN	sp|Q9UKB3|DJC12_HUMAN	2	2	2	sp|Q9UKB3|DJC12_HUMAN DnaJ homolog subfamily C member 12 OS=Homo sapiens OX=9606 GN=DNAJC12 PE=1 SV=1	1	2	2	2	0	0	0	0	0	0	0	0	0	0	0	0	0	0	0	0	0	0	0	0	0	0	0	0	0	0	0	0	0	1	0	0	0	0	0	0	0	0	0	0
sp|Q9UK99|FBX3_HUMAN	sp|Q9UK99|FBX3_HUMAN	2	2	2	sp|Q9UK99|FBX3_HUMAN F-box only protein 3 OS=Homo sapiens OX=9606 GN=FBXO3 PE=1 SV=3	1	2	2	2	0	0	1	0	0	0	0	0	0	0	0	0	0	0	0	0	0	0	0	0	0	0	0	0	0	0	0	0	0	0	0	0	0	0	0	0	0	0	0	0
sp|Q9UK76|JUPI1_HUMAN	sp|Q9UK76|JUPI1_HUMAN	8	8	8	sp|Q9UK76|JUPI1_HUMAN Jupiter microtubule associated homolog 1 OS=Homo sapiens OX=9606 GN=JPT1 PE=1 SV=3	1	8	8	8	6	7	7	6	4	3	4	3	5	2	1	2	4	5	5	4	4	4	4	3	4	4	4	2	3	0	2	5	8	8	7	6	6	2	3	5	6	5	5	5
sp|Q9UK59|DBR1_HUMAN	sp|Q9UK59|DBR1_HUMAN	13	13	13	sp|Q9UK59|DBR1_HUMAN Lariat debranching enzyme OS=Homo sapiens OX=9606 GN=DBR1 PE=1 SV=2	1	13	13	13	0	1	2	1	3	0	0	0	0	0	0	0	0	0	0	0	0	0	0	3	13	13	8	0	0	0	0	0	0	0	0	0	0	0	0	0	1	0	0	0
sp|Q9UK45|LSM7_HUMAN	sp|Q9UK45|LSM7_HUMAN	4	4	4	sp|Q9UK45|LSM7_HUMAN U6 snRNA-associated Sm-like protein LSm7 OS=Homo sapiens OX=9606 GN=LSM7 PE=1 SV=1	1	4	4	4	1	1	1	1	1	1	1	2	1	1	0	1	0	0	1	0	1	0	1	1	2	3	3	3	3	3	0	0	0	0	0	1	2	2	0	0	0	0	1	0
sp|Q9UK41|VPS28_HUMAN	sp|Q9UK41|VPS28_HUMAN	8	8	8	sp|Q9UK41|VPS28_HUMAN Vacuolar protein sorting-associated protein 28 homolog OS=Homo sapiens OX=9606 GN=VPS28 PE=1 SV=1	1	8	8	8	0	1	0	0	2	0	0	0	0	0	0	0	0	0	1	5	2	0	0	0	0	0	0	0	0	0	0	0	0	0	0	0	0	1	6	5	0	0	0	0
sp|Q9UK22|FBX2_HUMAN	sp|Q9UK22|FBX2_HUMAN	3	3	3	sp|Q9UK22|FBX2_HUMAN F-box only protein 2 OS=Homo sapiens OX=9606 GN=FBXO2 PE=1 SV=2	1	3	3	3	0	0	0	0	0	0	0	0	0	0	0	0	0	0	1	2	3	0	0	0	0	0	0	0	0	0	0	0	0	0	0	0	0	0	0	0	0	0	0	0
sp|Q9UJZ1|STML2_HUMAN	sp|Q9UJZ1|STML2_HUMAN	2	2	2	sp|Q9UJZ1|STML2_HUMAN Stomatin-like protein 2, mitochondrial OS=Homo sapiens OX=9606 GN=STOML2 PE=1 SV=1	1	2	2	2	0	0	0	0	0	0	0	0	0	0	0	0	0	0	0	0	0	0	0	1	1	0	0	0	0	0	0	0	0	1	0	1	0	0	0	0	0	0	0	0
sp|Q9UJY5|GGA1_HUMAN;sp|Q9NZ52|GGA3_HUMAN	sp|Q9UJY5|GGA1_HUMAN	10;1	10;1	9;0	sp|Q9UJY5|GGA1_HUMAN ADP-ribosylation factor-binding protein GGA1 OS=Homo sapiens OX=9606 GN=GGA1 PE=1 SV=1	2	10	10	9	0	0	0	0	1	0	0	0	0	0	0	0	0	0	0	0	0	0	2	8	5	2	0	0	0	0	0	0	0	0	0	0	0	0	0	0	0	0	0	0
sp|Q9UJY4|GGA2_HUMAN	sp|Q9UJY4|GGA2_HUMAN	2	1	1	sp|Q9UJY4|GGA2_HUMAN ADP-ribosylation factor-binding protein GGA2 OS=Homo sapiens OX=9606 GN=GGA2 PE=1 SV=3	1	2	1	1	0	0	0	0	0	0	0	0	0	0	0	0	0	0	0	0	0	0	1	1	0	0	0	0	0	0	0	0	0	0	0	0	1	1	1	0	0	0	0	0
sp|Q9UJY1|HSPB8_HUMAN	sp|Q9UJY1|HSPB8_HUMAN	4	4	4	sp|Q9UJY1|HSPB8_HUMAN Heat shock protein beta-8 OS=Homo sapiens OX=9606 GN=HSPB8 PE=1 SV=1	1	4	4	4	0	0	1	0	0	0	1	1	3	0	3	3	4	3	0	1	0	1	0	0	0	0	0	0	0	0	0	0	0	0	0	0	0	0	0	0	0	0	0	0
sp|Q9UJX5|APC4_HUMAN	sp|Q9UJX5|APC4_HUMAN	1	1	1	sp|Q9UJX5|APC4_HUMAN Anaphase-promoting complex subunit 4 OS=Homo sapiens OX=9606 GN=ANAPC4 PE=1 SV=2	1	1	1	1	0	0	0	0	0	0	0	1	1	0	0	0	0	0	0	0	0	0	0	0	0	0	0	0	0	0	0	0	0	0	0	0	0	0	0	0	0	0	0	0
sp|Q9UJX2|CDC23_HUMAN	sp|Q9UJX2|CDC23_HUMAN	3	3	3	sp|Q9UJX2|CDC23_HUMAN Cell division cycle protein 23 homolog OS=Homo sapiens OX=9606 GN=CDC23 PE=1 SV=3	1	3	3	3	0	0	0	0	0	0	0	1	2	0	0	0	0	0	0	0	0	0	0	0	0	0	0	0	0	0	0	0	0	0	0	0	0	0	0	0	0	0	0	0
sp|Q9UJW0|DCTN4_HUMAN	sp|Q9UJW0|DCTN4_HUMAN	13	13	13	sp|Q9UJW0|DCTN4_HUMAN Dynactin subunit 4 OS=Homo sapiens OX=9606 GN=DCTN4 PE=1 SV=1	1	13	13	13	0	0	0	1	0	2	8	12	10	4	1	0	0	1	1	0	1	1	0	0	0	0	1	1	0	0	1	0	0	0	0	0	0	0	0	0	0	0	0	0
sp|Q9UJU6|DBNL_HUMAN	sp|Q9UJU6|DBNL_HUMAN	19	19	19	sp|Q9UJU6|DBNL_HUMAN Drebrin-like protein OS=Homo sapiens OX=9606 GN=DBNL PE=1 SV=1	1	19	19	19	12	11	11	10	5	3	2	1	0	1	0	1	3	4	9	4	5	5	14	15	14	9	5	1	1	0	3	9	8	0	1	3	1	1	2	5	4	7	7	10
sp|Q9UJC5|SH3L2_HUMAN	sp|Q9UJC5|SH3L2_HUMAN	4	4	4	sp|Q9UJC5|SH3L2_HUMAN SH3 domain-binding glutamic acid-rich-like protein 2 OS=Homo sapiens OX=9606 GN=SH3BGRL2 PE=1 SV=2	1	4	4	4	0	1	1	0	0	0	0	0	0	0	0	0	0	0	0	0	0	0	0	0	0	0	0	0	0	0	0	0	0	0	0	0	0	0	0	0	0	0	1	2
sp|Q9UJC3|HOOK1_HUMAN	sp|Q9UJC3|HOOK1_HUMAN	5	5	5	sp|Q9UJC3|HOOK1_HUMAN Protein Hook homolog 1 OS=Homo sapiens OX=9606 GN=HOOK1 PE=1 SV=2	1	5	5	5	0	0	0	0	0	0	0	0	0	5	1	0	0	0	0	0	0	0	0	0	0	0	0	0	0	0	0	0	0	0	0	0	0	0	0	0	0	0	0	0
sp|Q9UJA9|ENPP5_HUMAN	sp|Q9UJA9|ENPP5_HUMAN	4	4	4	sp|Q9UJA9|ENPP5_HUMAN Ectonucleotide pyrophosphatase/phosphodiesterase family member 5 OS=Homo sapiens OX=9606 GN=ENPP5 PE=1 SV=1	1	4	4	4	0	0	0	0	0	0	0	0	0	0	0	0	0	0	0	0	0	0	0	0	0	0	0	0	0	0	0	0	0	1	2	2	0	0	0	0	0	0	0	0
sp|Q9UJA5|TRM6_HUMAN	sp|Q9UJA5|TRM6_HUMAN	21	21	21	sp|Q9UJA5|TRM6_HUMAN tRNA (adenine(58)-N(1))-methyltransferase non-catalytic subunit TRM6 OS=Homo sapiens OX=9606 GN=TRMT6 PE=1 SV=1	1	21	21	21	0	0	0	1	0	0	0	0	0	0	1	8	13	17	14	1	0	0	0	0	0	0	0	0	0	0	0	0	0	0	0	0	0	0	0	0	0	0	0	0
sp|Q9UJ70|NAGK_HUMAN	sp|Q9UJ70|NAGK_HUMAN	22	22	22	sp|Q9UJ70|NAGK_HUMAN N-acetyl-D-glucosamine kinase OS=Homo sapiens OX=9606 GN=NAGK PE=1 SV=4	1	22	22	22	15	15	14	15	14	9	8	7	5	8	5	7	7	8	6	12	13	9	10	13	14	14	8	13	17	15	19	18	12	8	5	10	9	9	6	6	10	10	14	10
sp|Q9UJ68|MSRA_HUMAN	sp|Q9UJ68|MSRA_HUMAN	9	9	9	sp|Q9UJ68|MSRA_HUMAN Mitochondrial peptide methionine sulfoxide reductase OS=Homo sapiens OX=9606 GN=MSRA PE=1 SV=1	1	9	9	9	2	0	1	1	1	0	0	0	0	0	0	0	0	0	0	0	0	0	0	0	0	0	0	0	0	0	0	0	0	0	0	0	0	0	0	0	0	1	6	8
sp|Q9UIV1|CNOT7_HUMAN	sp|Q9UIV1|CNOT7_HUMAN	1	1	1	sp|Q9UIV1|CNOT7_HUMAN CCR4-NOT transcription complex subunit 7 OS=Homo sapiens OX=9606 GN=CNOT7 PE=1 SV=3	1	1	1	1	0	0	0	0	0	0	0	0	0	0	0	0	0	0	0	0	0	0	0	0	0	0	0	0	0	0	0	0	0	0	0	0	1	0	0	0	0	0	0	0
sp|Q9UIL1|SCOC_HUMAN	sp|Q9UIL1|SCOC_HUMAN	3	3	3	sp|Q9UIL1|SCOC_HUMAN Short coiled-coil protein OS=Homo sapiens OX=9606 GN=SCOC PE=1 SV=2	1	3	3	3	0	0	0	0	0	0	0	0	0	0	0	0	0	0	0	0	0	0	0	0	0	0	1	0	0	0	0	1	1	0	1	2	3	1	0	0	0	0	0	1
sp|Q9UIJ7|KAD3_HUMAN	sp|Q9UIJ7|KAD3_HUMAN	15	15	15	sp|Q9UIJ7|KAD3_HUMAN GTP:AMP phosphotransferase AK3, mitochondrial OS=Homo sapiens OX=9606 GN=AK3 PE=1 SV=4	1	15	15	15	0	0	1	1	0	0	0	0	0	0	0	0	0	0	0	0	0	0	0	0	0	0	0	0	0	0	0	0	0	0	0	0	0	0	0	0	2	13	12	10
sp|Q9UIC8|LCMT1_HUMAN	sp|Q9UIC8|LCMT1_HUMAN	17	17	17	sp|Q9UIC8|LCMT1_HUMAN Leucine carboxyl methyltransferase 1 OS=Homo sapiens OX=9606 GN=LCMT1 PE=1 SV=2	1	17	17	17	3	6	9	4	2	1	1	1	1	1	1	0	1	1	1	1	1	1	1	0	1	1	0	1	0	0	0	2	8	13	13	13	10	6	11	1	0	2	3	1
sp|Q9UIA9|XPO7_HUMAN	sp|Q9UIA9|XPO7_HUMAN	42	42	41	sp|Q9UIA9|XPO7_HUMAN Exportin-7 OS=Homo sapiens OX=9606 GN=XPO7 PE=1 SV=3	1	42	42	41	8	9	9	6	1	0	0	0	0	0	0	0	10	22	26	34	42	31	3	1	0	0	0	0	0	0	0	0	0	0	0	0	0	0	0	0	0	0	0	1
sp|Q9UI32|GLSL_HUMAN	sp|Q9UI32|GLSL_HUMAN	2	2	2	sp|Q9UI32|GLSL_HUMAN Glutaminase liver isoform, mitochondrial OS=Homo sapiens OX=9606 GN=GLS2 PE=1 SV=2	1	2	2	2	0	0	0	0	0	0	0	0	0	0	0	1	0	0	0	0	0	0	0	0	0	0	0	1	1	1	0	0	0	0	0	0	0	0	0	0	0	0	0	0
sp|Q9UI30|TR112_HUMAN	sp|Q9UI30|TR112_HUMAN	6	6	6	sp|Q9UI30|TR112_HUMAN Multifunctional methyltransferase subunit TRM112-like protein OS=Homo sapiens OX=9606 GN=TRMT112 PE=1 SV=1	1	6	6	6	3	5	3	3	3	1	0	1	1	0	0	0	1	3	5	6	5	6	4	5	5	4	4	4	3	3	1	2	1	0	2	4	4	3	5	5	5	5	3	2
sp|Q9UI15|TAGL3_HUMAN	sp|Q9UI15|TAGL3_HUMAN	2	1	1	sp|Q9UI15|TAGL3_HUMAN Transgelin-3 OS=Homo sapiens OX=9606 GN=TAGLN3 PE=1 SV=2	1	2	1	1	0	1	0	1	0	0	0	0	0	0	0	0	0	0	0	0	0	0	0	0	0	1	1	0	0	0	0	0	0	0	0	0	0	0	0	0	1	1	2	2
sp|Q9UI12|VATH_HUMAN	sp|Q9UI12|VATH_HUMAN	15	15	15	sp|Q9UI12|VATH_HUMAN V-type proton ATPase subunit H OS=Homo sapiens OX=9606 GN=ATP6V1H PE=1 SV=1	1	15	15	15	0	0	0	1	0	1	0	0	0	0	0	0	6	14	10	0	0	0	0	0	0	0	0	0	1	0	0	0	0	0	0	0	0	0	0	0	0	0	0	0
sp|Q9UI10|EI2BD_HUMAN	sp|Q9UI10|EI2BD_HUMAN	4	4	4	sp|Q9UI10|EI2BD_HUMAN Translation initiation factor eIF-2B subunit delta OS=Homo sapiens OX=9606 GN=EIF2B4 PE=1 SV=2	1	4	4	4	0	0	0	0	0	0	0	1	4	1	0	0	0	0	0	0	0	0	0	0	0	0	0	0	0	0	0	0	0	0	0	0	0	0	0	0	0	0	0	0
sp|Q9UI08|EVL_HUMAN	sp|Q9UI08|EVL_HUMAN	12	12	11	sp|Q9UI08|EVL_HUMAN Ena/VASP-like protein OS=Homo sapiens OX=9606 GN=EVL PE=1 SV=2	1	12	12	11	0	0	0	0	0	0	0	0	0	0	1	2	0	1	0	0	0	0	2	8	6	5	4	1	0	0	0	0	0	0	0	0	0	0	0	1	1	0	3	7
sp|Q9UHY7|ENOPH_HUMAN	sp|Q9UHY7|ENOPH_HUMAN	15	15	15	sp|Q9UHY7|ENOPH_HUMAN Enolase-phosphatase E1 OS=Homo sapiens OX=9606 GN=ENOPH1 PE=1 SV=1	1	15	15	15	8	10	10	8	8	4	5	4	4	4	3	4	4	4	3	5	4	4	5	5	4	2	4	1	1	2	2	3	4	10	11	12	7	5	3	3	3	6	5	6
sp|Q9UHY1|NRBP_HUMAN	sp|Q9UHY1|NRBP_HUMAN	10	10	10	sp|Q9UHY1|NRBP_HUMAN Nuclear receptor-binding protein OS=Homo sapiens OX=9606 GN=NRBP1 PE=1 SV=1	1	10	10	10	5	5	4	6	1	5	8	8	8	8	3	5	5	6	7	7	2	2	3	1	0	0	0	0	0	0	0	0	0	0	0	0	0	0	0	0	0	0	0	1
sp|Q9UHX1|PUF60_HUMAN	sp|Q9UHX1|PUF60_HUMAN	22	22	22	sp|Q9UHX1|PUF60_HUMAN Poly(U)-binding-splicing factor PUF60 OS=Homo sapiens OX=9606 GN=PUF60 PE=1 SV=1	1	22	22	22	7	11	12	9	10	3	2	0	0	0	0	1	5	19	21	16	11	9	5	2	3	2	0	0	0	4	7	3	0	1	1	2	1	0	1	3	2	5	6	7
sp|Q9UHW5|GPN3_HUMAN	sp|Q9UHW5|GPN3_HUMAN	1	1	1	sp|Q9UHW5|GPN3_HUMAN GPN-loop GTPase 3 OS=Homo sapiens OX=9606 GN=GPN3 PE=1 SV=2	1	1	1	1	0	0	0	0	0	0	0	0	0	0	0	0	0	0	0	0	0	0	0	1	1	0	0	0	0	0	0	0	0	0	0	0	0	0	0	0	0	0	0	0
sp|Q9UHV9|PFD2_HUMAN	sp|Q9UHV9|PFD2_HUMAN	7	7	7	sp|Q9UHV9|PFD2_HUMAN Prefoldin subunit 2 OS=Homo sapiens OX=9606 GN=PFDN2 PE=1 SV=1	1	7	7	7	6	5	6	4	3	3	2	1	3	3	2	1	3	4	5	5	6	7	6	5	6	5	5	5	4	1	3	5	5	7	4	5	7	5	4	4	4	3	5	4
sp|Q9UHR5|S30BP_HUMAN	sp|Q9UHR5|S30BP_HUMAN	9	9	9	sp|Q9UHR5|S30BP_HUMAN SAP30-binding protein OS=Homo sapiens OX=9606 GN=SAP30BP PE=1 SV=1	1	9	9	9	0	0	0	0	0	0	0	0	0	0	0	0	0	0	0	0	0	1	7	8	3	0	0	0	0	1	0	0	0	0	0	0	0	0	0	0	0	0	0	0
sp|Q9UHN1|DPOG2_HUMAN	sp|Q9UHN1|DPOG2_HUMAN	5	5	5	sp|Q9UHN1|DPOG2_HUMAN DNA polymerase subunit gamma-2, mitochondrial OS=Homo sapiens OX=9606 GN=POLG2 PE=1 SV=1	1	5	5	5	0	0	0	0	2	3	3	1	1	1	1	1	0	1	1	0	0	0	0	0	0	0	0	0	0	0	0	0	0	0	0	0	0	0	0	0	0	0	0	0
sp|Q9UHL4|DPP2_HUMAN	sp|Q9UHL4|DPP2_HUMAN	21	21	21	sp|Q9UHL4|DPP2_HUMAN Dipeptidyl peptidase 2 OS=Homo sapiens OX=9606 GN=DPP7 PE=1 SV=3	1	21	21	21	13	12	13	9	8	4	2	2	3	2	6	0	4	4	5	3	3	5	5	2	15	17	18	17	17	7	2	1	1	1	1	3	3	2	4	9	5	4	7	10
sp|Q9UHK6|AMACR_HUMAN	sp|Q9UHK6|AMACR_HUMAN	5	5	5	sp|Q9UHK6|AMACR_HUMAN Alpha-methylacyl-CoA racemase OS=Homo sapiens OX=9606 GN=AMACR PE=1 SV=2	1	5	5	5	0	0	0	0	0	0	0	0	0	0	0	0	0	0	0	0	0	0	0	0	0	0	0	0	0	0	0	0	0	4	0	0	0	0	0	0	0	0	0	0
sp|Q9UHJ6|SHPK_HUMAN	sp|Q9UHJ6|SHPK_HUMAN	16	16	16	sp|Q9UHJ6|SHPK_HUMAN Sedoheptulokinase OS=Homo sapiens OX=9606 GN=SHPK PE=1 SV=3	1	16	16	16	8	6	7	4	1	0	0	0	0	0	0	0	0	0	0	1	0	0	0	0	0	0	0	0	10	13	8	0	0	0	0	0	0	0	0	1	2	0	1	3
sp|Q9UHG3|PCYOX_HUMAN	sp|Q9UHG3|PCYOX_HUMAN	9	9	9	sp|Q9UHG3|PCYOX_HUMAN Prenylcysteine oxidase 1 OS=Homo sapiens OX=9606 GN=PCYOX1 PE=1 SV=3	1	9	9	9	0	0	0	3	6	8	4	0	0	0	0	0	0	0	0	0	0	0	0	0	0	0	0	0	0	0	0	0	0	0	0	0	0	0	0	0	0	0	0	0
sp|Q9UHG2|PCS1N_HUMAN;sp|Q9NPY3|C1QR1_HUMAN	sp|Q9UHG2|PCS1N_HUMAN	7;1	7;1	7;1	sp|Q9UHG2|PCS1N_HUMAN ProSAAS OS=Homo sapiens OX=9606 GN=PCSK1N PE=1 SV=1	2	7	7	7	0	0	0	0	0	0	0	0	0	0	0	0	0	0	0	0	0	0	0	0	0	0	0	0	0	0	0	0	0	0	0	6	6	5	1	1	0	0	0	0
sp|Q9UHD9|UBQL2_HUMAN	sp|Q9UHD9|UBQL2_HUMAN	12	8	8	sp|Q9UHD9|UBQL2_HUMAN Ubiquilin-2 OS=Homo sapiens OX=9606 GN=UBQLN2 PE=1 SV=2	1	12	8	8	2	3	4	3	4	3	2	1	2	2	2	1	4	6	8	7	5	6	8	11	7	8	5	4	2	0	3	3	3	3	3	6	2	2	2	3	2	2	3	2
sp|Q9UHD8|SEPT9_HUMAN	sp|Q9UHD8|SEPT9_HUMAN	13	13	13	sp|Q9UHD8|SEPT9_HUMAN Septin-9 OS=Homo sapiens OX=9606 GN=SEPTIN9 PE=1 SV=2	1	13	13	13	0	0	0	0	0	0	7	11	9	7	2	1	0	5	2	2	0	2	0	1	1	2	1	0	0	0	0	0	0	0	0	1	0	0	0	0	0	0	0	0
sp|Q9UHD1|CHRD1_HUMAN	sp|Q9UHD1|CHRD1_HUMAN	17	17	17	sp|Q9UHD1|CHRD1_HUMAN Cysteine and histidine-rich domain-containing protein 1 OS=Homo sapiens OX=9606 GN=CHORDC1 PE=1 SV=2	1	17	17	17	7	6	7	8	4	1	1	1	1	1	0	1	0	0	2	1	1	2	0	0	1	0	1	0	0	8	16	16	10	0	0	0	1	1	2	1	2	1	1	1
sp|Q9UHB4|NDOR1_HUMAN	sp|Q9UHB4|NDOR1_HUMAN	6	6	6	sp|Q9UHB4|NDOR1_HUMAN NADPH-dependent diflavin oxidoreductase 1 OS=Homo sapiens OX=9606 GN=NDOR1 PE=1 SV=1	1	6	6	6	0	0	0	0	0	0	0	0	0	0	0	0	0	0	0	0	0	0	0	0	0	0	0	3	5	1	0	0	0	0	0	0	0	0	0	0	0	0	0	0
sp|Q9UHA4|LTOR3_HUMAN	sp|Q9UHA4|LTOR3_HUMAN	6	6	6	sp|Q9UHA4|LTOR3_HUMAN Ragulator complex protein LAMTOR3 OS=Homo sapiens OX=9606 GN=LAMTOR3 PE=1 SV=1	1	6	6	6	2	2	1	1	2	1	1	1	0	0	0	0	0	0	0	1	0	1	1	0	0	0	0	0	0	0	0	0	0	0	1	0	0	0	2	5	5	3	1	1
sp|Q9UH65|SWP70_HUMAN	sp|Q9UH65|SWP70_HUMAN	19	19	19	sp|Q9UH65|SWP70_HUMAN Switch-associated protein 70 OS=Homo sapiens OX=9606 GN=SWAP70 PE=1 SV=1	1	19	19	19	0	0	1	0	0	0	0	1	0	0	0	0	0	0	0	0	0	0	16	13	0	0	0	0	0	0	0	0	0	0	0	0	0	0	0	0	0	0	0	0
sp|Q9UGI8|TES_HUMAN	sp|Q9UGI8|TES_HUMAN	23	23	23	sp|Q9UGI8|TES_HUMAN Testin OS=Homo sapiens OX=9606 GN=TES PE=1 SV=1	1	23	23	23	7	7	7	9	7	5	3	1	3	2	2	1	2	3	4	4	5	1	1	3	4	3	1	1	0	0	1	16	21	21	12	5	0	1	2	0	0	0	4	4
sp|Q9UGC7|RF1ML_HUMAN	sp|Q9UGC7|RF1ML_HUMAN	7	7	7	sp|Q9UGC7|RF1ML_HUMAN Peptide chain release factor 1-like, mitochondrial OS=Homo sapiens OX=9606 GN=MTRF1L PE=1 SV=1	1	7	7	7	0	0	0	0	0	0	0	0	0	0	0	0	0	0	0	0	0	0	0	0	0	0	0	0	0	0	0	0	0	0	0	0	6	4	0	0	0	0	0	0
sp|Q9UFN0|NPS3A_HUMAN;sp|Q9BS92|NPS3B_HUMAN	sp|Q9UFN0|NPS3A_HUMAN	15;2	15;2	15;2	sp|Q9UFN0|NPS3A_HUMAN Protein NipSnap homolog 3A OS=Homo sapiens OX=9606 GN=NIPSNAP3A PE=1 SV=2	2	15	15	15	6	6	9	6	5	1	2	2	1	1	0	0	0	1	2	3	2	2	2	1	1	6	13	12	7	0	0	0	1	3	0	3	2	3	2	4	1	3	4	6
sp|Q9UF56|FXL17_HUMAN	sp|Q9UF56|FXL17_HUMAN	2	2	2	sp|Q9UF56|FXL17_HUMAN F-box/LRR-repeat protein 17 OS=Homo sapiens OX=9606 GN=FBXL17 PE=1 SV=3	1	2	2	2	0	0	0	0	0	0	0	0	0	0	0	0	0	0	0	0	0	0	0	0	0	0	0	1	0	0	1	0	0	0	0	0	0	0	0	0	0	0	0	0
sp|Q9UEW8|STK39_HUMAN	sp|Q9UEW8|STK39_HUMAN	3	2	2	sp|Q9UEW8|STK39_HUMAN STE20/SPS1-related proline-alanine-rich protein kinase OS=Homo sapiens OX=9606 GN=STK39 PE=1 SV=3	1	3	2	2	0	0	0	0	0	0	0	0	0	0	0	0	0	0	0	0	0	0	0	0	0	0	0	0	0	0	0	0	0	0	0	0	0	1	0	1	2	2	3	2
sp|Q9UEU0|VTI1B_HUMAN	sp|Q9UEU0|VTI1B_HUMAN	6	6	6	sp|Q9UEU0|VTI1B_HUMAN Vesicle transport through interaction with t-SNAREs homolog 1B OS=Homo sapiens OX=9606 GN=VTI1B PE=1 SV=3	1	6	6	6	0	0	0	0	0	0	0	0	0	0	0	0	0	0	0	0	0	0	0	0	0	0	0	0	0	0	0	0	0	0	0	0	2	0	0	0	0	2	6	4
sp|Q9UEE9|CFDP1_HUMAN	sp|Q9UEE9|CFDP1_HUMAN	6	6	6	sp|Q9UEE9|CFDP1_HUMAN Craniofacial development protein 1 OS=Homo sapiens OX=9606 GN=CFDP1 PE=1 SV=1	1	6	6	6	1	2	3	2	0	0	0	0	0	0	0	0	0	1	0	1	0	0	3	6	3	3	0	0	0	0	0	0	0	0	0	0	0	0	2	1	1	0	1	3
sp|Q9UDY4|DNJB4_HUMAN	sp|Q9UDY4|DNJB4_HUMAN	2	1	1	sp|Q9UDY4|DNJB4_HUMAN DnaJ homolog subfamily B member 4 OS=Homo sapiens OX=9606 GN=DNAJB4 PE=1 SV=1	1	2	1	1	0	0	0	0	0	0	1	0	0	0	0	0	1	1	1	0	1	1	0	0	0	0	0	1	1	1	0	0	1	0	0	0	1	0	0	0	0	0	0	0
sp|Q9UDY2|ZO2_HUMAN	sp|Q9UDY2|ZO2_HUMAN	3	3	3	sp|Q9UDY2|ZO2_HUMAN Tight junction protein ZO-2 OS=Homo sapiens OX=9606 GN=TJP2 PE=1 SV=2	1	3	3	3	0	0	0	0	0	0	0	0	0	0	0	0	0	0	0	0	0	0	0	0	0	0	1	0	0	0	0	0	0	0	0	0	0	1	1	1	0	0	0	1
sp|Q9UBX7|KLK11_HUMAN	sp|Q9UBX7|KLK11_HUMAN	6	6	6	sp|Q9UBX7|KLK11_HUMAN Kallikrein-11 OS=Homo sapiens OX=9606 GN=KLK11 PE=1 SV=2	1	6	6	6	0	0	0	0	0	0	0	0	0	0	0	0	0	0	0	0	0	1	0	0	0	0	0	0	0	0	1	0	0	0	0	0	0	0	0	1	1	2	4	3
sp|Q9UBW8|CSN7A_HUMAN	sp|Q9UBW8|CSN7A_HUMAN	7	7	7	sp|Q9UBW8|CSN7A_HUMAN COP9 signalosome complex subunit 7a OS=Homo sapiens OX=9606 GN=COPS7A PE=1 SV=1	1	7	7	7	0	0	0	0	0	0	0	0	0	3	4	6	4	4	0	0	0	0	1	0	0	0	0	0	0	0	0	0	0	0	0	0	0	0	0	0	0	0	0	0
sp|Q9UBV8|PEF1_HUMAN	sp|Q9UBV8|PEF1_HUMAN	5	5	5	sp|Q9UBV8|PEF1_HUMAN Peflin OS=Homo sapiens OX=9606 GN=PEF1 PE=1 SV=1	1	5	5	5	0	1	0	0	0	0	0	0	0	0	0	0	0	0	0	0	0	0	0	0	0	0	0	0	0	0	0	0	0	0	0	0	1	2	1	3	3	4	1	2
sp|Q9UBU9|NXF1_HUMAN	sp|Q9UBU9|NXF1_HUMAN	1	1	1	sp|Q9UBU9|NXF1_HUMAN Nuclear RNA export factor 1 OS=Homo sapiens OX=9606 GN=NXF1 PE=1 SV=1	1	1	1	1	1	1	1	1	0	0	0	0	0	0	0	0	0	0	0	0	0	0	0	0	0	0	0	0	0	0	0	0	0	0	0	0	0	0	0	0	0	0	0	0
sp|Q9UBT2|SAE2_HUMAN	sp|Q9UBT2|SAE2_HUMAN	34	34	34	sp|Q9UBT2|SAE2_HUMAN SUMO-activating enzyme subunit 2 OS=Homo sapiens OX=9606 GN=UBA2 PE=1 SV=2	1	34	34	34	23	19	22	17	14	13	10	6	11	8	8	8	8	8	11	15	12	11	26	33	30	23	4	3	2	0	2	3	2	5	2	8	7	5	7	5	7	11	14	15
sp|Q9UBS4|DJB11_HUMAN	sp|Q9UBS4|DJB11_HUMAN	16	16	16	sp|Q9UBS4|DJB11_HUMAN DnaJ homolog subfamily B member 11 OS=Homo sapiens OX=9606 GN=DNAJB11 PE=1 SV=1	1	16	16	16	6	6	6	6	7	3	4	6	6	8	8	6	5	8	7	10	8	10	12	11	11	11	12	7	1	0	0	0	0	0	0	1	0	1	0	1	1	2	4	4
sp|Q9UBQ7|GRHPR_HUMAN	sp|Q9UBQ7|GRHPR_HUMAN	18	18	18	sp|Q9UBQ7|GRHPR_HUMAN Glyoxylate reductase/hydroxypyruvate reductase OS=Homo sapiens OX=9606 GN=GRHPR PE=1 SV=1	1	18	18	18	11	10	11	10	8	9	6	5	5	6	5	5	7	8	5	7	7	6	5	6	5	5	5	2	4	1	2	2	4	15	16	15	17	11	9	7	6	10	8	7
sp|Q9UBQ5|EIF3K_HUMAN	sp|Q9UBQ5|EIF3K_HUMAN	6	6	6	sp|Q9UBQ5|EIF3K_HUMAN Eukaryotic translation initiation factor 3 subunit K OS=Homo sapiens OX=9606 GN=EIF3K PE=1 SV=1	1	6	6	6	0	0	0	0	2	4	2	1	0	0	0	0	0	0	0	0	0	0	0	0	0	0	0	0	0	0	0	0	0	0	0	3	4	0	0	0	0	0	0	0
sp|Q9UBQ0|VPS29_HUMAN	sp|Q9UBQ0|VPS29_HUMAN	10	10	10	sp|Q9UBQ0|VPS29_HUMAN Vacuolar protein sorting-associated protein 29 OS=Homo sapiens OX=9606 GN=VPS29 PE=1 SV=1	1	10	10	10	5	6	6	5	5	5	5	2	4	3	3	1	2	4	4	5	9	10	10	5	5	4	3	3	1	0	1	1	2	1	2	4	1	3	3	4	4	4	5	5
sp|Q9UBP6|TRMB_HUMAN	sp|Q9UBP6|TRMB_HUMAN	13	13	13	sp|Q9UBP6|TRMB_HUMAN tRNA (guanine-N(7)-)-methyltransferase OS=Homo sapiens OX=9606 GN=METTL1 PE=1 SV=1	1	13	13	13	1	1	2	3	3	0	0	0	0	0	0	0	0	0	1	0	1	0	1	9	13	8	1	0	0	0	0	0	0	0	0	0	0	0	0	0	0	0	1	0
sp|Q9UBN7|HDAC6_HUMAN	sp|Q9UBN7|HDAC6_HUMAN	12	12	12	sp|Q9UBN7|HDAC6_HUMAN Histone deacetylase 6 OS=Homo sapiens OX=9606 GN=HDAC6 PE=1 SV=2	1	12	12	12	0	0	0	0	0	0	0	0	0	0	0	0	10	11	6	2	0	0	0	0	0	0	0	0	0	0	0	0	0	0	0	0	0	0	0	0	0	0	0	0
sp|Q9UBL3|ASH2L_HUMAN	sp|Q9UBL3|ASH2L_HUMAN	4	4	4	sp|Q9UBL3|ASH2L_HUMAN Set1/Ash2 histone methyltransferase complex subunit ASH2 OS=Homo sapiens OX=9606 GN=ASH2L PE=1 SV=1	1	4	4	4	0	0	0	0	0	0	1	0	1	1	1	2	1	2	2	0	0	0	0	0	0	0	0	0	0	0	0	0	0	0	0	0	0	0	0	0	0	0	0	0
sp|Q9UBI1|COMD3_HUMAN	sp|Q9UBI1|COMD3_HUMAN	1	1	1	sp|Q9UBI1|COMD3_HUMAN COMM domain-containing protein 3 OS=Homo sapiens OX=9606 GN=COMMD3 PE=1 SV=1	1	1	1	1	0	0	0	0	0	0	0	0	0	0	0	0	1	1	0	0	0	0	0	0	0	0	0	0	0	0	0	0	0	0	0	0	0	0	0	0	0	0	0	0
sp|Q9UBF6|RBX2_HUMAN	sp|Q9UBF6|RBX2_HUMAN	3	3	3	sp|Q9UBF6|RBX2_HUMAN RING-box protein 2 OS=Homo sapiens OX=9606 GN=RNF7 PE=1 SV=1	1	3	3	3	1	0	0	0	0	0	0	0	0	0	0	0	0	0	0	0	1	3	0	0	0	0	0	0	0	0	0	0	0	0	0	0	0	0	1	3	1	0	0	0
sp|Q9UBF2|COPG2_HUMAN	sp|Q9UBF2|COPG2_HUMAN	9	4	4	sp|Q9UBF2|COPG2_HUMAN Coatomer subunit gamma-2 OS=Homo sapiens OX=9606 GN=COPG2 PE=1 SV=1	1	9	4	4	1	1	1	1	2	4	3	3	6	4	2	1	0	1	0	0	0	2	1	0	0	0	0	0	0	0	0	0	0	3	0	0	0	0	0	0	0	0	0	0
sp|Q9UBE0|SAE1_HUMAN	sp|Q9UBE0|SAE1_HUMAN	26	26	26	sp|Q9UBE0|SAE1_HUMAN SUMO-activating enzyme subunit 1 OS=Homo sapiens OX=9606 GN=SAE1 PE=1 SV=1	1	26	26	26	13	15	20	13	11	4	8	5	5	6	5	4	6	7	7	7	7	10	22	23	23	12	5	3	3	2	4	4	4	8	6	3	3	5	5	7	5	11	9	7
sp|Q9UBC9|SPRR3_HUMAN	sp|Q9UBC9|SPRR3_HUMAN	4	4	4	sp|Q9UBC9|SPRR3_HUMAN Small proline-rich protein 3 OS=Homo sapiens OX=9606 GN=SPRR3 PE=1 SV=2	1	4	4	4	0	0	0	0	0	0	0	0	0	0	0	0	0	0	0	0	0	0	0	0	0	0	0	0	0	0	1	0	0	0	0	0	0	0	0	0	0	0	0	0
sp|Q9UBC2|EP15R_HUMAN	sp|Q9UBC2|EP15R_HUMAN	41	41	41	sp|Q9UBC2|EP15R_HUMAN Epidermal growth factor receptor substrate 15-like 1 OS=Homo sapiens OX=9606 GN=EPS15L1 PE=1 SV=1	1	41	41	41	6	8	10	8	5	0	0	12	10	10	5	12	17	35	28	19	14	26	11	6	3	1	1	0	0	0	0	0	0	0	0	1	1	1	0	1	1	1	2	5
sp|Q9P2X3|IMPCT_HUMAN	sp|Q9P2X3|IMPCT_HUMAN	3	3	3	sp|Q9P2X3|IMPCT_HUMAN Protein IMPACT OS=Homo sapiens OX=9606 GN=IMPACT PE=1 SV=2	1	3	3	3	0	0	0	0	0	0	0	0	0	0	0	0	0	0	0	0	0	0	0	0	0	0	0	0	0	0	1	3	0	0	0	0	0	0	0	0	0	0	0	0
sp|Q9P2T1|GMPR2_HUMAN	sp|Q9P2T1|GMPR2_HUMAN	21	21	19	sp|Q9P2T1|GMPR2_HUMAN GMP reductase 2 OS=Homo sapiens OX=9606 GN=GMPR2 PE=1 SV=1	1	21	21	19	12	13	12	10	5	4	1	3	2	3	1	3	2	5	6	8	14	16	13	14	16	13	12	9	5	2	3	2	2	4	0	6	5	4	8	5	6	6	6	6
sp|Q9P2R7|SUCB1_HUMAN	sp|Q9P2R7|SUCB1_HUMAN	14	14	14	sp|Q9P2R7|SUCB1_HUMAN Succinate--CoA ligase [ADP-forming] subunit beta, mitochondrial OS=Homo sapiens OX=9606 GN=SUCLA2 PE=1 SV=3	1	14	14	14	1	2	2	1	1	4	1	1	0	0	0	0	0	0	0	0	0	0	0	0	0	0	0	1	0	0	0	0	9	13	8	2	0	0	0	0	0	0	0	0
sp|Q9P2R3|ANFY1_HUMAN	sp|Q9P2R3|ANFY1_HUMAN	39	39	39	sp|Q9P2R3|ANFY1_HUMAN Rabankyrin-5 OS=Homo sapiens OX=9606 GN=ANKFY1 PE=1 SV=2	1	39	39	39	3	3	3	0	0	0	0	9	38	24	1	0	0	0	0	0	0	0	0	0	0	0	0	0	0	0	0	0	0	0	0	0	0	0	0	0	0	0	0	0
sp|Q9P2M7|CING_HUMAN	sp|Q9P2M7|CING_HUMAN	5	5	5	sp|Q9P2M7|CING_HUMAN Cingulin OS=Homo sapiens OX=9606 GN=CGN PE=1 SV=2	1	5	5	5	0	0	0	0	0	2	0	0	1	0	0	0	1	0	0	0	0	0	0	0	0	0	0	0	0	0	0	0	0	0	0	1	0	0	0	0	0	0	0	0
sp|Q9P2J5|SYLC_HUMAN	sp|Q9P2J5|SYLC_HUMAN	44	44	44	sp|Q9P2J5|SYLC_HUMAN Leucine--tRNA ligase, cytoplasmic OS=Homo sapiens OX=9606 GN=LARS1 PE=1 SV=2	1	44	44	44	9	12	14	19	26	35	42	31	27	26	13	12	10	16	17	13	13	6	4	4	3	2	3	1	0	0	1	0	0	0	0	1	0	0	0	0	1	1	4	6
sp|Q9P2E9|RRBP1_HUMAN	sp|Q9P2E9|RRBP1_HUMAN	22	22	20	sp|Q9P2E9|RRBP1_HUMAN Ribosome-binding protein 1 OS=Homo sapiens OX=9606 GN=RRBP1 PE=1 SV=5	1	22	22	20	0	0	0	15	21	0	0	0	0	0	0	0	0	0	3	2	0	0	0	0	0	0	0	0	0	0	0	0	0	0	2	2	1	0	0	0	0	0	0	0
sp|Q9P2B2|FPRP_HUMAN	sp|Q9P2B2|FPRP_HUMAN	11	11	11	sp|Q9P2B2|FPRP_HUMAN Prostaglandin F2 receptor negative regulator OS=Homo sapiens OX=9606 GN=PTGFRN PE=1 SV=2	1	11	11	11	0	0	0	4	11	0	0	0	0	0	0	0	0	0	0	0	0	0	0	0	0	0	0	0	0	0	0	0	0	0	0	0	0	0	0	0	0	0	0	0
sp|Q9P289|STK26_HUMAN;sp|O00506|STK25_HUMAN	sp|Q9P289|STK26_HUMAN;sp|O00506|STK25_HUMAN	5;3	5;3	2;1	sp|Q9P289|STK26_HUMAN Serine/threonine-protein kinase 26 OS=Homo sapiens OX=9606 GN=STK26 PE=1 SV=2;sp|O00506|STK25_HUMAN Serine/threonine-protein kinase 25 OS=Homo sapiens OX=9606 GN=STK25 PE=1 SV=1	2	5	5	2	0	0	0	0	0	1	0	0	0	0	0	0	0	0	0	0	0	0	0	0	0	0	0	1	4	1	0	0	0	0	0	0	0	0	0	0	0	0	0	0
sp|Q9P287|BCCIP_HUMAN	sp|Q9P287|BCCIP_HUMAN	12	12	12	sp|Q9P287|BCCIP_HUMAN BRCA2 and CDKN1A-interacting protein OS=Homo sapiens OX=9606 GN=BCCIP PE=1 SV=1	1	12	12	12	2	3	3	3	2	0	0	0	0	1	0	0	0	0	1	0	0	0	0	1	0	0	6	9	9	6	4	3	0	0	0	0	0	0	0	0	0	0	0	0
sp|Q9P265|DIP2B_HUMAN;sp|Q9Y2E4|DIP2C_HUMAN;sp|Q14689|DIP2A_HUMAN	sp|Q9P265|DIP2B_HUMAN	10;1;1	10;1;1	10;1;1	sp|Q9P265|DIP2B_HUMAN Disco-interacting protein 2 homolog B OS=Homo sapiens OX=9606 GN=DIP2B PE=1 SV=3	3	10	10	10	0	0	0	0	0	0	0	0	0	0	0	0	0	0	0	0	0	0	0	1	8	2	0	0	0	0	1	1	0	0	0	0	0	0	0	0	0	0	0	0
sp|Q9P260|RELCH_HUMAN	sp|Q9P260|RELCH_HUMAN	2	2	2	sp|Q9P260|RELCH_HUMAN RAB11-binding protein RELCH OS=Homo sapiens OX=9606 GN=RELCH PE=1 SV=2	1	2	2	2	0	0	0	0	0	0	0	0	0	2	2	0	0	0	0	0	0	0	0	0	0	0	0	0	0	0	0	0	0	0	0	0	0	0	0	0	0	0	0	0
sp|Q9P258|RCC2_HUMAN	sp|Q9P258|RCC2_HUMAN	5	5	5	sp|Q9P258|RCC2_HUMAN Protein RCC2 OS=Homo sapiens OX=9606 GN=RCC2 PE=1 SV=2	1	5	5	5	0	0	0	0	0	0	0	0	0	0	0	0	0	0	0	0	0	0	0	0	0	0	0	0	0	0	0	0	0	0	0	0	0	0	0	0	0	0	0	4
sp|Q9P253|VPS18_HUMAN	sp|Q9P253|VPS18_HUMAN	1	1	1	sp|Q9P253|VPS18_HUMAN Vacuolar protein sorting-associated protein 18 homolog OS=Homo sapiens OX=9606 GN=VPS18 PE=1 SV=2	1	1	1	1	0	0	0	0	0	0	1	0	1	0	0	0	0	0	0	0	0	0	0	0	0	0	0	0	0	0	0	0	0	0	0	0	0	0	0	0	0	0	0	0
sp|Q9P1U1|ARP3B_HUMAN;sp|Q9C0K3|ARP3C_HUMAN	sp|Q9P1U1|ARP3B_HUMAN;sp|Q9C0K3|ARP3C_HUMAN	7;4	2;1	2;1	sp|Q9P1U1|ARP3B_HUMAN Actin-related protein 3B OS=Homo sapiens OX=9606 GN=ACTR3B PE=2 SV=1;sp|Q9C0K3|ARP3C_HUMAN Actin-related protein 3C OS=Homo sapiens OX=9606 GN=ACTR3C PE=2 SV=1	2	7	2	2	4	2	2	2	3	3	4	4	3	3	2	2	2	2	1	2	2	1	3	5	6	7	5	3	0	1	1	1	2	1	2	1	3	2	1	1	2	3	4	2
sp|Q9P1F3|ABRAL_HUMAN	sp|Q9P1F3|ABRAL_HUMAN	4	4	4	sp|Q9P1F3|ABRAL_HUMAN Costars family protein ABRACL OS=Homo sapiens OX=9606 GN=ABRACL PE=1 SV=1	1	4	4	4	4	4	3	4	4	0	1	3	1	1	2	2	2	3	2	1	3	1	1	2	2	2	1	0	1	1	1	2	2	3	3	3	1	3	2	3	3	3	3	3
sp|Q9P0R6|GSKIP_HUMAN	sp|Q9P0R6|GSKIP_HUMAN	5	5	5	sp|Q9P0R6|GSKIP_HUMAN GSK3B-interacting protein OS=Homo sapiens OX=9606 GN=GSKIP PE=1 SV=2	1	5	5	5	1	2	2	2	2	0	0	0	0	0	0	0	0	0	0	0	0	0	0	0	0	0	0	0	0	0	0	0	0	0	0	3	4	4	0	0	0	1	0	1
sp|Q9P0P8|MRES1_HUMAN	sp|Q9P0P8|MRES1_HUMAN	4	4	4	sp|Q9P0P8|MRES1_HUMAN Mitochondrial transcription rescue factor 1 OS=Homo sapiens OX=9606 GN=MTRES1 PE=1 SV=1	1	4	4	4	0	0	0	0	0	0	0	0	0	0	0	0	0	0	0	0	0	0	0	0	0	0	0	0	0	0	0	0	0	0	0	0	0	0	1	1	1	2	3	0
sp|Q9P0P0|RN181_HUMAN	sp|Q9P0P0|RN181_HUMAN	8	8	8	sp|Q9P0P0|RN181_HUMAN E3 ubiquitin-protein ligase RNF181 OS=Homo sapiens OX=9606 GN=RNF181 PE=1 SV=1	1	8	8	8	0	0	0	0	0	0	0	0	0	0	0	0	0	0	0	0	0	0	0	0	0	0	0	0	0	0	0	0	0	0	1	8	7	4	0	0	0	0	0	0
sp|Q9P0M9|RM27_HUMAN	sp|Q9P0M9|RM27_HUMAN	5	5	5	sp|Q9P0M9|RM27_HUMAN 39S ribosomal protein L27, mitochondrial OS=Homo sapiens OX=9606 GN=MRPL27 PE=1 SV=1	1	5	5	5	0	0	0	0	0	5	5	1	0	0	0	0	0	0	0	0	0	0	0	0	0	0	0	0	0	0	0	0	0	0	0	0	0	0	0	0	0	0	0	0
sp|Q9P0L0|VAPA_HUMAN	sp|Q9P0L0|VAPA_HUMAN	10	10	9	sp|Q9P0L0|VAPA_HUMAN Vesicle-associated membrane protein-associated protein A OS=Homo sapiens OX=9606 GN=VAPA PE=1 SV=3	1	10	10	9	3	3	3	3	1	0	0	0	0	0	0	0	1	1	0	0	1	0	1	1	1	0	0	1	0	0	0	0	0	1	1	1	2	1	8	9	8	3	1	1
sp|Q9P035|HACD3_HUMAN	sp|Q9P035|HACD3_HUMAN	2	2	2	sp|Q9P035|HACD3_HUMAN Very-long-chain (3R)-3-hydroxyacyl-CoA dehydratase 3 OS=Homo sapiens OX=9606 GN=HACD3 PE=1 SV=2	1	2	2	2	0	0	0	0	1	0	0	0	0	0	0	0	0	0	0	0	0	0	0	0	0	0	0	0	0	0	0	0	0	0	0	0	0	0	0	0	0	1	1	0
sp|Q9P015|RM15_HUMAN	sp|Q9P015|RM15_HUMAN	12	12	12	sp|Q9P015|RM15_HUMAN 39S ribosomal protein L15, mitochondrial OS=Homo sapiens OX=9606 GN=MRPL15 PE=1 SV=1	1	12	12	12	0	1	0	0	0	8	10	6	2	0	0	0	0	1	0	0	0	0	0	0	0	0	0	0	0	0	0	0	0	0	0	0	0	0	0	0	0	0	0	0
sp|Q9P000|COMD9_HUMAN	sp|Q9P000|COMD9_HUMAN	4	4	4	sp|Q9P000|COMD9_HUMAN COMM domain-containing protein 9 OS=Homo sapiens OX=9606 GN=COMMD9 PE=1 SV=2	1	4	4	4	0	0	0	0	0	0	1	0	0	0	0	1	2	4	1	0	1	0	0	0	0	0	0	0	0	0	0	0	0	0	1	1	0	0	0	0	0	0	0	0
sp|Q9NZZ3|CHMP5_HUMAN	sp|Q9NZZ3|CHMP5_HUMAN	7	7	7	sp|Q9NZZ3|CHMP5_HUMAN Charged multivesicular body protein 5 OS=Homo sapiens OX=9606 GN=CHMP5 PE=1 SV=1	1	7	7	7	1	0	1	1	2	0	2	0	0	1	0	0	1	1	2	6	6	3	1	3	3	2	2	2	1	2	3	4	4	1	1	1	1	1	1	1	2	0	0	2
sp|Q9NZU5|LMCD1_HUMAN	sp|Q9NZU5|LMCD1_HUMAN	14	14	14	sp|Q9NZU5|LMCD1_HUMAN LIM and cysteine-rich domains protein 1 OS=Homo sapiens OX=9606 GN=LMCD1 PE=1 SV=1	1	14	14	14	0	0	0	0	0	0	0	0	0	0	0	0	0	1	0	0	0	0	0	0	0	0	0	0	0	0	0	0	0	0	8	13	3	0	0	0	0	0	0	0
sp|Q9NZT2|OGFR_HUMAN	sp|Q9NZT2|OGFR_HUMAN	22	22	22	sp|Q9NZT2|OGFR_HUMAN Opioid growth factor receptor OS=Homo sapiens OX=9606 GN=OGFR PE=1 SV=3	1	22	22	22	8	7	7	5	4	3	0	0	0	0	1	5	15	21	20	16	5	3	3	2	1	1	1	1	0	0	0	0	1	0	0	1	0	0	0	0	1	2	3	1
sp|Q9NZT1|CALL5_HUMAN	sp|Q9NZT1|CALL5_HUMAN	13	13	13	sp|Q9NZT1|CALL5_HUMAN Calmodulin-like protein 5 OS=Homo sapiens OX=9606 GN=CALML5 PE=1 SV=2	1	13	13	13	10	11	11	10	9	7	8	8	8	8	7	6	7	8	7	6	7	8	8	8	8	6	6	6	6	4	7	6	7	6	7	9	12	12	10	10	9	9	9	8
sp|Q9NZM1|MYOF_HUMAN;sp|O75923|DYSF_HUMAN	sp|Q9NZM1|MYOF_HUMAN	76;1	76;1	76;1	sp|Q9NZM1|MYOF_HUMAN Myoferlin OS=Homo sapiens OX=9606 GN=MYOF PE=1 SV=1	2	76	76	76	1	14	48	51	62	38	9	1	0	0	0	0	0	0	0	0	0	0	0	0	0	0	0	0	0	0	0	0	1	0	0	0	1	0	0	0	0	0	0	0
sp|Q9NZL9|MAT2B_HUMAN	sp|Q9NZL9|MAT2B_HUMAN	22	22	22	sp|Q9NZL9|MAT2B_HUMAN Methionine adenosyltransferase 2 subunit beta OS=Homo sapiens OX=9606 GN=MAT2B PE=1 SV=1	1	22	22	22	12	11	8	9	5	3	3	1	2	0	0	3	2	3	3	4	15	21	17	13	10	1	1	0	0	0	1	0	1	3	5	9	10	7	4	6	8	9	9	10
sp|Q9NZL4|HPBP1_HUMAN	sp|Q9NZL4|HPBP1_HUMAN	12	12	12	sp|Q9NZL4|HPBP1_HUMAN Hsp70-binding protein 1 OS=Homo sapiens OX=9606 GN=HSPBP1 PE=1 SV=2	1	12	12	12	1	3	3	2	1	0	0	0	0	0	0	0	1	1	4	6	1	6	10	12	8	0	0	0	0	0	0	0	0	0	0	0	0	0	0	0	0	0	0	0
sp|Q9NZJ6|COQ3_HUMAN	sp|Q9NZJ6|COQ3_HUMAN	6	6	6	sp|Q9NZJ6|COQ3_HUMAN Ubiquinone biosynthesis O-methyltransferase, mitochondrial OS=Homo sapiens OX=9606 GN=COQ3 PE=1 SV=3	1	6	6	6	0	0	0	0	1	6	0	0	0	0	0	0	0	0	0	0	0	0	0	0	0	0	0	0	0	0	0	0	0	0	0	0	0	0	0	0	0	0	0	0
sp|Q9NZE8|RM35_HUMAN	sp|Q9NZE8|RM35_HUMAN	3	3	3	sp|Q9NZE8|RM35_HUMAN 39S ribosomal protein L35, mitochondrial OS=Homo sapiens OX=9606 GN=MRPL35 PE=1 SV=3	1	3	3	3	0	0	0	0	0	2	2	1	0	0	0	0	0	0	0	0	0	0	0	0	0	0	0	0	0	0	0	0	0	0	0	0	0	0	1	1	0	0	0	0
sp|Q9NZD8|SPG21_HUMAN	sp|Q9NZD8|SPG21_HUMAN	2	2	2	sp|Q9NZD8|SPG21_HUMAN Maspardin OS=Homo sapiens OX=9606 GN=SPG21 PE=1 SV=1	1	2	2	2	0	0	0	0	0	0	0	0	0	0	0	0	0	0	0	0	0	0	0	0	0	0	0	0	0	0	0	0	0	0	0	0	0	0	0	0	0	0	0	2
sp|Q9NZD2|GLTP_HUMAN	sp|Q9NZD2|GLTP_HUMAN	11	11	11	sp|Q9NZD2|GLTP_HUMAN Glycolipid transfer protein OS=Homo sapiens OX=9606 GN=GLTP PE=1 SV=3	1	11	11	11	1	1	2	1	1	1	0	0	0	0	0	0	0	0	0	0	0	0	0	0	0	0	0	0	0	0	0	0	0	0	0	0	0	0	0	0	0	0	0	0
sp|Q9NZB2|F120A_HUMAN	sp|Q9NZB2|F120A_HUMAN	26	26	26	sp|Q9NZB2|F120A_HUMAN Constitutive coactivator of PPAR-gamma-like protein 1 OS=Homo sapiens OX=9606 GN=FAM120A PE=1 SV=2	1	26	26	26	0	1	1	0	13	18	16	4	3	0	0	0	0	0	0	0	0	0	0	0	0	0	0	0	0	0	0	0	0	0	0	0	1	0	0	0	0	0	0	0
sp|Q9NZA1|CLIC5_HUMAN;sp|Q96NY7|CLIC6_HUMAN	sp|Q9NZA1|CLIC5_HUMAN;sp|Q96NY7|CLIC6_HUMAN	3;2	3;2	3;2	sp|Q9NZA1|CLIC5_HUMAN Chloride intracellular channel protein 5 OS=Homo sapiens OX=9606 GN=CLIC5 PE=1 SV=3;sp|Q96NY7|CLIC6_HUMAN Chloride intracellular channel protein 6 OS=Homo sapiens OX=9606 GN=CLIC6 PE=2 SV=3	2	3	3	3	0	0	0	0	0	0	0	0	0	0	0	0	0	0	0	0	0	0	0	0	0	0	0	0	0	0	0	0	0	0	0	0	1	1	1	0	0	0	0	0
sp|Q9NZ63|TLS1_HUMAN	sp|Q9NZ63|TLS1_HUMAN	4	4	4	sp|Q9NZ63|TLS1_HUMAN Telomere length and silencing protein 1 homolog OS=Homo sapiens OX=9606 GN=C9orf78 PE=1 SV=1	1	4	4	4	0	0	0	0	0	0	0	0	0	0	0	0	0	0	0	0	0	0	0	0	0	0	4	1	0	0	0	0	0	0	0	0	0	0	0	0	0	0	0	0
sp|Q9NZ32|ARP10_HUMAN	sp|Q9NZ32|ARP10_HUMAN	10	10	10	sp|Q9NZ32|ARP10_HUMAN Actin-related protein 10 OS=Homo sapiens OX=9606 GN=ACTR10 PE=1 SV=1	1	10	10	10	0	0	0	0	0	0	8	9	5	2	0	1	0	0	0	0	0	0	0	0	0	0	0	0	0	0	0	0	0	0	0	0	0	0	0	0	0	0	0	0
sp|Q9NZ08|ERAP1_HUMAN	sp|Q9NZ08|ERAP1_HUMAN	42	42	42	sp|Q9NZ08|ERAP1_HUMAN Endoplasmic reticulum aminopeptidase 1 OS=Homo sapiens OX=9606 GN=ERAP1 PE=1 SV=3	1	42	42	42	21	17	17	15	7	3	3	3	2	1	3	0	1	1	4	2	2	4	1	1	0	2	2	3	30	31	24	24	1	1	1	2	2	3	1	1	5	4	4	10
sp|Q9NYU2|UGGG1_HUMAN;sp|Q9NYU1|UGGG2_HUMAN	sp|Q9NYU2|UGGG1_HUMAN	60;2	60;2	60;2	sp|Q9NYU2|UGGG1_HUMAN UDP-glucose:glycoprotein glucosyltransferase 1 OS=Homo sapiens OX=9606 GN=UGGT1 PE=1 SV=3	2	60	60	60	17	19	21	13	15	10	8	8	8	13	11	14	19	27	33	42	40	37	35	32	33	5	1	0	0	0	0	0	0	0	0	0	0	0	1	1	0	0	3	1
sp|Q9NYL9|TMOD3_HUMAN;sp|P28289|TMOD1_HUMAN	sp|Q9NYL9|TMOD3_HUMAN	21;1	21;1	21;1	sp|Q9NYL9|TMOD3_HUMAN Tropomodulin-3 OS=Homo sapiens OX=9606 GN=TMOD3 PE=1 SV=1	2	21	21	21	9	10	12	9	8	5	11	9	8	5	5	9	15	17	18	16	18	18	10	11	8	5	4	0	1	0	0	0	0	0	0	2	2	0	1	6	9	3	8	4
sp|Q9NYK5|RM39_HUMAN	sp|Q9NYK5|RM39_HUMAN	15	15	15	sp|Q9NYK5|RM39_HUMAN 39S ribosomal protein L39, mitochondrial OS=Homo sapiens OX=9606 GN=MRPL39 PE=1 SV=3	1	15	15	15	1	0	0	1	1	12	13	8	2	0	0	0	0	0	0	0	0	0	0	0	0	0	0	0	0	0	0	0	0	0	0	0	0	0	0	0	0	0	0	0
sp|Q9NYJ1|COA4_HUMAN	sp|Q9NYJ1|COA4_HUMAN	5	5	5	sp|Q9NYJ1|COA4_HUMAN Cytochrome c oxidase assembly factor 4 homolog, mitochondrial OS=Homo sapiens OX=9606 GN=COA4 PE=1 SV=2	1	5	5	5	0	0	0	0	0	0	0	0	0	0	0	0	0	0	0	0	0	0	0	0	0	0	0	0	0	0	0	0	0	0	0	0	0	0	0	0	0	0	5	1
sp|Q9NYB0|TE2IP_HUMAN	sp|Q9NYB0|TE2IP_HUMAN	19	19	19	sp|Q9NYB0|TE2IP_HUMAN Telomeric repeat-binding factor 2-interacting protein 1 OS=Homo sapiens OX=9606 GN=TERF2IP PE=1 SV=1	1	19	19	19	2	3	4	3	1	0	0	0	0	0	0	0	0	0	0	0	4	17	18	9	0	0	0	0	0	0	0	0	0	0	0	0	0	0	0	0	0	0	0	0
sp|Q9NY65|TBA8_HUMAN	sp|Q9NY65|TBA8_HUMAN	17	1	1	sp|Q9NY65|TBA8_HUMAN Tubulin alpha-8 chain OS=Homo sapiens OX=9606 GN=TUBA8 PE=1 SV=1	1	17	1	1	10	14	14	11	10	10	11	9	10	10	9	10	9	11	10	10	10	9	9	9	9	9	12	12	13	10	9	7	8	9	9	9	9	8	9	9	9	9	8	9
sp|Q9NY33|DPP3_HUMAN	sp|Q9NY33|DPP3_HUMAN	47	47	47	sp|Q9NY33|DPP3_HUMAN Dipeptidyl peptidase 3 OS=Homo sapiens OX=9606 GN=DPP3 PE=1 SV=2	1	47	47	47	34	32	32	33	29	24	22	17	22	19	23	18	21	23	24	24	23	26	25	24	24	19	17	20	35	34	33	26	17	16	16	21	19	22	25	25	27	25	24	29
sp|Q9NY27|PP4R2_HUMAN	sp|Q9NY27|PP4R2_HUMAN	20	20	20	sp|Q9NY27|PP4R2_HUMAN Serine/threonine-protein phosphatase 4 regulatory subunit 2 OS=Homo sapiens OX=9606 GN=PPP4R2 PE=1 SV=3	1	20	20	20	6	7	7	6	3	4	2	2	9	15	11	8	7	13	11	3	3	0	0	2	2	3	2	0	0	0	0	0	0	0	1	1	2	2	2	1	1	3	2	2
sp|Q9NY26|S39A1_HUMAN	sp|Q9NY26|S39A1_HUMAN	1	1	1	sp|Q9NY26|S39A1_HUMAN Zinc transporter ZIP1 OS=Homo sapiens OX=9606 GN=SLC39A1 PE=1 SV=1	1	1	1	1	0	0	0	0	1	1	0	0	0	0	0	0	0	0	0	0	0	0	0	0	0	0	0	0	0	0	0	0	0	0	0	0	0	0	0	0	0	0	0	0
sp|Q9NXW9|ALKB4_HUMAN	sp|Q9NXW9|ALKB4_HUMAN	3	3	3	sp|Q9NXW9|ALKB4_HUMAN Alpha-ketoglutarate-dependent dioxygenase alkB homolog 4 OS=Homo sapiens OX=9606 GN=ALKBH4 PE=1 SV=1	1	3	3	3	0	0	0	0	0	0	0	0	0	0	0	0	0	0	0	0	0	0	0	0	0	0	0	0	0	0	0	0	0	0	0	1	2	0	0	0	0	0	0	0
sp|Q9NXV6|CARF_HUMAN	sp|Q9NXV6|CARF_HUMAN	5	5	5	sp|Q9NXV6|CARF_HUMAN CDKN2A-interacting protein OS=Homo sapiens OX=9606 GN=CDKN2AIP PE=1 SV=3	1	5	5	5	0	0	0	0	0	0	0	0	0	0	0	0	0	3	2	1	0	0	0	0	0	0	0	0	0	0	0	0	0	0	0	0	0	0	0	0	0	0	0	0
sp|Q9NXV2|KCTD5_HUMAN	sp|Q9NXV2|KCTD5_HUMAN	4	4	4	sp|Q9NXV2|KCTD5_HUMAN BTB/POZ domain-containing protein KCTD5 OS=Homo sapiens OX=9606 GN=KCTD5 PE=1 SV=1	1	4	4	4	0	0	0	0	0	0	0	0	0	0	0	0	0	0	1	2	3	3	0	0	0	0	0	0	0	0	0	0	0	0	0	0	0	0	0	0	0	0	0	0
sp|Q9NXR7|BABA2_HUMAN	sp|Q9NXR7|BABA2_HUMAN	4	4	4	sp|Q9NXR7|BABA2_HUMAN BRISC and BRCA1-A complex member 2 OS=Homo sapiens OX=9606 GN=BABAM2 PE=1 SV=2	1	4	4	4	0	1	0	0	0	0	1	1	4	2	1	1	2	1	0	0	0	0	0	0	0	0	0	0	0	0	0	0	0	0	0	0	0	0	0	0	0	0	0	0
sp|Q9NXJ5|PGPI_HUMAN	sp|Q9NXJ5|PGPI_HUMAN	5	5	5	sp|Q9NXJ5|PGPI_HUMAN Pyroglutamyl-peptidase 1 OS=Homo sapiens OX=9606 GN=PGPEP1 PE=1 SV=1	1	5	5	5	0	0	0	0	0	0	0	0	0	0	0	0	0	0	0	0	0	0	0	0	0	0	0	0	0	0	0	0	0	0	0	0	0	0	0	4	5	3	0	0
sp|Q9NXH9|TRM1_HUMAN	sp|Q9NXH9|TRM1_HUMAN	21	21	21	sp|Q9NXH9|TRM1_HUMAN tRNA (guanine(26)-N(2))-dimethyltransferase OS=Homo sapiens OX=9606 GN=TRMT1 PE=1 SV=1	1	21	21	21	3	3	4	3	1	1	0	0	0	0	1	3	17	18	16	10	2	0	1	1	0	0	0	0	0	0	0	0	0	0	0	0	0	0	0	0	0	0	1	1
sp|Q9NXG6|P4HTM_HUMAN	sp|Q9NXG6|P4HTM_HUMAN	5	5	5	sp|Q9NXG6|P4HTM_HUMAN Transmembrane prolyl 4-hydroxylase OS=Homo sapiens OX=9606 GN=P4HTM PE=1 SV=2	1	5	5	5	0	0	0	0	1	0	0	0	0	0	0	0	0	0	0	0	0	0	0	0	0	0	0	0	0	0	1	4	1	0	0	0	0	0	0	0	0	0	0	1
sp|Q9NXG2|THUM1_HUMAN	sp|Q9NXG2|THUM1_HUMAN	24	24	24	sp|Q9NXG2|THUM1_HUMAN THUMP domain-containing protein 1 OS=Homo sapiens OX=9606 GN=THUMPD1 PE=1 SV=2	1	24	24	24	9	11	11	9	4	5	3	4	4	4	3	3	4	8	14	19	24	21	16	8	3	1	2	1	0	1	3	1	1	0	0	3	1	3	2	1	1	4	4	3
sp|Q9NXF1|TEX10_HUMAN	sp|Q9NXF1|TEX10_HUMAN	10	10	10	sp|Q9NXF1|TEX10_HUMAN Testis-expressed protein 10 OS=Homo sapiens OX=9606 GN=TEX10 PE=1 SV=2	1	10	10	10	0	0	0	8	6	0	0	0	0	0	0	0	0	0	0	0	0	0	0	0	0	0	0	0	0	0	0	0	0	0	0	0	0	0	0	0	0	0	0	0
sp|Q9NXA8|SIR5_HUMAN	sp|Q9NXA8|SIR5_HUMAN	10	10	10	sp|Q9NXA8|SIR5_HUMAN NAD-dependent protein deacylase sirtuin-5, mitochondrial OS=Homo sapiens OX=9606 GN=SIRT5 PE=1 SV=2	1	10	10	10	0	0	0	0	0	0	0	0	0	0	0	0	0	0	0	0	0	0	0	0	0	0	0	0	0	0	0	0	0	0	0	0	0	0	0	0	0	5	9	9
sp|Q9NX74|DUS2L_HUMAN	sp|Q9NX74|DUS2L_HUMAN	20	20	20	sp|Q9NX74|DUS2L_HUMAN tRNA-dihydrouridine(20) synthase [NAD(P)+]-like OS=Homo sapiens OX=9606 GN=DUS2 PE=1 SV=1	1	20	20	20	0	0	0	0	0	0	0	0	0	0	0	0	0	0	0	0	0	0	0	6	19	14	0	0	0	0	0	0	0	0	0	0	0	0	0	0	0	0	0	0
sp|Q9NX70|MED29_HUMAN	sp|Q9NX70|MED29_HUMAN	3	3	3	sp|Q9NX70|MED29_HUMAN Mediator of RNA polymerase II transcription subunit 29 OS=Homo sapiens OX=9606 GN=MED29 PE=1 SV=1	1	3	3	3	0	0	0	0	0	0	0	0	0	0	0	0	0	0	0	0	0	0	0	0	0	0	0	0	0	0	0	0	0	0	1	3	0	0	0	0	0	0	0	0
sp|Q9NX65|ZSC32_HUMAN	sp|Q9NX65|ZSC32_HUMAN	2	2	2	sp|Q9NX65|ZSC32_HUMAN Zinc finger and SCAN domain-containing protein 32 OS=Homo sapiens OX=9606 GN=ZSCAN32 PE=1 SV=3	1	2	2	2	0	0	0	0	0	0	0	0	0	0	0	0	0	0	0	0	0	0	0	0	0	0	0	0	0	0	0	0	0	0	0	0	0	0	0	0	0	0	2	1
sp|Q9NX55|HYPK_HUMAN	sp|Q9NX55|HYPK_HUMAN	4	4	4	sp|Q9NX55|HYPK_HUMAN Huntingtin-interacting protein K OS=Homo sapiens OX=9606 GN=HYPK PE=1 SV=2	1	4	4	4	2	2	3	1	3	1	0	1	1	0	1	1	1	1	0	3	3	3	3	2	1	1	1	1	1	1	0	1	3	3	0	0	1	0	2	1	2	0	2	3
sp|Q9NX46|ADPRS_HUMAN	sp|Q9NX46|ADPRS_HUMAN	14	14	14	sp|Q9NX46|ADPRS_HUMAN ADP-ribose glycohydrolase ARH3 OS=Homo sapiens OX=9606 GN=ADPRS PE=1 SV=1	1	14	14	14	5	4	4	3	0	1	0	0	0	0	0	0	0	0	0	0	0	0	0	0	0	0	0	0	0	0	0	0	0	0	0	6	12	11	5	0	0	1	0	0
sp|Q9NX20|RM16_HUMAN	sp|Q9NX20|RM16_HUMAN	7	7	7	sp|Q9NX20|RM16_HUMAN 39S ribosomal protein L16, mitochondrial OS=Homo sapiens OX=9606 GN=MRPL16 PE=1 SV=1	1	7	7	7	0	0	0	0	0	6	6	0	0	0	0	0	0	0	0	0	0	0	0	0	0	0	0	0	0	0	0	0	0	0	0	0	0	0	0	0	0	0	0	0
sp|Q9NX18|SDHF2_HUMAN	sp|Q9NX18|SDHF2_HUMAN	6	6	6	sp|Q9NX18|SDHF2_HUMAN Succinate dehydrogenase assembly factor 2, mitochondrial OS=Homo sapiens OX=9606 GN=SDHAF2 PE=1 SV=1	1	6	6	6	1	0	0	0	0	0	0	0	0	0	0	0	0	0	0	0	0	0	0	0	0	0	0	0	0	0	0	0	1	5	3	2	1	1	1	1	0	5	2	0
sp|Q9NX01|TXN4B_HUMAN	sp|Q9NX01|TXN4B_HUMAN	3	3	3	sp|Q9NX01|TXN4B_HUMAN Thioredoxin-like protein 4B OS=Homo sapiens OX=9606 GN=TXNL4B PE=1 SV=1	1	3	3	3	0	0	0	0	0	0	0	0	0	0	0	0	0	0	0	0	0	0	0	0	0	0	0	0	0	0	0	0	0	0	0	0	0	0	0	0	0	0	0	3
sp|Q9NWY4|HPF1_HUMAN;sp|A8MVJ9|HPF1L_HUMAN	sp|Q9NWY4|HPF1_HUMAN	9;3	9;3	9;3	sp|Q9NWY4|HPF1_HUMAN Histone PARylation factor 1 OS=Homo sapiens OX=9606 GN=HPF1 PE=1 SV=2	2	9	9	9	0	0	0	0	0	0	0	0	0	0	0	0	0	0	0	0	0	0	0	0	0	0	0	0	0	0	0	0	0	0	0	0	5	9	2	0	0	0	0	0
sp|Q9NWX6|THG1_HUMAN	sp|Q9NWX6|THG1_HUMAN	12	12	12	sp|Q9NWX6|THG1_HUMAN Probable tRNA(His) guanylyltransferase OS=Homo sapiens OX=9606 GN=THG1L PE=1 SV=2	1	12	12	12	2	1	1	1	0	0	0	0	0	0	0	0	0	0	0	0	5	11	9	4	0	0	0	0	0	0	0	0	0	0	0	0	0	0	0	0	0	0	0	0
sp|Q9NWW6|NRK1_HUMAN	sp|Q9NWW6|NRK1_HUMAN	6	6	6	sp|Q9NWW6|NRK1_HUMAN Nicotinamide riboside kinase 1 OS=Homo sapiens OX=9606 GN=NMRK1 PE=1 SV=1	1	6	6	6	0	1	0	0	0	0	0	0	0	0	0	0	0	0	0	0	0	0	0	0	0	0	0	0	0	0	0	0	0	0	0	0	0	5	2	0	0	0	0	0
sp|Q9NWV8|BABA1_HUMAN	sp|Q9NWV8|BABA1_HUMAN	5	5	5	sp|Q9NWV8|BABA1_HUMAN BRISC and BRCA1-A complex member 1 OS=Homo sapiens OX=9606 GN=BABAM1 PE=1 SV=1	1	5	5	5	0	1	0	0	0	0	0	4	4	3	0	0	1	0	0	0	0	0	0	0	0	0	0	0	0	0	0	0	0	0	0	0	0	0	0	0	0	0	0	0
sp|Q9NWV4|CZIB_HUMAN	sp|Q9NWV4|CZIB_HUMAN	10	10	10	sp|Q9NWV4|CZIB_HUMAN CXXC motif containing zinc binding protein OS=Homo sapiens OX=9606 GN=CZIB PE=1 SV=1	1	10	10	10	4	6	4	4	2	0	0	0	1	0	1	0	1	1	1	1	3	1	1	1	2	1	1	1	1	0	1	2	1	2	2	3	2	1	2	2	7	9	7	4
sp|Q9NWU5|RM22_HUMAN	sp|Q9NWU5|RM22_HUMAN	8	8	8	sp|Q9NWU5|RM22_HUMAN 39S ribosomal protein L22, mitochondrial OS=Homo sapiens OX=9606 GN=MRPL22 PE=1 SV=1	1	8	8	8	0	1	0	1	0	6	8	3	0	0	0	0	0	0	0	0	0	0	0	0	0	0	0	0	0	0	0	0	0	0	0	0	0	0	0	0	0	0	0	0
sp|Q9NWU2|GID8_HUMAN	sp|Q9NWU2|GID8_HUMAN	8	8	8	sp|Q9NWU2|GID8_HUMAN Glucose-induced degradation protein 8 homolog OS=Homo sapiens OX=9606 GN=GID8 PE=1 SV=1	1	8	8	8	0	1	0	0	4	4	6	2	2	0	0	0	1	0	1	0	0	0	0	0	0	0	0	2	3	1	1	1	2	0	0	0	0	0	0	0	0	1	0	1
sp|Q9NWU1|OXSM_HUMAN	sp|Q9NWU1|OXSM_HUMAN	9	9	9	sp|Q9NWU1|OXSM_HUMAN 3-oxoacyl-[acyl-carrier-protein] synthase, mitochondrial OS=Homo sapiens OX=9606 GN=OXSM PE=1 SV=1	1	9	9	9	2	3	2	3	0	0	0	0	0	0	0	0	0	0	0	0	0	0	0	0	0	0	0	0	0	3	3	0	0	1	4	4	0	0	0	0	0	0	0	0
sp|Q9NWT6|HIF1N_HUMAN	sp|Q9NWT6|HIF1N_HUMAN	8	8	8	sp|Q9NWT6|HIF1N_HUMAN Hypoxia-inducible factor 1-alpha inhibitor OS=Homo sapiens OX=9606 GN=HIF1AN PE=1 SV=2	1	8	8	8	3	3	2	2	0	0	0	0	0	0	0	0	0	0	0	0	0	0	0	0	0	1	8	6	4	0	1	0	0	0	0	0	0	0	0	0	0	0	0	1
sp|Q9NWQ9|CN119_HUMAN	sp|Q9NWQ9|CN119_HUMAN	2	2	2	sp|Q9NWQ9|CN119_HUMAN Uncharacterized protein C14orf119 OS=Homo sapiens OX=9606 GN=C14orf119 PE=1 SV=1	1	2	2	2	0	0	0	0	0	0	0	0	0	0	0	0	0	0	0	0	0	0	0	0	0	0	0	0	0	0	0	0	0	0	0	0	0	0	0	0	1	1	1	1
sp|Q9NWH9|SLTM_HUMAN	sp|Q9NWH9|SLTM_HUMAN	1	1	1	sp|Q9NWH9|SLTM_HUMAN SAFB-like transcription modulator OS=Homo sapiens OX=9606 GN=SLTM PE=1 SV=2	1	1	1	1	0	0	0	0	0	0	0	0	0	0	0	0	0	0	1	1	0	0	0	0	0	0	0	0	0	0	0	0	0	0	0	0	0	0	0	0	0	0	0	0
sp|Q9NW68|BSDC1_HUMAN	sp|Q9NW68|BSDC1_HUMAN	7	7	7	sp|Q9NW68|BSDC1_HUMAN BSD domain-containing protein 1 OS=Homo sapiens OX=9606 GN=BSDC1 PE=1 SV=1	1	7	7	7	0	0	0	0	1	3	2	0	1	0	0	0	0	0	0	2	4	0	1	1	0	0	0	0	0	0	0	0	0	0	0	0	0	0	0	0	0	0	0	0
sp|Q9NW13|RBM28_HUMAN	sp|Q9NW13|RBM28_HUMAN	6	6	6	sp|Q9NW13|RBM28_HUMAN RNA-binding protein 28 OS=Homo sapiens OX=9606 GN=RBM28 PE=1 SV=3	1	6	6	6	0	0	0	0	4	0	0	0	0	0	0	0	0	0	0	1	0	0	1	1	0	0	0	0	0	0	0	0	0	0	0	0	0	0	0	0	0	0	0	0
sp|Q9NVX7|KBTB4_HUMAN	sp|Q9NVX7|KBTB4_HUMAN	4	4	4	sp|Q9NVX7|KBTB4_HUMAN Kelch repeat and BTB domain-containing protein 4 OS=Homo sapiens OX=9606 GN=KBTBD4 PE=1 SV=3	1	4	4	4	0	0	0	0	0	0	0	0	0	0	0	0	0	0	0	0	0	0	0	0	0	3	4	0	0	0	0	0	0	0	0	0	0	0	0	0	0	0	0	0
sp|Q9NVX2|NLE1_HUMAN	sp|Q9NVX2|NLE1_HUMAN	16	16	16	sp|Q9NVX2|NLE1_HUMAN Notchless protein homolog 1 OS=Homo sapiens OX=9606 GN=NLE1 PE=1 SV=4	1	16	16	16	0	0	0	0	0	0	0	0	0	0	0	0	0	0	0	1	0	1	1	1	0	0	0	0	0	0	0	0	0	0	0	0	0	0	0	5	15	14	4	0
sp|Q9NVT9|ARMC1_HUMAN	sp|Q9NVT9|ARMC1_HUMAN	8	8	8	sp|Q9NVT9|ARMC1_HUMAN Armadillo repeat-containing protein 1 OS=Homo sapiens OX=9606 GN=ARMC1 PE=1 SV=1	1	8	8	8	0	0	0	0	0	0	0	0	0	0	0	0	0	0	0	0	0	0	1	6	6	1	0	0	0	0	0	0	0	0	0	0	0	0	0	0	0	0	0	0
sp|Q9NVS9|PNPO_HUMAN	sp|Q9NVS9|PNPO_HUMAN	15	15	15	sp|Q9NVS9|PNPO_HUMAN Pyridoxine-5-phosphate oxidase OS=Homo sapiens OX=9606 GN=PNPO PE=1 SV=1	1	15	15	15	10	13	10	10	9	8	6	3	4	1	4	3	5	5	5	5	5	4	4	3	4	4	2	3	3	1	2	4	7	12	10	10	6	2	5	6	6	6	8	8
sp|Q9NVS2|RT18A_HUMAN	sp|Q9NVS2|RT18A_HUMAN	6	6	6	sp|Q9NVS2|RT18A_HUMAN 39S ribosomal protein S18a, mitochondrial OS=Homo sapiens OX=9606 GN=MRPS18A PE=1 SV=1	1	6	6	6	0	0	0	1	0	5	6	2	1	0	0	0	0	0	0	0	0	0	0	0	0	0	0	0	0	0	0	0	0	0	0	0	0	0	0	0	0	0	0	0
sp|Q9NVR5|KTU_HUMAN	sp|Q9NVR5|KTU_HUMAN	1	1	1	sp|Q9NVR5|KTU_HUMAN Protein kintoun OS=Homo sapiens OX=9606 GN=DNAAF2 PE=1 SV=2	1	1	1	1	0	0	0	0	0	0	0	0	0	0	0	0	0	0	0	0	0	0	0	1	0	0	0	0	0	0	0	0	0	0	0	0	0	0	0	0	0	0	0	0
sp|Q9NVQ4|FAIM1_HUMAN	sp|Q9NVQ4|FAIM1_HUMAN	13	13	13	sp|Q9NVQ4|FAIM1_HUMAN Fas apoptotic inhibitory molecule 1 OS=Homo sapiens OX=9606 GN=FAIM PE=1 SV=1	1	13	13	13	0	0	0	0	0	0	0	0	0	0	0	0	0	0	0	0	0	0	0	0	0	0	0	0	0	0	0	0	0	0	0	0	0	0	0	0	0	0	0	0
sp|Q9NVM4|ANM7_HUMAN	sp|Q9NVM4|ANM7_HUMAN	3	3	3	sp|Q9NVM4|ANM7_HUMAN Protein arginine N-methyltransferase 7 OS=Homo sapiens OX=9606 GN=PRMT7 PE=1 SV=1	1	3	3	3	1	0	1	0	0	0	0	0	0	0	0	0	0	0	0	0	0	0	0	0	0	0	0	0	0	2	3	0	0	0	0	0	0	0	0	0	0	0	0	0
sp|Q9NVJ2|ARL8B_HUMAN	sp|Q9NVJ2|ARL8B_HUMAN	7	7	3	sp|Q9NVJ2|ARL8B_HUMAN ADP-ribosylation factor-like protein 8B OS=Homo sapiens OX=9606 GN=ARL8B PE=1 SV=1	1	7	7	3	0	2	1	1	7	5	3	1	0	0	0	0	0	0	0	0	0	0	0	0	0	0	0	0	0	0	0	0	0	0	0	0	0	0	0	0	0	0	0	0
sp|Q9NVH6|TMLH_HUMAN	sp|Q9NVH6|TMLH_HUMAN	5	5	5	sp|Q9NVH6|TMLH_HUMAN Trimethyllysine dioxygenase, mitochondrial OS=Homo sapiens OX=9606 GN=TMLHE PE=1 SV=1	1	5	5	5	0	0	0	0	0	0	0	0	0	0	0	0	0	0	0	0	0	0	0	0	0	0	0	0	0	0	0	0	0	0	0	0	0	0	0	0	4	3	1	3
sp|Q9NVG8|TBC13_HUMAN	sp|Q9NVG8|TBC13_HUMAN	10	10	10	sp|Q9NVG8|TBC13_HUMAN TBC1 domain family member 13 OS=Homo sapiens OX=9606 GN=TBC1D13 PE=1 SV=3	1	10	10	10	0	0	0	0	0	0	0	0	0	0	0	0	0	0	0	0	0	0	0	0	0	0	0	0	0	0	0	0	0	7	9	1	0	0	0	0	0	0	0	0
sp|Q9NVE7|PANK4_HUMAN	sp|Q9NVE7|PANK4_HUMAN	17	17	17	sp|Q9NVE7|PANK4_HUMAN 4-phosphopantetheine phosphatase OS=Homo sapiens OX=9606 GN=PANK4 PE=1 SV=1	1	17	17	17	0	0	0	0	0	0	0	0	0	0	0	0	0	0	0	1	1	8	14	3	1	0	0	0	0	0	0	0	0	0	0	0	0	0	0	0	0	0	0	0
sp|Q9NVA2|SEP11_HUMAN;sp|Q14141|SEPT6_HUMAN;sp|Q9P0V9|SEP10_HUMAN	sp|Q9NVA2|SEP11_HUMAN	13;4;1	13;4;1	10;2;0	sp|Q9NVA2|SEP11_HUMAN Septin-11 OS=Homo sapiens OX=9606 GN=SEPTIN11 PE=1 SV=3	3	13	13	10	0	1	0	0	0	0	6	7	8	8	4	2	4	3	3	6	3	4	1	2	0	0	0	0	0	0	0	0	0	0	0	0	0	0	0	0	0	0	0	0
sp|Q9NV35|NUD15_HUMAN	sp|Q9NV35|NUD15_HUMAN	8	8	8	sp|Q9NV35|NUD15_HUMAN Nucleotide triphosphate diphosphatase NUDT15 OS=Homo sapiens OX=9606 GN=NUDT15 PE=1 SV=1	1	8	8	8	2	4	3	1	1	0	0	0	0	0	0	0	0	0	0	0	0	0	0	0	0	0	0	0	0	0	0	0	0	0	0	0	1	7	8	1	0	0	0	0
sp|Q9NUY8|TBC23_HUMAN	sp|Q9NUY8|TBC23_HUMAN	4	4	4	sp|Q9NUY8|TBC23_HUMAN TBC1 domain family member 23 OS=Homo sapiens OX=9606 GN=TBC1D23 PE=1 SV=3	1	4	4	4	0	0	0	0	0	0	0	0	0	0	0	0	0	0	0	0	0	0	0	1	2	0	0	0	0	0	0	0	0	0	1	1	0	0	0	0	0	0	0	0
sp|Q9NUU7|DD19A_HUMAN	sp|Q9NUU7|DD19A_HUMAN	6	6	2	sp|Q9NUU7|DD19A_HUMAN ATP-dependent RNA helicase DDX19A OS=Homo sapiens OX=9606 GN=DDX19A PE=1 SV=1	1	6	6	2	0	0	1	0	0	0	0	0	1	0	0	0	0	0	0	0	0	0	0	0	0	0	0	0	0	0	0	0	0	3	4	3	0	1	0	0	0	0	0	0
sp|Q9NUQ9|CYRIB_HUMAN;sp|Q9H0Q0|CYRIA_HUMAN	sp|Q9NUQ9|CYRIB_HUMAN	16;2	16;2	16;2	sp|Q9NUQ9|CYRIB_HUMAN CYFIP-related Rac1 interactor B OS=Homo sapiens OX=9606 GN=CYRIB PE=1 SV=1	2	16	16	16	2	5	7	2	2	1	1	0	0	0	0	1	0	0	2	2	1	0	1	1	1	0	0	0	0	0	0	0	0	0	0	1	0	14	15	14	7	0	1	4
sp|Q9NUQ8|ABCF3_HUMAN	sp|Q9NUQ8|ABCF3_HUMAN	4	4	4	sp|Q9NUQ8|ABCF3_HUMAN ATP-binding cassette sub-family F member 3 OS=Homo sapiens OX=9606 GN=ABCF3 PE=1 SV=2	1	4	4	4	0	0	0	0	0	1	0	0	1	0	0	0	0	0	0	0	1	0	0	1	0	0	0	0	0	0	0	0	0	0	0	1	2	1	0	0	0	2	1	0
sp|Q9NUQ6|SPS2L_HUMAN	sp|Q9NUQ6|SPS2L_HUMAN	2	2	2	sp|Q9NUQ6|SPS2L_HUMAN SPATS2-like protein OS=Homo sapiens OX=9606 GN=SPATS2L PE=1 SV=2	1	2	2	2	0	0	0	1	2	1	0	0	0	0	0	0	0	1	0	0	0	0	0	0	0	0	0	0	0	0	0	0	0	0	0	0	0	0	0	0	0	0	1	1
sp|Q9NUP9|LIN7C_HUMAN;sp|Q9HAP6|LIN7B_HUMAN;sp|O14910|LIN7A_HUMAN	sp|Q9NUP9|LIN7C_HUMAN;sp|Q9HAP6|LIN7B_HUMAN;sp|O14910|LIN7A_HUMAN	2;1;1	2;1;1	2;1;1	sp|Q9NUP9|LIN7C_HUMAN Protein lin-7 homolog C OS=Homo sapiens OX=9606 GN=LIN7C PE=1 SV=1;sp|Q9HAP6|LIN7B_HUMAN Protein lin-7 homolog B OS=Homo sapiens OX=9606 GN=LIN7B PE=1 SV=1;sp|O14910|LIN7A_HUMAN Protein lin-7 homolog A OS=Homo sapiens OX=9606 GN=LIN7A	3	2	2	2	0	0	1	0	0	0	0	0	0	0	0	0	0	0	0	0	0	0	0	0	0	0	0	0	0	0	0	0	0	0	0	0	0	0	1	2	1	0	0	0
sp|Q9NUM4|T106B_HUMAN	sp|Q9NUM4|T106B_HUMAN	4	4	4	sp|Q9NUM4|T106B_HUMAN Transmembrane protein 106B OS=Homo sapiens OX=9606 GN=TMEM106B PE=1 SV=2	1	4	4	4	0	0	0	0	3	0	0	0	0	0	0	0	0	0	0	0	0	0	0	0	0	0	0	0	0	0	0	0	0	0	0	0	0	0	0	0	0	0	0	0
sp|Q9NUL5|SHFL_HUMAN	sp|Q9NUL5|SHFL_HUMAN	4	4	4	sp|Q9NUL5|SHFL_HUMAN Shiftless antiviral inhibitor of ribosomal frameshifting protein OS=Homo sapiens OX=9606 GN=SHFL PE=1 SV=2	1	4	4	4	0	0	0	0	0	0	0	0	0	0	0	0	0	0	0	0	0	0	0	0	0	0	0	0	0	0	0	0	0	0	2	3	1	0	0	0	0	0	0	0
sp|Q9NUJ1|ABHDA_HUMAN	sp|Q9NUJ1|ABHDA_HUMAN	13	13	13	sp|Q9NUJ1|ABHDA_HUMAN Palmitoyl-protein thioesterase ABHD10, mitochondrial OS=Homo sapiens OX=9606 GN=ABHD10 PE=1 SV=1	1	13	13	13	4	6	5	3	4	0	1	0	1	0	0	0	0	0	0	0	0	0	0	1	0	0	0	0	0	0	0	3	7	12	7	7	4	0	0	0	1	2	2	4
sp|Q9NUG6|PDRG1_HUMAN	sp|Q9NUG6|PDRG1_HUMAN	3	3	3	sp|Q9NUG6|PDRG1_HUMAN p53 and DNA damage-regulated protein 1 OS=Homo sapiens OX=9606 GN=PDRG1 PE=1 SV=2	1	3	3	3	0	0	0	0	0	0	0	0	0	0	0	0	0	0	0	0	0	0	0	0	0	0	0	0	0	0	0	0	0	0	0	0	0	0	0	0	1	2	2	0
sp|Q9NUB1|ACS2L_HUMAN	sp|Q9NUB1|ACS2L_HUMAN	18	18	18	sp|Q9NUB1|ACS2L_HUMAN Acetyl-coenzyme A synthetase 2-like, mitochondrial OS=Homo sapiens OX=9606 GN=ACSS1 PE=1 SV=2	1	18	18	18	0	0	0	0	0	0	0	0	0	0	0	0	0	0	0	0	0	0	0	0	0	0	0	0	0	0	0	0	10	16	2	0	0	0	0	0	0	0	0	0
sp|Q9NU23|LYRM2_HUMAN	sp|Q9NU23|LYRM2_HUMAN	3	3	3	sp|Q9NU23|LYRM2_HUMAN LYR motif-containing protein 2 OS=Homo sapiens OX=9606 GN=LYRM2 PE=1 SV=1	1	3	3	3	0	0	0	0	0	0	0	0	0	0	0	0	0	0	0	0	0	0	0	0	0	0	0	0	0	0	0	0	0	0	0	0	0	1	3	1	0	0	0	0
sp|Q9NTZ6|RBM12_HUMAN	sp|Q9NTZ6|RBM12_HUMAN	15	15	15	sp|Q9NTZ6|RBM12_HUMAN RNA-binding protein 12 OS=Homo sapiens OX=9606 GN=RBM12 PE=1 SV=1	1	15	15	15	0	1	1	0	1	1	1	1	1	0	0	0	4	13	11	12	9	5	1	2	2	2	1	1	1	1	1	1	0	0	1	0	1	1	1	0	0	0	0	0
sp|Q9NTX7|RN146_HUMAN	sp|Q9NTX7|RN146_HUMAN	1	1	1	sp|Q9NTX7|RN146_HUMAN E3 ubiquitin-protein ligase RNF146 OS=Homo sapiens OX=9606 GN=RNF146 PE=1 SV=1	1	1	1	1	0	0	0	0	0	0	0	0	0	0	0	0	0	0	0	0	0	0	0	1	1	0	0	0	0	0	0	0	0	0	0	0	0	0	0	0	0	0	0	0
sp|Q9NTM9|CUTC_HUMAN	sp|Q9NTM9|CUTC_HUMAN	7	7	7	sp|Q9NTM9|CUTC_HUMAN Copper homeostasis protein cutC homolog OS=Homo sapiens OX=9606 GN=CUTC PE=1 SV=1	1	7	7	7	0	0	0	0	0	0	0	0	0	0	0	0	0	2	6	7	3	3	0	0	0	0	0	0	0	0	0	1	0	0	0	0	0	0	0	0	0	0	0	0
sp|Q9NTK5|OLA1_HUMAN	sp|Q9NTK5|OLA1_HUMAN	31	31	31	sp|Q9NTK5|OLA1_HUMAN Obg-like ATPase 1 OS=Homo sapiens OX=9606 GN=OLA1 PE=1 SV=2	1	31	31	31	19	18	18	17	15	10	10	7	10	8	8	5	13	12	11	11	11	10	11	7	9	10	11	25	26	29	17	5	3	3	3	9	7	7	6	9	9	4	10	11
sp|Q9NTJ4|MA2C1_HUMAN	sp|Q9NTJ4|MA2C1_HUMAN	26	26	26	sp|Q9NTJ4|MA2C1_HUMAN Alpha-mannosidase 2C1 OS=Homo sapiens OX=9606 GN=MAN2C1 PE=1 SV=1	1	26	26	26	0	0	1	1	0	0	1	0	0	0	0	0	0	14	23	11	1	0	0	0	0	0	1	1	1	1	1	1	1	1	1	0	0	0	0	0	0	0	1	1
sp|Q9NT62|ATG3_HUMAN	sp|Q9NT62|ATG3_HUMAN	6	6	6	sp|Q9NT62|ATG3_HUMAN Ubiquitin-like-conjugating enzyme ATG3 OS=Homo sapiens OX=9606 GN=ATG3 PE=1 SV=1	1	6	6	6	0	0	1	0	0	0	0	0	0	0	0	0	0	0	0	0	0	0	0	0	0	0	0	3	6	2	0	0	0	0	0	0	0	0	0	0	0	0	0	0
sp|Q9NSY2|STAR5_HUMAN	sp|Q9NSY2|STAR5_HUMAN	4	4	4	sp|Q9NSY2|STAR5_HUMAN StAR-related lipid transfer protein 5 OS=Homo sapiens OX=9606 GN=STARD5 PE=1 SV=2	1	4	4	4	0	0	0	0	0	0	0	0	0	0	0	0	0	0	0	0	0	0	0	0	0	0	0	0	0	0	0	0	0	0	0	0	0	0	0	0	0	0	0	1
sp|Q9NSE4|SYIM_HUMAN	sp|Q9NSE4|SYIM_HUMAN	42	42	42	sp|Q9NSE4|SYIM_HUMAN Isoleucine--tRNA ligase, mitochondrial OS=Homo sapiens OX=9606 GN=IARS2 PE=1 SV=2	1	42	42	42	25	25	25	25	21	14	9	6	7	10	8	5	9	12	13	16	8	10	3	4	34	39	36	19	3	0	2	6	4	3	4	10	9	5	5	11	13	10	13	19
sp|Q9NSD9|SYFB_HUMAN	sp|Q9NSD9|SYFB_HUMAN	26	26	26	sp|Q9NSD9|SYFB_HUMAN Phenylalanine--tRNA ligase beta subunit OS=Homo sapiens OX=9606 GN=FARSB PE=1 SV=3	1	26	26	26	5	2	4	4	2	1	0	0	0	0	0	0	4	16	25	25	23	19	12	8	6	3	3	0	0	0	0	0	0	0	0	0	0	0	0	0	0	0	0	0
sp|Q9NSB2|KRT84_HUMAN;CON__Q9NSB2;CON__Q6ISB0	sp|Q9NSB2|KRT84_HUMAN;CON__Q9NSB2;CON__Q6ISB0	10;10;10	5;5;5	5;5;5	sp|Q9NSB2|KRT84_HUMAN Keratin, type II cuticular Hb4 OS=Homo sapiens OX=9606 GN=KRT84 PE=2 SV=2;;	3	10	5	5	4	5	3	4	4	3	3	4	3	4	3	3	3	4	3	4	5	4	4	3	4	4	4	2	3	2	4	3	4	3	3	3	3	3	3	3	1	4	1	3
sp|Q9NSA3|CNBP1_HUMAN	sp|Q9NSA3|CNBP1_HUMAN	2	2	2	sp|Q9NSA3|CNBP1_HUMAN Beta-catenin-interacting protein 1 OS=Homo sapiens OX=9606 GN=CTNNBIP1 PE=1 SV=1	1	2	2	2	0	0	0	0	0	0	0	0	0	0	0	0	0	0	0	0	0	0	0	0	0	0	0	0	0	0	0	0	0	0	0	0	0	0	0	0	0	1	2	2
sp|Q9NS86|LANC2_HUMAN	sp|Q9NS86|LANC2_HUMAN	12	12	12	sp|Q9NS86|LANC2_HUMAN LanC-like protein 2 OS=Homo sapiens OX=9606 GN=LANCL2 PE=1 SV=1	1	12	12	12	2	3	1	0	0	0	0	0	0	0	0	0	10	4	1	0	0	1	0	0	1	0	0	1	0	1	0	0	0	0	0	1	0	1	1	1	0	0	0	0
sp|Q9NS18|GLRX2_HUMAN	sp|Q9NS18|GLRX2_HUMAN	4	4	4	sp|Q9NS18|GLRX2_HUMAN Glutaredoxin-2, mitochondrial OS=Homo sapiens OX=9606 GN=GLRX2 PE=1 SV=1	1	4	4	4	0	0	0	0	0	0	0	0	0	0	0	0	0	0	0	0	0	0	0	0	0	0	0	0	0	0	0	0	0	0	0	0	0	0	0	0	0	0	0	0
sp|Q9NRY4|RHG35_HUMAN	sp|Q9NRY4|RHG35_HUMAN	7	7	7	sp|Q9NRY4|RHG35_HUMAN Rho GTPase-activating protein 35 OS=Homo sapiens OX=9606 GN=ARHGAP35 PE=1 SV=3	1	7	7	7	0	0	0	0	0	0	0	0	0	0	0	0	3	2	2	0	0	0	0	0	0	0	0	0	0	0	0	0	0	1	0	0	0	0	0	0	0	0	0	0
sp|Q9NRX5|SERC1_HUMAN	sp|Q9NRX5|SERC1_HUMAN	4	4	4	sp|Q9NRX5|SERC1_HUMAN Serine incorporator 1 OS=Homo sapiens OX=9606 GN=SERINC1 PE=1 SV=1	1	4	4	4	0	0	0	0	4	2	0	0	0	0	0	0	0	0	0	0	0	0	0	0	0	0	0	0	0	0	0	0	0	0	0	0	0	0	0	0	0	0	0	0
sp|Q9NRX4|PHP14_HUMAN	sp|Q9NRX4|PHP14_HUMAN	8	8	8	sp|Q9NRX4|PHP14_HUMAN 14 kDa phosphohistidine phosphatase OS=Homo sapiens OX=9606 GN=PHPT1 PE=1 SV=1	1	8	8	8	6	6	6	6	3	4	4	3	3	2	4	3	4	3	4	4	4	4	4	4	3	3	3	3	3	0	3	4	4	3	3	3	3	4	4	4	4	6	5	8
sp|Q9NRX2|RM17_HUMAN	sp|Q9NRX2|RM17_HUMAN	11	11	11	sp|Q9NRX2|RM17_HUMAN 39S ribosomal protein L17, mitochondrial OS=Homo sapiens OX=9606 GN=MRPL17 PE=1 SV=1	1	11	11	11	0	0	1	1	0	6	10	6	0	0	0	0	0	0	0	0	0	0	1	0	0	0	0	0	0	0	0	0	0	0	0	0	0	0	0	0	0	0	0	0
sp|Q9NRW7|VPS45_HUMAN	sp|Q9NRW7|VPS45_HUMAN	5	5	5	sp|Q9NRW7|VPS45_HUMAN Vacuolar protein sorting-associated protein 45 OS=Homo sapiens OX=9606 GN=VPS45 PE=1 SV=1	1	5	5	5	0	0	0	1	2	1	0	0	0	0	0	0	0	1	0	0	0	0	0	0	0	0	0	0	1	0	0	0	0	0	1	3	0	0	0	0	0	0	0	0
sp|Q9NRV9|HEBP1_HUMAN	sp|Q9NRV9|HEBP1_HUMAN	11	11	11	sp|Q9NRV9|HEBP1_HUMAN Heme-binding protein 1 OS=Homo sapiens OX=9606 GN=HEBP1 PE=1 SV=1	1	11	11	11	6	6	5	6	5	0	0	0	0	0	0	0	1	0	2	1	1	1	1	1	0	1	0	0	0	0	0	1	1	0	0	1	1	0	1	3	1	3	4	3
sp|Q9NRS6|SNX15_HUMAN	sp|Q9NRS6|SNX15_HUMAN	8	8	8	sp|Q9NRS6|SNX15_HUMAN Sorting nexin-15 OS=Homo sapiens OX=9606 GN=SNX15 PE=1 SV=1	1	8	8	8	0	0	0	0	0	0	0	0	0	0	0	0	0	0	0	0	0	0	0	0	0	0	0	4	7	2	0	0	0	0	0	0	0	0	0	0	1	0	0	0
sp|Q9NRR5|UBQL4_HUMAN	sp|Q9NRR5|UBQL4_HUMAN	12	9	9	sp|Q9NRR5|UBQL4_HUMAN Ubiquilin-4 OS=Homo sapiens OX=9606 GN=UBQLN4 PE=1 SV=2	1	12	9	9	3	4	2	3	3	2	2	1	2	1	1	1	2	3	6	7	3	1	2	5	8	12	11	7	5	2	2	3	3	3	2	2	1	1	1	0	0	0	2	2
sp|Q9NRN9|METL5_HUMAN	sp|Q9NRN9|METL5_HUMAN	8	8	8	sp|Q9NRN9|METL5_HUMAN rRNA N6-adenosine-methyltransferase METTL5 OS=Homo sapiens OX=9606 GN=METTL5 PE=1 SV=1	1	8	8	8	0	0	0	0	0	0	0	0	0	0	0	0	0	0	0	0	0	0	0	0	0	0	0	0	0	0	0	0	0	0	0	0	0	1	8	7	3	0	0	0
sp|Q9NRN7|ADPPT_HUMAN	sp|Q9NRN7|ADPPT_HUMAN	13	13	13	sp|Q9NRN7|ADPPT_HUMAN L-aminoadipate-semialdehyde dehydrogenase-phosphopantetheinyl transferase OS=Homo sapiens OX=9606 GN=AASDHPPT PE=1 SV=2	1	13	13	13	0	1	1	1	0	0	0	0	0	0	0	1	0	0	0	0	0	0	0	0	0	0	0	0	0	0	0	0	0	0	0	0	0	0	10	11	0	0	0	0
sp|Q9NRL3|STRN4_HUMAN	sp|Q9NRL3|STRN4_HUMAN	11	11	10	sp|Q9NRL3|STRN4_HUMAN Striatin-4 OS=Homo sapiens OX=9606 GN=STRN4 PE=1 SV=2	1	11	11	10	1	1	1	1	1	0	1	1	2	0	0	0	0	0	1	2	0	4	6	8	2	1	3	0	0	0	0	0	0	0	0	0	0	0	0	0	0	0	0	0
sp|Q9NRG4|SMYD2_HUMAN	sp|Q9NRG4|SMYD2_HUMAN	8	8	8	sp|Q9NRG4|SMYD2_HUMAN N-lysine methyltransferase SMYD2 OS=Homo sapiens OX=9606 GN=SMYD2 PE=1 SV=2	1	8	8	8	0	0	0	0	0	0	0	0	0	0	0	0	0	0	0	0	0	0	0	0	0	0	0	0	0	0	0	0	8	0	0	0	0	0	0	0	0	0	0	0
sp|Q9NRG1|PRDC1_HUMAN	sp|Q9NRG1|PRDC1_HUMAN	5	4	4	sp|Q9NRG1|PRDC1_HUMAN Phosphoribosyltransferase domain-containing protein 1 OS=Homo sapiens OX=9606 GN=PRTFDC1 PE=1 SV=1	1	5	4	4	1	0	0	1	1	0	0	1	1	0	0	0	0	0	1	0	0	0	0	0	0	0	0	0	0	0	1	5	4	1	1	1	1	1	1	1	1	1	1	1
sp|Q9NRF9|DPOE3_HUMAN	sp|Q9NRF9|DPOE3_HUMAN	4	4	4	sp|Q9NRF9|DPOE3_HUMAN DNA polymerase epsilon subunit 3 OS=Homo sapiens OX=9606 GN=POLE3 PE=1 SV=1	1	4	4	4	1	1	1	0	2	1	0	0	1	0	0	0	1	0	0	0	0	0	0	3	3	3	2	2	2	2	4	3	2	2	0	0	0	0	0	0	0	0	0	2
sp|Q9NRF8|PYRG2_HUMAN	sp|Q9NRF8|PYRG2_HUMAN	32	32	30	sp|Q9NRF8|PYRG2_HUMAN CTP synthase 2 OS=Homo sapiens OX=9606 GN=CTPS2 PE=1 SV=1	1	32	32	30	16	18	18	18	19	7	8	4	3	6	3	1	5	6	5	5	7	4	15	29	31	30	24	11	2	1	2	1	0	0	0	4	3	5	4	4	4	6	5	5
sp|Q9NR56|MBNL1_HUMAN;sp|Q5VZF2|MBNL2_HUMAN;sp|Q9NUK0|MBNL3_HUMAN	sp|Q9NR56|MBNL1_HUMAN;sp|Q5VZF2|MBNL2_HUMAN;sp|Q9NUK0|MBNL3_HUMAN	5;4;3	5;4;3	5;4;3	sp|Q9NR56|MBNL1_HUMAN Muscleblind-like protein 1 OS=Homo sapiens OX=9606 GN=MBNL1 PE=1 SV=2;sp|Q5VZF2|MBNL2_HUMAN Muscleblind-like protein 2 OS=Homo sapiens OX=9606 GN=MBNL2 PE=1 SV=2;sp|Q9NUK0|MBNL3_HUMAN Muscleblind-like protein 3 OS=Homo sapiens OX=9606	3	5	5	5	0	0	0	0	0	0	0	0	0	0	0	0	0	0	0	1	1	0	0	1	1	4	5	2	1	0	0	0	0	0	0	0	0	0	0	0	0	0	0	0
sp|Q9NR50|EI2BG_HUMAN	sp|Q9NR50|EI2BG_HUMAN	4	4	4	sp|Q9NR50|EI2BG_HUMAN Translation initiation factor eIF-2B subunit gamma OS=Homo sapiens OX=9606 GN=EIF2B3 PE=1 SV=1	1	4	4	4	0	0	0	0	0	0	0	3	3	0	0	0	0	0	0	0	0	0	0	0	0	0	0	0	0	0	0	0	0	0	0	0	0	0	0	0	0	0	0	0
sp|Q9NR46|SHLB2_HUMAN	sp|Q9NR46|SHLB2_HUMAN	17	17	16	sp|Q9NR46|SHLB2_HUMAN Endophilin-B2 OS=Homo sapiens OX=9606 GN=SH3GLB2 PE=1 SV=1	1	17	17	16	4	4	5	2	9	15	16	8	6	2	1	1	1	2	6	4	4	11	7	8	8	5	9	6	3	0	0	1	0	1	2	1	0	0	1	1	1	0	0	1
sp|Q9NR45|SIAS_HUMAN	sp|Q9NR45|SIAS_HUMAN	22	22	22	sp|Q9NR45|SIAS_HUMAN Sialic acid synthase OS=Homo sapiens OX=9606 GN=NANS PE=1 SV=2	1	22	22	22	19	19	19	17	14	14	10	12	10	12	11	12	10	16	13	11	14	15	9	12	10	11	13	10	12	18	21	15	10	13	7	13	12	12	12	12	9	13	13	13
sp|Q9NR33|DPOE4_HUMAN	sp|Q9NR33|DPOE4_HUMAN	4	4	4	sp|Q9NR33|DPOE4_HUMAN DNA polymerase epsilon subunit 4 OS=Homo sapiens OX=9606 GN=POLE4 PE=1 SV=2	1	4	4	4	1	1	2	1	2	0	1	0	0	0	0	0	0	0	0	0	0	0	0	0	0	0	0	0	0	3	4	3	1	1	1	1	1	0	0	0	0	0	0	0
sp|Q9NR31|SAR1A_HUMAN	sp|Q9NR31|SAR1A_HUMAN	5	5	3	sp|Q9NR31|SAR1A_HUMAN GTP-binding protein SAR1a OS=Homo sapiens OX=9606 GN=SAR1A PE=1 SV=1	1	5	5	3	1	2	3	2	2	3	2	1	0	0	1	0	0	1	0	1	1	0	0	0	0	0	0	0	0	0	0	0	0	0	0	0	0	0	0	0	0	0	0	1
sp|Q9NR28|DBLOH_HUMAN	sp|Q9NR28|DBLOH_HUMAN	11	11	11	sp|Q9NR28|DBLOH_HUMAN Diablo homolog, mitochondrial OS=Homo sapiens OX=9606 GN=DIABLO PE=1 SV=1	1	11	11	11	4	4	3	5	1	1	1	1	0	0	0	1	5	5	1	2	2	2	3	5	10	11	8	5	0	0	0	0	0	0	0	0	0	1	1	2	1	1	0	2
sp|Q9NR19|ACSA_HUMAN	sp|Q9NR19|ACSA_HUMAN	21	21	21	sp|Q9NR19|ACSA_HUMAN Acetyl-coenzyme A synthetase, cytoplasmic OS=Homo sapiens OX=9606 GN=ACSS2 PE=1 SV=1	1	21	21	21	1	5	3	2	1	0	0	0	0	0	0	0	0	0	0	0	0	0	0	0	0	0	0	0	0	1	10	17	17	8	0	0	0	0	0	0	0	0	0	0
sp|Q9NR12|PDLI7_HUMAN	sp|Q9NR12|PDLI7_HUMAN	4	4	4	sp|Q9NR12|PDLI7_HUMAN PDZ and LIM domain protein 7 OS=Homo sapiens OX=9606 GN=PDLIM7 PE=1 SV=1	1	4	4	4	0	0	0	0	0	0	0	0	0	0	0	0	0	0	0	0	0	0	0	0	0	0	0	0	0	0	0	0	0	0	1	0	1	0	0	0	0	0	1	3
sp|Q9NQX5|NPDC1_HUMAN	sp|Q9NQX5|NPDC1_HUMAN	1	1	1	sp|Q9NQX5|NPDC1_HUMAN Neural proliferation differentiation and control protein 1 OS=Homo sapiens OX=9606 GN=NPDC1 PE=1 SV=2	1	1	1	1	0	0	0	1	1	0	0	0	0	0	0	0	0	0	0	0	0	0	0	0	0	0	0	0	0	0	0	0	0	0	0	0	0	0	0	0	0	0	0	0
sp|Q9NQX4|MYO5C_HUMAN	sp|Q9NQX4|MYO5C_HUMAN	2	2	2	sp|Q9NQX4|MYO5C_HUMAN Unconventional myosin-Vc OS=Homo sapiens OX=9606 GN=MYO5C PE=1 SV=2	1	2	2	2	1	1	2	0	0	0	1	0	0	1	1	1	1	1	1	1	0	0	1	1	1	0	0	0	0	0	0	0	0	0	0	0	0	0	0	1	0	1	1	1
sp|Q9NQX3|GEPH_HUMAN	sp|Q9NQX3|GEPH_HUMAN	21	21	21	sp|Q9NQX3|GEPH_HUMAN Gephyrin OS=Homo sapiens OX=9606 GN=GPHN PE=1 SV=1	1	21	21	21	6	5	6	4	1	0	11	17	16	13	10	12	11	9	2	0	0	0	0	0	0	0	0	0	1	0	0	0	0	0	0	0	1	0	0	0	0	0	0	1
sp|Q9NQW7|XPP1_HUMAN	sp|Q9NQW7|XPP1_HUMAN	34	34	33	sp|Q9NQW7|XPP1_HUMAN Xaa-Pro aminopeptidase 1 OS=Homo sapiens OX=9606 GN=XPNPEP1 PE=1 SV=3	1	34	34	33	20	18	20	14	7	7	5	2	4	6	3	4	5	6	7	5	6	5	6	19	30	31	27	12	3	2	2	2	3	3	4	4	4	4	3	7	7	12	14	13
sp|Q9NQT4|EXOS5_HUMAN	sp|Q9NQT4|EXOS5_HUMAN	2	2	2	sp|Q9NQT4|EXOS5_HUMAN Exosome complex component RRP46 OS=Homo sapiens OX=9606 GN=EXOSC5 PE=1 SV=1	1	2	2	2	0	0	0	0	0	0	0	0	0	0	0	0	0	0	0	0	0	0	0	0	0	0	0	0	0	0	0	0	0	0	0	0	0	0	0	0	0	1	1	0
sp|Q9NQR4|NIT2_HUMAN	sp|Q9NQR4|NIT2_HUMAN	20	20	20	sp|Q9NQR4|NIT2_HUMAN Omega-amidase NIT2 OS=Homo sapiens OX=9606 GN=NIT2 PE=1 SV=1	1	20	20	20	12	12	14	13	12	8	6	5	3	6	4	4	4	7	6	7	9	6	3	5	7	6	4	0	2	0	1	4	5	3	4	12	19	19	17	13	15	13	14	12
sp|Q9NQP4|PFD4_HUMAN	sp|Q9NQP4|PFD4_HUMAN	5	5	5	sp|Q9NQP4|PFD4_HUMAN Prefoldin subunit 4 OS=Homo sapiens OX=9606 GN=PFDN4 PE=1 SV=1	1	5	5	5	5	3	4	4	3	2	2	2	2	2	2	1	3	2	2	2	4	5	3	3	4	3	3	2	1	1	1	2	1	0	4	5	4	2	1	0	3	3	2	3
sp|Q9NQH7|XPP3_HUMAN	sp|Q9NQH7|XPP3_HUMAN	3	3	3	sp|Q9NQH7|XPP3_HUMAN Xaa-Pro aminopeptidase 3 OS=Homo sapiens OX=9606 GN=XPNPEP3 PE=1 SV=1	1	3	3	3	0	0	0	1	0	0	0	0	0	0	0	0	0	0	0	0	0	0	0	0	0	0	0	0	0	0	0	0	0	0	1	0	0	0	0	0	0	0	0	0
sp|Q9NQG5|RPR1B_HUMAN;sp|Q96P16|RPR1A_HUMAN	sp|Q9NQG5|RPR1B_HUMAN	10;1	10;1	10;1	sp|Q9NQG5|RPR1B_HUMAN Regulation of nuclear pre-mRNA domain-containing protein 1B OS=Homo sapiens OX=9606 GN=RPRD1B PE=1 SV=1	2	10	10	10	0	1	3	2	1	1	0	0	0	0	0	0	0	0	0	0	0	2	9	9	3	0	0	0	0	6	8	7	0	0	0	0	0	0	0	0	0	0	0	0
sp|Q9NQE9|HINT3_HUMAN	sp|Q9NQE9|HINT3_HUMAN	4	4	4	sp|Q9NQE9|HINT3_HUMAN Histidine triad nucleotide-binding protein 3 OS=Homo sapiens OX=9606 GN=HINT3 PE=1 SV=1	1	4	4	4	0	0	0	0	1	4	1	0	0	0	0	0	0	0	0	0	0	0	0	0	0	0	0	0	0	0	0	0	0	0	0	0	0	0	0	0	0	0	0	0
sp|Q9NQC3|RTN4_HUMAN	sp|Q9NQC3|RTN4_HUMAN	8	8	8	sp|Q9NQC3|RTN4_HUMAN Reticulon-4 OS=Homo sapiens OX=9606 GN=RTN4 PE=1 SV=2	1	8	8	8	1	1	1	1	6	5	0	0	0	0	0	0	0	0	0	0	0	0	0	0	0	0	0	0	1	0	0	0	0	1	0	0	0	0	0	0	0	0	0	0
sp|Q9NQ92|COPRS_HUMAN	sp|Q9NQ92|COPRS_HUMAN	5	5	5	sp|Q9NQ92|COPRS_HUMAN Coordinator of PRMT5 and differentiation stimulator OS=Homo sapiens OX=9606 GN=COPRS PE=1 SV=3	1	5	5	5	2	1	1	0	0	0	0	0	2	4	1	0	0	0	0	0	0	0	0	0	0	0	0	1	0	0	0	0	0	0	0	0	0	0	0	0	0	0	0	0
sp|Q9NQ88|TIGAR_HUMAN	sp|Q9NQ88|TIGAR_HUMAN	11	11	11	sp|Q9NQ88|TIGAR_HUMAN Fructose-2,6-bisphosphatase TIGAR OS=Homo sapiens OX=9606 GN=TIGAR PE=1 SV=1	1	11	11	11	4	2	2	2	2	1	1	0	0	1	0	0	1	1	1	1	1	1	1	1	0	0	0	0	1	0	0	1	0	0	0	1	0	0	0	1	7	11	10	9
sp|Q9NQ86|TRI36_HUMAN	sp|Q9NQ86|TRI36_HUMAN	2	2	2	sp|Q9NQ86|TRI36_HUMAN E3 ubiquitin-protein ligase TRIM36 OS=Homo sapiens OX=9606 GN=TRIM36 PE=1 SV=2	1	2	2	2	0	0	0	0	0	0	0	0	0	0	0	0	0	0	0	0	1	2	0	0	0	0	0	0	0	0	0	0	0	0	0	0	0	0	0	0	0	0	0	0
sp|Q9NQ84|GPC5C_HUMAN	sp|Q9NQ84|GPC5C_HUMAN	1	1	1	sp|Q9NQ84|GPC5C_HUMAN G-protein coupled receptor family C group 5 member C OS=Homo sapiens OX=9606 GN=GPRC5C PE=1 SV=2	1	1	1	1	0	0	1	0	0	0	0	0	0	0	0	0	0	0	0	0	0	0	0	0	0	0	0	0	0	0	0	0	0	0	0	0	0	0	0	0	0	0	0	0
sp|Q9NQ50|RM40_HUMAN	sp|Q9NQ50|RM40_HUMAN	3	3	3	sp|Q9NQ50|RM40_HUMAN 39S ribosomal protein L40, mitochondrial OS=Homo sapiens OX=9606 GN=MRPL40 PE=1 SV=1	1	3	3	3	0	0	0	0	0	2	3	0	0	0	0	0	0	0	0	0	0	0	0	0	0	0	0	0	0	0	0	0	0	0	0	0	0	0	0	0	0	0	0	0
sp|Q9NQ48|LZTL1_HUMAN	sp|Q9NQ48|LZTL1_HUMAN	4	4	4	sp|Q9NQ48|LZTL1_HUMAN Leucine zipper transcription factor-like protein 1 OS=Homo sapiens OX=9606 GN=LZTFL1 PE=1 SV=1	1	4	4	4	0	0	0	0	0	0	0	0	0	0	0	0	0	0	0	0	0	4	0	0	0	0	0	0	0	0	0	0	0	0	0	0	0	0	0	0	0	0	0	0
sp|Q9NPJ3|ACO13_HUMAN	sp|Q9NPJ3|ACO13_HUMAN	7	7	7	sp|Q9NPJ3|ACO13_HUMAN Acyl-coenzyme A thioesterase 13 OS=Homo sapiens OX=9606 GN=ACOT13 PE=1 SV=1	1	7	7	7	2	2	2	1	1	1	1	0	1	1	0	0	0	1	0	1	1	1	1	1	1	0	0	0	0	0	0	0	0	0	0	0	0	0	0	1	1	4	6	6
sp|Q9NPH2|INO1_HUMAN	sp|Q9NPH2|INO1_HUMAN	21	21	21	sp|Q9NPH2|INO1_HUMAN Inositol-3-phosphate synthase 1 OS=Homo sapiens OX=9606 GN=ISYNA1 PE=1 SV=1	1	21	21	21	11	12	9	5	5	2	1	2	1	2	1	3	4	14	18	15	11	1	1	1	1	1	1	1	0	0	1	0	0	1	0	0	2	2	2	2	2	3	4	4
sp|Q9NPH0|PPA6_HUMAN	sp|Q9NPH0|PPA6_HUMAN	10	10	10	sp|Q9NPH0|PPA6_HUMAN Lysophosphatidic acid phosphatase type 6 OS=Homo sapiens OX=9606 GN=ACP6 PE=1 SV=3	1	10	10	10	1	1	0	0	0	0	0	0	0	0	0	0	0	0	0	0	0	0	0	0	0	0	0	0	0	0	0	0	0	2	7	0	0	0	0	0	0	0	0	0
sp|Q9NPF4|OSGEP_HUMAN	sp|Q9NPF4|OSGEP_HUMAN	19	19	19	sp|Q9NPF4|OSGEP_HUMAN Probable tRNA N6-adenosine threonylcarbamoyltransferase OS=Homo sapiens OX=9606 GN=OSGEP PE=1 SV=1	1	19	19	19	6	5	5	3	2	1	1	0	2	0	0	1	1	2	0	0	1	0	2	13	17	12	11	3	0	0	0	0	0	0	0	1	0	0	0	1	0	0	2	0
sp|Q9NPD8|UBE2T_HUMAN	sp|Q9NPD8|UBE2T_HUMAN	8	8	8	sp|Q9NPD8|UBE2T_HUMAN Ubiquitin-conjugating enzyme E2 T OS=Homo sapiens OX=9606 GN=UBE2T PE=1 SV=1	1	8	8	8	0	0	0	0	0	0	0	0	0	0	0	0	0	0	0	0	0	0	0	0	0	0	0	0	0	0	0	0	0	0	0	0	0	0	0	0	2	7	6	2
sp|Q9NPD3|EXOS4_HUMAN	sp|Q9NPD3|EXOS4_HUMAN	4	4	4	sp|Q9NPD3|EXOS4_HUMAN Exosome complex component RRP41 OS=Homo sapiens OX=9606 GN=EXOSC4 PE=1 SV=3	1	4	4	4	0	0	1	0	2	0	0	1	0	1	1	2	1	2	3	4	1	1	0	2	3	2	0	0	0	0	0	0	0	0	0	0	0	0	0	0	0	0	0	0
sp|Q9NPA8|ENY2_HUMAN	sp|Q9NPA8|ENY2_HUMAN	4	4	4	sp|Q9NPA8|ENY2_HUMAN Transcription and mRNA export factor ENY2 OS=Homo sapiens OX=9606 GN=ENY2 PE=1 SV=1	1	4	4	4	1	0	0	0	0	0	0	0	0	0	0	0	0	0	0	0	1	0	0	0	0	0	0	0	0	0	0	0	0	0	4	3	1	0	2	1	2	2	2	0
sp|Q9NP97|DLRB1_HUMAN;sp|Q8TF09|DLRB2_HUMAN	sp|Q9NP97|DLRB1_HUMAN	7;3	7;3	7;3	sp|Q9NP97|DLRB1_HUMAN Dynein light chain roadblock-type 1 OS=Homo sapiens OX=9606 GN=DYNLRB1 PE=1 SV=3	2	7	7	7	2	3	4	2	2	2	3	2	1	1	3	7	7	3	1	1	0	0	0	0	1	1	1	0	0	0	0	0	0	0	0	0	0	0	0	0	1	6	4	3
sp|Q9NP92|RT30_HUMAN	sp|Q9NP92|RT30_HUMAN	11	11	11	sp|Q9NP92|RT30_HUMAN 39S ribosomal protein S30, mitochondrial OS=Homo sapiens OX=9606 GN=MRPS30 PE=1 SV=2	1	11	11	11	0	0	0	0	0	5	11	1	1	0	0	0	0	0	0	0	0	0	0	0	0	0	0	0	0	0	0	0	0	0	0	0	0	0	0	0	0	0	0	0
sp|Q9NP81|SYSM_HUMAN	sp|Q9NP81|SYSM_HUMAN	17	17	17	sp|Q9NP81|SYSM_HUMAN Serine--tRNA ligase, mitochondrial OS=Homo sapiens OX=9606 GN=SARS2 PE=1 SV=1	1	17	17	17	3	2	3	1	0	0	0	0	0	0	0	0	0	0	0	0	6	14	16	12	3	0	0	0	0	0	0	0	0	0	0	0	0	0	0	0	0	0	0	1
sp|Q9NP79|VTA1_HUMAN	sp|Q9NP79|VTA1_HUMAN	10	10	10	sp|Q9NP79|VTA1_HUMAN Vacuolar protein sorting-associated protein VTA1 homolog OS=Homo sapiens OX=9606 GN=VTA1 PE=1 SV=1	1	10	10	10	1	1	2	1	1	2	2	1	1	0	0	1	0	1	6	10	10	8	2	3	4	2	3	3	2	1	2	0	0	0	0	0	0	0	0	0	0	0	1	0
sp|Q9NP77|SSU72_HUMAN	sp|Q9NP77|SSU72_HUMAN	9	9	9	sp|Q9NP77|SSU72_HUMAN RNA polymerase II subunit A C-terminal domain phosphatase SSU72 OS=Homo sapiens OX=9606 GN=SSU72 PE=1 SV=1	1	9	9	9	0	0	1	0	0	2	0	1	0	0	0	0	0	0	0	1	0	0	0	0	0	0	0	0	1	0	0	0	0	0	0	0	1	1	4	9	9	5	1	0
sp|Q9NP72|RAB18_HUMAN	sp|Q9NP72|RAB18_HUMAN	9	9	9	sp|Q9NP72|RAB18_HUMAN Ras-related protein Rab-18 OS=Homo sapiens OX=9606 GN=RAB18 PE=1 SV=1	1	9	9	9	0	1	1	5	8	7	5	0	0	0	0	0	0	0	0	0	0	0	0	0	0	0	0	0	0	0	0	0	0	0	0	1	9	6	3	3	0	0	0	0
sp|Q9NP58|ABCB6_HUMAN	sp|Q9NP58|ABCB6_HUMAN	3	3	3	sp|Q9NP58|ABCB6_HUMAN ATP-binding cassette sub-family B member 6 OS=Homo sapiens OX=9606 GN=ABCB6 PE=1 SV=1	1	3	3	3	0	0	0	0	2	0	0	0	0	0	0	0	0	0	0	0	0	0	0	0	0	0	0	0	0	0	0	0	0	1	0	0	0	0	0	0	0	0	0	0
sp|Q9NNW7|TRXR2_HUMAN	sp|Q9NNW7|TRXR2_HUMAN	22	21	21	sp|Q9NNW7|TRXR2_HUMAN Thioredoxin reductase 2, mitochondrial OS=Homo sapiens OX=9606 GN=TXNRD2 PE=1 SV=3	1	22	21	21	5	5	8	5	4	1	3	2	1	2	4	0	2	3	3	1	2	1	1	1	1	1	1	2	11	15	16	9	1	1	1	1	3	3	3	1	3	3	4	5
sp|Q9NNW5|WDR6_HUMAN	sp|Q9NNW5|WDR6_HUMAN	2	2	2	sp|Q9NNW5|WDR6_HUMAN WD repeat-containing protein 6 OS=Homo sapiens OX=9606 GN=WDR6 PE=1 SV=1	1	2	2	2	0	0	0	0	0	0	0	0	0	0	0	0	0	2	2	0	0	0	0	0	0	0	0	0	0	0	0	0	0	0	0	0	0	0	0	0	0	0	0	0
sp|Q9HCH5|SYTL2_HUMAN	sp|Q9HCH5|SYTL2_HUMAN	8	8	8	sp|Q9HCH5|SYTL2_HUMAN Synaptotagmin-like protein 2 OS=Homo sapiens OX=9606 GN=SYTL2 PE=1 SV=3	1	8	8	8	0	0	1	0	0	0	0	0	0	0	0	0	0	2	5	4	1	3	1	0	0	1	1	0	0	0	1	0	0	0	0	0	0	0	0	0	0	0	0	0
sp|Q9HDC9|APMAP_HUMAN	sp|Q9HDC9|APMAP_HUMAN	4	4	4	sp|Q9HDC9|APMAP_HUMAN Adipocyte plasma membrane-associated protein OS=Homo sapiens OX=9606 GN=APMAP PE=1 SV=2	1	4	4	4	0	1	0	1	3	0	1	1	2	1	1	0	1	0	1	0	0	0	0	0	0	0	0	0	1	0	0	0	0	0	1	1	0	0	0	0	1	0	0	0
sp|Q9HD42|CHM1A_HUMAN	sp|Q9HD42|CHM1A_HUMAN	6	6	6	sp|Q9HD42|CHM1A_HUMAN Charged multivesicular body protein 1a OS=Homo sapiens OX=9606 GN=CHMP1A PE=1 SV=1	1	6	6	6	2	4	3	4	1	0	0	1	0	0	0	0	1	0	0	0	1	1	0	0	1	0	0	0	1	0	0	0	0	0	0	1	0	6	6	6	3	3	2	1
sp|Q9HD40|SPCS_HUMAN	sp|Q9HD40|SPCS_HUMAN	11	11	11	sp|Q9HD40|SPCS_HUMAN O-phosphoseryl-tRNA(Sec) selenium transferase OS=Homo sapiens OX=9606 GN=SEPSECS PE=1 SV=2	1	11	11	11	0	0	0	0	0	0	0	0	2	8	9	6	0	0	0	0	0	0	0	0	0	0	0	0	0	0	0	0	0	0	0	0	0	0	0	0	0	0	0	0
sp|Q9HD34|LYRM4_HUMAN	sp|Q9HD34|LYRM4_HUMAN	3	3	3	sp|Q9HD34|LYRM4_HUMAN LYR motif-containing protein 4 OS=Homo sapiens OX=9606 GN=LYRM4 PE=1 SV=1	1	3	3	3	0	0	0	0	0	0	0	0	0	0	0	0	0	0	0	0	0	0	0	3	1	0	0	0	0	0	0	0	0	0	0	0	0	0	0	0	0	0	0	0
sp|Q9HD33|RM47_HUMAN	sp|Q9HD33|RM47_HUMAN	8	8	8	sp|Q9HD33|RM47_HUMAN 39S ribosomal protein L47, mitochondrial OS=Homo sapiens OX=9606 GN=MRPL47 PE=1 SV=2	1	8	8	8	0	0	0	0	0	7	8	3	2	0	0	0	0	0	0	0	0	0	0	0	0	0	0	0	0	0	0	0	0	0	0	0	0	0	0	0	0	0	0	0
sp|Q9HD26|GOPC_HUMAN	sp|Q9HD26|GOPC_HUMAN	13	13	13	sp|Q9HD26|GOPC_HUMAN Golgi-associated PDZ and coiled-coil motif-containing protein OS=Homo sapiens OX=9606 GN=GOPC PE=1 SV=1	1	13	13	13	0	0	0	0	0	0	0	0	0	0	0	0	0	0	0	0	0	7	7	5	0	0	0	0	0	0	0	0	0	0	0	0	0	0	0	0	0	0	0	0
sp|Q9HD15|SRA1_HUMAN	sp|Q9HD15|SRA1_HUMAN	4	4	4	sp|Q9HD15|SRA1_HUMAN Steroid receptor RNA activator 1 OS=Homo sapiens OX=9606 GN=SRA1 PE=1 SV=1	1	4	4	4	1	0	1	1	0	0	0	0	0	0	0	0	0	0	0	0	0	0	0	0	0	0	0	0	0	0	0	0	2	2	2	3	2	0	0	0	0	0	0	0
sp|Q9HCY8|S10AE_HUMAN	sp|Q9HCY8|S10AE_HUMAN	7	7	7	sp|Q9HCY8|S10AE_HUMAN Protein S100-A14 OS=Homo sapiens OX=9606 GN=S100A14 PE=1 SV=1	1	7	7	7	2	4	3	5	7	4	2	0	1	0	0	0	0	0	0	0	0	0	0	0	0	0	0	0	0	0	0	0	0	0	0	0	1	0	0	2	7	5	5	6
sp|Q9HCU4|CELR2_HUMAN	sp|Q9HCU4|CELR2_HUMAN	4	4	4	sp|Q9HCU4|CELR2_HUMAN Cadherin EGF LAG seven-pass G-type receptor 2 OS=Homo sapiens OX=9606 GN=CELSR2 PE=1 SV=1	1	4	4	4	0	0	0	0	1	0	0	0	0	0	0	0	0	0	0	1	1	0	0	0	0	0	0	0	0	0	0	0	0	0	0	0	0	0	0	0	1	0	0	0
sp|Q9HCN8|SDF2L_HUMAN	sp|Q9HCN8|SDF2L_HUMAN	8	8	8	sp|Q9HCN8|SDF2L_HUMAN Stromal cell-derived factor 2-like protein 1 OS=Homo sapiens OX=9606 GN=SDF2L1 PE=1 SV=2	1	8	8	8	3	3	4	1	3	1	1	1	1	1	1	1	1	2	3	1	3	4	3	4	5	4	6	1	0	0	1	0	0	0	0	0	2	0	1	0	0	3	4	6
sp|Q9HCE1|MOV10_HUMAN	sp|Q9HCE1|MOV10_HUMAN	10	10	10	sp|Q9HCE1|MOV10_HUMAN Helicase MOV-10 OS=Homo sapiens OX=9606 GN=MOV10 PE=1 SV=2	1	10	10	10	0	0	0	0	6	5	8	0	0	0	0	0	0	0	0	0	0	0	0	0	0	0	0	0	0	0	0	0	0	0	0	0	0	0	0	0	0	0	0	0
sp|Q9HCC0|MCCB_HUMAN	sp|Q9HCC0|MCCB_HUMAN	26	26	26	sp|Q9HCC0|MCCB_HUMAN Methylcrotonoyl-CoA carboxylase beta chain, mitochondrial OS=Homo sapiens OX=9606 GN=MCCC2 PE=1 SV=1	1	26	26	26	11	11	14	7	7	7	3	0	4	12	18	23	22	23	16	13	10	8	15	17	12	4	1	0	7	13	19	16	8	4	1	8	8	7	2	3	4	2	3	4
sp|Q9HC84|MUC5B_HUMAN	sp|Q9HC84|MUC5B_HUMAN	68	64	64	sp|Q9HC84|MUC5B_HUMAN Mucin-5B OS=Homo sapiens OX=9606 GN=MUC5B PE=1 SV=3	1	68	64	64	19	27	57	62	65	44	34	17	18	12	6	5	6	8	10	8	2	1	1	1	2	0	0	1	0	0	0	1	0	1	1	2	2	1	0	1	2	5	4	5
sp|Q9HC38|GLOD4_HUMAN	sp|Q9HC38|GLOD4_HUMAN	19	19	19	sp|Q9HC38|GLOD4_HUMAN Glyoxalase domain-containing protein 4 OS=Homo sapiens OX=9606 GN=GLOD4 PE=1 SV=1	1	19	19	19	14	14	14	13	11	8	6	6	5	4	7	6	5	6	10	10	8	8	7	5	6	5	5	3	4	2	4	4	2	3	4	8	7	16	18	18	18	11	12	12
sp|Q9HC35|EMAL4_HUMAN	sp|Q9HC35|EMAL4_HUMAN	3	3	3	sp|Q9HC35|EMAL4_HUMAN Echinoderm microtubule-associated protein-like 4 OS=Homo sapiens OX=9606 GN=EML4 PE=1 SV=3	1	3	3	3	0	0	0	0	0	0	0	0	0	0	0	0	0	0	0	0	1	1	2	1	0	0	0	0	0	0	0	0	0	0	0	0	0	0	0	0	0	0	0	0
sp|Q9HBL8|NMRL1_HUMAN	sp|Q9HBL8|NMRL1_HUMAN	17	17	17	sp|Q9HBL8|NMRL1_HUMAN NmrA-like family domain-containing protein 1 OS=Homo sapiens OX=9606 GN=NMRAL1 PE=1 SV=1	1	17	17	17	3	3	2	1	0	0	0	0	0	0	0	0	0	0	0	0	0	0	0	0	0	0	0	0	0	0	0	0	0	0	0	0	0	0	0	0	13	16	15	13
sp|Q9HBH1|DEFM_HUMAN	sp|Q9HBH1|DEFM_HUMAN	5	5	5	sp|Q9HBH1|DEFM_HUMAN Peptide deformylase, mitochondrial OS=Homo sapiens OX=9606 GN=PDF PE=1 SV=1	1	5	5	5	0	0	0	0	0	0	0	0	0	0	0	0	0	0	0	0	0	0	0	0	0	0	0	0	0	0	0	1	5	2	0	0	0	0	0	0	0	0	0	0
sp|Q9HB90|RRAGC_HUMAN;sp|Q9NQL2|RRAGD_HUMAN	sp|Q9HB90|RRAGC_HUMAN;sp|Q9NQL2|RRAGD_HUMAN	5;4	5;4	5;4	sp|Q9HB90|RRAGC_HUMAN Ras-related GTP-binding protein C OS=Homo sapiens OX=9606 GN=RRAGC PE=1 SV=1;sp|Q9NQL2|RRAGD_HUMAN Ras-related GTP-binding protein D OS=Homo sapiens OX=9606 GN=RRAGD PE=1 SV=1	2	5	5	5	0	0	0	0	0	0	0	0	0	0	0	0	0	0	0	0	0	0	0	0	0	0	0	5	0	0	0	0	0	0	0	0	0	0	0	0	0	0	0	0
sp|Q9HB71|CYBP_HUMAN	sp|Q9HB71|CYBP_HUMAN	16	16	15	sp|Q9HB71|CYBP_HUMAN Calcyclin-binding protein OS=Homo sapiens OX=9606 GN=CACYBP PE=1 SV=2	1	16	16	15	6	7	8	6	8	6	6	5	4	5	2	3	2	2	5	4	3	3	2	2	3	14	13	11	7	7	5	7	1	1	1	0	0	2	1	2	2	1	2	2
sp|Q9HB40|RISC_HUMAN	sp|Q9HB40|RISC_HUMAN	5	5	5	sp|Q9HB40|RISC_HUMAN Retinoid-inducible serine carboxypeptidase OS=Homo sapiens OX=9606 GN=SCPEP1 PE=1 SV=1	1	5	5	5	1	1	1	1	0	0	0	0	0	0	0	0	0	0	0	0	0	0	0	0	0	0	0	0	1	1	1	1	3	5	3	2	1	0	0	0	0	0	0	0
sp|Q9HB07|MYG1_HUMAN	sp|Q9HB07|MYG1_HUMAN	16	16	16	sp|Q9HB07|MYG1_HUMAN MYG1 exonuclease OS=Homo sapiens OX=9606 GN=MYG1 PE=1 SV=3	1	16	16	16	9	10	9	10	5	4	3	1	2	2	4	1	2	3	4	3	4	3	3	3	3	2	4	4	13	13	13	11	2	1	3	3	5	4	2	5	5	3	7	7
sp|Q9HAV7|GRPE1_HUMAN	sp|Q9HAV7|GRPE1_HUMAN	13	13	13	sp|Q9HAV7|GRPE1_HUMAN GrpE protein homolog 1, mitochondrial OS=Homo sapiens OX=9606 GN=GRPEL1 PE=1 SV=2	1	13	13	13	6	5	7	6	4	5	2	5	3	2	3	4	6	8	8	11	9	8	6	7	7	6	5	1	1	2	2	4	4	2	1	3	3	3	3	3	2	4	4	6
sp|Q9HAV4|XPO5_HUMAN	sp|Q9HAV4|XPO5_HUMAN	7	7	7	sp|Q9HAV4|XPO5_HUMAN Exportin-5 OS=Homo sapiens OX=9606 GN=XPO5 PE=1 SV=1	1	7	7	7	0	0	0	1	0	0	0	1	0	0	0	0	0	0	0	0	0	0	1	6	2	0	0	0	0	0	0	0	0	0	0	0	0	0	0	0	0	0	0	0
sp|Q9HAU4|SMUF2_HUMAN	sp|Q9HAU4|SMUF2_HUMAN	1	1	1	sp|Q9HAU4|SMUF2_HUMAN E3 ubiquitin-protein ligase SMURF2 OS=Homo sapiens OX=9606 GN=SMURF2 PE=1 SV=1	1	1	1	1	1	1	1	0	1	1	1	1	1	1	1	1	1	1	1	1	0	0	0	0	0	0	0	0	0	0	0	0	0	0	0	0	0	0	1	1	0	0	1	0
sp|Q9HAT2|SIAE_HUMAN	sp|Q9HAT2|SIAE_HUMAN	9	9	9	sp|Q9HAT2|SIAE_HUMAN Sialate O-acetylesterase OS=Homo sapiens OX=9606 GN=SIAE PE=1 SV=1	1	9	9	9	2	1	2	0	0	0	0	0	0	0	0	0	0	0	0	0	0	0	0	0	0	0	0	0	0	0	0	0	0	1	1	6	7	5	3	1	0	0	1	1
sp|Q9HAB8|PPCS_HUMAN	sp|Q9HAB8|PPCS_HUMAN	15	15	15	sp|Q9HAB8|PPCS_HUMAN Phosphopantothenate--cysteine ligase OS=Homo sapiens OX=9606 GN=PPCS PE=1 SV=2	1	15	15	15	7	5	7	6	5	2	1	0	1	1	0	0	0	2	1	2	3	1	0	0	0	1	0	0	0	0	0	2	11	14	9	4	1	5	2	0	1	0	0	2
sp|Q9HA77|SYCM_HUMAN	sp|Q9HA77|SYCM_HUMAN	7	7	7	sp|Q9HA77|SYCM_HUMAN Probable cysteine--tRNA ligase, mitochondrial OS=Homo sapiens OX=9606 GN=CARS2 PE=1 SV=1	1	7	7	7	0	0	0	0	0	0	0	0	0	0	0	0	0	0	0	0	0	0	0	0	0	0	0	0	0	0	0	6	5	1	0	0	0	0	0	0	0	0	0	0
sp|Q9HA64|KT3K_HUMAN	sp|Q9HA64|KT3K_HUMAN	8	8	8	sp|Q9HA64|KT3K_HUMAN Ketosamine-3-kinase OS=Homo sapiens OX=9606 GN=FN3KRP PE=1 SV=2	1	8	8	8	5	3	4	4	1	0	0	0	0	0	0	0	0	0	0	0	0	0	0	0	0	0	0	0	0	0	0	0	0	0	0	0	0	0	0	0	3	3	6	7
sp|Q9H9T3|ELP3_HUMAN	sp|Q9H9T3|ELP3_HUMAN	2	2	2	sp|Q9H9T3|ELP3_HUMAN Elongator complex protein 3 OS=Homo sapiens OX=9606 GN=ELP3 PE=1 SV=2	1	2	2	2	0	0	0	0	0	0	0	0	2	1	1	0	1	0	0	0	0	0	0	0	0	0	0	0	0	0	0	0	0	0	0	0	0	0	0	0	0	0	0	0
sp|Q9H9S4|CB39L_HUMAN	sp|Q9H9S4|CB39L_HUMAN	10	8	8	sp|Q9H9S4|CB39L_HUMAN Calcium-binding protein 39-like OS=Homo sapiens OX=9606 GN=CAB39L PE=1 SV=3	1	10	8	8	1	2	2	0	0	0	0	0	0	0	0	0	0	0	0	0	0	0	0	0	0	0	0	0	0	0	0	0	0	0	0	0	0	0	0	1	7	8	1	0
sp|Q9H9R9|DBND1_HUMAN	sp|Q9H9R9|DBND1_HUMAN	2	2	2	sp|Q9H9R9|DBND1_HUMAN Dysbindin domain-containing protein 1 OS=Homo sapiens OX=9606 GN=DBNDD1 PE=1 SV=2	1	2	2	2	0	0	1	0	0	0	0	0	0	0	0	0	0	0	0	0	0	0	0	0	0	0	2	1	0	0	0	0	0	0	0	0	0	0	0	0	0	0	0	0
sp|Q9H9Q2|CSN7B_HUMAN	sp|Q9H9Q2|CSN7B_HUMAN	8	8	8	sp|Q9H9Q2|CSN7B_HUMAN COP9 signalosome complex subunit 7b OS=Homo sapiens OX=9606 GN=COPS7B PE=1 SV=1	1	8	8	8	0	0	0	0	0	0	0	0	0	0	2	7	7	0	0	0	0	0	0	0	0	0	0	0	0	0	0	0	0	0	0	0	0	0	0	0	0	0	0	0
sp|Q9H9P8|L2HDH_HUMAN	sp|Q9H9P8|L2HDH_HUMAN	10	10	10	sp|Q9H9P8|L2HDH_HUMAN L-2-hydroxyglutarate dehydrogenase, mitochondrial OS=Homo sapiens OX=9606 GN=L2HGDH PE=1 SV=3	1	10	10	10	0	0	1	0	5	7	6	0	0	0	0	0	0	0	0	0	0	0	0	0	0	0	0	0	0	0	0	0	0	0	0	0	0	0	0	0	0	0	0	0
sp|Q9H9J2|RM44_HUMAN	sp|Q9H9J2|RM44_HUMAN	14	14	14	sp|Q9H9J2|RM44_HUMAN 39S ribosomal protein L44, mitochondrial OS=Homo sapiens OX=9606 GN=MRPL44 PE=1 SV=1	1	14	14	14	0	1	0	1	0	11	13	9	1	0	0	0	0	0	1	0	0	0	0	0	0	0	0	0	0	0	0	0	0	0	0	0	0	0	0	0	0	0	0	0
sp|Q9H9H4|VP37B_HUMAN	sp|Q9H9H4|VP37B_HUMAN	2	2	2	sp|Q9H9H4|VP37B_HUMAN Vacuolar protein sorting-associated protein 37B OS=Homo sapiens OX=9606 GN=VPS37B PE=1 SV=1	1	2	2	2	0	0	0	0	1	0	0	0	0	0	0	0	0	0	0	1	0	0	0	0	0	0	0	0	1	0	0	0	0	0	0	0	0	0	0	0	0	0	0	0
sp|Q9H9C1|SPE39_HUMAN	sp|Q9H9C1|SPE39_HUMAN	1	1	1	sp|Q9H9C1|SPE39_HUMAN Spermatogenesis-defective protein 39 homolog OS=Homo sapiens OX=9606 GN=VIPAS39 PE=1 SV=1	1	1	1	1	0	0	0	0	0	0	0	0	0	0	0	0	0	0	0	0	0	0	0	0	0	0	0	0	0	0	0	0	0	0	0	0	0	1	0	0	0	0	0	0
sp|Q9H993|ARMT1_HUMAN	sp|Q9H993|ARMT1_HUMAN	19	19	19	sp|Q9H993|ARMT1_HUMAN Damage-control phosphatase ARMT1 OS=Homo sapiens OX=9606 GN=ARMT1 PE=1 SV=1	1	19	19	19	16	16	17	16	15	13	15	11	11	10	9	9	10	12	14	12	14	13	10	12	12	10	11	9	12	7	10	12	10	17	18	19	15	13	13	16	11	12	15	12
sp|Q9H977|WDR54_HUMAN	sp|Q9H977|WDR54_HUMAN	7	7	7	sp|Q9H977|WDR54_HUMAN WD repeat-containing protein 54 OS=Homo sapiens OX=9606 GN=WDR54 PE=1 SV=1	1	7	7	7	0	0	0	0	0	0	0	0	0	0	0	0	0	0	0	0	0	0	0	0	0	0	0	0	0	0	0	0	0	0	0	0	0	0	3	7	0	0	0	0
sp|Q9H974|QTRT2_HUMAN	sp|Q9H974|QTRT2_HUMAN	17	17	17	sp|Q9H974|QTRT2_HUMAN Queuine tRNA-ribosyltransferase accessory subunit 2 OS=Homo sapiens OX=9606 GN=QTRT2 PE=1 SV=1	1	17	17	17	7	7	7	6	1	2	1	0	0	0	0	0	1	0	1	0	0	1	3	13	13	6	1	0	0	0	0	1	0	0	0	0	0	0	0	1	0	0	3	0
sp|Q9H944|MED20_HUMAN	sp|Q9H944|MED20_HUMAN	4	4	4	sp|Q9H944|MED20_HUMAN Mediator of RNA polymerase II transcription subunit 20 OS=Homo sapiens OX=9606 GN=MED20 PE=1 SV=1	1	4	4	4	0	0	0	0	0	0	0	0	0	0	0	0	0	0	0	0	0	0	0	0	0	0	0	0	0	0	0	0	0	0	0	0	4	0	0	0	0	0	0	0
sp|Q9H910|JUPI2_HUMAN	sp|Q9H910|JUPI2_HUMAN	10	10	10	sp|Q9H910|JUPI2_HUMAN Jupiter microtubule associated homolog 2 OS=Homo sapiens OX=9606 GN=JPT2 PE=1 SV=1	1	10	10	10	5	4	5	2	1	0	0	0	0	0	0	0	0	0	0	1	0	0	0	0	0	0	0	0	0	0	0	6	8	7	7	6	4	2	0	0	0	1	2	1
sp|Q9H8Y8|GORS2_HUMAN	sp|Q9H8Y8|GORS2_HUMAN	6	6	6	sp|Q9H8Y8|GORS2_HUMAN Golgi reassembly-stacking protein 2 OS=Homo sapiens OX=9606 GN=GORASP2 PE=1 SV=3	1	6	6	6	1	0	0	1	1	1	1	0	0	0	0	0	0	0	0	0	2	4	1	0	1	2	0	0	0	0	0	0	0	0	0	0	1	2	0	0	0	0	0	0
sp|Q9H8W4|PKHF2_HUMAN	sp|Q9H8W4|PKHF2_HUMAN	11	11	11	sp|Q9H8W4|PKHF2_HUMAN Pleckstrin homology domain-containing family F member 2 OS=Homo sapiens OX=9606 GN=PLEKHF2 PE=1 SV=1	1	11	11	11	0	0	0	0	0	0	0	0	0	0	0	0	0	0	0	0	0	0	0	0	0	0	0	0	0	0	0	0	0	0	0	0	1	2	1	7	8	8	5	0
sp|Q9H8U3|ZFAN3_HUMAN	sp|Q9H8U3|ZFAN3_HUMAN	3	3	3	sp|Q9H8U3|ZFAN3_HUMAN AN1-type zinc finger protein 3 OS=Homo sapiens OX=9606 GN=ZFAND3 PE=1 SV=1	1	3	3	3	0	0	0	0	0	0	0	0	0	0	0	0	0	0	0	0	0	0	0	0	0	0	0	0	0	2	2	0	0	0	0	0	0	0	0	0	0	0	0	1
sp|Q9H8T0|AKTIP_HUMAN	sp|Q9H8T0|AKTIP_HUMAN	1	1	1	sp|Q9H8T0|AKTIP_HUMAN AKT-interacting protein OS=Homo sapiens OX=9606 GN=AKTIP PE=1 SV=1	1	1	1	1	0	0	0	0	0	0	0	0	0	1	0	0	0	0	0	0	0	0	0	0	0	0	0	0	0	0	0	0	0	0	0	0	0	0	0	0	0	0	0	0
sp|Q9H8S9|MOB1A_HUMAN;sp|Q7L9L4|MOB1B_HUMAN	sp|Q9H8S9|MOB1A_HUMAN;sp|Q7L9L4|MOB1B_HUMAN	5;4	5;4	5;4	sp|Q9H8S9|MOB1A_HUMAN MOB kinase activator 1A OS=Homo sapiens OX=9606 GN=MOB1A PE=1 SV=4;sp|Q7L9L4|MOB1B_HUMAN MOB kinase activator 1B OS=Homo sapiens OX=9606 GN=MOB1B PE=1 SV=3	2	5	5	5	0	0	0	0	0	0	0	0	0	0	0	0	0	0	0	0	0	0	0	0	0	0	0	0	0	0	0	0	0	0	0	0	0	0	0	0	0	0	2	5
sp|Q9H8M7|MINY3_HUMAN	sp|Q9H8M7|MINY3_HUMAN	8	8	8	sp|Q9H8M7|MINY3_HUMAN Ubiquitin carboxyl-terminal hydrolase MINDY-3 OS=Homo sapiens OX=9606 GN=MINDY3 PE=1 SV=1	1	8	8	8	1	0	0	0	0	0	0	0	0	0	0	0	0	0	0	0	0	0	0	0	0	0	0	0	0	3	6	0	0	0	0	0	0	0	0	0	0	0	0	0
sp|Q9H8G2|CAAP1_HUMAN	sp|Q9H8G2|CAAP1_HUMAN	6	6	6	sp|Q9H8G2|CAAP1_HUMAN Caspase activity and apoptosis inhibitor 1 OS=Homo sapiens OX=9606 GN=CAAP1 PE=1 SV=2	1	6	6	6	0	0	0	0	0	0	0	0	0	0	0	1	0	0	0	0	1	4	1	0	0	0	0	0	0	0	0	0	0	0	0	0	0	0	0	0	0	0	0	0
sp|Q9H871|RMD5A_HUMAN	sp|Q9H871|RMD5A_HUMAN	2	2	2	sp|Q9H871|RMD5A_HUMAN E3 ubiquitin-protein transferase RMND5A OS=Homo sapiens OX=9606 GN=RMND5A PE=1 SV=1	1	2	2	2	0	0	0	0	0	2	2	1	0	0	0	0	0	0	0	0	0	0	0	0	0	0	0	0	0	0	0	0	0	0	0	0	0	0	0	0	0	0	0	0
sp|Q9H867|MT21D_HUMAN	sp|Q9H867|MT21D_HUMAN	6	6	6	sp|Q9H867|MT21D_HUMAN Protein-lysine methyltransferase METTL21D OS=Homo sapiens OX=9606 GN=VCPKMT PE=1 SV=2	1	6	6	6	0	0	0	0	0	0	0	0	0	0	0	0	0	0	0	0	0	0	0	0	0	0	0	0	0	0	0	0	0	0	0	2	5	2	0	0	0	0	0	0
sp|Q9H857|NT5D2_HUMAN	sp|Q9H857|NT5D2_HUMAN	2	2	2	sp|Q9H857|NT5D2_HUMAN 5-nucleotidase domain-containing protein 2 OS=Homo sapiens OX=9606 GN=NT5DC2 PE=1 SV=1	1	2	2	2	0	0	0	0	0	0	0	0	0	0	0	1	1	1	0	0	0	0	0	0	0	0	0	0	0	0	0	0	0	0	0	0	0	1	1	1	0	0	0	0
sp|Q9H845|ACAD9_HUMAN	sp|Q9H845|ACAD9_HUMAN	28	28	28	sp|Q9H845|ACAD9_HUMAN Complex I assembly factor ACAD9, mitochondrial OS=Homo sapiens OX=9606 GN=ACAD9 PE=1 SV=1	1	28	28	28	3	4	4	3	1	2	0	0	0	1	0	0	0	1	1	1	2	2	1	2	3	5	19	24	24	14	8	1	0	0	0	0	0	1	0	0	0	0	0	0
sp|Q9H832|UBE2Z_HUMAN	sp|Q9H832|UBE2Z_HUMAN	5	5	5	sp|Q9H832|UBE2Z_HUMAN Ubiquitin-conjugating enzyme E2 Z OS=Homo sapiens OX=9606 GN=UBE2Z PE=1 SV=2	1	5	5	5	0	0	0	0	0	1	0	0	0	0	0	0	0	0	0	0	0	0	0	0	0	0	0	0	0	1	5	2	0	0	0	0	0	0	0	0	0	0	0	0
sp|Q9H814|PHAX_HUMAN	sp|Q9H814|PHAX_HUMAN	7	7	7	sp|Q9H814|PHAX_HUMAN Phosphorylated adapter RNA export protein OS=Homo sapiens OX=9606 GN=PHAX PE=1 SV=1	1	7	7	7	0	0	0	0	0	0	0	0	0	0	0	1	3	3	3	3	0	1	2	0	0	0	0	0	0	0	0	0	0	0	0	0	0	0	0	0	0	0	0	0
sp|Q9H7Z7|PGES2_HUMAN	sp|Q9H7Z7|PGES2_HUMAN	10	10	10	sp|Q9H7Z7|PGES2_HUMAN Prostaglandin E synthase 2 OS=Homo sapiens OX=9606 GN=PTGES2 PE=1 SV=1	1	10	10	10	0	0	1	0	5	8	5	5	6	2	3	2	2	2	3	1	1	1	0	0	0	0	0	0	0	0	0	0	0	0	0	0	0	0	0	0	0	0	0	0
sp|Q9H7L9|SDS3_HUMAN	sp|Q9H7L9|SDS3_HUMAN	4	4	4	sp|Q9H7L9|SDS3_HUMAN Sin3 histone deacetylase corepressor complex component SDS3 OS=Homo sapiens OX=9606 GN=SUDS3 PE=1 SV=2	1	4	4	4	0	0	0	0	0	0	0	0	0	0	0	0	0	0	0	0	0	1	0	0	0	0	0	3	0	0	0	0	0	0	0	0	0	0	0	0	0	0	0	0
sp|Q9H7D7|WDR26_HUMAN	sp|Q9H7D7|WDR26_HUMAN	11	11	11	sp|Q9H7D7|WDR26_HUMAN WD repeat-containing protein 26 OS=Homo sapiens OX=9606 GN=WDR26 PE=1 SV=3	1	11	11	11	0	1	0	0	0	9	9	2	0	0	0	1	0	0	0	0	0	0	0	0	0	0	0	0	0	0	0	0	0	0	0	0	0	0	0	0	0	0	0	0
sp|Q9H7C9|AAMDC_HUMAN	sp|Q9H7C9|AAMDC_HUMAN	9	9	9	sp|Q9H7C9|AAMDC_HUMAN Mth938 domain-containing protein OS=Homo sapiens OX=9606 GN=AAMDC PE=1 SV=1	1	9	9	9	1	0	0	1	0	0	0	0	0	0	0	0	0	0	0	0	0	0	0	0	0	0	0	0	0	0	0	0	0	0	0	0	0	0	0	0	0	0	0	0
sp|Q9H7B2|RPF2_HUMAN	sp|Q9H7B2|RPF2_HUMAN	1	1	1	sp|Q9H7B2|RPF2_HUMAN Ribosome production factor 2 homolog OS=Homo sapiens OX=9606 GN=RPF2 PE=1 SV=2	1	1	1	1	0	0	0	0	1	1	0	0	0	0	0	0	0	0	0	0	0	0	0	0	0	0	0	0	0	0	0	0	0	0	0	0	0	0	0	0	0	0	0	0
sp|Q9H773|DCTP1_HUMAN	sp|Q9H773|DCTP1_HUMAN	16	16	16	sp|Q9H773|DCTP1_HUMAN dCTP pyrophosphatase 1 OS=Homo sapiens OX=9606 GN=DCTPP1 PE=1 SV=1	1	16	16	16	12	11	11	10	9	8	7	5	6	7	7	5	7	5	7	9	9	9	9	13	14	14	11	10	12	10	8	6	6	4	6	6	8	8	7	7	8	7	8	10
sp|Q9H6Z4|RANB3_HUMAN	sp|Q9H6Z4|RANB3_HUMAN	13	13	13	sp|Q9H6Z4|RANB3_HUMAN Ran-binding protein 3 OS=Homo sapiens OX=9606 GN=RANBP3 PE=1 SV=1	1	13	13	13	1	0	2	1	0	0	0	0	0	0	0	1	4	7	12	11	4	2	0	0	0	0	0	0	0	0	0	0	0	0	0	0	0	0	0	0	0	0	0	0
sp|Q9H6T3|RPAP3_HUMAN	sp|Q9H6T3|RPAP3_HUMAN	5	5	5	sp|Q9H6T3|RPAP3_HUMAN RNA polymerase II-associated protein 3 OS=Homo sapiens OX=9606 GN=RPAP3 PE=1 SV=2	1	5	5	5	0	0	0	0	0	0	0	0	0	1	1	0	0	0	0	0	0	0	0	0	0	0	0	0	0	0	0	0	0	0	0	0	0	0	0	0	0	0	0	3
sp|Q9H6S3|ES8L2_HUMAN	sp|Q9H6S3|ES8L2_HUMAN	3	3	3	sp|Q9H6S3|ES8L2_HUMAN Epidermal growth factor receptor kinase substrate 8-like protein 2 OS=Homo sapiens OX=9606 GN=EPS8L2 PE=1 SV=2	1	3	3	3	1	1	1	1	1	1	1	1	1	1	1	1	1	1	1	1	1	1	1	1	1	1	1	0	0	0	0	1	0	1	0	1	1	1	1	1	1	0	2	1
sp|Q9H6R3|ACSS3_HUMAN	sp|Q9H6R3|ACSS3_HUMAN	14	14	14	sp|Q9H6R3|ACSS3_HUMAN Acyl-CoA synthetase short-chain family member 3, mitochondrial OS=Homo sapiens OX=9606 GN=ACSS3 PE=1 SV=1	1	14	14	14	0	0	1	0	0	0	0	0	0	0	0	0	0	0	0	0	0	0	0	0	0	0	0	0	0	0	0	0	0	0	0	0	0	8	12	0	0	0	0	0
sp|Q9H6Q4|CIAO3_HUMAN;sp|Q9UHQ1|NARF_HUMAN	sp|Q9H6Q4|CIAO3_HUMAN	11;1	11;1	11;1	sp|Q9H6Q4|CIAO3_HUMAN Cytosolic iron-sulfur assembly component 3 OS=Homo sapiens OX=9606 GN=CIAO3 PE=1 SV=1	2	11	11	11	0	0	0	0	0	0	0	0	0	0	0	0	0	0	0	0	0	0	0	0	0	0	4	8	4	0	0	0	0	0	0	0	0	0	0	0	0	0	0	0
sp|Q9H6K5|PRR36_HUMAN	sp|Q9H6K5|PRR36_HUMAN	2	2	2	sp|Q9H6K5|PRR36_HUMAN Proline-rich protein 36 OS=Homo sapiens OX=9606 GN=PRR36 PE=1 SV=2	1	2	2	2	0	0	0	0	0	0	0	0	2	1	0	0	0	0	0	0	0	0	0	0	0	0	0	0	0	0	0	0	0	0	0	0	0	0	0	0	0	0	0	0
sp|Q9H633|RPP21_HUMAN	sp|Q9H633|RPP21_HUMAN	3	3	3	sp|Q9H633|RPP21_HUMAN Ribonuclease P protein subunit p21 OS=Homo sapiens OX=9606 GN=RPP21 PE=1 SV=1	1	3	3	3	0	0	0	0	0	0	0	0	0	1	2	0	0	0	0	0	0	0	0	1	0	0	0	0	0	0	0	0	0	0	0	0	0	0	0	0	0	0	0	0
sp|Q9H5X1|CIA2A_HUMAN	sp|Q9H5X1|CIA2A_HUMAN	3	3	3	sp|Q9H5X1|CIA2A_HUMAN Cytosolic iron-sulfur assembly component 2A OS=Homo sapiens OX=9606 GN=CIAO2A PE=1 SV=1	1	3	3	3	1	2	2	2	0	0	0	0	0	0	0	0	0	0	0	0	0	0	0	0	0	0	0	1	3	2	3	1	0	0	0	0	0	0	0	0	0	0	0	0
sp|Q9H5N1|RABE2_HUMAN	sp|Q9H5N1|RABE2_HUMAN	26	26	26	sp|Q9H5N1|RABE2_HUMAN Rab GTPase-binding effector protein 2 OS=Homo sapiens OX=9606 GN=RABEP2 PE=1 SV=2	1	26	26	26	2	4	4	1	1	0	11	11	22	23	15	5	1	0	3	1	0	0	0	0	0	0	0	0	0	0	0	0	0	0	0	0	0	0	0	0	1	0	1	1
sp|Q9H4Z3|CAPAM_HUMAN	sp|Q9H4Z3|CAPAM_HUMAN	3	3	3	sp|Q9H4Z3|CAPAM_HUMAN mRNA (2-O-methyladenosine-N(6)-)-methyltransferase OS=Homo sapiens OX=9606 GN=PCIF1 PE=1 SV=1	1	3	3	3	0	0	0	0	0	0	0	0	0	0	0	0	0	0	0	0	0	0	0	0	0	0	0	3	1	0	0	0	0	0	0	0	0	0	0	0	0	0	0	0
sp|Q9H4Y5|GSTO2_HUMAN	sp|Q9H4Y5|GSTO2_HUMAN	1	1	1	sp|Q9H4Y5|GSTO2_HUMAN Glutathione S-transferase omega-2 OS=Homo sapiens OX=9606 GN=GSTO2 PE=1 SV=1	1	1	1	1	0	0	0	0	0	0	0	0	0	0	0	0	0	0	0	0	0	0	0	0	0	0	0	0	0	0	0	0	0	0	0	0	0	0	0	1	0	0	0	0
sp|Q9H4M9|EHD1_HUMAN;sp|Q9NZN4|EHD2_HUMAN	sp|Q9H4M9|EHD1_HUMAN	19;1	19;1	12;0	sp|Q9H4M9|EHD1_HUMAN EH domain-containing protein 1 OS=Homo sapiens OX=9606 GN=EHD1 PE=1 SV=2	2	19	19	12	2	3	2	4	3	2	0	0	0	0	0	0	0	0	0	0	0	0	0	0	0	0	0	5	15	8	2	0	0	0	0	1	1	0	0	0	0	0	3	4
sp|Q9H4M3|FBX44_HUMAN	sp|Q9H4M3|FBX44_HUMAN	1	1	1	sp|Q9H4M3|FBX44_HUMAN F-box only protein 44 OS=Homo sapiens OX=9606 GN=FBXO44 PE=1 SV=3	1	1	1	1	0	0	0	0	0	0	0	0	0	0	0	0	0	0	0	0	0	0	0	0	0	0	0	0	0	0	0	0	0	0	0	0	1	0	0	0	0	0	0	0
sp|Q9H4G0|E41L1_HUMAN;sp|P11171|EPB41_HUMAN;sp|Q9Y2J2|E41L3_HUMAN	sp|Q9H4G0|E41L1_HUMAN	30;2;2	30;2;2	29;2;1	sp|Q9H4G0|E41L1_HUMAN Band 4.1-like protein 1 OS=Homo sapiens OX=9606 GN=EPB41L1 PE=1 SV=2	3	30	30	29	3	5	7	2	4	2	3	7	18	22	18	17	20	18	17	12	6	5	1	0	0	0	0	0	0	0	0	0	0	0	0	0	0	0	0	0	0	0	0	0
sp|Q9H4A6|GOLP3_HUMAN	sp|Q9H4A6|GOLP3_HUMAN	7	7	5	sp|Q9H4A6|GOLP3_HUMAN Golgi phosphoprotein 3 OS=Homo sapiens OX=9606 GN=GOLPH3 PE=1 SV=1	1	7	7	5	0	0	0	0	1	1	0	0	1	0	0	0	0	0	0	0	0	0	0	0	0	0	0	0	0	0	0	0	0	0	0	0	0	0	0	1	1	4	6	5
sp|Q9H4A5|GLP3L_HUMAN	sp|Q9H4A5|GLP3L_HUMAN	6	4	4	sp|Q9H4A5|GLP3L_HUMAN Golgi phosphoprotein 3-like OS=Homo sapiens OX=9606 GN=GOLPH3L PE=1 SV=1	1	6	4	4	0	0	0	0	1	1	0	0	1	0	0	0	0	0	0	0	0	0	0	0	0	0	0	0	0	0	0	0	0	0	0	0	0	0	0	1	1	2	2	2
sp|Q9H4A4|AMPB_HUMAN	sp|Q9H4A4|AMPB_HUMAN	41	41	41	sp|Q9H4A4|AMPB_HUMAN Aminopeptidase B OS=Homo sapiens OX=9606 GN=RNPEP PE=1 SV=2	1	41	41	41	25	26	30	23	17	13	15	11	9	14	16	15	15	15	18	17	16	13	13	15	14	12	9	13	8	10	16	29	37	30	13	14	18	15	16	13	19	21	19	20
sp|Q9H496|IFG15_HUMAN	sp|Q9H496|IFG15_HUMAN	4	4	4	sp|Q9H496|IFG15_HUMAN Torsin-1A-interacting protein 2, isoform IFRG15 OS=Homo sapiens OX=9606 GN=TOR1AIP2 PE=1 SV=1	1	4	4	4	1	0	0	0	0	0	0	0	0	0	0	0	0	0	0	0	0	0	0	0	2	3	2	0	0	0	0	0	0	0	0	0	0	0	0	0	0	0	0	1
sp|Q9H488|OFUT1_HUMAN	sp|Q9H488|OFUT1_HUMAN	14	14	14	sp|Q9H488|OFUT1_HUMAN GDP-fucose protein O-fucosyltransferase 1 OS=Homo sapiens OX=9606 GN=POFUT1 PE=1 SV=1	1	14	14	14	7	8	7	3	4	1	0	0	0	0	0	0	1	1	1	1	1	0	0	0	1	1	0	0	0	0	0	0	0	0	0	1	7	11	9	11	11	10	7	2
sp|Q9H479|FN3K_HUMAN	sp|Q9H479|FN3K_HUMAN	8	8	8	sp|Q9H479|FN3K_HUMAN Fructosamine-3-kinase OS=Homo sapiens OX=9606 GN=FN3K PE=1 SV=1	1	8	8	8	0	0	0	0	0	0	0	0	0	0	0	0	0	0	0	0	0	0	0	0	0	0	0	0	0	0	0	0	0	0	0	0	0	0	0	0	0	1	5	8
sp|Q9H477|RBSK_HUMAN	sp|Q9H477|RBSK_HUMAN	5	5	5	sp|Q9H477|RBSK_HUMAN Ribokinase OS=Homo sapiens OX=9606 GN=RBKS PE=1 SV=1	1	5	5	5	0	0	0	0	0	0	0	0	0	0	0	0	0	0	0	0	0	0	0	0	0	0	0	0	0	3	5	2	0	0	0	0	0	0	0	0	0	0	0	0
sp|Q9H446|RWDD1_HUMAN	sp|Q9H446|RWDD1_HUMAN	6	6	6	sp|Q9H446|RWDD1_HUMAN RWD domain-containing protein 1 OS=Homo sapiens OX=9606 GN=RWDD1 PE=1 SV=1	1	6	6	6	2	1	0	1	1	0	0	0	0	0	0	0	0	0	0	0	0	0	1	5	6	3	1	0	0	0	0	0	0	0	0	0	0	0	0	0	0	0	0	0
sp|Q9H444|CHM4B_HUMAN;sp|P59074|CHM4P_HUMAN	sp|Q9H444|CHM4B_HUMAN	17;2	17;2	16;2	sp|Q9H444|CHM4B_HUMAN Charged multivesicular body protein 4b OS=Homo sapiens OX=9606 GN=CHMP4B PE=1 SV=1	2	17	17	16	7	6	7	5	4	2	2	4	1	3	4	3	2	5	6	5	4	4	3	5	4	3	1	1	1	4	15	16	11	5	3	3	3	5	6	4	5	5	6	3
sp|Q9H3Y8|PPDPF_HUMAN	sp|Q9H3Y8|PPDPF_HUMAN	1	1	1	sp|Q9H3Y8|PPDPF_HUMAN Pancreatic progenitor cell differentiation and proliferation factor OS=Homo sapiens OX=9606 GN=PPDPF PE=1 SV=1	1	1	1	1	1	0	0	0	0	0	0	0	0	0	0	0	0	0	0	0	0	0	0	0	0	1	1	0	0	0	0	0	0	0	0	0	0	0	0	0	0	0	0	0
sp|Q9H3U1|UN45A_HUMAN	sp|Q9H3U1|UN45A_HUMAN	24	24	24	sp|Q9H3U1|UN45A_HUMAN Protein unc-45 homolog A OS=Homo sapiens OX=9606 GN=UNC45A PE=1 SV=1	1	24	24	24	1	1	0	0	2	1	1	1	0	0	0	0	0	0	0	0	0	0	0	1	17	15	0	0	0	0	0	0	0	0	0	0	0	3	1	2	3	3	0	0
sp|Q9H3S4|TPK1_HUMAN	sp|Q9H3S4|TPK1_HUMAN	7	7	7	sp|Q9H3S4|TPK1_HUMAN Thiamin pyrophosphokinase 1 OS=Homo sapiens OX=9606 GN=TPK1 PE=1 SV=1	1	7	7	7	1	2	2	1	1	0	0	0	0	0	0	1	0	0	0	0	0	0	0	0	0	0	0	0	0	0	0	0	5	7	4	0	1	0	0	0	1	0	1	0
sp|Q9H3P7|GCP60_HUMAN	sp|Q9H3P7|GCP60_HUMAN	17	17	17	sp|Q9H3P7|GCP60_HUMAN Golgi resident protein GCP60 OS=Homo sapiens OX=9606 GN=ACBD3 PE=1 SV=4	1	17	17	17	5	3	4	2	1	1	1	0	0	0	1	0	0	1	1	5	15	14	8	6	9	7	4	2	0	0	0	0	1	4	5	3	1	0	0	2	2	1	1	0
sp|Q9H3P2|NELFA_HUMAN	sp|Q9H3P2|NELFA_HUMAN	2	2	2	sp|Q9H3P2|NELFA_HUMAN Negative elongation factor A OS=Homo sapiens OX=9606 GN=NELFA PE=1 SV=3	1	2	2	2	0	0	0	0	0	0	0	0	0	0	0	0	0	0	0	0	0	0	0	0	0	0	0	0	0	0	0	0	0	0	0	0	0	0	0	0	0	0	0	0
sp|Q9H3N1|TMX1_HUMAN	sp|Q9H3N1|TMX1_HUMAN	1	1	1	sp|Q9H3N1|TMX1_HUMAN Thioredoxin-related transmembrane protein 1 OS=Homo sapiens OX=9606 GN=TMX1 PE=1 SV=1	1	1	1	1	0	0	0	0	1	0	0	0	0	0	0	0	0	0	0	0	0	0	0	0	0	0	0	0	0	0	0	0	0	0	0	0	0	0	0	0	0	0	0	0
sp|Q9H3K6|BOLA2_HUMAN	sp|Q9H3K6|BOLA2_HUMAN	7	7	7	sp|Q9H3K6|BOLA2_HUMAN BolA-like protein 2 OS=Homo sapiens OX=9606 GN=BOLA2 PE=1 SV=1	1	7	7	7	4	3	5	5	3	2	3	3	3	2	2	2	2	2	3	2	2	2	2	3	3	3	4	0	1	1	2	2	2	3	1	3	4	2	2	4	3	4	4	6
sp|Q9H3H3|CK068_HUMAN	sp|Q9H3H3|CK068_HUMAN	9	9	9	sp|Q9H3H3|CK068_HUMAN UPF0696 protein C11orf68 OS=Homo sapiens OX=9606 GN=C11orf68 PE=1 SV=3	1	9	9	9	2	3	1	1	0	0	0	0	0	0	0	1	6	9	6	3	0	0	0	1	0	0	0	0	0	0	0	3	5	2	0	0	0	0	0	0	0	0	0	0
sp|Q9H2W6|RM46_HUMAN	sp|Q9H2W6|RM46_HUMAN	7	7	7	sp|Q9H2W6|RM46_HUMAN 39S ribosomal protein L46, mitochondrial OS=Homo sapiens OX=9606 GN=MRPL46 PE=1 SV=1	1	7	7	7	0	0	0	0	0	5	7	3	0	0	0	0	0	0	0	0	0	0	0	0	0	0	0	0	0	0	0	0	0	0	0	0	2	2	0	0	0	0	0	0
sp|Q9H2V7|SPNS1_HUMAN	sp|Q9H2V7|SPNS1_HUMAN	1	1	1	sp|Q9H2V7|SPNS1_HUMAN Protein spinster homolog 1 OS=Homo sapiens OX=9606 GN=SPNS1 PE=1 SV=1	1	1	1	1	0	0	0	0	1	0	0	0	0	0	0	0	0	0	0	0	0	0	0	0	0	0	0	0	0	0	0	0	0	0	0	0	0	0	0	0	0	0	0	0
sp|Q9H2U2|IPYR2_HUMAN	sp|Q9H2U2|IPYR2_HUMAN	20	20	20	sp|Q9H2U2|IPYR2_HUMAN Inorganic pyrophosphatase 2, mitochondrial OS=Homo sapiens OX=9606 GN=PPA2 PE=1 SV=2	1	20	20	20	13	13	13	15	12	9	9	5	6	7	6	7	10	10	10	8	9	8	9	9	11	8	6	6	8	10	14	15	12	13	13	16	19	16	12	9	8	11	10	11
sp|Q9H2P9|DPH5_HUMAN	sp|Q9H2P9|DPH5_HUMAN	6	6	6	sp|Q9H2P9|DPH5_HUMAN Diphthine methyl ester synthase OS=Homo sapiens OX=9606 GN=DPH5 PE=1 SV=2	1	6	6	6	0	0	0	0	0	0	0	0	1	0	0	0	0	0	0	0	0	0	0	0	0	0	0	0	0	2	5	4	0	0	0	0	0	0	0	0	0	0	0	0
sp|Q9H2P0|ADNP_HUMAN	sp|Q9H2P0|ADNP_HUMAN	4	4	4	sp|Q9H2P0|ADNP_HUMAN Activity-dependent neuroprotector homeobox protein OS=Homo sapiens OX=9606 GN=ADNP PE=1 SV=1	1	4	4	4	0	0	0	0	0	0	0	0	0	0	0	0	2	4	1	0	0	0	0	0	0	0	0	0	0	0	0	0	0	0	0	0	0	0	0	0	0	0	0	0
sp|Q9H2J4|PDCL3_HUMAN	sp|Q9H2J4|PDCL3_HUMAN	8	8	8	sp|Q9H2J4|PDCL3_HUMAN Phosducin-like protein 3 OS=Homo sapiens OX=9606 GN=PDCL3 PE=1 SV=1	1	8	8	8	2	1	1	0	1	0	0	6	2	1	0	0	0	0	0	0	0	0	0	0	0	0	0	0	1	6	3	1	0	0	0	0	0	0	0	0	0	0	0	0
sp|Q9H2H8|PPIL3_HUMAN	sp|Q9H2H8|PPIL3_HUMAN	11	11	11	sp|Q9H2H8|PPIL3_HUMAN Peptidyl-prolyl cis-trans isomerase-like 3 OS=Homo sapiens OX=9606 GN=PPIL3 PE=1 SV=1	1	11	11	11	5	3	2	1	2	0	0	0	0	0	0	0	0	0	0	0	0	0	0	0	0	0	0	0	0	0	0	0	0	0	0	0	1	1	0	0	0	0	3	4
sp|Q9H2G2|SLK_HUMAN	sp|Q9H2G2|SLK_HUMAN	39	39	37	sp|Q9H2G2|SLK_HUMAN STE20-like serine/threonine-protein kinase OS=Homo sapiens OX=9606 GN=SLK PE=1 SV=1	1	39	39	37	0	1	2	0	2	0	1	0	0	27	32	24	5	1	3	0	1	0	0	0	0	0	0	0	0	0	0	0	0	0	0	0	0	0	0	0	0	0	1	0
sp|Q9H2C0|GAN_HUMAN	sp|Q9H2C0|GAN_HUMAN	7	7	7	sp|Q9H2C0|GAN_HUMAN Gigaxonin OS=Homo sapiens OX=9606 GN=GAN PE=1 SV=1	1	7	7	7	2	0	1	2	0	2	3	1	0	0	0	0	0	0	0	0	0	0	0	0	1	1	0	0	0	0	1	3	1	0	0	0	0	0	0	0	1	1	3	1
sp|Q9H299|SH3L3_HUMAN	sp|Q9H299|SH3L3_HUMAN	5	5	5	sp|Q9H299|SH3L3_HUMAN SH3 domain-binding glutamic acid-rich-like protein 3 OS=Homo sapiens OX=9606 GN=SH3BGRL3 PE=1 SV=1	1	5	5	5	2	2	2	3	2	2	1	0	2	1	1	0	1	1	1	2	1	2	1	1	0	1	2	1	0	1	0	0	1	0	0	2	1	3	2	2	3	3	3	4
sp|Q9H223|EHD4_HUMAN	sp|Q9H223|EHD4_HUMAN	9	8	7	sp|Q9H223|EHD4_HUMAN EH domain-containing protein 4 OS=Homo sapiens OX=9606 GN=EHD4 PE=1 SV=1	1	9	8	7	1	1	1	1	1	0	0	0	0	0	0	0	0	0	0	0	0	0	0	0	0	0	0	1	4	2	1	0	0	0	0	0	0	3	3	0	1	1	0	0
sp|Q9H204|MED28_HUMAN	sp|Q9H204|MED28_HUMAN	2	2	2	sp|Q9H204|MED28_HUMAN Mediator of RNA polymerase II transcription subunit 28 OS=Homo sapiens OX=9606 GN=MED28 PE=1 SV=1	1	2	2	2	0	0	0	0	0	0	0	0	0	0	0	0	0	0	0	0	0	0	0	0	0	0	0	0	0	0	0	0	0	1	1	2	0	0	0	0	0	0	0	0
sp|Q9H201|EPN3_HUMAN	sp|Q9H201|EPN3_HUMAN	4	3	3	sp|Q9H201|EPN3_HUMAN Epsin-3 OS=Homo sapiens OX=9606 GN=EPN3 PE=2 SV=1	1	4	3	3	0	0	0	0	0	0	0	0	0	0	0	0	0	0	1	2	1	0	0	0	0	0	0	0	0	0	0	0	1	1	0	0	0	0	0	0	0	0	0	0
sp|Q9H1Z4|WDR13_HUMAN	sp|Q9H1Z4|WDR13_HUMAN	9	9	9	sp|Q9H1Z4|WDR13_HUMAN WD repeat-containing protein 13 OS=Homo sapiens OX=9606 GN=WDR13 PE=1 SV=2	1	9	9	9	0	0	0	0	0	0	0	0	0	0	0	0	0	0	0	0	0	0	0	0	0	0	0	0	0	0	0	0	0	0	0	0	0	0	2	6	5	2	0	0
sp|Q9H1Y0|ATG5_HUMAN	sp|Q9H1Y0|ATG5_HUMAN	6	6	6	sp|Q9H1Y0|ATG5_HUMAN Autophagy protein 5 OS=Homo sapiens OX=9606 GN=ATG5 PE=1 SV=2	1	6	6	6	0	0	0	0	0	0	0	0	0	3	5	1	0	0	0	0	0	0	0	0	0	0	0	0	0	0	0	0	0	0	0	0	0	0	0	0	0	0	0	0
sp|Q9H1P3|OSBL2_HUMAN	sp|Q9H1P3|OSBL2_HUMAN	10	10	10	sp|Q9H1P3|OSBL2_HUMAN Oxysterol-binding protein-related protein 2 OS=Homo sapiens OX=9606 GN=OSBPL2 PE=1 SV=1	1	10	10	10	0	0	0	0	0	0	0	0	0	0	0	0	0	0	0	0	0	0	0	0	0	0	0	0	0	0	4	10	1	0	0	0	1	0	0	0	0	0	0	0
sp|Q9H1K1|ISCU_HUMAN	sp|Q9H1K1|ISCU_HUMAN	4	4	4	sp|Q9H1K1|ISCU_HUMAN Iron-sulfur cluster assembly enzyme ISCU, mitochondrial OS=Homo sapiens OX=9606 GN=ISCU PE=1 SV=2	1	4	4	4	0	1	1	0	0	0	0	0	0	0	0	0	0	0	0	0	0	0	0	0	0	0	3	1	0	0	0	0	0	0	0	0	0	0	0	0	0	0	0	0
sp|Q9H1E3|NUCKS_HUMAN	sp|Q9H1E3|NUCKS_HUMAN	6	6	6	sp|Q9H1E3|NUCKS_HUMAN Nuclear ubiquitous casein and cyclin-dependent kinase substrate 1 OS=Homo sapiens OX=9606 GN=NUCKS1 PE=1 SV=1	1	6	6	6	1	1	0	3	2	2	2	2	1	1	0	0	2	2	2	2	2	2	2	3	5	6	5	4	2	1	2	2	1	1	1	1	2	2	2	2	2	1	0	0
sp|Q9H1B7|I2BPL_HUMAN	sp|Q9H1B7|I2BPL_HUMAN	4	4	3	sp|Q9H1B7|I2BPL_HUMAN Probable E3 ubiquitin-protein ligase IRF2BPL OS=Homo sapiens OX=9606 GN=IRF2BPL PE=1 SV=1	1	4	4	3	0	0	1	0	0	0	0	0	0	0	0	0	1	2	0	1	1	0	0	0	0	0	0	0	0	0	0	0	0	0	0	1	1	0	0	0	0	0	0	0
sp|Q9H1A4|APC1_HUMAN	sp|Q9H1A4|APC1_HUMAN	6	6	6	sp|Q9H1A4|APC1_HUMAN Anaphase-promoting complex subunit 1 OS=Homo sapiens OX=9606 GN=ANAPC1 PE=1 SV=1	1	6	6	6	0	0	0	0	0	0	1	2	4	1	0	0	0	0	0	2	0	0	0	0	0	0	0	0	0	0	0	0	0	0	0	0	0	0	0	0	0	0	0	0
sp|Q9H173|SIL1_HUMAN	sp|Q9H173|SIL1_HUMAN	8	8	8	sp|Q9H173|SIL1_HUMAN Nucleotide exchange factor SIL1 OS=Homo sapiens OX=9606 GN=SIL1 PE=1 SV=1	1	8	8	8	0	1	0	1	1	0	0	0	0	0	0	1	0	1	0	3	4	6	6	6	6	1	1	0	0	0	0	0	0	0	0	0	0	0	0	0	0	0	0	0
sp|Q9H0W9|CK054_HUMAN	sp|Q9H0W9|CK054_HUMAN	13	13	13	sp|Q9H0W9|CK054_HUMAN Ester hydrolase C11orf54 OS=Homo sapiens OX=9606 GN=C11orf54 PE=1 SV=1	1	13	13	13	4	5	5	4	1	0	1	0	0	0	1	0	0	1	0	0	0	0	0	0	1	0	0	0	0	0	0	0	0	0	0	0	0	0	0	1	0	12	11	10
sp|Q9H0W8|SMG9_HUMAN	sp|Q9H0W8|SMG9_HUMAN	1	1	1	sp|Q9H0W8|SMG9_HUMAN Protein SMG9 OS=Homo sapiens OX=9606 GN=SMG9 PE=1 SV=1	1	1	1	1	0	0	0	0	0	0	0	0	0	0	0	0	0	0	0	1	1	1	0	0	0	0	0	0	0	0	0	0	0	0	0	0	0	0	0	0	0	0	0	0
sp|Q9H0W5|CCDC8_HUMAN	sp|Q9H0W5|CCDC8_HUMAN	1	1	1	sp|Q9H0W5|CCDC8_HUMAN Coiled-coil domain-containing protein 8 OS=Homo sapiens OX=9606 GN=CCDC8 PE=1 SV=2	1	1	1	1	1	1	1	0	0	0	0	0	0	1	1	0	0	0	1	0	0	0	0	0	0	0	0	0	0	0	0	0	0	0	1	0	0	0	0	1	1	0	0	0
sp|Q9H0U9|TSYL1_HUMAN	sp|Q9H0U9|TSYL1_HUMAN	4	4	4	sp|Q9H0U9|TSYL1_HUMAN Testis-specific Y-encoded-like protein 1 OS=Homo sapiens OX=9606 GN=TSPYL1 PE=1 SV=3	1	4	4	4	0	0	0	0	3	2	0	0	0	0	0	0	0	0	0	0	0	0	0	0	0	0	0	0	0	0	0	0	0	0	0	0	0	0	0	0	0	0	0	0
sp|Q9H0U6|RM18_HUMAN	sp|Q9H0U6|RM18_HUMAN	4	4	4	sp|Q9H0U6|RM18_HUMAN 39S ribosomal protein L18, mitochondrial OS=Homo sapiens OX=9606 GN=MRPL18 PE=1 SV=1	1	4	4	4	0	0	0	0	0	3	3	4	1	0	0	0	0	0	0	0	0	0	0	0	0	0	0	0	0	0	0	0	0	0	0	0	0	0	0	0	0	0	0	0
sp|Q9H0U4|RAB1B_HUMAN;sp|Q92928|RAB1C_HUMAN	sp|Q9H0U4|RAB1B_HUMAN	10;4	4;1	4;1	sp|Q9H0U4|RAB1B_HUMAN Ras-related protein Rab-1B OS=Homo sapiens OX=9606 GN=RAB1B PE=1 SV=1	2	10	4	4	9	9	10	9	10	10	10	7	6	9	7	8	8	5	8	9	7	7	3	5	8	4	4	5	3	3	6	8	8	9	6	8	10	10	10	9	9	8	8	4
sp|Q9H0R6|GATA_HUMAN	sp|Q9H0R6|GATA_HUMAN	16	16	16	sp|Q9H0R6|GATA_HUMAN Glutamyl-tRNA(Gln) amidotransferase subunit A, mitochondrial OS=Homo sapiens OX=9606 GN=QRSL1 PE=1 SV=2	1	16	16	16	0	0	0	0	0	0	0	0	0	0	0	0	0	0	0	1	15	10	0	0	0	0	0	0	0	0	0	0	0	0	0	0	0	0	0	0	0	0	0	0
sp|Q9H0R4|HDHD2_HUMAN	sp|Q9H0R4|HDHD2_HUMAN	10	10	10	sp|Q9H0R4|HDHD2_HUMAN Haloacid dehalogenase-like hydrolase domain-containing protein 2 OS=Homo sapiens OX=9606 GN=HDHD2 PE=1 SV=1	1	10	10	10	4	2	3	4	2	0	0	0	0	0	0	0	0	0	0	1	0	1	0	0	0	0	0	0	0	0	0	8	9	2	4	1	0	0	0	1	2	1	2	0
sp|Q9H0P0|5NT3A_HUMAN	sp|Q9H0P0|5NT3A_HUMAN	12	12	12	sp|Q9H0P0|5NT3A_HUMAN Cytosolic 5-nucleotidase 3A OS=Homo sapiens OX=9606 GN=NT5C3A PE=1 SV=3	1	12	12	12	0	0	0	0	0	0	0	0	0	0	0	0	0	0	0	0	0	0	0	0	0	0	0	0	0	0	0	0	0	0	0	0	0	7	12	7	0	0	0	0
sp|Q9H0N5|PHS2_HUMAN	sp|Q9H0N5|PHS2_HUMAN	7	6	6	sp|Q9H0N5|PHS2_HUMAN Pterin-4-alpha-carbinolamine dehydratase 2 OS=Homo sapiens OX=9606 GN=PCBD2 PE=1 SV=4	1	7	6	6	1	0	0	1	1	0	0	0	0	0	0	0	0	0	0	0	0	0	0	0	0	0	1	1	0	0	0	0	1	4	4	2	0	0	0	0	2	1	3	1
sp|Q9H0L4|CSTFT_HUMAN	sp|Q9H0L4|CSTFT_HUMAN	13	6	6	sp|Q9H0L4|CSTFT_HUMAN Cleavage stimulation factor subunit 2 tau variant OS=Homo sapiens OX=9606 GN=CSTF2T PE=1 SV=1	1	13	6	6	2	1	1	0	0	0	0	0	0	0	0	0	0	1	3	3	2	10	8	8	2	2	2	0	0	0	0	0	0	0	0	0	0	0	0	0	0	0	0	0
sp|Q9H0E2|TOLIP_HUMAN	sp|Q9H0E2|TOLIP_HUMAN	9	9	9	sp|Q9H0E2|TOLIP_HUMAN Toll-interacting protein OS=Homo sapiens OX=9606 GN=TOLLIP PE=1 SV=1	1	9	9	9	2	1	2	2	2	0	0	0	0	0	0	0	0	1	4	6	7	4	4	6	5	7	4	2	1	1	0	0	0	0	0	0	0	0	0	0	0	0	1	0
sp|Q9H0D6|XRN2_HUMAN	sp|Q9H0D6|XRN2_HUMAN	13	13	13	sp|Q9H0D6|XRN2_HUMAN 5-3 exoribonuclease 2 OS=Homo sapiens OX=9606 GN=XRN2 PE=1 SV=1	1	13	13	13	2	0	3	1	1	0	1	0	0	0	0	0	0	2	5	4	5	5	7	10	8	6	4	0	0	0	0	0	0	0	0	0	0	0	0	0	0	0	1	0
sp|Q9H0C8|ILKAP_HUMAN	sp|Q9H0C8|ILKAP_HUMAN	12	12	12	sp|Q9H0C8|ILKAP_HUMAN Integrin-linked kinase-associated serine/threonine phosphatase 2C OS=Homo sapiens OX=9606 GN=ILKAP PE=1 SV=1	1	12	12	12	1	2	1	1	1	0	0	0	0	0	0	0	0	0	0	0	0	0	0	0	0	0	0	0	0	5	12	10	1	1	1	0	0	1	0	0	0	0	0	0
sp|Q9H074|PAIP1_HUMAN	sp|Q9H074|PAIP1_HUMAN	11	11	11	sp|Q9H074|PAIP1_HUMAN Polyadenylate-binding protein-interacting protein 1 OS=Homo sapiens OX=9606 GN=PAIP1 PE=1 SV=1	1	11	11	11	6	6	6	7	6	4	3	4	4	2	3	2	1	4	4	4	6	8	9	8	9	9	6	5	2	0	0	0	0	1	2	1	1	2	2	2	3	3	4	5
sp|Q9H063|MAF1_HUMAN	sp|Q9H063|MAF1_HUMAN	1	1	1	sp|Q9H063|MAF1_HUMAN Repressor of RNA polymerase III transcription MAF1 homolog OS=Homo sapiens OX=9606 GN=MAF1 PE=1 SV=2	1	1	1	1	0	0	0	0	0	0	0	0	0	0	0	0	0	0	0	0	0	0	0	0	0	0	0	0	1	1	0	0	0	0	0	0	0	0	0	0	0	0	0	0
sp|Q9H008|LHPP_HUMAN	sp|Q9H008|LHPP_HUMAN	8	8	8	sp|Q9H008|LHPP_HUMAN Phospholysine phosphohistidine inorganic pyrophosphate phosphatase OS=Homo sapiens OX=9606 GN=LHPP PE=1 SV=2	1	8	8	8	4	5	4	5	3	0	1	0	0	0	0	0	0	0	1	0	2	0	0	0	1	1	0	0	0	0	0	0	1	0	4	2	4	8	7	5	3	2	3	5
sp|Q9GZZ9|UBA5_HUMAN	sp|Q9GZZ9|UBA5_HUMAN	6	6	6	sp|Q9GZZ9|UBA5_HUMAN Ubiquitin-like modifier-activating enzyme 5 OS=Homo sapiens OX=9606 GN=UBA5 PE=1 SV=1	1	6	6	6	0	0	0	0	0	0	0	0	0	0	0	0	0	0	0	0	0	3	2	0	0	1	5	1	0	0	0	0	0	0	0	0	0	0	0	0	0	0	0	0
sp|Q9GZZ8|LACRT_HUMAN	sp|Q9GZZ8|LACRT_HUMAN	2	2	2	sp|Q9GZZ8|LACRT_HUMAN Extracellular glycoprotein lacritin OS=Homo sapiens OX=9606 GN=LACRT PE=1 SV=1	1	2	2	2	0	0	0	0	0	0	0	0	0	0	0	0	0	0	0	0	0	0	0	0	0	0	0	0	0	0	0	0	0	0	0	0	0	0	0	0	0	0	0	0
sp|Q9GZZ1|NAA50_HUMAN	sp|Q9GZZ1|NAA50_HUMAN	13	13	13	sp|Q9GZZ1|NAA50_HUMAN N-alpha-acetyltransferase 50 OS=Homo sapiens OX=9606 GN=NAA50 PE=1 SV=1	1	13	13	13	5	4	6	5	2	1	0	0	1	0	1	0	0	0	1	0	1	0	0	0	0	0	0	0	0	0	0	0	0	0	1	0	2	1	2	9	10	10	11	13
sp|Q9GZX9|TWSG1_HUMAN	sp|Q9GZX9|TWSG1_HUMAN	3	3	3	sp|Q9GZX9|TWSG1_HUMAN Twisted gastrulation protein homolog 1 OS=Homo sapiens OX=9606 GN=TWSG1 PE=1 SV=1	1	3	3	3	0	0	0	0	0	0	0	0	0	0	0	0	0	0	0	0	0	0	0	0	0	0	0	0	0	0	0	0	0	0	2	1	1	0	0	0	0	0	0	0
sp|Q9GZV4|IF5A2_HUMAN	sp|Q9GZV4|IF5A2_HUMAN	10	2	2	sp|Q9GZV4|IF5A2_HUMAN Eukaryotic translation initiation factor 5A-2 OS=Homo sapiens OX=9606 GN=EIF5A2 PE=1 SV=3	1	10	2	2	5	5	5	4	3	3	3	3	2	3	4	5	4	4	3	2	3	3	3	3	4	4	3	3	3	3	2	3	3	4	4	3	3	4	4	3	5	5	6	8
sp|Q9GZU8|PIP30_HUMAN	sp|Q9GZU8|PIP30_HUMAN	2	2	2	sp|Q9GZU8|PIP30_HUMAN PSME3-interacting protein OS=Homo sapiens OX=9606 GN=PSME3IP1 PE=1 SV=1	1	2	2	2	0	0	0	0	0	0	0	0	0	0	0	0	0	0	0	0	0	0	0	0	0	1	2	0	0	0	0	2	1	0	0	0	0	0	0	0	0	0	0	0
sp|Q9GZT8|NIF3L_HUMAN;sp|A6NNP5|CC169_HUMAN	sp|Q9GZT8|NIF3L_HUMAN	18;1	18;1	18;1	sp|Q9GZT8|NIF3L_HUMAN NIF3-like protein 1 OS=Homo sapiens OX=9606 GN=NIF3L1 PE=1 SV=2	2	18	18	18	9	10	9	9	5	2	1	2	2	1	2	1	3	2	4	8	9	14	16	14	9	3	1	1	2	1	1	0	0	0	1	2	2	2	1	4	4	6	4	6
sp|Q9GZT3|SLIRP_HUMAN	sp|Q9GZT3|SLIRP_HUMAN	8	8	8	sp|Q9GZT3|SLIRP_HUMAN SRA stem-loop-interacting RNA-binding protein, mitochondrial OS=Homo sapiens OX=9606 GN=SLIRP PE=1 SV=1	1	8	8	8	2	2	2	2	3	3	1	1	2	0	2	4	6	7	8	8	5	3	0	0	0	0	0	0	1	0	0	1	0	0	0	0	0	0	0	1	0	0	1	0
sp|Q9GZS3|WDR61_HUMAN	sp|Q9GZS3|WDR61_HUMAN	16	16	16	sp|Q9GZS3|WDR61_HUMAN WD repeat-containing protein 61 OS=Homo sapiens OX=9606 GN=WDR61 PE=1 SV=1	1	16	16	16	9	11	10	8	4	0	1	0	1	0	0	1	2	0	1	2	1	0	0	0	0	0	0	0	0	0	0	0	0	0	0	0	0	13	15	13	2	2	4	4
sp|Q9GZR7|DDX24_HUMAN	sp|Q9GZR7|DDX24_HUMAN	16	16	16	sp|Q9GZR7|DDX24_HUMAN ATP-dependent RNA helicase DDX24 OS=Homo sapiens OX=9606 GN=DDX24 PE=1 SV=1	1	16	16	16	0	0	0	0	14	10	1	0	0	0	0	0	0	0	0	0	0	0	0	0	0	0	0	0	0	0	0	0	0	0	0	0	0	0	0	0	0	0	0	0
sp|Q9GZP8|IMUP_HUMAN	sp|Q9GZP8|IMUP_HUMAN	1	1	1	sp|Q9GZP8|IMUP_HUMAN Immortalization up-regulated protein OS=Homo sapiens OX=9606 GN=IMUP PE=1 SV=1	1	1	1	1	0	0	0	0	1	0	0	0	0	0	0	0	0	0	0	1	0	0	0	0	0	0	1	0	0	0	0	0	0	0	0	1	1	1	1	0	1	0	1	0
sp|Q9GZP4|PITH1_HUMAN	sp|Q9GZP4|PITH1_HUMAN	13	13	13	sp|Q9GZP4|PITH1_HUMAN PITH domain-containing protein 1 OS=Homo sapiens OX=9606 GN=PITHD1 PE=1 SV=1	1	13	13	13	8	7	7	6	1	0	0	1	0	0	0	0	0	0	0	0	0	0	0	0	1	0	0	0	0	0	0	0	0	0	0	5	12	12	6	2	2	3	2	1
sp|Q9GZN8|CT027_HUMAN	sp|Q9GZN8|CT027_HUMAN	9	9	9	sp|Q9GZN8|CT027_HUMAN UPF0687 protein C20orf27 OS=Homo sapiens OX=9606 GN=C20orf27 PE=1 SV=3	1	9	9	9	3	2	2	1	1	0	0	0	0	0	0	0	0	0	0	0	0	0	0	0	0	0	0	0	0	0	0	0	0	0	0	0	0	0	0	0	5	9	8	6
sp|Q9GZM8|NDEL1_HUMAN;sp|Q9NXR1|NDE1_HUMAN	sp|Q9GZM8|NDEL1_HUMAN;sp|Q9NXR1|NDE1_HUMAN	3;2	3;2	3;2	sp|Q9GZM8|NDEL1_HUMAN Nuclear distribution protein nudE-like 1 OS=Homo sapiens OX=9606 GN=NDEL1 PE=1 SV=1;sp|Q9NXR1|NDE1_HUMAN Nuclear distribution protein nudE homolog 1 OS=Homo sapiens OX=9606 GN=NDE1 PE=1 SV=3	2	3	3	3	0	0	0	0	0	0	0	0	0	0	0	0	0	2	2	0	0	0	0	0	0	0	0	0	0	0	0	0	0	0	0	0	0	0	0	0	0	0	0	0
sp|Q9GZL7|WDR12_HUMAN	sp|Q9GZL7|WDR12_HUMAN	8	8	8	sp|Q9GZL7|WDR12_HUMAN Ribosome biogenesis protein WDR12 OS=Homo sapiens OX=9606 GN=WDR12 PE=1 SV=2	1	8	8	8	1	2	2	1	1	0	0	0	0	0	0	0	0	0	0	0	0	0	0	0	0	0	0	0	0	0	0	0	0	4	0	0	0	0	0	0	0	0	0	0
sp|Q9C0H2|TTYH3_HUMAN	sp|Q9C0H2|TTYH3_HUMAN	1	1	1	sp|Q9C0H2|TTYH3_HUMAN Protein tweety homolog 3 OS=Homo sapiens OX=9606 GN=TTYH3 PE=1 SV=3	1	1	1	1	0	0	0	0	1	1	1	0	0	0	0	0	0	0	0	0	0	0	0	0	0	0	0	0	0	0	0	0	0	0	0	0	0	0	0	0	0	0	0	0
sp|Q9C0D3|ZY11B_HUMAN	sp|Q9C0D3|ZY11B_HUMAN	5	5	5	sp|Q9C0D3|ZY11B_HUMAN Protein zyg-11 homolog B OS=Homo sapiens OX=9606 GN=ZYG11B PE=1 SV=2	1	5	5	5	0	1	0	0	0	0	0	0	0	0	0	0	1	1	3	0	0	0	0	0	0	0	1	0	0	0	0	0	0	0	0	0	0	0	0	0	0	0	0	0
sp|Q9C0C9|UBE2O_HUMAN	sp|Q9C0C9|UBE2O_HUMAN	21	21	21	sp|Q9C0C9|UBE2O_HUMAN (E3-independent) E2 ubiquitin-conjugating enzyme OS=Homo sapiens OX=9606 GN=UBE2O PE=1 SV=3	1	21	21	21	0	0	0	0	0	0	0	0	0	0	7	13	15	13	5	0	0	0	0	0	0	0	0	0	0	0	0	0	0	0	0	0	0	0	0	0	0	0	0	0
sp|Q9C0C2|TB182_HUMAN	sp|Q9C0C2|TB182_HUMAN	42	42	42	sp|Q9C0C2|TB182_HUMAN 182 kDa tankyrase-1-binding protein OS=Homo sapiens OX=9606 GN=TNKS1BP1 PE=1 SV=4	1	42	42	42	4	3	3	0	1	0	0	2	10	20	18	21	15	10	11	9	4	0	0	1	0	0	1	0	0	0	0	0	0	0	0	0	1	0	0	0	0	0	0	1
sp|Q9C0B1|FTO_HUMAN	sp|Q9C0B1|FTO_HUMAN	8	8	8	sp|Q9C0B1|FTO_HUMAN Alpha-ketoglutarate-dependent dioxygenase FTO OS=Homo sapiens OX=9606 GN=FTO PE=1 SV=3	1	8	8	8	0	0	0	0	0	0	0	0	0	0	0	0	0	0	0	0	0	0	0	0	0	0	0	0	4	5	0	0	0	0	0	0	0	0	0	0	0	0	0	0
sp|Q9C037|TRIM4_HUMAN	sp|Q9C037|TRIM4_HUMAN	1	1	1	sp|Q9C037|TRIM4_HUMAN E3 ubiquitin-protein ligase TRIM4 OS=Homo sapiens OX=9606 GN=TRIM4 PE=1 SV=2	1	1	1	1	0	0	0	0	1	1	1	0	1	0	1	1	1	1	1	1	1	1	1	1	0	0	1	1	1	0	1	0	0	0	1	1	0	0	0	0	0	0	0	0
sp|Q9C010|IPKB_HUMAN	sp|Q9C010|IPKB_HUMAN	7	6	6	sp|Q9C010|IPKB_HUMAN cAMP-dependent protein kinase inhibitor beta OS=Homo sapiens OX=9606 GN=PKIB PE=1 SV=1	1	7	6	6	5	3	2	1	1	1	1	2	1	1	0	1	0	1	1	1	2	1	1	1	2	1	2	1	1	1	2	1	1	2	1	5	6	6	3	4	3	4	2	4
sp|Q9C005|DPY30_HUMAN	sp|Q9C005|DPY30_HUMAN	4	4	4	sp|Q9C005|DPY30_HUMAN Protein dpy-30 homolog OS=Homo sapiens OX=9606 GN=DPY30 PE=1 SV=1	1	4	4	4	0	0	0	1	1	2	3	2	2	1	2	4	2	3	1	2	0	0	0	2	1	1	0	1	1	4	3	3	3	1	0	2	3	2	1	1	1	1	1	1
sp|Q9BZZ5|API5_HUMAN	sp|Q9BZZ5|API5_HUMAN	8	8	8	sp|Q9BZZ5|API5_HUMAN Apoptosis inhibitor 5 OS=Homo sapiens OX=9606 GN=API5 PE=1 SV=3	1	8	8	8	0	0	0	2	0	2	1	0	0	0	0	0	0	0	0	0	0	0	0	0	0	0	0	6	8	4	1	0	0	0	0	4	4	1	0	0	0	0	0	0
sp|Q9BZQ6|EDEM3_HUMAN	sp|Q9BZQ6|EDEM3_HUMAN	3	3	3	sp|Q9BZQ6|EDEM3_HUMAN ER degradation-enhancing alpha-mannosidase-like protein 3 OS=Homo sapiens OX=9606 GN=EDEM3 PE=1 SV=2	1	3	3	3	0	0	0	0	0	0	0	0	0	0	0	2	2	0	1	0	0	0	0	0	0	0	0	0	0	0	0	0	0	0	0	0	0	0	0	0	0	0	0	0
sp|Q9BZM5|ULBP2_HUMAN	sp|Q9BZM5|ULBP2_HUMAN	2	2	1	sp|Q9BZM5|ULBP2_HUMAN UL16-binding protein 2 OS=Homo sapiens OX=9606 GN=ULBP2 PE=1 SV=1	1	2	2	1	0	0	0	0	0	0	0	0	0	0	0	0	0	0	0	0	0	0	0	0	0	0	0	0	0	0	0	0	0	0	0	0	0	0	0	2	1	0	0	0
sp|Q9BZM1|PG12A_HUMAN	sp|Q9BZM1|PG12A_HUMAN	2	2	2	sp|Q9BZM1|PG12A_HUMAN Group XIIA secretory phospholipase A2 OS=Homo sapiens OX=9606 GN=PLA2G12A PE=1 SV=1	1	2	2	2	0	0	0	0	0	0	0	0	0	0	0	0	0	0	0	0	0	0	0	0	0	0	0	0	0	0	0	0	0	0	0	0	0	0	0	0	0	0	1	2
sp|Q9BZL1|UBL5_HUMAN	sp|Q9BZL1|UBL5_HUMAN	4	4	4	sp|Q9BZL1|UBL5_HUMAN Ubiquitin-like protein 5 OS=Homo sapiens OX=9606 GN=UBL5 PE=1 SV=1	1	4	4	4	0	0	0	0	0	0	0	0	0	0	0	0	0	0	0	0	0	0	0	0	0	0	0	0	0	0	0	0	0	0	0	0	0	0	0	0	0	0	0	0
sp|Q9BZK7|TBL1R_HUMAN	sp|Q9BZK7|TBL1R_HUMAN	10	10	4	sp|Q9BZK7|TBL1R_HUMAN F-box-like/WD repeat-containing protein TBL1XR1 OS=Homo sapiens OX=9606 GN=TBL1XR1 PE=1 SV=1	1	10	10	4	5	5	5	4	1	0	4	5	5	5	0	0	0	1	1	0	0	0	0	3	3	1	1	1	1	0	0	0	0	6	6	4	1	1	2	2	0	2	0	1
sp|Q9BZK3|NACP4_HUMAN	sp|Q9BZK3|NACP4_HUMAN	2	1	1	sp|Q9BZK3|NACP4_HUMAN Putative nascent polypeptide-associated complex subunit alpha-like protein OS=Homo sapiens OX=9606 GN=NACA4P PE=5 SV=1	1	2	1	1	1	1	1	1	1	1	1	1	1	0	0	1	1	1	1	1	1	1	1	2	2	2	1	1	1	1	1	1	1	1	1	1	1	1	1	1	1	1	1	1
sp|Q9BZE9|ASPC1_HUMAN	sp|Q9BZE9|ASPC1_HUMAN	17	17	17	sp|Q9BZE9|ASPC1_HUMAN Tether containing UBX domain for GLUT4 OS=Homo sapiens OX=9606 GN=ASPSCR1 PE=1 SV=1	1	17	17	17	0	0	0	1	0	0	0	0	4	13	8	2	2	1	3	2	1	0	0	0	0	0	0	0	0	0	0	0	0	0	0	1	1	0	0	0	0	0	0	0
sp|Q9BZE4|GTPB4_HUMAN	sp|Q9BZE4|GTPB4_HUMAN	13	13	13	sp|Q9BZE4|GTPB4_HUMAN GTP-binding protein 4 OS=Homo sapiens OX=9606 GN=GTPBP4 PE=1 SV=3	1	13	13	13	0	0	0	0	10	2	0	0	0	0	0	0	0	0	0	0	0	0	0	0	0	0	0	0	0	0	0	0	0	0	1	1	0	0	0	0	0	0	0	0
sp|Q9BZE2|PUS3_HUMAN	sp|Q9BZE2|PUS3_HUMAN	2	2	2	sp|Q9BZE2|PUS3_HUMAN tRNA pseudouridine(38/39) synthase OS=Homo sapiens OX=9606 GN=PUS3 PE=1 SV=3	1	2	2	2	0	0	0	0	0	0	0	0	0	0	0	0	0	0	1	2	0	0	0	0	0	0	0	0	0	0	0	0	0	0	0	0	0	0	0	0	0	0	0	0
sp|Q9BZE1|RM37_HUMAN	sp|Q9BZE1|RM37_HUMAN	21	21	21	sp|Q9BZE1|RM37_HUMAN 39S ribosomal protein L37, mitochondrial OS=Homo sapiens OX=9606 GN=MRPL37 PE=1 SV=2	1	21	21	21	0	1	1	0	0	13	20	14	0	0	0	0	0	0	0	0	0	0	0	0	0	0	0	0	0	0	0	0	0	0	0	0	0	0	0	0	0	0	0	0
sp|Q9BZ81|MAGB5_HUMAN	sp|Q9BZ81|MAGB5_HUMAN	2	2	2	sp|Q9BZ81|MAGB5_HUMAN Melanoma-associated antigen B5 OS=Homo sapiens OX=9606 GN=MAGEB5 PE=2 SV=2	1	2	2	2	1	0	0	0	0	0	0	0	0	0	0	0	0	0	0	0	0	0	0	0	0	0	0	0	0	0	0	0	0	0	0	0	0	0	0	0	0	1	0	0
sp|Q9BYX4|IFIH1_HUMAN	sp|Q9BYX4|IFIH1_HUMAN	2	2	2	sp|Q9BYX4|IFIH1_HUMAN Interferon-induced helicase C domain-containing protein 1 OS=Homo sapiens OX=9606 GN=IFIH1 PE=1 SV=3	1	2	2	2	0	0	0	0	0	0	1	0	0	0	0	0	0	0	0	0	0	0	0	0	0	0	0	0	0	0	0	0	0	1	0	0	0	0	0	0	0	0	0	0
sp|Q9BYT8|NEUL_HUMAN	sp|Q9BYT8|NEUL_HUMAN	34	34	34	sp|Q9BYT8|NEUL_HUMAN Neurolysin, mitochondrial OS=Homo sapiens OX=9606 GN=NLN PE=1 SV=1	1	34	34	34	25	15	21	15	8	3	3	1	1	2	2	1	1	1	0	3	2	2	1	1	0	0	0	0	0	0	0	13	30	28	10	1	3	1	3	2	3	3	5	9
sp|Q9BYN8|RT26_HUMAN	sp|Q9BYN8|RT26_HUMAN	7	7	7	sp|Q9BYN8|RT26_HUMAN 28S ribosomal protein S26, mitochondrial OS=Homo sapiens OX=9606 GN=MRPS26 PE=1 SV=1	1	7	7	7	0	0	0	0	1	5	7	5	2	0	0	0	0	0	0	0	0	0	0	0	0	0	0	0	0	0	0	0	0	0	0	0	0	0	0	0	0	0	0	0
sp|Q9BYN0|SRXN1_HUMAN	sp|Q9BYN0|SRXN1_HUMAN	9	9	9	sp|Q9BYN0|SRXN1_HUMAN Sulfiredoxin-1 OS=Homo sapiens OX=9606 GN=SRXN1 PE=1 SV=2	1	9	9	9	0	0	0	0	0	0	0	0	0	0	0	0	0	0	0	0	0	0	0	0	0	0	0	0	0	0	0	0	0	0	0	0	0	0	0	0	1	8	8	9
sp|Q9BYK8|HELZ2_HUMAN	sp|Q9BYK8|HELZ2_HUMAN	3	3	3	sp|Q9BYK8|HELZ2_HUMAN Helicase with zinc finger domain 2 OS=Homo sapiens OX=9606 GN=HELZ2 PE=1 SV=6	1	3	3	3	0	0	0	0	0	2	0	0	0	0	1	0	0	0	0	0	0	0	0	0	0	0	0	0	0	0	0	0	0	0	0	0	0	0	0	0	0	0	0	0
sp|Q9BYG5|PAR6B_HUMAN;sp|Q9NPB6|PAR6A_HUMAN	sp|Q9BYG5|PAR6B_HUMAN	13;1	13;1	12;0	sp|Q9BYG5|PAR6B_HUMAN Partitioning defective 6 homolog beta OS=Homo sapiens OX=9606 GN=PARD6B PE=1 SV=1	2	13	13	12	0	2	1	1	0	0	0	0	1	1	2	5	11	12	12	6	3	0	0	0	0	0	0	0	0	0	0	0	0	0	0	0	0	0	0	0	0	0	0	0
sp|Q9BYD6|RM01_HUMAN	sp|Q9BYD6|RM01_HUMAN	14	14	14	sp|Q9BYD6|RM01_HUMAN 39S ribosomal protein L1, mitochondrial OS=Homo sapiens OX=9606 GN=MRPL1 PE=1 SV=2	1	14	14	14	0	0	0	0	0	9	13	5	1	0	0	0	0	0	0	0	0	0	0	0	0	0	0	0	0	0	0	0	0	0	0	0	0	0	0	0	0	0	0	0
sp|Q9BYD3|RM04_HUMAN	sp|Q9BYD3|RM04_HUMAN	9	9	9	sp|Q9BYD3|RM04_HUMAN 39S ribosomal protein L4, mitochondrial OS=Homo sapiens OX=9606 GN=MRPL4 PE=1 SV=1	1	9	9	9	0	0	0	0	1	8	9	6	2	0	0	0	0	0	0	0	0	0	0	0	0	0	0	0	0	0	0	0	0	0	0	0	0	0	0	0	0	0	0	0
sp|Q9BYD2|RM09_HUMAN	sp|Q9BYD2|RM09_HUMAN	7	7	7	sp|Q9BYD2|RM09_HUMAN 39S ribosomal protein L9, mitochondrial OS=Homo sapiens OX=9606 GN=MRPL9 PE=1 SV=2	1	7	7	7	0	0	0	0	0	4	7	5	0	0	0	0	0	0	0	0	0	0	0	0	0	0	0	0	0	0	0	0	0	0	0	0	0	0	0	0	0	0	0	0
sp|Q9BYD1|RM13_HUMAN	sp|Q9BYD1|RM13_HUMAN	12	12	12	sp|Q9BYD1|RM13_HUMAN 39S ribosomal protein L13, mitochondrial OS=Homo sapiens OX=9606 GN=MRPL13 PE=1 SV=1	1	12	12	12	1	0	0	0	0	9	12	6	0	0	0	0	0	0	0	0	0	0	0	0	0	0	0	0	0	0	0	0	0	0	0	0	0	0	0	0	0	0	0	0
sp|Q9BYC9|RM20_HUMAN	sp|Q9BYC9|RM20_HUMAN	6	6	6	sp|Q9BYC9|RM20_HUMAN 39S ribosomal protein L20, mitochondrial OS=Homo sapiens OX=9606 GN=MRPL20 PE=1 SV=1	1	6	6	6	0	0	0	0	0	3	5	2	0	0	0	0	0	0	0	0	0	0	0	0	0	0	0	0	0	0	0	0	0	0	0	0	0	0	0	0	0	0	0	0
sp|Q9BYC8|RM32_HUMAN	sp|Q9BYC8|RM32_HUMAN	3	3	3	sp|Q9BYC8|RM32_HUMAN 39S ribosomal protein L32, mitochondrial OS=Homo sapiens OX=9606 GN=MRPL32 PE=1 SV=1	1	3	3	3	0	0	0	0	0	2	3	3	0	0	0	0	0	0	0	0	0	0	0	0	0	0	0	0	0	0	0	0	0	0	0	0	0	0	0	0	0	0	0	0
sp|Q9BYB4|GNB1L_HUMAN	sp|Q9BYB4|GNB1L_HUMAN	13	13	13	sp|Q9BYB4|GNB1L_HUMAN Guanine nucleotide-binding protein subunit beta-like protein 1 OS=Homo sapiens OX=9606 GN=GNB1L PE=1 SV=2	1	13	13	13	0	0	0	0	0	0	0	0	0	0	0	0	0	0	0	0	0	0	0	0	0	0	0	0	0	0	0	0	0	0	0	0	0	0	0	0	0	0	0	0
sp|Q9BY89|K1671_HUMAN	sp|Q9BY89|K1671_HUMAN	2	2	2	sp|Q9BY89|K1671_HUMAN Uncharacterized protein KIAA1671 OS=Homo sapiens OX=9606 GN=KIAA1671 PE=1 SV=2	1	2	2	2	0	0	0	0	0	0	0	0	0	0	0	0	0	0	1	1	0	0	0	1	0	0	1	1	1	0	0	0	0	0	0	0	0	0	0	0	0	0	0	0
sp|Q9BY44|EIF2A_HUMAN	sp|Q9BY44|EIF2A_HUMAN	11	11	11	sp|Q9BY44|EIF2A_HUMAN Eukaryotic translation initiation factor 2A OS=Homo sapiens OX=9606 GN=EIF2A PE=1 SV=3	1	11	11	11	0	0	0	0	0	0	0	0	0	0	0	0	0	0	0	0	0	0	0	0	0	0	0	2	0	0	0	0	0	0	0	0	0	0	0	0	6	8	3	0
sp|Q9BY43|CHM4A_HUMAN	sp|Q9BY43|CHM4A_HUMAN	17	17	17	sp|Q9BY43|CHM4A_HUMAN Charged multivesicular body protein 4a OS=Homo sapiens OX=9606 GN=CHMP4A PE=1 SV=3	1	17	17	17	10	12	11	10	8	5	3	4	5	6	5	6	5	5	5	6	7	7	5	5	4	5	6	6	5	11	13	14	10	6	4	7	8	6	7	7	6	6	8	8
sp|Q9BY42|RTF2_HUMAN	sp|Q9BY42|RTF2_HUMAN	7	7	7	sp|Q9BY42|RTF2_HUMAN Replication termination factor 2 OS=Homo sapiens OX=9606 GN=RTF2 PE=1 SV=3	1	7	7	7	0	0	0	0	1	0	0	0	0	0	0	0	0	0	0	0	0	0	0	0	0	0	0	0	1	5	5	4	2	1	0	0	0	0	0	0	0	0	0	0
sp|Q9BY41|HDAC8_HUMAN	sp|Q9BY41|HDAC8_HUMAN	6	6	6	sp|Q9BY41|HDAC8_HUMAN Histone deacetylase 8 OS=Homo sapiens OX=9606 GN=HDAC8 PE=1 SV=2	1	6	6	6	0	0	0	0	0	0	0	0	0	0	0	0	0	0	0	0	0	0	0	0	0	0	0	0	0	0	0	0	0	0	0	0	0	5	0	0	0	0	0	0
sp|Q9BY32|ITPA_HUMAN	sp|Q9BY32|ITPA_HUMAN	9	9	9	sp|Q9BY32|ITPA_HUMAN Inosine triphosphate pyrophosphatase OS=Homo sapiens OX=9606 GN=ITPA PE=1 SV=2	1	9	9	9	0	2	1	2	1	0	1	0	0	0	0	0	0	1	0	0	0	0	0	0	0	0	0	0	0	0	0	0	0	0	8	7	0	0	0	0	0	1	0	0
sp|Q9BY11|PACN1_HUMAN	sp|Q9BY11|PACN1_HUMAN	9	9	9	sp|Q9BY11|PACN1_HUMAN Protein kinase C and casein kinase substrate in neurons protein 1 OS=Homo sapiens OX=9606 GN=PACSIN1 PE=1 SV=1	1	9	9	9	0	0	0	0	0	0	0	0	0	0	0	0	0	0	3	6	2	0	0	0	0	0	0	0	0	0	0	0	0	0	0	0	0	0	0	0	1	0	0	0
sp|Q9BXW7|HDHD5_HUMAN	sp|Q9BXW7|HDHD5_HUMAN	12	12	12	sp|Q9BXW7|HDHD5_HUMAN Haloacid dehalogenase-like hydrolase domain-containing 5 OS=Homo sapiens OX=9606 GN=HDHD5 PE=1 SV=1	1	12	12	12	4	5	8	4	1	1	1	0	0	0	0	1	0	0	1	1	0	0	0	0	0	0	0	0	0	0	1	11	11	10	1	0	0	0	0	0	0	0	0	1
sp|Q9BXW6|OSBL1_HUMAN	sp|Q9BXW6|OSBL1_HUMAN	9	9	9	sp|Q9BXW6|OSBL1_HUMAN Oxysterol-binding protein-related protein 1 OS=Homo sapiens OX=9606 GN=OSBPL1A PE=1 SV=2	1	9	9	9	0	0	0	0	0	0	0	0	0	0	0	0	0	0	0	2	1	0	0	0	0	0	0	0	0	0	0	0	0	0	3	9	4	0	0	0	0	0	0	0
sp|Q9BXV9|GON7_HUMAN	sp|Q9BXV9|GON7_HUMAN	6	6	6	sp|Q9BXV9|GON7_HUMAN EKC/KEOPS complex subunit GON7 OS=Homo sapiens OX=9606 GN=GON7 PE=1 SV=2	1	6	6	6	2	2	2	1	2	1	1	0	2	1	2	1	2	1	1	3	1	1	1	5	5	5	5	1	1	0	2	3	6	5	2	0	1	2	1	1	1	2	3	3
sp|Q9BXS5|AP1M1_HUMAN	sp|Q9BXS5|AP1M1_HUMAN	18	14	14	sp|Q9BXS5|AP1M1_HUMAN AP-1 complex subunit mu-1 OS=Homo sapiens OX=9606 GN=AP1M1 PE=1 SV=3	1	18	14	14	0	1	0	0	0	0	2	0	1	0	0	0	10	16	14	11	1	0	0	0	0	0	0	0	0	0	0	0	0	0	0	0	0	0	0	0	0	0	0	0
sp|Q9BXR0|TGT_HUMAN	sp|Q9BXR0|TGT_HUMAN	16	16	16	sp|Q9BXR0|TGT_HUMAN Queuine tRNA-ribosyltransferase catalytic subunit 1 OS=Homo sapiens OX=9606 GN=QTRT1 PE=1 SV=3	1	16	16	16	4	5	4	5	1	0	0	0	0	0	0	0	0	0	1	0	0	0	3	13	14	10	1	0	0	0	0	0	0	0	0	0	1	1	0	0	2	0	1	3
sp|Q9BXP5|SRRT_HUMAN	sp|Q9BXP5|SRRT_HUMAN	8	8	8	sp|Q9BXP5|SRRT_HUMAN Serrate RNA effector molecule homolog OS=Homo sapiens OX=9606 GN=SRRT PE=1 SV=1	1	8	8	8	0	0	0	0	0	0	1	0	0	0	0	0	0	0	1	0	1	3	6	7	0	0	0	0	0	0	0	0	0	0	0	0	0	0	0	0	0	0	0	0
sp|Q9BXP2|S12A9_HUMAN	sp|Q9BXP2|S12A9_HUMAN	1	1	1	sp|Q9BXP2|S12A9_HUMAN Solute carrier family 12 member 9 OS=Homo sapiens OX=9606 GN=SLC12A9 PE=1 SV=1	1	1	1	1	0	0	0	1	1	0	0	0	0	0	0	0	0	0	0	0	0	0	0	0	0	0	0	0	0	0	0	0	0	0	0	0	0	0	0	0	0	0	0	0
sp|Q9BXJ9|NAA15_HUMAN;sp|Q6N069|NAA16_HUMAN	sp|Q9BXJ9|NAA15_HUMAN	44;5	44;5	44;5	sp|Q9BXJ9|NAA15_HUMAN N-alpha-acetyltransferase 15, NatA auxiliary subunit OS=Homo sapiens OX=9606 GN=NAA15 PE=1 SV=1	2	44	44	44	0	1	4	4	7	2	1	0	0	1	0	2	0	2	0	2	30	42	34	16	5	2	0	0	0	0	0	0	0	0	0	0	0	0	0	0	0	0	0	1
sp|Q9BX68|HINT2_HUMAN	sp|Q9BX68|HINT2_HUMAN	6	6	6	sp|Q9BX68|HINT2_HUMAN Histidine triad nucleotide-binding protein 2, mitochondrial OS=Homo sapiens OX=9606 GN=HINT2 PE=1 SV=1	1	6	6	6	2	2	2	3	2	3	2	0	2	0	1	0	1	0	1	1	2	0	1	0	1	0	1	0	0	0	0	0	0	0	0	2	6	5	5	3	0	4	3	2
sp|Q9BX40|LS14B_HUMAN	sp|Q9BX40|LS14B_HUMAN	10	10	9	sp|Q9BX40|LS14B_HUMAN Protein LSM14 homolog B OS=Homo sapiens OX=9606 GN=LSM14B PE=1 SV=1	1	10	10	9	0	0	0	0	0	1	0	0	0	0	0	0	1	3	6	5	2	0	0	0	0	0	0	0	0	0	0	0	0	0	0	0	0	1	0	0	1	4	4	1
sp|Q9BWU0|NADAP_HUMAN	sp|Q9BWU0|NADAP_HUMAN	15	15	15	sp|Q9BWU0|NADAP_HUMAN Kanadaptin OS=Homo sapiens OX=9606 GN=SLC4A1AP PE=1 SV=1	1	15	15	15	0	0	0	0	0	10	11	1	0	0	0	0	0	8	5	2	0	4	1	0	0	0	0	0	0	0	0	0	0	0	0	0	0	0	0	0	0	0	0	0
sp|Q9BWS9|CHID1_HUMAN	sp|Q9BWS9|CHID1_HUMAN	8	8	8	sp|Q9BWS9|CHID1_HUMAN Chitinase domain-containing protein 1 OS=Homo sapiens OX=9606 GN=CHID1 PE=1 SV=1	1	8	8	8	0	0	0	0	0	0	0	0	0	0	0	0	0	0	0	0	0	0	0	0	0	0	0	0	0	0	0	0	0	0	0	0	0	0	0	0	0	1	4	5
sp|Q9BWQ6|YIPF2_HUMAN	sp|Q9BWQ6|YIPF2_HUMAN	1	1	1	sp|Q9BWQ6|YIPF2_HUMAN Protein YIPF2 OS=Homo sapiens OX=9606 GN=YIPF2 PE=1 SV=1	1	1	1	1	0	0	0	1	1	1	0	0	0	0	0	0	0	0	0	0	0	0	0	0	0	0	0	0	0	0	0	0	0	0	0	0	0	0	0	0	0	0	0	0
sp|Q9BWJ5|SF3B5_HUMAN	sp|Q9BWJ5|SF3B5_HUMAN	4	4	4	sp|Q9BWJ5|SF3B5_HUMAN Splicing factor 3B subunit 5 OS=Homo sapiens OX=9606 GN=SF3B5 PE=1 SV=1	1	4	4	4	1	2	2	2	2	1	1	0	0	0	0	0	0	0	0	0	1	1	3	4	3	1	0	0	0	0	0	0	0	0	0	0	0	0	0	0	2	1	0	1
sp|Q9BWF3|RBM4_HUMAN;sp|Q9BQ04|RBM4B_HUMAN	sp|Q9BWF3|RBM4_HUMAN;sp|Q9BQ04|RBM4B_HUMAN	12;11	12;11	12;11	sp|Q9BWF3|RBM4_HUMAN RNA-binding protein 4 OS=Homo sapiens OX=9606 GN=RBM4 PE=1 SV=1;sp|Q9BQ04|RBM4B_HUMAN RNA-binding protein 4B OS=Homo sapiens OX=9606 GN=RBM4B PE=1 SV=1	2	12	12	12	3	4	5	2	0	0	0	0	0	0	0	0	0	0	0	0	0	0	2	4	1	1	5	3	3	0	5	5	7	3	3	5	8	5	5	2	4	0	1	0
sp|Q9BWE0|REPI1_HUMAN	sp|Q9BWE0|REPI1_HUMAN	2	2	2	sp|Q9BWE0|REPI1_HUMAN Replication initiator 1 OS=Homo sapiens OX=9606 GN=REPIN1 PE=1 SV=1	1	2	2	2	0	0	0	0	0	0	0	0	0	0	0	0	0	0	0	2	1	1	0	0	0	0	0	0	0	0	0	0	0	0	0	0	0	0	0	0	0	0	0	0
sp|Q9BWD1|THIC_HUMAN	sp|Q9BWD1|THIC_HUMAN	17	17	17	sp|Q9BWD1|THIC_HUMAN Acetyl-CoA acetyltransferase, cytosolic OS=Homo sapiens OX=9606 GN=ACAT2 PE=1 SV=2	1	17	17	17	13	13	13	13	13	7	8	9	10	7	8	8	5	8	10	9	9	8	8	7	11	12	13	10	9	9	8	11	11	14	13	11	9	2	4	3	6	9	11	11
sp|Q9BW92|SYTM_HUMAN	sp|Q9BW92|SYTM_HUMAN	6	6	6	sp|Q9BW92|SYTM_HUMAN Threonine--tRNA ligase, mitochondrial OS=Homo sapiens OX=9606 GN=TARS2 PE=1 SV=1	1	6	6	6	0	0	0	0	0	0	0	0	0	0	0	0	0	0	0	0	0	0	0	0	0	6	3	0	0	0	0	0	0	0	0	0	0	0	0	0	0	0	0	0
sp|Q9BW91|NUDT9_HUMAN	sp|Q9BW91|NUDT9_HUMAN	11	11	11	sp|Q9BW91|NUDT9_HUMAN ADP-ribose pyrophosphatase, mitochondrial OS=Homo sapiens OX=9606 GN=NUDT9 PE=1 SV=1	1	11	11	11	6	8	6	8	2	2	0	0	0	0	0	0	1	2	1	0	0	0	0	0	0	0	0	0	0	0	0	0	0	0	1	0	10	11	8	5	2	2	1	4
sp|Q9BW85|YJU2_HUMAN	sp|Q9BW85|YJU2_HUMAN	2	2	2	sp|Q9BW85|YJU2_HUMAN Splicing factor YJU2 OS=Homo sapiens OX=9606 GN=YJU2 PE=1 SV=1	1	2	2	2	0	0	0	0	0	0	0	0	0	0	0	0	0	0	0	0	0	0	0	0	0	1	1	0	0	0	0	0	0	0	0	0	0	0	0	0	0	0	0	0
sp|Q9BW83|IFT27_HUMAN	sp|Q9BW83|IFT27_HUMAN	9	9	9	sp|Q9BW83|IFT27_HUMAN Intraflagellar transport protein 27 homolog OS=Homo sapiens OX=9606 GN=IFT27 PE=1 SV=1	1	9	9	9	2	2	3	1	3	0	0	0	0	0	0	0	0	0	0	0	0	0	0	0	0	0	0	0	0	0	0	0	0	0	0	8	7	6	0	0	0	0	0	0
sp|Q9BW30|TPPP3_HUMAN	sp|Q9BW30|TPPP3_HUMAN	5	5	5	sp|Q9BW30|TPPP3_HUMAN Tubulin polymerization-promoting protein family member 3 OS=Homo sapiens OX=9606 GN=TPPP3 PE=1 SV=1	1	5	5	5	0	0	0	0	0	0	0	0	0	0	0	0	0	0	0	0	0	0	0	0	0	0	0	0	0	0	0	0	0	0	0	0	0	0	0	5	5	1	0	0
sp|Q9BW27|NUP85_HUMAN	sp|Q9BW27|NUP85_HUMAN	15	15	15	sp|Q9BW27|NUP85_HUMAN Nuclear pore complex protein Nup85 OS=Homo sapiens OX=9606 GN=NUP85 PE=1 SV=1	1	15	15	15	0	0	0	0	0	0	0	0	0	0	0	0	0	0	0	0	0	0	0	11	14	0	0	0	0	0	0	0	0	0	0	0	0	0	0	0	0	0	0	0
sp|Q9BVM4|GGACT_HUMAN	sp|Q9BVM4|GGACT_HUMAN	6	6	6	sp|Q9BVM4|GGACT_HUMAN Gamma-glutamylaminecyclotransferase OS=Homo sapiens OX=9606 GN=GGACT PE=1 SV=2	1	6	6	6	0	0	0	0	0	0	0	0	0	0	0	0	0	0	0	0	0	0	0	0	0	0	0	0	0	0	0	0	0	0	0	0	0	0	0	0	0	0	6	6
sp|Q9BVL4|SELO_HUMAN	sp|Q9BVL4|SELO_HUMAN	12	12	12	sp|Q9BVL4|SELO_HUMAN Protein adenylyltransferase SelO, mitochondrial OS=Homo sapiens OX=9606 GN=SELENOO PE=1 SV=3	1	12	12	12	0	0	2	0	1	0	0	0	0	0	0	0	0	0	0	0	0	0	0	0	0	0	0	0	0	0	7	9	2	0	0	0	0	0	0	0	0	0	0	0
sp|Q9BVK6|TMED9_HUMAN;sp|Q7Z7H5|TMED4_HUMAN	sp|Q9BVK6|TMED9_HUMAN	3;1	3;1	3;1	sp|Q9BVK6|TMED9_HUMAN Transmembrane emp24 domain-containing protein 9 OS=Homo sapiens OX=9606 GN=TMED9 PE=1 SV=2	2	3	3	3	0	0	0	2	2	0	0	0	0	0	0	0	0	0	0	0	0	0	0	0	0	0	0	0	0	0	0	0	0	0	0	0	0	0	0	0	0	0	0	0
sp|Q9BVJ7|DUS23_HUMAN	sp|Q9BVJ7|DUS23_HUMAN	12	12	12	sp|Q9BVJ7|DUS23_HUMAN Dual specificity protein phosphatase 23 OS=Homo sapiens OX=9606 GN=DUSP23 PE=1 SV=1	1	12	12	12	1	0	0	1	0	0	1	1	1	1	1	1	0	0	1	0	0	0	0	0	0	0	0	0	0	0	0	0	0	0	0	0	0	0	0	0	0	0	0	0
sp|Q9BVG4|PBDC1_HUMAN	sp|Q9BVG4|PBDC1_HUMAN	8	8	8	sp|Q9BVG4|PBDC1_HUMAN Protein PBDC1 OS=Homo sapiens OX=9606 GN=PBDC1 PE=1 SV=1	1	8	8	8	5	4	7	5	5	3	1	0	2	1	1	4	5	5	7	7	8	7	5	5	3	0	1	0	0	0	0	0	0	0	0	0	0	0	0	0	1	1	0	1
sp|Q9BVA1|TBB2B_HUMAN	sp|Q9BVA1|TBB2B_HUMAN	27	7	1	sp|Q9BVA1|TBB2B_HUMAN Tubulin beta-2B chain OS=Homo sapiens OX=9606 GN=TUBB2B PE=1 SV=1	1	27	7	1	18	21	21	18	19	18	18	17	18	17	17	16	15	18	17	15	19	16	17	15	18	17	19	23	24	19	15	14	12	14	12	12	12	14	13	15	12	13	14	14
sp|Q9BV86|NTM1A_HUMAN	sp|Q9BV86|NTM1A_HUMAN	10	10	10	sp|Q9BV86|NTM1A_HUMAN N-terminal Xaa-Pro-Lys N-methyltransferase 1 OS=Homo sapiens OX=9606 GN=NTMT1 PE=1 SV=3	1	10	10	10	2	2	2	2	2	2	1	2	1	1	1	0	1	1	1	1	2	1	0	1	0	0	0	0	0	0	0	0	0	0	0	0	1	2	3	9	9	5	3	2
sp|Q9BV79|MECR_HUMAN	sp|Q9BV79|MECR_HUMAN	6	6	6	sp|Q9BV79|MECR_HUMAN Enoyl-[acyl-carrier-protein] reductase, mitochondrial OS=Homo sapiens OX=9606 GN=MECR PE=1 SV=2	1	6	6	6	0	0	0	0	1	0	0	0	0	0	0	0	0	0	0	0	0	0	0	0	0	0	0	0	0	0	0	0	0	0	0	0	0	0	0	0	0	3	5	5
sp|Q9BV57|MTND_HUMAN	sp|Q9BV57|MTND_HUMAN	13	13	13	sp|Q9BV57|MTND_HUMAN 1,2-dihydroxy-3-keto-5-methylthiopentene dioxygenase OS=Homo sapiens OX=9606 GN=ADI1 PE=1 SV=1	1	13	13	13	6	6	7	4	3	3	0	1	2	0	1	0	1	1	3	4	2	2	2	1	0	1	1	0	1	0	0	0	1	0	1	2	3	1	0	3	3	11	12	11
sp|Q9BV44|THUM3_HUMAN	sp|Q9BV44|THUM3_HUMAN	17	17	17	sp|Q9BV44|THUM3_HUMAN THUMP domain-containing protein 3 OS=Homo sapiens OX=9606 GN=THUMPD3 PE=1 SV=1	1	17	17	17	1	1	1	0	1	0	0	0	0	0	0	0	0	4	8	12	15	12	10	4	0	0	0	0	0	0	0	0	0	0	0	0	0	0	0	0	0	0	0	0
sp|Q9BV40|VAMP8_HUMAN	sp|Q9BV40|VAMP8_HUMAN	4	4	4	sp|Q9BV40|VAMP8_HUMAN Vesicle-associated membrane protein 8 OS=Homo sapiens OX=9606 GN=VAMP8 PE=1 SV=1	1	4	4	4	0	1	3	3	4	2	0	0	0	0	0	0	0	0	0	0	0	0	0	0	0	0	0	0	0	0	0	0	0	0	0	0	0	0	0	1	0	0	0	0
sp|Q9BV38|WDR18_HUMAN	sp|Q9BV38|WDR18_HUMAN	9	9	9	sp|Q9BV38|WDR18_HUMAN WD repeat-containing protein 18 OS=Homo sapiens OX=9606 GN=WDR18 PE=1 SV=2	1	9	9	9	0	0	0	8	6	2	1	0	0	0	0	0	0	0	0	0	0	0	0	0	0	0	0	0	0	0	0	0	0	0	3	3	3	2	0	1	0	0	0	0
sp|Q9BV36|MELPH_HUMAN	sp|Q9BV36|MELPH_HUMAN	10	10	10	sp|Q9BV36|MELPH_HUMAN Melanophilin OS=Homo sapiens OX=9606 GN=MLPH PE=1 SV=1	1	10	10	10	2	2	1	1	0	0	0	0	0	0	0	0	0	0	0	0	4	3	1	2	2	3	6	8	5	4	4	3	0	1	0	0	0	0	2	1	0	0	1	0
sp|Q9BV20|MTNA_HUMAN	sp|Q9BV20|MTNA_HUMAN	16	16	16	sp|Q9BV20|MTNA_HUMAN Methylthioribose-1-phosphate isomerase OS=Homo sapiens OX=9606 GN=MRI1 PE=1 SV=1	1	16	16	16	6	3	3	3	1	0	0	0	0	0	0	0	0	0	2	0	0	0	0	0	0	0	0	0	9	16	13	3	0	0	0	0	1	0	2	1	1	0	1	2
sp|Q9BV19|CA050_HUMAN	sp|Q9BV19|CA050_HUMAN	4	4	4	sp|Q9BV19|CA050_HUMAN Uncharacterized protein C1orf50 OS=Homo sapiens OX=9606 GN=C1orf50 PE=1 SV=2	1	4	4	4	0	0	0	0	0	0	0	0	0	0	1	4	0	0	0	0	0	0	0	0	0	0	0	0	0	0	0	0	0	0	0	0	0	0	0	0	0	0	0	0
sp|Q9BUW7|BBLN_HUMAN	sp|Q9BUW7|BBLN_HUMAN	2	2	2	sp|Q9BUW7|BBLN_HUMAN Bublin coiled-coil protein OS=Homo sapiens OX=9606 GN=BBLN PE=1 SV=1	1	2	2	2	0	0	0	0	0	0	0	0	0	0	0	0	0	0	0	0	0	0	0	0	0	0	1	0	0	0	0	0	0	1	1	1	0	0	0	0	0	0	0	0
sp|Q9BUR4|TCAB1_HUMAN	sp|Q9BUR4|TCAB1_HUMAN	1	1	1	sp|Q9BUR4|TCAB1_HUMAN Telomerase Cajal body protein 1 OS=Homo sapiens OX=9606 GN=WRAP53 PE=1 SV=1	1	1	1	1	0	0	0	0	0	0	0	0	0	0	0	0	0	0	0	0	1	1	0	0	0	0	0	0	0	0	0	0	0	0	0	0	0	0	0	0	0	0	0	0
sp|Q9BUJ2|HNRL1_HUMAN	sp|Q9BUJ2|HNRL1_HUMAN	23	23	23	sp|Q9BUJ2|HNRL1_HUMAN Heterogeneous nuclear ribonucleoprotein U-like protein 1 OS=Homo sapiens OX=9606 GN=HNRNPUL1 PE=1 SV=2	1	23	23	23	6	6	9	4	1	2	1	1	0	0	0	1	3	5	7	8	8	8	6	6	4	1	0	1	0	0	1	3	2	0	0	0	1	1	1	0	0	0	3	1
sp|Q9BUI4|RPC3_HUMAN	sp|Q9BUI4|RPC3_HUMAN	2	2	2	sp|Q9BUI4|RPC3_HUMAN DNA-directed RNA polymerase III subunit RPC3 OS=Homo sapiens OX=9606 GN=POLR3C PE=1 SV=1	1	2	2	2	0	0	0	0	0	1	0	0	0	0	0	0	0	0	0	0	0	0	0	0	0	0	0	0	0	0	0	0	0	0	0	0	0	0	0	0	0	0	0	0
sp|Q9BUH6|PAXX_HUMAN	sp|Q9BUH6|PAXX_HUMAN	10	10	10	sp|Q9BUH6|PAXX_HUMAN Protein PAXX OS=Homo sapiens OX=9606 GN=PAXX PE=1 SV=2	1	10	10	10	3	4	4	5	2	0	0	0	0	0	0	0	0	0	0	0	1	0	0	1	0	2	7	6	8	9	8	8	6	4	5	5	3	1	2	1	1	0	0	1
sp|Q9BUF5|TBB6_HUMAN	sp|Q9BUF5|TBB6_HUMAN	24	12	10	sp|Q9BUF5|TBB6_HUMAN Tubulin beta-6 chain OS=Homo sapiens OX=9606 GN=TUBB6 PE=1 SV=1	1	24	12	10	16	19	19	16	15	14	15	15	11	11	12	11	13	13	12	10	9	12	10	11	9	13	19	23	24	13	9	7	5	7	6	7	8	7	7	8	4	6	6	9
sp|Q9BUE6|ISCA1_HUMAN	sp|Q9BUE6|ISCA1_HUMAN	5	5	5	sp|Q9BUE6|ISCA1_HUMAN Iron-sulfur cluster assembly 1 homolog, mitochondrial OS=Homo sapiens OX=9606 GN=ISCA1 PE=1 SV=1	1	5	5	5	0	0	0	0	0	0	0	0	0	0	0	0	0	0	0	0	0	0	0	0	0	0	0	0	0	0	2	3	0	0	0	0	0	0	0	0	0	0	0	0
sp|Q9BUE0|MED18_HUMAN	sp|Q9BUE0|MED18_HUMAN	2	2	2	sp|Q9BUE0|MED18_HUMAN Mediator of RNA polymerase II transcription subunit 18 OS=Homo sapiens OX=9606 GN=MED18 PE=1 SV=1	1	2	2	2	0	0	0	0	0	0	0	0	0	0	0	0	0	0	0	0	0	0	0	0	0	0	0	0	0	0	0	0	0	0	0	0	2	0	0	0	0	0	0	0
sp|Q9BU89|DOHH_HUMAN	sp|Q9BU89|DOHH_HUMAN	12	12	12	sp|Q9BU89|DOHH_HUMAN Deoxyhypusine hydroxylase OS=Homo sapiens OX=9606 GN=DOHH PE=1 SV=1	1	12	12	12	4	5	6	5	2	2	0	0	0	0	0	0	0	0	0	0	0	0	0	0	0	0	0	0	0	2	0	0	0	4	8	11	10	0	0	0	2	0	2	2
sp|Q9BU02|THTPA_HUMAN	sp|Q9BU02|THTPA_HUMAN	10	10	10	sp|Q9BU02|THTPA_HUMAN Thiamine-triphosphatase OS=Homo sapiens OX=9606 GN=THTPA PE=1 SV=3	1	10	10	10	1	1	1	0	0	0	0	0	0	0	0	0	0	0	0	0	0	0	0	0	0	0	0	1	0	0	0	0	0	1	7	10	0	0	0	0	0	0	0	0
sp|Q9BTZ2|DHRS4_HUMAN;sp|Q6PKH6|DR4L2_HUMAN	sp|Q9BTZ2|DHRS4_HUMAN;sp|Q6PKH6|DR4L2_HUMAN	14;7	14;7	10;5	sp|Q9BTZ2|DHRS4_HUMAN Dehydrogenase/reductase SDR family member 4 OS=Homo sapiens OX=9606 GN=DHRS4 PE=1 SV=3;sp|Q6PKH6|DR4L2_HUMAN Dehydrogenase/reductase SDR family member 4-like 2 OS=Homo sapiens OX=9606 GN=DHRS4L2 PE=2 SV=1	2	14	14	10	3	5	4	4	4	1	1	1	0	1	0	0	0	0	1	0	0	1	0	0	1	0	0	0	0	0	6	5	0	0	0	1	1	0	0	0	1	5	10	13
sp|Q9BTY7|HGH1_HUMAN	sp|Q9BTY7|HGH1_HUMAN	2	2	2	sp|Q9BTY7|HGH1_HUMAN Protein HGH1 homolog OS=Homo sapiens OX=9606 GN=HGH1 PE=1 SV=1	1	2	2	2	0	0	0	0	0	0	0	0	0	0	0	0	0	0	0	0	0	0	0	0	0	0	2	1	0	0	0	0	0	0	0	0	0	0	0	0	0	0	0	0
sp|Q9BTY2|FUCO2_HUMAN	sp|Q9BTY2|FUCO2_HUMAN	17	17	17	sp|Q9BTY2|FUCO2_HUMAN Plasma alpha-L-fucosidase OS=Homo sapiens OX=9606 GN=FUCA2 PE=1 SV=2	1	17	17	17	8	11	9	5	4	1	0	0	0	0	0	0	0	1	2	0	7	8	1	0	0	0	5	8	13	13	8	8	1	1	0	1	2	1	1	0	2	1	3	3
sp|Q9BTW9|TBCD_HUMAN	sp|Q9BTW9|TBCD_HUMAN	41	41	41	sp|Q9BTW9|TBCD_HUMAN Tubulin-specific chaperone D OS=Homo sapiens OX=9606 GN=TBCD PE=1 SV=2	1	41	41	41	3	5	4	3	1	0	0	0	1	0	0	0	0	0	0	1	37	35	19	0	0	0	1	0	0	0	0	0	0	0	0	0	0	0	0	0	0	0	0	0
sp|Q9BTV6|DPH7_HUMAN	sp|Q9BTV6|DPH7_HUMAN	11	11	11	sp|Q9BTV6|DPH7_HUMAN Diphthine methyltransferase OS=Homo sapiens OX=9606 GN=DPH7 PE=1 SV=2	1	11	11	11	0	0	0	0	0	0	0	0	0	0	0	0	0	0	0	0	0	0	0	0	0	0	0	0	0	0	0	0	0	0	0	2	11	6	1	0	0	0	0	0
sp|Q9BTU6|P4K2A_HUMAN	sp|Q9BTU6|P4K2A_HUMAN	5	5	5	sp|Q9BTU6|P4K2A_HUMAN Phosphatidylinositol 4-kinase type 2-alpha OS=Homo sapiens OX=9606 GN=PI4K2A PE=1 SV=1	1	5	5	5	0	0	0	0	4	1	1	0	0	0	0	0	0	0	0	0	0	1	0	0	0	0	0	0	0	0	0	0	0	0	0	0	0	0	0	0	0	0	0	0
sp|Q9BTT0|AN32E_HUMAN	sp|Q9BTT0|AN32E_HUMAN	10	10	10	sp|Q9BTT0|AN32E_HUMAN Acidic leucine-rich nuclear phosphoprotein 32 family member E OS=Homo sapiens OX=9606 GN=ANP32E PE=1 SV=1	1	10	10	10	9	9	8	5	5	2	2	2	2	2	3	2	2	3	4	3	5	10	8	6	4	6	7	5	0	1	1	0	0	1	2	1	2	1	2	4	3	4	5	4
sp|Q9BTM9|URM1_HUMAN	sp|Q9BTM9|URM1_HUMAN	4	4	4	sp|Q9BTM9|URM1_HUMAN Ubiquitin-related modifier 1 OS=Homo sapiens OX=9606 GN=URM1 PE=1 SV=1	1	4	4	4	1	1	2	2	0	0	0	0	0	0	0	0	0	1	1	0	0	1	0	0	0	0	0	0	0	0	0	0	0	0	1	0	1	0	0	1	1	4	3	2
sp|Q9BTK6|PAGR1_HUMAN	sp|Q9BTK6|PAGR1_HUMAN	4	4	4	sp|Q9BTK6|PAGR1_HUMAN PAXIP1-associated glutamate-rich protein 1 OS=Homo sapiens OX=9606 GN=PAGR1 PE=1 SV=1	1	4	4	4	0	0	0	0	0	0	0	0	0	0	0	0	0	1	0	0	0	0	2	4	3	0	0	0	0	0	0	0	0	0	0	0	0	0	0	0	0	0	0	0
sp|Q9BTE7|DCNL5_HUMAN;sp|Q92564|DCNL4_HUMAN	sp|Q9BTE7|DCNL5_HUMAN	3;1	3;1	3;1	sp|Q9BTE7|DCNL5_HUMAN DCN1-like protein 5 OS=Homo sapiens OX=9606 GN=DCUN1D5 PE=1 SV=1	2	3	3	3	0	0	0	0	0	0	0	0	0	0	0	0	0	0	0	0	0	0	0	0	0	0	0	0	0	0	0	0	0	0	0	0	3	2	0	0	0	0	0	0
sp|Q9BTE6|AASD1_HUMAN	sp|Q9BTE6|AASD1_HUMAN	14	14	14	sp|Q9BTE6|AASD1_HUMAN Alanyl-tRNA editing protein Aarsd1 OS=Homo sapiens OX=9606 GN=AARSD1 PE=1 SV=2	1	14	14	14	0	1	0	0	0	0	0	0	0	0	0	0	0	0	0	0	0	0	8	13	10	0	0	0	0	0	0	0	0	0	0	0	0	0	0	0	0	0	0	0
sp|Q9BTE1|DCTN5_HUMAN	sp|Q9BTE1|DCTN5_HUMAN	4	4	4	sp|Q9BTE1|DCTN5_HUMAN Dynactin subunit 5 OS=Homo sapiens OX=9606 GN=DCTN5 PE=1 SV=1	1	4	4	4	1	0	1	0	0	1	4	4	4	1	1	0	1	1	0	0	0	0	0	0	0	0	0	0	0	0	0	0	0	0	0	0	0	0	0	0	0	0	0	0
sp|Q9BT78|CSN4_HUMAN	sp|Q9BT78|CSN4_HUMAN	20	20	20	sp|Q9BT78|CSN4_HUMAN COP9 signalosome complex subunit 4 OS=Homo sapiens OX=9606 GN=COPS4 PE=1 SV=1	1	20	20	20	4	2	5	3	2	0	0	1	2	8	13	18	16	13	2	0	0	0	0	0	0	0	0	0	0	5	14	4	2	0	0	0	0	0	0	0	0	0	1	0
sp|Q9BT73|PSMG3_HUMAN	sp|Q9BT73|PSMG3_HUMAN	7	7	7	sp|Q9BT73|PSMG3_HUMAN Proteasome assembly chaperone 3 OS=Homo sapiens OX=9606 GN=PSMG3 PE=1 SV=1	1	7	7	7	3	1	2	2	1	0	0	0	0	0	0	0	2	3	5	5	4	4	2	0	0	0	0	0	0	0	0	0	0	0	0	0	0	0	0	2	3	5	2	1
sp|Q9BT67|NFIP1_HUMAN	sp|Q9BT67|NFIP1_HUMAN	3	3	3	sp|Q9BT67|NFIP1_HUMAN NEDD4 family-interacting protein 1 OS=Homo sapiens OX=9606 GN=NDFIP1 PE=1 SV=1	1	3	3	3	0	0	0	2	3	1	0	0	0	0	0	0	0	0	0	0	0	0	0	0	0	0	0	0	0	0	0	0	0	0	0	0	0	0	0	0	0	0	0	0
sp|Q9BT30|ALKB7_HUMAN	sp|Q9BT30|ALKB7_HUMAN	2	2	2	sp|Q9BT30|ALKB7_HUMAN Alpha-ketoglutarate-dependent dioxygenase alkB homolog 7, mitochondrial OS=Homo sapiens OX=9606 GN=ALKBH7 PE=1 SV=1	1	2	2	2	0	0	0	0	0	0	0	0	0	0	0	0	0	0	0	0	0	0	0	0	0	0	0	0	0	0	0	0	0	0	0	0	0	0	0	0	0	0	0	1
sp|Q9BT09|CNPY3_HUMAN	sp|Q9BT09|CNPY3_HUMAN	12	12	12	sp|Q9BT09|CNPY3_HUMAN Protein canopy homolog 3 OS=Homo sapiens OX=9606 GN=CNPY3 PE=1 SV=1	1	12	12	12	3	5	3	4	2	0	1	0	0	2	1	0	1	2	0	1	3	1	2	1	0	0	0	0	1	9	9	7	6	6	4	2	1	0	1	0	1	1	2	1
sp|Q9BSY4|CHCH5_HUMAN	sp|Q9BSY4|CHCH5_HUMAN	7	7	7	sp|Q9BSY4|CHCH5_HUMAN Coiled-coil-helix-coiled-coil-helix domain-containing protein 5 OS=Homo sapiens OX=9606 GN=CHCHD5 PE=1 SV=1	1	7	7	7	0	0	1	0	0	0	0	0	0	0	0	0	0	0	0	0	0	0	0	0	0	0	0	0	0	0	0	0	0	0	0	0	0	0	0	0	0	1	5	6
sp|Q9BSL1|UBAC1_HUMAN	sp|Q9BSL1|UBAC1_HUMAN	7	7	7	sp|Q9BSL1|UBAC1_HUMAN Ubiquitin-associated domain-containing protein 1 OS=Homo sapiens OX=9606 GN=UBAC1 PE=1 SV=1	1	7	7	7	0	0	0	0	0	0	0	0	0	0	0	0	0	0	0	1	0	0	0	0	0	3	7	0	0	0	0	2	0	0	0	0	0	0	0	0	0	0	0	0
sp|Q9BSJ8|ESYT1_HUMAN	sp|Q9BSJ8|ESYT1_HUMAN	14	14	14	sp|Q9BSJ8|ESYT1_HUMAN Extended synaptotagmin-1 OS=Homo sapiens OX=9606 GN=ESYT1 PE=1 SV=1	1	14	14	14	1	0	2	3	4	2	0	0	0	0	1	0	1	0	0	0	0	0	0	0	0	0	0	0	0	0	0	0	0	0	0	0	0	0	0	0	0	2	6	6
sp|Q9BSJ2|GCP2_HUMAN	sp|Q9BSJ2|GCP2_HUMAN	2	2	2	sp|Q9BSJ2|GCP2_HUMAN Gamma-tubulin complex component 2 OS=Homo sapiens OX=9606 GN=TUBGCP2 PE=1 SV=2	1	2	2	2	0	0	0	1	0	0	0	0	0	0	0	0	0	0	0	0	0	0	0	0	0	0	0	0	0	0	0	0	0	0	0	0	0	0	0	0	0	0	0	1
sp|Q9BSH5|HDHD3_HUMAN	sp|Q9BSH5|HDHD3_HUMAN	15	15	15	sp|Q9BSH5|HDHD3_HUMAN Haloacid dehalogenase-like hydrolase domain-containing protein 3 OS=Homo sapiens OX=9606 GN=HDHD3 PE=1 SV=1	1	15	15	15	2	2	2	2	1	1	0	0	0	0	0	0	0	0	0	0	0	0	0	0	0	0	0	0	0	0	0	0	0	0	0	0	0	1	8	15	14	9	1	0
sp|Q9BSH4|TACO1_HUMAN	sp|Q9BSH4|TACO1_HUMAN	15	15	15	sp|Q9BSH4|TACO1_HUMAN Translational activator of cytochrome c oxidase 1 OS=Homo sapiens OX=9606 GN=TACO1 PE=1 SV=1	1	15	15	15	0	2	2	2	1	0	0	0	0	0	0	0	0	0	0	0	0	0	0	0	0	0	0	0	0	0	0	0	0	0	0	0	0	0	0	0	1	3	4	7
sp|Q9BSE5|SPEB_HUMAN	sp|Q9BSE5|SPEB_HUMAN	6	6	6	sp|Q9BSE5|SPEB_HUMAN Agmatinase, mitochondrial OS=Homo sapiens OX=9606 GN=AGMAT PE=1 SV=2	1	6	6	6	0	1	2	1	0	0	0	0	0	0	0	0	0	0	0	0	0	0	0	0	0	0	0	0	0	1	2	1	1	0	0	0	0	0	0	0	0	0	0	0
sp|Q9BS40|LXN_HUMAN	sp|Q9BS40|LXN_HUMAN	6	6	6	sp|Q9BS40|LXN_HUMAN Latexin OS=Homo sapiens OX=9606 GN=LXN PE=1 SV=2	1	6	6	6	4	4	5	4	3	2	3	4	4	2	3	3	3	3	4	2	4	2	2	3	4	2	1	1	1	2	1	2	2	3	1	3	3	2	4	6	6	6	4	2
sp|Q9BS26|ERP44_HUMAN	sp|Q9BS26|ERP44_HUMAN	20	20	20	sp|Q9BS26|ERP44_HUMAN Endoplasmic reticulum resident protein 44 OS=Homo sapiens OX=9606 GN=ERP44 PE=1 SV=1	1	20	20	20	13	15	16	15	15	11	11	6	8	8	8	8	10	10	16	15	17	14	15	16	19	20	18	18	16	11	11	9	7	4	5	8	9	7	5	8	6	5	10	10
sp|Q9BS18|APC13_HUMAN	sp|Q9BS18|APC13_HUMAN	3	3	3	sp|Q9BS18|APC13_HUMAN Anaphase-promoting complex subunit 13 OS=Homo sapiens OX=9606 GN=ANAPC13 PE=1 SV=1	1	3	3	3	0	0	0	0	0	0	0	0	0	0	0	0	0	0	0	0	0	0	0	0	0	0	0	0	0	0	0	0	0	1	3	1	1	0	0	0	0	0	0	0
sp|Q9BRX5|PSF3_HUMAN	sp|Q9BRX5|PSF3_HUMAN	9	9	9	sp|Q9BRX5|PSF3_HUMAN DNA replication complex GINS protein PSF3 OS=Homo sapiens OX=9606 GN=GINS3 PE=1 SV=1	1	9	9	9	0	0	1	0	0	0	0	0	0	0	0	0	0	0	0	0	0	0	0	0	0	0	3	9	3	0	0	0	0	0	0	0	0	0	0	0	0	0	0	0
sp|Q9BRV8|SIKE1_HUMAN	sp|Q9BRV8|SIKE1_HUMAN	9	9	9	sp|Q9BRV8|SIKE1_HUMAN Suppressor of IKBKE 1 OS=Homo sapiens OX=9606 GN=SIKE1 PE=1 SV=1	1	9	9	9	0	0	0	0	0	0	0	0	0	0	0	0	0	0	0	0	0	0	0	0	0	0	0	0	0	0	0	0	8	7	0	0	0	0	0	0	0	0	0	0
sp|Q9BRT9|SLD5_HUMAN	sp|Q9BRT9|SLD5_HUMAN	6	6	6	sp|Q9BRT9|SLD5_HUMAN DNA replication complex GINS protein SLD5 OS=Homo sapiens OX=9606 GN=GINS4 PE=1 SV=1	1	6	6	6	0	0	0	0	0	0	0	0	0	0	0	0	0	0	0	0	0	0	0	0	0	0	1	6	2	0	0	1	0	0	0	0	0	0	0	0	0	0	0	0
sp|Q9BRT8|CBWD1_HUMAN;sp|Q8IUF1|CBWD2_HUMAN;sp|Q5RIA9|CBWD5_HUMAN;sp|Q5JTY5|CBWD3_HUMAN;sp|Q4V339|CBWD6_HUMAN	sp|Q9BRT8|CBWD1_HUMAN;sp|Q8IUF1|CBWD2_HUMAN;sp|Q5RIA9|CBWD5_HUMAN;sp|Q5JTY5|CBWD3_HUMAN;sp|Q4V339|CBWD6_HUMAN	1;1;1;1;1	1;1;1;1;1	1;1;1;1;1	sp|Q9BRT8|CBWD1_HUMAN COBW domain-containing protein 1 OS=Homo sapiens OX=9606 GN=CBWD1 PE=1 SV=1;sp|Q8IUF1|CBWD2_HUMAN COBW domain-containing protein 2 OS=Homo sapiens OX=9606 GN=CBWD2 PE=2 SV=1;sp|Q5RIA9|CBWD5_HUMAN COBW domain-containing protein 5 OS=Ho	5	1	1	1	0	0	0	0	0	0	0	0	0	0	0	0	0	0	0	0	0	0	0	0	0	0	0	0	1	0	0	0	0	0	0	0	0	0	0	0	0	0	0	0
sp|Q9BRT6|LLPH_HUMAN	sp|Q9BRT6|LLPH_HUMAN	2	2	2	sp|Q9BRT6|LLPH_HUMAN Protein LLP homolog OS=Homo sapiens OX=9606 GN=LLPH PE=1 SV=1	1	2	2	2	1	1	1	1	2	0	0	0	0	0	0	0	0	0	0	0	1	0	0	1	1	1	0	0	0	0	0	0	0	0	0	0	0	0	0	0	0	0	1	0
sp|Q9BRT3|MIEN1_HUMAN	sp|Q9BRT3|MIEN1_HUMAN	6	6	6	sp|Q9BRT3|MIEN1_HUMAN Migration and invasion enhancer 1 OS=Homo sapiens OX=9606 GN=MIEN1 PE=1 SV=1	1	6	6	6	3	2	2	0	0	0	0	0	0	0	1	0	0	0	0	1	0	0	0	0	0	0	0	0	0	0	0	0	0	0	0	0	0	4	5	6	4	2	0	1
sp|Q9BRT2|UQCC2_HUMAN	sp|Q9BRT2|UQCC2_HUMAN	3	3	3	sp|Q9BRT2|UQCC2_HUMAN Ubiquinol-cytochrome-c reductase complex assembly factor 2 OS=Homo sapiens OX=9606 GN=UQCC2 PE=1 SV=1	1	3	3	3	0	0	0	0	0	0	0	0	0	0	0	0	0	0	0	0	0	0	0	0	0	0	0	0	0	0	0	0	0	0	0	0	0	0	0	0	0	0	0	2
sp|Q9BRQ0|PYGO2_HUMAN	sp|Q9BRQ0|PYGO2_HUMAN	2	2	2	sp|Q9BRQ0|PYGO2_HUMAN Pygopus homolog 2 OS=Homo sapiens OX=9606 GN=PYGO2 PE=1 SV=2	1	2	2	2	0	0	0	0	0	0	0	0	0	0	0	0	1	1	0	0	0	0	0	0	0	0	0	0	0	0	0	0	0	0	0	0	0	0	0	0	0	0	0	0
sp|Q9BRP8|PYM1_HUMAN	sp|Q9BRP8|PYM1_HUMAN	7	7	7	sp|Q9BRP8|PYM1_HUMAN Partner of Y14 and mago OS=Homo sapiens OX=9606 GN=PYM1 PE=1 SV=1	1	7	7	7	0	0	0	1	3	3	7	3	2	2	0	0	1	1	1	2	1	1	1	1	2	5	5	4	1	0	0	0	0	0	0	0	0	0	0	1	1	2	2	3
sp|Q9BRP4|PAAF1_HUMAN	sp|Q9BRP4|PAAF1_HUMAN	12	12	12	sp|Q9BRP4|PAAF1_HUMAN Proteasomal ATPase-associated factor 1 OS=Homo sapiens OX=9606 GN=PAAF1 PE=1 SV=2	1	12	12	12	2	3	2	3	0	1	1	8	7	9	1	0	0	0	0	1	3	5	0	1	0	0	0	0	0	0	0	0	0	0	0	0	0	0	0	0	0	0	0	0
sp|Q9BRK5|CAB45_HUMAN	sp|Q9BRK5|CAB45_HUMAN	13	13	13	sp|Q9BRK5|CAB45_HUMAN 45 kDa calcium-binding protein OS=Homo sapiens OX=9606 GN=SDF4 PE=1 SV=1	1	13	13	13	4	4	1	2	0	0	0	0	0	0	0	0	0	3	2	3	4	8	10	9	9	4	2	0	0	0	0	0	0	0	0	0	0	1	0	0	2	1	0	1
sp|Q9BRJ6|CG050_HUMAN	sp|Q9BRJ6|CG050_HUMAN	4	4	4	sp|Q9BRJ6|CG050_HUMAN Uncharacterized protein C7orf50 OS=Homo sapiens OX=9606 GN=C7orf50 PE=1 SV=1	1	4	4	4	0	0	0	0	3	3	0	0	0	0	0	0	0	0	0	0	0	0	0	0	0	0	0	0	0	0	0	0	0	0	0	0	0	0	0	0	0	0	0	0
sp|Q9BRJ2|RM45_HUMAN	sp|Q9BRJ2|RM45_HUMAN	12	12	12	sp|Q9BRJ2|RM45_HUMAN 39S ribosomal protein L45, mitochondrial OS=Homo sapiens OX=9606 GN=MRPL45 PE=1 SV=2	1	12	12	12	0	0	0	0	0	8	12	2	0	0	0	0	0	0	0	0	0	0	0	0	0	0	0	0	0	0	0	0	0	0	0	0	0	0	0	0	0	0	0	0
sp|Q9BRG1|VPS25_HUMAN	sp|Q9BRG1|VPS25_HUMAN	4	4	4	sp|Q9BRG1|VPS25_HUMAN Vacuolar protein-sorting-associated protein 25 OS=Homo sapiens OX=9606 GN=VPS25 PE=1 SV=1	1	4	4	4	0	0	0	0	0	0	0	0	0	0	0	0	0	0	0	0	0	0	0	0	2	3	0	0	0	0	0	0	0	0	0	0	0	0	0	0	0	0	0	0
sp|Q9BRF8|CPPED_HUMAN	sp|Q9BRF8|CPPED_HUMAN	14	14	14	sp|Q9BRF8|CPPED_HUMAN Serine/threonine-protein phosphatase CPPED1 OS=Homo sapiens OX=9606 GN=CPPED1 PE=1 SV=3	1	14	14	14	9	10	9	10	7	6	3	1	3	2	3	2	2	3	2	3	4	5	3	2	4	2	1	0	1	1	2	1	1	3	2	4	3	2	7	14	14	12	9	6
sp|Q9BRA2|TXD17_HUMAN	sp|Q9BRA2|TXD17_HUMAN	8	8	8	sp|Q9BRA2|TXD17_HUMAN Thioredoxin domain-containing protein 17 OS=Homo sapiens OX=9606 GN=TXNDC17 PE=1 SV=1	1	8	8	8	6	6	6	6	5	5	3	4	3	2	4	3	3	2	4	3	4	4	4	5	4	4	2	2	4	3	2	5	3	5	3	4	3	2	1	4	4	5	7	8
sp|Q9BR76|COR1B_HUMAN;sp|A9Z1Z3|FR1L4_HUMAN	sp|Q9BR76|COR1B_HUMAN	24;1	24;1	24;1	sp|Q9BR76|COR1B_HUMAN Coronin-1B OS=Homo sapiens OX=9606 GN=CORO1B PE=1 SV=1	2	24	24	24	16	16	14	13	11	11	10	9	13	11	9	9	9	12	13	18	23	21	21	19	17	16	12	8	7	6	4	4	5	4	6	9	9	11	13	16	9	6	11	11
sp|Q9BR61|ACBD6_HUMAN	sp|Q9BR61|ACBD6_HUMAN	8	8	8	sp|Q9BR61|ACBD6_HUMAN Acyl-CoA-binding domain-containing protein 6 OS=Homo sapiens OX=9606 GN=ACBD6 PE=1 SV=1	1	8	8	8	1	0	0	0	0	0	0	0	0	0	0	0	0	0	0	0	0	0	0	0	0	0	0	0	0	0	0	0	0	1	4	4	0	0	0	1	0	0	1	0
sp|Q9BQP7|MGME1_HUMAN	sp|Q9BQP7|MGME1_HUMAN	2	2	2	sp|Q9BQP7|MGME1_HUMAN Mitochondrial genome maintenance exonuclease 1 OS=Homo sapiens OX=9606 GN=MGME1 PE=1 SV=1	1	2	2	2	0	0	0	0	0	1	1	1	1	1	0	1	0	0	0	1	0	0	0	0	0	0	0	0	0	0	0	0	0	0	0	0	0	0	0	0	0	0	0	0
sp|Q9BQI0|AIF1L_HUMAN	sp|Q9BQI0|AIF1L_HUMAN	8	8	8	sp|Q9BQI0|AIF1L_HUMAN Allograft inflammatory factor 1-like OS=Homo sapiens OX=9606 GN=AIF1L PE=1 SV=1	1	8	8	8	0	0	0	0	0	0	0	0	0	0	0	0	0	0	0	0	0	0	0	0	0	0	0	0	0	0	0	0	0	0	0	0	0	0	1	3	6	8	4	2
sp|Q9BQE9|BCL7B_HUMAN	sp|Q9BQE9|BCL7B_HUMAN	2	2	2	sp|Q9BQE9|BCL7B_HUMAN B-cell CLL/lymphoma 7 protein family member B OS=Homo sapiens OX=9606 GN=BCL7B PE=1 SV=1	1	2	2	2	0	0	0	0	0	0	0	0	0	0	0	0	0	0	0	0	0	0	0	0	2	0	0	0	0	0	0	0	0	0	0	0	0	0	0	0	0	0	0	0
sp|Q9BQE3|TBA1C_HUMAN	sp|Q9BQE3|TBA1C_HUMAN	32	32	3	sp|Q9BQE3|TBA1C_HUMAN Tubulin alpha-1C chain OS=Homo sapiens OX=9606 GN=TUBA1C PE=1 SV=1	1	32	32	3	22	28	27	23	21	22	22	21	21	22	20	21	21	23	22	21	22	20	19	20	20	20	23	24	24	22	19	16	17	16	16	19	19	18	16	17	17	17	16	17
sp|Q9BQC6|RT63_HUMAN	sp|Q9BQC6|RT63_HUMAN	2	2	2	sp|Q9BQC6|RT63_HUMAN Ribosomal protein 63, mitochondrial OS=Homo sapiens OX=9606 GN=MRPL57 PE=1 SV=1	1	2	2	2	0	0	0	0	0	2	2	2	0	0	0	0	0	0	0	0	0	0	0	0	0	0	0	0	0	0	0	0	0	0	0	0	0	0	0	0	0	0	0	0
sp|Q9BQA1|MEP50_HUMAN	sp|Q9BQA1|MEP50_HUMAN	12	12	12	sp|Q9BQA1|MEP50_HUMAN Methylosome protein 50 OS=Homo sapiens OX=9606 GN=WDR77 PE=1 SV=1	1	12	12	12	7	8	9	6	4	4	4	5	9	12	12	10	6	4	5	4	6	2	4	5	2	2	4	2	2	1	3	3	2	1	2	3	4	5	2	4	2	4	6	6
sp|Q9BQ87|TBL1Y_HUMAN	sp|Q9BQ87|TBL1Y_HUMAN	6	1	1	sp|Q9BQ87|TBL1Y_HUMAN F-box-like/WD repeat-containing protein TBL1Y OS=Homo sapiens OX=9606 GN=TBL1Y PE=1 SV=1	1	6	1	1	3	3	3	3	1	0	3	4	3	3	0	0	0	1	1	0	0	0	0	2	1	1	1	1	1	0	0	0	0	3	4	3	1	1	2	2	0	1	0	1
sp|Q9BQ69|MACD1_HUMAN	sp|Q9BQ69|MACD1_HUMAN	11	11	11	sp|Q9BQ69|MACD1_HUMAN ADP-ribose glycohydrolase MACROD1 OS=Homo sapiens OX=9606 GN=MACROD1 PE=1 SV=2	1	11	11	11	0	4	1	1	1	1	1	0	0	0	0	0	0	1	0	0	0	0	0	0	0	0	0	0	0	0	0	0	0	0	0	0	1	0	0	0	0	0	0	1
sp|Q9BQ67|GRWD1_HUMAN	sp|Q9BQ67|GRWD1_HUMAN	4	4	4	sp|Q9BQ67|GRWD1_HUMAN Glutamate-rich WD repeat-containing protein 1 OS=Homo sapiens OX=9606 GN=GRWD1 PE=1 SV=1	1	4	4	4	2	0	1	0	1	0	0	0	0	0	0	0	0	0	0	0	0	0	0	0	0	0	0	0	0	0	0	2	2	0	0	1	0	0	0	0	0	0	0	0
sp|Q9BQ52|RNZ2_HUMAN	sp|Q9BQ52|RNZ2_HUMAN	33	33	33	sp|Q9BQ52|RNZ2_HUMAN Zinc phosphodiesterase ELAC protein 2 OS=Homo sapiens OX=9606 GN=ELAC2 PE=1 SV=2	1	33	33	33	7	10	8	11	7	1	1	1	1	1	0	0	0	1	2	0	7	23	24	30	26	20	2	0	0	0	0	0	0	0	0	0	0	0	0	0	0	0	5	2
sp|Q9BPZ3|PAIP2_HUMAN	sp|Q9BPZ3|PAIP2_HUMAN	2	2	2	sp|Q9BPZ3|PAIP2_HUMAN Polyadenylate-binding protein-interacting protein 2 OS=Homo sapiens OX=9606 GN=PAIP2 PE=1 SV=1	1	2	2	2	0	0	0	0	0	0	0	0	0	0	0	0	0	0	0	0	0	0	0	0	0	0	0	0	0	0	0	0	0	0	0	0	0	0	0	0	0	0	0	0
sp|Q9BPX5|ARP5L_HUMAN	sp|Q9BPX5|ARP5L_HUMAN	10	10	9	sp|Q9BPX5|ARP5L_HUMAN Actin-related protein 2/3 complex subunit 5-like protein OS=Homo sapiens OX=9606 GN=ARPC5L PE=1 SV=1	1	10	10	9	1	1	2	2	2	3	2	1	3	1	3	1	1	1	1	2	1	1	2	8	9	8	3	1	0	0	0	0	1	0	1	2	0	0	0	1	0	1	0	2
sp|Q9BPW8|NIPS1_HUMAN	sp|Q9BPW8|NIPS1_HUMAN	8	8	8	sp|Q9BPW8|NIPS1_HUMAN Protein NipSnap homolog 1 OS=Homo sapiens OX=9606 GN=NIPSNAP1 PE=1 SV=1	1	8	8	8	0	0	0	0	5	8	4	2	1	0	0	0	0	0	0	0	0	0	0	0	0	0	0	0	0	0	0	0	0	0	0	0	0	0	0	0	0	0	0	0
sp|Q9BPU6|DPYL5_HUMAN	sp|Q9BPU6|DPYL5_HUMAN	27	27	27	sp|Q9BPU6|DPYL5_HUMAN Dihydropyrimidinase-related protein 5 OS=Homo sapiens OX=9606 GN=DPYSL5 PE=1 SV=1	1	27	27	27	9	6	7	4	5	2	2	0	1	1	0	1	1	3	4	5	10	21	24	22	13	4	0	0	1	0	0	0	0	1	0	0	0	0	0	0	0	0	1	0
sp|Q99996|AKAP9_HUMAN	sp|Q99996|AKAP9_HUMAN	9	9	9	sp|Q99996|AKAP9_HUMAN A-kinase anchor protein 9 OS=Homo sapiens OX=9606 GN=AKAP9 PE=1 SV=4	1	9	9	9	0	1	0	0	0	6	0	0	0	0	0	0	1	0	0	0	0	0	0	0	0	0	1	1	0	1	0	0	0	0	0	0	0	0	0	0	0	0	0	0
sp|Q99988|GDF15_HUMAN	sp|Q99988|GDF15_HUMAN	2	2	2	sp|Q99988|GDF15_HUMAN Growth/differentiation factor 15 OS=Homo sapiens OX=9606 GN=GDF15 PE=1 SV=3	1	2	2	2	0	0	0	0	0	0	0	0	0	0	0	0	0	0	0	0	0	0	0	0	0	0	0	0	0	0	0	0	0	0	0	0	0	0	0	0	0	0	0	0
sp|Q99973|TEP1_HUMAN	sp|Q99973|TEP1_HUMAN	5	5	5	sp|Q99973|TEP1_HUMAN Telomerase protein component 1 OS=Homo sapiens OX=9606 GN=TEP1 PE=1 SV=2	1	5	5	5	0	0	1	0	2	3	0	0	0	0	0	0	0	0	1	0	0	0	0	0	0	0	0	0	0	0	0	0	0	0	0	0	0	0	0	0	0	0	0	0
sp|Q99961|SH3G1_HUMAN;sp|Q99962|SH3G2_HUMAN	sp|Q99961|SH3G1_HUMAN	7;1	7;1	7;1	sp|Q99961|SH3G1_HUMAN Endophilin-A2 OS=Homo sapiens OX=9606 GN=SH3GL1 PE=1 SV=1	2	7	7	7	0	0	0	0	0	0	0	0	0	0	0	0	0	0	0	0	0	4	5	6	3	3	0	0	0	0	0	1	2	0	0	0	0	0	0	0	1	1	1	0
sp|Q99933|BAG1_HUMAN	sp|Q99933|BAG1_HUMAN	6	6	6	sp|Q99933|BAG1_HUMAN BAG family molecular chaperone regulator 1 OS=Homo sapiens OX=9606 GN=BAG1 PE=1 SV=4	1	6	6	6	1	1	1	0	1	0	1	2	0	0	0	0	0	2	3	4	4	3	3	3	1	0	0	0	0	0	0	0	0	0	0	0	0	0	0	0	0	1	0	0
sp|Q99880|H2B1L_HUMAN;sp|Q99879|H2B1M_HUMAN;sp|Q99877|H2B1N_HUMAN;sp|Q93079|H2B1H_HUMAN;sp|Q5QNW6|H2B2F_HUMAN;sp|P62807|H2B1C_HUMAN;sp|P58876|H2B1D_HUMAN;sp|P57053|H2BFS_HUMAN;sp|O60814|H2B1K_HUMAN;sp|Q96A08|H2B1A_HUMAN;sp|A0A2R8Y619|H2BE1_HUMAN	sp|Q99880|H2B1L_HUMAN;sp|Q99879|H2B1M_HUMAN;sp|Q99877|H2B1N_HUMAN;sp|Q93079|H2B1H_HUMAN;sp|Q5QNW6|H2B2F_HUMAN;sp|P62807|H2B1C_HUMAN;sp|P58876|H2B1D_HUMAN;sp|P57053|H2BFS_HUMAN;sp|O60814|H2B1K_HUMAN;sp|Q96A08|H2B1A_HUMAN	6;6;6;6;6;6;6;6;6;3;1	2;2;2;2;2;2;2;2;2;0;0	2;2;2;2;2;2;2;2;2;0;0	sp|Q99880|H2B1L_HUMAN Histone H2B type 1-L OS=Homo sapiens OX=9606 GN=H2BC13 PE=1 SV=3;sp|Q99879|H2B1M_HUMAN Histone H2B type 1-M OS=Homo sapiens OX=9606 GN=H2BC14 PE=1 SV=3;sp|Q99877|H2B1N_HUMAN Histone H2B type 1-N OS=Homo sapiens OX=9606 GN=H2BC15 PE=1	11	6	2	2	0	2	5	6	6	5	5	5	5	5	4	3	4	3	2	1	4	3	3	2	1	3	3	2	0	0	1	2	0	0	1	1	2	1	1	0	0	0	1	1
sp|Q99873|ANM1_HUMAN	sp|Q99873|ANM1_HUMAN	25	25	21	sp|Q99873|ANM1_HUMAN Protein arginine N-methyltransferase 1 OS=Homo sapiens OX=9606 GN=PRMT1 PE=1 SV=3	1	25	25	21	19	19	20	16	18	10	13	10	14	20	20	21	24	22	17	15	13	9	8	6	9	7	7	6	8	7	7	8	5	5	4	9	13	10	8	12	11	13	9	16
sp|Q99836|MYD88_HUMAN	sp|Q99836|MYD88_HUMAN	3	3	3	sp|Q99836|MYD88_HUMAN Myeloid differentiation primary response protein MyD88 OS=Homo sapiens OX=9606 GN=MYD88 PE=1 SV=1	1	3	3	3	0	0	0	0	0	0	0	0	0	0	0	0	0	0	0	0	0	0	0	0	0	0	0	0	0	0	0	0	0	0	0	0	0	0	2	2	0	0	0	0
sp|Q99832|TCPH_HUMAN	sp|Q99832|TCPH_HUMAN	34	34	34	sp|Q99832|TCPH_HUMAN T-complex protein 1 subunit eta OS=Homo sapiens OX=9606 GN=CCT7 PE=1 SV=2	1	34	34	34	17	17	17	20	20	29	28	30	33	26	16	12	12	13	11	12	13	11	10	10	10	8	8	10	8	7	18	17	12	7	8	7	7	4	8	9	7	5	9	11
sp|Q99829|CPNE1_HUMAN	sp|Q99829|CPNE1_HUMAN	23	23	23	sp|Q99829|CPNE1_HUMAN Copine-1 OS=Homo sapiens OX=9606 GN=CPNE1 PE=1 SV=1	1	23	23	23	11	12	11	14	9	6	5	5	6	7	6	4	6	6	4	5	4	4	6	6	7	1	1	3	3	4	6	4	14	21	16	13	5	5	4	6	9	9	8	9
sp|Q99816|TS101_HUMAN	sp|Q99816|TS101_HUMAN	4	4	4	sp|Q99816|TS101_HUMAN Tumor susceptibility gene 101 protein OS=Homo sapiens OX=9606 GN=TSG101 PE=1 SV=2	1	4	4	4	0	0	0	0	3	0	0	0	0	0	0	0	0	0	0	3	0	0	0	0	0	0	0	0	0	0	0	0	0	0	0	0	0	0	0	0	0	0	0	0
sp|Q99807|COQ7_HUMAN	sp|Q99807|COQ7_HUMAN	8	8	8	sp|Q99807|COQ7_HUMAN 5-demethoxyubiquinone hydroxylase, mitochondrial OS=Homo sapiens OX=9606 GN=COQ7 PE=1 SV=3	1	8	8	8	0	0	0	0	1	7	2	0	0	0	0	0	0	0	0	0	0	0	0	0	0	0	0	0	0	0	0	0	0	0	0	0	0	0	0	0	0	0	0	0
sp|Q99805|TM9S2_HUMAN	sp|Q99805|TM9S2_HUMAN	11	11	11	sp|Q99805|TM9S2_HUMAN Transmembrane 9 superfamily member 2 OS=Homo sapiens OX=9606 GN=TM9SF2 PE=1 SV=1	1	11	11	11	0	0	2	9	11	4	0	0	0	0	0	0	0	0	0	0	0	0	0	0	0	0	0	0	0	0	0	0	0	0	0	0	0	0	0	0	0	0	0	0
sp|Q99798|ACON_HUMAN	sp|Q99798|ACON_HUMAN	48	48	48	sp|Q99798|ACON_HUMAN Aconitate hydratase, mitochondrial OS=Homo sapiens OX=9606 GN=ACO2 PE=1 SV=2	1	48	48	48	31	34	34	24	22	19	15	14	14	10	13	13	13	18	21	19	18	13	18	15	18	15	12	8	4	4	10	11	12	8	14	36	43	41	35	22	16	20	23	21
sp|Q99797|MIPEP_HUMAN	sp|Q99797|MIPEP_HUMAN	26	26	26	sp|Q99797|MIPEP_HUMAN Mitochondrial intermediate peptidase OS=Homo sapiens OX=9606 GN=MIPEP PE=1 SV=2	1	26	26	26	0	0	0	0	0	0	0	0	0	0	0	0	0	0	0	0	0	0	0	0	0	0	0	0	0	0	0	0	0	0	0	11	23	7	0	0	0	0	0	0
sp|Q99757|THIOM_HUMAN	sp|Q99757|THIOM_HUMAN	5	5	5	sp|Q99757|THIOM_HUMAN Thioredoxin, mitochondrial OS=Homo sapiens OX=9606 GN=TXN2 PE=1 SV=2	1	5	5	5	3	3	2	3	1	0	0	0	0	0	0	0	0	0	0	0	0	0	0	0	1	0	0	0	1	0	0	0	0	0	1	0	1	0	0	1	0	1	1	4
sp|Q99747|SNAG_HUMAN	sp|Q99747|SNAG_HUMAN	15	15	15	sp|Q99747|SNAG_HUMAN Gamma-soluble NSF attachment protein OS=Homo sapiens OX=9606 GN=NAPG PE=1 SV=1	1	15	15	15	1	0	1	0	0	0	0	0	0	0	0	0	0	0	0	0	0	0	0	0	0	0	0	0	0	0	0	0	0	0	0	0	0	0	0	0	0	3	12	14
sp|Q99733|NP1L4_HUMAN	sp|Q99733|NP1L4_HUMAN	18	18	16	sp|Q99733|NP1L4_HUMAN Nucleosome assembly protein 1-like 4 OS=Homo sapiens OX=9606 GN=NAP1L4 PE=1 SV=1	1	18	18	16	8	8	8	7	7	6	4	3	3	4	6	6	7	11	11	10	17	16	15	13	8	3	2	2	1	2	0	3	2	3	2	3	3	4	2	4	4	4	6	6
sp|Q99729|ROAA_HUMAN	sp|Q99729|ROAA_HUMAN	9	9	9	sp|Q99729|ROAA_HUMAN Heterogeneous nuclear ribonucleoprotein A/B OS=Homo sapiens OX=9606 GN=HNRNPAB PE=1 SV=2	1	9	9	9	2	3	6	6	6	7	5	5	5	5	4	5	5	4	5	5	5	6	5	6	6	7	5	4	4	4	3	2	3	2	3	4	4	5	3	4	3	4	2	3
sp|Q99719|SEPT5_HUMAN	sp|Q99719|SEPT5_HUMAN	4	4	4	sp|Q99719|SEPT5_HUMAN Septin-5 OS=Homo sapiens OX=9606 GN=SEPTIN5 PE=1 SV=1	1	4	4	4	0	0	0	0	0	0	0	1	1	1	1	0	0	0	0	1	0	0	0	0	0	0	0	0	0	0	0	0	0	0	0	0	0	0	0	0	0	0	0	0
sp|Q99714|HCD2_HUMAN	sp|Q99714|HCD2_HUMAN	19	19	18	sp|Q99714|HCD2_HUMAN 3-hydroxyacyl-CoA dehydrogenase type-2 OS=Homo sapiens OX=9606 GN=HSD17B10 PE=1 SV=3	1	19	19	18	16	16	15	14	17	10	12	11	12	12	11	11	14	16	12	13	15	17	16	17	15	13	11	12	9	11	10	13	15	17	17	17	15	13	11	12	13	12	15	15
sp|Q99707|METH_HUMAN	sp|Q99707|METH_HUMAN	53	53	53	sp|Q99707|METH_HUMAN Methionine synthase OS=Homo sapiens OX=9606 GN=MTR PE=1 SV=2	1	53	53	53	12	8	10	6	1	0	1	0	0	0	0	0	0	0	0	0	1	0	1	42	51	28	0	0	0	0	0	0	0	0	0	0	0	0	0	0	0	0	1	1
sp|Q99685|MGLL_HUMAN	sp|Q99685|MGLL_HUMAN	4	4	4	sp|Q99685|MGLL_HUMAN Monoglyceride lipase OS=Homo sapiens OX=9606 GN=MGLL PE=1 SV=2	1	4	4	4	0	0	0	0	0	0	0	0	0	0	0	0	0	0	0	0	0	0	0	0	0	0	0	0	0	0	0	0	0	1	4	0	0	0	0	0	0	0	0	0
sp|Q99674|CGRE1_HUMAN	sp|Q99674|CGRE1_HUMAN	5	5	5	sp|Q99674|CGRE1_HUMAN Cell growth regulator with EF hand domain protein 1 OS=Homo sapiens OX=9606 GN=CGREF1 PE=2 SV=3	1	5	5	5	0	0	0	0	0	0	0	0	0	0	0	0	0	0	0	0	2	5	5	0	0	0	0	0	0	0	0	0	0	0	0	0	0	0	0	0	0	0	0	0
sp|Q99638|RAD9A_HUMAN	sp|Q99638|RAD9A_HUMAN	5	5	5	sp|Q99638|RAD9A_HUMAN Cell cycle checkpoint control protein RAD9A OS=Homo sapiens OX=9606 GN=RAD9A PE=1 SV=1	1	5	5	5	0	0	0	0	0	0	0	0	0	0	0	0	0	0	1	0	0	0	0	5	5	3	0	0	0	0	0	0	0	0	0	0	0	0	0	0	0	0	0	0
sp|Q99627|CSN8_HUMAN	sp|Q99627|CSN8_HUMAN	7	7	7	sp|Q99627|CSN8_HUMAN COP9 signalosome complex subunit 8 OS=Homo sapiens OX=9606 GN=COPS8 PE=1 SV=1	1	7	7	7	0	1	1	0	0	1	1	0	0	1	4	7	7	5	2	2	0	0	0	0	0	0	0	0	0	0	0	0	0	0	0	0	0	0	0	0	0	0	0	0
sp|Q99622|C10_HUMAN	sp|Q99622|C10_HUMAN	6	6	6	sp|Q99622|C10_HUMAN Protein C10 OS=Homo sapiens OX=9606 GN=C12orf57 PE=1 SV=1	1	6	6	6	1	2	1	1	0	0	0	0	0	0	0	0	0	0	0	0	0	0	0	0	0	0	0	0	0	0	0	0	0	0	0	0	0	0	0	4	6	6	4	1
sp|Q99615|DNJC7_HUMAN	sp|Q99615|DNJC7_HUMAN	4	4	4	sp|Q99615|DNJC7_HUMAN DnaJ homolog subfamily C member 7 OS=Homo sapiens OX=9606 GN=DNAJC7 PE=1 SV=2	1	4	4	4	0	0	0	0	0	0	0	0	0	0	0	0	0	0	0	0	0	0	0	0	0	0	0	3	3	0	0	0	0	0	0	0	0	0	0	0	0	0	0	0
sp|Q99614|TTC1_HUMAN	sp|Q99614|TTC1_HUMAN	5	5	5	sp|Q99614|TTC1_HUMAN Tetratricopeptide repeat protein 1 OS=Homo sapiens OX=9606 GN=TTC1 PE=1 SV=1	1	5	5	5	0	0	0	0	0	0	1	1	4	4	2	1	2	1	3	2	2	0	0	0	0	1	1	2	0	0	0	0	0	0	0	0	0	0	0	0	0	0	0	0
sp|Q99613|EIF3C_HUMAN;sp|B5ME19|EIFCL_HUMAN	sp|Q99613|EIF3C_HUMAN;sp|B5ME19|EIFCL_HUMAN	10;10	10;10	10;10	sp|Q99613|EIF3C_HUMAN Eukaryotic translation initiation factor 3 subunit C OS=Homo sapiens OX=9606 GN=EIF3C PE=1 SV=1;sp|B5ME19|EIFCL_HUMAN Eukaryotic translation initiation factor 3 subunit C-like protein OS=Homo sapiens OX=9606 GN=EIF3CL PE=1 SV=1	2	10	10	10	0	0	0	0	5	7	8	0	0	0	0	0	0	0	0	0	0	0	0	0	0	0	0	0	0	0	0	0	0	0	0	0	0	0	0	0	0	0	0	0
sp|Q99611|SPS2_HUMAN	sp|Q99611|SPS2_HUMAN	8	8	8	sp|Q99611|SPS2_HUMAN Selenide, water dikinase 2 OS=Homo sapiens OX=9606 GN=SEPHS2 PE=1 SV=3	1	8	8	8	0	2	1	2	0	0	0	0	0	0	0	0	0	0	0	0	0	0	0	0	0	0	2	3	3	4	2	4	2	2	0	0	0	0	1	0	0	0	0	0
sp|Q99598|TSNAX_HUMAN	sp|Q99598|TSNAX_HUMAN	16	16	16	sp|Q99598|TSNAX_HUMAN Translin-associated protein X OS=Homo sapiens OX=9606 GN=TSNAX PE=1 SV=1	1	16	16	16	12	9	8	8	7	3	3	0	1	1	1	1	1	1	3	13	14	15	10	4	2	2	1	0	0	0	3	2	1	0	0	1	2	0	2	2	2	2	7	4
sp|Q99584|S10AD_HUMAN	sp|Q99584|S10AD_HUMAN	8	8	8	sp|Q99584|S10AD_HUMAN Protein S100-A13 OS=Homo sapiens OX=9606 GN=S100A13 PE=1 SV=1	1	8	8	8	5	4	5	5	5	4	4	3	4	4	2	1	3	4	4	4	3	4	4	5	3	4	3	2	2	1	1	2	5	3	4	4	5	5	6	7	6	7	6	6
sp|Q99575|POP1_HUMAN	sp|Q99575|POP1_HUMAN	13	13	13	sp|Q99575|POP1_HUMAN Ribonucleases P/MRP protein subunit POP1 OS=Homo sapiens OX=9606 GN=POP1 PE=1 SV=2	1	13	13	13	0	0	0	0	0	0	0	0	0	10	9	2	0	0	0	0	0	0	0	0	0	0	0	0	0	0	0	0	0	0	0	0	0	0	0	0	0	0	0	0
sp|Q99543|DNJC2_HUMAN	sp|Q99543|DNJC2_HUMAN	6	6	6	sp|Q99543|DNJC2_HUMAN DnaJ homolog subfamily C member 2 OS=Homo sapiens OX=9606 GN=DNAJC2 PE=1 SV=4	1	6	6	6	0	0	0	0	0	0	0	0	0	0	0	0	0	2	5	1	1	0	0	0	0	0	0	0	0	0	0	0	0	0	0	0	0	0	0	0	0	0	0	0
sp|Q99538|LGMN_HUMAN	sp|Q99538|LGMN_HUMAN	8	8	8	sp|Q99538|LGMN_HUMAN Legumain OS=Homo sapiens OX=9606 GN=LGMN PE=1 SV=1	1	8	8	8	0	0	0	1	0	0	1	0	0	0	0	0	0	0	0	0	0	1	0	0	0	0	0	0	0	0	0	1	2	3	2	1	0	0	0	0	0	0	1	0
sp|Q99536|VAT1_HUMAN	sp|Q99536|VAT1_HUMAN	15	15	15	sp|Q99536|VAT1_HUMAN Synaptic vesicle membrane protein VAT-1 homolog OS=Homo sapiens OX=9606 GN=VAT1 PE=1 SV=2	1	15	15	15	5	5	7	7	14	14	11	9	9	7	6	5	4	5	4	3	4	3	2	1	1	1	1	0	0	1	0	2	1	1	0	0	0	0	1	0	0	1	2	1
sp|Q99519|NEUR1_HUMAN	sp|Q99519|NEUR1_HUMAN	11	11	11	sp|Q99519|NEUR1_HUMAN Sialidase-1 OS=Homo sapiens OX=9606 GN=NEU1 PE=1 SV=1	1	11	11	11	3	3	2	3	2	0	0	0	0	0	0	0	0	0	0	0	0	0	0	0	0	0	1	6	10	6	3	0	0	0	0	0	0	0	0	0	0	0	0	0
sp|Q99497|PARK7_HUMAN	sp|Q99497|PARK7_HUMAN	23	23	23	sp|Q99497|PARK7_HUMAN Parkinson disease protein 7 OS=Homo sapiens OX=9606 GN=PARK7 PE=1 SV=2	1	23	23	23	13	12	15	9	10	9	7	8	7	8	8	6	8	9	10	7	10	9	9	8	11	8	8	8	8	9	7	9	7	9	8	9	10	10	12	16	17	19	11	12
sp|Q99471|PFD5_HUMAN	sp|Q99471|PFD5_HUMAN	9	9	9	sp|Q99471|PFD5_HUMAN Prefoldin subunit 5 OS=Homo sapiens OX=9606 GN=PFDN5 PE=1 SV=2	1	9	9	9	6	7	5	6	6	5	5	2	3	4	4	2	4	3	7	6	7	9	8	7	8	6	8	8	4	0	2	3	3	2	2	4	8	8	5	4	2	5	4	6
sp|Q99460|PSMD1_HUMAN	sp|Q99460|PSMD1_HUMAN	46	46	46	sp|Q99460|PSMD1_HUMAN 26S proteasome non-ATPase regulatory subunit 1 OS=Homo sapiens OX=9606 GN=PSMD1 PE=1 SV=2	1	46	46	46	15	21	19	18	12	12	31	39	41	34	21	20	15	20	13	12	9	5	4	5	6	2	3	0	1	0	1	0	1	1	1	3	3	1	0	1	0	4	7	6
sp|Q99447|PCY2_HUMAN	sp|Q99447|PCY2_HUMAN	23	23	23	sp|Q99447|PCY2_HUMAN Ethanolamine-phosphate cytidylyltransferase OS=Homo sapiens OX=9606 GN=PCYT2 PE=1 SV=1	1	23	23	23	8	10	12	11	6	2	4	1	2	1	1	0	0	0	2	3	1	1	1	0	1	9	13	5	7	9	13	19	19	18	9	3	1	0	0	0	0	1	2	3
sp|Q99436|PSB7_HUMAN	sp|Q99436|PSB7_HUMAN	16	16	16	sp|Q99436|PSB7_HUMAN Proteasome subunit beta type-7 OS=Homo sapiens OX=9606 GN=PSMB7 PE=1 SV=1	1	16	16	16	11	11	11	9	7	6	7	6	9	10	11	9	10	12	11	8	5	4	4	5	7	4	2	2	4	2	4	2	4	2	4	6	7	5	5	7	6	8	6	8
sp|Q99426|TBCB_HUMAN	sp|Q99426|TBCB_HUMAN	14	14	14	sp|Q99426|TBCB_HUMAN Tubulin-folding cofactor B OS=Homo sapiens OX=9606 GN=TBCB PE=1 SV=2	1	14	14	14	6	8	7	6	4	4	4	1	3	2	4	1	2	2	7	3	5	3	4	3	1	1	9	12	10	7	7	7	6	6	0	2	2	4	3	3	2	3	2	4
sp|Q99417|MYCBP_HUMAN	sp|Q99417|MYCBP_HUMAN	4	4	4	sp|Q99417|MYCBP_HUMAN c-Myc-binding protein OS=Homo sapiens OX=9606 GN=MYCBP PE=1 SV=3	1	4	4	4	1	2	2	1	0	0	1	2	0	0	0	0	0	1	1	0	1	1	0	2	2	2	0	0	0	0	0	0	0	0	0	0	0	0	0	1	0	0	0	0
sp|Q96TA1|NIBA2_HUMAN	sp|Q96TA1|NIBA2_HUMAN	12	12	12	sp|Q96TA1|NIBA2_HUMAN Protein Niban 2 OS=Homo sapiens OX=9606 GN=NIBAN2 PE=1 SV=3	1	12	12	12	0	0	2	0	2	6	4	2	0	0	0	0	0	0	0	0	0	1	8	8	3	0	0	0	0	0	0	0	0	0	0	0	0	0	0	0	0	0	0	0
sp|Q96T76|MMS19_HUMAN	sp|Q96T76|MMS19_HUMAN	5	5	5	sp|Q96T76|MMS19_HUMAN MMS19 nucleotide excision repair protein homolog OS=Homo sapiens OX=9606 GN=MMS19 PE=1 SV=2	1	5	5	5	0	0	0	0	0	0	0	0	0	0	0	0	0	1	1	5	1	0	0	0	0	0	0	0	0	0	0	0	0	0	0	0	0	0	0	0	0	0	0	0
sp|Q96T51|RUFY1_HUMAN;sp|Q7L099|RUFY3_HUMAN	sp|Q96T51|RUFY1_HUMAN	9;1	9;1	8;0	sp|Q96T51|RUFY1_HUMAN RUN and FYVE domain-containing protein 1 OS=Homo sapiens OX=9606 GN=RUFY1 PE=1 SV=2	2	9	9	8	0	0	0	0	0	0	0	0	0	8	0	0	0	1	0	0	0	0	0	0	0	0	0	0	0	0	0	0	0	0	0	0	1	0	0	0	0	0	1	0
sp|Q96SZ5|AEDO_HUMAN	sp|Q96SZ5|AEDO_HUMAN	10	10	10	sp|Q96SZ5|AEDO_HUMAN 2-aminoethanethiol dioxygenase OS=Homo sapiens OX=9606 GN=ADO PE=1 SV=2	1	10	10	10	0	0	0	0	1	0	0	0	0	0	0	0	0	0	0	0	0	0	0	0	0	0	0	0	0	0	0	0	0	0	0	0	1	0	5	9	9	8	4	0
sp|Q96SW2|CRBN_HUMAN	sp|Q96SW2|CRBN_HUMAN	4	4	4	sp|Q96SW2|CRBN_HUMAN Protein cereblon OS=Homo sapiens OX=9606 GN=CRBN PE=1 SV=1	1	4	4	4	0	0	0	0	0	0	0	0	1	0	0	0	0	0	0	2	2	1	0	0	0	0	0	0	0	0	0	0	0	0	0	0	0	0	0	0	0	0	1	0
sp|Q96SU4|OSBL9_HUMAN	sp|Q96SU4|OSBL9_HUMAN	11	11	11	sp|Q96SU4|OSBL9_HUMAN Oxysterol-binding protein-related protein 9 OS=Homo sapiens OX=9606 GN=OSBPL9 PE=1 SV=2	1	11	11	11	0	0	0	0	0	0	0	0	0	0	0	0	1	0	0	0	0	0	0	0	4	8	4	0	0	0	0	0	0	0	0	0	0	0	0	0	0	0	0	0
sp|Q96ST3|SIN3A_HUMAN	sp|Q96ST3|SIN3A_HUMAN	3	3	3	sp|Q96ST3|SIN3A_HUMAN Paired amphipathic helix protein Sin3a OS=Homo sapiens OX=9606 GN=SIN3A PE=1 SV=2	1	3	3	3	0	0	0	0	0	0	0	0	0	0	0	0	0	0	0	0	0	0	0	0	0	0	0	0	0	0	0	1	0	0	0	0	0	0	0	0	0	0	1	1
sp|Q96ST2|IWS1_HUMAN	sp|Q96ST2|IWS1_HUMAN	5	5	5	sp|Q96ST2|IWS1_HUMAN Protein IWS1 homolog OS=Homo sapiens OX=9606 GN=IWS1 PE=1 SV=2	1	5	5	5	0	0	0	0	0	0	0	0	3	1	0	0	0	0	0	0	0	0	0	0	0	0	0	0	0	0	0	0	0	0	0	0	0	0	0	0	0	0	0	0
sp|Q96SL1|DIRC2_HUMAN	sp|Q96SL1|DIRC2_HUMAN	1	1	1	sp|Q96SL1|DIRC2_HUMAN Solute carrier family 49 member 4 OS=Homo sapiens OX=9606 GN=SLC49A4 PE=1 SV=1	1	1	1	1	0	0	0	0	1	0	0	0	0	0	0	0	0	0	0	0	0	0	0	0	0	0	0	0	0	0	0	0	0	0	0	0	0	0	0	0	0	0	0	0
sp|Q96SI9|STRBP_HUMAN	sp|Q96SI9|STRBP_HUMAN	7	3	3	sp|Q96SI9|STRBP_HUMAN Spermatid perinuclear RNA-binding protein OS=Homo sapiens OX=9606 GN=STRBP PE=1 SV=1	1	7	3	3	0	0	0	0	1	3	4	2	3	1	1	0	2	4	4	4	4	3	0	0	0	0	0	0	0	0	0	0	0	0	0	0	0	0	0	0	0	0	0	0
sp|Q96SB4|SRPK1_HUMAN	sp|Q96SB4|SRPK1_HUMAN	3	3	2	sp|Q96SB4|SRPK1_HUMAN SRSF protein kinase 1 OS=Homo sapiens OX=9606 GN=SRPK1 PE=1 SV=2	1	3	3	2	0	0	0	1	2	1	0	0	0	0	0	0	0	0	0	0	0	0	0	0	0	0	0	0	0	0	0	0	0	0	0	0	0	0	0	0	0	0	0	0
sp|Q96S99|PKHF1_HUMAN	sp|Q96S99|PKHF1_HUMAN	1	1	1	sp|Q96S99|PKHF1_HUMAN Pleckstrin homology domain-containing family F member 1 OS=Homo sapiens OX=9606 GN=PLEKHF1 PE=1 SV=3	1	1	1	1	0	0	1	0	0	0	0	0	0	0	0	0	0	0	0	0	0	0	0	0	0	0	0	0	0	0	0	0	0	0	0	0	0	0	1	1	1	1	1	0
sp|Q96S97|MYADM_HUMAN	sp|Q96S97|MYADM_HUMAN	1	1	1	sp|Q96S97|MYADM_HUMAN Myeloid-associated differentiation marker OS=Homo sapiens OX=9606 GN=MYADM PE=1 SV=2	1	1	1	1	0	0	1	1	1	0	0	0	0	0	0	0	0	0	0	0	0	0	0	0	0	0	0	0	0	0	0	0	0	0	0	0	0	0	0	0	0	0	0	0
sp|Q96S82|UBL7_HUMAN	sp|Q96S82|UBL7_HUMAN	1	1	1	sp|Q96S82|UBL7_HUMAN Ubiquitin-like protein 7 OS=Homo sapiens OX=9606 GN=UBL7 PE=1 SV=2	1	1	1	1	0	0	0	0	0	0	0	0	0	0	0	0	0	0	0	0	0	0	0	0	0	0	0	1	0	0	0	0	0	0	0	0	0	0	0	0	0	0	0	0
sp|Q96S66|CLCC1_HUMAN	sp|Q96S66|CLCC1_HUMAN	1	1	1	sp|Q96S66|CLCC1_HUMAN Chloride channel CLIC-like protein 1 OS=Homo sapiens OX=9606 GN=CLCC1 PE=1 SV=1	1	1	1	1	0	0	0	0	0	0	0	0	0	0	0	0	0	0	0	0	0	0	0	0	0	0	0	0	0	0	0	0	0	0	0	0	0	1	1	0	0	0	0	0
sp|Q96S59|RANB9_HUMAN	sp|Q96S59|RANB9_HUMAN	6	6	5	sp|Q96S59|RANB9_HUMAN Ran-binding protein 9 OS=Homo sapiens OX=9606 GN=RANBP9 PE=1 SV=1	1	6	6	5	0	0	0	0	0	3	5	1	0	0	0	0	0	0	0	0	0	0	0	0	0	0	0	0	0	0	0	0	0	0	0	0	0	0	0	0	0	0	0	0
sp|Q96S44|PRPK_HUMAN	sp|Q96S44|PRPK_HUMAN	7	7	7	sp|Q96S44|PRPK_HUMAN EKC/KEOPS complex subunit TP53RK OS=Homo sapiens OX=9606 GN=TP53RK PE=1 SV=2	1	7	7	7	1	2	3	3	3	1	0	0	0	0	0	0	0	0	1	0	0	0	0	7	7	7	5	3	4	2	0	0	0	0	0	0	0	0	0	0	1	1	1	0
sp|Q96S19|MTL26_HUMAN	sp|Q96S19|MTL26_HUMAN	13	13	13	sp|Q96S19|MTL26_HUMAN Methyltransferase-like 26 OS=Homo sapiens OX=9606 GN=METTL26 PE=1 SV=2	1	13	13	13	1	0	0	0	0	0	0	0	0	0	0	0	0	0	0	0	0	0	0	0	0	0	0	0	0	0	0	0	0	0	0	0	0	0	0	0	0	0	0	0
sp|Q96RS6|NUDC1_HUMAN	sp|Q96RS6|NUDC1_HUMAN	25	25	25	sp|Q96RS6|NUDC1_HUMAN NudC domain-containing protein 1 OS=Homo sapiens OX=9606 GN=NUDCD1 PE=1 SV=2	1	25	25	25	9	11	10	10	4	1	3	1	0	3	0	0	0	1	2	2	1	4	6	16	13	9	10	7	22	21	9	0	0	0	0	1	1	2	1	1	0	1	4	4
sp|Q96RQ3|MCCA_HUMAN	sp|Q96RQ3|MCCA_HUMAN	27	27	27	sp|Q96RQ3|MCCA_HUMAN Methylcrotonoyl-CoA carboxylase subunit alpha, mitochondrial OS=Homo sapiens OX=9606 GN=MCCC1 PE=1 SV=3	1	27	27	27	4	6	6	2	4	2	0	0	0	11	20	22	22	17	6	4	0	0	0	0	0	0	0	0	0	0	0	0	0	0	0	0	0	0	0	0	0	0	1	1
sp|Q96RP9|EFGM_HUMAN	sp|Q96RP9|EFGM_HUMAN	40	40	40	sp|Q96RP9|EFGM_HUMAN Elongation factor G, mitochondrial OS=Homo sapiens OX=9606 GN=GFM1 PE=1 SV=2	1	40	40	40	12	11	14	11	9	4	5	4	4	2	2	4	2	3	6	2	5	3	3	4	3	0	2	1	1	1	18	35	29	15	3	2	0	3	1	1	3	2	5	8
sp|Q96RF0|SNX18_HUMAN	sp|Q96RF0|SNX18_HUMAN	3	3	3	sp|Q96RF0|SNX18_HUMAN Sorting nexin-18 OS=Homo sapiens OX=9606 GN=SNX18 PE=1 SV=2	1	3	3	3	0	0	0	0	0	0	0	0	0	0	0	0	0	0	0	0	0	0	0	0	0	0	0	0	0	0	0	0	0	0	0	0	3	2	0	0	0	0	0	0
sp|Q96QR8|PURB_HUMAN	sp|Q96QR8|PURB_HUMAN	8	8	8	sp|Q96QR8|PURB_HUMAN Transcriptional activator protein Pur-beta OS=Homo sapiens OX=9606 GN=PURB PE=1 SV=3	1	8	8	8	2	1	3	3	2	2	3	3	4	4	5	5	4	5	7	5	6	7	5	3	1	0	0	0	0	0	0	0	0	0	0	0	0	0	0	0	0	0	0	0
sp|Q96QK1|VPS35_HUMAN	sp|Q96QK1|VPS35_HUMAN	40	40	40	sp|Q96QK1|VPS35_HUMAN Vacuolar protein sorting-associated protein 35 OS=Homo sapiens OX=9606 GN=VPS35 PE=1 SV=2	1	40	40	40	20	20	20	22	20	13	9	10	12	10	10	11	9	14	14	14	34	37	31	24	16	8	7	3	5	2	6	5	6	6	9	13	13	10	12	14	13	15	14	14
sp|Q96QD8|S38A2_HUMAN	sp|Q96QD8|S38A2_HUMAN	4	4	4	sp|Q96QD8|S38A2_HUMAN Sodium-coupled neutral amino acid transporter 2 OS=Homo sapiens OX=9606 GN=SLC38A2 PE=1 SV=2	1	4	4	4	0	0	0	1	3	1	1	0	0	0	0	0	0	0	0	0	0	0	0	0	0	0	0	0	0	0	0	0	0	0	0	0	0	0	0	0	0	0	0	0
sp|Q96Q15|SMG1_HUMAN	sp|Q96Q15|SMG1_HUMAN	4	4	4	sp|Q96Q15|SMG1_HUMAN Serine/threonine-protein kinase SMG1 OS=Homo sapiens OX=9606 GN=SMG1 PE=1 SV=3	1	4	4	4	0	0	0	0	0	0	0	0	0	0	0	0	0	0	0	1	0	0	0	0	0	0	0	0	1	0	0	0	0	0	0	0	0	0	0	0	0	0	1	0
sp|Q96Q11|TRNT1_HUMAN	sp|Q96Q11|TRNT1_HUMAN	19	19	19	sp|Q96Q11|TRNT1_HUMAN CCA tRNA nucleotidyltransferase 1, mitochondrial OS=Homo sapiens OX=9606 GN=TRNT1 PE=1 SV=2	1	19	19	19	11	9	10	9	9	7	4	1	3	1	2	1	2	4	5	5	3	2	2	2	14	19	16	16	3	0	0	1	0	1	0	4	5	2	1	2	5	5	5	7
sp|Q96PZ0|PUS7_HUMAN	sp|Q96PZ0|PUS7_HUMAN	35	35	35	sp|Q96PZ0|PUS7_HUMAN Pseudouridylate synthase 7 homolog OS=Homo sapiens OX=9606 GN=PUS7 PE=1 SV=2	1	35	35	35	1	3	3	3	2	0	1	0	0	0	0	0	0	1	17	28	32	24	10	3	3	5	0	0	0	0	0	0	0	0	0	0	0	0	0	0	0	0	0	0
sp|Q96PU5|NED4L_HUMAN	sp|Q96PU5|NED4L_HUMAN	10	7	7	sp|Q96PU5|NED4L_HUMAN E3 ubiquitin-protein ligase NEDD4-like OS=Homo sapiens OX=9606 GN=NEDD4L PE=1 SV=2	1	10	7	7	0	1	1	1	1	0	0	0	0	0	0	0	1	0	0	0	1	2	6	8	5	2	0	0	0	0	0	0	0	1	0	0	1	0	0	1	0	0	0	0
sp|Q96PM5|ZN363_HUMAN	sp|Q96PM5|ZN363_HUMAN	3	3	3	sp|Q96PM5|ZN363_HUMAN RING finger and CHY zinc finger domain-containing protein 1 OS=Homo sapiens OX=9606 GN=RCHY1 PE=1 SV=1	1	3	3	3	0	0	0	0	0	0	0	0	0	0	0	0	0	0	0	0	0	0	0	0	0	0	0	0	0	0	0	2	2	0	0	0	0	0	0	0	0	0	0	0
sp|Q96PK6|RBM14_HUMAN	sp|Q96PK6|RBM14_HUMAN	9	9	9	sp|Q96PK6|RBM14_HUMAN RNA-binding protein 14 OS=Homo sapiens OX=9606 GN=RBM14 PE=1 SV=2	1	9	9	9	1	0	2	0	0	0	0	0	0	0	0	0	0	0	0	0	0	1	0	0	1	0	3	5	6	5	6	1	0	0	0	1	1	0	0	0	0	0	1	0
sp|Q96P63|SPB12_HUMAN	sp|Q96P63|SPB12_HUMAN	5	5	5	sp|Q96P63|SPB12_HUMAN Serpin B12 OS=Homo sapiens OX=9606 GN=SERPINB12 PE=1 SV=1	1	5	5	5	0	0	0	0	0	0	0	0	0	0	0	0	0	0	0	0	0	0	0	0	0	0	0	0	0	0	0	0	0	0	0	0	0	0	0	0	0	0	0	0
sp|Q96NY8|NECT4_HUMAN	sp|Q96NY8|NECT4_HUMAN	5	5	5	sp|Q96NY8|NECT4_HUMAN Nectin-4 OS=Homo sapiens OX=9606 GN=NECTIN4 PE=1 SV=1	1	5	5	5	0	0	0	0	0	0	0	0	0	0	0	0	0	0	0	0	0	0	0	0	0	0	0	0	0	3	4	1	0	0	0	0	0	0	0	0	0	0	0	0
sp|Q96MW1|CCD43_HUMAN	sp|Q96MW1|CCD43_HUMAN	6	6	6	sp|Q96MW1|CCD43_HUMAN Coiled-coil domain-containing protein 43 OS=Homo sapiens OX=9606 GN=CCDC43 PE=1 SV=2	1	6	6	6	0	0	0	0	0	0	0	0	0	0	0	0	0	0	0	0	0	0	0	0	0	0	0	1	5	3	0	0	0	0	2	2	1	0	0	0	0	0	0	0
sp|Q96M27|PRRC1_HUMAN	sp|Q96M27|PRRC1_HUMAN	9	9	9	sp|Q96M27|PRRC1_HUMAN Protein PRRC1 OS=Homo sapiens OX=9606 GN=PRRC1 PE=1 SV=1	1	9	9	9	2	3	2	2	2	2	2	1	4	6	6	8	7	8	6	6	3	2	1	3	5	2	3	3	6	3	2	3	0	1	0	1	1	0	0	0	0	0	1	1
sp|Q96LD8|SENP8_HUMAN	sp|Q96LD8|SENP8_HUMAN	7	7	7	sp|Q96LD8|SENP8_HUMAN Sentrin-specific protease 8 OS=Homo sapiens OX=9606 GN=SENP8 PE=1 SV=1	1	7	7	7	0	0	0	1	0	0	0	0	0	0	0	0	0	0	0	0	0	0	0	0	0	0	0	0	0	0	0	0	0	0	0	0	0	0	0	0	0	6	5	3
sp|Q96LA8|ANM6_HUMAN	sp|Q96LA8|ANM6_HUMAN	12	12	12	sp|Q96LA8|ANM6_HUMAN Protein arginine N-methyltransferase 6 OS=Homo sapiens OX=9606 GN=PRMT6 PE=1 SV=1	1	12	12	12	4	6	4	1	2	2	0	0	1	0	1	0	0	0	0	2	11	11	7	5	4	4	5	4	4	3	1	0	0	0	0	0	1	0	0	0	0	1	2	3
sp|Q96L92|SNX27_HUMAN;sp|O60759|CYTIP_HUMAN	sp|Q96L92|SNX27_HUMAN	12;1	12;1	12;1	sp|Q96L92|SNX27_HUMAN Sorting nexin-27 OS=Homo sapiens OX=9606 GN=SNX27 PE=1 SV=2	2	12	12	12	2	3	1	1	0	1	0	0	0	0	0	0	0	0	0	0	1	0	0	0	0	0	0	0	0	0	8	8	3	1	0	0	1	3	2	0	0	0	0	0
sp|Q96L12|CALR3_HUMAN	sp|Q96L12|CALR3_HUMAN	1	1	1	sp|Q96L12|CALR3_HUMAN Calreticulin-3 OS=Homo sapiens OX=9606 GN=CALR3 PE=1 SV=2	1	1	1	1	0	0	0	0	0	0	0	0	0	0	0	0	0	0	0	0	0	0	0	0	0	0	0	0	0	0	0	0	0	0	0	0	0	0	0	0	0	0	0	1
sp|Q96KQ7|EHMT2_HUMAN	sp|Q96KQ7|EHMT2_HUMAN	1	1	1	sp|Q96KQ7|EHMT2_HUMAN Histone-lysine N-methyltransferase EHMT2 OS=Homo sapiens OX=9606 GN=EHMT2 PE=1 SV=3	1	1	1	1	0	1	0	0	0	0	0	0	0	0	0	0	0	0	0	0	0	0	0	0	0	0	0	0	0	0	0	0	0	0	0	0	0	0	0	0	0	0	0	0
sp|Q96KP4|CNDP2_HUMAN	sp|Q96KP4|CNDP2_HUMAN	29	29	29	sp|Q96KP4|CNDP2_HUMAN Cytosolic non-specific dipeptidase OS=Homo sapiens OX=9606 GN=CNDP2 PE=1 SV=2	1	29	29	29	23	23	23	22	19	18	15	13	13	11	13	12	11	17	13	17	17	15	14	12	14	11	10	11	18	24	25	23	15	10	13	14	14	15	15	16	19	16	15	20
sp|Q96KB5|TOPK_HUMAN	sp|Q96KB5|TOPK_HUMAN	8	8	8	sp|Q96KB5|TOPK_HUMAN Lymphokine-activated killer T-cell-originated protein kinase OS=Homo sapiens OX=9606 GN=PBK PE=1 SV=3	1	8	8	8	0	0	0	0	0	0	0	0	0	0	0	0	0	0	0	0	0	0	0	0	0	0	0	0	0	0	0	0	0	0	4	6	0	0	0	0	0	0	0	0
sp|Q96K76|UBP47_HUMAN	sp|Q96K76|UBP47_HUMAN	32	32	32	sp|Q96K76|UBP47_HUMAN Ubiquitin carboxyl-terminal hydrolase 47 OS=Homo sapiens OX=9606 GN=USP47 PE=1 SV=3	1	32	32	32	0	0	0	0	0	0	0	0	0	0	0	3	26	26	4	0	0	0	0	0	0	0	0	0	0	0	0	1	0	0	0	0	0	0	0	0	0	0	0	0
sp|Q96K21|ANCHR_HUMAN;sp|Q07065|CKAP4_HUMAN	sp|Q96K21|ANCHR_HUMAN	7;1	7;1	7;1	sp|Q96K21|ANCHR_HUMAN Abscission/NoCut checkpoint regulator OS=Homo sapiens OX=9606 GN=ZFYVE19 PE=1 SV=3	2	7	7	7	0	0	0	0	0	0	0	0	0	0	0	0	0	0	0	0	0	0	0	0	0	0	4	5	0	0	0	0	0	0	0	0	0	0	0	0	0	0	0	0
sp|Q96K17|BT3L4_HUMAN	sp|Q96K17|BT3L4_HUMAN	7	7	7	sp|Q96K17|BT3L4_HUMAN Transcription factor BTF3 homolog 4 OS=Homo sapiens OX=9606 GN=BTF3L4 PE=1 SV=1	1	7	7	7	0	0	0	0	1	1	0	0	0	0	0	0	0	0	0	0	0	1	2	6	7	6	1	1	1	0	0	0	0	0	0	0	2	1	1	0	0	0	0	0
sp|Q96JP5|ZFP91_HUMAN	sp|Q96JP5|ZFP91_HUMAN	3	3	3	sp|Q96JP5|ZFP91_HUMAN E3 ubiquitin-protein ligase ZFP91 OS=Homo sapiens OX=9606 GN=ZFP91 PE=1 SV=1	1	3	3	3	0	0	0	0	0	0	0	0	0	0	0	0	2	1	0	0	0	0	0	0	0	0	1	1	0	0	0	0	0	0	0	0	0	0	0	0	0	0	0	0
sp|Q96JB2|COG3_HUMAN	sp|Q96JB2|COG3_HUMAN	4	4	4	sp|Q96JB2|COG3_HUMAN Conserved oligomeric Golgi complex subunit 3 OS=Homo sapiens OX=9606 GN=COG3 PE=1 SV=3	1	4	4	4	1	1	0	1	0	0	0	1	1	1	0	0	0	0	0	0	0	0	0	0	0	0	0	0	0	0	0	0	1	0	0	0	1	0	0	0	0	0	0	0
sp|Q96J01|THOC3_HUMAN	sp|Q96J01|THOC3_HUMAN	16	16	16	sp|Q96J01|THOC3_HUMAN THO complex subunit 3 OS=Homo sapiens OX=9606 GN=THOC3 PE=1 SV=1	1	16	16	16	2	3	3	2	1	0	0	0	0	0	0	0	0	0	0	0	0	0	0	0	1	0	0	0	0	0	0	0	0	0	0	0	1	0	13	14	12	2	0	1
sp|Q96IZ0|PAWR_HUMAN	sp|Q96IZ0|PAWR_HUMAN	8	8	8	sp|Q96IZ0|PAWR_HUMAN PRKC apoptosis WT1 regulator protein OS=Homo sapiens OX=9606 GN=PAWR PE=1 SV=1	1	8	8	8	1	1	1	1	1	0	0	0	0	0	0	0	0	0	2	5	6	4	2	3	5	2	2	1	2	0	0	0	0	0	0	0	0	0	0	0	1	0	1	1
sp|Q96IX5|ATPMK_HUMAN	sp|Q96IX5|ATPMK_HUMAN	1	1	1	sp|Q96IX5|ATPMK_HUMAN ATP synthase membrane subunit K, mitochondrial OS=Homo sapiens OX=9606 GN=ATP5MK PE=1 SV=1	1	1	1	1	0	0	0	0	1	1	0	0	0	0	0	0	0	0	0	0	0	0	0	0	0	0	0	0	0	0	0	0	0	0	0	0	0	0	0	0	0	0	0	0
sp|Q96IU4|ABHEB_HUMAN	sp|Q96IU4|ABHEB_HUMAN	10	10	10	sp|Q96IU4|ABHEB_HUMAN Protein ABHD14B OS=Homo sapiens OX=9606 GN=ABHD14B PE=1 SV=1	1	10	10	10	5	7	6	5	3	0	1	1	0	0	0	0	0	1	1	1	0	2	0	1	0	0	0	0	0	0	0	0	0	0	0	0	0	0	0	0	6	9	9	9
sp|Q96IR7|HPDL_HUMAN	sp|Q96IR7|HPDL_HUMAN	17	17	17	sp|Q96IR7|HPDL_HUMAN 4-hydroxyphenylpyruvate dioxygenase-like protein OS=Homo sapiens OX=9606 GN=HPDL PE=1 SV=1	1	17	17	17	3	4	6	2	0	0	0	0	0	0	0	0	0	0	0	0	0	0	0	0	0	0	0	0	0	0	0	0	0	0	0	0	0	0	0	0	0	0	10	17
sp|Q96IK1|BOD1_HUMAN	sp|Q96IK1|BOD1_HUMAN	7	7	4	sp|Q96IK1|BOD1_HUMAN Biorientation of chromosomes in cell division protein 1 OS=Homo sapiens OX=9606 GN=BOD1 PE=1 SV=2	1	7	7	4	0	1	0	1	0	0	0	0	0	0	0	0	0	0	0	0	0	0	0	0	0	0	0	0	0	0	0	7	2	4	2	3	0	0	0	0	0	0	0	0
sp|Q96IJ6|GMPPA_HUMAN	sp|Q96IJ6|GMPPA_HUMAN	17	17	17	sp|Q96IJ6|GMPPA_HUMAN Mannose-1-phosphate guanyltransferase alpha OS=Homo sapiens OX=9606 GN=GMPPA PE=1 SV=1	1	17	17	17	11	7	9	8	6	2	1	0	4	3	2	6	14	16	11	8	7	3	3	3	1	0	1	1	0	2	7	10	5	0	0	2	1	1	1	3	2	3	4	4
sp|Q96I99|SUCB2_HUMAN	sp|Q96I99|SUCB2_HUMAN	27	27	27	sp|Q96I99|SUCB2_HUMAN Succinate--CoA ligase [GDP-forming] subunit beta, mitochondrial OS=Homo sapiens OX=9606 GN=SUCLG2 PE=1 SV=2	1	27	27	27	20	20	20	15	15	10	10	9	9	8	7	6	7	11	10	10	10	10	7	9	9	6	7	5	4	1	6	6	5	17	22	22	19	7	11	9	12	14	11	14
sp|Q96I59|SYNM_HUMAN	sp|Q96I59|SYNM_HUMAN	17	17	17	sp|Q96I59|SYNM_HUMAN Probable asparagine--tRNA ligase, mitochondrial OS=Homo sapiens OX=9606 GN=NARS2 PE=1 SV=3	1	17	17	17	1	4	3	2	2	0	0	0	0	0	0	0	0	1	1	0	2	16	13	12	11	5	0	1	0	0	0	0	0	0	0	0	0	0	0	0	0	1	1	3
sp|Q96I23|PREY_HUMAN	sp|Q96I23|PREY_HUMAN	2	2	2	sp|Q96I23|PREY_HUMAN Protein preY, mitochondrial OS=Homo sapiens OX=9606 GN=PYURF PE=1 SV=1	1	2	2	2	0	0	0	0	0	0	0	0	0	0	0	0	0	0	0	0	0	0	0	0	0	0	0	0	0	0	0	0	0	0	0	0	0	0	0	0	0	0	2	0
sp|Q96I15|SCLY_HUMAN	sp|Q96I15|SCLY_HUMAN	13	13	13	sp|Q96I15|SCLY_HUMAN Selenocysteine lyase OS=Homo sapiens OX=9606 GN=SCLY PE=1 SV=4	1	13	13	13	2	2	1	0	0	0	0	1	0	0	0	0	0	0	0	0	0	0	0	0	0	0	0	9	11	6	0	0	0	0	0	0	0	0	0	0	0	0	0	0
sp|Q96HY7|DHTK1_HUMAN	sp|Q96HY7|DHTK1_HUMAN	25	25	25	sp|Q96HY7|DHTK1_HUMAN Probable 2-oxoglutarate dehydrogenase E1 component DHKTD1, mitochondrial OS=Homo sapiens OX=9606 GN=DHTKD1 PE=1 SV=2	1	25	25	25	11	11	13	8	8	6	1	4	1	3	1	2	3	4	4	4	4	1	2	3	3	0	14	20	20	7	1	0	0	0	0	1	2	3	1	3	2	3	6	6
sp|Q96HR9|REEP6_HUMAN	sp|Q96HR9|REEP6_HUMAN	1	1	1	sp|Q96HR9|REEP6_HUMAN Receptor expression-enhancing protein 6 OS=Homo sapiens OX=9606 GN=REEP6 PE=1 SV=2	1	1	1	1	0	0	0	0	1	1	1	0	0	0	0	0	0	0	0	0	0	0	0	0	0	0	0	0	0	0	0	0	0	0	0	0	0	0	0	0	0	0	0	0
sp|Q96HQ2|C2AIL_HUMAN	sp|Q96HQ2|C2AIL_HUMAN	2	2	2	sp|Q96HQ2|C2AIL_HUMAN CDKN2AIP N-terminal-like protein OS=Homo sapiens OX=9606 GN=CDKN2AIPNL PE=1 SV=1	1	2	2	2	0	0	0	0	0	0	0	0	0	0	0	0	0	0	0	0	0	0	0	1	0	1	0	0	0	0	0	0	0	0	0	0	0	0	0	0	0	0	0	0
sp|Q96HP4|OXND1_HUMAN	sp|Q96HP4|OXND1_HUMAN	6	6	6	sp|Q96HP4|OXND1_HUMAN Oxidoreductase NAD-binding domain-containing protein 1 OS=Homo sapiens OX=9606 GN=OXNAD1 PE=1 SV=1	1	6	6	6	1	1	0	1	0	0	0	0	0	0	0	0	0	0	0	0	0	0	0	0	0	0	0	0	0	0	1	0	1	1	0	0	0	0	0	0	0	3	6	3
sp|Q96HN2|SAHH3_HUMAN	sp|Q96HN2|SAHH3_HUMAN	9	2	2	sp|Q96HN2|SAHH3_HUMAN Adenosylhomocysteinase 3 OS=Homo sapiens OX=9606 GN=AHCYL2 PE=1 SV=1	1	9	2	2	0	2	3	3	0	0	0	0	0	0	0	0	1	1	3	5	2	6	3	6	6	4	4	1	0	0	0	0	0	0	0	0	0	0	0	0	0	0	0	0
sp|Q96HJ9|FMC1_HUMAN	sp|Q96HJ9|FMC1_HUMAN	2	2	2	sp|Q96HJ9|FMC1_HUMAN Protein FMC1 homolog OS=Homo sapiens OX=9606 GN=FMC1 PE=1 SV=2	1	2	2	2	0	1	0	0	0	0	0	0	0	0	0	0	0	0	0	0	0	0	0	0	0	1	1	1	1	0	0	0	0	0	0	0	0	0	0	0	0	0	0	0
sp|Q96HE7|ERO1A_HUMAN;sp|Q86YB8|ERO1B_HUMAN	sp|Q96HE7|ERO1A_HUMAN	22;1	22;1	22;1	sp|Q96HE7|ERO1A_HUMAN ERO1-like protein alpha OS=Homo sapiens OX=9606 GN=ERO1A PE=1 SV=2	2	22	22	22	19	20	19	18	18	16	17	12	12	16	11	13	14	14	13	17	17	17	16	20	21	20	16	9	9	7	9	17	21	21	18	14	12	8	6	6	13	15	17	16
sp|Q96HC4|PDLI5_HUMAN	sp|Q96HC4|PDLI5_HUMAN	17	17	17	sp|Q96HC4|PDLI5_HUMAN PDZ and LIM domain protein 5 OS=Homo sapiens OX=9606 GN=PDLIM5 PE=1 SV=5	1	17	17	17	3	3	5	4	1	0	0	0	0	0	0	0	0	0	1	0	1	0	6	7	2	1	2	0	0	0	2	5	0	1	3	3	3	4	1	0	4	5	3	1
sp|Q96HA8|NTAQ1_HUMAN	sp|Q96HA8|NTAQ1_HUMAN	4	4	4	sp|Q96HA8|NTAQ1_HUMAN Protein N-terminal glutamine amidohydrolase OS=Homo sapiens OX=9606 GN=NTAQ1 PE=1 SV=2	1	4	4	4	0	1	0	0	0	0	0	0	0	0	0	0	0	0	0	0	0	0	0	0	0	0	0	0	0	0	0	0	0	0	0	0	0	0	3	4	1	0	0	0
sp|Q96H79|ZCCHL_HUMAN	sp|Q96H79|ZCCHL_HUMAN	1	1	1	sp|Q96H79|ZCCHL_HUMAN Zinc finger CCCH-type antiviral protein 1-like OS=Homo sapiens OX=9606 GN=ZC3HAV1L PE=1 SV=2	1	1	1	1	0	0	0	0	0	0	0	0	0	0	0	0	0	0	0	0	0	0	0	0	0	0	0	0	0	0	0	0	0	0	0	0	0	0	0	0	0	1	0	0
sp|Q96GX9|MTNB_HUMAN	sp|Q96GX9|MTNB_HUMAN	10	10	10	sp|Q96GX9|MTNB_HUMAN Methylthioribulose-1-phosphate dehydratase OS=Homo sapiens OX=9606 GN=APIP PE=1 SV=1	1	10	10	10	4	5	4	5	2	1	1	0	1	0	1	1	0	0	1	0	0	0	0	0	0	0	0	0	0	5	7	9	5	1	0	0	0	0	0	0	1	1	1	3
sp|Q96GX2|A7L3B_HUMAN	sp|Q96GX2|A7L3B_HUMAN	4	4	4	sp|Q96GX2|A7L3B_HUMAN Ataxin-7-like protein 3B OS=Homo sapiens OX=9606 GN=ATXN7L3B PE=1 SV=2	1	4	4	4	0	0	0	0	0	0	1	1	1	1	0	0	0	1	0	0	0	0	0	0	0	0	0	0	0	0	0	0	0	1	2	3	3	1	0	0	0	0	0	0
sp|Q96GW9|SYMM_HUMAN	sp|Q96GW9|SYMM_HUMAN	12	12	12	sp|Q96GW9|SYMM_HUMAN Methionine--tRNA ligase, mitochondrial OS=Homo sapiens OX=9606 GN=MARS2 PE=1 SV=2	1	12	12	12	0	0	0	0	0	0	0	0	0	0	0	0	0	0	0	0	0	0	0	0	0	0	0	0	0	0	0	0	0	0	0	1	9	9	0	0	0	0	0	0
sp|Q96GK7|FAH2A_HUMAN;sp|Q6P2I3|FAH2B_HUMAN	sp|Q96GK7|FAH2A_HUMAN;sp|Q6P2I3|FAH2B_HUMAN	14;10	14;10	14;10	sp|Q96GK7|FAH2A_HUMAN Fumarylacetoacetate hydrolase domain-containing protein 2A OS=Homo sapiens OX=9606 GN=FAHD2A PE=1 SV=1;sp|Q6P2I3|FAH2B_HUMAN Fumarylacetoacetate hydrolase domain-containing protein 2B OS=Homo sapiens OX=9606 GN=FAHD2B PE=1 SV=1	2	14	14	14	6	6	6	5	5	1	0	0	1	0	0	0	0	0	0	0	0	0	0	0	0	0	0	0	0	0	0	0	0	0	0	0	6	14	11	6	0	1	1	3
sp|Q96GG9|DCNL1_HUMAN	sp|Q96GG9|DCNL1_HUMAN	13	13	13	sp|Q96GG9|DCNL1_HUMAN DCN1-like protein 1 OS=Homo sapiens OX=9606 GN=DCUN1D1 PE=1 SV=1	1	13	13	13	6	6	6	5	5	3	2	2	3	3	2	1	2	4	4	3	4	3	4	4	2	0	2	1	0	0	0	1	2	7	10	10	12	8	3	4	3	4	4	3
sp|Q96GD0|PLPP_HUMAN;sp|Q6ZT62|BGIN_HUMAN	sp|Q96GD0|PLPP_HUMAN	13;3	13;3	13;3	sp|Q96GD0|PLPP_HUMAN Chronophin OS=Homo sapiens OX=9606 GN=PDXP PE=1 SV=2	2	13	13	13	4	4	4	4	0	0	0	0	0	0	0	0	0	0	0	0	0	0	0	0	0	0	0	0	0	0	0	3	12	13	3	1	0	0	0	0	0	0	0	0
sp|Q96GC5|RM48_HUMAN	sp|Q96GC5|RM48_HUMAN	3	3	3	sp|Q96GC5|RM48_HUMAN 39S ribosomal protein L48, mitochondrial OS=Homo sapiens OX=9606 GN=MRPL48 PE=1 SV=2	1	3	3	3	0	0	0	0	0	2	3	2	0	0	0	0	0	0	0	0	0	0	0	0	0	0	0	0	0	0	0	0	0	0	0	0	0	0	0	0	0	0	0	0
sp|Q96GA7|SDSL_HUMAN	sp|Q96GA7|SDSL_HUMAN	16	16	16	sp|Q96GA7|SDSL_HUMAN Serine dehydratase-like OS=Homo sapiens OX=9606 GN=SDSL PE=1 SV=1	1	16	16	16	12	10	10	10	8	7	4	5	3	4	3	3	4	7	7	4	7	4	4	4	3	3	1	2	1	1	1	1	11	16	13	13	10	5	3	5	6	5	6	6
sp|Q96G46|DUS3L_HUMAN	sp|Q96G46|DUS3L_HUMAN	17	17	17	sp|Q96G46|DUS3L_HUMAN tRNA-dihydrouridine(47) synthase [NAD(P)(+)]-like OS=Homo sapiens OX=9606 GN=DUS3L PE=1 SV=2	1	17	17	17	0	0	0	0	0	0	0	0	0	0	0	0	0	0	0	1	0	0	11	15	0	0	0	0	0	0	0	0	0	0	0	0	0	0	0	0	0	0	0	0
sp|Q96G28|CFA36_HUMAN	sp|Q96G28|CFA36_HUMAN	4	4	4	sp|Q96G28|CFA36_HUMAN Cilia- and flagella-associated protein 36 OS=Homo sapiens OX=9606 GN=CFAP36 PE=1 SV=2	1	4	4	4	0	0	0	0	0	0	0	0	0	0	0	0	0	0	0	0	0	0	0	0	0	0	3	2	0	0	0	0	0	0	0	0	0	0	0	0	0	0	0	0
sp|Q96G23|CERS2_HUMAN	sp|Q96G23|CERS2_HUMAN	1	1	1	sp|Q96G23|CERS2_HUMAN Ceramide synthase 2 OS=Homo sapiens OX=9606 GN=CERS2 PE=1 SV=1	1	1	1	1	0	0	0	0	1	1	0	0	0	0	0	0	0	0	0	0	0	0	0	0	0	0	0	0	0	0	0	0	0	0	0	0	0	0	0	0	0	0	0	0
sp|Q96G03|PGM2_HUMAN	sp|Q96G03|PGM2_HUMAN	40	40	40	sp|Q96G03|PGM2_HUMAN Phosphoglucomutase-2 OS=Homo sapiens OX=9606 GN=PGM2 PE=1 SV=4	1	40	40	40	25	25	26	25	22	13	13	9	10	14	9	11	9	14	13	14	12	14	10	13	14	11	7	3	4	3	6	5	5	20	31	34	33	17	12	12	11	20	19	17
sp|Q96FZ7|CHMP6_HUMAN	sp|Q96FZ7|CHMP6_HUMAN	1	1	1	sp|Q96FZ7|CHMP6_HUMAN Charged multivesicular body protein 6 OS=Homo sapiens OX=9606 GN=CHMP6 PE=1 SV=3	1	1	1	1	0	0	0	0	1	0	0	0	0	0	0	0	0	0	0	0	0	0	0	0	0	0	0	0	0	0	0	0	0	0	0	0	0	0	0	0	0	0	0	0
sp|Q96FZ2|HMCES_HUMAN	sp|Q96FZ2|HMCES_HUMAN	4	4	4	sp|Q96FZ2|HMCES_HUMAN Abasic site processing protein HMCES OS=Homo sapiens OX=9606 GN=HMCES PE=1 SV=1	1	4	4	4	0	0	0	0	0	0	0	0	0	0	0	0	0	0	0	0	0	0	0	0	0	0	0	0	0	0	1	3	2	2	0	0	1	0	0	0	0	0	0	0
sp|Q96FX7|TRM61_HUMAN	sp|Q96FX7|TRM61_HUMAN	9	9	9	sp|Q96FX7|TRM61_HUMAN tRNA (adenine(58)-N(1))-methyltransferase catalytic subunit TRMT61A OS=Homo sapiens OX=9606 GN=TRMT61A PE=1 SV=1	1	9	9	9	1	0	1	1	0	0	0	0	0	0	0	2	6	7	5	4	1	0	0	0	0	0	0	0	0	0	0	0	0	0	0	0	0	0	0	0	0	0	1	0
sp|Q96FX2|DPH3_HUMAN	sp|Q96FX2|DPH3_HUMAN	2	2	2	sp|Q96FX2|DPH3_HUMAN DPH3 homolog OS=Homo sapiens OX=9606 GN=DPH3 PE=1 SV=1	1	2	2	2	0	0	0	0	0	0	0	0	0	0	0	0	0	0	0	0	0	0	0	0	0	0	0	0	0	0	0	0	0	0	0	0	0	2	1	0	0	0	0	0
sp|Q96FW1|OTUB1_HUMAN	sp|Q96FW1|OTUB1_HUMAN	15	15	15	sp|Q96FW1|OTUB1_HUMAN Ubiquitin thioesterase OTUB1 OS=Homo sapiens OX=9606 GN=OTUB1 PE=1 SV=2	1	15	15	15	11	11	11	9	9	9	9	7	7	8	6	8	5	7	7	6	5	4	3	5	7	2	4	2	3	1	7	11	12	11	4	6	8	8	5	7	3	5	5	7
sp|Q96FV2|SCRN2_HUMAN	sp|Q96FV2|SCRN2_HUMAN	11	11	11	sp|Q96FV2|SCRN2_HUMAN Secernin-2 OS=Homo sapiens OX=9606 GN=SCRN2 PE=1 SV=3	1	11	11	11	0	2	1	0	0	0	0	0	0	0	0	0	0	0	0	0	0	0	0	0	0	0	0	0	0	0	0	0	0	0	0	0	7	11	5	0	0	0	0	0
sp|Q96FQ6|S10AG_HUMAN	sp|Q96FQ6|S10AG_HUMAN	7	7	7	sp|Q96FQ6|S10AG_HUMAN Protein S100-A16 OS=Homo sapiens OX=9606 GN=S100A16 PE=1 SV=1	1	7	7	7	2	3	4	5	6	4	4	3	4	4	3	2	2	2	3	3	2	3	2	1	2	1	3	1	2	0	2	1	1	0	2	2	1	2	3	4	7	7	7	7
sp|Q96FN9|DTD2_HUMAN	sp|Q96FN9|DTD2_HUMAN	8	8	8	sp|Q96FN9|DTD2_HUMAN D-aminoacyl-tRNA deacylase 2 OS=Homo sapiens OX=9606 GN=DTD2 PE=1 SV=1	1	8	8	8	2	3	2	1	3	0	0	0	0	0	0	0	0	0	0	0	0	0	0	0	0	0	0	0	0	0	6	7	4	1	0	0	2	2	3	0	1	1	1	1
sp|Q96FJ2|DYL2_HUMAN	sp|Q96FJ2|DYL2_HUMAN	5	5	3	sp|Q96FJ2|DYL2_HUMAN Dynein light chain 2, cytoplasmic OS=Homo sapiens OX=9606 GN=DYNLL2 PE=1 SV=1	1	5	5	3	3	3	4	3	4	2	2	2	2	2	3	3	4	4	2	3	4	3	2	2	2	1	1	1	0	1	2	2	2	0	1	2	3	2	2	2	3	4	4	4
sp|Q96F63|CCD97_HUMAN	sp|Q96F63|CCD97_HUMAN	8	8	8	sp|Q96F63|CCD97_HUMAN Coiled-coil domain-containing protein 97 OS=Homo sapiens OX=9606 GN=CCDC97 PE=1 SV=1	1	8	8	8	1	0	0	0	0	0	0	0	0	0	0	0	0	0	0	0	0	0	0	1	8	2	0	0	0	0	0	0	0	0	0	0	0	0	0	0	0	0	0	0
sp|Q96F24|NRBF2_HUMAN	sp|Q96F24|NRBF2_HUMAN	1	1	1	sp|Q96F24|NRBF2_HUMAN Nuclear receptor-binding factor 2 OS=Homo sapiens OX=9606 GN=NRBF2 PE=1 SV=1	1	1	1	1	0	0	0	0	0	0	0	0	0	0	0	0	0	0	0	0	0	0	0	1	0	0	0	0	0	0	0	0	0	0	0	0	0	0	0	0	0	0	0	0
sp|Q96F10|SAT2_HUMAN	sp|Q96F10|SAT2_HUMAN	3	3	3	sp|Q96F10|SAT2_HUMAN Thialysine N-epsilon-acetyltransferase OS=Homo sapiens OX=9606 GN=SAT2 PE=1 SV=1	1	3	3	3	0	0	0	0	0	0	0	0	0	0	0	0	0	0	0	0	0	0	0	0	0	0	0	0	0	0	0	0	0	0	0	0	0	0	0	2	1	0	0	0
sp|Q96F07|CYFP2_HUMAN	sp|Q96F07|CYFP2_HUMAN	9	1	1	sp|Q96F07|CYFP2_HUMAN Cytoplasmic FMR1-interacting protein 2 OS=Homo sapiens OX=9606 GN=CYFIP2 PE=1 SV=2	1	9	1	1	1	0	0	0	0	0	0	0	0	0	0	6	6	4	0	1	0	0	0	0	0	0	0	0	0	0	0	0	0	0	0	0	0	0	0	0	0	0	0	0
sp|Q96EZ8|MCRS1_HUMAN	sp|Q96EZ8|MCRS1_HUMAN	1	1	1	sp|Q96EZ8|MCRS1_HUMAN Microspherule protein 1 OS=Homo sapiens OX=9606 GN=MCRS1 PE=1 SV=1	1	1	1	1	0	0	0	0	0	0	1	1	1	1	1	0	0	1	0	1	0	0	0	0	1	0	0	0	0	0	0	1	1	1	0	0	0	0	0	0	0	1	0	0
sp|Q96EY8|MMAB_HUMAN	sp|Q96EY8|MMAB_HUMAN	6	6	6	sp|Q96EY8|MMAB_HUMAN Corrinoid adenosyltransferase OS=Homo sapiens OX=9606 GN=MMAB PE=1 SV=1	1	6	6	6	0	0	1	0	0	0	0	0	0	0	0	0	0	0	0	0	0	0	0	0	0	0	0	1	5	4	1	0	0	0	0	0	5	5	4	3	0	0	0	0
sp|Q96EY7|PTCD3_HUMAN	sp|Q96EY7|PTCD3_HUMAN	16	16	16	sp|Q96EY7|PTCD3_HUMAN Pentatricopeptide repeat domain-containing protein 3, mitochondrial OS=Homo sapiens OX=9606 GN=PTCD3 PE=1 SV=3	1	16	16	16	0	0	0	0	0	8	14	8	3	0	0	0	0	0	0	0	0	0	0	0	0	0	0	0	0	0	0	0	0	0	0	0	0	0	0	0	0	0	0	0
sp|Q96EP5|DAZP1_HUMAN	sp|Q96EP5|DAZP1_HUMAN	8	8	8	sp|Q96EP5|DAZP1_HUMAN DAZ-associated protein 1 OS=Homo sapiens OX=9606 GN=DAZAP1 PE=1 SV=1	1	8	8	8	1	1	2	2	0	0	0	0	0	0	0	0	0	0	0	0	0	1	0	0	4	3	4	6	5	3	3	2	0	0	0	0	0	0	1	0	0	0	1	2
sp|Q96EM0|T3HPD_HUMAN	sp|Q96EM0|T3HPD_HUMAN	9	9	9	sp|Q96EM0|T3HPD_HUMAN Trans-3-hydroxy-L-proline dehydratase OS=Homo sapiens OX=9606 GN=L3HYPDH PE=1 SV=2	1	9	9	9	1	0	1	1	0	0	0	0	0	0	0	0	0	0	0	0	0	0	0	0	0	0	0	0	0	0	0	0	8	6	0	0	4	0	0	0	0	0	0	0
sp|Q96EL3|RM53_HUMAN	sp|Q96EL3|RM53_HUMAN	3	3	3	sp|Q96EL3|RM53_HUMAN 39S ribosomal protein L53, mitochondrial OS=Homo sapiens OX=9606 GN=MRPL53 PE=1 SV=1	1	3	3	3	0	0	0	0	0	2	3	1	0	0	0	0	0	0	0	0	0	0	0	0	0	0	0	0	0	0	0	0	0	0	0	0	0	0	0	0	0	0	0	0
sp|Q96EL2|RT24_HUMAN	sp|Q96EL2|RT24_HUMAN	3	3	3	sp|Q96EL2|RT24_HUMAN 28S ribosomal protein S24, mitochondrial OS=Homo sapiens OX=9606 GN=MRPS24 PE=1 SV=1	1	3	3	3	0	0	0	0	0	0	3	1	0	0	0	0	0	0	0	0	0	0	0	0	0	0	0	0	0	0	0	0	0	0	0	0	0	0	0	0	0	0	0	0
sp|Q96EK6|GNA1_HUMAN	sp|Q96EK6|GNA1_HUMAN	13	13	13	sp|Q96EK6|GNA1_HUMAN Glucosamine 6-phosphate N-acetyltransferase OS=Homo sapiens OX=9606 GN=GNPNAT1 PE=1 SV=1	1	13	13	13	7	7	8	8	7	8	6	6	7	6	6	6	6	7	7	7	7	7	7	6	6	5	7	8	4	5	5	6	6	5	6	8	7	4	7	9	9	12	10	10
sp|Q96EK5|KBP_HUMAN	sp|Q96EK5|KBP_HUMAN	6	6	6	sp|Q96EK5|KBP_HUMAN KIF-binding protein OS=Homo sapiens OX=9606 GN=KIFBP PE=1 SV=1	1	6	6	6	0	0	0	0	0	0	0	0	0	0	0	0	0	0	0	0	0	0	0	1	6	2	0	0	0	0	0	0	0	0	0	0	0	0	0	0	0	0	0	0
sp|Q96EI5|TCAL4_HUMAN;sp|Q9H3H9|TCAL2_HUMAN	sp|Q96EI5|TCAL4_HUMAN	7;3	7;3	7;3	sp|Q96EI5|TCAL4_HUMAN Transcription elongation factor A protein-like 4 OS=Homo sapiens OX=9606 GN=TCEAL4 PE=1 SV=2	2	7	7	7	1	0	0	0	0	0	0	0	0	0	1	1	0	0	0	0	0	0	3	6	3	2	2	3	2	1	1	0	0	1	0	0	0	0	0	0	0	0	0	0
sp|Q96EH3|MASU1_HUMAN	sp|Q96EH3|MASU1_HUMAN	3	3	3	sp|Q96EH3|MASU1_HUMAN Mitochondrial assembly of ribosomal large subunit protein 1 OS=Homo sapiens OX=9606 GN=MALSU1 PE=1 SV=1	1	3	3	3	0	0	0	0	0	1	3	0	0	0	0	0	0	0	0	0	0	0	0	0	0	1	0	0	0	0	0	0	0	0	0	0	0	0	0	0	0	0	0	0
sp|Q96EE3|SEH1_HUMAN	sp|Q96EE3|SEH1_HUMAN	8	8	8	sp|Q96EE3|SEH1_HUMAN Nucleoporin SEH1 OS=Homo sapiens OX=9606 GN=SEH1L PE=1 SV=3	1	8	8	8	0	0	0	0	0	0	0	0	0	0	0	0	0	0	0	0	0	0	0	7	5	2	0	0	0	0	0	0	0	0	0	0	0	0	0	0	0	0	0	0
sp|Q96EC8|YIPF6_HUMAN	sp|Q96EC8|YIPF6_HUMAN	4	4	4	sp|Q96EC8|YIPF6_HUMAN Protein YIPF6 OS=Homo sapiens OX=9606 GN=YIPF6 PE=1 SV=2	1	4	4	4	0	0	0	2	2	2	0	0	0	0	0	0	0	0	0	0	0	0	0	0	0	0	1	0	0	0	0	0	0	0	0	0	0	0	0	0	0	0	0	0
sp|Q96EB6|SIR1_HUMAN	sp|Q96EB6|SIR1_HUMAN	8	8	8	sp|Q96EB6|SIR1_HUMAN NAD-dependent protein deacetylase sirtuin-1 OS=Homo sapiens OX=9606 GN=SIRT1 PE=1 SV=2	1	8	8	8	0	0	0	0	0	0	0	0	0	0	0	2	8	3	1	0	0	0	0	0	0	0	0	0	0	0	0	0	0	0	0	0	0	0	0	0	0	0	0	0
sp|Q96E14|RMI2_HUMAN	sp|Q96E14|RMI2_HUMAN	3	3	3	sp|Q96E14|RMI2_HUMAN RecQ-mediated genome instability protein 2 OS=Homo sapiens OX=9606 GN=RMI2 PE=1 SV=2	1	3	3	3	0	0	0	0	0	0	0	0	0	0	0	0	0	0	0	0	0	0	0	0	0	0	0	0	0	0	0	0	0	0	0	0	0	0	0	0	0	0	0	0
sp|Q96E09|PBIR1_HUMAN	sp|Q96E09|PBIR1_HUMAN	3	3	3	sp|Q96E09|PBIR1_HUMAN PPP2R1A-PPP2R2A-interacting phosphatase regulator 1 OS=Homo sapiens OX=9606 GN=PABIR1 PE=1 SV=1	1	3	3	3	0	0	0	0	0	0	0	0	0	0	0	0	0	0	0	3	3	1	0	0	0	0	0	0	0	0	0	0	0	0	0	0	0	0	0	0	0	0	0	0
sp|Q96DX5|ASB9_HUMAN	sp|Q96DX5|ASB9_HUMAN	4	4	4	sp|Q96DX5|ASB9_HUMAN Ankyrin repeat and SOCS box protein 9 OS=Homo sapiens OX=9606 GN=ASB9 PE=1 SV=1	1	4	4	4	0	0	0	0	0	0	0	0	0	0	0	0	0	0	1	2	2	1	1	1	1	4	0	0	0	0	0	0	0	0	0	0	0	0	0	0	0	0	0	0
sp|Q96DV4|RM38_HUMAN	sp|Q96DV4|RM38_HUMAN	14	14	14	sp|Q96DV4|RM38_HUMAN 39S ribosomal protein L38, mitochondrial OS=Homo sapiens OX=9606 GN=MRPL38 PE=1 SV=2	1	14	14	14	0	1	0	1	0	10	13	8	3	0	0	0	0	0	0	0	0	0	0	0	0	0	0	0	0	0	0	0	0	0	0	0	0	0	0	0	0	0	0	0
sp|Q96DR4|STAR4_HUMAN	sp|Q96DR4|STAR4_HUMAN	2	2	2	sp|Q96DR4|STAR4_HUMAN StAR-related lipid transfer protein 4 OS=Homo sapiens OX=9606 GN=STARD4 PE=1 SV=1	1	2	2	2	0	0	0	0	0	0	0	0	0	0	0	0	0	0	0	0	0	0	0	0	0	0	0	0	0	0	0	0	0	0	0	0	0	0	0	0	0	0	0	0
sp|Q96DH6|MSI2H_HUMAN	sp|Q96DH6|MSI2H_HUMAN	5	5	5	sp|Q96DH6|MSI2H_HUMAN RNA-binding protein Musashi homolog 2 OS=Homo sapiens OX=9606 GN=MSI2 PE=1 SV=1	1	5	5	5	0	0	0	0	0	1	0	2	0	0	0	1	0	0	0	0	1	2	1	1	1	1	1	0	1	0	0	1	0	0	0	0	0	0	0	0	0	0	0	2
sp|Q96DG6|CMBL_HUMAN	sp|Q96DG6|CMBL_HUMAN	16	16	16	sp|Q96DG6|CMBL_HUMAN Carboxymethylenebutenolidase homolog OS=Homo sapiens OX=9606 GN=CMBL PE=1 SV=1	1	16	16	16	12	12	12	12	10	7	5	7	8	6	4	7	9	8	7	8	8	9	9	4	7	7	4	3	6	2	4	2	1	5	5	5	8	9	8	10	8	12	13	16
sp|Q96DE0|NUD16_HUMAN;sp|Q9BRJ7|TIRR_HUMAN	sp|Q96DE0|NUD16_HUMAN	12;1	12;1	12;1	sp|Q96DE0|NUD16_HUMAN U8 snoRNA-decapping enzyme OS=Homo sapiens OX=9606 GN=NUDT16 PE=1 SV=2	2	12	12	12	0	0	0	0	0	0	0	0	0	0	0	0	0	0	0	0	0	1	0	0	0	0	0	0	0	0	0	0	0	0	0	0	0	0	0	3	11	5	1	3
sp|Q96DC9|OTUB2_HUMAN	sp|Q96DC9|OTUB2_HUMAN	5	5	5	sp|Q96DC9|OTUB2_HUMAN Ubiquitin thioesterase OTUB2 OS=Homo sapiens OX=9606 GN=OTUB2 PE=1 SV=2	1	5	5	5	0	0	0	0	0	0	0	0	0	0	0	0	0	0	0	0	0	0	0	0	0	0	0	0	0	0	0	0	0	0	0	0	0	0	0	0	4	5	0	0
sp|Q96DB5|RMD1_HUMAN	sp|Q96DB5|RMD1_HUMAN	15	15	15	sp|Q96DB5|RMD1_HUMAN Regulator of microtubule dynamics protein 1 OS=Homo sapiens OX=9606 GN=RMDN1 PE=1 SV=1	1	15	15	15	1	2	1	2	0	0	0	0	0	0	0	0	0	0	0	0	0	0	0	0	0	0	0	0	0	0	0	0	0	0	0	0	0	0	0	1	0	1	0	5
sp|Q96D71|REPS1_HUMAN	sp|Q96D71|REPS1_HUMAN	3	3	3	sp|Q96D71|REPS1_HUMAN RalBP1-associated Eps domain-containing protein 1 OS=Homo sapiens OX=9606 GN=REPS1 PE=1 SV=3	1	3	3	3	0	0	0	0	1	0	0	0	0	0	0	0	0	0	1	0	0	0	0	0	0	0	1	1	0	0	0	0	0	0	0	0	0	0	0	0	0	0	0	0
sp|Q96D46|NMD3_HUMAN	sp|Q96D46|NMD3_HUMAN	8	8	8	sp|Q96D46|NMD3_HUMAN 60S ribosomal export protein NMD3 OS=Homo sapiens OX=9606 GN=NMD3 PE=1 SV=1	1	8	8	8	0	0	0	0	0	2	0	0	0	0	0	0	0	0	0	0	0	0	0	0	0	0	0	0	0	0	2	7	3	0	0	0	0	0	0	0	0	0	0	0
sp|Q96CW6|S7A6O_HUMAN	sp|Q96CW6|S7A6O_HUMAN	4	4	4	sp|Q96CW6|S7A6O_HUMAN Probable RNA polymerase II nuclear localization protein SLC7A6OS OS=Homo sapiens OX=9606 GN=SLC7A6OS PE=1 SV=2	1	4	4	4	1	1	0	0	0	0	0	0	0	0	0	0	0	0	0	0	0	0	0	0	0	2	4	2	0	0	0	0	0	0	0	0	0	0	0	0	0	0	0	0
sp|Q96CW1|AP2M1_HUMAN	sp|Q96CW1|AP2M1_HUMAN	6	6	6	sp|Q96CW1|AP2M1_HUMAN AP-2 complex subunit mu OS=Homo sapiens OX=9606 GN=AP2M1 PE=1 SV=2	1	6	6	6	0	0	0	1	3	1	0	0	0	0	0	0	0	0	0	2	0	0	0	0	0	0	0	0	0	0	0	0	0	0	0	0	0	0	0	0	0	0	0	0
sp|Q96CV9|OPTN_HUMAN	sp|Q96CV9|OPTN_HUMAN	9	9	9	sp|Q96CV9|OPTN_HUMAN Optineurin OS=Homo sapiens OX=9606 GN=OPTN PE=1 SV=3	1	9	9	9	1	0	0	0	0	0	0	1	9	1	0	0	0	0	0	0	0	0	0	0	0	0	0	0	0	0	0	0	0	0	0	0	0	0	0	0	0	0	0	0
sp|Q96CS7|PKHB2_HUMAN	sp|Q96CS7|PKHB2_HUMAN	3	3	3	sp|Q96CS7|PKHB2_HUMAN Pleckstrin homology domain-containing family B member 2 OS=Homo sapiens OX=9606 GN=PLEKHB2 PE=1 SV=1	1	3	3	3	0	0	0	0	1	0	0	0	0	0	0	0	0	0	0	0	0	0	0	0	0	0	0	0	0	0	0	0	0	0	0	0	0	0	0	0	0	0	2	0
sp|Q96CS3|FAF2_HUMAN	sp|Q96CS3|FAF2_HUMAN	5	5	5	sp|Q96CS3|FAF2_HUMAN FAS-associated factor 2 OS=Homo sapiens OX=9606 GN=FAF2 PE=1 SV=2	1	5	5	5	0	0	0	0	3	3	1	0	0	0	0	0	0	0	0	0	0	0	0	0	0	0	0	0	0	0	0	0	0	0	0	0	0	0	0	1	2	0	0	0
sp|Q96CP2|FWCH2_HUMAN;sp|Q4VC44|FWCH1_HUMAN	sp|Q96CP2|FWCH2_HUMAN	7;1	7;1	7;1	sp|Q96CP2|FWCH2_HUMAN FLYWCH family member 2 OS=Homo sapiens OX=9606 GN=FLYWCH2 PE=1 SV=1	2	7	7	7	2	1	2	2	2	0	1	0	0	0	0	0	0	0	1	2	2	4	4	4	1	0	0	0	0	4	7	5	4	1	0	0	1	1	2	1	1	1	0	0
sp|Q96CN9|GCC1_HUMAN	sp|Q96CN9|GCC1_HUMAN	12	12	12	sp|Q96CN9|GCC1_HUMAN GRIP and coiled-coil domain-containing protein 1 OS=Homo sapiens OX=9606 GN=GCC1 PE=1 SV=1	1	12	12	12	0	0	0	0	0	0	0	5	6	0	0	0	0	1	0	0	0	0	0	0	0	0	0	0	0	0	0	0	0	0	0	0	0	0	0	0	0	0	0	0
sp|Q96CN7|ISOC1_HUMAN	sp|Q96CN7|ISOC1_HUMAN	16	16	16	sp|Q96CN7|ISOC1_HUMAN Isochorismatase domain-containing protein 1 OS=Homo sapiens OX=9606 GN=ISOC1 PE=1 SV=3	1	16	16	16	11	9	10	9	8	5	5	6	7	6	5	6	8	7	5	7	7	7	6	5	9	11	14	15	14	9	7	8	6	4	6	6	7	5	5	7	8	7	6	7
sp|Q96CM8|ACSF2_HUMAN	sp|Q96CM8|ACSF2_HUMAN	18	18	18	sp|Q96CM8|ACSF2_HUMAN Medium-chain acyl-CoA ligase ACSF2, mitochondrial OS=Homo sapiens OX=9606 GN=ACSF2 PE=1 SV=2	1	18	18	18	0	0	0	0	0	0	0	0	0	0	0	0	0	0	0	0	0	0	0	0	0	0	0	0	0	0	0	0	0	0	7	16	14	2	0	0	0	0	0	0
sp|Q96CD2|COAC_HUMAN	sp|Q96CD2|COAC_HUMAN	9	9	9	sp|Q96CD2|COAC_HUMAN Phosphopantothenoylcysteine decarboxylase OS=Homo sapiens OX=9606 GN=PPCDC PE=1 SV=2	1	9	9	9	2	2	2	1	0	0	0	0	0	0	0	0	0	0	0	0	0	0	0	0	0	0	0	0	8	7	5	1	0	0	0	0	0	0	0	0	0	0	0	0
sp|Q96CD0|FBXL8_HUMAN	sp|Q96CD0|FBXL8_HUMAN	7	7	7	sp|Q96CD0|FBXL8_HUMAN F-box/LRR-repeat protein 8 OS=Homo sapiens OX=9606 GN=FBXL8 PE=1 SV=1	1	7	7	7	0	0	2	1	0	0	0	0	0	0	0	0	0	0	0	0	0	0	0	0	0	0	0	0	0	0	0	3	6	3	0	0	0	0	0	0	0	0	0	0
sp|Q96C90|PP14B_HUMAN	sp|Q96C90|PP14B_HUMAN	9	9	9	sp|Q96C90|PP14B_HUMAN Protein phosphatase 1 regulatory subunit 14B OS=Homo sapiens OX=9606 GN=PPP1R14B PE=1 SV=3	1	9	9	9	4	5	4	6	4	4	3	1	2	2	1	2	3	2	2	3	2	3	3	3	4	2	1	1	0	1	1	2	2	1	2	7	8	5	3	4	3	5	4	4
sp|Q96C86|DCPS_HUMAN	sp|Q96C86|DCPS_HUMAN	14	14	14	sp|Q96C86|DCPS_HUMAN m7GpppX diphosphatase OS=Homo sapiens OX=9606 GN=DCPS PE=1 SV=2	1	14	14	14	7	5	5	2	1	0	1	1	0	0	0	0	0	2	0	0	0	0	0	0	2	10	13	9	5	5	0	0	0	0	0	0	1	0	0	0	0	0	1	0
sp|Q96C36|P5CR2_HUMAN	sp|Q96C36|P5CR2_HUMAN	10	9	9	sp|Q96C36|P5CR2_HUMAN Pyrroline-5-carboxylate reductase 2 OS=Homo sapiens OX=9606 GN=PYCR2 PE=1 SV=1	1	10	9	9	1	0	1	2	2	3	3	2	0	1	2	5	6	10	8	4	1	1	0	0	0	0	0	0	0	0	0	0	0	0	0	0	0	0	0	0	0	0	0	0
sp|Q96C34|RUND1_HUMAN	sp|Q96C34|RUND1_HUMAN	1	1	1	sp|Q96C34|RUND1_HUMAN RUN domain-containing protein 1 OS=Homo sapiens OX=9606 GN=RUNDC1 PE=1 SV=3	1	1	1	1	0	0	0	0	0	0	0	0	0	0	0	0	0	0	0	0	0	0	0	0	0	0	0	0	0	0	0	0	0	0	0	0	0	0	0	1	0	0	0	0
sp|Q96C23|GALM_HUMAN	sp|Q96C23|GALM_HUMAN	6	6	6	sp|Q96C23|GALM_HUMAN Galactose mutarotase OS=Homo sapiens OX=9606 GN=GALM PE=1 SV=1	1	6	6	6	0	0	0	0	0	0	0	0	0	0	0	0	0	0	0	0	0	0	0	0	0	0	0	0	0	0	0	0	0	0	0	0	0	0	0	0	2	5	0	0
sp|Q96C19|EFHD2_HUMAN;sp|Q9BUP0|EFHD1_HUMAN	sp|Q96C19|EFHD2_HUMAN	14;2	14;2	14;2	sp|Q96C19|EFHD2_HUMAN EF-hand domain-containing protein D2 OS=Homo sapiens OX=9606 GN=EFHD2 PE=1 SV=1	2	14	14	14	7	7	9	9	3	1	1	0	0	0	0	2	1	1	4	2	1	1	2	2	1	0	1	0	0	5	12	14	9	7	3	2	1	1	4	1	2	4	5	4
sp|Q96C11|FGGY_HUMAN	sp|Q96C11|FGGY_HUMAN	7	7	7	sp|Q96C11|FGGY_HUMAN FGGY carbohydrate kinase domain-containing protein OS=Homo sapiens OX=9606 GN=FGGY PE=1 SV=2	1	7	7	7	0	0	0	0	0	0	0	0	0	0	0	0	0	0	0	0	0	0	0	0	0	0	0	4	4	0	0	0	0	0	0	0	0	0	0	0	0	0	0	0
sp|Q96C01|F136A_HUMAN	sp|Q96C01|F136A_HUMAN	8	8	8	sp|Q96C01|F136A_HUMAN Protein FAM136A OS=Homo sapiens OX=9606 GN=FAM136A PE=1 SV=1	1	8	8	8	4	2	3	5	1	0	0	0	0	0	0	0	0	0	0	1	0	0	0	2	0	0	0	0	0	0	0	0	0	0	4	6	8	7	4	4	1	1	2	1
sp|Q96BW5|PTER_HUMAN	sp|Q96BW5|PTER_HUMAN	14	14	14	sp|Q96BW5|PTER_HUMAN Phosphotriesterase-related protein OS=Homo sapiens OX=9606 GN=PTER PE=1 SV=1	1	14	14	14	4	5	3	1	2	0	0	0	0	0	0	0	0	0	0	0	0	0	0	1	0	0	1	1	0	0	0	8	11	4	1	0	0	0	0	0	0	0	0	1
sp|Q96BR5|COA7_HUMAN	sp|Q96BR5|COA7_HUMAN	3	3	3	sp|Q96BR5|COA7_HUMAN Cytochrome c oxidase assembly factor 7 OS=Homo sapiens OX=9606 GN=COA7 PE=1 SV=2	1	3	3	3	0	0	0	0	0	0	0	0	0	0	0	0	0	0	0	0	0	0	0	0	0	0	0	0	0	0	0	3	0	2	1	1	1	1	0	0	0	0	0	0
sp|Q96BP3|PPWD1_HUMAN	sp|Q96BP3|PPWD1_HUMAN	16	16	16	sp|Q96BP3|PPWD1_HUMAN Peptidylprolyl isomerase domain and WD repeat-containing protein 1 OS=Homo sapiens OX=9606 GN=PPWD1 PE=1 SV=1	1	16	16	16	0	1	0	0	0	0	1	0	1	0	0	0	0	0	0	0	0	0	0	0	0	0	0	0	0	0	13	10	2	0	0	0	0	0	0	0	0	0	0	0
sp|Q96BJ8|ELMO3_HUMAN	sp|Q96BJ8|ELMO3_HUMAN	2	2	2	sp|Q96BJ8|ELMO3_HUMAN Engulfment and cell motility protein 3 OS=Homo sapiens OX=9606 GN=ELMO3 PE=1 SV=3	1	2	2	2	0	0	0	0	0	1	0	0	0	0	0	0	0	0	0	0	0	0	0	0	0	0	0	1	0	0	0	0	0	0	1	0	0	0	0	0	0	0	0	0
sp|Q96BJ3|AIDA_HUMAN	sp|Q96BJ3|AIDA_HUMAN	9	9	9	sp|Q96BJ3|AIDA_HUMAN Axin interactor, dorsalization-associated protein OS=Homo sapiens OX=9606 GN=AIDA PE=1 SV=1	1	9	9	9	0	0	0	0	0	0	0	0	0	0	0	0	0	0	0	0	0	0	0	0	0	0	0	0	0	0	0	0	0	0	0	0	0	5	9	4	0	0	0	0
sp|Q96B54|ZN428_HUMAN	sp|Q96B54|ZN428_HUMAN	4	4	4	sp|Q96B54|ZN428_HUMAN Zinc finger protein 428 OS=Homo sapiens OX=9606 GN=ZNF428 PE=1 SV=2	1	4	4	4	2	3	1	1	0	0	0	0	0	0	0	0	0	0	0	0	0	0	0	3	2	3	0	0	0	0	0	0	0	0	0	0	1	0	0	0	0	0	1	2
sp|Q96B45|BORC7_HUMAN	sp|Q96B45|BORC7_HUMAN	3	3	3	sp|Q96B45|BORC7_HUMAN BLOC-1-related complex subunit 7 OS=Homo sapiens OX=9606 GN=BORCS7 PE=3 SV=2	1	3	3	3	0	0	0	0	0	0	0	0	0	0	0	0	0	0	0	0	0	0	0	0	0	0	0	0	0	0	0	0	0	0	0	0	3	0	0	0	0	0	0	0
sp|Q96B36|AKTS1_HUMAN	sp|Q96B36|AKTS1_HUMAN	7	7	7	sp|Q96B36|AKTS1_HUMAN Proline-rich AKT1 substrate 1 OS=Homo sapiens OX=9606 GN=AKT1S1 PE=1 SV=1	1	7	7	7	1	0	1	0	0	0	0	0	0	0	0	0	2	5	7	4	1	0	2	2	4	3	2	0	0	0	0	0	0	0	0	0	0	0	0	0	0	0	0	0
sp|Q96B26|EXOS8_HUMAN	sp|Q96B26|EXOS8_HUMAN	2	2	2	sp|Q96B26|EXOS8_HUMAN Exosome complex component RRP43 OS=Homo sapiens OX=9606 GN=EXOSC8 PE=1 SV=1	1	2	2	2	0	0	0	0	0	0	0	0	0	0	0	0	1	1	2	1	0	0	0	0	0	0	0	0	0	0	0	0	0	0	0	0	0	0	0	0	0	0	0	0
sp|Q96AT9|RPE_HUMAN;sp|Q2QD12|RPEL1_HUMAN	sp|Q96AT9|RPE_HUMAN	8;3	8;3	8;3	sp|Q96AT9|RPE_HUMAN Ribulose-phosphate 3-epimerase OS=Homo sapiens OX=9606 GN=RPE PE=1 SV=1	2	8	8	8	4	4	3	3	5	2	2	2	1	0	1	2	2	2	3	3	2	1	1	2	2	2	1	2	0	1	1	2	2	5	5	4	3	2	1	3	3	4	2	2
sp|Q96AE4|FUBP1_HUMAN;sp|Q96I24|FUBP3_HUMAN	sp|Q96AE4|FUBP1_HUMAN	27;1	25;1	25;1	sp|Q96AE4|FUBP1_HUMAN Far upstream element-binding protein 1 OS=Homo sapiens OX=9606 GN=FUBP1 PE=1 SV=3	2	27	25	25	8	10	10	8	10	9	6	4	6	7	4	5	7	8	7	5	5	5	6	11	26	25	23	14	8	4	4	5	2	2	1	6	5	3	4	5	4	8	9	11
sp|Q96AB6|NTAN1_HUMAN	sp|Q96AB6|NTAN1_HUMAN	11	11	11	sp|Q96AB6|NTAN1_HUMAN Protein N-terminal asparagine amidohydrolase OS=Homo sapiens OX=9606 GN=NTAN1 PE=1 SV=3	1	11	11	11	0	0	0	0	0	0	0	0	0	0	0	0	0	0	0	0	0	0	0	0	0	0	0	0	0	0	0	0	0	0	0	0	0	0	0	0	0	0	0	0
sp|Q96AB3|ISOC2_HUMAN	sp|Q96AB3|ISOC2_HUMAN	10	10	10	sp|Q96AB3|ISOC2_HUMAN Isochorismatase domain-containing protein 2 OS=Homo sapiens OX=9606 GN=ISOC2 PE=1 SV=1	1	10	10	10	3	5	5	4	4	5	3	1	2	1	1	1	1	2	2	3	2	1	1	3	2	1	1	0	0	0	1	1	5	7	8	9	8	8	5	2	4	3	5	6
sp|Q96A72|MGN2_HUMAN	sp|Q96A72|MGN2_HUMAN	11	11	1	sp|Q96A72|MGN2_HUMAN Protein mago nashi homolog 2 OS=Homo sapiens OX=9606 GN=MAGOHB PE=1 SV=1	1	11	11	1	3	5	4	4	4	2	1	2	1	0	0	0	1	1	1	1	2	0	2	0	2	1	0	0	0	0	1	2	3	4	8	10	4	4	2	2	3	3	3	2
sp|Q96A49|SYAP1_HUMAN	sp|Q96A49|SYAP1_HUMAN	27	27	27	sp|Q96A49|SYAP1_HUMAN Synapse-associated protein 1 OS=Homo sapiens OX=9606 GN=SYAP1 PE=1 SV=1	1	27	27	27	13	13	8	8	4	1	0	0	0	0	0	0	1	0	2	0	1	3	7	15	16	14	11	8	3	1	0	1	1	5	4	5	4	3	5	3	6	6	10	6
sp|Q96A35|RM24_HUMAN	sp|Q96A35|RM24_HUMAN	8	8	8	sp|Q96A35|RM24_HUMAN 39S ribosomal protein L24, mitochondrial OS=Homo sapiens OX=9606 GN=MRPL24 PE=1 SV=1	1	8	8	8	0	0	0	1	0	3	6	6	1	0	0	0	0	0	0	0	0	0	0	0	0	0	0	0	0	0	0	0	0	0	0	0	0	0	0	0	0	0	0	0
sp|Q96A26|F162A_HUMAN	sp|Q96A26|F162A_HUMAN	1	1	1	sp|Q96A26|F162A_HUMAN Protein FAM162A OS=Homo sapiens OX=9606 GN=FAM162A PE=1 SV=2	1	1	1	1	0	0	0	0	0	0	0	0	0	0	0	0	0	0	0	0	0	0	0	0	0	0	0	0	0	0	0	0	1	0	0	0	0	0	0	0	0	0	0	0
sp|Q969Y2|GTPB3_HUMAN	sp|Q969Y2|GTPB3_HUMAN	6	6	6	sp|Q969Y2|GTPB3_HUMAN tRNA modification GTPase GTPBP3, mitochondrial OS=Homo sapiens OX=9606 GN=GTPBP3 PE=1 SV=2	1	6	6	6	0	0	0	0	0	0	0	0	1	0	0	0	0	0	0	0	0	0	1	5	0	0	0	0	0	0	0	0	0	0	0	0	0	0	0	0	0	0	0	0
sp|Q969U7|PSMG2_HUMAN	sp|Q969U7|PSMG2_HUMAN	10	10	10	sp|Q969U7|PSMG2_HUMAN Proteasome assembly chaperone 2 OS=Homo sapiens OX=9606 GN=PSMG2 PE=1 SV=1	1	10	10	10	6	6	4	6	3	0	1	0	1	3	3	2	3	9	9	7	8	6	2	0	0	0	0	0	0	0	1	0	0	0	1	1	1	0	1	0	2	1	4	2
sp|Q969T9|WBP2_HUMAN	sp|Q969T9|WBP2_HUMAN	7	7	7	sp|Q969T9|WBP2_HUMAN WW domain-binding protein 2 OS=Homo sapiens OX=9606 GN=WBP2 PE=1 SV=1	1	7	7	7	1	1	1	1	1	0	0	0	0	0	0	0	0	0	0	0	0	0	0	0	0	0	0	0	0	0	0	0	0	1	4	5	4	2	1	0	0	0	0	0
sp|Q969S3|ZN622_HUMAN	sp|Q969S3|ZN622_HUMAN	6	6	6	sp|Q969S3|ZN622_HUMAN Zinc finger protein 622 OS=Homo sapiens OX=9606 GN=ZNF622 PE=1 SV=1	1	6	6	6	0	0	0	0	0	0	0	0	0	0	0	0	0	0	0	0	0	0	0	0	0	0	0	6	0	0	0	0	0	0	0	0	0	0	0	0	0	0	0	0
sp|Q969R8|ITFG2_HUMAN	sp|Q969R8|ITFG2_HUMAN	3	3	3	sp|Q969R8|ITFG2_HUMAN KICSTOR complex protein ITFG2 OS=Homo sapiens OX=9606 GN=ITFG2 PE=1 SV=1	1	3	3	3	0	0	0	0	0	0	0	0	0	0	0	0	0	0	0	0	0	0	0	0	0	2	1	0	0	0	0	0	0	0	0	0	0	0	0	0	0	0	0	0
sp|Q969Q0|RL36L_HUMAN;sp|P83881|RL36A_HUMAN	sp|Q969Q0|RL36L_HUMAN;sp|P83881|RL36A_HUMAN	3;2	3;2	3;2	sp|Q969Q0|RL36L_HUMAN 60S ribosomal protein L36a-like OS=Homo sapiens OX=9606 GN=RPL36AL PE=1 SV=3;sp|P83881|RL36A_HUMAN 60S ribosomal protein L36a OS=Homo sapiens OX=9606 GN=RPL36A PE=1 SV=2	2	3	3	3	1	1	1	1	3	2	2	1	1	0	0	0	0	0	0	1	1	1	1	1	0	0	0	0	0	0	0	0	0	0	0	0	0	0	0	0	0	1	0	1
sp|Q969M7|UBE2F_HUMAN	sp|Q969M7|UBE2F_HUMAN	3	3	3	sp|Q969M7|UBE2F_HUMAN NEDD8-conjugating enzyme UBE2F OS=Homo sapiens OX=9606 GN=UBE2F PE=1 SV=1	1	3	3	3	0	0	0	0	0	0	0	0	0	0	0	0	0	0	0	0	0	0	0	0	0	0	0	0	0	0	0	0	0	0	0	0	0	0	0	1	3	0	0	0
sp|Q969H8|MYDGF_HUMAN	sp|Q969H8|MYDGF_HUMAN	6	6	6	sp|Q969H8|MYDGF_HUMAN Myeloid-derived growth factor OS=Homo sapiens OX=9606 GN=MYDGF PE=1 SV=1	1	6	6	6	4	3	4	4	3	2	2	2	2	2	2	1	3	3	2	3	3	1	1	2	2	2	2	1	1	1	1	3	3	1	2	3	2	4	2	2	1	3	4	3
sp|Q969H6|POP5_HUMAN	sp|Q969H6|POP5_HUMAN	2	2	2	sp|Q969H6|POP5_HUMAN Ribonuclease P/MRP protein subunit POP5 OS=Homo sapiens OX=9606 GN=POP5 PE=1 SV=1	1	2	2	2	0	0	0	0	0	0	0	0	0	0	2	1	0	0	0	0	0	0	0	0	0	0	0	0	0	0	0	0	0	0	0	0	0	0	0	0	0	0	0	0
sp|Q969G6|RIFK_HUMAN	sp|Q969G6|RIFK_HUMAN	11	11	11	sp|Q969G6|RIFK_HUMAN Riboflavin kinase OS=Homo sapiens OX=9606 GN=RFK PE=1 SV=2	1	11	11	11	0	0	0	0	0	0	0	0	0	0	0	0	0	0	0	0	0	0	0	0	0	0	0	0	0	0	0	0	0	0	0	0	0	0	0	0	2	5	2	3
sp|Q969G3|SMCE1_HUMAN	sp|Q969G3|SMCE1_HUMAN	1	1	1	sp|Q969G3|SMCE1_HUMAN SWI/SNF-related matrix-associated actin-dependent regulator of chromatin subfamily E member 1 OS=Homo sapiens OX=9606 GN=SMARCE1 PE=1 SV=2	1	1	1	1	0	0	0	0	0	0	0	0	0	0	0	0	0	0	0	1	1	0	0	0	0	0	0	0	0	0	0	0	0	0	0	0	0	0	0	0	0	0	0	0
sp|Q969E8|TSR2_HUMAN	sp|Q969E8|TSR2_HUMAN	4	4	4	sp|Q969E8|TSR2_HUMAN Pre-rRNA-processing protein TSR2 homolog OS=Homo sapiens OX=9606 GN=TSR2 PE=1 SV=1	1	4	4	4	0	0	0	0	0	0	0	0	0	0	0	0	0	0	0	0	0	0	0	0	1	2	2	2	3	1	0	0	0	0	0	0	0	0	0	0	0	0	0	0
sp|Q969E4|TCAL3_HUMAN;sp|Q6IPX3|TCAL6_HUMAN;sp|Q5H9L2|TCAL5_HUMAN	sp|Q969E4|TCAL3_HUMAN;sp|Q6IPX3|TCAL6_HUMAN;sp|Q5H9L2|TCAL5_HUMAN	10;7;6	10;7;6	10;7;6	sp|Q969E4|TCAL3_HUMAN Transcription elongation factor A protein-like 3 OS=Homo sapiens OX=9606 GN=TCEAL3 PE=1 SV=1;sp|Q6IPX3|TCAL6_HUMAN Transcription elongation factor A protein-like 6 OS=Homo sapiens OX=9606 GN=TCEAL6 PE=2 SV=1;sp|Q5H9L2|TCAL5_HUMAN Tran	3	10	10	10	6	3	5	4	2	2	2	2	1	2	1	1	1	2	1	1	2	1	0	1	1	2	1	1	2	5	8	7	6	2	1	2	1	1	1	2	3	3	3	4
sp|Q93100|KPBB_HUMAN	sp|Q93100|KPBB_HUMAN	7	7	7	sp|Q93100|KPBB_HUMAN Phosphorylase b kinase regulatory subunit beta OS=Homo sapiens OX=9606 GN=PHKB PE=1 SV=3	1	7	7	7	0	0	0	0	0	0	4	6	0	0	0	0	0	0	0	0	0	0	0	0	0	0	0	1	0	0	0	0	0	0	0	0	0	0	0	0	0	0	0	0
sp|Q93084|AT2A3_HUMAN	sp|Q93084|AT2A3_HUMAN	4	1	1	sp|Q93084|AT2A3_HUMAN Sarcoplasmic/endoplasmic reticulum calcium ATPase 3 OS=Homo sapiens OX=9606 GN=ATP2A3 PE=1 SV=3	1	4	1	1	0	0	0	0	4	2	0	0	0	0	0	0	0	0	0	0	0	0	0	0	0	0	0	0	0	0	0	0	0	0	0	0	0	0	0	0	0	0	0	0
sp|Q93052|LPP_HUMAN	sp|Q93052|LPP_HUMAN	17	17	17	sp|Q93052|LPP_HUMAN Lipoma-preferred partner OS=Homo sapiens OX=9606 GN=LPP PE=1 SV=1	1	17	17	17	4	3	2	1	0	0	0	0	0	0	0	0	0	0	0	0	3	17	15	5	1	1	4	1	1	0	0	0	0	0	0	0	0	0	0	0	0	0	0	0
sp|Q93045|STMN2_HUMAN	sp|Q93045|STMN2_HUMAN	3	1	1	sp|Q93045|STMN2_HUMAN Stathmin-2 OS=Homo sapiens OX=9606 GN=STMN2 PE=1 SV=3	1	3	1	1	2	2	2	2	2	2	2	2	2	1	2	1	2	2	2	2	2	2	2	2	2	2	2	2	2	2	2	2	2	2	1	2	2	2	1	1	2	1	1	2
sp|Q93034|CUL5_HUMAN	sp|Q93034|CUL5_HUMAN	20	20	20	sp|Q93034|CUL5_HUMAN Cullin-5 OS=Homo sapiens OX=9606 GN=CUL5 PE=1 SV=4	1	20	20	20	0	0	1	0	0	0	0	0	0	0	0	0	0	0	0	0	2	17	10	1	0	0	0	1	0	0	1	0	0	0	0	0	0	0	0	0	0	0	0	0
sp|Q93009|UBP7_HUMAN	sp|Q93009|UBP7_HUMAN	53	53	53	sp|Q93009|UBP7_HUMAN Ubiquitin carboxyl-terminal hydrolase 7 OS=Homo sapiens OX=9606 GN=USP7 PE=1 SV=2	1	53	53	53	8	10	10	9	6	3	4	3	13	25	32	31	39	41	35	30	12	3	0	1	0	0	0	0	0	0	0	0	0	0	0	0	0	0	0	0	0	0	1	0
sp|Q93008|USP9X_HUMAN	sp|Q93008|USP9X_HUMAN	46	46	23	sp|Q93008|USP9X_HUMAN Probable ubiquitin carboxyl-terminal hydrolase FAF-X OS=Homo sapiens OX=9606 GN=USP9X PE=1 SV=4	1	46	46	23	0	0	0	0	1	5	7	14	27	30	23	5	1	0	0	1	0	0	0	0	0	0	0	0	0	0	0	0	0	1	0	0	0	0	0	0	0	1	1	0
sp|Q92995|UBP13_HUMAN	sp|Q92995|UBP13_HUMAN	7	5	5	sp|Q92995|UBP13_HUMAN Ubiquitin carboxyl-terminal hydrolase 13 OS=Homo sapiens OX=9606 GN=USP13 PE=1 SV=2	1	7	5	5	1	2	1	1	2	1	1	1	0	0	0	0	0	1	0	0	1	0	1	2	4	4	1	0	0	0	0	0	0	0	0	0	0	0	0	0	0	0	0	0
sp|Q92973|TNPO1_HUMAN	sp|Q92973|TNPO1_HUMAN	11	11	10	sp|Q92973|TNPO1_HUMAN Transportin-1 OS=Homo sapiens OX=9606 GN=TNPO1 PE=1 SV=2	1	11	11	10	0	2	4	1	1	4	2	1	1	0	0	0	0	0	0	0	1	3	5	8	5	3	3	0	0	0	0	0	0	0	0	0	0	0	0	0	0	0	0	0
sp|Q92947|GCDH_HUMAN	sp|Q92947|GCDH_HUMAN	9	9	9	sp|Q92947|GCDH_HUMAN Glutaryl-CoA dehydrogenase, mitochondrial OS=Homo sapiens OX=9606 GN=GCDH PE=1 SV=1	1	9	9	9	0	0	1	0	0	0	0	0	0	0	0	0	0	0	0	0	0	0	0	6	8	7	3	0	0	0	0	0	0	1	2	1	0	2	5	2	0	0	0	0
sp|Q92945|FUBP2_HUMAN	sp|Q92945|FUBP2_HUMAN	27	27	25	sp|Q92945|FUBP2_HUMAN Far upstream element-binding protein 2 OS=Homo sapiens OX=9606 GN=KHSRP PE=1 SV=4	1	27	27	25	9	10	12	12	11	4	3	1	1	2	1	1	3	6	12	11	15	19	22	23	15	12	8	4	0	0	0	2	1	0	1	1	1	0	1	2	2	2	3	5
sp|Q92934|BAD_HUMAN	sp|Q92934|BAD_HUMAN	3	3	3	sp|Q92934|BAD_HUMAN Bcl2-associated agonist of cell death OS=Homo sapiens OX=9606 GN=BAD PE=1 SV=3	1	3	3	3	0	0	0	0	0	0	0	0	0	0	0	0	0	0	0	0	0	0	0	0	1	3	2	0	0	0	0	0	0	0	0	0	0	0	0	0	0	0	0	0
sp|Q92922|SMRC1_HUMAN;sp|Q8TAQ2|SMRC2_HUMAN	sp|Q92922|SMRC1_HUMAN;sp|Q8TAQ2|SMRC2_HUMAN	2;2	2;2	2;2	sp|Q92922|SMRC1_HUMAN SWI/SNF complex subunit SMARCC1 OS=Homo sapiens OX=9606 GN=SMARCC1 PE=1 SV=3;sp|Q8TAQ2|SMRC2_HUMAN SWI/SNF complex subunit SMARCC2 OS=Homo sapiens OX=9606 GN=SMARCC2 PE=1 SV=1	2	2	2	2	0	0	0	0	0	0	0	1	1	0	0	0	0	0	0	0	0	0	0	0	0	0	0	0	0	0	0	0	0	0	0	0	0	0	0	0	0	0	0	0
sp|Q92905|CSN5_HUMAN	sp|Q92905|CSN5_HUMAN	15	15	15	sp|Q92905|CSN5_HUMAN COP9 signalosome complex subunit 5 OS=Homo sapiens OX=9606 GN=COPS5 PE=1 SV=4	1	15	15	15	2	5	3	2	2	2	0	1	1	6	9	13	11	9	3	2	0	0	0	0	0	0	0	0	0	0	0	0	0	0	0	10	15	9	2	0	0	0	0	0
sp|Q92900|RENT1_HUMAN	sp|Q92900|RENT1_HUMAN	29	29	29	sp|Q92900|RENT1_HUMAN Regulator of nonsense transcripts 1 OS=Homo sapiens OX=9606 GN=UPF1 PE=1 SV=2	1	29	29	29	3	1	3	4	2	7	5	2	1	1	1	2	2	1	1	1	5	23	13	16	17	10	1	0	0	0	0	0	0	0	0	0	0	0	0	0	0	0	0	0
sp|Q92896|GSLG1_HUMAN	sp|Q92896|GSLG1_HUMAN	13	13	13	sp|Q92896|GSLG1_HUMAN Golgi apparatus protein 1 OS=Homo sapiens OX=9606 GN=GLG1 PE=1 SV=2	1	13	13	13	0	0	0	8	7	1	0	0	0	0	0	0	0	0	1	0	0	0	0	0	0	0	0	0	0	0	0	0	0	0	0	0	0	0	0	0	0	0	0	0
sp|Q92890|UFD1_HUMAN	sp|Q92890|UFD1_HUMAN	10	10	10	sp|Q92890|UFD1_HUMAN Ubiquitin recognition factor in ER-associated degradation protein 1 OS=Homo sapiens OX=9606 GN=UFD1 PE=1 SV=3	1	10	10	10	1	1	1	1	2	0	0	0	0	0	0	0	0	0	0	0	0	0	0	0	2	8	7	5	0	0	0	0	0	0	0	2	7	3	0	0	0	0	0	0
sp|Q92882|OSTF1_HUMAN	sp|Q92882|OSTF1_HUMAN	10	10	10	sp|Q92882|OSTF1_HUMAN Osteoclast-stimulating factor 1 OS=Homo sapiens OX=9606 GN=OSTF1 PE=1 SV=2	1	10	10	10	4	4	6	4	3	1	2	3	2	1	1	2	0	4	2	3	1	3	1	3	1	1	0	0	0	0	2	2	0	1	5	7	10	8	4	3	3	1	3	4
sp|Q92878|RAD50_HUMAN	sp|Q92878|RAD50_HUMAN	11	11	11	sp|Q92878|RAD50_HUMAN DNA repair protein RAD50 OS=Homo sapiens OX=9606 GN=RAD50 PE=1 SV=1	1	11	11	11	0	0	0	0	0	1	10	0	0	0	0	0	0	0	0	0	0	0	0	0	0	0	0	0	0	0	0	0	0	0	0	0	0	0	0	0	0	0	0	0
sp|Q92876|KLK6_HUMAN	sp|Q92876|KLK6_HUMAN	8	8	8	sp|Q92876|KLK6_HUMAN Kallikrein-6 OS=Homo sapiens OX=9606 GN=KLK6 PE=1 SV=1	1	8	8	8	0	0	0	0	0	0	0	0	0	0	0	0	0	0	0	0	0	0	0	0	0	0	0	0	0	0	0	0	0	0	0	0	0	0	0	0	5	8	8	4
sp|Q92874|DNSL2_HUMAN	sp|Q92874|DNSL2_HUMAN	7	7	7	sp|Q92874|DNSL2_HUMAN Deoxyribonuclease-1-like 2 OS=Homo sapiens OX=9606 GN=DNASE1L2 PE=1 SV=1	1	7	7	7	0	0	0	0	0	0	0	0	0	0	0	0	0	0	0	0	0	0	0	0	0	0	0	0	0	0	0	0	0	0	0	0	0	0	5	7	0	0	0	0
sp|Q92859|NEO1_HUMAN	sp|Q92859|NEO1_HUMAN	21	21	21	sp|Q92859|NEO1_HUMAN Neogenin OS=Homo sapiens OX=9606 GN=NEO1 PE=1 SV=2	1	21	21	21	0	0	0	0	0	0	0	0	0	0	0	0	2	15	20	4	1	0	0	0	0	0	0	0	0	0	0	0	0	0	0	0	0	0	0	0	0	0	0	0
sp|Q92845|KIFA3_HUMAN	sp|Q92845|KIFA3_HUMAN	3	3	3	sp|Q92845|KIFA3_HUMAN Kinesin-associated protein 3 OS=Homo sapiens OX=9606 GN=KIFAP3 PE=1 SV=2	1	3	3	3	0	0	0	0	0	0	0	0	0	0	0	0	1	3	0	0	0	0	0	0	0	0	0	0	0	0	0	0	0	0	0	0	0	0	0	0	0	0	0	0
sp|Q92823|NRCAM_HUMAN	sp|Q92823|NRCAM_HUMAN	30	30	30	sp|Q92823|NRCAM_HUMAN Neuronal cell adhesion molecule OS=Homo sapiens OX=9606 GN=NRCAM PE=1 SV=3	1	30	30	30	10	9	7	4	1	0	0	0	0	0	0	0	0	13	23	25	10	1	0	0	0	0	0	0	0	0	0	0	0	0	0	0	0	0	0	0	0	1	1	0
sp|Q92820|GGH_HUMAN	sp|Q92820|GGH_HUMAN	11	11	11	sp|Q92820|GGH_HUMAN Gamma-glutamyl hydrolase OS=Homo sapiens OX=9606 GN=GGH PE=1 SV=2	1	11	11	11	6	4	7	3	2	0	0	0	0	1	0	0	0	1	0	1	3	0	0	0	0	0	0	0	0	0	6	9	8	7	7	7	4	0	0	0	0	0	2	4
sp|Q92805|GOGA1_HUMAN	sp|Q92805|GOGA1_HUMAN	18	18	18	sp|Q92805|GOGA1_HUMAN Golgin subfamily A member 1 OS=Homo sapiens OX=9606 GN=GOLGA1 PE=1 SV=3	1	18	18	18	0	0	0	0	0	0	4	18	10	1	0	0	0	0	3	6	0	0	0	0	0	0	0	0	0	0	0	0	0	0	0	0	0	0	0	0	0	0	0	0
sp|Q92804|RBP56_HUMAN;sp|P35637|FUS_HUMAN	sp|Q92804|RBP56_HUMAN;sp|P35637|FUS_HUMAN	4;2	4;2	4;2	sp|Q92804|RBP56_HUMAN TATA-binding protein-associated factor 2N OS=Homo sapiens OX=9606 GN=TAF15 PE=1 SV=1;sp|P35637|FUS_HUMAN RNA-binding protein FUS OS=Homo sapiens OX=9606 GN=FUS PE=1 SV=1	2	4	4	4	0	0	0	0	0	0	0	0	0	0	2	4	4	4	1	0	0	0	0	0	0	0	0	0	0	0	0	0	0	0	0	0	0	0	0	0	0	0	0	0
sp|Q92783|STAM1_HUMAN	sp|Q92783|STAM1_HUMAN	14	14	12	sp|Q92783|STAM1_HUMAN Signal transducing adapter molecule 1 OS=Homo sapiens OX=9606 GN=STAM PE=1 SV=3	1	14	14	12	1	3	5	2	1	1	0	0	2	7	10	12	8	7	10	5	5	4	2	2	1	1	0	1	1	1	0	0	0	1	0	0	1	0	0	6	5	4	3	1
sp|Q92769|HDAC2_HUMAN;sp|O15379|HDAC3_HUMAN	sp|Q92769|HDAC2_HUMAN	13;1	13;1	8;0	sp|Q92769|HDAC2_HUMAN Histone deacetylase 2 OS=Homo sapiens OX=9606 GN=HDAC2 PE=1 SV=2	2	13	13	8	3	4	3	3	3	3	3	8	10	9	4	3	4	3	3	6	3	2	1	2	0	0	0	0	0	1	9	10	2	0	0	0	2	1	0	1	2	2	3	3
sp|Q92747|ARC1A_HUMAN	sp|Q92747|ARC1A_HUMAN	22	22	21	sp|Q92747|ARC1A_HUMAN Actin-related protein 2/3 complex subunit 1A OS=Homo sapiens OX=9606 GN=ARPC1A PE=1 SV=2	1	22	22	21	9	8	10	8	5	7	5	4	1	2	1	1	1	1	3	3	1	1	2	17	21	20	14	2	0	1	1	0	1	0	0	1	0	1	1	2	2	2	2	5
sp|Q92736|RYR2_HUMAN	sp|Q92736|RYR2_HUMAN	2	2	2	sp|Q92736|RYR2_HUMAN Ryanodine receptor 2 OS=Homo sapiens OX=9606 GN=RYR2 PE=1 SV=3	1	2	2	2	0	0	0	0	0	0	0	0	0	0	0	0	0	0	0	0	0	0	0	0	0	0	0	0	0	0	0	0	0	0	0	0	0	0	0	0	0	0	0	0
sp|Q92734|TFG_HUMAN	sp|Q92734|TFG_HUMAN	14	14	14	sp|Q92734|TFG_HUMAN Protein TFG OS=Homo sapiens OX=9606 GN=TFG PE=1 SV=2	1	14	14	14	9	10	6	7	5	3	3	10	12	9	5	5	2	4	5	6	5	4	3	3	3	2	1	1	3	2	1	1	2	1	3	4	3	4	3	2	3	6	6	5
sp|Q92733|PRCC_HUMAN	sp|Q92733|PRCC_HUMAN	4	4	4	sp|Q92733|PRCC_HUMAN Proline-rich protein PRCC OS=Homo sapiens OX=9606 GN=PRCC PE=1 SV=1	1	4	4	4	0	0	0	0	0	0	0	0	0	0	0	0	0	0	2	4	2	1	0	0	0	0	0	0	0	0	0	0	0	0	0	0	0	0	0	0	0	0	0	0
sp|Q92696|PGTA_HUMAN	sp|Q92696|PGTA_HUMAN	27	27	27	sp|Q92696|PGTA_HUMAN Geranylgeranyl transferase type-2 subunit alpha OS=Homo sapiens OX=9606 GN=RABGGTA PE=1 SV=2	1	27	27	27	11	14	14	8	9	4	1	0	0	2	0	1	0	0	1	1	0	0	0	2	13	15	23	21	11	0	0	0	1	0	0	0	0	0	0	1	4	0	2	3
sp|Q92688|AN32B_HUMAN	sp|Q92688|AN32B_HUMAN	11	9	9	sp|Q92688|AN32B_HUMAN Acidic leucine-rich nuclear phosphoprotein 32 family member B OS=Homo sapiens OX=9606 GN=ANP32B PE=1 SV=1	1	11	9	9	8	9	8	8	8	7	7	7	7	6	6	4	6	9	6	8	8	8	8	11	10	10	7	5	6	4	6	7	5	6	7	6	7	6	7	7	7	7	7	9
sp|Q92686|NEUG_HUMAN	sp|Q92686|NEUG_HUMAN	1	1	1	sp|Q92686|NEUG_HUMAN Neurogranin OS=Homo sapiens OX=9606 GN=NRGN PE=1 SV=1	1	1	1	1	0	0	0	0	0	0	0	0	0	0	0	0	0	0	0	0	0	0	0	0	0	0	0	0	0	0	0	0	0	1	1	0	0	0	0	0	0	0	1	0
sp|Q92665|RT31_HUMAN	sp|Q92665|RT31_HUMAN	11	11	11	sp|Q92665|RT31_HUMAN 28S ribosomal protein S31, mitochondrial OS=Homo sapiens OX=9606 GN=MRPS31 PE=1 SV=3	1	11	11	11	0	0	0	0	0	4	11	7	0	0	0	0	0	0	0	0	0	0	0	0	0	0	0	0	0	0	0	0	0	0	0	0	0	0	0	0	0	0	0	0
sp|Q92636|FAN_HUMAN	sp|Q92636|FAN_HUMAN	11	11	11	sp|Q92636|FAN_HUMAN Protein FAN OS=Homo sapiens OX=9606 GN=NSMAF PE=1 SV=2	1	11	11	11	0	0	0	0	0	0	0	0	0	0	0	0	0	0	0	0	0	0	0	0	0	0	0	0	0	0	0	1	8	4	2	1	0	0	1	1	0	0	0	0
sp|Q92623|TTC9A_HUMAN	sp|Q92623|TTC9A_HUMAN	5	5	5	sp|Q92623|TTC9A_HUMAN Tetratricopeptide repeat protein 9A OS=Homo sapiens OX=9606 GN=TTC9 PE=1 SV=3	1	5	5	5	0	0	1	0	0	0	0	0	0	0	0	0	0	0	0	0	0	0	0	0	0	0	0	0	0	0	0	0	0	0	0	3	5	4	2	0	0	0	0	0
sp|Q92621|NU205_HUMAN	sp|Q92621|NU205_HUMAN	3	3	3	sp|Q92621|NU205_HUMAN Nuclear pore complex protein Nup205 OS=Homo sapiens OX=9606 GN=NUP205 PE=1 SV=3	1	3	3	3	0	0	0	0	0	0	0	0	0	0	0	0	0	3	0	0	0	0	0	0	0	0	0	0	0	0	0	0	0	0	0	0	0	0	0	0	0	0	0	0
sp|Q92616|GCN1_HUMAN	sp|Q92616|GCN1_HUMAN	11	11	11	sp|Q92616|GCN1_HUMAN eIF-2-alpha kinase activator GCN1 OS=Homo sapiens OX=9606 GN=GCN1 PE=1 SV=6	1	11	11	11	0	0	0	0	4	2	0	0	0	0	0	1	2	3	0	1	0	0	0	0	0	0	0	0	0	0	0	0	0	1	0	0	0	0	0	0	0	0	0	0
sp|Q92599|SEPT8_HUMAN	sp|Q92599|SEPT8_HUMAN	13	10	10	sp|Q92599|SEPT8_HUMAN Septin-8 OS=Homo sapiens OX=9606 GN=SEPTIN8 PE=1 SV=4	1	13	10	10	0	0	0	0	0	0	2	13	6	5	2	1	1	0	0	3	2	0	0	4	0	0	0	0	0	0	0	0	0	0	0	0	0	0	0	0	0	0	0	0
sp|Q92598|HS105_HUMAN	sp|Q92598|HS105_HUMAN	61	58	56	sp|Q92598|HS105_HUMAN Heat shock protein 105 kDa OS=Homo sapiens OX=9606 GN=HSPH1 PE=1 SV=1	1	61	58	56	42	45	44	39	35	37	40	39	40	44	43	44	44	51	48	50	48	44	32	32	31	26	25	23	24	15	15	26	22	24	19	30	29	28	32	25	29	33	35	33
sp|Q92597|NDRG1_HUMAN	sp|Q92597|NDRG1_HUMAN	5	5	5	sp|Q92597|NDRG1_HUMAN Protein NDRG1 OS=Homo sapiens OX=9606 GN=NDRG1 PE=1 SV=1	1	5	5	5	0	0	0	0	0	0	0	0	0	0	0	0	0	0	0	0	0	0	0	0	0	0	0	0	0	1	4	2	0	0	0	0	0	0	1	1	0	0	0	0
sp|Q92552|RT27_HUMAN	sp|Q92552|RT27_HUMAN	19	19	19	sp|Q92552|RT27_HUMAN 28S ribosomal protein S27, mitochondrial OS=Homo sapiens OX=9606 GN=MRPS27 PE=1 SV=3	1	19	19	19	1	2	3	1	2	12	16	13	5	1	0	0	0	0	0	0	0	0	0	0	0	0	0	0	0	0	0	0	0	0	0	0	0	0	0	0	0	0	0	0
sp|Q92544|TM9S4_HUMAN	sp|Q92544|TM9S4_HUMAN	7	7	7	sp|Q92544|TM9S4_HUMAN Transmembrane 9 superfamily member 4 OS=Homo sapiens OX=9606 GN=TM9SF4 PE=1 SV=2	1	7	7	7	0	0	0	2	6	2	0	0	0	0	0	0	0	0	0	0	0	0	0	0	0	0	0	0	0	0	0	0	0	0	0	0	0	0	0	0	0	0	0	0
sp|Q92542|NICA_HUMAN	sp|Q92542|NICA_HUMAN	5	5	5	sp|Q92542|NICA_HUMAN Nicastrin OS=Homo sapiens OX=9606 GN=NCSTN PE=1 SV=2	1	5	5	5	1	0	0	0	0	0	0	0	0	0	0	0	0	0	0	0	0	0	0	0	0	0	0	0	2	4	3	0	0	0	0	0	0	0	0	0	0	0	0	0
sp|Q92530|PSMF1_HUMAN	sp|Q92530|PSMF1_HUMAN	2	2	2	sp|Q92530|PSMF1_HUMAN Proteasome inhibitor PI31 subunit OS=Homo sapiens OX=9606 GN=PSMF1 PE=1 SV=2	1	2	2	2	0	0	0	0	0	1	0	0	0	0	0	0	0	0	0	0	0	0	0	0	0	0	0	0	0	0	0	0	1	1	0	0	0	0	0	0	1	0	1	0
sp|Q92526|TCPW_HUMAN	sp|Q92526|TCPW_HUMAN	6	1	1	sp|Q92526|TCPW_HUMAN T-complex protein 1 subunit zeta-2 OS=Homo sapiens OX=9606 GN=CCT6B PE=1 SV=5	1	6	1	1	5	4	3	5	5	6	6	6	6	6	6	4	4	5	4	4	4	5	1	0	1	0	2	3	3	4	4	1	1	1	1	1	1	0	0	0	0	0	3	3
sp|Q92522|H1X_HUMAN	sp|Q92522|H1X_HUMAN	3	3	3	sp|Q92522|H1X_HUMAN Histone H1.10 OS=Homo sapiens OX=9606 GN=H1-10 PE=1 SV=1	1	3	3	3	0	0	0	0	3	3	0	0	0	0	0	0	0	0	0	0	0	0	0	0	0	0	0	0	0	0	0	0	0	0	0	0	0	0	0	0	0	0	0	0
sp|Q92520|FAM3C_HUMAN	sp|Q92520|FAM3C_HUMAN	4	4	4	sp|Q92520|FAM3C_HUMAN Protein FAM3C OS=Homo sapiens OX=9606 GN=FAM3C PE=1 SV=1	1	4	4	4	0	0	0	3	4	1	0	0	0	0	0	0	0	0	0	0	0	0	0	0	0	0	0	0	0	0	0	0	0	0	0	0	0	0	0	0	0	0	0	0
sp|Q92506|DHB8_HUMAN	sp|Q92506|DHB8_HUMAN	3	3	3	sp|Q92506|DHB8_HUMAN (3R)-3-hydroxyacyl-CoA dehydrogenase OS=Homo sapiens OX=9606 GN=HSD17B8 PE=1 SV=2	1	3	3	3	0	0	0	0	0	0	0	0	0	0	0	0	0	0	0	0	0	0	0	0	0	0	0	0	0	0	0	0	0	0	0	2	1	0	0	0	0	0	0	0
sp|Q92499|DDX1_HUMAN	sp|Q92499|DDX1_HUMAN	31	31	31	sp|Q92499|DDX1_HUMAN ATP-dependent RNA helicase DDX1 OS=Homo sapiens OX=9606 GN=DDX1 PE=1 SV=2	1	31	31	31	0	3	2	2	12	16	8	0	0	0	0	0	0	0	1	1	0	0	0	0	0	0	21	26	17	0	0	0	1	0	1	0	0	0	0	0	0	0	0	0
sp|Q92484|ASM3A_HUMAN	sp|Q92484|ASM3A_HUMAN	6	6	6	sp|Q92484|ASM3A_HUMAN Acid sphingomyelinase-like phosphodiesterase 3a OS=Homo sapiens OX=9606 GN=SMPDL3A PE=1 SV=2	1	6	6	6	0	0	0	0	0	0	0	0	0	0	0	0	0	0	0	0	0	0	0	0	0	0	0	0	0	0	0	2	1	0	0	0	0	0	0	0	0	0	0	0
sp|Q8WZA9|IRGQ_HUMAN	sp|Q8WZA9|IRGQ_HUMAN	13	13	13	sp|Q8WZA9|IRGQ_HUMAN Immunity-related GTPase family Q protein OS=Homo sapiens OX=9606 GN=IRGQ PE=1 SV=1	1	13	13	13	0	0	1	0	0	0	0	0	0	0	0	0	0	0	0	0	0	0	0	0	0	0	0	8	11	0	0	0	0	0	0	0	0	0	0	0	0	0	0	0
sp|Q8WZA0|LZIC_HUMAN	sp|Q8WZA0|LZIC_HUMAN	14	14	14	sp|Q8WZA0|LZIC_HUMAN Protein LZIC OS=Homo sapiens OX=9606 GN=LZIC PE=1 SV=1	1	14	14	14	3	4	4	3	2	0	0	0	1	0	0	0	0	0	0	1	0	0	0	0	2	0	0	1	0	0	0	0	0	0	0	8	14	10	4	1	0	1	0	1
sp|Q8WZ82|OVCA2_HUMAN	sp|Q8WZ82|OVCA2_HUMAN	11	11	11	sp|Q8WZ82|OVCA2_HUMAN Esterase OVCA2 OS=Homo sapiens OX=9606 GN=OVCA2 PE=1 SV=1	1	11	11	11	2	1	1	2	0	0	0	0	0	0	0	0	0	0	1	0	0	0	0	0	1	0	0	0	0	0	0	0	0	0	0	0	0	0	0	6	10	8	4	0
sp|Q8WYN0|ATG4A_HUMAN	sp|Q8WYN0|ATG4A_HUMAN	7	7	7	sp|Q8WYN0|ATG4A_HUMAN Cysteine protease ATG4A OS=Homo sapiens OX=9606 GN=ATG4A PE=1 SV=1	1	7	7	7	0	0	0	0	0	0	0	0	0	0	0	0	0	0	0	0	0	0	0	0	0	0	0	0	0	2	6	0	0	0	0	0	0	0	0	0	0	0	0	0
sp|Q8WYA6|CTBL1_HUMAN	sp|Q8WYA6|CTBL1_HUMAN	5	5	5	sp|Q8WYA6|CTBL1_HUMAN Beta-catenin-like protein 1 OS=Homo sapiens OX=9606 GN=CTNNBL1 PE=1 SV=1	1	5	5	5	0	0	1	0	0	0	0	0	0	0	0	0	0	0	0	0	0	0	2	3	2	1	1	0	1	1	0	0	0	0	0	0	0	0	0	0	0	0	0	0
sp|Q8WY54|PPM1E_HUMAN	sp|Q8WY54|PPM1E_HUMAN	9	9	9	sp|Q8WY54|PPM1E_HUMAN Protein phosphatase 1E OS=Homo sapiens OX=9606 GN=PPM1E PE=1 SV=3	1	9	9	9	1	0	0	1	0	0	0	0	0	0	0	0	0	0	0	1	0	6	7	3	0	0	0	0	0	0	0	0	0	0	0	0	0	0	0	0	0	0	0	0
sp|Q8WXX5|DNJC9_HUMAN	sp|Q8WXX5|DNJC9_HUMAN	13	13	13	sp|Q8WXX5|DNJC9_HUMAN DnaJ homolog subfamily C member 9 OS=Homo sapiens OX=9606 GN=DNAJC9 PE=1 SV=1	1	13	13	13	0	1	0	0	1	1	0	0	0	0	0	0	0	2	5	4	2	5	8	11	9	1	0	0	0	0	0	0	0	0	0	0	0	0	0	0	0	0	0	0
sp|Q8WXI9|P66B_HUMAN	sp|Q8WXI9|P66B_HUMAN	2	2	2	sp|Q8WXI9|P66B_HUMAN Transcriptional repressor p66-beta OS=Homo sapiens OX=9606 GN=GATAD2B PE=1 SV=1	1	2	2	2	0	0	0	0	0	0	0	0	2	0	0	0	0	0	0	0	0	0	0	0	0	0	0	0	0	0	0	0	0	0	0	0	0	0	0	0	0	0	0	0
sp|Q8WXF1|PSPC1_HUMAN	sp|Q8WXF1|PSPC1_HUMAN	6	6	6	sp|Q8WXF1|PSPC1_HUMAN Paraspeckle component 1 OS=Homo sapiens OX=9606 GN=PSPC1 PE=1 SV=1	1	6	6	6	0	0	0	0	0	0	0	0	0	0	0	0	1	3	4	2	1	1	0	0	0	0	0	0	0	0	0	0	0	0	0	0	0	0	0	0	0	0	0	0
sp|Q8WXE1|ATRIP_HUMAN	sp|Q8WXE1|ATRIP_HUMAN	3	3	3	sp|Q8WXE1|ATRIP_HUMAN ATR-interacting protein OS=Homo sapiens OX=9606 GN=ATRIP PE=1 SV=1	1	3	3	3	0	0	0	1	1	1	1	2	1	1	1	1	1	1	1	1	1	1	1	2	1	1	1	1	1	2	2	0	0	0	0	0	0	0	0	0	0	0	0	0
sp|Q8WXD5|GEMI6_HUMAN	sp|Q8WXD5|GEMI6_HUMAN	2	2	2	sp|Q8WXD5|GEMI6_HUMAN Gem-associated protein 6 OS=Homo sapiens OX=9606 GN=GEMIN6 PE=1 SV=1	1	2	2	2	0	0	0	0	0	0	0	0	0	0	0	0	0	0	0	0	0	0	0	0	0	0	0	0	0	0	0	0	0	0	0	0	0	0	0	1	1	0	0	0
sp|Q8WXC6|CSN9_HUMAN	sp|Q8WXC6|CSN9_HUMAN	1	1	1	sp|Q8WXC6|CSN9_HUMAN COP9 signalosome complex subunit 9 OS=Homo sapiens OX=9606 GN=COPS9 PE=1 SV=3	1	1	1	1	0	0	0	0	0	0	0	0	0	1	1	0	0	0	0	0	0	0	0	0	0	0	0	0	0	0	0	0	0	0	0	0	1	1	0	0	0	0	0	1
sp|Q8WWY3|PRP31_HUMAN	sp|Q8WWY3|PRP31_HUMAN	7	7	7	sp|Q8WWY3|PRP31_HUMAN U4/U6 small nuclear ribonucleoprotein Prp31 OS=Homo sapiens OX=9606 GN=PRPF31 PE=1 SV=2	1	7	7	7	0	0	0	0	0	0	2	6	3	1	0	0	0	0	0	0	0	0	0	0	0	0	0	0	0	0	0	0	0	0	0	0	0	0	0	0	0	0	0	0
sp|Q8WWX9|SELM_HUMAN	sp|Q8WWX9|SELM_HUMAN	4	4	4	sp|Q8WWX9|SELM_HUMAN Selenoprotein M OS=Homo sapiens OX=9606 GN=SELENOM PE=1 SV=3	1	4	4	4	0	0	0	0	0	0	0	0	0	0	0	0	0	0	0	0	0	0	0	0	0	0	0	0	0	0	0	0	0	0	0	0	0	0	0	0	0	0	2	4
sp|Q8WWM7|ATX2L_HUMAN	sp|Q8WWM7|ATX2L_HUMAN	6	6	6	sp|Q8WWM7|ATX2L_HUMAN Ataxin-2-like protein OS=Homo sapiens OX=9606 GN=ATXN2L PE=1 SV=2	1	6	6	6	0	0	0	0	0	0	0	0	0	1	1	1	1	3	1	1	0	0	0	1	1	0	0	0	0	0	0	0	0	0	0	0	0	0	0	0	0	0	0	0
sp|Q8WWI5|CTL1_HUMAN	sp|Q8WWI5|CTL1_HUMAN	2	2	2	sp|Q8WWI5|CTL1_HUMAN Choline transporter-like protein 1 OS=Homo sapiens OX=9606 GN=SLC44A1 PE=1 SV=1	1	2	2	2	0	0	0	0	2	0	0	0	0	0	0	0	0	0	0	0	0	0	0	0	0	0	0	0	0	0	0	0	0	0	0	0	0	0	0	0	0	0	0	0
sp|Q8WW59|SPRY4_HUMAN	sp|Q8WW59|SPRY4_HUMAN	15	15	15	sp|Q8WW59|SPRY4_HUMAN SPRY domain-containing protein 4 OS=Homo sapiens OX=9606 GN=SPRYD4 PE=1 SV=2	1	15	15	15	7	5	8	6	4	0	1	1	0	0	1	0	0	1	1	1	0	0	0	1	1	0	0	0	0	0	0	0	0	0	0	0	0	1	0	1	11	15	11	6
sp|Q8WW22|DNJA4_HUMAN	sp|Q8WW22|DNJA4_HUMAN	3	3	3	sp|Q8WW22|DNJA4_HUMAN DnaJ homolog subfamily A member 4 OS=Homo sapiens OX=9606 GN=DNAJA4 PE=1 SV=1	1	3	3	3	0	0	0	0	0	0	0	0	0	0	0	0	1	2	0	2	0	1	0	0	0	0	0	0	0	0	0	0	0	0	0	0	0	0	0	0	0	0	0	0
sp|Q8WW12|PCNP_HUMAN	sp|Q8WW12|PCNP_HUMAN	5	5	5	sp|Q8WW12|PCNP_HUMAN PEST proteolytic signal-containing nuclear protein OS=Homo sapiens OX=9606 GN=PCNP PE=1 SV=2	1	5	5	5	3	2	2	2	1	0	0	0	1	1	0	0	0	0	0	0	0	0	0	0	1	0	0	0	0	2	5	5	2	1	0	1	2	0	0	0	0	1	0	1
sp|Q8WVY7|UBCP1_HUMAN	sp|Q8WVY7|UBCP1_HUMAN	14	14	14	sp|Q8WVY7|UBCP1_HUMAN Ubiquitin-like domain-containing CTD phosphatase 1 OS=Homo sapiens OX=9606 GN=UBLCP1 PE=1 SV=2	1	14	14	14	0	1	1	0	0	0	0	0	0	0	0	0	0	0	0	0	0	0	0	0	0	0	0	0	0	0	0	0	0	0	1	9	14	10	4	0	0	0	0	0
sp|Q8WVV9|HNRLL_HUMAN	sp|Q8WVV9|HNRLL_HUMAN	3	2	2	sp|Q8WVV9|HNRLL_HUMAN Heterogeneous nuclear ribonucleoprotein L-like OS=Homo sapiens OX=9606 GN=HNRNPLL PE=1 SV=1	1	3	2	2	0	0	0	0	1	1	1	0	0	0	0	0	0	0	0	0	0	0	0	0	0	0	0	0	0	0	0	0	0	0	0	0	0	0	0	0	0	1	0	1
sp|Q8WVV4|POF1B_HUMAN	sp|Q8WVV4|POF1B_HUMAN	1	1	1	sp|Q8WVV4|POF1B_HUMAN Protein POF1B OS=Homo sapiens OX=9606 GN=POF1B PE=1 SV=3	1	1	1	1	0	0	1	0	0	0	0	0	0	0	0	0	0	0	0	1	1	1	0	0	0	0	0	0	0	0	0	0	0	0	0	0	0	0	0	0	0	0	0	0
sp|Q8WVM8|SCFD1_HUMAN	sp|Q8WVM8|SCFD1_HUMAN	2	2	2	sp|Q8WVM8|SCFD1_HUMAN Sec1 family domain-containing protein 1 OS=Homo sapiens OX=9606 GN=SCFD1 PE=1 SV=4	1	2	2	2	0	0	0	0	0	0	0	0	0	0	0	0	0	0	0	0	0	0	0	0	0	0	0	0	0	0	0	1	1	0	0	0	0	0	0	0	0	0	0	0
sp|Q8WVJ2|NUDC2_HUMAN	sp|Q8WVJ2|NUDC2_HUMAN	7	7	7	sp|Q8WVJ2|NUDC2_HUMAN NudC domain-containing protein 2 OS=Homo sapiens OX=9606 GN=NUDCD2 PE=1 SV=1	1	7	7	7	3	4	4	3	2	0	0	1	0	0	0	0	0	0	1	1	0	0	0	0	0	0	0	0	0	0	0	0	0	0	0	1	0	0	0	3	6	6	4	2
sp|Q8WVC0|LEO1_HUMAN	sp|Q8WVC0|LEO1_HUMAN	9	9	9	sp|Q8WVC0|LEO1_HUMAN RNA polymerase-associated protein LEO1 OS=Homo sapiens OX=9606 GN=LEO1 PE=1 SV=1	1	9	9	9	0	0	0	0	0	0	0	1	7	4	2	1	0	0	0	0	1	0	0	0	0	0	0	0	0	0	0	0	0	0	0	1	0	0	0	0	0	0	0	0
sp|Q8WVB3|HEXD_HUMAN	sp|Q8WVB3|HEXD_HUMAN	4	4	4	sp|Q8WVB3|HEXD_HUMAN Hexosaminidase D OS=Homo sapiens OX=9606 GN=HEXD PE=1 SV=3	1	4	4	4	0	0	0	0	0	0	0	0	0	0	0	0	0	0	0	0	0	0	0	0	0	3	0	0	0	0	0	0	0	0	0	0	0	0	0	0	0	0	0	0
sp|Q8WUY1|THEM6_HUMAN	sp|Q8WUY1|THEM6_HUMAN	2	2	2	sp|Q8WUY1|THEM6_HUMAN Protein THEM6 OS=Homo sapiens OX=9606 GN=THEM6 PE=1 SV=2	1	2	2	2	0	0	0	0	2	1	0	0	0	0	0	0	0	0	0	0	0	0	0	0	0	0	0	0	0	0	0	0	0	0	0	0	0	0	0	0	0	0	0	0
sp|Q8WUX2|CHAC2_HUMAN	sp|Q8WUX2|CHAC2_HUMAN	7	7	7	sp|Q8WUX2|CHAC2_HUMAN Glutathione-specific gamma-glutamylcyclotransferase 2 OS=Homo sapiens OX=9606 GN=CHAC2 PE=1 SV=1	1	7	7	7	0	0	0	0	0	0	0	0	0	0	0	0	0	0	0	0	0	0	0	0	0	0	0	0	0	0	0	0	0	0	0	0	0	0	0	0	7	3	2	0
sp|Q8WUW1|BRK1_HUMAN	sp|Q8WUW1|BRK1_HUMAN	4	4	4	sp|Q8WUW1|BRK1_HUMAN Protein BRICK1 OS=Homo sapiens OX=9606 GN=BRK1 PE=1 SV=1	1	4	4	4	0	0	0	0	0	1	1	0	0	0	0	0	1	0	1	0	0	0	1	0	0	0	0	0	2	3	3	0	0	0	0	0	0	0	0	0	0	0	0	0
sp|Q8WUM4|PDC6I_HUMAN	sp|Q8WUM4|PDC6I_HUMAN	40	40	40	sp|Q8WUM4|PDC6I_HUMAN Programmed cell death 6-interacting protein OS=Homo sapiens OX=9606 GN=PDCD6IP PE=1 SV=1	1	40	40	40	18	17	12	14	17	13	6	0	1	0	0	1	1	3	1	2	1	1	1	1	3	16	29	29	15	3	0	3	2	1	3	2	2	4	1	1	0	0	1	0
sp|Q8WUK0|PTPM1_HUMAN	sp|Q8WUK0|PTPM1_HUMAN	2	2	2	sp|Q8WUK0|PTPM1_HUMAN Phosphatidylglycerophosphatase and protein-tyrosine phosphatase 1 OS=Homo sapiens OX=9606 GN=PTPMT1 PE=1 SV=1	1	2	2	2	0	0	0	0	2	2	1	0	0	0	0	0	0	0	0	0	0	0	0	0	0	0	0	0	0	0	0	0	0	0	0	0	0	0	0	0	0	0	0	0
sp|Q8WUI4|HDAC7_HUMAN	sp|Q8WUI4|HDAC7_HUMAN	2	2	2	sp|Q8WUI4|HDAC7_HUMAN Histone deacetylase 7 OS=Homo sapiens OX=9606 GN=HDAC7 PE=1 SV=2	1	2	2	2	2	1	1	2	1	1	1	1	1	1	0	0	1	0	1	0	0	1	1	1	1	1	0	0	0	0	0	0	0	0	0	0	0	0	0	1	1	0	1	2
sp|Q8WUH1|CHUR_HUMAN	sp|Q8WUH1|CHUR_HUMAN	4	4	4	sp|Q8WUH1|CHUR_HUMAN Protein Churchill OS=Homo sapiens OX=9606 GN=CHURC1 PE=1 SV=2	1	4	4	4	0	0	0	0	0	0	0	0	0	0	0	0	0	0	0	0	0	0	0	0	0	0	0	0	0	0	0	0	0	0	0	0	1	0	1	3	3	1	0	0
sp|Q8WUA2|PPIL4_HUMAN	sp|Q8WUA2|PPIL4_HUMAN	1	1	1	sp|Q8WUA2|PPIL4_HUMAN Peptidyl-prolyl cis-trans isomerase-like 4 OS=Homo sapiens OX=9606 GN=PPIL4 PE=1 SV=1	1	1	1	1	0	0	0	0	0	0	0	0	0	0	0	0	0	0	0	0	0	0	0	0	0	0	0	0	0	0	0	0	0	1	0	0	0	0	0	0	0	0	0	0
sp|Q8WU90|ZC3HF_HUMAN	sp|Q8WU90|ZC3HF_HUMAN	8	8	8	sp|Q8WU90|ZC3HF_HUMAN Zinc finger CCCH domain-containing protein 15 OS=Homo sapiens OX=9606 GN=ZC3H15 PE=1 SV=1	1	8	8	8	0	0	0	0	0	0	0	0	0	0	0	0	0	0	0	0	0	3	6	3	0	0	0	1	0	0	0	0	0	0	0	0	0	0	0	0	0	0	0	0
sp|Q8WU39|MZB1_HUMAN	sp|Q8WU39|MZB1_HUMAN	5	5	5	sp|Q8WU39|MZB1_HUMAN Marginal zone B- and B1-cell-specific protein OS=Homo sapiens OX=9606 GN=MZB1 PE=1 SV=1	1	5	5	5	0	1	0	0	0	0	0	0	0	0	0	0	0	0	0	0	0	0	0	0	0	0	0	0	0	0	0	0	0	0	0	0	0	0	5	2	1	0	0	0
sp|Q8WTX7|CAST1_HUMAN	sp|Q8WTX7|CAST1_HUMAN	7	7	6	sp|Q8WTX7|CAST1_HUMAN Cytosolic arginine sensor for mTORC1 subunit 1 OS=Homo sapiens OX=9606 GN=CASTOR1 PE=1 SV=1	1	7	7	6	2	2	1	1	0	0	0	0	0	0	0	0	0	0	0	0	0	0	0	0	0	0	0	6	7	2	0	0	0	0	0	0	0	0	0	0	0	0	0	0
sp|Q8WTS6|SETD7_HUMAN	sp|Q8WTS6|SETD7_HUMAN	12	12	12	sp|Q8WTS6|SETD7_HUMAN Histone-lysine N-methyltransferase SETD7 OS=Homo sapiens OX=9606 GN=SETD7 PE=1 SV=1	1	12	12	12	6	7	6	5	4	2	1	1	1	2	1	2	2	3	3	3	0	3	2	1	1	0	0	1	7	11	11	4	1	1	0	0	0	2	0	1	1	1	2	2
sp|Q8TF72|SHRM3_HUMAN	sp|Q8TF72|SHRM3_HUMAN	3	3	3	sp|Q8TF72|SHRM3_HUMAN Protein Shroom3 OS=Homo sapiens OX=9606 GN=SHROOM3 PE=1 SV=2	1	3	3	3	0	0	0	0	0	0	0	0	0	0	0	0	0	0	0	0	0	0	0	0	0	0	0	0	0	0	1	1	0	0	0	0	0	0	0	0	0	0	0	0
sp|Q8TF65|GIPC2_HUMAN	sp|Q8TF65|GIPC2_HUMAN	2	2	2	sp|Q8TF65|GIPC2_HUMAN PDZ domain-containing protein GIPC2 OS=Homo sapiens OX=9606 GN=GIPC2 PE=1 SV=1	1	2	2	2	0	0	0	1	1	0	0	0	0	0	0	0	0	0	0	0	1	0	0	0	0	0	0	0	0	0	0	0	0	0	0	0	0	0	0	1	1	1	1	1
sp|Q8TEX9|IPO4_HUMAN	sp|Q8TEX9|IPO4_HUMAN	15	15	15	sp|Q8TEX9|IPO4_HUMAN Importin-4 OS=Homo sapiens OX=9606 GN=IPO4 PE=1 SV=2	1	15	15	15	3	1	3	0	2	4	1	0	0	0	0	0	1	0	0	0	0	0	0	3	13	3	3	2	1	0	0	0	0	0	0	0	0	0	0	0	0	0	0	0
sp|Q8TEQ6|GEMI5_HUMAN	sp|Q8TEQ6|GEMI5_HUMAN	33	33	33	sp|Q8TEQ6|GEMI5_HUMAN Gem-associated protein 5 OS=Homo sapiens OX=9606 GN=GEMIN5 PE=1 SV=3	1	33	33	33	0	0	0	0	1	0	0	0	1	22	10	0	0	0	0	0	0	1	0	10	13	10	3	0	0	0	0	0	0	0	0	0	0	0	0	0	0	0	0	0
sp|Q8TEB1|DCA11_HUMAN	sp|Q8TEB1|DCA11_HUMAN	15	15	15	sp|Q8TEB1|DCA11_HUMAN DDB1- and CUL4-associated factor 11 OS=Homo sapiens OX=9606 GN=DCAF11 PE=1 SV=1	1	15	15	15	1	0	0	1	0	0	1	0	0	4	5	3	4	10	12	11	8	6	0	0	0	0	0	0	0	0	0	0	0	0	0	0	0	0	0	0	0	0	0	0
sp|Q8TEA8|DTD1_HUMAN	sp|Q8TEA8|DTD1_HUMAN	5	5	5	sp|Q8TEA8|DTD1_HUMAN D-aminoacyl-tRNA deacylase 1 OS=Homo sapiens OX=9606 GN=DTD1 PE=1 SV=2	1	5	5	5	0	0	1	1	1	1	1	0	0	0	0	0	0	0	0	0	1	0	0	0	4	4	5	3	1	0	0	0	0	0	0	0	0	0	0	0	0	1	0	1
sp|Q8TE77|SSH3_HUMAN	sp|Q8TE77|SSH3_HUMAN	20	20	20	sp|Q8TE77|SSH3_HUMAN Protein phosphatase Slingshot homolog 3 OS=Homo sapiens OX=9606 GN=SSH3 PE=1 SV=2	1	20	20	20	4	5	5	2	1	0	1	0	0	0	0	0	0	0	0	0	0	0	0	0	18	18	14	5	4	0	0	0	0	0	0	0	0	0	0	0	0	0	0	0
sp|Q8TE68|ES8L1_HUMAN	sp|Q8TE68|ES8L1_HUMAN	23	23	23	sp|Q8TE68|ES8L1_HUMAN Epidermal growth factor receptor kinase substrate 8-like protein 1 OS=Homo sapiens OX=9606 GN=EPS8L1 PE=1 SV=3	1	23	23	23	2	0	0	1	0	1	0	0	0	0	0	0	0	0	0	8	22	16	2	1	0	0	0	0	0	0	0	0	0	0	0	1	0	0	3	2	0	0	0	1
sp|Q8TDQ7|GNPI2_HUMAN	sp|Q8TDQ7|GNPI2_HUMAN	12	7	7	sp|Q8TDQ7|GNPI2_HUMAN Glucosamine-6-phosphate isomerase 2 OS=Homo sapiens OX=9606 GN=GNPDA2 PE=1 SV=1	1	12	7	7	6	8	4	5	6	3	3	1	2	2	2	3	2	4	5	6	9	8	4	5	10	9	5	3	1	0	2	1	1	1	2	1	3	3	2	4	4	4	3	5
sp|Q8TDB6|DTX3L_HUMAN	sp|Q8TDB6|DTX3L_HUMAN	4	4	4	sp|Q8TDB6|DTX3L_HUMAN E3 ubiquitin-protein ligase DTX3L OS=Homo sapiens OX=9606 GN=DTX3L PE=1 SV=1	1	4	4	4	1	0	0	0	0	0	0	0	1	0	0	0	0	0	0	0	0	0	0	0	0	0	0	0	0	0	0	0	0	0	1	0	0	0	0	0	0	0	0	0
sp|Q8TD30|ALAT2_HUMAN;sp|P24298|ALAT1_HUMAN	sp|Q8TD30|ALAT2_HUMAN	12;1	12;1	12;1	sp|Q8TD30|ALAT2_HUMAN Alanine aminotransferase 2 OS=Homo sapiens OX=9606 GN=GPT2 PE=1 SV=1	2	12	12	12	0	0	0	1	0	0	0	0	0	0	0	0	0	0	0	0	0	0	0	0	0	0	0	0	0	10	9	2	0	0	0	0	0	0	0	0	0	0	0	0
sp|Q8TD16|BICD2_HUMAN	sp|Q8TD16|BICD2_HUMAN	29	29	26	sp|Q8TD16|BICD2_HUMAN Protein bicaudal D homolog 2 OS=Homo sapiens OX=9606 GN=BICD2 PE=1 SV=1	1	29	29	26	0	0	0	0	0	0	0	0	20	28	8	0	0	0	0	0	0	1	1	1	1	0	0	0	0	0	0	0	0	1	1	1	0	0	0	0	0	0	0	0
sp|Q8TD08|MK15_HUMAN	sp|Q8TD08|MK15_HUMAN	1	1	1	sp|Q8TD08|MK15_HUMAN Mitogen-activated protein kinase 15 OS=Homo sapiens OX=9606 GN=MAPK15 PE=1 SV=1	1	1	1	1	1	1	1	0	1	0	0	0	0	0	0	0	0	0	0	0	0	1	0	0	0	0	0	0	0	0	0	0	0	0	0	1	1	1	1	1	1	1	1	1
sp|Q8TD06|AGR3_HUMAN	sp|Q8TD06|AGR3_HUMAN	10	9	9	sp|Q8TD06|AGR3_HUMAN Anterior gradient protein 3 OS=Homo sapiens OX=9606 GN=AGR3 PE=1 SV=1	1	10	9	9	5	5	6	4	5	3	2	3	3	1	2	0	1	3	2	2	2	4	3	1	1	1	0	1	1	1	1	1	1	1	1	1	1	1	1	2	4	5	5	9
sp|Q8TCU6|PREX1_HUMAN	sp|Q8TCU6|PREX1_HUMAN	9	9	9	sp|Q8TCU6|PREX1_HUMAN Phosphatidylinositol 3,4,5-trisphosphate-dependent Rac exchanger 1 protein OS=Homo sapiens OX=9606 GN=PREX1 PE=1 SV=3	1	9	9	9	0	1	0	0	0	0	0	0	0	0	0	2	3	3	5	1	0	0	0	0	0	0	0	0	0	0	0	0	0	0	0	0	0	0	0	0	0	0	0	0
sp|Q8TCT8|SPP2A_HUMAN	sp|Q8TCT8|SPP2A_HUMAN	2	2	2	sp|Q8TCT8|SPP2A_HUMAN Signal peptide peptidase-like 2A OS=Homo sapiens OX=9606 GN=SPPL2A PE=1 SV=2	1	2	2	2	0	1	0	0	0	1	0	0	0	0	0	0	1	0	0	0	0	0	0	0	0	0	0	0	0	0	0	0	0	0	0	0	0	1	1	1	1	0	0	0
sp|Q8TCS8|PNPT1_HUMAN	sp|Q8TCS8|PNPT1_HUMAN	40	40	40	sp|Q8TCS8|PNPT1_HUMAN Polyribonucleotide nucleotidyltransferase 1, mitochondrial OS=Homo sapiens OX=9606 GN=PNPT1 PE=1 SV=2	1	40	40	40	0	0	0	0	0	0	1	0	0	0	0	0	2	1	1	23	36	34	23	6	0	0	0	0	0	0	0	0	0	0	0	0	0	0	0	0	0	0	0	0
sp|Q8TCF1|ZFAN1_HUMAN	sp|Q8TCF1|ZFAN1_HUMAN	3	3	3	sp|Q8TCF1|ZFAN1_HUMAN AN1-type zinc finger protein 1 OS=Homo sapiens OX=9606 GN=ZFAND1 PE=1 SV=1	1	3	3	3	0	0	0	0	0	0	0	0	0	0	0	0	0	0	0	0	0	0	0	0	0	0	0	0	0	0	0	0	0	3	2	0	0	0	0	0	0	0	0	0
sp|Q8TCD5|NT5C_HUMAN	sp|Q8TCD5|NT5C_HUMAN	13	13	13	sp|Q8TCD5|NT5C_HUMAN 5(3)-deoxyribonucleotidase, cytosolic type OS=Homo sapiens OX=9606 GN=NT5C PE=1 SV=2	1	13	13	13	5	5	4	3	1	0	0	0	0	0	0	0	0	0	0	1	0	0	0	0	0	0	0	0	0	0	0	0	0	0	0	7	13	7	1	0	1	0	2	3
sp|Q8TCC3|RM30_HUMAN	sp|Q8TCC3|RM30_HUMAN	3	3	3	sp|Q8TCC3|RM30_HUMAN 39S ribosomal protein L30, mitochondrial OS=Homo sapiens OX=9606 GN=MRPL30 PE=1 SV=1	1	3	3	3	0	0	0	0	0	2	3	1	0	0	0	0	0	0	0	0	0	0	0	0	0	0	0	0	0	0	0	0	0	0	0	0	0	0	0	0	0	0	0	0
sp|Q8TBZ6|TM10A_HUMAN	sp|Q8TBZ6|TM10A_HUMAN	12	12	12	sp|Q8TBZ6|TM10A_HUMAN tRNA methyltransferase 10 homolog A OS=Homo sapiens OX=9606 GN=TRMT10A PE=1 SV=1	1	12	12	12	0	0	0	1	0	0	0	0	0	0	0	0	0	0	0	0	0	4	10	11	0	0	0	0	0	0	0	0	0	0	0	0	0	0	0	0	0	0	0	0
sp|Q8TBX8|PI42C_HUMAN	sp|Q8TBX8|PI42C_HUMAN	12	12	12	sp|Q8TBX8|PI42C_HUMAN Phosphatidylinositol 5-phosphate 4-kinase type-2 gamma OS=Homo sapiens OX=9606 GN=PIP4K2C PE=1 SV=3	1	12	12	12	1	2	3	1	3	4	2	1	3	5	5	6	6	6	7	7	7	4	4	2	2	1	0	0	0	0	0	0	0	0	0	0	0	0	0	0	0	0	0	0
sp|Q8TBF2|PXL2B_HUMAN	sp|Q8TBF2|PXL2B_HUMAN	1	1	1	sp|Q8TBF2|PXL2B_HUMAN Prostamide/prostaglandin F synthase OS=Homo sapiens OX=9606 GN=PRXL2B PE=1 SV=1	1	1	1	1	0	0	0	0	0	0	0	0	0	0	0	0	0	0	0	0	0	0	0	0	0	0	0	0	0	0	0	0	0	0	0	0	0	0	0	0	0	1	0	0
sp|Q8TBE9|NANP_HUMAN	sp|Q8TBE9|NANP_HUMAN	11	11	11	sp|Q8TBE9|NANP_HUMAN N-acylneuraminate-9-phosphatase OS=Homo sapiens OX=9606 GN=NANP PE=1 SV=1	1	11	11	11	0	0	0	0	0	0	0	0	0	0	0	0	0	0	0	0	0	0	0	0	0	0	0	0	0	0	0	0	0	0	0	0	0	0	0	0	5	9	7	0
sp|Q8TBC4|UBA3_HUMAN	sp|Q8TBC4|UBA3_HUMAN	19	19	19	sp|Q8TBC4|UBA3_HUMAN NEDD8-activating enzyme E1 catalytic subunit OS=Homo sapiens OX=9606 GN=UBA3 PE=1 SV=2	1	19	19	19	6	6	6	6	7	2	0	0	0	0	0	0	1	0	0	1	0	0	0	0	1	1	17	16	13	0	0	0	0	0	0	1	0	1	0	0	0	1	2	1
sp|Q8TB61|S35B2_HUMAN	sp|Q8TB61|S35B2_HUMAN	2	2	2	sp|Q8TB61|S35B2_HUMAN Adenosine 3-phospho 5-phosphosulfate transporter 1 OS=Homo sapiens OX=9606 GN=SLC35B2 PE=1 SV=1	1	2	2	2	0	0	0	1	2	0	0	0	0	0	0	0	0	0	0	0	0	0	0	0	0	0	0	0	0	0	0	0	0	0	0	0	0	0	0	0	0	0	0	0
sp|Q8TB03|CX038_HUMAN	sp|Q8TB03|CX038_HUMAN	10	10	10	sp|Q8TB03|CX038_HUMAN Uncharacterized protein CXorf38 OS=Homo sapiens OX=9606 GN=CXorf38 PE=1 SV=1	1	10	10	10	0	0	0	0	0	0	0	0	0	0	0	0	0	0	0	0	0	0	0	0	0	0	0	0	0	0	0	0	0	0	0	0	0	8	8	2	0	0	0	0
sp|Q8TAT6|NPL4_HUMAN	sp|Q8TAT6|NPL4_HUMAN	17	17	17	sp|Q8TAT6|NPL4_HUMAN Nuclear protein localization protein 4 homolog OS=Homo sapiens OX=9606 GN=NPLOC4 PE=1 SV=3	1	17	17	17	0	0	1	2	0	0	0	0	0	0	0	0	0	0	0	0	0	0	0	0	2	9	13	8	3	0	0	0	0	0	0	0	0	0	0	0	0	0	0	0
sp|Q8TAE8|G45IP_HUMAN	sp|Q8TAE8|G45IP_HUMAN	8	8	8	sp|Q8TAE8|G45IP_HUMAN Growth arrest and DNA damage-inducible proteins-interacting protein 1 OS=Homo sapiens OX=9606 GN=GADD45GIP1 PE=1 SV=1	1	8	8	8	0	0	0	0	0	5	7	5	0	0	0	0	0	0	0	0	0	0	0	0	0	0	0	0	0	0	0	0	0	0	0	0	0	0	0	0	0	0	0	0
sp|Q8NI22|MCFD2_HUMAN	sp|Q8NI22|MCFD2_HUMAN	5	5	5	sp|Q8NI22|MCFD2_HUMAN Multiple coagulation factor deficiency protein 2 OS=Homo sapiens OX=9606 GN=MCFD2 PE=1 SV=1	1	5	5	5	1	1	1	1	0	0	0	0	0	0	0	0	0	0	0	0	0	0	1	0	0	0	0	0	0	2	5	5	2	0	0	0	1	0	1	1	1	1	1	2
sp|Q8NHP8|PLBL2_HUMAN	sp|Q8NHP8|PLBL2_HUMAN	18	18	18	sp|Q8NHP8|PLBL2_HUMAN Putative phospholipase B-like 2 OS=Homo sapiens OX=9606 GN=PLBD2 PE=1 SV=2	1	18	18	18	8	7	7	4	3	1	0	0	0	0	0	0	0	1	1	1	1	0	0	0	1	0	0	0	0	2	10	9	10	7	4	4	0	0	0	0	2	2	5	4
sp|Q8NHH9|ATLA2_HUMAN	sp|Q8NHH9|ATLA2_HUMAN	1	1	1	sp|Q8NHH9|ATLA2_HUMAN Atlastin-2 OS=Homo sapiens OX=9606 GN=ATL2 PE=1 SV=2	1	1	1	1	0	0	0	0	1	1	0	0	0	0	0	0	0	0	0	0	0	0	0	0	0	0	0	0	0	0	0	0	0	0	0	0	0	0	0	0	0	0	0	0
sp|Q8NG68|TTL_HUMAN	sp|Q8NG68|TTL_HUMAN	9	9	9	sp|Q8NG68|TTL_HUMAN Tubulin--tyrosine ligase OS=Homo sapiens OX=9606 GN=TTL PE=1 SV=2	1	9	9	9	0	1	0	0	0	0	0	0	0	0	0	0	0	0	0	0	0	0	0	0	0	0	9	0	0	0	0	0	0	0	0	0	0	0	0	0	0	0	0	0
sp|Q8NFV4|ABHDB_HUMAN	sp|Q8NFV4|ABHDB_HUMAN	14	14	14	sp|Q8NFV4|ABHDB_HUMAN Protein ABHD11 OS=Homo sapiens OX=9606 GN=ABHD11 PE=1 SV=1	1	14	14	14	7	9	8	7	5	2	1	1	3	2	1	1	0	2	2	1	0	1	0	0	0	0	0	0	0	0	0	0	0	0	0	0	1	0	0	1	11	14	13	9
sp|Q8NFU3|TSTD1_HUMAN	sp|Q8NFU3|TSTD1_HUMAN	10	10	10	sp|Q8NFU3|TSTD1_HUMAN Thiosulfate:glutathione sulfurtransferase OS=Homo sapiens OX=9606 GN=TSTD1 PE=1 SV=3	1	10	10	10	4	4	6	5	6	4	1	2	4	1	3	3	5	4	3	4	5	2	4	4	5	3	3	0	1	2	1	0	0	1	2	1	2	3	4	4	6	5	7	10
sp|Q8NFP9|NBEA_HUMAN	sp|Q8NFP9|NBEA_HUMAN	5	2	2	sp|Q8NFP9|NBEA_HUMAN Neurobeachin OS=Homo sapiens OX=9606 GN=NBEA PE=1 SV=3	1	5	2	2	0	1	1	0	0	1	0	0	0	2	0	0	0	0	0	0	0	0	0	0	0	0	1	1	1	1	1	1	0	0	0	0	0	0	0	0	0	0	0	0
sp|Q8NFJ5|RAI3_HUMAN	sp|Q8NFJ5|RAI3_HUMAN	4	4	4	sp|Q8NFJ5|RAI3_HUMAN Retinoic acid-induced protein 3 OS=Homo sapiens OX=9606 GN=GPRC5A PE=1 SV=2	1	4	4	4	1	1	2	2	3	0	1	0	0	0	0	0	0	0	0	0	0	0	0	0	0	0	0	0	0	0	0	0	0	0	0	0	0	0	0	0	0	0	0	0
sp|Q8NFI3|ENASE_HUMAN	sp|Q8NFI3|ENASE_HUMAN	4	4	4	sp|Q8NFI3|ENASE_HUMAN Cytosolic endo-beta-N-acetylglucosaminidase OS=Homo sapiens OX=9606 GN=ENGASE PE=1 SV=1	1	4	4	4	0	0	0	0	0	0	0	0	0	0	0	0	0	0	0	0	0	0	0	0	0	0	0	0	4	1	0	0	0	0	0	0	0	0	0	0	0	0	0	0
sp|Q8NFH4|NUP37_HUMAN	sp|Q8NFH4|NUP37_HUMAN	12	12	12	sp|Q8NFH4|NUP37_HUMAN Nucleoporin Nup37 OS=Homo sapiens OX=9606 GN=NUP37 PE=1 SV=1	1	12	12	12	8	7	8	7	2	2	0	0	0	0	0	0	0	0	0	0	1	0	0	0	0	0	0	0	0	0	0	0	0	0	0	0	1	11	12	10	4	4	3	5
sp|Q8NFH3|NUP43_HUMAN	sp|Q8NFH3|NUP43_HUMAN	8	8	8	sp|Q8NFH3|NUP43_HUMAN Nucleoporin Nup43 OS=Homo sapiens OX=9606 GN=NUP43 PE=1 SV=1	1	8	8	8	1	0	0	0	0	0	0	0	0	0	0	0	0	0	0	0	0	0	0	2	3	0	0	0	0	0	0	0	0	0	0	3	6	0	0	0	0	0	0	0
sp|Q8NFF5|FAD1_HUMAN	sp|Q8NFF5|FAD1_HUMAN	7	7	7	sp|Q8NFF5|FAD1_HUMAN FAD synthase OS=Homo sapiens OX=9606 GN=FLAD1 PE=1 SV=1	1	7	7	7	0	0	0	0	0	0	0	0	0	0	0	0	0	0	0	0	0	0	0	0	0	0	4	3	0	0	0	0	0	0	0	0	0	0	0	0	0	0	0	0
sp|Q8NFC6|BD1L1_HUMAN	sp|Q8NFC6|BD1L1_HUMAN	4	2	2	sp|Q8NFC6|BD1L1_HUMAN Biorientation of chromosomes in cell division protein 1-like 1 OS=Homo sapiens OX=9606 GN=BOD1L1 PE=1 SV=2	1	4	2	2	0	0	0	0	0	0	0	1	0	0	0	0	0	0	0	0	0	0	0	0	0	0	0	0	0	0	0	2	1	2	0	1	0	0	0	0	0	0	0	0
sp|Q8NFA0|UBP32_HUMAN;sp|P35125|UBP6_HUMAN	sp|Q8NFA0|UBP32_HUMAN	6;1	6;1	6;1	sp|Q8NFA0|UBP32_HUMAN Ubiquitin carboxyl-terminal hydrolase 32 OS=Homo sapiens OX=9606 GN=USP32 PE=1 SV=1	2	6	6	6	0	0	0	0	0	0	0	0	0	0	0	0	0	0	3	2	1	0	0	0	0	0	0	0	0	0	0	0	0	0	0	0	1	1	0	0	0	0	0	0
sp|Q8NF37|PCAT1_HUMAN	sp|Q8NF37|PCAT1_HUMAN	7	7	7	sp|Q8NF37|PCAT1_HUMAN Lysophosphatidylcholine acyltransferase 1 OS=Homo sapiens OX=9606 GN=LPCAT1 PE=1 SV=2	1	7	7	7	0	0	0	1	4	5	1	1	1	0	0	0	0	0	1	0	0	0	0	0	0	0	0	0	0	0	0	0	0	0	0	0	0	0	0	0	0	0	0	0
sp|Q8NEZ5|FBX22_HUMAN	sp|Q8NEZ5|FBX22_HUMAN	14	14	14	sp|Q8NEZ5|FBX22_HUMAN F-box only protein 22 OS=Homo sapiens OX=9606 GN=FBXO22 PE=1 SV=1	1	14	14	14	6	8	7	7	6	1	1	1	0	1	0	0	0	2	3	1	3	2	1	1	2	1	5	4	4	6	13	11	7	0	0	1	1	0	1	1	2	3	3	2
sp|Q8NES3|LFNG_HUMAN	sp|Q8NES3|LFNG_HUMAN	3	3	3	sp|Q8NES3|LFNG_HUMAN Beta-1,3-N-acetylglucosaminyltransferase lunatic fringe OS=Homo sapiens OX=9606 GN=LFNG PE=1 SV=2	1	3	3	3	0	0	0	0	0	0	0	0	0	0	0	0	0	0	0	0	0	0	0	0	0	0	0	0	0	0	0	0	0	0	0	0	0	0	0	0	3	1	0	0
sp|Q8NE62|CHDH_HUMAN	sp|Q8NE62|CHDH_HUMAN	6	6	6	sp|Q8NE62|CHDH_HUMAN Choline dehydrogenase, mitochondrial OS=Homo sapiens OX=9606 GN=CHDH PE=1 SV=2	1	6	6	6	0	0	0	0	0	0	0	0	1	0	0	0	0	0	0	0	0	0	0	0	0	0	0	0	0	0	0	0	0	0	0	1	0	0	0	0	0	0	3	2
sp|Q8NDH3|PEPL1_HUMAN	sp|Q8NDH3|PEPL1_HUMAN	23	23	23	sp|Q8NDH3|PEPL1_HUMAN Probable aminopeptidase NPEPL1 OS=Homo sapiens OX=9606 GN=NPEPL1 PE=1 SV=3	1	23	23	23	14	13	14	12	12	9	6	5	4	4	4	5	6	11	11	12	18	19	18	10	8	5	4	4	2	2	3	4	4	3	5	7	6	4	7	7	9	8	9	12
sp|Q8NDC0|MISSL_HUMAN	sp|Q8NDC0|MISSL_HUMAN	2	2	2	sp|Q8NDC0|MISSL_HUMAN MAPK-interacting and spindle-stabilizing protein-like OS=Homo sapiens OX=9606 GN=MAPK1IP1L PE=1 SV=4	1	2	2	2	1	1	1	1	1	1	1	1	1	0	1	1	0	1	1	1	1	1	1	1	1	1	1	0	0	0	1	0	1	1	1	2	1	1	0	0	0	1	0	1
sp|Q8ND56|LS14A_HUMAN	sp|Q8ND56|LS14A_HUMAN	4	3	3	sp|Q8ND56|LS14A_HUMAN Protein LSM14 homolog A OS=Homo sapiens OX=9606 GN=LSM14A PE=1 SV=3	1	4	3	3	0	0	0	0	0	0	0	0	0	0	0	0	0	0	2	0	0	0	0	0	0	0	0	0	0	0	0	0	0	0	0	0	0	1	0	0	1	2	1	0
sp|Q8ND25|ZNRF1_HUMAN;sp|Q8NHG8|ZNRF2_HUMAN	sp|Q8ND25|ZNRF1_HUMAN;sp|Q8NHG8|ZNRF2_HUMAN	2;1	2;1	2;1	sp|Q8ND25|ZNRF1_HUMAN E3 ubiquitin-protein ligase ZNRF1 OS=Homo sapiens OX=9606 GN=ZNRF1 PE=1 SV=2;sp|Q8NHG8|ZNRF2_HUMAN E3 ubiquitin-protein ligase ZNRF2 OS=Homo sapiens OX=9606 GN=ZNRF2 PE=1 SV=1	2	2	2	2	0	0	0	0	0	0	0	0	0	0	0	0	0	0	0	0	0	0	0	0	0	0	0	0	0	0	0	0	0	0	0	0	0	0	0	1	2	0	0	0
sp|Q8ND24|RN214_HUMAN	sp|Q8ND24|RN214_HUMAN	1	1	1	sp|Q8ND24|RN214_HUMAN RING finger protein 214 OS=Homo sapiens OX=9606 GN=RNF214 PE=1 SV=2	1	1	1	1	0	0	0	0	0	0	0	0	0	0	0	0	0	0	1	0	0	0	0	0	0	0	0	0	0	0	0	0	0	0	0	0	0	0	0	0	0	0	0	0
sp|Q8NCW5|NNRE_HUMAN	sp|Q8NCW5|NNRE_HUMAN	16	16	16	sp|Q8NCW5|NNRE_HUMAN NAD(P)H-hydrate epimerase OS=Homo sapiens OX=9606 GN=NAXE PE=1 SV=2	1	16	16	16	10	10	10	7	10	6	6	4	5	5	6	5	5	5	5	7	5	6	2	4	5	6	5	4	5	5	4	4	4	4	8	12	12	11	9	8	8	7	7	8
sp|Q8NCN5|PDPR_HUMAN	sp|Q8NCN5|PDPR_HUMAN	28	28	28	sp|Q8NCN5|PDPR_HUMAN Pyruvate dehydrogenase phosphatase regulatory subunit, mitochondrial OS=Homo sapiens OX=9606 GN=PDPR PE=1 SV=2	1	28	28	28	6	3	1	2	0	0	0	0	0	0	0	0	0	0	0	0	0	0	0	0	0	0	2	14	22	20	4	0	0	0	0	0	0	0	0	0	0	0	0	0
sp|Q8NCG7|DGLB_HUMAN	sp|Q8NCG7|DGLB_HUMAN	6	6	6	sp|Q8NCG7|DGLB_HUMAN Diacylglycerol lipase-beta OS=Homo sapiens OX=9606 GN=DAGLB PE=1 SV=2	1	6	6	6	0	0	0	1	5	2	0	0	0	0	0	0	0	0	0	0	0	0	0	0	0	0	0	0	0	0	0	0	0	0	0	0	0	0	0	0	0	0	0	0
sp|Q8NCE0|SEN2_HUMAN	sp|Q8NCE0|SEN2_HUMAN	2	2	2	sp|Q8NCE0|SEN2_HUMAN tRNA-splicing endonuclease subunit Sen2 OS=Homo sapiens OX=9606 GN=TSEN2 PE=1 SV=2	1	2	2	2	0	0	0	0	0	0	0	0	0	0	0	0	0	1	2	0	0	0	0	0	0	0	0	0	0	0	0	0	0	0	0	0	0	0	0	0	0	0	0	0
sp|Q8NCC3|PAG15_HUMAN	sp|Q8NCC3|PAG15_HUMAN	9	9	9	sp|Q8NCC3|PAG15_HUMAN Phospholipase A2 group XV OS=Homo sapiens OX=9606 GN=PLA2G15 PE=1 SV=2	1	9	9	9	1	3	2	1	0	0	0	0	0	0	0	0	0	0	0	0	0	0	0	0	0	0	0	0	0	0	0	0	0	4	6	8	7	3	1	0	0	0	0	0
sp|Q8NC60|NOA1_HUMAN	sp|Q8NC60|NOA1_HUMAN	5	5	5	sp|Q8NC60|NOA1_HUMAN Nitric oxide-associated protein 1 OS=Homo sapiens OX=9606 GN=NOA1 PE=1 SV=2	1	5	5	5	0	0	0	0	0	1	5	0	0	0	0	0	0	0	0	0	0	0	0	0	0	0	0	0	0	0	0	0	0	0	0	0	0	0	0	0	0	0	0	0
sp|Q8NC51|PAIRB_HUMAN	sp|Q8NC51|PAIRB_HUMAN	3	3	3	sp|Q8NC51|PAIRB_HUMAN Plasminogen activator inhibitor 1 RNA-binding protein OS=Homo sapiens OX=9606 GN=SERBP1 PE=1 SV=2	1	3	3	3	0	0	0	0	0	1	3	1	0	0	0	0	0	0	0	0	0	0	0	0	0	0	0	0	0	0	0	0	0	0	0	0	0	0	0	0	0	0	0	0
sp|Q8NBX0|SCPDL_HUMAN	sp|Q8NBX0|SCPDL_HUMAN	4	4	4	sp|Q8NBX0|SCPDL_HUMAN Saccharopine dehydrogenase-like oxidoreductase OS=Homo sapiens OX=9606 GN=SCCPDH PE=1 SV=1	1	4	4	4	0	0	0	1	3	4	2	0	0	0	0	0	0	0	0	0	0	0	0	0	0	0	0	0	0	0	0	0	0	0	0	0	0	0	0	0	0	0	0	0
sp|Q8NBS9|TXND5_HUMAN	sp|Q8NBS9|TXND5_HUMAN	24	24	24	sp|Q8NBS9|TXND5_HUMAN Thioredoxin domain-containing protein 5 OS=Homo sapiens OX=9606 GN=TXNDC5 PE=1 SV=2	1	24	24	24	18	17	19	18	16	13	12	13	11	12	10	10	9	11	14	13	12	9	9	10	15	11	12	12	18	19	19	18	18	11	10	14	11	11	13	13	13	17	14	13
sp|Q8NBN3|TM87A_HUMAN	sp|Q8NBN3|TM87A_HUMAN	4	4	4	sp|Q8NBN3|TM87A_HUMAN Transmembrane protein 87A OS=Homo sapiens OX=9606 GN=TMEM87A PE=1 SV=3	1	4	4	4	0	0	0	4	2	0	0	0	0	0	0	0	0	0	0	0	0	0	0	0	0	0	0	0	0	0	0	0	0	0	0	0	0	0	0	0	0	0	0	0
sp|Q8NBL1|PGLT1_HUMAN	sp|Q8NBL1|PGLT1_HUMAN	5	5	5	sp|Q8NBL1|PGLT1_HUMAN Protein O-glucosyltransferase 1 OS=Homo sapiens OX=9606 GN=POGLUT1 PE=1 SV=1	1	5	5	5	0	0	0	0	0	0	0	0	0	0	0	0	0	0	0	0	0	0	0	0	0	0	0	0	0	0	0	0	0	0	0	0	0	0	0	1	1	3	3	1
sp|Q8NBK3|SUMF1_HUMAN	sp|Q8NBK3|SUMF1_HUMAN	3	3	3	sp|Q8NBK3|SUMF1_HUMAN Formylglycine-generating enzyme OS=Homo sapiens OX=9606 GN=SUMF1 PE=1 SV=3	1	3	3	3	0	0	0	1	0	0	0	0	0	0	0	0	0	0	0	0	0	0	0	0	0	0	0	0	0	0	0	0	0	0	0	0	1	3	0	0	0	0	0	0
sp|Q8NBJ7|SUMF2_HUMAN	sp|Q8NBJ7|SUMF2_HUMAN	12	12	12	sp|Q8NBJ7|SUMF2_HUMAN Inactive C-alpha-formylglycine-generating enzyme 2 OS=Homo sapiens OX=9606 GN=SUMF2 PE=1 SV=2	1	12	12	12	3	5	4	4	2	1	1	0	0	0	1	0	1	1	1	3	1	3	3	1	0	0	0	0	0	0	0	0	1	0	0	1	0	1	1	4	5	9	11	10
sp|Q8NBJ5|GT251_HUMAN	sp|Q8NBJ5|GT251_HUMAN	13	13	13	sp|Q8NBJ5|GT251_HUMAN Procollagen galactosyltransferase 1 OS=Homo sapiens OX=9606 GN=COLGALT1 PE=1 SV=1	1	13	13	13	3	2	4	4	1	6	7	5	8	2	1	1	1	0	2	8	3	3	4	9	5	1	0	0	0	0	0	0	0	0	0	0	0	0	0	0	0	0	1	0
sp|Q8NBJ4|GOLM1_HUMAN	sp|Q8NBJ4|GOLM1_HUMAN	9	9	9	sp|Q8NBJ4|GOLM1_HUMAN Golgi membrane protein 1 OS=Homo sapiens OX=9606 GN=GOLM1 PE=1 SV=1	1	9	9	9	0	1	0	0	0	0	0	0	4	8	0	0	0	1	0	1	0	0	0	1	0	0	0	0	0	0	0	0	0	0	0	0	0	0	0	0	0	0	0	0
sp|Q8NBF2|NHLC2_HUMAN	sp|Q8NBF2|NHLC2_HUMAN	21	21	21	sp|Q8NBF2|NHLC2_HUMAN NHL repeat-containing protein 2 OS=Homo sapiens OX=9606 GN=NHLRC2 PE=1 SV=1	1	21	21	21	4	3	4	4	2	1	0	0	0	0	0	0	0	0	1	0	2	0	0	0	0	0	0	0	0	16	18	10	1	0	0	0	0	0	0	0	0	0	0	1
sp|Q8NB37|GALD1_HUMAN	sp|Q8NB37|GALD1_HUMAN	2	2	2	sp|Q8NB37|GALD1_HUMAN Glutamine amidotransferase-like class 1 domain-containing protein 1 OS=Homo sapiens OX=9606 GN=GATD1 PE=1 SV=1	1	2	2	2	0	0	1	0	0	0	0	0	0	0	0	0	0	0	0	0	0	0	0	0	0	0	0	0	0	0	0	0	0	0	0	0	0	2	2	0	0	0	0	0
sp|Q8N9V3|WSDU1_HUMAN	sp|Q8N9V3|WSDU1_HUMAN	7	7	7	sp|Q8N9V3|WSDU1_HUMAN WD repeat, SAM and U-box domain-containing protein 1 OS=Homo sapiens OX=9606 GN=WDSUB1 PE=1 SV=3	1	7	7	7	0	0	0	0	0	0	0	0	0	0	0	0	0	0	0	0	0	0	0	0	0	0	0	0	0	0	0	0	0	1	6	4	0	0	0	0	0	0	0	0
sp|Q8N9N8|EIF1A_HUMAN	sp|Q8N9N8|EIF1A_HUMAN	7	7	7	sp|Q8N9N8|EIF1A_HUMAN Probable RNA-binding protein EIF1AD OS=Homo sapiens OX=9606 GN=EIF1AD PE=1 SV=1	1	7	7	7	1	1	1	1	0	0	0	0	0	0	0	0	0	0	0	0	0	0	0	0	0	0	0	0	0	0	0	0	0	1	5	7	3	0	0	0	0	0	0	0
sp|Q8N999|CL029_HUMAN	sp|Q8N999|CL029_HUMAN	6	6	6	sp|Q8N999|CL029_HUMAN Uncharacterized protein C12orf29 OS=Homo sapiens OX=9606 GN=C12orf29 PE=1 SV=2	1	6	6	6	0	1	0	1	0	0	0	0	0	0	0	1	1	2	2	1	0	0	0	0	0	0	0	0	0	0	0	0	0	0	0	2	4	0	0	0	0	0	1	0
sp|Q8N987|NECA1_HUMAN	sp|Q8N987|NECA1_HUMAN	2	2	2	sp|Q8N987|NECA1_HUMAN N-terminal EF-hand calcium-binding protein 1 OS=Homo sapiens OX=9606 GN=NECAB1 PE=1 SV=1	1	2	2	2	0	0	0	0	0	0	0	0	0	0	0	0	0	1	2	0	0	0	0	0	0	0	0	0	0	0	0	0	0	0	0	0	0	0	0	0	0	0	0	0
sp|Q8N983|RM43_HUMAN	sp|Q8N983|RM43_HUMAN	7	7	7	sp|Q8N983|RM43_HUMAN 39S ribosomal protein L43, mitochondrial OS=Homo sapiens OX=9606 GN=MRPL43 PE=1 SV=1	1	7	7	7	0	1	0	0	0	7	7	4	0	0	0	0	0	0	0	0	0	0	0	0	0	0	0	0	1	0	0	0	1	1	0	0	0	0	0	0	0	0	0	0
sp|Q8N960|CE120_HUMAN	sp|Q8N960|CE120_HUMAN	1	1	1	sp|Q8N960|CE120_HUMAN Centrosomal protein of 120 kDa OS=Homo sapiens OX=9606 GN=CEP120 PE=1 SV=2	1	1	1	1	0	0	0	0	0	0	0	0	0	0	0	0	0	0	0	0	0	0	0	0	0	0	0	0	0	0	0	0	1	0	0	0	0	0	0	0	0	0	0	0
sp|Q8N8R5|CB069_HUMAN	sp|Q8N8R5|CB069_HUMAN	8	8	8	sp|Q8N8R5|CB069_HUMAN UPF0565 protein C2orf69 OS=Homo sapiens OX=9606 GN=C2orf69 PE=1 SV=1	1	8	8	8	0	0	0	0	0	0	0	0	0	0	0	0	0	0	0	0	0	0	0	0	0	0	0	0	0	0	0	0	0	0	0	0	0	0	0	4	7	5	0	0
sp|Q8N8N7|PTGR2_HUMAN	sp|Q8N8N7|PTGR2_HUMAN	19	19	19	sp|Q8N8N7|PTGR2_HUMAN Prostaglandin reductase 2 OS=Homo sapiens OX=9606 GN=PTGR2 PE=1 SV=1	1	19	19	19	6	6	5	7	3	1	3	2	1	0	1	1	0	2	3	1	1	0	1	1	3	1	0	0	0	0	0	0	0	0	0	9	18	16	8	3	2	5	5	5
sp|Q8N806|UBR7_HUMAN	sp|Q8N806|UBR7_HUMAN	16	16	16	sp|Q8N806|UBR7_HUMAN Putative E3 ubiquitin-protein ligase UBR7 OS=Homo sapiens OX=9606 GN=UBR7 PE=1 SV=2	1	16	16	16	8	7	6	6	3	2	0	0	0	0	0	0	1	1	1	2	1	3	1	3	10	10	13	10	9	3	0	0	0	0	0	2	1	1	0	0	1	3	2	1
sp|Q8N7H5|PAF1_HUMAN	sp|Q8N7H5|PAF1_HUMAN	6	6	6	sp|Q8N7H5|PAF1_HUMAN RNA polymerase II-associated factor 1 homolog OS=Homo sapiens OX=9606 GN=PAF1 PE=1 SV=2	1	6	6	6	0	0	0	0	0	0	0	1	5	1	0	0	0	0	0	0	0	0	0	0	0	0	0	0	0	0	0	0	0	0	0	0	0	0	0	0	0	0	0	0
sp|Q8N6T3|ARFG1_HUMAN	sp|Q8N6T3|ARFG1_HUMAN	14	14	14	sp|Q8N6T3|ARFG1_HUMAN ADP-ribosylation factor GTPase-activating protein 1 OS=Homo sapiens OX=9606 GN=ARFGAP1 PE=1 SV=2	1	14	14	14	0	2	1	1	6	11	4	2	0	0	0	0	0	0	0	0	0	0	0	0	0	0	0	0	0	0	0	0	0	0	0	0	0	0	1	3	2	0	0	3
sp|Q8N6N7|ACBD7_HUMAN	sp|Q8N6N7|ACBD7_HUMAN	4	4	4	sp|Q8N6N7|ACBD7_HUMAN Acyl-CoA-binding domain-containing protein 7 OS=Homo sapiens OX=9606 GN=ACBD7 PE=1 SV=1	1	4	4	4	0	0	0	0	0	0	0	0	0	0	0	0	0	0	0	0	0	0	0	0	0	0	0	0	0	0	0	0	0	0	0	0	0	0	0	0	0	0	0	0
sp|Q8N6M0|OTU6B_HUMAN	sp|Q8N6M0|OTU6B_HUMAN	7	7	7	sp|Q8N6M0|OTU6B_HUMAN Deubiquitinase OTUD6B OS=Homo sapiens OX=9606 GN=OTUD6B PE=1 SV=1	1	7	7	7	0	0	0	0	0	0	0	0	0	0	0	0	0	0	0	0	0	0	0	0	0	0	4	5	0	0	0	0	0	0	0	0	0	0	1	2	0	1	0	0
sp|Q8N6H7|ARFG2_HUMAN	sp|Q8N6H7|ARFG2_HUMAN	4	4	4	sp|Q8N6H7|ARFG2_HUMAN ADP-ribosylation factor GTPase-activating protein 2 OS=Homo sapiens OX=9606 GN=ARFGAP2 PE=1 SV=1	1	4	4	4	0	1	0	0	0	0	0	0	0	0	0	0	0	0	0	0	0	1	0	0	1	0	0	0	0	0	0	0	0	0	0	0	0	0	0	1	0	0	0	0
sp|Q8N5N7|RM50_HUMAN	sp|Q8N5N7|RM50_HUMAN	7	7	7	sp|Q8N5N7|RM50_HUMAN 39S ribosomal protein L50, mitochondrial OS=Homo sapiens OX=9606 GN=MRPL50 PE=1 SV=2	1	7	7	7	0	0	0	0	0	7	6	4	0	0	0	0	0	0	0	0	0	0	0	0	0	0	0	0	0	0	0	0	0	0	0	0	0	0	0	0	0	0	0	0
sp|Q8N5M4|TTC9C_HUMAN	sp|Q8N5M4|TTC9C_HUMAN	5	5	5	sp|Q8N5M4|TTC9C_HUMAN Tetratricopeptide repeat protein 9C OS=Homo sapiens OX=9606 GN=TTC9C PE=1 SV=1	1	5	5	5	0	1	0	0	0	0	0	0	0	0	0	0	0	0	0	0	0	0	0	0	0	0	0	2	1	0	0	0	0	4	4	4	0	0	0	0	0	0	0	0
sp|Q8N5M1|ATPF2_HUMAN	sp|Q8N5M1|ATPF2_HUMAN	11	11	11	sp|Q8N5M1|ATPF2_HUMAN ATP synthase mitochondrial F1 complex assembly factor 2 OS=Homo sapiens OX=9606 GN=ATPAF2 PE=1 SV=1	1	11	11	11	0	0	2	1	0	0	0	0	0	0	0	0	0	0	0	0	0	0	0	0	0	2	11	5	6	1	1	0	0	0	0	0	0	0	0	0	0	0	0	0
sp|Q8N5L8|RP25L_HUMAN	sp|Q8N5L8|RP25L_HUMAN	1	1	1	sp|Q8N5L8|RP25L_HUMAN Ribonuclease P protein subunit p25-like protein OS=Homo sapiens OX=9606 GN=RPP25L PE=1 SV=1	1	1	1	1	0	0	0	0	0	0	0	0	0	0	1	0	0	0	0	0	0	0	0	0	0	0	0	0	0	0	0	0	0	0	0	0	0	0	0	0	0	0	0	0
sp|Q8N5I2|ARRD1_HUMAN	sp|Q8N5I2|ARRD1_HUMAN	7	7	7	sp|Q8N5I2|ARRD1_HUMAN Arrestin domain-containing protein 1 OS=Homo sapiens OX=9606 GN=ARRDC1 PE=1 SV=1	1	7	7	7	0	0	0	3	7	1	0	0	0	0	0	0	0	0	0	0	0	0	0	0	0	0	0	0	0	0	0	0	0	0	0	0	0	0	0	0	0	0	0	0
sp|Q8N573|OXR1_HUMAN	sp|Q8N573|OXR1_HUMAN	18	18	18	sp|Q8N573|OXR1_HUMAN Oxidation resistance protein 1 OS=Homo sapiens OX=9606 GN=OXR1 PE=1 SV=2	1	18	18	18	0	0	0	0	0	0	0	0	0	0	0	0	0	0	4	10	8	3	0	0	0	0	0	0	0	0	0	0	0	0	0	0	0	0	0	0	0	1	1	0
sp|Q8N543|OGFD1_HUMAN	sp|Q8N543|OGFD1_HUMAN	20	20	20	sp|Q8N543|OGFD1_HUMAN Prolyl 3-hydroxylase OGFOD1 OS=Homo sapiens OX=9606 GN=OGFOD1 PE=1 SV=1	1	20	20	20	5	6	5	4	1	0	0	0	0	0	0	0	1	0	0	0	1	0	0	0	1	0	4	12	9	0	0	0	0	0	0	0	0	0	0	1	0	1	0	1
sp|Q8N4Q1|MIA40_HUMAN	sp|Q8N4Q1|MIA40_HUMAN	6	6	6	sp|Q8N4Q1|MIA40_HUMAN Mitochondrial intermembrane space import and assembly protein 40 OS=Homo sapiens OX=9606 GN=CHCHD4 PE=1 SV=1	1	6	6	6	1	0	1	0	0	0	0	0	0	0	1	1	1	3	4	1	0	0	0	0	0	0	0	0	0	0	0	0	0	0	0	0	0	0	0	0	0	0	0	0
sp|Q8N4Q0|PTGR3_HUMAN	sp|Q8N4Q0|PTGR3_HUMAN	5	5	5	sp|Q8N4Q0|PTGR3_HUMAN Prostaglandin reductase 3 OS=Homo sapiens OX=9606 GN=ZADH2 PE=1 SV=1	1	5	5	5	0	0	0	0	0	0	0	0	0	0	0	0	0	0	0	0	0	0	0	0	0	0	0	0	0	0	0	1	1	2	0	0	0	0	0	1	3	5	1	0
sp|Q8N4P3|MESH1_HUMAN	sp|Q8N4P3|MESH1_HUMAN	14	14	14	sp|Q8N4P3|MESH1_HUMAN Guanosine-3,5-bis(diphosphate) 3-pyrophosphohydrolase MESH1 OS=Homo sapiens OX=9606 GN=HDDC3 PE=1 SV=3	1	14	14	14	3	4	4	2	3	1	1	1	0	1	2	2	2	1	2	0	2	2	1	1	1	1	0	0	0	0	1	0	1	0	0	1	1	2	7	13	13	6	1	5
sp|Q8N4J0|CARME_HUMAN	sp|Q8N4J0|CARME_HUMAN	5	5	5	sp|Q8N4J0|CARME_HUMAN Carnosine N-methyltransferase OS=Homo sapiens OX=9606 GN=CARNMT1 PE=1 SV=1	1	5	5	5	0	0	0	0	0	0	0	0	0	0	0	0	0	0	0	0	0	0	0	0	0	0	0	0	0	0	0	5	1	0	0	0	0	0	0	0	0	0	0	0
sp|Q8N465|D2HDH_HUMAN	sp|Q8N465|D2HDH_HUMAN	10	10	10	sp|Q8N465|D2HDH_HUMAN D-2-hydroxyglutarate dehydrogenase, mitochondrial OS=Homo sapiens OX=9606 GN=D2HGDH PE=1 SV=3	1	10	10	10	0	0	1	0	0	0	0	0	0	0	0	0	0	0	0	0	0	0	0	0	0	0	0	0	0	0	0	0	5	8	4	2	0	0	0	0	0	0	0	0
sp|Q8N413|S2545_HUMAN	sp|Q8N413|S2545_HUMAN	1	1	1	sp|Q8N413|S2545_HUMAN Solute carrier family 25 member 45 OS=Homo sapiens OX=9606 GN=SLC25A45 PE=2 SV=2	1	1	1	1	0	0	0	0	0	0	0	0	0	0	0	0	1	1	0	0	0	0	0	0	0	0	0	0	0	0	0	0	0	0	0	0	0	0	0	0	0	0	0	0
sp|Q8N3F0|MTURN_HUMAN	sp|Q8N3F0|MTURN_HUMAN	2	2	2	sp|Q8N3F0|MTURN_HUMAN Maturin OS=Homo sapiens OX=9606 GN=MTURN PE=1 SV=2	1	2	2	2	1	0	1	0	0	0	0	0	0	0	0	0	0	0	0	0	0	0	0	0	0	0	0	0	0	0	0	0	0	2	1	0	0	0	0	0	0	0	0	0
sp|Q8N357|S35F6_HUMAN	sp|Q8N357|S35F6_HUMAN	2	2	2	sp|Q8N357|S35F6_HUMAN Solute carrier family 35 member F6 OS=Homo sapiens OX=9606 GN=SLC35F6 PE=1 SV=1	1	2	2	2	0	0	0	0	1	0	0	0	0	0	0	0	0	0	0	0	0	0	0	0	0	0	0	0	0	0	0	0	0	0	0	0	0	0	0	0	0	0	0	0
sp|Q8N335|GPD1L_HUMAN	sp|Q8N335|GPD1L_HUMAN	22	22	21	sp|Q8N335|GPD1L_HUMAN Glycerol-3-phosphate dehydrogenase 1-like protein OS=Homo sapiens OX=9606 GN=GPD1L PE=1 SV=1	1	22	22	21	7	10	8	10	6	4	5	3	2	3	2	3	4	4	2	4	3	2	1	3	3	3	3	2	0	2	2	2	3	16	17	18	14	4	1	6	3	6	5	7
sp|Q8N2H3|PYRD2_HUMAN	sp|Q8N2H3|PYRD2_HUMAN	3	3	3	sp|Q8N2H3|PYRD2_HUMAN Pyridine nucleotide-disulfide oxidoreductase domain-containing protein 2 OS=Homo sapiens OX=9606 GN=PYROXD2 PE=1 SV=2	1	3	3	3	0	0	0	0	0	0	1	0	0	0	0	0	0	0	0	0	0	1	0	0	0	0	0	0	0	0	0	0	0	0	1	0	0	0	0	0	0	0	0	0
sp|Q8N283|ANR35_HUMAN	sp|Q8N283|ANR35_HUMAN	2	2	2	sp|Q8N283|ANR35_HUMAN Ankyrin repeat domain-containing protein 35 OS=Homo sapiens OX=9606 GN=ANKRD35 PE=2 SV=2	1	2	2	2	0	0	0	0	0	0	0	2	0	0	0	0	0	0	0	0	0	0	0	0	0	0	0	0	0	0	0	0	0	0	0	0	0	0	0	0	0	0	0	0
sp|Q8N1N4|K2C78_HUMAN;CON__Q8N1N4-2;CON__Q7RTT2	sp|Q8N1N4|K2C78_HUMAN;CON__Q8N1N4-2;CON__Q7RTT2	13;13;13	10;10;10	10;10;10	sp|Q8N1N4|K2C78_HUMAN Keratin, type II cytoskeletal 78 OS=Homo sapiens OX=9606 GN=KRT78 PE=1 SV=2;;	3	13	10	10	2	3	1	2	2	1	1	2	2	2	2	1	2	1	1	1	2	2	1	2	1	1	1	1	1	0	1	0	1	0	1	1	5	1	1	2	1	2	1	2
sp|Q8N1G4|LRC47_HUMAN	sp|Q8N1G4|LRC47_HUMAN	15	15	15	sp|Q8N1G4|LRC47_HUMAN Leucine-rich repeat-containing protein 47 OS=Homo sapiens OX=9606 GN=LRRC47 PE=1 SV=1	1	15	15	15	0	0	0	1	0	0	0	0	0	0	0	0	0	0	0	0	0	0	0	0	0	0	12	11	1	0	0	0	0	0	0	0	0	0	1	0	0	0	0	0
sp|Q8N1G0|ZN687_HUMAN	sp|Q8N1G0|ZN687_HUMAN	3	3	3	sp|Q8N1G0|ZN687_HUMAN Zinc finger protein 687 OS=Homo sapiens OX=9606 GN=ZNF687 PE=1 SV=1	1	3	3	3	0	0	0	0	0	0	0	0	0	0	0	1	2	3	0	0	0	0	0	0	0	0	0	0	0	0	0	0	0	0	0	0	0	0	0	0	0	0	0	0
sp|Q8N1A6|CD033_HUMAN	sp|Q8N1A6|CD033_HUMAN	2	2	2	sp|Q8N1A6|CD033_HUMAN UPF0462 protein C4orf33 OS=Homo sapiens OX=9606 GN=C4orf33 PE=1 SV=2	1	2	2	2	0	0	0	0	0	0	0	0	0	0	0	0	0	0	0	0	0	0	0	0	0	0	0	0	0	0	0	0	0	0	0	0	0	0	0	1	2	0	0	0
sp|Q8N183|NDUF2_HUMAN	sp|Q8N183|NDUF2_HUMAN	6	6	6	sp|Q8N183|NDUF2_HUMAN NADH dehydrogenase [ubiquinone] 1 alpha subcomplex assembly factor 2 OS=Homo sapiens OX=9606 GN=NDUFAF2 PE=1 SV=1	1	6	6	6	0	0	0	0	3	3	1	0	0	0	0	0	0	0	0	0	0	0	0	0	0	0	0	0	0	0	0	0	0	0	0	0	0	0	0	0	0	0	0	0
sp|Q8N163|CCAR2_HUMAN	sp|Q8N163|CCAR2_HUMAN	33	33	33	sp|Q8N163|CCAR2_HUMAN Cell cycle and apoptosis regulator protein 2 OS=Homo sapiens OX=9606 GN=CCAR2 PE=1 SV=2	1	33	33	33	4	2	5	4	11	22	33	27	19	14	3	2	1	1	0	0	0	0	0	0	0	0	0	0	0	0	0	0	0	0	0	0	0	0	0	0	0	0	0	1
sp|Q8N142|PURA1_HUMAN	sp|Q8N142|PURA1_HUMAN	8	6	6	sp|Q8N142|PURA1_HUMAN Adenylosuccinate synthetase isozyme 1 OS=Homo sapiens OX=9606 GN=ADSS1 PE=1 SV=1	1	8	6	6	0	0	1	0	0	0	0	0	0	0	0	0	0	0	0	0	0	0	0	0	0	0	0	0	0	1	2	3	4	3	0	5	3	0	0	0	0	0	0	0
sp|Q8N129|CNPY4_HUMAN	sp|Q8N129|CNPY4_HUMAN	9	9	9	sp|Q8N129|CNPY4_HUMAN Protein canopy homolog 4 OS=Homo sapiens OX=9606 GN=CNPY4 PE=1 SV=1	1	9	9	9	2	2	2	1	1	0	0	1	0	0	0	0	0	0	1	2	1	0	0	1	0	0	0	1	0	2	9	7	3	0	0	1	0	0	0	0	0	0	0	1
sp|Q8N108|MIER1_HUMAN	sp|Q8N108|MIER1_HUMAN	2	2	2	sp|Q8N108|MIER1_HUMAN Mesoderm induction early response protein 1 OS=Homo sapiens OX=9606 GN=MIER1 PE=1 SV=2	1	2	2	2	0	0	0	0	0	0	0	0	0	0	0	2	1	0	0	0	0	0	0	0	0	0	0	0	0	0	0	0	0	0	0	0	0	0	0	0	0	0	0	0
sp|Q8N0Y7|PGAM4_HUMAN	sp|Q8N0Y7|PGAM4_HUMAN	7	1	1	sp|Q8N0Y7|PGAM4_HUMAN Probable phosphoglycerate mutase 4 OS=Homo sapiens OX=9606 GN=PGAM4 PE=3 SV=1	1	7	1	1	6	6	6	5	5	4	4	3	4	4	4	4	4	4	3	4	4	4	4	3	4	4	4	3	4	4	2	4	4	5	7	5	4	4	4	4	4	4	3	5
sp|Q8N0W3|FCSK_HUMAN	sp|Q8N0W3|FCSK_HUMAN	23	23	23	sp|Q8N0W3|FCSK_HUMAN L-fucose kinase OS=Homo sapiens OX=9606 GN=FCSK PE=1 SV=2	1	23	23	23	0	0	0	0	0	0	0	0	0	0	0	2	4	6	15	17	21	8	0	0	0	0	0	0	0	0	0	0	0	0	0	0	0	0	0	0	0	0	0	0
sp|Q8IZP0|ABI1_HUMAN;sp|Q9NYB9|ABI2_HUMAN	sp|Q8IZP0|ABI1_HUMAN	6;1	6;1	6;1	sp|Q8IZP0|ABI1_HUMAN Abl interactor 1 OS=Homo sapiens OX=9606 GN=ABI1 PE=1 SV=4	2	6	6	6	1	0	1	1	1	0	0	0	0	0	1	3	4	1	1	1	0	0	0	0	0	1	2	0	0	0	1	1	0	1	0	0	0	0	0	0	0	1	1	0
sp|Q8IZL8|PELP1_HUMAN	sp|Q8IZL8|PELP1_HUMAN	19	19	19	sp|Q8IZL8|PELP1_HUMAN Proline-, glutamic acid- and leucine-rich protein 1 OS=Homo sapiens OX=9606 GN=PELP1 PE=1 SV=2	1	19	19	19	0	0	0	17	10	4	2	0	1	1	0	0	0	0	0	0	0	0	0	0	0	0	0	0	0	0	0	0	0	0	0	0	0	0	0	0	0	0	0	0
sp|Q8IZ83|A16A1_HUMAN	sp|Q8IZ83|A16A1_HUMAN	24	24	24	sp|Q8IZ83|A16A1_HUMAN Aldehyde dehydrogenase family 16 member A1 OS=Homo sapiens OX=9606 GN=ALDH16A1 PE=1 SV=2	1	24	24	24	8	11	8	12	9	4	8	3	7	10	11	8	15	13	11	18	20	20	8	2	2	0	0	0	0	0	0	0	6	9	0	0	3	0	0	1	2	2	3	7
sp|Q8IZ73|RUSD2_HUMAN	sp|Q8IZ73|RUSD2_HUMAN	10	10	10	sp|Q8IZ73|RUSD2_HUMAN RNA pseudouridylate synthase domain-containing protein 2 OS=Homo sapiens OX=9606 GN=RPUSD2 PE=1 SV=2	1	10	10	10	0	0	0	0	0	0	0	0	0	0	0	0	0	0	0	0	2	10	3	1	0	0	0	0	0	0	0	0	0	0	0	0	0	0	0	0	0	0	0	0
sp|Q8IZ21|PHAR4_HUMAN	sp|Q8IZ21|PHAR4_HUMAN	4	4	4	sp|Q8IZ21|PHAR4_HUMAN Phosphatase and actin regulator 4 OS=Homo sapiens OX=9606 GN=PHACTR4 PE=1 SV=1	1	4	4	4	0	0	0	0	0	0	0	0	1	3	1	0	1	0	0	0	0	1	0	0	0	0	0	0	0	0	0	0	0	0	0	0	0	1	1	0	0	0	0	0
sp|Q8IYT4|KATL2_HUMAN	sp|Q8IYT4|KATL2_HUMAN	2	2	2	sp|Q8IYT4|KATL2_HUMAN Katanin p60 ATPase-containing subunit A-like 2 OS=Homo sapiens OX=9606 GN=KATNAL2 PE=1 SV=3	1	2	2	2	1	1	1	1	1	1	1	1	0	1	1	1	1	1	1	1	1	1	1	1	1	0	1	1	1	1	1	0	1	0	1	1	1	1	1	1	1	1	1	1
sp|Q8IYS1|P20D2_HUMAN	sp|Q8IYS1|P20D2_HUMAN	5	5	5	sp|Q8IYS1|P20D2_HUMAN Peptidase M20 domain-containing protein 2 OS=Homo sapiens OX=9606 GN=PM20D2 PE=1 SV=2	1	5	5	5	0	0	0	0	0	0	0	0	0	0	0	0	0	0	0	0	0	0	0	0	0	0	0	2	1	0	0	0	0	0	0	2	5	3	0	0	0	0	0	0
sp|Q8IYQ7|THNS1_HUMAN	sp|Q8IYQ7|THNS1_HUMAN	24	24	24	sp|Q8IYQ7|THNS1_HUMAN Threonine synthase-like 1 OS=Homo sapiens OX=9606 GN=THNSL1 PE=1 SV=2	1	24	24	24	0	0	0	0	0	0	0	0	0	0	0	0	0	0	0	0	0	0	0	0	0	0	0	0	0	1	20	21	9	0	0	0	0	0	0	0	0	0	0	0
sp|Q8IYJ3|SYTL1_HUMAN	sp|Q8IYJ3|SYTL1_HUMAN	1	1	1	sp|Q8IYJ3|SYTL1_HUMAN Synaptotagmin-like protein 1 OS=Homo sapiens OX=9606 GN=SYTL1 PE=1 SV=1	1	1	1	1	0	0	0	0	0	0	1	1	1	1	0	0	0	1	0	0	0	0	0	0	0	0	0	0	0	0	0	0	0	0	0	0	0	0	0	0	0	0	0	0
sp|Q8IYB7|DI3L2_HUMAN	sp|Q8IYB7|DI3L2_HUMAN	15	15	15	sp|Q8IYB7|DI3L2_HUMAN DIS3-like exonuclease 2 OS=Homo sapiens OX=9606 GN=DIS3L2 PE=1 SV=4	1	15	15	15	0	0	0	0	0	0	0	0	0	0	0	0	0	0	0	0	0	0	3	11	9	0	0	0	0	0	0	0	0	0	0	0	0	0	0	0	0	0	0	0
sp|Q8IYB5|SMAP1_HUMAN	sp|Q8IYB5|SMAP1_HUMAN	2	2	2	sp|Q8IYB5|SMAP1_HUMAN Stromal membrane-associated protein 1 OS=Homo sapiens OX=9606 GN=SMAP1 PE=1 SV=2	1	2	2	2	0	0	0	0	0	0	0	0	0	0	0	0	0	0	0	0	0	0	0	2	2	1	1	1	0	0	0	0	0	0	0	0	0	0	0	0	0	0	0	0
sp|Q8IYB1|M21D2_HUMAN	sp|Q8IYB1|M21D2_HUMAN	3	3	3	sp|Q8IYB1|M21D2_HUMAN Protein MB21D2 OS=Homo sapiens OX=9606 GN=MB21D2 PE=1 SV=3	1	3	3	3	0	0	0	0	0	0	0	0	0	0	0	0	0	0	0	0	0	0	0	0	2	1	0	0	0	0	0	0	0	0	0	0	0	0	0	0	0	0	1	0
sp|Q8IY95|TM192_HUMAN	sp|Q8IY95|TM192_HUMAN	1	1	1	sp|Q8IY95|TM192_HUMAN Transmembrane protein 192 OS=Homo sapiens OX=9606 GN=TMEM192 PE=1 SV=1	1	1	1	1	0	0	0	0	1	0	0	0	0	0	0	0	0	0	0	0	0	0	0	0	0	0	0	0	0	0	0	0	0	0	0	0	0	0	0	0	0	0	0	0
sp|Q8IY81|SPB1_HUMAN	sp|Q8IY81|SPB1_HUMAN	12	12	12	sp|Q8IY81|SPB1_HUMAN pre-rRNA 2-O-ribose RNA methyltransferase FTSJ3 OS=Homo sapiens OX=9606 GN=FTSJ3 PE=1 SV=2	1	12	12	12	0	0	0	1	11	7	1	0	0	0	0	0	0	0	0	0	0	0	0	0	0	0	0	0	0	0	0	0	0	0	0	0	0	0	0	0	0	0	0	0
sp|Q8IY31|IFT20_HUMAN	sp|Q8IY31|IFT20_HUMAN	2	2	2	sp|Q8IY31|IFT20_HUMAN Intraflagellar transport protein 20 homolog OS=Homo sapiens OX=9606 GN=IFT20 PE=1 SV=1	1	2	2	2	0	0	0	0	0	0	0	0	0	0	0	0	0	0	0	0	0	0	0	0	0	0	0	0	0	0	0	0	0	0	0	0	2	1	1	0	0	0	0	0
sp|Q8IXM3|RM41_HUMAN	sp|Q8IXM3|RM41_HUMAN	6	6	6	sp|Q8IXM3|RM41_HUMAN 39S ribosomal protein L41, mitochondrial OS=Homo sapiens OX=9606 GN=MRPL41 PE=1 SV=1	1	6	6	6	0	0	0	1	1	5	6	4	0	0	0	0	0	0	0	0	0	0	0	0	0	0	0	0	0	0	0	0	0	0	0	0	0	0	0	0	0	0	0	0
sp|Q8IXM2|BAP18_HUMAN	sp|Q8IXM2|BAP18_HUMAN	5	5	5	sp|Q8IXM2|BAP18_HUMAN Chromatin complexes subunit BAP18 OS=Homo sapiens OX=9606 GN=BAP18 PE=1 SV=1	1	5	5	5	1	0	1	2	1	0	0	0	0	0	0	0	0	0	4	5	5	5	5	5	2	0	0	0	0	0	0	0	0	0	0	0	0	0	0	0	0	0	0	0
sp|Q8IWZ3|ANKH1_HUMAN;sp|O75179|ANR17_HUMAN	sp|Q8IWZ3|ANKH1_HUMAN	9;3	9;3	9;3	sp|Q8IWZ3|ANKH1_HUMAN Ankyrin repeat and KH domain-containing protein 1 OS=Homo sapiens OX=9606 GN=ANKHD1 PE=1 SV=1	2	9	9	9	0	0	0	0	0	0	0	0	0	0	4	6	6	6	5	4	1	0	0	0	0	0	0	0	0	0	1	0	0	0	0	0	0	0	0	0	0	0	0	0
sp|Q8IWV8|UBR2_HUMAN	sp|Q8IWV8|UBR2_HUMAN	2	2	2	sp|Q8IWV8|UBR2_HUMAN E3 ubiquitin-protein ligase UBR2 OS=Homo sapiens OX=9606 GN=UBR2 PE=1 SV=1	1	2	2	2	0	0	0	0	0	0	1	0	0	0	0	0	0	1	2	2	0	0	0	0	0	0	0	0	0	0	0	0	0	0	0	0	0	0	0	0	0	0	0	0
sp|Q8IWU5|SULF2_HUMAN	sp|Q8IWU5|SULF2_HUMAN	4	4	4	sp|Q8IWU5|SULF2_HUMAN Extracellular sulfatase Sulf-2 OS=Homo sapiens OX=9606 GN=SULF2 PE=1 SV=1	1	4	4	4	0	0	0	0	3	1	1	0	0	0	0	0	0	0	0	0	0	0	0	0	0	0	0	0	0	0	0	0	0	0	0	1	0	0	0	0	0	0	0	0
sp|Q8IWT0|ARCH_HUMAN	sp|Q8IWT0|ARCH_HUMAN	5	5	5	sp|Q8IWT0|ARCH_HUMAN Protein archease OS=Homo sapiens OX=9606 GN=ZBTB8OS PE=1 SV=2	1	5	5	5	2	0	1	0	0	0	0	0	0	0	0	0	0	0	0	0	0	0	0	0	0	0	0	0	0	0	0	0	0	0	0	0	5	4	2	0	0	0	0	1
sp|Q8IWL3|HSC20_HUMAN	sp|Q8IWL3|HSC20_HUMAN	14	14	14	sp|Q8IWL3|HSC20_HUMAN Iron-sulfur cluster co-chaperone protein HscB OS=Homo sapiens OX=9606 GN=HSCB PE=1 SV=3	1	14	14	14	5	2	2	3	0	0	0	0	0	0	0	0	0	0	0	0	0	0	0	0	0	0	0	0	0	0	0	0	0	0	0	1	10	13	9	5	1	1	0	0
sp|Q8IWJ2|GCC2_HUMAN	sp|Q8IWJ2|GCC2_HUMAN	21	21	21	sp|Q8IWJ2|GCC2_HUMAN GRIP and coiled-coil domain-containing protein 2 OS=Homo sapiens OX=9606 GN=GCC2 PE=1 SV=4	1	21	21	21	0	0	0	0	13	11	0	0	0	0	1	0	0	0	0	0	0	1	0	0	0	0	0	0	0	0	0	0	0	0	0	0	0	0	0	0	0	0	0	0
sp|Q8IWE2|NXP20_HUMAN	sp|Q8IWE2|NXP20_HUMAN	2	2	2	sp|Q8IWE2|NXP20_HUMAN Protein NOXP20 OS=Homo sapiens OX=9606 GN=FAM114A1 PE=1 SV=2	1	2	2	2	0	0	0	0	0	1	0	0	0	0	0	0	0	0	0	0	0	0	0	0	0	0	0	0	1	1	0	0	0	0	0	0	0	0	0	0	0	0	0	0
sp|Q8IWD4|CC117_HUMAN	sp|Q8IWD4|CC117_HUMAN	9	9	9	sp|Q8IWD4|CC117_HUMAN Coiled-coil domain-containing protein 117 OS=Homo sapiens OX=9606 GN=CCDC117 PE=1 SV=1	1	9	9	9	1	0	0	0	0	0	0	0	0	7	9	7	1	0	0	0	0	0	0	0	0	0	0	0	0	0	0	0	0	0	0	0	0	0	0	0	0	0	0	0
sp|Q8IW45|NNRD_HUMAN	sp|Q8IW45|NNRD_HUMAN	13	13	13	sp|Q8IW45|NNRD_HUMAN ATP-dependent (S)-NAD(P)H-hydrate dehydratase OS=Homo sapiens OX=9606 GN=NAXD PE=1 SV=1	1	13	13	13	0	1	3	2	1	0	0	0	0	0	0	0	0	0	0	0	0	0	0	0	0	0	0	0	1	0	5	10	11	6	0	0	0	0	1	0	0	0	0	0
sp|Q8IVV7|GID4_HUMAN	sp|Q8IVV7|GID4_HUMAN	2	2	2	sp|Q8IVV7|GID4_HUMAN Glucose-induced degradation protein 4 homolog OS=Homo sapiens OX=9606 GN=GID4 PE=1 SV=1	1	2	2	2	0	0	0	0	0	0	0	0	0	0	0	0	0	0	0	0	0	0	0	0	0	0	0	0	0	0	0	0	0	0	0	0	0	0	0	0	0	2	0	0
sp|Q8IVD9|NUDC3_HUMAN	sp|Q8IVD9|NUDC3_HUMAN	8	8	8	sp|Q8IVD9|NUDC3_HUMAN NudC domain-containing protein 3 OS=Homo sapiens OX=9606 GN=NUDCD3 PE=1 SV=3	1	8	8	8	1	0	0	0	1	2	0	0	0	0	0	0	0	2	4	0	0	0	0	0	0	1	2	0	0	0	0	0	0	0	0	0	1	2	3	4	0	0	0	0
sp|Q8IV50|LYSM2_HUMAN;sp|Q96S90|LYSM1_HUMAN	sp|Q8IV50|LYSM2_HUMAN	4;1	4;1	4;1	sp|Q8IV50|LYSM2_HUMAN LysM and putative peptidoglycan-binding domain-containing protein 2 OS=Homo sapiens OX=9606 GN=LYSMD2 PE=1 SV=1	2	4	4	4	0	0	0	0	0	0	0	0	0	0	0	0	0	0	0	0	0	0	0	0	0	0	0	2	4	3	0	0	0	0	0	0	0	0	0	0	0	0	0	0
sp|Q8IV36|HID1_HUMAN	sp|Q8IV36|HID1_HUMAN	2	2	2	sp|Q8IV36|HID1_HUMAN Protein HID1 OS=Homo sapiens OX=9606 GN=HID1 PE=1 SV=1	1	2	2	2	0	0	0	0	0	0	0	0	0	0	0	0	0	0	0	0	0	0	0	0	0	0	0	0	0	0	2	0	0	0	0	0	0	0	0	0	0	0	0	0
sp|Q8IV20|LACC1_HUMAN	sp|Q8IV20|LACC1_HUMAN	2	2	2	sp|Q8IV20|LACC1_HUMAN Purine nucleoside phosphorylase LACC1 OS=Homo sapiens OX=9606 GN=LACC1 PE=1 SV=1	1	2	2	2	0	0	0	0	0	0	0	0	0	0	0	0	0	0	0	0	0	0	0	0	0	0	0	0	0	0	0	0	0	0	0	2	1	1	0	0	0	0	0	0
sp|Q8IUZ5|AT2L2_HUMAN	sp|Q8IUZ5|AT2L2_HUMAN	10	10	10	sp|Q8IUZ5|AT2L2_HUMAN 5-phosphohydroxy-L-lysine phospho-lyase OS=Homo sapiens OX=9606 GN=PHYKPL PE=1 SV=1	1	10	10	10	2	2	1	1	1	0	0	0	0	0	0	0	0	0	0	0	0	0	0	0	0	0	0	0	0	0	8	4	0	0	0	0	1	0	0	0	0	1	0	0
sp|Q8IUR7|ARMC8_HUMAN	sp|Q8IUR7|ARMC8_HUMAN	6	6	6	sp|Q8IUR7|ARMC8_HUMAN Armadillo repeat-containing protein 8 OS=Homo sapiens OX=9606 GN=ARMC8 PE=1 SV=2	1	6	6	6	0	0	0	0	0	3	3	0	0	0	0	0	0	0	0	1	0	0	0	0	0	0	0	0	0	0	0	0	0	0	0	0	0	0	0	0	0	0	0	0
sp|Q8IUR0|TPPC5_HUMAN	sp|Q8IUR0|TPPC5_HUMAN	2	2	2	sp|Q8IUR0|TPPC5_HUMAN Trafficking protein particle complex subunit 5 OS=Homo sapiens OX=9606 GN=TRAPPC5 PE=1 SV=1	1	2	2	2	0	0	0	0	1	1	0	0	0	0	0	0	0	0	0	0	0	0	0	0	0	0	0	0	0	0	0	0	0	0	0	0	0	0	0	0	0	0	0	0
sp|Q86YZ3|HORN_HUMAN;CON__Q86YZ3	sp|Q86YZ3|HORN_HUMAN;CON__Q86YZ3	7;7	7;7	7;7	sp|Q86YZ3|HORN_HUMAN Hornerin OS=Homo sapiens OX=9606 GN=HRNR PE=1 SV=2;	2	7	7	7	0	0	0	0	0	0	0	0	1	0	0	0	0	0	0	0	0	0	0	0	0	0	0	0	0	0	0	0	0	0	0	0	2	0	0	0	0	0	0	0
sp|Q86YS6|RAB43_HUMAN	sp|Q86YS6|RAB43_HUMAN	4	4	4	sp|Q86YS6|RAB43_HUMAN Ras-related protein Rab-43 OS=Homo sapiens OX=9606 GN=RAB43 PE=1 SV=1	1	4	4	4	0	0	0	0	1	0	0	0	0	0	0	0	0	0	0	0	0	0	0	0	0	0	0	0	0	0	1	0	0	0	0	0	0	0	0	0	3	0	0	0
sp|Q86YJ6|THNS2_HUMAN	sp|Q86YJ6|THNS2_HUMAN	10	10	10	sp|Q86YJ6|THNS2_HUMAN Threonine synthase-like 2 OS=Homo sapiens OX=9606 GN=THNSL2 PE=2 SV=3	1	10	10	10	0	0	0	0	0	0	0	0	0	0	0	0	0	0	0	0	0	0	0	0	0	0	0	0	0	0	0	0	0	0	0	10	4	0	0	0	0	0	0	0
sp|Q86YJ5|MARH9_HUMAN	sp|Q86YJ5|MARH9_HUMAN	1	1	1	sp|Q86YJ5|MARH9_HUMAN E3 ubiquitin-protein ligase MARCHF9 OS=Homo sapiens OX=9606 GN=MARCHF9 PE=1 SV=2	1	1	1	1	0	0	0	0	0	0	0	0	0	0	0	0	0	0	0	0	0	0	0	0	0	0	0	0	0	0	0	0	0	0	1	1	0	0	0	0	0	0	0	0
sp|Q86Y82|STX12_HUMAN	sp|Q86Y82|STX12_HUMAN	7	7	7	sp|Q86Y82|STX12_HUMAN Syntaxin-12 OS=Homo sapiens OX=9606 GN=STX12 PE=1 SV=1	1	7	7	7	1	1	0	1	0	0	0	0	0	0	0	0	0	0	0	0	0	0	0	1	0	0	0	0	0	0	0	1	5	5	2	0	0	0	0	0	0	0	0	0
sp|Q86Y56|DAAF5_HUMAN	sp|Q86Y56|DAAF5_HUMAN	2	2	2	sp|Q86Y56|DAAF5_HUMAN Dynein axonemal assembly factor 5 OS=Homo sapiens OX=9606 GN=DNAAF5 PE=1 SV=4	1	2	2	2	0	0	0	0	0	0	0	0	0	0	0	0	0	0	0	0	0	0	0	0	1	0	0	0	0	0	0	0	0	0	0	0	0	1	0	0	0	0	0	0
sp|Q86XP3|DDX42_HUMAN	sp|Q86XP3|DDX42_HUMAN	16	16	16	sp|Q86XP3|DDX42_HUMAN ATP-dependent RNA helicase DDX42 OS=Homo sapiens OX=9606 GN=DDX42 PE=1 SV=1	1	16	16	16	0	0	0	1	0	0	0	0	0	0	0	0	0	0	0	0	0	0	0	0	1	13	14	2	0	0	0	0	0	0	0	0	0	0	0	0	0	0	0	0
sp|Q86X76|NIT1_HUMAN	sp|Q86X76|NIT1_HUMAN	17	17	17	sp|Q86X76|NIT1_HUMAN Deaminated glutathione amidase OS=Homo sapiens OX=9606 GN=NIT1 PE=1 SV=2	1	17	17	17	6	6	5	3	2	0	0	0	0	0	0	0	0	0	0	0	0	0	0	0	0	0	0	0	6	15	13	6	0	0	0	2	1	0	0	2	0	1	0	0
sp|Q86X55|CARM1_HUMAN	sp|Q86X55|CARM1_HUMAN	10	10	10	sp|Q86X55|CARM1_HUMAN Histone-arginine methyltransferase CARM1 OS=Homo sapiens OX=9606 GN=CARM1 PE=1 SV=3	1	10	10	10	1	2	2	2	2	1	0	0	0	0	1	1	3	6	10	9	4	1	0	0	0	0	0	0	0	0	0	0	0	0	0	0	0	0	0	0	0	1	0	0
sp|Q86X29|LSR_HUMAN	sp|Q86X29|LSR_HUMAN	3	3	3	sp|Q86X29|LSR_HUMAN Lipolysis-stimulated lipoprotein receptor OS=Homo sapiens OX=9606 GN=LSR PE=1 SV=4	1	3	3	3	0	0	0	1	1	1	0	0	0	0	0	0	0	0	0	0	0	0	0	0	1	0	0	0	1	0	0	0	0	0	0	0	0	0	0	0	0	0	0	0
sp|Q86WU2|LDHD_HUMAN	sp|Q86WU2|LDHD_HUMAN	3	3	3	sp|Q86WU2|LDHD_HUMAN Probable D-lactate dehydrogenase, mitochondrial OS=Homo sapiens OX=9606 GN=LDHD PE=1 SV=1	1	3	3	3	0	0	0	0	0	0	0	0	0	0	0	0	0	0	0	0	0	0	0	0	0	0	0	0	0	0	2	0	0	0	0	0	0	0	1	0	0	0	0	0
sp|Q86WR0|CCD25_HUMAN	sp|Q86WR0|CCD25_HUMAN	9	9	9	sp|Q86WR0|CCD25_HUMAN Coiled-coil domain-containing protein 25 OS=Homo sapiens OX=9606 GN=CCDC25 PE=1 SV=2	1	9	9	9	1	1	1	1	0	0	0	0	0	0	0	0	0	0	0	0	0	0	0	0	0	0	0	0	0	0	0	0	0	0	0	0	4	6	6	1	0	0	0	0
sp|Q86WQ0|NR2CA_HUMAN	sp|Q86WQ0|NR2CA_HUMAN	9	9	9	sp|Q86WQ0|NR2CA_HUMAN Nuclear receptor 2C2-associated protein OS=Homo sapiens OX=9606 GN=NR2C2AP PE=1 SV=1	1	9	9	9	6	7	6	5	2	2	2	1	1	0	0	2	0	2	1	2	2	0	1	2	1	0	0	0	0	0	0	0	0	0	0	0	1	0	0	4	3	3	1	4
sp|Q86WA6|BPHL_HUMAN	sp|Q86WA6|BPHL_HUMAN	14	14	14	sp|Q86WA6|BPHL_HUMAN Valacyclovir hydrolase OS=Homo sapiens OX=9606 GN=BPHL PE=1 SV=1	1	14	14	14	0	0	0	0	0	0	0	0	0	0	0	0	0	0	0	0	0	0	0	0	0	0	0	0	0	0	0	0	0	0	0	0	0	0	0	0	0	0	0	0
sp|Q86W42|THOC6_HUMAN	sp|Q86W42|THOC6_HUMAN	8	8	8	sp|Q86W42|THOC6_HUMAN THO complex subunit 6 homolog OS=Homo sapiens OX=9606 GN=THOC6 PE=1 SV=1	1	8	8	8	0	0	0	0	0	0	0	0	0	0	0	0	0	0	0	0	0	0	0	0	0	0	0	0	0	0	0	0	0	0	0	0	0	0	0	0	0	6	7	0
sp|Q86VY4|TSYL5_HUMAN	sp|Q86VY4|TSYL5_HUMAN	3	3	3	sp|Q86VY4|TSYL5_HUMAN Testis-specific Y-encoded-like protein 5 OS=Homo sapiens OX=9606 GN=TSPYL5 PE=1 SV=2	1	3	3	3	0	0	0	0	0	0	0	0	0	0	0	0	0	0	0	0	0	0	0	3	1	0	0	0	0	0	0	0	0	0	0	0	0	0	0	0	0	0	0	0
sp|Q86VV8|RTTN_HUMAN	sp|Q86VV8|RTTN_HUMAN	1	1	1	sp|Q86VV8|RTTN_HUMAN Rotatin OS=Homo sapiens OX=9606 GN=RTTN PE=1 SV=3	1	1	1	1	1	1	1	1	1	1	1	1	1	0	0	0	0	0	0	0	0	0	0	0	0	0	0	0	0	0	0	0	0	0	0	0	0	0	0	0	0	0	0	1
sp|Q86VS8|HOOK3_HUMAN	sp|Q86VS8|HOOK3_HUMAN	4	4	4	sp|Q86VS8|HOOK3_HUMAN Protein Hook homolog 3 OS=Homo sapiens OX=9606 GN=HOOK3 PE=1 SV=2	1	4	4	4	0	0	0	0	0	0	0	1	1	1	0	0	0	0	0	0	0	0	0	0	0	0	0	0	0	0	0	0	0	0	0	0	0	0	0	0	0	0	1	0
sp|Q86VP6|CAND1_HUMAN;sp|O75155|CAND2_HUMAN	sp|Q86VP6|CAND1_HUMAN	56;2	56;2	56;2	sp|Q86VP6|CAND1_HUMAN Cullin-associated NEDD8-dissociated protein 1 OS=Homo sapiens OX=9606 GN=CAND1 PE=1 SV=2	2	56	56	56	26	31	29	25	35	35	27	12	16	12	19	12	15	20	27	31	44	51	48	41	34	36	39	34	8	2	5	5	7	4	3	8	12	6	8	16	14	12	17	20
sp|Q86VM9|ZCH18_HUMAN	sp|Q86VM9|ZCH18_HUMAN	5	5	5	sp|Q86VM9|ZCH18_HUMAN Zinc finger CCCH domain-containing protein 18 OS=Homo sapiens OX=9606 GN=ZC3H18 PE=1 SV=2	1	5	5	5	1	2	1	0	0	0	0	0	0	0	0	0	0	1	3	5	3	1	1	2	1	0	0	0	0	0	0	0	0	0	0	0	0	0	0	0	0	0	0	0
sp|Q86V88|MGDP1_HUMAN	sp|Q86V88|MGDP1_HUMAN	6	6	6	sp|Q86V88|MGDP1_HUMAN Magnesium-dependent phosphatase 1 OS=Homo sapiens OX=9606 GN=MDP1 PE=1 SV=1	1	6	6	6	0	0	0	0	0	0	0	0	0	0	0	0	0	0	0	0	0	0	0	0	0	0	0	0	0	0	0	0	0	0	0	0	0	0	0	0	0	0	4	4
sp|Q86V21|AACS_HUMAN	sp|Q86V21|AACS_HUMAN	30	30	30	sp|Q86V21|AACS_HUMAN Acetoacetyl-CoA synthetase OS=Homo sapiens OX=9606 GN=AACS PE=1 SV=1	1	30	30	30	15	16	15	13	10	2	5	5	0	3	4	3	3	7	10	8	6	6	2	4	6	2	1	0	1	1	0	22	26	17	4	4	7	5	4	4	5	7	8	9
sp|Q86UY8|NT5D3_HUMAN	sp|Q86UY8|NT5D3_HUMAN	20	20	20	sp|Q86UY8|NT5D3_HUMAN 5-nucleotidase domain-containing protein 3 OS=Homo sapiens OX=9606 GN=NT5DC3 PE=1 SV=1	1	20	20	20	0	0	2	1	0	0	0	0	0	0	0	0	0	0	0	0	2	8	19	15	7	1	0	0	0	0	0	0	0	0	0	0	0	0	0	0	0	0	0	0
sp|Q86UU0|BCL9L_HUMAN	sp|Q86UU0|BCL9L_HUMAN	4	4	4	sp|Q86UU0|BCL9L_HUMAN B-cell CLL/lymphoma 9-like protein OS=Homo sapiens OX=9606 GN=BCL9L PE=1 SV=1	1	4	4	4	0	0	0	0	0	0	0	0	0	0	0	1	2	1	0	0	0	0	0	0	0	0	0	1	0	0	0	0	0	0	0	0	0	0	0	0	0	0	0	0
sp|Q86UP2|KTN1_HUMAN	sp|Q86UP2|KTN1_HUMAN	55	55	55	sp|Q86UP2|KTN1_HUMAN Kinectin OS=Homo sapiens OX=9606 GN=KTN1 PE=1 SV=1	1	55	55	55	3	3	2	5	29	52	32	11	8	2	3	4	8	2	1	0	1	1	1	0	0	0	0	0	0	0	0	0	0	0	0	0	0	0	0	0	0	0	0	1
sp|Q86UA1|PRP39_HUMAN	sp|Q86UA1|PRP39_HUMAN	6	6	6	sp|Q86UA1|PRP39_HUMAN Pre-mRNA-processing factor 39 OS=Homo sapiens OX=9606 GN=PRPF39 PE=1 SV=3	1	6	6	6	0	0	0	0	0	0	0	0	0	0	0	5	2	0	0	0	0	0	0	0	0	0	0	0	0	0	0	0	0	0	0	0	0	0	0	0	0	0	0	0
sp|Q86U42|PABP2_HUMAN;sp|A6NDY0|EPAB2_HUMAN	sp|Q86U42|PABP2_HUMAN	8;1	8;1	8;1	sp|Q86U42|PABP2_HUMAN Polyadenylate-binding protein 2 OS=Homo sapiens OX=9606 GN=PABPN1 PE=1 SV=3	2	8	8	8	5	4	5	4	4	5	6	4	4	4	3	2	2	2	2	4	5	5	5	2	3	1	1	2	2	0	1	1	1	1	1	2	1	1	1	1	1	0	3	4
sp|Q86U28|ISCA2_HUMAN	sp|Q86U28|ISCA2_HUMAN	6	6	6	sp|Q86U28|ISCA2_HUMAN Iron-sulfur cluster assembly 2 homolog, mitochondrial OS=Homo sapiens OX=9606 GN=ISCA2 PE=1 SV=2	1	6	6	6	0	1	0	0	0	0	0	0	0	0	0	0	0	0	0	0	0	0	0	0	0	0	0	0	0	0	0	0	0	0	0	1	2	3	2	2	6	5	4	0
sp|Q86TX2|ACOT1_HUMAN	sp|Q86TX2|ACOT1_HUMAN	22	22	2	sp|Q86TX2|ACOT1_HUMAN Acyl-coenzyme A thioesterase 1 OS=Homo sapiens OX=9606 GN=ACOT1 PE=1 SV=1	1	22	22	2	6	5	5	5	5	0	0	0	0	0	0	0	0	0	0	0	0	0	0	0	0	0	0	0	0	0	0	0	0	0	0	0	0	0	0	11	21	15	8	2
sp|Q86TU7|SETD3_HUMAN	sp|Q86TU7|SETD3_HUMAN	6	6	6	sp|Q86TU7|SETD3_HUMAN Actin-histidine N-methyltransferase OS=Homo sapiens OX=9606 GN=SETD3 PE=1 SV=1	1	6	6	6	0	0	0	0	0	0	0	0	0	0	0	0	0	0	0	0	0	0	0	0	4	0	2	0	0	0	0	0	0	0	0	0	0	0	0	0	0	0	0	0
sp|Q86TS9|RM52_HUMAN	sp|Q86TS9|RM52_HUMAN	1	1	1	sp|Q86TS9|RM52_HUMAN 39S ribosomal protein L52, mitochondrial OS=Homo sapiens OX=9606 GN=MRPL52 PE=1 SV=2	1	1	1	1	0	0	0	0	0	1	1	1	0	0	0	0	0	0	0	0	0	0	0	0	0	0	0	0	0	0	0	0	0	0	0	0	0	0	0	0	0	0	0	0
sp|Q86TI2|DPP9_HUMAN	sp|Q86TI2|DPP9_HUMAN	35	35	35	sp|Q86TI2|DPP9_HUMAN Dipeptidyl peptidase 9 OS=Homo sapiens OX=9606 GN=DPP9 PE=1 SV=3	1	35	35	35	8	12	10	6	3	0	0	0	0	0	0	0	0	0	0	0	3	6	26	31	21	1	0	0	0	0	0	0	0	0	0	1	0	0	0	0	2	1	2	4
sp|Q86TB9|PATL1_HUMAN	sp|Q86TB9|PATL1_HUMAN	2	2	2	sp|Q86TB9|PATL1_HUMAN Protein PAT1 homolog 1 OS=Homo sapiens OX=9606 GN=PATL1 PE=1 SV=2	1	2	2	2	0	0	0	0	0	0	0	0	0	0	0	0	0	0	0	0	0	0	0	0	0	0	1	1	0	0	0	0	0	0	0	0	0	0	0	0	0	0	0	0
sp|Q86T03|PP4P1_HUMAN	sp|Q86T03|PP4P1_HUMAN	2	2	2	sp|Q86T03|PP4P1_HUMAN Type 1 phosphatidylinositol 4,5-bisphosphate 4-phosphatase OS=Homo sapiens OX=9606 GN=PIP4P1 PE=1 SV=1	1	2	2	2	0	0	0	1	2	1	0	0	0	0	0	0	0	0	0	0	0	0	0	0	0	0	0	0	0	0	0	0	0	0	0	0	0	0	0	0	0	0	0	0
sp|Q86SZ2|TPC6B_HUMAN	sp|Q86SZ2|TPC6B_HUMAN	8	8	8	sp|Q86SZ2|TPC6B_HUMAN Trafficking protein particle complex subunit 6B OS=Homo sapiens OX=9606 GN=TRAPPC6B PE=1 SV=1	1	8	8	8	0	0	0	0	1	0	0	0	0	0	0	0	0	0	0	0	0	0	0	0	0	0	0	0	0	0	0	0	1	7	4	0	0	0	0	0	0	0	0	0
sp|Q86SX6|GLRX5_HUMAN	sp|Q86SX6|GLRX5_HUMAN	6	6	6	sp|Q86SX6|GLRX5_HUMAN Glutaredoxin-related protein 5, mitochondrial OS=Homo sapiens OX=9606 GN=GLRX5 PE=1 SV=2	1	6	6	6	3	3	3	3	2	0	1	0	0	0	1	0	0	0	1	2	0	2	1	1	0	1	1	0	1	0	2	0	0	0	1	1	3	1	2	2	2	5	3	3
sp|Q86SF2|GALT7_HUMAN	sp|Q86SF2|GALT7_HUMAN	12	12	12	sp|Q86SF2|GALT7_HUMAN N-acetylgalactosaminyltransferase 7 OS=Homo sapiens OX=9606 GN=GALNT7 PE=1 SV=1	1	12	12	12	0	0	0	0	0	0	0	0	0	0	0	0	0	0	0	0	0	0	0	0	0	0	0	0	0	0	0	0	0	1	6	11	3	0	0	0	0	0	0	0
sp|Q7Z7L7|ZER1_HUMAN	sp|Q7Z7L7|ZER1_HUMAN	11	11	11	sp|Q7Z7L7|ZER1_HUMAN Protein zer-1 homolog OS=Homo sapiens OX=9606 GN=ZER1 PE=1 SV=1	1	11	11	11	0	0	0	0	0	0	2	1	0	0	0	0	0	0	0	0	0	0	0	2	10	3	0	0	0	0	0	0	0	0	0	0	0	0	0	0	0	0	0	0
sp|Q7Z7H8|RM10_HUMAN	sp|Q7Z7H8|RM10_HUMAN	4	4	4	sp|Q7Z7H8|RM10_HUMAN 39S ribosomal protein L10, mitochondrial OS=Homo sapiens OX=9606 GN=MRPL10 PE=1 SV=3	1	4	4	4	0	0	0	0	1	4	4	2	0	0	0	0	0	0	0	0	0	0	0	0	0	0	0	0	0	0	0	0	0	0	0	0	0	0	0	0	0	0	0	0
sp|Q7Z7F7|RM55_HUMAN	sp|Q7Z7F7|RM55_HUMAN	3	3	3	sp|Q7Z7F7|RM55_HUMAN 39S ribosomal protein L55, mitochondrial OS=Homo sapiens OX=9606 GN=MRPL55 PE=1 SV=1	1	3	3	3	0	0	0	0	0	1	2	1	0	0	0	0	0	0	0	0	0	0	0	0	0	0	0	0	0	0	0	0	0	0	0	0	0	0	0	0	0	0	0	0
sp|Q7Z7A3|CTU1_HUMAN	sp|Q7Z7A3|CTU1_HUMAN	4	4	4	sp|Q7Z7A3|CTU1_HUMAN Cytoplasmic tRNA 2-thiolation protein 1 OS=Homo sapiens OX=9606 GN=CTU1 PE=1 SV=1	1	4	4	4	0	0	0	0	0	0	0	0	0	0	0	0	0	0	0	0	0	4	1	1	0	0	0	0	0	0	0	0	0	0	0	0	0	0	0	0	0	0	0	0
sp|Q7Z794|K2C1B_HUMAN;CON__Q7Z794	sp|Q7Z794|K2C1B_HUMAN;CON__Q7Z794	22;22	17;17	14;14	sp|Q7Z794|K2C1B_HUMAN Keratin, type II cytoskeletal 1b OS=Homo sapiens OX=9606 GN=KRT77 PE=1 SV=3;	2	22	17	14	2	3	2	3	2	2	2	4	2	2	2	2	3	2	2	2	4	2	3	3	3	2	2	2	2	1	2	2	2	2	2	2	15	2	2	2	2	2	2	3
sp|Q7Z6Z7|HUWE1_HUMAN;sp|A5YM72|CRNS1_HUMAN	sp|Q7Z6Z7|HUWE1_HUMAN	84;1	84;1	84;1	sp|Q7Z6Z7|HUWE1_HUMAN E3 ubiquitin-protein ligase HUWE1 OS=Homo sapiens OX=9606 GN=HUWE1 PE=1 SV=3	2	84	84	84	6	1	3	2	1	4	20	53	69	22	1	1	0	1	3	0	0	1	0	0	0	0	1	0	2	0	0	0	0	0	0	0	0	0	0	0	0	0	1	1
sp|Q7Z6M1|RABEK_HUMAN	sp|Q7Z6M1|RABEK_HUMAN	19	19	19	sp|Q7Z6M1|RABEK_HUMAN Rab9 effector protein with kelch motifs OS=Homo sapiens OX=9606 GN=RABEPK PE=1 SV=1	1	19	19	19	2	3	5	2	0	0	1	1	0	0	0	0	0	0	0	0	0	0	0	0	0	0	0	0	0	0	0	0	0	0	4	17	17	2	0	0	0	0	0	0
sp|Q7Z6K5|ARPIN_HUMAN	sp|Q7Z6K5|ARPIN_HUMAN	1	1	1	sp|Q7Z6K5|ARPIN_HUMAN Arpin OS=Homo sapiens OX=9606 GN=ARPIN PE=1 SV=1	1	1	1	1	0	0	0	0	0	0	0	0	0	0	0	0	0	0	0	0	0	0	0	0	0	0	0	0	0	0	0	0	0	0	0	0	0	1	0	0	0	0	0	0
sp|Q7Z6K3|PTAR1_HUMAN	sp|Q7Z6K3|PTAR1_HUMAN	4	4	4	sp|Q7Z6K3|PTAR1_HUMAN Protein prenyltransferase alpha subunit repeat-containing protein 1 OS=Homo sapiens OX=9606 GN=PTAR1 PE=1 SV=2	1	4	4	4	0	0	0	0	0	0	0	0	0	0	0	0	0	0	0	0	0	0	0	0	0	0	0	0	2	4	1	0	0	0	0	0	0	0	0	0	0	0	0	0
sp|Q7Z6J9|SEN54_HUMAN	sp|Q7Z6J9|SEN54_HUMAN	4	4	4	sp|Q7Z6J9|SEN54_HUMAN tRNA-splicing endonuclease subunit Sen54 OS=Homo sapiens OX=9606 GN=TSEN54 PE=1 SV=3	1	4	4	4	0	0	0	0	0	0	0	0	0	0	0	0	2	3	2	1	0	0	0	0	0	0	0	0	0	0	0	0	0	0	0	0	0	0	0	0	0	0	0	0
sp|Q7Z4W1|DCXR_HUMAN	sp|Q7Z4W1|DCXR_HUMAN	16	16	16	sp|Q7Z4W1|DCXR_HUMAN L-xylulose reductase OS=Homo sapiens OX=9606 GN=DCXR PE=1 SV=2	1	16	16	16	9	11	10	10	9	8	9	6	9	6	7	7	7	7	6	6	6	7	5	6	4	5	3	2	3	2	2	3	3	8	13	16	15	15	15	15	14	14	13	11
sp|Q7Z4V5|HDGR2_HUMAN	sp|Q7Z4V5|HDGR2_HUMAN	3	2	2	sp|Q7Z4V5|HDGR2_HUMAN Hepatoma-derived growth factor-related protein 2 OS=Homo sapiens OX=9606 GN=HDGFL2 PE=1 SV=1	1	3	2	2	0	0	0	0	2	1	0	0	0	0	0	0	0	0	0	0	0	0	0	0	0	0	0	1	0	0	0	0	0	0	0	0	0	0	0	0	0	0	0	0
sp|Q7Z4S6|KI21A_HUMAN	sp|Q7Z4S6|KI21A_HUMAN	4	4	4	sp|Q7Z4S6|KI21A_HUMAN Kinesin-like protein KIF21A OS=Homo sapiens OX=9606 GN=KIF21A PE=1 SV=2	1	4	4	4	0	0	0	0	0	1	1	1	0	0	1	0	1	0	1	1	1	1	1	1	1	0	1	1	1	1	1	0	0	0	0	1	0	0	0	0	1	0	0	1
sp|Q7Z4H8|PLGT3_HUMAN	sp|Q7Z4H8|PLGT3_HUMAN	16	16	16	sp|Q7Z4H8|PLGT3_HUMAN Protein O-glucosyltransferase 3 OS=Homo sapiens OX=9606 GN=POGLUT3 PE=1 SV=2	1	16	16	16	0	0	0	0	0	0	0	0	0	0	0	0	0	0	0	1	0	1	0	0	0	0	0	0	0	0	0	0	5	13	10	12	7	1	0	0	0	0	0	0
sp|Q7Z4H3|HDDC2_HUMAN	sp|Q7Z4H3|HDDC2_HUMAN	11	11	11	sp|Q7Z4H3|HDDC2_HUMAN 5-deoxynucleotidase HDDC2 OS=Homo sapiens OX=9606 GN=HDDC2 PE=1 SV=1	1	11	11	11	5	3	6	4	2	2	1	0	2	0	0	0	1	0	0	1	0	0	0	0	1	0	0	0	0	0	0	0	5	11	11	7	4	6	8	6	3	3	5	1
sp|Q7Z4G4|TRM11_HUMAN	sp|Q7Z4G4|TRM11_HUMAN	4	4	4	sp|Q7Z4G4|TRM11_HUMAN tRNA (guanine(10)-N2)-methyltransferase homolog OS=Homo sapiens OX=9606 GN=TRMT11 PE=1 SV=1	1	4	4	4	0	0	0	0	0	0	0	0	0	0	0	1	0	0	0	0	0	0	0	0	0	0	3	1	1	0	0	0	0	0	0	0	0	0	0	0	0	0	0	0
sp|Q7Z434|MAVS_HUMAN	sp|Q7Z434|MAVS_HUMAN	10	10	10	sp|Q7Z434|MAVS_HUMAN Mitochondrial antiviral-signaling protein OS=Homo sapiens OX=9606 GN=MAVS PE=1 SV=2	1	10	10	10	4	6	4	3	1	1	0	0	0	0	0	0	2	2	2	7	8	7	5	4	5	4	4	1	0	2	2	1	0	0	0	0	1	0	0	0	0	2	1	0
sp|Q7Z422|SZRD1_HUMAN	sp|Q7Z422|SZRD1_HUMAN	2	2	2	sp|Q7Z422|SZRD1_HUMAN SUZ domain-containing protein 1 OS=Homo sapiens OX=9606 GN=SZRD1 PE=1 SV=1	1	2	2	2	1	0	1	0	0	0	0	0	0	0	0	0	0	0	0	0	0	0	0	2	2	1	0	0	0	0	0	0	0	0	0	0	0	0	0	0	0	0	0	0
sp|Q7Z406|MYH14_HUMAN	sp|Q7Z406|MYH14_HUMAN	104	95	93	sp|Q7Z406|MYH14_HUMAN Myosin-14 OS=Homo sapiens OX=9606 GN=MYH14 PE=1 SV=2	1	104	95	93	29	33	33	33	45	68	98	94	66	28	7	6	5	7	7	6	10	7	5	5	3	2	3	2	2	1	2	4	2	2	5	2	2	2	4	3	2	3	6	6
sp|Q7Z3Y8|K1C27_HUMAN;CON__Q7Z3Y8	sp|Q7Z3Y8|K1C27_HUMAN;CON__Q7Z3Y8	4;4	1;1	1;1	sp|Q7Z3Y8|K1C27_HUMAN Keratin, type I cytoskeletal 27 OS=Homo sapiens OX=9606 GN=KRT27 PE=1 SV=2;	2	4	1	1	2	1	2	1	2	1	1	2	2	0	1	0	1	0	1	0	2	1	1	2	2	1	1	1	2	0	0	0	1	0	0	0	3	1	1	1	1	0	2	2
sp|Q7Z3Y7|K1C28_HUMAN;CON__Q7Z3Y7;sp|Q7Z3Z0|K1C25_HUMAN;CON__Q7Z3Z0	sp|Q7Z3Y7|K1C28_HUMAN;CON__Q7Z3Y7;sp|Q7Z3Z0|K1C25_HUMAN;CON__Q7Z3Z0	5;5;3;3	1;1;1;1	0;0;0;0	sp|Q7Z3Y7|K1C28_HUMAN Keratin, type I cytoskeletal 28 OS=Homo sapiens OX=9606 GN=KRT28 PE=1 SV=2;;sp|Q7Z3Z0|K1C25_HUMAN Keratin, type I cytoskeletal 25 OS=Homo sapiens OX=9606 GN=KRT25 PE=1 SV=1;	4	5	1	0	4	2	3	2	4	2	2	3	3	1	2	1	2	1	2	1	4	2	2	3	3	2	2	2	3	1	1	1	2	1	1	1	5	2	2	2	2	2	3	3
sp|Q7Z3T8|ZFY16_HUMAN	sp|Q7Z3T8|ZFY16_HUMAN	2	2	2	sp|Q7Z3T8|ZFY16_HUMAN Zinc finger FYVE domain-containing protein 16 OS=Homo sapiens OX=9606 GN=ZFYVE16 PE=1 SV=3	1	2	2	2	0	0	0	0	0	0	0	0	0	0	0	0	1	0	0	1	0	1	0	0	0	0	0	0	0	0	0	0	0	0	0	1	0	0	0	0	0	0	0	0
sp|Q7Z3K3|POGZ_HUMAN	sp|Q7Z3K3|POGZ_HUMAN	1	1	1	sp|Q7Z3K3|POGZ_HUMAN Pogo transposable element with ZNF domain OS=Homo sapiens OX=9606 GN=POGZ PE=1 SV=2	1	1	1	1	0	0	0	0	0	0	0	0	0	0	0	0	0	0	0	0	0	1	0	0	0	0	0	0	0	0	0	0	0	0	0	0	0	0	0	0	0	0	0	0
sp|Q7Z3C6|ATG9A_HUMAN	sp|Q7Z3C6|ATG9A_HUMAN	2	2	2	sp|Q7Z3C6|ATG9A_HUMAN Autophagy-related protein 9A OS=Homo sapiens OX=9606 GN=ATG9A PE=1 SV=3	1	2	2	2	0	0	0	0	2	1	0	0	0	0	0	0	0	0	0	0	0	0	0	0	0	0	0	0	0	0	0	0	0	0	0	0	0	0	0	0	0	0	0	0
sp|Q7Z309|PBIR2_HUMAN	sp|Q7Z309|PBIR2_HUMAN	3	3	3	sp|Q7Z309|PBIR2_HUMAN PABIR family member 2 OS=Homo sapiens OX=9606 GN=PABIR2 PE=1 SV=2	1	3	3	3	0	0	0	0	0	0	0	0	0	0	0	0	0	0	0	0	0	0	0	3	1	1	0	0	0	0	0	0	0	0	0	0	0	0	0	0	0	0	0	0
sp|Q7Z2Z2|EFL1_HUMAN	sp|Q7Z2Z2|EFL1_HUMAN	16	16	16	sp|Q7Z2Z2|EFL1_HUMAN Elongation factor-like GTPase 1 OS=Homo sapiens OX=9606 GN=EFL1 PE=1 SV=2	1	16	16	16	0	0	0	0	0	0	1	0	0	0	0	0	0	0	0	0	0	0	2	15	1	0	0	0	0	0	0	0	0	0	0	0	0	0	0	0	0	0	0	0
sp|Q7Z2Z1|TICRR_HUMAN	sp|Q7Z2Z1|TICRR_HUMAN	1	1	1	sp|Q7Z2Z1|TICRR_HUMAN Treslin OS=Homo sapiens OX=9606 GN=TICRR PE=1 SV=2	1	1	1	1	0	0	0	0	0	0	0	0	0	0	0	0	0	0	0	0	0	0	0	0	0	0	0	0	0	0	0	0	0	0	0	0	0	0	0	0	0	0	0	0
sp|Q7Z2W9|RM21_HUMAN	sp|Q7Z2W9|RM21_HUMAN	8	8	8	sp|Q7Z2W9|RM21_HUMAN 39S ribosomal protein L21, mitochondrial OS=Homo sapiens OX=9606 GN=MRPL21 PE=1 SV=2	1	8	8	8	0	0	0	0	0	7	7	5	1	0	0	0	0	0	0	0	0	0	0	0	0	0	0	0	0	0	0	0	0	0	0	0	0	0	0	0	0	0	0	0
sp|Q7Z2W4|ZCCHV_HUMAN;sp|Q9H0J9|PAR12_HUMAN	sp|Q7Z2W4|ZCCHV_HUMAN	7;1	7;1	7;1	sp|Q7Z2W4|ZCCHV_HUMAN Zinc finger CCCH-type antiviral protein 1 OS=Homo sapiens OX=9606 GN=ZC3HAV1 PE=1 SV=3	2	7	7	7	0	0	0	0	1	1	1	0	0	0	0	0	0	0	0	0	1	1	1	1	0	1	0	0	0	0	0	2	2	1	1	2	2	2	2	0	2	1	0	0
sp|Q7Z2T5|TRM1L_HUMAN	sp|Q7Z2T5|TRM1L_HUMAN	5	5	5	sp|Q7Z2T5|TRM1L_HUMAN TRMT1-like protein OS=Homo sapiens OX=9606 GN=TRMT1L PE=1 SV=2	1	5	5	5	0	0	0	0	1	2	1	0	1	2	3	2	0	0	0	0	0	0	0	0	0	0	0	0	0	0	0	0	0	0	0	0	0	0	0	0	0	0	0	0
sp|Q7RTV0|PHF5A_HUMAN	sp|Q7RTV0|PHF5A_HUMAN	6	6	6	sp|Q7RTV0|PHF5A_HUMAN PHD finger-like domain-containing protein 5A OS=Homo sapiens OX=9606 GN=PHF5A PE=1 SV=1	1	6	6	6	1	1	1	1	0	3	3	1	0	0	0	0	0	0	0	0	0	0	0	0	0	0	0	0	0	0	0	0	0	0	0	0	0	0	0	0	0	0	0	0
sp|Q7RTS7|K2C74_HUMAN;CON__Q7RTS7;sp|Q3SY84|K2C71_HUMAN;CON__Q3SY84	sp|Q7RTS7|K2C74_HUMAN;CON__Q7RTS7;sp|Q3SY84|K2C71_HUMAN;CON__Q3SY84	10;10;6;6	3;3;1;1	1;1;0;0	sp|Q7RTS7|K2C74_HUMAN Keratin, type II cytoskeletal 74 OS=Homo sapiens OX=9606 GN=KRT74 PE=1 SV=2;;sp|Q3SY84|K2C71_HUMAN Keratin, type II cytoskeletal 71 OS=Homo sapiens OX=9606 GN=KRT71 PE=1 SV=3;	4	10	3	1	3	4	3	2	3	1	1	3	3	2	2	1	2	1	2	1	4	2	1	2	1	1	1	2	1	1	1	1	2	1	2	1	3	1	1	2	3	2	2	2
sp|Q7LG56|RIR2B_HUMAN	sp|Q7LG56|RIR2B_HUMAN	12	10	10	sp|Q7LG56|RIR2B_HUMAN Ribonucleoside-diphosphate reductase subunit M2 B OS=Homo sapiens OX=9606 GN=RRM2B PE=1 SV=1	1	12	10	10	6	7	7	8	6	3	2	0	2	0	0	1	0	2	1	2	2	1	0	1	3	10	9	9	7	3	2	0	0	0	0	0	0	0	0	0	0	0	3	1
sp|Q7LBR1|CHM1B_HUMAN	sp|Q7LBR1|CHM1B_HUMAN	4	4	4	sp|Q7LBR1|CHM1B_HUMAN Charged multivesicular body protein 1b OS=Homo sapiens OX=9606 GN=CHMP1B PE=1 SV=1	1	4	4	4	0	0	0	1	0	0	0	0	0	0	0	0	0	0	0	0	0	0	0	0	0	0	0	0	0	0	0	0	0	0	0	0	1	4	4	2	2	1	0	0
sp|Q7L775|EPMIP_HUMAN	sp|Q7L775|EPMIP_HUMAN	5	5	5	sp|Q7L775|EPMIP_HUMAN EPM2A-interacting protein 1 OS=Homo sapiens OX=9606 GN=EPM2AIP1 PE=1 SV=1	1	5	5	5	0	0	0	0	0	0	0	0	0	0	0	0	0	0	0	0	0	0	0	1	5	0	0	0	0	0	0	0	0	0	0	0	0	0	0	0	0	0	0	0
sp|Q7L5Y9|MAEA_HUMAN	sp|Q7L5Y9|MAEA_HUMAN	4	4	4	sp|Q7L5Y9|MAEA_HUMAN E3 ubiquitin-protein transferase MAEA OS=Homo sapiens OX=9606 GN=MAEA PE=1 SV=1	1	4	4	4	0	0	0	0	0	3	2	0	0	0	0	0	0	0	0	0	0	0	0	0	0	0	0	0	0	0	0	0	0	0	0	0	0	0	0	0	0	0	0	0
sp|Q7L5Y1|ENOF1_HUMAN	sp|Q7L5Y1|ENOF1_HUMAN	14	14	14	sp|Q7L5Y1|ENOF1_HUMAN Mitochondrial enolase superfamily member 1 OS=Homo sapiens OX=9606 GN=ENOSF1 PE=1 SV=1	1	14	14	14	0	0	0	0	0	0	0	0	0	0	0	0	0	0	0	0	0	0	0	0	0	0	0	0	0	0	0	0	0	8	2	5	5	6	2	0	0	0	0	0
sp|Q7L5N1|CSN6_HUMAN	sp|Q7L5N1|CSN6_HUMAN	12	12	12	sp|Q7L5N1|CSN6_HUMAN COP9 signalosome complex subunit 6 OS=Homo sapiens OX=9606 GN=COPS6 PE=1 SV=1	1	12	12	12	1	2	1	1	0	0	0	1	0	2	7	8	11	8	2	0	0	0	0	0	0	0	0	0	0	0	0	0	0	0	1	0	0	0	0	0	0	0	0	0
sp|Q7L5D6|GET4_HUMAN	sp|Q7L5D6|GET4_HUMAN	6	6	6	sp|Q7L5D6|GET4_HUMAN Golgi to ER traffic protein 4 homolog OS=Homo sapiens OX=9606 GN=GET4 PE=1 SV=1	1	6	6	6	1	0	0	1	0	2	4	3	3	1	0	0	0	0	0	0	0	0	0	0	0	1	1	0	0	0	0	0	0	0	0	0	0	0	0	0	0	0	0	0
sp|Q7L576|CYFP1_HUMAN	sp|Q7L576|CYFP1_HUMAN	23	23	15	sp|Q7L576|CYFP1_HUMAN Cytoplasmic FMR1-interacting protein 1 OS=Homo sapiens OX=9606 GN=CYFIP1 PE=1 SV=1	1	23	23	15	1	0	0	1	1	0	1	0	0	0	1	15	12	5	1	1	0	0	0	0	0	0	0	0	0	0	0	0	0	0	0	0	1	0	0	0	0	0	0	0
sp|Q7L3B6|CD37L_HUMAN	sp|Q7L3B6|CD37L_HUMAN	6	6	6	sp|Q7L3B6|CD37L_HUMAN Hsp90 co-chaperone Cdc37-like 1 OS=Homo sapiens OX=9606 GN=CDC37L1 PE=1 SV=1	1	6	6	6	0	0	0	0	0	0	0	0	0	0	6	4	1	0	0	0	0	0	0	0	0	0	0	0	0	0	0	0	0	0	0	0	0	0	0	0	0	0	0	0
sp|Q7L2J0|MEPCE_HUMAN	sp|Q7L2J0|MEPCE_HUMAN	10	10	10	sp|Q7L2J0|MEPCE_HUMAN 7SK snRNA methylphosphate capping enzyme OS=Homo sapiens OX=9606 GN=MEPCE PE=1 SV=1	1	10	10	10	0	0	0	0	0	0	2	5	8	6	0	1	0	0	0	0	0	0	0	0	0	0	0	0	0	0	0	0	0	0	0	0	0	0	0	0	0	0	0	0
sp|Q7L2H7|EIF3M_HUMAN	sp|Q7L2H7|EIF3M_HUMAN	12	12	12	sp|Q7L2H7|EIF3M_HUMAN Eukaryotic translation initiation factor 3 subunit M OS=Homo sapiens OX=9606 GN=EIF3M PE=1 SV=1	1	12	12	12	0	1	1	0	0	5	5	1	1	0	0	0	0	0	0	0	0	0	0	9	6	0	0	0	0	2	9	6	0	0	0	0	0	0	0	0	0	0	0	0
sp|Q7L266|ASGL1_HUMAN	sp|Q7L266|ASGL1_HUMAN	8	8	8	sp|Q7L266|ASGL1_HUMAN Isoaspartyl peptidase/L-asparaginase OS=Homo sapiens OX=9606 GN=ASRGL1 PE=1 SV=2	1	8	8	8	0	0	0	0	1	0	0	0	0	0	0	0	0	0	0	0	0	0	0	0	0	0	0	0	0	0	0	0	2	5	3	1	0	0	0	0	0	0	0	0
sp|Q7L1T6|NB5R4_HUMAN	sp|Q7L1T6|NB5R4_HUMAN	7	7	7	sp|Q7L1T6|NB5R4_HUMAN Cytochrome b5 reductase 4 OS=Homo sapiens OX=9606 GN=CYB5R4 PE=1 SV=1	1	7	7	7	0	0	0	0	0	0	0	0	0	0	0	0	0	0	0	0	0	0	0	0	0	0	0	0	0	0	0	0	6	0	0	0	0	0	0	0	0	0	0	0
sp|Q7L1Q6|BZW1_HUMAN	sp|Q7L1Q6|BZW1_HUMAN	17	17	16	sp|Q7L1Q6|BZW1_HUMAN Basic leucine zipper and W2 domain-containing protein 1 OS=Homo sapiens OX=9606 GN=BZW1 PE=1 SV=1	1	17	17	16	5	7	8	7	7	4	5	1	3	2	3	2	5	6	3	3	4	3	1	2	3	1	0	2	1	12	12	12	9	7	6	7	5	5	3	4	1	1	3	4
sp|Q7L0Y3|TM10C_HUMAN	sp|Q7L0Y3|TM10C_HUMAN	17	17	17	sp|Q7L0Y3|TM10C_HUMAN tRNA methyltransferase 10 homolog C OS=Homo sapiens OX=9606 GN=TRMT10C PE=1 SV=2	1	17	17	17	0	0	0	0	0	0	0	0	0	0	0	0	2	5	1	0	0	4	15	11	1	0	0	0	0	0	0	0	0	0	0	0	0	0	0	0	0	0	0	0
sp|Q7KZF4|SND1_HUMAN	sp|Q7KZF4|SND1_HUMAN	41	41	41	sp|Q7KZF4|SND1_HUMAN Staphylococcal nuclease domain-containing protein 1 OS=Homo sapiens OX=9606 GN=SND1 PE=1 SV=1	1	41	41	41	11	15	15	16	10	8	27	22	20	19	21	18	23	28	26	28	21	23	15	14	11	5	2	0	0	0	0	0	0	0	0	1	0	0	0	0	1	0	1	3
sp|Q7KZ85|SPT6H_HUMAN	sp|Q7KZ85|SPT6H_HUMAN	34	34	34	sp|Q7KZ85|SPT6H_HUMAN Transcription elongation factor SPT6 OS=Homo sapiens OX=9606 GN=SUPT6H PE=1 SV=2	1	34	34	34	0	0	0	0	0	0	0	0	0	0	0	5	27	18	0	0	0	0	0	0	0	0	0	0	0	0	0	0	0	0	0	0	0	0	0	0	0	0	0	0
sp|Q71UM5|RS27L_HUMAN	sp|Q71UM5|RS27L_HUMAN	3	3	1	sp|Q71UM5|RS27L_HUMAN 40S ribosomal protein S27-like OS=Homo sapiens OX=9606 GN=RPS27L PE=1 SV=3	1	3	3	1	1	1	1	0	2	2	1	2	0	0	0	0	0	1	0	0	0	0	0	0	0	0	0	0	0	0	0	0	0	0	0	0	0	0	0	0	0	0	0	0
sp|Q71UI9|H2AV_HUMAN;sp|P0C0S5|H2AZ_HUMAN	sp|Q71UI9|H2AV_HUMAN;sp|P0C0S5|H2AZ_HUMAN	5;5	3;3	3;3	sp|Q71UI9|H2AV_HUMAN Histone H2A.V OS=Homo sapiens OX=9606 GN=H2AZ2 PE=1 SV=3;sp|P0C0S5|H2AZ_HUMAN Histone H2A.Z OS=Homo sapiens OX=9606 GN=H2AZ1 PE=1 SV=2	2	5	3	3	1	2	2	3	5	4	2	3	2	2	1	2	2	2	1	2	2	2	2	2	0	0	4	4	2	0	0	0	0	0	0	1	1	0	1	0	0	0	1	0
sp|Q71U36|TBA1A_HUMAN	sp|Q71U36|TBA1A_HUMAN	32	4	0	sp|Q71U36|TBA1A_HUMAN Tubulin alpha-1A chain OS=Homo sapiens OX=9606 GN=TUBA1A PE=1 SV=1	1	32	4	0	21	27	26	22	20	21	21	21	21	21	19	20	20	22	21	20	21	19	18	19	19	19	23	24	24	22	19	15	15	16	16	17	18	16	15	16	16	16	15	17
sp|Q71DI3|H32_HUMAN	sp|Q71DI3|H32_HUMAN	5	1	1	sp|Q71DI3|H32_HUMAN Histone H3.2 OS=Homo sapiens OX=9606 GN=H3C15 PE=1 SV=3	1	5	1	1	0	1	3	4	5	5	5	3	3	3	3	3	1	2	2	2	2	2	1	1	1	3	2	2	2	1	0	0	0	0	0	0	0	0	0	0	0	0	0	0
sp|Q719H9|KCTD1_HUMAN	sp|Q719H9|KCTD1_HUMAN	1	1	1	sp|Q719H9|KCTD1_HUMAN BTB/POZ domain-containing protein KCTD1 OS=Homo sapiens OX=9606 GN=KCTD1 PE=1 SV=1	1	1	1	1	0	0	0	0	0	0	0	0	0	0	0	1	1	1	1	0	1	1	1	1	0	1	0	0	1	1	1	0	0	0	0	0	0	0	0	0	0	0	0	0
sp|Q712K3|UB2R2_HUMAN;sp|P49427|UB2R1_HUMAN	sp|Q712K3|UB2R2_HUMAN	5;1	5;1	5;1	sp|Q712K3|UB2R2_HUMAN Ubiquitin-conjugating enzyme E2 R2 OS=Homo sapiens OX=9606 GN=UBE2R2 PE=1 SV=1	2	5	5	5	1	0	0	0	0	0	0	0	0	0	0	0	0	0	0	0	0	0	0	0	0	0	0	0	0	3	4	0	0	0	0	0	0	0	0	0	0	0	0	0
sp|Q6ZW49|PAXI1_HUMAN	sp|Q6ZW49|PAXI1_HUMAN	4	4	4	sp|Q6ZW49|PAXI1_HUMAN PAX-interacting protein 1 OS=Homo sapiens OX=9606 GN=PAXIP1 PE=1 SV=2	1	4	4	4	0	0	0	0	0	0	0	0	0	0	0	0	0	2	4	1	0	0	0	0	0	0	0	0	0	0	0	0	0	0	0	0	0	0	0	0	0	0	0	0
sp|Q6ZVM7|TM1L2_HUMAN	sp|Q6ZVM7|TM1L2_HUMAN	10	10	10	sp|Q6ZVM7|TM1L2_HUMAN TOM1-like protein 2 OS=Homo sapiens OX=9606 GN=TOM1L2 PE=1 SV=1	1	10	10	10	1	0	0	1	2	0	0	0	0	0	0	0	0	0	2	2	1	1	2	1	1	0	0	1	1	0	2	2	1	0	0	0	1	1	0	1	1	0	1	0
sp|Q6ZVK8|NUD18_HUMAN	sp|Q6ZVK8|NUD18_HUMAN	13	13	13	sp|Q6ZVK8|NUD18_HUMAN 8-oxo-dGDP phosphatase NUDT18 OS=Homo sapiens OX=9606 GN=NUDT18 PE=1 SV=3	1	13	13	13	0	0	0	0	0	0	0	0	0	0	0	0	0	0	0	0	0	0	0	0	0	0	0	0	0	0	0	0	0	0	0	0	0	0	0	0	10	13	11	0
sp|Q6ZUT6|CCD9B_HUMAN	sp|Q6ZUT6|CCD9B_HUMAN	1	1	1	sp|Q6ZUT6|CCD9B_HUMAN Coiled-coil domain-containing protein 9B OS=Homo sapiens OX=9606 GN=CCDC9B PE=1 SV=1	1	1	1	1	1	1	1	1	1	1	1	1	1	1	1	1	1	1	1	1	1	1	1	1	1	1	1	1	1	1	1	0	0	0	1	1	1	0	1	1	1	1	0	1
sp|Q6ZQQ6|WDR87_HUMAN	sp|Q6ZQQ6|WDR87_HUMAN	4	4	4	sp|Q6ZQQ6|WDR87_HUMAN WD repeat-containing protein 87 OS=Homo sapiens OX=9606 GN=WDR87 PE=1 SV=3	1	4	4	4	0	0	0	0	0	0	0	0	0	0	0	0	0	0	0	1	0	0	0	0	0	0	0	1	1	1	0	0	0	0	0	0	0	0	0	0	0	0	0	0
sp|Q6ZQQ2|S31D1_HUMAN	sp|Q6ZQQ2|S31D1_HUMAN	1	1	1	sp|Q6ZQQ2|S31D1_HUMAN Spermatogenesis-associated protein 31D1 OS=Homo sapiens OX=9606 GN=SPATA31D1 PE=2 SV=1	1	1	1	1	0	0	0	0	0	0	0	0	0	0	0	0	0	0	1	0	0	0	0	0	0	0	0	0	0	0	0	0	0	0	0	0	0	0	0	0	0	0	0	0
sp|Q6ZNW5|GDPP1_HUMAN	sp|Q6ZNW5|GDPP1_HUMAN	2	2	2	sp|Q6ZNW5|GDPP1_HUMAN GDP-D-glucose phosphorylase 1 OS=Homo sapiens OX=9606 GN=GDPGP1 PE=1 SV=2	1	2	2	2	0	0	0	0	0	0	0	0	0	0	0	0	0	0	0	0	0	0	0	0	0	0	0	0	0	0	0	0	0	0	0	0	0	2	0	0	0	0	0	0
sp|Q6ZN18|AEBP2_HUMAN	sp|Q6ZN18|AEBP2_HUMAN	1	1	1	sp|Q6ZN18|AEBP2_HUMAN Zinc finger protein AEBP2 OS=Homo sapiens OX=9606 GN=AEBP2 PE=1 SV=2	1	1	1	1	0	0	0	0	0	0	0	0	0	0	0	0	0	0	0	1	0	0	0	0	0	0	0	0	0	0	0	0	0	0	0	0	0	0	0	0	0	0	0	0
sp|Q6ZMK1|CYHR1_HUMAN	sp|Q6ZMK1|CYHR1_HUMAN	9	9	9	sp|Q6ZMK1|CYHR1_HUMAN Cysteine and histidine-rich protein 1 OS=Homo sapiens OX=9606 GN=CYHR1 PE=1 SV=2	1	9	9	9	0	0	0	0	0	0	0	0	0	0	0	0	0	0	1	4	7	6	0	0	0	0	0	0	0	0	0	0	0	0	0	0	0	0	0	0	0	0	0	0
sp|Q6YP21|KAT3_HUMAN	sp|Q6YP21|KAT3_HUMAN	19	19	19	sp|Q6YP21|KAT3_HUMAN Kynurenine--oxoglutarate transaminase 3 OS=Homo sapiens OX=9606 GN=KYAT3 PE=1 SV=1	1	19	19	19	5	6	8	3	2	0	0	0	0	0	0	0	0	1	0	2	0	0	0	0	0	0	0	0	0	0	3	12	13	1	0	0	0	0	0	0	1	1	1	2
sp|Q6Y7W6|GGYF2_HUMAN	sp|Q6Y7W6|GGYF2_HUMAN	2	2	2	sp|Q6Y7W6|GGYF2_HUMAN GRB10-interacting GYF protein 2 OS=Homo sapiens OX=9606 GN=GIGYF2 PE=1 SV=1	1	2	2	2	0	0	0	0	0	0	0	0	0	0	0	0	0	0	0	1	2	0	0	0	0	0	0	0	0	0	0	0	0	0	0	0	0	0	0	0	0	0	0	0
sp|Q6WKZ4|RFIP1_HUMAN;sp|Q7L804|RFIP2_HUMAN	sp|Q6WKZ4|RFIP1_HUMAN	3;1	3;1	3;1	sp|Q6WKZ4|RFIP1_HUMAN Rab11 family-interacting protein 1 OS=Homo sapiens OX=9606 GN=RAB11FIP1 PE=1 SV=3	2	3	3	3	0	0	0	0	1	1	0	0	0	0	1	1	0	0	0	0	0	0	0	1	1	0	1	1	1	0	1	1	1	1	1	1	1	0	0	0	0	0	0	0
sp|Q6VN20|RBP10_HUMAN	sp|Q6VN20|RBP10_HUMAN	4	3	3	sp|Q6VN20|RBP10_HUMAN Ran-binding protein 10 OS=Homo sapiens OX=9606 GN=RANBP10 PE=1 SV=1	1	4	3	3	0	0	0	0	0	4	1	0	0	0	0	0	0	0	0	0	0	0	0	0	0	0	0	0	0	0	0	0	0	0	0	0	0	0	0	0	0	0	0	0
sp|Q6VMQ6|MCAF1_HUMAN	sp|Q6VMQ6|MCAF1_HUMAN	3	3	3	sp|Q6VMQ6|MCAF1_HUMAN Activating transcription factor 7-interacting protein 1 OS=Homo sapiens OX=9606 GN=ATF7IP PE=1 SV=3	1	3	3	3	0	0	0	0	0	3	1	0	0	0	0	0	0	0	0	0	0	0	0	0	0	0	0	0	0	0	0	0	0	0	0	0	0	0	0	0	0	0	0	0
sp|Q6V1X1|DPP8_HUMAN	sp|Q6V1X1|DPP8_HUMAN	5	5	5	sp|Q6V1X1|DPP8_HUMAN Dipeptidyl peptidase 8 OS=Homo sapiens OX=9606 GN=DPP8 PE=1 SV=1	1	5	5	5	0	1	0	1	1	0	0	0	0	0	0	1	0	0	1	0	2	0	1	1	1	0	1	1	0	0	0	0	0	0	0	0	0	0	0	0	0	0	0	0
sp|Q6UXN9|WDR82_HUMAN	sp|Q6UXN9|WDR82_HUMAN	4	4	4	sp|Q6UXN9|WDR82_HUMAN WD repeat-containing protein 82 OS=Homo sapiens OX=9606 GN=WDR82 PE=1 SV=1	1	4	4	4	1	1	0	0	0	0	0	0	0	0	0	0	0	0	0	0	0	0	0	0	0	0	0	0	0	0	0	0	0	0	0	0	0	0	0	0	0	0	0	0
sp|Q6UXH1|CREL2_HUMAN	sp|Q6UXH1|CREL2_HUMAN	12	12	12	sp|Q6UXH1|CREL2_HUMAN Protein disulfide isomerase CRELD2 OS=Homo sapiens OX=9606 GN=CRELD2 PE=1 SV=1	1	12	12	12	8	7	5	4	4	3	1	1	2	4	1	1	1	2	3	2	3	4	1	4	11	10	6	1	1	0	1	1	1	0	1	0	2	2	1	2	2	2	2	3
sp|Q6UXG2|ELAP1_HUMAN	sp|Q6UXG2|ELAP1_HUMAN	20	20	20	sp|Q6UXG2|ELAP1_HUMAN Endosome/lysosome-associated apoptosis and autophagy regulator 1 OS=Homo sapiens OX=9606 GN=ELAPOR1 PE=1 SV=2	1	20	20	20	1	4	6	15	15	8	2	1	1	0	0	0	0	0	0	0	0	0	0	0	0	0	0	0	0	0	0	0	0	0	0	0	0	0	1	0	0	0	0	0
sp|Q6UWP8|SBSN_HUMAN	sp|Q6UWP8|SBSN_HUMAN	2	2	2	sp|Q6UWP8|SBSN_HUMAN Suprabasin OS=Homo sapiens OX=9606 GN=SBSN PE=1 SV=2	1	2	2	2	0	0	0	0	0	0	0	0	0	0	0	0	0	0	0	0	0	0	0	0	0	0	0	0	0	0	0	0	0	0	0	0	1	0	0	0	0	0	0	0
sp|Q6UWP2|DHR11_HUMAN	sp|Q6UWP2|DHR11_HUMAN	6	6	6	sp|Q6UWP2|DHR11_HUMAN Dehydrogenase/reductase SDR family member 11 OS=Homo sapiens OX=9606 GN=DHRS11 PE=1 SV=1	1	6	6	6	0	0	1	0	0	0	0	0	0	0	0	0	0	0	0	0	0	0	0	0	0	0	0	0	0	4	2	1	0	0	0	0	0	0	0	0	0	0	0	0
sp|Q6UWE0|LRSM1_HUMAN	sp|Q6UWE0|LRSM1_HUMAN	13	13	13	sp|Q6UWE0|LRSM1_HUMAN E3 ubiquitin-protein ligase LRSAM1 OS=Homo sapiens OX=9606 GN=LRSAM1 PE=1 SV=1	1	13	13	13	0	0	0	0	0	0	0	0	0	0	0	0	0	0	0	0	0	0	0	0	0	4	9	1	0	4	4	1	0	0	0	0	0	0	0	0	0	0	0	0
sp|Q6UN15|FIP1_HUMAN	sp|Q6UN15|FIP1_HUMAN	2	2	2	sp|Q6UN15|FIP1_HUMAN Pre-mRNA 3-end-processing factor FIP1 OS=Homo sapiens OX=9606 GN=FIP1L1 PE=1 SV=1	1	2	2	2	0	0	0	0	0	0	0	0	0	0	0	0	0	0	0	0	0	0	0	0	0	1	0	0	0	0	0	0	0	0	0	0	0	0	0	0	0	0	0	0
sp|Q6UB35|C1TM_HUMAN	sp|Q6UB35|C1TM_HUMAN	10	9	9	sp|Q6UB35|C1TM_HUMAN Monofunctional C1-tetrahydrofolate synthase, mitochondrial OS=Homo sapiens OX=9606 GN=MTHFD1L PE=1 SV=1	1	10	9	9	0	1	0	0	0	0	0	0	0	0	0	0	0	0	0	0	0	0	0	0	0	0	0	0	8	1	0	0	0	0	0	0	0	0	0	0	0	0	0	0
sp|Q6S8J3|POTEE_HUMAN;sp|Q9BYX7|ACTBM_HUMAN	sp|Q6S8J3|POTEE_HUMAN	14;5	4;1	0;0	sp|Q6S8J3|POTEE_HUMAN POTE ankyrin domain family member E OS=Homo sapiens OX=9606 GN=POTEE PE=2 SV=3	2	14	4	0	9	11	10	9	7	8	7	7	8	8	8	6	8	8	8	8	8	8	7	8	8	8	8	7	8	7	7	7	7	8	8	7	7	7	6	7	7	7	7	7
sp|Q6QNY1|BL1S2_HUMAN	sp|Q6QNY1|BL1S2_HUMAN	3	3	3	sp|Q6QNY1|BL1S2_HUMAN Biogenesis of lysosome-related organelles complex 1 subunit 2 OS=Homo sapiens OX=9606 GN=BLOC1S2 PE=1 SV=1	1	3	3	3	1	0	1	1	0	0	0	0	0	0	0	0	0	0	0	0	0	0	0	0	0	0	1	0	0	0	0	2	1	0	0	2	0	0	0	0	0	0	0	1
sp|Q6QNY0|BL1S3_HUMAN	sp|Q6QNY0|BL1S3_HUMAN	4	4	4	sp|Q6QNY0|BL1S3_HUMAN Biogenesis of lysosome-related organelles complex 1 subunit 3 OS=Homo sapiens OX=9606 GN=BLOC1S3 PE=1 SV=1	1	4	4	4	0	0	0	0	0	0	0	0	0	0	0	0	0	0	0	0	0	0	0	0	0	0	0	3	3	1	0	0	1	0	0	0	0	0	0	0	0	0	0	0
sp|Q6PL24|TMED8_HUMAN	sp|Q6PL24|TMED8_HUMAN	7	7	7	sp|Q6PL24|TMED8_HUMAN Protein TMED8 OS=Homo sapiens OX=9606 GN=TMED8 PE=1 SV=1	1	7	7	7	2	1	2	1	0	0	0	0	0	0	0	0	0	0	0	0	0	0	0	1	5	6	4	0	0	0	0	0	1	0	1	2	3	2	0	0	0	0	0	0
sp|Q6PKG0|LARP1_HUMAN	sp|Q6PKG0|LARP1_HUMAN	4	4	3	sp|Q6PKG0|LARP1_HUMAN La-related protein 1 OS=Homo sapiens OX=9606 GN=LARP1 PE=1 SV=2	1	4	4	3	0	0	0	0	1	3	0	0	1	1	1	0	0	0	0	0	0	0	0	0	1	0	0	1	0	0	0	0	1	1	1	0	0	0	0	0	0	0	0	0
sp|Q6PI48|SYDM_HUMAN	sp|Q6PI48|SYDM_HUMAN	29	29	29	sp|Q6PI48|SYDM_HUMAN Aspartate--tRNA ligase, mitochondrial OS=Homo sapiens OX=9606 GN=DARS2 PE=1 SV=1	1	29	29	29	3	2	1	4	1	2	2	1	0	0	0	0	1	0	1	1	0	2	1	6	24	27	19	14	7	1	0	0	1	0	0	1	0	0	0	0	0	0	1	0
sp|Q6PCE3|PGM2L_HUMAN	sp|Q6PCE3|PGM2L_HUMAN	19	19	19	sp|Q6PCE3|PGM2L_HUMAN Glucose 1,6-bisphosphate synthase OS=Homo sapiens OX=9606 GN=PGM2L1 PE=1 SV=3	1	19	19	19	0	0	1	0	1	0	0	0	0	0	0	0	0	0	0	0	0	0	0	0	0	0	0	0	0	0	0	0	0	0	9	19	13	2	0	0	0	0	0	0
sp|Q6P9B6|MEAK7_HUMAN	sp|Q6P9B6|MEAK7_HUMAN	9	9	9	sp|Q6P9B6|MEAK7_HUMAN MTOR-associated protein MEAK7 OS=Homo sapiens OX=9606 GN=MEAK7 PE=1 SV=2	1	9	9	9	0	0	1	0	0	0	0	0	0	0	0	0	0	0	0	0	0	0	0	0	0	0	0	0	0	0	0	0	1	4	5	9	6	2	1	0	1	3	0	1
sp|Q6P996|PDXD1_HUMAN;sp|Q6P474|PDXD2_HUMAN	sp|Q6P996|PDXD1_HUMAN	24;5	24;5	24;5	sp|Q6P996|PDXD1_HUMAN Pyridoxal-dependent decarboxylase domain-containing protein 1 OS=Homo sapiens OX=9606 GN=PDXDC1 PE=1 SV=2	2	24	24	24	3	2	4	1	1	5	3	0	0	0	0	16	16	14	7	1	0	2	0	0	0	0	0	0	0	0	0	0	0	1	2	0	2	2	1	0	0	0	0	0
sp|Q6P6C2|ALKB5_HUMAN	sp|Q6P6C2|ALKB5_HUMAN	1	1	1	sp|Q6P6C2|ALKB5_HUMAN RNA demethylase ALKBH5 OS=Homo sapiens OX=9606 GN=ALKBH5 PE=1 SV=2	1	1	1	1	0	0	0	0	0	0	0	0	0	0	0	1	0	0	0	0	0	0	0	0	0	0	0	0	0	0	0	0	0	0	0	0	0	0	0	0	0	0	0	0
sp|Q6P6B7|ANR16_HUMAN	sp|Q6P6B7|ANR16_HUMAN	5	5	5	sp|Q6P6B7|ANR16_HUMAN Ankyrin repeat domain-containing protein 16 OS=Homo sapiens OX=9606 GN=ANKRD16 PE=1 SV=1	1	5	5	5	0	0	0	0	0	0	0	0	0	0	0	0	0	0	0	0	0	0	0	1	0	0	0	0	0	0	0	0	0	0	1	3	2	0	0	0	0	0	0	0
sp|Q6P587|FAHD1_HUMAN	sp|Q6P587|FAHD1_HUMAN	13	13	13	sp|Q6P587|FAHD1_HUMAN Acylpyruvase FAHD1, mitochondrial OS=Homo sapiens OX=9606 GN=FAHD1 PE=1 SV=2	1	13	13	13	5	5	6	5	6	6	2	1	1	3	2	2	2	3	5	6	2	2	1	1	3	3	2	3	1	2	1	2	1	1	0	1	2	1	2	4	10	12	10	7
sp|Q6P4I2|WDR73_HUMAN	sp|Q6P4I2|WDR73_HUMAN	16	16	16	sp|Q6P4I2|WDR73_HUMAN WD repeat-containing protein 73 OS=Homo sapiens OX=9606 GN=WDR73 PE=1 SV=1	1	16	16	16	0	0	0	0	0	0	0	0	0	0	0	0	0	0	0	0	0	0	0	0	0	0	0	0	0	0	0	0	0	0	0	2	15	10	0	0	0	0	0	0
sp|Q6P4F2|FDX2_HUMAN	sp|Q6P4F2|FDX2_HUMAN	4	4	4	sp|Q6P4F2|FDX2_HUMAN Ferredoxin-2, mitochondrial OS=Homo sapiens OX=9606 GN=FDX2 PE=1 SV=2	1	4	4	4	0	0	0	0	0	0	0	0	0	0	0	0	0	0	0	0	0	0	0	0	0	0	0	0	0	0	0	0	0	0	0	0	2	4	3	2	0	0	0	0
sp|Q6P2Q9|PRP8_HUMAN	sp|Q6P2Q9|PRP8_HUMAN	22	22	22	sp|Q6P2Q9|PRP8_HUMAN Pre-mRNA-processing-splicing factor 8 OS=Homo sapiens OX=9606 GN=PRPF8 PE=1 SV=2	1	22	22	22	0	1	0	0	1	4	6	13	11	1	0	0	1	0	0	0	0	0	0	1	1	0	0	0	0	0	0	0	0	0	0	0	0	0	0	0	0	0	0	0
sp|Q6P2E9|EDC4_HUMAN	sp|Q6P2E9|EDC4_HUMAN	23	23	23	sp|Q6P2E9|EDC4_HUMAN Enhancer of mRNA-decapping protein 4 OS=Homo sapiens OX=9606 GN=EDC4 PE=1 SV=1	1	23	23	23	5	6	5	4	2	0	1	0	1	0	1	1	5	10	13	8	6	5	8	5	4	2	1	5	3	0	0	0	0	0	0	0	0	0	0	0	0	0	1	3
sp|Q6P1X6|CH082_HUMAN	sp|Q6P1X6|CH082_HUMAN	9	9	9	sp|Q6P1X6|CH082_HUMAN UPF0598 protein C8orf82 OS=Homo sapiens OX=9606 GN=C8orf82 PE=1 SV=2	1	9	9	9	0	0	1	0	1	1	0	0	0	0	0	0	0	0	0	0	0	0	0	0	0	0	0	0	0	0	0	0	0	0	0	3	4	4	2	0	0	0	0	0
sp|Q6P1R4|DUS1L_HUMAN	sp|Q6P1R4|DUS1L_HUMAN	9	9	9	sp|Q6P1R4|DUS1L_HUMAN tRNA-dihydrouridine(16/17) synthase [NAD(P)(+)]-like OS=Homo sapiens OX=9606 GN=DUS1L PE=1 SV=1	1	9	9	9	0	0	0	0	0	0	0	0	0	0	0	0	0	0	0	0	0	0	0	0	5	8	5	0	0	0	0	0	0	0	0	0	0	0	0	0	0	0	0	0
sp|Q6P1N9|TATD1_HUMAN	sp|Q6P1N9|TATD1_HUMAN	20	20	20	sp|Q6P1N9|TATD1_HUMAN Putative deoxyribonuclease TATDN1 OS=Homo sapiens OX=9606 GN=TATDN1 PE=1 SV=2	1	20	20	20	15	15	13	13	12	6	6	5	5	5	4	4	5	7	8	8	4	1	5	4	5	2	3	0	18	16	14	10	5	6	4	10	13	12	15	13	17	15	17	15
sp|Q6P1N0|C2D1A_HUMAN	sp|Q6P1N0|C2D1A_HUMAN	4	4	4	sp|Q6P1N0|C2D1A_HUMAN Coiled-coil and C2 domain-containing protein 1A OS=Homo sapiens OX=9606 GN=CC2D1A PE=1 SV=1	1	4	4	4	0	0	0	0	0	0	0	0	0	0	0	0	0	0	0	0	0	0	0	2	2	2	1	0	0	0	0	0	0	0	0	0	0	0	0	0	0	0	0	0
sp|Q6P1M3|L2GL2_HUMAN	sp|Q6P1M3|L2GL2_HUMAN	36	36	36	sp|Q6P1M3|L2GL2_HUMAN LLGL scribble cell polarity complex component 2 OS=Homo sapiens OX=9606 GN=LLGL2 PE=1 SV=2	1	36	36	36	1	0	1	2	5	1	1	0	0	4	4	11	26	33	30	24	12	0	0	0	0	0	0	0	0	0	0	0	0	0	0	0	0	0	0	0	0	0	0	0
sp|Q6P1L8|RM14_HUMAN	sp|Q6P1L8|RM14_HUMAN	4	4	4	sp|Q6P1L8|RM14_HUMAN 39S ribosomal protein L14, mitochondrial OS=Homo sapiens OX=9606 GN=MRPL14 PE=1 SV=1	1	4	4	4	0	0	0	0	0	4	4	3	0	0	0	0	0	0	0	0	0	0	0	0	0	0	0	0	0	0	0	0	0	0	0	0	0	0	0	0	0	0	0	0
sp|Q6P1J9|CDC73_HUMAN	sp|Q6P1J9|CDC73_HUMAN	4	4	4	sp|Q6P1J9|CDC73_HUMAN Parafibromin OS=Homo sapiens OX=9606 GN=CDC73 PE=1 SV=1	1	4	4	4	0	0	0	0	0	0	0	0	0	0	0	0	0	0	0	0	0	0	0	0	0	0	0	0	0	0	0	0	0	0	0	0	3	2	2	3	0	0	0	1
sp|Q6P161|RM54_HUMAN	sp|Q6P161|RM54_HUMAN	2	2	2	sp|Q6P161|RM54_HUMAN 39S ribosomal protein L54, mitochondrial OS=Homo sapiens OX=9606 GN=MRPL54 PE=1 SV=1	1	2	2	2	0	0	0	0	0	2	2	1	0	0	0	0	0	0	0	0	0	0	0	0	0	0	0	0	0	0	0	0	0	0	0	0	0	0	0	0	0	0	0	0
sp|Q6P158|DHX57_HUMAN	sp|Q6P158|DHX57_HUMAN	2	2	2	sp|Q6P158|DHX57_HUMAN Putative ATP-dependent RNA helicase DHX57 OS=Homo sapiens OX=9606 GN=DHX57 PE=1 SV=2	1	2	2	2	0	0	0	0	1	0	0	0	0	1	0	0	1	0	0	0	0	0	0	0	0	0	0	0	0	0	0	0	0	0	0	0	0	0	0	0	0	0	0	0
sp|Q6NYC1|JMJD6_HUMAN	sp|Q6NYC1|JMJD6_HUMAN	8	8	8	sp|Q6NYC1|JMJD6_HUMAN Bifunctional arginine demethylase and lysyl-hydroxylase JMJD6 OS=Homo sapiens OX=9606 GN=JMJD6 PE=1 SV=1	1	8	8	8	1	1	0	0	0	0	0	0	0	0	0	0	0	0	0	0	1	1	1	7	1	0	0	0	0	0	0	0	0	0	0	0	0	0	0	0	0	0	0	0
sp|Q6NXG1|ESRP1_HUMAN;sp|Q9H6T0|ESRP2_HUMAN	sp|Q6NXG1|ESRP1_HUMAN	10;1	10;1	10;1	sp|Q6NXG1|ESRP1_HUMAN Epithelial splicing regulatory protein 1 OS=Homo sapiens OX=9606 GN=ESRP1 PE=1 SV=2	2	10	10	10	2	1	1	1	0	0	1	0	0	0	0	0	1	0	2	0	0	0	0	1	1	3	5	3	4	1	0	0	0	1	0	1	1	0	0	0	0	0	1	0
sp|Q6NW29|RWDD4_HUMAN	sp|Q6NW29|RWDD4_HUMAN	4	4	4	sp|Q6NW29|RWDD4_HUMAN RWD domain-containing protein 4 OS=Homo sapiens OX=9606 GN=RWDD4 PE=1 SV=3	1	4	4	4	0	0	0	0	0	0	0	0	0	0	0	0	0	0	0	0	0	0	0	0	3	2	0	0	0	0	0	0	0	0	0	0	0	0	0	0	0	0	0	0
sp|Q6NVY1|HIBCH_HUMAN	sp|Q6NVY1|HIBCH_HUMAN	23	23	23	sp|Q6NVY1|HIBCH_HUMAN 3-hydroxyisobutyryl-CoA hydrolase, mitochondrial OS=Homo sapiens OX=9606 GN=HIBCH PE=1 SV=2	1	23	23	23	4	5	6	5	3	1	0	0	2	0	1	0	0	1	0	2	1	0	0	0	1	0	0	0	0	0	0	0	0	0	0	0	2	1	7	21	20	11	6	5
sp|Q6NVU6|UFSP1_HUMAN	sp|Q6NVU6|UFSP1_HUMAN	3	3	3	sp|Q6NVU6|UFSP1_HUMAN Inactive Ufm1-specific protease 1 OS=Homo sapiens OX=9606 GN=UFSP1 PE=1 SV=2	1	3	3	3	0	0	0	0	0	0	0	0	0	0	0	0	0	0	0	0	0	0	0	0	0	0	0	0	0	0	0	0	0	0	0	0	0	0	0	0	0	3	2	0
sp|Q6NUK1|SCMC1_HUMAN	sp|Q6NUK1|SCMC1_HUMAN	8	8	8	sp|Q6NUK1|SCMC1_HUMAN Calcium-binding mitochondrial carrier protein SCaMC-1 OS=Homo sapiens OX=9606 GN=SLC25A24 PE=1 SV=2	1	8	8	8	0	0	0	0	4	6	1	0	0	1	0	0	0	0	0	0	0	0	0	0	0	0	0	0	0	0	0	0	0	0	0	0	1	1	0	0	0	0	0	0
sp|Q6NSJ2|PHLB3_HUMAN	sp|Q6NSJ2|PHLB3_HUMAN	2	2	2	sp|Q6NSJ2|PHLB3_HUMAN Pleckstrin homology-like domain family B member 3 OS=Homo sapiens OX=9606 GN=PHLDB3 PE=1 SV=3	1	2	2	2	0	0	0	0	0	0	0	0	0	0	0	0	0	0	0	0	1	1	0	0	0	0	0	0	0	0	0	0	0	0	0	0	0	0	0	0	0	0	0	0
sp|Q6N063|OGFD2_HUMAN	sp|Q6N063|OGFD2_HUMAN	1	1	1	sp|Q6N063|OGFD2_HUMAN 2-oxoglutarate and iron-dependent oxygenase domain-containing protein 2 OS=Homo sapiens OX=9606 GN=OGFOD2 PE=1 SV=2	1	1	1	1	0	0	0	0	0	0	0	0	0	0	0	0	0	0	0	0	0	0	0	0	0	0	0	0	0	0	0	0	0	0	0	1	0	0	0	0	0	0	0	0
sp|Q6L8Q7|PDE12_HUMAN	sp|Q6L8Q7|PDE12_HUMAN	21	21	21	sp|Q6L8Q7|PDE12_HUMAN 2,5-phosphodiesterase 12 OS=Homo sapiens OX=9606 GN=PDE12 PE=1 SV=2	1	21	21	21	4	5	4	3	3	0	0	0	0	0	0	0	0	0	0	0	0	0	0	13	18	16	5	0	0	0	0	0	0	0	0	0	0	0	0	0	0	0	0	0
sp|Q6ISB3|GRHL2_HUMAN	sp|Q6ISB3|GRHL2_HUMAN	1	1	1	sp|Q6ISB3|GRHL2_HUMAN Grainyhead-like protein 2 homolog OS=Homo sapiens OX=9606 GN=GRHL2 PE=1 SV=1	1	1	1	1	0	0	0	0	0	0	0	0	0	0	0	0	0	0	0	0	0	0	0	0	0	0	0	0	0	0	0	0	0	0	0	1	0	0	0	0	0	0	0	0
sp|Q6IPR1|ETFR1_HUMAN	sp|Q6IPR1|ETFR1_HUMAN	1	1	1	sp|Q6IPR1|ETFR1_HUMAN Electron transfer flavoprotein regulatory factor 1 OS=Homo sapiens OX=9606 GN=ETFRF1 PE=1 SV=2	1	1	1	1	0	0	0	0	0	0	0	0	0	0	0	0	0	0	0	0	0	0	0	0	0	0	0	0	0	0	0	1	0	0	0	0	0	0	0	0	0	0	0	0
sp|Q6IN85|P4R3A_HUMAN	sp|Q6IN85|P4R3A_HUMAN	36	36	28	sp|Q6IN85|P4R3A_HUMAN Serine/threonine-protein phosphatase 4 regulatory subunit 3A OS=Homo sapiens OX=9606 GN=PPP4R3A PE=1 SV=1	1	36	36	28	8	6	6	8	3	10	9	6	19	27	19	16	16	12	9	4	1	0	0	0	2	0	0	0	0	0	0	0	0	0	0	0	0	0	0	0	0	0	0	0
sp|Q6ICL3|TNG2_HUMAN	sp|Q6ICL3|TNG2_HUMAN	13	13	13	sp|Q6ICL3|TNG2_HUMAN Transport and Golgi organization protein 2 homolog OS=Homo sapiens OX=9606 GN=TANGO2 PE=2 SV=1	1	13	13	13	0	0	0	0	0	0	0	0	0	0	0	0	0	0	0	0	0	0	0	0	0	0	0	0	0	0	0	0	0	0	0	0	0	0	9	11	9	0	0	0
sp|Q6IC98|GRAM4_HUMAN	sp|Q6IC98|GRAM4_HUMAN	1	1	1	sp|Q6IC98|GRAM4_HUMAN GRAM domain-containing protein 4 OS=Homo sapiens OX=9606 GN=GRAMD4 PE=1 SV=1	1	1	1	1	0	0	0	0	0	0	0	0	0	0	0	0	0	0	0	0	0	0	0	0	0	1	1	0	0	0	0	0	0	0	0	0	0	0	0	0	0	0	0	0
sp|Q6IBS0|TWF2_HUMAN	sp|Q6IBS0|TWF2_HUMAN	16	13	13	sp|Q6IBS0|TWF2_HUMAN Twinfilin-2 OS=Homo sapiens OX=9606 GN=TWF2 PE=1 SV=2	1	16	13	13	2	5	4	3	2	0	0	0	0	0	0	0	0	1	0	1	1	0	0	2	0	0	2	5	12	12	1	0	0	0	0	0	0	0	0	1	2	0	0	1
sp|Q6IAA8|LTOR1_HUMAN	sp|Q6IAA8|LTOR1_HUMAN	4	4	4	sp|Q6IAA8|LTOR1_HUMAN Ragulator complex protein LAMTOR1 OS=Homo sapiens OX=9606 GN=LAMTOR1 PE=1 SV=2	1	4	4	4	0	0	0	1	4	2	0	0	0	0	0	0	0	0	0	0	0	0	0	0	0	0	0	0	0	0	0	0	1	0	0	0	0	0	0	0	0	0	0	0
sp|Q6IA69|NADE_HUMAN	sp|Q6IA69|NADE_HUMAN	17	17	17	sp|Q6IA69|NADE_HUMAN Glutamine-dependent NAD(+) synthetase OS=Homo sapiens OX=9606 GN=NADSYN1 PE=1 SV=3	1	17	17	17	8	9	9	9	2	1	0	1	2	14	14	13	9	5	0	1	0	0	0	0	0	4	14	13	6	0	0	0	0	0	0	0	0	0	0	1	1	2	1	3
sp|Q6GMV3|PTRD1_HUMAN	sp|Q6GMV3|PTRD1_HUMAN	10	10	10	sp|Q6GMV3|PTRD1_HUMAN Putative peptidyl-tRNA hydrolase PTRHD1 OS=Homo sapiens OX=9606 GN=PTRHD1 PE=1 SV=1	1	10	10	10	4	5	5	5	2	2	2	1	3	2	3	3	1	0	1	2	3	3	1	3	1	0	0	1	1	0	0	1	2	0	2	1	1	2	3	6	7	7	5	4
sp|Q6GMV2|SMYD5_HUMAN	sp|Q6GMV2|SMYD5_HUMAN	11	11	11	sp|Q6GMV2|SMYD5_HUMAN SET and MYND domain-containing protein 5 OS=Homo sapiens OX=9606 GN=SMYD5 PE=1 SV=2	1	11	11	11	4	3	3	0	0	0	0	0	0	0	0	0	0	0	0	0	0	0	0	1	0	0	0	0	0	0	1	10	11	4	0	0	0	1	0	0	1	0	1	0
sp|Q6FIF0|ZFAN6_HUMAN	sp|Q6FIF0|ZFAN6_HUMAN	7	7	6	sp|Q6FIF0|ZFAN6_HUMAN AN1-type zinc finger protein 6 OS=Homo sapiens OX=9606 GN=ZFAND6 PE=1 SV=2	1	7	7	6	1	2	3	1	2	0	0	0	0	0	0	0	0	0	0	0	0	0	0	0	0	0	3	5	1	0	0	0	0	0	0	0	0	0	0	0	0	0	0	0
sp|Q6FI81|CPIN1_HUMAN	sp|Q6FI81|CPIN1_HUMAN	12	12	12	sp|Q6FI81|CPIN1_HUMAN Anamorsin OS=Homo sapiens OX=9606 GN=CIAPIN1 PE=1 SV=2	1	12	12	12	3	4	2	3	0	0	0	0	0	0	0	0	0	2	0	0	0	0	0	0	0	1	3	4	7	8	6	0	0	0	0	0	0	0	0	0	0	0	0	1
sp|Q6EEV4|GL1AD_HUMAN	sp|Q6EEV4|GL1AD_HUMAN	2	2	2	sp|Q6EEV4|GL1AD_HUMAN DNA-directed RNA polymerase II subunit GRINL1A, isoforms 4/5 OS=Homo sapiens OX=9606 GN=POLR2M PE=1 SV=1	1	2	2	2	0	0	0	0	0	0	0	0	0	0	0	0	0	0	0	0	0	0	0	0	0	0	0	0	0	0	0	0	0	0	0	0	0	0	1	1	0	0	0	0
sp|Q6DKK2|TTC19_HUMAN	sp|Q6DKK2|TTC19_HUMAN	5	5	5	sp|Q6DKK2|TTC19_HUMAN Tetratricopeptide repeat protein 19, mitochondrial OS=Homo sapiens OX=9606 GN=TTC19 PE=1 SV=4	1	5	5	5	0	0	0	0	0	0	0	0	0	0	0	0	0	0	0	0	0	0	0	0	0	0	0	0	0	0	0	2	2	2	0	0	0	0	0	0	0	0	0	0
sp|Q6DKJ4|NXN_HUMAN	sp|Q6DKJ4|NXN_HUMAN	4	4	4	sp|Q6DKJ4|NXN_HUMAN Nucleoredoxin OS=Homo sapiens OX=9606 GN=NXN PE=1 SV=2	1	4	4	4	0	0	0	0	0	0	0	0	0	0	0	0	0	0	0	0	0	0	0	0	0	0	0	0	0	0	0	3	3	0	0	0	0	0	0	0	0	0	0	0
sp|Q6DKI1|RL7L_HUMAN	sp|Q6DKI1|RL7L_HUMAN	2	2	2	sp|Q6DKI1|RL7L_HUMAN 60S ribosomal protein L7-like 1 OS=Homo sapiens OX=9606 GN=RPL7L1 PE=1 SV=2	1	2	2	2	0	0	0	0	1	0	0	0	0	0	0	0	0	0	0	0	0	0	0	0	0	0	0	0	0	0	0	0	0	0	0	0	0	0	0	0	0	0	0	0
sp|Q6DHV7|ADAL_HUMAN	sp|Q6DHV7|ADAL_HUMAN	2	2	2	sp|Q6DHV7|ADAL_HUMAN Adenosine deaminase-like protein OS=Homo sapiens OX=9606 GN=ADAL PE=1 SV=2	1	2	2	2	0	0	0	0	0	0	0	0	0	0	0	0	0	0	0	0	0	0	0	0	0	0	0	0	0	0	0	0	0	0	0	0	0	2	0	0	0	0	0	0
sp|Q6DD88|ATLA3_HUMAN	sp|Q6DD88|ATLA3_HUMAN	10	10	10	sp|Q6DD88|ATLA3_HUMAN Atlastin-3 OS=Homo sapiens OX=9606 GN=ATL3 PE=1 SV=1	1	10	10	10	0	0	0	0	9	7	2	0	0	0	0	0	0	0	0	0	0	0	0	0	0	0	0	0	0	0	0	0	0	0	0	0	0	0	0	0	0	0	0	0
sp|Q6AI08|HEAT6_HUMAN	sp|Q6AI08|HEAT6_HUMAN	4	4	4	sp|Q6AI08|HEAT6_HUMAN HEAT repeat-containing protein 6 OS=Homo sapiens OX=9606 GN=HEATR6 PE=1 SV=1	1	4	4	4	0	0	0	0	1	3	2	2	0	0	0	0	0	0	0	0	0	0	0	0	0	0	0	0	0	0	0	0	0	0	0	0	0	0	0	0	0	0	0	0
sp|Q68E01|INT3_HUMAN	sp|Q68E01|INT3_HUMAN	1	1	1	sp|Q68E01|INT3_HUMAN Integrator complex subunit 3 OS=Homo sapiens OX=9606 GN=INTS3 PE=1 SV=1	1	1	1	1	0	0	0	0	0	0	0	0	0	0	0	0	0	0	0	0	0	1	0	1	0	0	0	0	0	0	0	0	0	0	0	0	0	0	0	0	0	0	0	0
sp|Q68DK2|ZFY26_HUMAN	sp|Q68DK2|ZFY26_HUMAN	4	4	4	sp|Q68DK2|ZFY26_HUMAN Zinc finger FYVE domain-containing protein 26 OS=Homo sapiens OX=9606 GN=ZFYVE26 PE=1 SV=3	1	4	4	4	0	0	0	0	0	0	0	0	0	0	0	0	0	1	2	1	1	1	1	1	1	0	0	1	0	0	0	0	0	0	0	0	0	0	0	1	1	1	0	0
sp|Q676U5|A16L1_HUMAN	sp|Q676U5|A16L1_HUMAN	11	11	11	sp|Q676U5|A16L1_HUMAN Autophagy-related protein 16-1 OS=Homo sapiens OX=9606 GN=ATG16L1 PE=1 SV=2	1	11	11	11	0	0	0	0	0	0	0	0	0	2	2	0	0	0	0	0	0	0	0	0	0	0	0	0	0	0	0	0	0	0	0	0	0	0	0	0	0	0	0	0
sp|Q66PJ3|AR6P4_HUMAN	sp|Q66PJ3|AR6P4_HUMAN	2	2	2	sp|Q66PJ3|AR6P4_HUMAN ADP-ribosylation factor-like protein 6-interacting protein 4 OS=Homo sapiens OX=9606 GN=ARL6IP4 PE=1 SV=2	1	2	2	2	0	0	0	0	2	0	0	0	0	0	0	0	0	0	0	0	0	0	0	0	0	0	0	0	0	0	0	0	0	0	0	0	0	0	0	0	0	0	0	0
sp|Q66LE6|2ABD_HUMAN	sp|Q66LE6|2ABD_HUMAN	10	3	3	sp|Q66LE6|2ABD_HUMAN Serine/threonine-protein phosphatase 2A 55 kDa regulatory subunit B delta isoform OS=Homo sapiens OX=9606 GN=PPP2R2D PE=1 SV=1	1	10	3	3	3	2	3	3	3	4	1	2	1	1	1	1	1	3	3	6	8	9	9	7	5	0	1	0	0	0	0	0	0	0	0	0	1	2	0	2	1	1	1	2
sp|Q641Q2|WAC2A_HUMAN	sp|Q641Q2|WAC2A_HUMAN	20	20	5	sp|Q641Q2|WAC2A_HUMAN WASH complex subunit 2A OS=Homo sapiens OX=9606 GN=WASHC2A PE=1 SV=3	1	20	20	5	0	0	0	1	0	0	3	7	5	7	3	7	6	6	10	6	4	0	0	0	0	0	0	0	0	0	0	0	0	0	0	0	0	0	1	0	0	0	0	0
sp|Q5W0Z9|ZDH20_HUMAN	sp|Q5W0Z9|ZDH20_HUMAN	1	1	1	sp|Q5W0Z9|ZDH20_HUMAN Palmitoyltransferase ZDHHC20 OS=Homo sapiens OX=9606 GN=ZDHHC20 PE=1 SV=1	1	1	1	1	0	0	1	1	0	0	0	0	0	0	0	0	0	0	0	0	0	0	0	0	0	0	0	0	0	0	0	0	0	0	0	0	0	0	0	0	0	0	0	0
sp|Q5VYK3|ECM29_HUMAN	sp|Q5VYK3|ECM29_HUMAN	59	59	59	sp|Q5VYK3|ECM29_HUMAN Proteasome adapter and scaffold protein ECM29 OS=Homo sapiens OX=9606 GN=ECPAS PE=1 SV=2	1	59	59	59	5	5	6	3	2	1	4	8	9	5	1	2	4	26	53	48	17	1	0	0	0	0	0	0	0	0	0	0	0	0	0	0	0	0	0	0	0	0	0	0
sp|Q5VWZ2|LYPL1_HUMAN	sp|Q5VWZ2|LYPL1_HUMAN	12	12	12	sp|Q5VWZ2|LYPL1_HUMAN Lysophospholipase-like protein 1 OS=Homo sapiens OX=9606 GN=LYPLAL1 PE=1 SV=3	1	12	12	12	3	3	2	1	0	0	0	0	0	0	0	0	0	0	0	0	0	0	0	0	0	0	0	0	0	0	0	0	0	0	0	0	0	0	0	0	1	4	11	10
sp|Q5VW32|BROX_HUMAN	sp|Q5VW32|BROX_HUMAN	12	12	12	sp|Q5VW32|BROX_HUMAN BRO1 domain-containing protein BROX OS=Homo sapiens OX=9606 GN=BROX PE=1 SV=1	1	12	12	12	6	5	5	4	4	2	2	1	1	1	2	0	2	2	1	3	3	0	1	0	0	0	0	0	0	0	1	0	0	0	0	0	1	0	5	10	11	8	2	0
sp|Q5VV42|CDKAL_HUMAN	sp|Q5VV42|CDKAL_HUMAN	1	1	1	sp|Q5VV42|CDKAL_HUMAN Threonylcarbamoyladenosine tRNA methylthiotransferase OS=Homo sapiens OX=9606 GN=CDKAL1 PE=1 SV=1	1	1	1	1	1	0	0	0	0	0	0	0	0	0	0	0	0	0	0	1	0	0	0	1	0	0	0	1	0	0	0	1	0	0	0	1	0	0	1	1	0	0	1	1
sp|Q5VV41|ARHGG_HUMAN	sp|Q5VV41|ARHGG_HUMAN	7	7	7	sp|Q5VV41|ARHGG_HUMAN Rho guanine nucleotide exchange factor 16 OS=Homo sapiens OX=9606 GN=ARHGEF16 PE=1 SV=1	1	7	7	7	0	0	0	0	0	0	0	0	0	0	0	0	0	0	0	0	0	0	0	0	2	3	1	0	0	0	0	0	0	0	0	0	0	0	0	0	0	0	0	0
sp|Q5VTR2|BRE1A_HUMAN	sp|Q5VTR2|BRE1A_HUMAN	5	5	5	sp|Q5VTR2|BRE1A_HUMAN E3 ubiquitin-protein ligase BRE1A OS=Homo sapiens OX=9606 GN=RNF20 PE=1 SV=2	1	5	5	5	0	0	0	0	0	0	0	0	0	5	0	0	0	0	0	0	0	0	0	0	0	0	0	0	0	0	0	0	0	0	0	0	0	0	0	0	0	0	0	0
sp|Q5VT79|AXA81_HUMAN	sp|Q5VT79|AXA81_HUMAN	15	2	2	sp|Q5VT79|AXA81_HUMAN Annexin A8-like protein 1 OS=Homo sapiens OX=9606 GN=ANXA8L1 PE=2 SV=2	1	15	2	2	0	0	0	0	0	0	0	0	0	0	0	0	0	0	0	0	0	0	0	0	0	0	0	0	0	0	0	0	0	0	0	0	0	0	8	15	9	0	0	0
sp|Q5U5X0|LYRM7_HUMAN	sp|Q5U5X0|LYRM7_HUMAN	3	3	3	sp|Q5U5X0|LYRM7_HUMAN Complex III assembly factor LYRM7 OS=Homo sapiens OX=9606 GN=LYRM7 PE=1 SV=1	1	3	3	3	0	0	0	0	0	0	0	0	0	0	0	0	0	0	0	0	0	0	0	0	0	0	0	0	0	0	0	0	1	2	3	2	3	1	0	0	0	0	0	0
sp|Q5TZA2|CROCC_HUMAN;sp|Q8IVE0|CROL2_HUMAN	sp|Q5TZA2|CROCC_HUMAN	4;1	4;1	3;1	sp|Q5TZA2|CROCC_HUMAN Rootletin OS=Homo sapiens OX=9606 GN=CROCC PE=1 SV=1	2	4	4	3	1	1	1	1	1	1	1	2	2	2	1	1	1	2	1	1	1	1	1	1	1	1	1	2	1	1	1	1	1	1	0	0	1	1	0	0	1	1	1	1
sp|Q5TFE4|NT5D1_HUMAN	sp|Q5TFE4|NT5D1_HUMAN	22	22	22	sp|Q5TFE4|NT5D1_HUMAN 5-nucleotidase domain-containing protein 1 OS=Homo sapiens OX=9606 GN=NT5DC1 PE=1 SV=1	1	22	22	22	17	17	15	14	10	8	4	6	4	5	1	5	7	4	8	10	8	7	3	7	6	2	4	2	3	0	3	3	2	6	18	17	18	14	4	6	10	12	10	10
sp|Q5TEU4|NDUF5_HUMAN	sp|Q5TEU4|NDUF5_HUMAN	5	5	5	sp|Q5TEU4|NDUF5_HUMAN Arginine-hydroxylase NDUFAF5, mitochondrial OS=Homo sapiens OX=9606 GN=NDUFAF5 PE=1 SV=1	1	5	5	5	0	1	0	0	0	0	0	0	0	0	0	0	0	0	0	0	0	0	0	0	0	0	0	0	3	5	0	0	0	0	0	0	0	0	0	0	0	0	0	0
sp|Q5TDH0|DDI2_HUMAN;sp|Q8WTU0|DDI1_HUMAN	sp|Q5TDH0|DDI2_HUMAN	12;1	12;1	12;1	sp|Q5TDH0|DDI2_HUMAN Protein DDI1 homolog 2 OS=Homo sapiens OX=9606 GN=DDI2 PE=1 SV=1	2	12	12	12	0	0	0	2	0	0	0	0	0	0	0	0	0	0	0	9	11	6	0	0	2	0	0	0	0	0	0	1	1	0	0	0	0	0	0	0	0	0	0	0
sp|Q5TC12|ATPF1_HUMAN	sp|Q5TC12|ATPF1_HUMAN	3	3	3	sp|Q5TC12|ATPF1_HUMAN ATP synthase mitochondrial F1 complex assembly factor 1 OS=Homo sapiens OX=9606 GN=ATPAF1 PE=1 SV=1	1	3	3	3	0	0	0	0	0	1	0	0	0	0	0	0	0	0	0	0	0	0	0	0	2	3	1	0	0	0	0	0	0	0	0	0	0	0	0	0	0	0	0	0
sp|Q5TB30|DEP1A_HUMAN	sp|Q5TB30|DEP1A_HUMAN	3	3	3	sp|Q5TB30|DEP1A_HUMAN DEP domain-containing protein 1A OS=Homo sapiens OX=9606 GN=DEPDC1 PE=1 SV=2	1	3	3	3	1	0	0	0	0	0	0	0	0	0	0	0	0	0	0	0	0	0	0	0	0	0	0	0	0	0	0	0	0	1	0	0	0	0	0	0	1	0	0	0
sp|Q5TAQ9|DCAF8_HUMAN	sp|Q5TAQ9|DCAF8_HUMAN	10	10	10	sp|Q5TAQ9|DCAF8_HUMAN DDB1- and CUL4-associated factor 8 OS=Homo sapiens OX=9606 GN=DCAF8 PE=1 SV=1	1	10	10	10	0	0	0	0	0	0	0	0	1	3	5	6	3	3	0	0	0	0	0	0	0	0	0	0	0	0	0	0	0	0	0	0	0	0	0	0	0	0	0	0
sp|Q5T750|XP32_HUMAN	sp|Q5T750|XP32_HUMAN	4	4	4	sp|Q5T750|XP32_HUMAN Skin-specific protein 32 OS=Homo sapiens OX=9606 GN=XP32 PE=1 SV=1	1	4	4	4	0	0	0	0	0	0	0	0	0	0	0	0	0	0	0	0	0	0	0	0	0	0	0	0	0	0	0	0	0	0	0	0	2	0	0	0	0	0	0	0
sp|Q5T749|KPRP_HUMAN	sp|Q5T749|KPRP_HUMAN	13	13	13	sp|Q5T749|KPRP_HUMAN Keratinocyte proline-rich protein OS=Homo sapiens OX=9606 GN=KPRP PE=1 SV=1	1	13	13	13	0	0	0	0	0	0	0	0	0	0	0	0	0	0	0	0	0	0	0	0	0	0	0	0	0	0	0	0	0	0	0	0	7	0	0	0	0	0	0	0
sp|Q5T6V5|QSPP_HUMAN	sp|Q5T6V5|QSPP_HUMAN	25	25	25	sp|Q5T6V5|QSPP_HUMAN Queuosine salvage protein OS=Homo sapiens OX=9606 GN=C9orf64 PE=1 SV=1	1	25	25	25	13	15	12	12	14	6	5	2	5	7	6	5	7	7	5	8	7	5	1	3	5	3	4	2	3	0	2	3	2	0	3	6	6	7	15	22	19	14	9	12
sp|Q5T6J7|GNTK_HUMAN	sp|Q5T6J7|GNTK_HUMAN	1	1	1	sp|Q5T6J7|GNTK_HUMAN Probable gluconokinase OS=Homo sapiens OX=9606 GN=IDNK PE=1 SV=1	1	1	1	1	0	0	0	0	0	0	0	0	0	0	0	0	0	0	0	0	0	0	0	0	0	0	0	0	0	0	0	0	0	0	0	0	0	0	0	0	1	0	0	0
sp|Q5T653|RM02_HUMAN	sp|Q5T653|RM02_HUMAN	5	5	5	sp|Q5T653|RM02_HUMAN 39S ribosomal protein L2, mitochondrial OS=Homo sapiens OX=9606 GN=MRPL2 PE=1 SV=2	1	5	5	5	0	0	0	0	0	4	5	2	2	0	0	0	0	0	0	0	0	0	0	0	0	0	0	0	0	0	0	0	0	0	0	0	0	0	0	0	0	0	0	0
sp|Q5T4S7|UBR4_HUMAN	sp|Q5T4S7|UBR4_HUMAN	32	32	32	sp|Q5T4S7|UBR4_HUMAN E3 ubiquitin-protein ligase UBR4 OS=Homo sapiens OX=9606 GN=UBR4 PE=1 SV=1	1	32	32	32	0	0	0	0	0	9	23	1	0	0	0	0	0	0	0	0	0	0	0	0	0	0	0	0	0	0	0	0	0	0	0	0	0	4	1	1	0	0	0	0
sp|Q5T440|CAF17_HUMAN	sp|Q5T440|CAF17_HUMAN	6	6	6	sp|Q5T440|CAF17_HUMAN Putative transferase CAF17, mitochondrial OS=Homo sapiens OX=9606 GN=IBA57 PE=1 SV=1	1	6	6	6	0	0	0	0	0	0	0	0	0	0	0	0	0	0	0	0	0	0	0	0	0	0	0	0	0	0	0	0	0	0	0	0	0	0	0	0	0	0	0	0
sp|Q5T2W1|NHRF3_HUMAN;sp|A8MUH7|PDZ1P_HUMAN	sp|Q5T2W1|NHRF3_HUMAN;sp|A8MUH7|PDZ1P_HUMAN	30;21	30;21	30;21	sp|Q5T2W1|NHRF3_HUMAN Na(+)/H(+) exchange regulatory cofactor NHE-RF3 OS=Homo sapiens OX=9606 GN=PDZK1 PE=1 SV=2;sp|A8MUH7|PDZ1P_HUMAN Putative PDZ domain-containing protein PDZK1P1 OS=Homo sapiens OX=9606 GN=PDZK1P1 PE=5 SV=2	2	30	30	30	13	16	16	12	7	2	2	1	1	1	1	1	0	2	2	1	2	1	1	2	0	1	16	22	17	5	2	0	0	0	0	0	3	2	1	1	3	3	7	4
sp|Q5T1M5|FKB15_HUMAN	sp|Q5T1M5|FKB15_HUMAN	8	8	8	sp|Q5T1M5|FKB15_HUMAN FK506-binding protein 15 OS=Homo sapiens OX=9606 GN=FKBP15 PE=1 SV=2	1	8	8	8	1	1	1	0	0	1	1	0	0	0	0	1	1	0	0	0	0	0	0	1	3	1	1	1	0	0	0	0	0	0	0	0	0	0	0	0	0	0	1	1
sp|Q5T160|SYRM_HUMAN	sp|Q5T160|SYRM_HUMAN	5	5	5	sp|Q5T160|SYRM_HUMAN Probable arginine--tRNA ligase, mitochondrial OS=Homo sapiens OX=9606 GN=RARS2 PE=1 SV=1	1	5	5	5	0	0	0	0	0	0	0	0	0	0	0	0	0	0	0	0	0	0	0	0	0	0	1	5	0	0	0	0	0	0	0	0	0	0	0	0	0	0	0	0
sp|Q5T0D9|TPRGL_HUMAN	sp|Q5T0D9|TPRGL_HUMAN	6	6	6	sp|Q5T0D9|TPRGL_HUMAN Tumor protein p63-regulated gene 1-like protein OS=Homo sapiens OX=9606 GN=TPRG1L PE=1 SV=1	1	6	6	6	0	0	0	0	3	6	2	0	1	0	0	0	0	0	1	0	0	0	0	0	0	0	0	0	0	0	0	0	0	0	0	0	0	0	0	0	0	0	0	0
sp|Q5T013|HYI_HUMAN	sp|Q5T013|HYI_HUMAN	1	1	1	sp|Q5T013|HYI_HUMAN Putative hydroxypyruvate isomerase OS=Homo sapiens OX=9606 GN=HYI PE=1 SV=2	1	1	1	1	0	0	0	0	0	0	0	0	0	0	0	0	0	0	0	0	0	0	0	0	0	0	0	0	0	0	0	0	0	0	1	0	0	0	0	0	0	0	0	0
sp|Q5SY16|NOL9_HUMAN	sp|Q5SY16|NOL9_HUMAN	3	3	3	sp|Q5SY16|NOL9_HUMAN Polynucleotide 5-hydroxyl-kinase NOL9 OS=Homo sapiens OX=9606 GN=NOL9 PE=1 SV=1	1	3	3	3	0	0	0	2	2	2	0	0	0	0	0	0	0	0	1	1	0	0	0	0	0	0	0	0	0	0	0	0	0	0	0	0	0	0	0	0	0	0	0	0
sp|Q5SXM8|DNLZ_HUMAN	sp|Q5SXM8|DNLZ_HUMAN	4	4	4	sp|Q5SXM8|DNLZ_HUMAN DNL-type zinc finger protein OS=Homo sapiens OX=9606 GN=DNLZ PE=1 SV=1	1	4	4	4	3	3	2	2	1	1	0	0	0	0	1	1	0	1	1	1	0	1	0	2	4	2	0	0	0	0	0	1	1	0	0	2	3	3	3	4	1	1	3	2
sp|Q5ST30|SYVM_HUMAN	sp|Q5ST30|SYVM_HUMAN	17	17	17	sp|Q5ST30|SYVM_HUMAN Valine--tRNA ligase, mitochondrial OS=Homo sapiens OX=9606 GN=VARS2 PE=1 SV=2	1	17	17	17	0	0	0	0	0	1	0	0	0	0	0	0	0	0	0	1	9	16	8	1	0	0	0	0	0	0	0	0	0	0	0	0	0	0	0	0	0	0	0	0
sp|Q5SSJ5|HP1B3_HUMAN	sp|Q5SSJ5|HP1B3_HUMAN	8	8	8	sp|Q5SSJ5|HP1B3_HUMAN Heterochromatin protein 1-binding protein 3 OS=Homo sapiens OX=9606 GN=HP1BP3 PE=1 SV=1	1	8	8	8	1	0	0	0	7	3	0	0	0	0	0	0	0	0	0	0	0	0	0	0	0	0	0	0	0	0	0	0	0	0	0	0	0	0	0	0	0	0	0	0
sp|Q5RKV6|EXOS6_HUMAN	sp|Q5RKV6|EXOS6_HUMAN	3	3	3	sp|Q5RKV6|EXOS6_HUMAN Exosome complex component MTR3 OS=Homo sapiens OX=9606 GN=EXOSC6 PE=1 SV=1	1	3	3	3	0	0	0	0	0	0	0	0	0	1	0	0	1	1	1	2	0	0	0	1	1	2	0	0	0	0	0	0	0	0	0	0	0	0	0	0	0	0	0	0
sp|Q5R3I4|TTC38_HUMAN	sp|Q5R3I4|TTC38_HUMAN	3	3	3	sp|Q5R3I4|TTC38_HUMAN Tetratricopeptide repeat protein 38 OS=Homo sapiens OX=9606 GN=TTC38 PE=1 SV=1	1	3	3	3	0	0	0	0	0	0	0	0	0	0	0	0	0	0	0	0	0	0	0	0	0	0	0	0	0	0	2	0	0	0	0	0	3	2	0	0	0	0	0	0
sp|Q5NDL2|EOGT_HUMAN	sp|Q5NDL2|EOGT_HUMAN	3	3	3	sp|Q5NDL2|EOGT_HUMAN EGF domain-specific O-linked N-acetylglucosamine transferase OS=Homo sapiens OX=9606 GN=EOGT PE=1 SV=1	1	3	3	3	0	0	0	0	0	0	1	0	0	0	0	0	0	0	0	0	0	0	0	0	0	0	0	0	0	0	0	0	0	0	1	2	0	0	0	0	0	0	0	0
sp|Q5MNZ9|WIPI1_HUMAN	sp|Q5MNZ9|WIPI1_HUMAN	3	3	3	sp|Q5MNZ9|WIPI1_HUMAN WD repeat domain phosphoinositide-interacting protein 1 OS=Homo sapiens OX=9606 GN=WIPI1 PE=1 SV=3	1	3	3	3	0	0	1	0	0	0	0	0	0	0	0	0	0	0	0	0	0	0	0	0	0	0	0	0	0	0	0	2	0	0	0	1	3	0	0	0	0	0	0	0
sp|Q5MNZ6|WIPI3_HUMAN	sp|Q5MNZ6|WIPI3_HUMAN	14	14	14	sp|Q5MNZ6|WIPI3_HUMAN WD repeat domain phosphoinositide-interacting protein 3 OS=Homo sapiens OX=9606 GN=WDR45B PE=1 SV=2	1	14	14	14	0	0	0	0	0	0	0	0	0	0	0	0	0	0	0	0	0	0	0	0	0	0	0	0	0	0	0	0	0	0	0	0	0	0	0	0	0	0	2	8
sp|Q5MIZ7|P4R3B_HUMAN	sp|Q5MIZ7|P4R3B_HUMAN	15	7	7	sp|Q5MIZ7|P4R3B_HUMAN Serine/threonine-protein phosphatase 4 regulatory subunit 3B OS=Homo sapiens OX=9606 GN=PPP4R3B PE=1 SV=2	1	15	7	7	3	3	3	2	0	3	2	1	5	13	7	6	6	5	2	0	0	0	0	0	1	1	1	1	2	1	1	1	0	0	0	0	0	1	1	1	0	0	0	0
sp|Q5MAI5|CDKL4_HUMAN	sp|Q5MAI5|CDKL4_HUMAN	1	1	1	sp|Q5MAI5|CDKL4_HUMAN Cyclin-dependent kinase-like 4 OS=Homo sapiens OX=9606 GN=CDKL4 PE=2 SV=2	1	1	1	1	1	1	0	0	0	0	0	0	0	0	0	0	0	0	0	0	1	0	0	0	0	0	0	0	0	0	0	0	0	0	0	0	0	0	0	0	0	0	0	0
sp|Q5JWF2|GNAS1_HUMAN;sp|P63092|GNAS2_HUMAN	sp|Q5JWF2|GNAS1_HUMAN;sp|P63092|GNAS2_HUMAN	4;3	3;2	3;2	sp|Q5JWF2|GNAS1_HUMAN Guanine nucleotide-binding protein G(s) subunit alpha isoforms XLas OS=Homo sapiens OX=9606 GN=GNAS PE=1 SV=2;sp|P63092|GNAS2_HUMAN Guanine nucleotide-binding protein G(s) subunit alpha isoforms short OS=Homo sapiens OX=9606 GN=GNAS P	2	4	3	3	0	0	1	1	3	1	1	0	0	0	0	0	0	0	0	0	0	0	0	0	0	0	0	0	0	0	0	0	0	1	1	1	0	0	0	0	0	0	0	0
sp|Q5JVF3|PCID2_HUMAN	sp|Q5JVF3|PCID2_HUMAN	10	10	10	sp|Q5JVF3|PCID2_HUMAN PCI domain-containing protein 2 OS=Homo sapiens OX=9606 GN=PCID2 PE=1 SV=2	1	10	10	10	0	0	0	0	0	0	0	0	0	0	0	0	0	0	0	0	0	0	0	0	0	0	0	0	0	0	0	0	0	5	8	7	0	0	0	0	0	0	0	0
sp|Q5JTJ3|COA6_HUMAN	sp|Q5JTJ3|COA6_HUMAN	6	6	6	sp|Q5JTJ3|COA6_HUMAN Cytochrome c oxidase assembly factor 6 homolog OS=Homo sapiens OX=9606 GN=COA6 PE=1 SV=1	1	6	6	6	0	0	0	0	0	0	0	0	0	0	0	0	0	0	0	0	0	0	0	0	0	0	0	0	0	0	0	0	0	0	0	0	0	0	0	0	0	1	1	3
sp|Q5JTH9|RRP12_HUMAN	sp|Q5JTH9|RRP12_HUMAN	1	1	1	sp|Q5JTH9|RRP12_HUMAN RRP12-like protein OS=Homo sapiens OX=9606 GN=RRP12 PE=1 SV=2	1	1	1	1	0	0	0	0	0	1	0	0	0	0	0	0	0	0	0	0	0	0	0	0	0	0	0	0	0	0	0	0	0	0	0	0	0	0	0	0	0	0	0	0
sp|Q5JSH3|WDR44_HUMAN	sp|Q5JSH3|WDR44_HUMAN	39	39	39	sp|Q5JSH3|WDR44_HUMAN WD repeat-containing protein 44 OS=Homo sapiens OX=9606 GN=WDR44 PE=1 SV=1	1	39	39	39	0	1	0	0	0	0	0	0	0	0	0	12	38	32	5	4	1	1	0	0	0	0	0	0	0	0	0	0	1	0	0	0	0	1	0	0	0	0	0	0
sp|Q5JS54|PSMG4_HUMAN	sp|Q5JS54|PSMG4_HUMAN	6	6	6	sp|Q5JS54|PSMG4_HUMAN Proteasome assembly chaperone 4 OS=Homo sapiens OX=9606 GN=PSMG4 PE=1 SV=2	1	6	6	6	0	2	1	0	1	0	0	0	0	0	0	0	0	3	6	6	6	6	0	0	0	0	0	0	0	0	0	0	0	0	0	0	0	0	0	0	5	4	1	0
sp|Q5JRX3|PREP_HUMAN	sp|Q5JRX3|PREP_HUMAN	40	40	40	sp|Q5JRX3|PREP_HUMAN Presequence protease, mitochondrial OS=Homo sapiens OX=9606 GN=PITRM1 PE=1 SV=3	1	40	40	40	24	22	23	22	18	7	5	2	4	1	3	3	3	4	9	5	10	10	7	16	31	28	33	22	21	22	27	34	34	22	3	3	4	3	6	6	2	4	12	9
sp|Q5JRA6|TGO1_HUMAN	sp|Q5JRA6|TGO1_HUMAN	15	15	15	sp|Q5JRA6|TGO1_HUMAN Transport and Golgi organization protein 1 homolog OS=Homo sapiens OX=9606 GN=MIA3 PE=1 SV=1	1	15	15	15	0	1	1	0	0	0	0	1	2	7	10	7	3	0	1	0	0	0	0	0	0	1	0	0	0	0	1	0	0	0	0	0	0	0	0	0	0	0	0	0
sp|Q5JPI3|CC038_HUMAN	sp|Q5JPI3|CC038_HUMAN	3	3	3	sp|Q5JPI3|CC038_HUMAN Uncharacterized protein C3orf38 OS=Homo sapiens OX=9606 GN=C3orf38 PE=1 SV=1	1	3	3	3	0	0	0	0	0	0	0	0	2	2	2	1	1	0	0	0	1	0	0	0	1	0	0	0	0	0	0	0	0	0	0	0	0	0	0	0	0	1	1	0
sp|Q5JPH6|SYEM_HUMAN	sp|Q5JPH6|SYEM_HUMAN	9	9	9	sp|Q5JPH6|SYEM_HUMAN Probable glutamate--tRNA ligase, mitochondrial OS=Homo sapiens OX=9606 GN=EARS2 PE=1 SV=2	1	9	9	9	0	0	0	0	0	0	0	0	0	0	0	0	0	0	0	0	0	0	0	0	0	0	0	0	0	0	0	0	0	0	4	7	4	0	0	0	0	0	0	0
sp|Q5HYK3|COQ5_HUMAN	sp|Q5HYK3|COQ5_HUMAN	9	9	9	sp|Q5HYK3|COQ5_HUMAN 2-methoxy-6-polyprenyl-1,4-benzoquinol methylase, mitochondrial OS=Homo sapiens OX=9606 GN=COQ5 PE=1 SV=2	1	9	9	9	0	0	0	0	0	9	2	0	0	0	0	0	0	0	0	0	0	0	0	0	0	0	0	0	0	0	0	0	0	0	0	0	0	0	0	0	0	0	0	0
sp|Q5H9R7|PP6R3_HUMAN	sp|Q5H9R7|PP6R3_HUMAN	36	36	36	sp|Q5H9R7|PP6R3_HUMAN Serine/threonine-protein phosphatase 6 regulatory subunit 3 OS=Homo sapiens OX=9606 GN=PPP6R3 PE=1 SV=2	1	36	36	36	10	8	9	8	4	0	1	0	0	10	14	27	25	17	11	19	22	5	1	4	7	5	11	6	1	0	0	0	0	0	0	0	0	1	0	0	1	0	4	2
sp|Q5EBM0|CMPK2_HUMAN	sp|Q5EBM0|CMPK2_HUMAN	18	18	18	sp|Q5EBM0|CMPK2_HUMAN UMP-CMP kinase 2, mitochondrial OS=Homo sapiens OX=9606 GN=CMPK2 PE=1 SV=3	1	18	18	18	0	0	0	0	0	0	0	0	0	0	0	0	0	0	0	0	0	0	0	0	0	0	0	0	0	0	0	0	0	0	0	15	16	0	0	0	0	0	0	0
sp|Q5EBL4|RIPL1_HUMAN;sp|Q969X0|RIPL2_HUMAN	sp|Q5EBL4|RIPL1_HUMAN	9;1	9;1	9;1	sp|Q5EBL4|RIPL1_HUMAN RILP-like protein 1 OS=Homo sapiens OX=9606 GN=RILPL1 PE=1 SV=1	2	9	9	9	0	0	0	0	0	0	0	0	0	0	0	0	0	0	0	0	8	3	0	0	0	0	0	0	0	0	0	0	0	0	0	0	0	0	0	0	0	0	0	0
sp|Q5D862|FILA2_HUMAN;CON__Q5D862	sp|Q5D862|FILA2_HUMAN;CON__Q5D862	6;6	6;6	6;6	sp|Q5D862|FILA2_HUMAN Filaggrin-2 OS=Homo sapiens OX=9606 GN=FLG2 PE=1 SV=1;	2	6	6	6	3	0	2	0	0	0	0	0	1	0	0	0	0	0	0	0	3	0	0	0	0	0	0	0	0	0	0	0	0	0	0	0	5	0	0	0	0	0	0	0
sp|Q5BKU9|OXLD1_HUMAN	sp|Q5BKU9|OXLD1_HUMAN	3	3	3	sp|Q5BKU9|OXLD1_HUMAN Oxidoreductase-like domain-containing protein 1 OS=Homo sapiens OX=9606 GN=OXLD1 PE=2 SV=1	1	3	3	3	0	0	0	0	0	0	0	0	0	0	0	0	0	0	0	1	0	0	0	0	0	0	0	0	0	0	0	0	0	0	0	0	0	0	0	0	1	2	0	0
sp|Q58WW2|DCAF6_HUMAN	sp|Q58WW2|DCAF6_HUMAN	5	5	5	sp|Q58WW2|DCAF6_HUMAN DDB1- and CUL4-associated factor 6 OS=Homo sapiens OX=9606 GN=DCAF6 PE=1 SV=1	1	5	5	5	0	0	0	0	0	0	0	0	0	0	0	3	3	0	0	0	0	0	0	0	0	0	0	0	0	0	0	0	0	0	0	0	0	0	0	0	0	0	0	0
sp|Q58FG1|HS904_HUMAN	sp|Q58FG1|HS904_HUMAN	8	6	6	sp|Q58FG1|HS904_HUMAN Putative heat shock protein HSP 90-alpha A4 OS=Homo sapiens OX=9606 GN=HSP90AA4P PE=5 SV=1	1	8	6	6	2	2	2	2	2	2	3	3	2	2	4	6	4	2	2	2	2	2	2	1	2	1	1	2	2	1	3	2	1	2	2	2	2	2	2	2	2	2	2	2
sp|Q58FF8|H90B2_HUMAN	sp|Q58FF8|H90B2_HUMAN	16	2	2	sp|Q58FF8|H90B2_HUMAN Putative heat shock protein HSP 90-beta 2 OS=Homo sapiens OX=9606 GN=HSP90AB2P PE=1 SV=2	1	16	2	2	12	12	11	10	10	10	9	8	10	11	13	13	13	10	9	9	9	8	7	7	9	7	6	6	5	6	6	6	6	7	6	7	8	7	5	7	7	7	8	7
sp|Q58FF7|H90B3_HUMAN	sp|Q58FF7|H90B3_HUMAN	23	1	1	sp|Q58FF7|H90B3_HUMAN Putative heat shock protein HSP 90-beta-3 OS=Homo sapiens OX=9606 GN=HSP90AB3P PE=5 SV=1	1	23	1	1	18	20	18	17	17	16	14	14	15	16	17	17	16	16	15	14	14	13	12	11	15	11	11	9	11	10	10	11	12	11	11	13	13	11	11	10	13	9	13	12
sp|Q58FF6|H90B4_HUMAN	sp|Q58FF6|H90B4_HUMAN	10	4	4	sp|Q58FF6|H90B4_HUMAN Putative heat shock protein HSP 90-beta 4 OS=Homo sapiens OX=9606 GN=HSP90AB4P PE=5 SV=1	1	10	4	4	7	8	8	7	7	6	6	7	7	7	8	8	7	7	7	7	6	6	5	5	6	5	5	3	4	5	3	5	4	6	6	6	6	5	6	5	7	5	6	6
sp|Q562R1|ACTBL_HUMAN	sp|Q562R1|ACTBL_HUMAN	13	5	5	sp|Q562R1|ACTBL_HUMAN Beta-actin-like protein 2 OS=Homo sapiens OX=9606 GN=ACTBL2 PE=1 SV=2	1	13	5	5	5	6	6	6	5	5	4	4	4	4	4	5	5	5	5	4	5	4	4	4	5	4	4	4	4	4	4	4	4	8	6	5	5	4	4	4	4	5	5	5
sp|Q53T59|H1BP3_HUMAN	sp|Q53T59|H1BP3_HUMAN	18	18	18	sp|Q53T59|H1BP3_HUMAN HCLS1-binding protein 3 OS=Homo sapiens OX=9606 GN=HS1BP3 PE=1 SV=1	1	18	18	18	2	3	2	2	2	1	1	0	0	1	0	0	0	1	0	2	2	12	17	10	4	3	3	0	0	0	0	0	0	1	0	0	0	0	1	0	0	0	2	0
sp|Q53S33|BOLA3_HUMAN	sp|Q53S33|BOLA3_HUMAN	5	5	5	sp|Q53S33|BOLA3_HUMAN BolA-like protein 3 OS=Homo sapiens OX=9606 GN=BOLA3 PE=1 SV=1	1	5	5	5	0	0	0	0	0	0	0	0	0	0	0	0	0	0	0	0	0	0	0	0	0	0	0	0	0	0	0	0	0	0	0	0	0	0	0	0	0	0	0	0
sp|Q53S08|RAB6D_HUMAN;sp|Q9H0N0|RAB6C_HUMAN	sp|Q53S08|RAB6D_HUMAN;sp|Q9H0N0|RAB6C_HUMAN	3;2	2;2	2;2	sp|Q53S08|RAB6D_HUMAN Ras-related protein Rab-6D OS=Homo sapiens OX=9606 GN=RAB6D PE=2 SV=1;sp|Q9H0N0|RAB6C_HUMAN Ras-related protein Rab-6C OS=Homo sapiens OX=9606 GN=RAB6C PE=1 SV=2	2	3	2	2	1	0	1	0	1	0	1	0	0	0	0	0	0	0	0	0	0	0	0	0	0	2	2	1	0	0	0	0	0	0	0	1	2	0	1	1	1	1	0	0
sp|Q53RE8|ANR39_HUMAN	sp|Q53RE8|ANR39_HUMAN	4	4	4	sp|Q53RE8|ANR39_HUMAN Ankyrin repeat domain-containing protein 39 OS=Homo sapiens OX=9606 GN=ANKRD39 PE=1 SV=1	1	4	4	4	0	0	0	0	0	0	0	0	0	0	0	0	0	0	0	0	0	0	0	0	0	0	0	0	0	0	0	0	0	0	0	0	0	0	0	0	0	0	0	0
sp|Q53HC9|EIPR1_HUMAN	sp|Q53HC9|EIPR1_HUMAN	14	14	14	sp|Q53HC9|EIPR1_HUMAN EARP and GARP complex-interacting protein 1 OS=Homo sapiens OX=9606 GN=EIPR1 PE=1 SV=2	1	14	14	14	6	5	3	3	0	1	0	0	0	0	0	0	0	0	0	0	0	1	0	0	0	0	0	0	0	0	0	11	13	5	0	0	0	0	0	0	0	0	1	4
sp|Q53H96|P5CR3_HUMAN	sp|Q53H96|P5CR3_HUMAN	12	12	12	sp|Q53H96|P5CR3_HUMAN Pyrroline-5-carboxylate reductase 3 OS=Homo sapiens OX=9606 GN=PYCR3 PE=1 SV=3	1	12	12	12	7	5	5	6	2	3	7	10	11	12	11	5	8	12	11	8	4	0	0	0	0	0	0	0	0	0	0	0	0	0	0	0	0	0	0	0	0	0	2	2
sp|Q53H82|LACB2_HUMAN	sp|Q53H82|LACB2_HUMAN	15	15	15	sp|Q53H82|LACB2_HUMAN Endoribonuclease LACTB2 OS=Homo sapiens OX=9606 GN=LACTB2 PE=1 SV=2	1	15	15	15	5	6	7	7	4	2	1	0	0	1	2	0	0	1	2	2	2	2	1	0	1	0	0	0	1	0	0	0	0	0	0	1	1	1	6	13	12	12	7	6
sp|Q53FT3|HIKES_HUMAN	sp|Q53FT3|HIKES_HUMAN	5	5	5	sp|Q53FT3|HIKES_HUMAN Protein Hikeshi OS=Homo sapiens OX=9606 GN=HIKESHI PE=1 SV=2	1	5	5	5	1	1	2	1	0	0	0	0	0	0	0	0	0	0	0	0	0	0	0	0	0	0	0	0	0	0	0	0	0	5	3	0	0	0	0	0	0	0	0	0
sp|Q53FA7|QORX_HUMAN	sp|Q53FA7|QORX_HUMAN	15	15	15	sp|Q53FA7|QORX_HUMAN Quinone oxidoreductase PIG3 OS=Homo sapiens OX=9606 GN=TP53I3 PE=1 SV=2	1	15	15	15	4	4	3	2	0	0	0	0	0	0	0	0	0	0	0	0	0	0	0	0	0	0	0	0	0	0	0	0	9	12	7	3	0	0	0	0	0	0	0	0
sp|Q52LJ0|FA98B_HUMAN	sp|Q52LJ0|FA98B_HUMAN	7	7	7	sp|Q52LJ0|FA98B_HUMAN Protein FAM98B OS=Homo sapiens OX=9606 GN=FAM98B PE=1 SV=2	1	7	7	7	0	0	0	0	5	5	4	3	0	0	0	0	0	0	0	0	0	0	0	0	0	0	0	0	0	0	0	0	0	0	0	0	0	0	0	0	0	0	0	0
sp|Q4ZG55|GREB1_HUMAN	sp|Q4ZG55|GREB1_HUMAN	4	4	4	sp|Q4ZG55|GREB1_HUMAN Protein GREB1 OS=Homo sapiens OX=9606 GN=GREB1 PE=2 SV=1	1	4	4	4	0	0	0	0	0	1	3	0	0	0	0	0	0	0	0	0	0	0	0	0	0	0	0	0	0	0	0	0	0	0	0	0	0	0	0	0	0	0	0	0
sp|Q4VC31|MIX23_HUMAN	sp|Q4VC31|MIX23_HUMAN	7	7	7	sp|Q4VC31|MIX23_HUMAN Protein MIX23 OS=Homo sapiens OX=9606 GN=MIX23 PE=1 SV=1	1	7	7	7	2	3	1	1	1	0	0	0	0	0	0	0	0	0	0	0	0	0	0	0	0	0	0	0	0	0	0	0	0	0	0	0	0	0	0	0	0	7	7	6
sp|Q4VC05|BCL7A_HUMAN	sp|Q4VC05|BCL7A_HUMAN	2	2	2	sp|Q4VC05|BCL7A_HUMAN B-cell CLL/lymphoma 7 protein family member A OS=Homo sapiens OX=9606 GN=BCL7A PE=1 SV=1	1	2	2	2	0	0	0	0	0	0	0	0	0	0	0	0	0	0	0	0	0	0	0	0	2	0	0	0	0	0	0	0	0	0	0	0	0	0	0	0	0	0	0	0
sp|Q4V328|GRAP1_HUMAN	sp|Q4V328|GRAP1_HUMAN	41	41	41	sp|Q4V328|GRAP1_HUMAN GRIP1-associated protein 1 OS=Homo sapiens OX=9606 GN=GRIPAP1 PE=1 SV=2	1	41	41	41	0	0	1	0	0	9	39	28	8	1	0	0	0	1	1	1	1	1	1	1	1	1	1	1	1	1	1	1	0	0	0	0	0	0	0	0	0	0	0	0
sp|Q4U2R6|RM51_HUMAN	sp|Q4U2R6|RM51_HUMAN	2	2	2	sp|Q4U2R6|RM51_HUMAN 39S ribosomal protein L51, mitochondrial OS=Homo sapiens OX=9606 GN=MRPL51 PE=1 SV=1	1	2	2	2	0	0	0	0	0	1	2	2	0	0	0	0	0	0	0	0	0	0	0	0	0	0	0	0	0	0	0	0	0	0	0	0	0	0	0	0	0	0	0	0
sp|Q4LDG9|DNAL1_HUMAN	sp|Q4LDG9|DNAL1_HUMAN	9	9	9	sp|Q4LDG9|DNAL1_HUMAN Dynein axonemal light chain 1 OS=Homo sapiens OX=9606 GN=DNAL1 PE=1 SV=1	1	9	9	9	0	0	0	0	0	0	0	0	0	0	0	0	0	0	0	0	0	0	0	0	0	0	0	0	0	0	0	0	0	0	0	0	0	0	0	1	9	5	0	0
sp|Q4J6C6|PPCEL_HUMAN	sp|Q4J6C6|PPCEL_HUMAN	23	23	23	sp|Q4J6C6|PPCEL_HUMAN Prolyl endopeptidase-like OS=Homo sapiens OX=9606 GN=PREPL PE=1 SV=1	1	23	23	23	6	6	5	3	1	0	0	0	0	0	0	0	0	1	0	0	0	0	0	0	1	0	0	0	0	0	12	19	4	0	0	0	0	0	0	0	0	0	1	2
sp|Q4G176|ACSF3_HUMAN	sp|Q4G176|ACSF3_HUMAN	26	26	26	sp|Q4G176|ACSF3_HUMAN Malonate--CoA ligase ACSF3, mitochondrial OS=Homo sapiens OX=9606 GN=ACSF3 PE=1 SV=3	1	26	26	26	1	3	1	0	0	0	0	0	0	0	0	0	0	0	0	0	0	0	0	0	0	0	0	0	0	0	0	0	0	0	0	0	0	5	16	23	18	12	10	6
sp|Q4G0N4|NAKD2_HUMAN	sp|Q4G0N4|NAKD2_HUMAN	18	18	18	sp|Q4G0N4|NAKD2_HUMAN NAD kinase 2, mitochondrial OS=Homo sapiens OX=9606 GN=NADK2 PE=1 SV=2	1	18	18	18	2	3	3	1	0	0	0	0	0	0	0	0	0	0	1	0	0	0	0	0	0	0	0	0	0	0	0	9	16	10	2	1	1	1	0	0	0	0	0	0
sp|Q4G0J3|LARP7_HUMAN	sp|Q4G0J3|LARP7_HUMAN	18	18	18	sp|Q4G0J3|LARP7_HUMAN La-related protein 7 OS=Homo sapiens OX=9606 GN=LARP7 PE=1 SV=1	1	18	18	18	0	0	0	0	0	0	3	9	14	11	4	1	0	0	0	0	0	0	0	0	0	0	0	0	0	0	0	0	0	0	0	0	0	0	0	0	0	0	0	0
sp|Q4G0F5|VP26B_HUMAN	sp|Q4G0F5|VP26B_HUMAN	16	13	13	sp|Q4G0F5|VP26B_HUMAN Vacuolar protein sorting-associated protein 26B OS=Homo sapiens OX=9606 GN=VPS26B PE=1 SV=2	1	16	13	13	3	3	2	3	2	1	0	0	0	1	1	0	0	0	0	2	7	12	11	6	2	0	1	0	0	0	0	0	0	0	0	1	2	0	0	0	0	1	0	1
sp|Q49AR2|CE022_HUMAN	sp|Q49AR2|CE022_HUMAN	11	11	11	sp|Q49AR2|CE022_HUMAN UPF0489 protein C5orf22 OS=Homo sapiens OX=9606 GN=C5orf22 PE=1 SV=2	1	11	11	11	0	2	4	0	0	0	0	0	0	0	0	0	0	0	0	0	0	0	0	0	0	0	0	11	9	2	0	0	0	0	0	0	0	0	0	0	0	0	0	0
sp|Q460N5|PAR14_HUMAN	sp|Q460N5|PAR14_HUMAN	3	3	3	sp|Q460N5|PAR14_HUMAN Protein mono-ADP-ribosyltransferase PARP14 OS=Homo sapiens OX=9606 GN=PARP14 PE=1 SV=3	1	3	3	3	0	0	0	0	0	0	0	0	0	0	0	0	0	0	0	0	0	0	0	0	0	0	0	0	0	0	0	0	0	0	0	0	0	0	0	0	0	0	0	2
sp|Q3ZCW2|LEGL_HUMAN	sp|Q3ZCW2|LEGL_HUMAN	7	7	7	sp|Q3ZCW2|LEGL_HUMAN Galectin-related protein OS=Homo sapiens OX=9606 GN=LGALSL PE=1 SV=2	1	7	7	7	0	1	1	1	1	0	0	0	0	0	0	0	0	0	0	0	0	0	0	0	0	0	0	0	0	0	0	0	0	0	0	0	0	0	0	4	6	7	5	3
sp|Q3ZCM7|TBB8_HUMAN;sp|A6NNZ2|TBB8B_HUMAN	sp|Q3ZCM7|TBB8_HUMAN;sp|A6NNZ2|TBB8B_HUMAN	14;10	5;2	5;2	sp|Q3ZCM7|TBB8_HUMAN Tubulin beta-8 chain OS=Homo sapiens OX=9606 GN=TUBB8 PE=1 SV=2;sp|A6NNZ2|TBB8B_HUMAN Tubulin beta 8B OS=Homo sapiens OX=9606 GN=TUBB8B PE=1 SV=1	2	14	5	5	12	12	12	12	11	11	10	9	10	10	10	10	9	11	10	9	11	10	9	10	8	9	9	12	11	10	9	9	8	8	8	7	7	10	9	9	7	9	8	11
sp|Q3LXA3|TKFC_HUMAN	sp|Q3LXA3|TKFC_HUMAN	28	28	28	sp|Q3LXA3|TKFC_HUMAN Triokinase/FMN cyclase OS=Homo sapiens OX=9606 GN=TKFC PE=1 SV=2	1	28	28	28	16	21	21	16	15	13	11	8	8	8	9	5	4	8	12	7	6	5	2	5	5	3	5	2	20	25	25	21	6	3	5	4	4	2	5	4	3	6	11	8
sp|Q3KRA6|CB076_HUMAN	sp|Q3KRA6|CB076_HUMAN	7	7	7	sp|Q3KRA6|CB076_HUMAN UPF0538 protein C2orf76 OS=Homo sapiens OX=9606 GN=C2orf76 PE=1 SV=3	1	7	7	7	0	0	0	0	0	0	0	0	0	0	0	0	0	0	0	0	0	0	0	0	0	0	0	0	0	0	0	0	0	0	0	0	0	0	0	0	0	0	0	0
sp|Q3KQV9|UAP1L_HUMAN	sp|Q3KQV9|UAP1L_HUMAN	23	23	21	sp|Q3KQV9|UAP1L_HUMAN UDP-N-acetylhexosamine pyrophosphorylase-like protein 1 OS=Homo sapiens OX=9606 GN=UAP1L1 PE=1 SV=2	1	23	23	21	7	8	9	4	5	2	2	1	2	2	1	2	2	2	3	1	2	0	0	0	1	0	0	0	0	0	0	0	2	22	20	16	1	1	1	1	0	0	1	1
sp|Q32P41|TRM5_HUMAN	sp|Q32P41|TRM5_HUMAN	22	22	22	sp|Q32P41|TRM5_HUMAN tRNA (guanine(37)-N1)-methyltransferase OS=Homo sapiens OX=9606 GN=TRMT5 PE=1 SV=2	1	22	22	22	1	4	4	0	1	0	0	0	0	0	0	0	0	0	0	0	0	0	0	0	16	19	14	0	0	0	0	0	0	0	0	0	0	0	0	0	0	0	0	1
sp|Q32P28|P3H1_HUMAN	sp|Q32P28|P3H1_HUMAN	5	5	5	sp|Q32P28|P3H1_HUMAN Prolyl 3-hydroxylase 1 OS=Homo sapiens OX=9606 GN=P3H1 PE=1 SV=2	1	5	5	5	0	0	0	0	0	0	0	0	0	0	0	0	0	1	1	2	4	2	1	0	0	0	0	0	0	0	0	0	0	0	0	0	0	0	0	0	0	0	0	0
sp|Q32MZ4|LRRF1_HUMAN;sp|Q9Y608|LRRF2_HUMAN	sp|Q32MZ4|LRRF1_HUMAN	36;1	36;1	36;1	sp|Q32MZ4|LRRF1_HUMAN Leucine-rich repeat flightless-interacting protein 1 OS=Homo sapiens OX=9606 GN=LRRFIP1 PE=1 SV=2	2	36	36	36	16	12	17	14	9	9	27	25	22	24	16	15	15	19	19	21	16	9	7	6	6	6	3	4	3	3	3	3	3	2	2	2	7	4	5	5	5	4	7	12
sp|Q2VPK5|CTU2_HUMAN	sp|Q2VPK5|CTU2_HUMAN	8	8	8	sp|Q2VPK5|CTU2_HUMAN Cytoplasmic tRNA 2-thiolation protein 2 OS=Homo sapiens OX=9606 GN=CTU2 PE=1 SV=1	1	8	8	8	0	1	0	0	0	0	0	0	0	0	0	0	0	0	0	0	1	7	3	3	0	0	0	0	0	0	0	0	0	0	0	0	0	0	0	0	0	0	0	0
sp|Q2TAL8|QRIC1_HUMAN	sp|Q2TAL8|QRIC1_HUMAN	4	4	4	sp|Q2TAL8|QRIC1_HUMAN Transcriptional regulator QRICH1 OS=Homo sapiens OX=9606 GN=QRICH1 PE=1 SV=1	1	4	4	4	1	0	0	1	0	0	0	0	0	0	0	0	1	4	4	2	2	1	0	0	0	1	1	0	0	0	1	1	0	0	0	0	0	0	0	0	0	0	0	0
sp|Q2TAA2|IAH1_HUMAN	sp|Q2TAA2|IAH1_HUMAN	9	9	9	sp|Q2TAA2|IAH1_HUMAN Isoamyl acetate-hydrolyzing esterase 1 homolog OS=Homo sapiens OX=9606 GN=IAH1 PE=1 SV=1	1	9	9	9	5	6	6	5	4	2	2	0	0	0	0	2	2	1	1	0	0	1	1	0	2	1	0	1	0	0	3	8	9	6	0	0	1	1	0	0	1	2	3	0
sp|Q2NL82|TSR1_HUMAN	sp|Q2NL82|TSR1_HUMAN	7	7	7	sp|Q2NL82|TSR1_HUMAN Pre-rRNA-processing protein TSR1 homolog OS=Homo sapiens OX=9606 GN=TSR1 PE=1 SV=1	1	7	7	7	0	0	0	0	0	0	0	0	0	0	0	0	0	0	0	1	7	3	0	0	0	0	0	0	0	0	0	0	0	0	0	0	0	0	0	0	0	0	0	0
sp|Q27J81|INF2_HUMAN	sp|Q27J81|INF2_HUMAN	15	15	15	sp|Q27J81|INF2_HUMAN Inverted formin-2 OS=Homo sapiens OX=9606 GN=INF2 PE=1 SV=2	1	15	15	15	1	1	1	1	2	3	2	1	1	0	5	8	5	2	1	0	0	0	0	0	0	0	1	2	3	1	0	2	0	1	0	1	2	0	0	1	2	1	2	0
sp|Q1MSJ5|CSPP1_HUMAN	sp|Q1MSJ5|CSPP1_HUMAN	2	2	2	sp|Q1MSJ5|CSPP1_HUMAN Centrosome and spindle pole-associated protein 1 OS=Homo sapiens OX=9606 GN=CSPP1 PE=1 SV=4	1	2	2	2	0	0	0	0	0	0	0	0	0	0	0	0	0	0	0	0	0	1	0	0	0	0	0	0	0	0	0	0	0	0	0	0	0	0	0	0	0	0	0	0
sp|Q1KMD3|HNRL2_HUMAN	sp|Q1KMD3|HNRL2_HUMAN	20	20	20	sp|Q1KMD3|HNRL2_HUMAN Heterogeneous nuclear ribonucleoprotein U-like protein 2 OS=Homo sapiens OX=9606 GN=HNRNPUL2 PE=1 SV=1	1	20	20	20	2	4	4	1	12	19	16	12	12	7	0	1	2	4	10	10	3	2	1	2	2	1	0	0	0	0	0	0	0	0	1	1	0	0	1	0	1	1	1	1
sp|Q16890|TPD53_HUMAN	sp|Q16890|TPD53_HUMAN	10	10	10	sp|Q16890|TPD53_HUMAN Tumor protein D53 OS=Homo sapiens OX=9606 GN=TPD52L1 PE=1 SV=1	1	10	10	10	4	4	4	4	9	9	9	6	6	3	5	4	4	4	5	4	4	3	2	3	4	4	4	2	1	0	1	1	1	1	1	2	3	4	3	3	4	4	4	4
sp|Q16881|TRXR1_HUMAN	sp|Q16881|TRXR1_HUMAN	34	34	33	sp|Q16881|TRXR1_HUMAN Thioredoxin reductase 1, cytoplasmic OS=Homo sapiens OX=9606 GN=TXNRD1 PE=1 SV=3	1	34	34	33	28	27	28	25	24	15	17	14	14	12	14	9	26	32	29	29	29	22	24	26	27	27	24	23	23	14	11	16	14	12	12	18	19	14	16	15	14	19	22	20
sp|Q16875|F263_HUMAN	sp|Q16875|F263_HUMAN	4	1	1	sp|Q16875|F263_HUMAN 6-phosphofructo-2-kinase/fructose-2,6-bisphosphatase 3 OS=Homo sapiens OX=9606 GN=PFKFB3 PE=1 SV=1	1	4	1	1	0	0	0	0	0	0	0	0	0	0	0	0	0	0	3	3	3	2	1	0	0	0	0	0	0	0	0	0	0	0	0	0	0	0	0	0	0	0	0	1
sp|Q16864|VATF_HUMAN	sp|Q16864|VATF_HUMAN	5	5	5	sp|Q16864|VATF_HUMAN V-type proton ATPase subunit F OS=Homo sapiens OX=9606 GN=ATP6V1F PE=1 SV=2	1	5	5	5	1	0	1	1	1	0	0	0	0	0	0	0	3	5	1	0	0	0	0	0	0	2	1	0	0	0	0	0	0	0	0	0	0	0	0	0	0	0	4	4
sp|Q16854|DGUOK_HUMAN	sp|Q16854|DGUOK_HUMAN	7	7	7	sp|Q16854|DGUOK_HUMAN Deoxyguanosine kinase, mitochondrial OS=Homo sapiens OX=9606 GN=DGUOK PE=1 SV=2	1	7	7	7	0	1	0	0	0	0	0	0	0	0	0	0	0	0	0	0	0	0	0	0	0	0	0	0	0	0	0	0	0	0	2	6	4	0	0	0	0	0	0	0
sp|Q16851|UGPA_HUMAN	sp|Q16851|UGPA_HUMAN	33	33	33	sp|Q16851|UGPA_HUMAN UTP--glucose-1-phosphate uridylyltransferase OS=Homo sapiens OX=9606 GN=UGP2 PE=1 SV=5	1	33	33	33	22	19	21	18	16	14	10	10	10	8	7	8	13	30	31	31	25	18	16	11	12	8	4	6	5	3	7	6	10	8	8	9	10	7	9	8	9	11	13	14
sp|Q16836|HCDH_HUMAN	sp|Q16836|HCDH_HUMAN	17	17	17	sp|Q16836|HCDH_HUMAN Hydroxyacyl-coenzyme A dehydrogenase, mitochondrial OS=Homo sapiens OX=9606 GN=HADH PE=1 SV=3	1	17	17	17	10	11	11	11	9	6	7	4	6	6	4	3	5	6	6	7	4	5	4	4	5	2	4	3	2	3	3	3	9	13	15	13	12	8	4	7	8	5	6	8
sp|Q16822|PCKGM_HUMAN;sp|P35558|PCKGC_HUMAN	sp|Q16822|PCKGM_HUMAN	37;3	37;3	37;3	sp|Q16822|PCKGM_HUMAN Phosphoenolpyruvate carboxykinase [GTP], mitochondrial OS=Homo sapiens OX=9606 GN=PCK2 PE=1 SV=4	2	37	37	37	24	29	30	25	24	18	22	13	15	14	15	15	20	19	22	23	17	18	17	18	20	18	18	12	16	11	16	14	12	14	16	23	31	35	33	29	22	23	22	23
sp|Q16778|H2B2E_HUMAN;sp|P33778|H2B1B_HUMAN;sp|P23527|H2B1O_HUMAN;sp|P06899|H2B1J_HUMAN;sp|Q8N257|H2B3B_HUMAN;sp|Q6DRA6|H2B2D_HUMAN;sp|Q6DN03|H2B2C_HUMAN	sp|Q16778|H2B2E_HUMAN;sp|P33778|H2B1B_HUMAN;sp|P23527|H2B1O_HUMAN;sp|P06899|H2B1J_HUMAN;sp|Q8N257|H2B3B_HUMAN	6;6;6;6;5;2;2	6;6;6;6;5;2;2	2;2;2;2;2;2;2	sp|Q16778|H2B2E_HUMAN Histone H2B type 2-E OS=Homo sapiens OX=9606 GN=H2BC21 PE=1 SV=3;sp|P33778|H2B1B_HUMAN Histone H2B type 1-B OS=Homo sapiens OX=9606 GN=H2BC3 PE=1 SV=2;sp|P23527|H2B1O_HUMAN Histone H2B type 1-O OS=Homo sapiens OX=9606 GN=H2BC17 PE=1 S	7	6	6	2	0	2	4	5	5	5	4	3	3	3	3	3	3	3	2	1	3	3	3	2	1	2	2	2	0	0	1	2	0	0	1	1	2	1	1	0	0	0	1	1
sp|Q16777|H2A2C_HUMAN;sp|Q6FI13|H2A2A_HUMAN	sp|Q16777|H2A2C_HUMAN;sp|Q6FI13|H2A2A_HUMAN	5;5	5;5	1;1	sp|Q16777|H2A2C_HUMAN Histone H2A type 2-C OS=Homo sapiens OX=9606 GN=H2AC20 PE=1 SV=4;sp|Q6FI13|H2A2A_HUMAN Histone H2A type 2-A OS=Homo sapiens OX=9606 GN=H2AC18 PE=1 SV=3	2	5	5	1	1	3	3	3	4	4	3	3	3	3	2	3	3	3	2	3	3	2	3	3	0	0	1	2	3	0	0	1	0	0	0	2	1	0	2	0	0	0	2	1
sp|Q16775|GLO2_HUMAN	sp|Q16775|GLO2_HUMAN	16	16	16	sp|Q16775|GLO2_HUMAN Hydroxyacylglutathione hydrolase, mitochondrial OS=Homo sapiens OX=9606 GN=HAGH PE=1 SV=2	1	16	16	16	6	8	6	7	7	4	3	4	3	4	2	3	0	5	4	5	5	4	2	3	3	4	3	3	1	1	3	3	3	1	2	4	3	2	2	3	4	8	9	9
sp|Q16774|KGUA_HUMAN	sp|Q16774|KGUA_HUMAN	17	17	17	sp|Q16774|KGUA_HUMAN Guanylate kinase OS=Homo sapiens OX=9606 GN=GUK1 PE=1 SV=2	1	17	17	17	4	2	3	3	0	0	0	0	0	0	0	0	0	0	0	0	0	0	0	0	0	0	0	0	0	0	0	0	0	0	0	0	0	0	0	1	14	17	14	4
sp|Q16773|KAT1_HUMAN	sp|Q16773|KAT1_HUMAN	6	6	6	sp|Q16773|KAT1_HUMAN Kynurenine--oxoglutarate transaminase 1 OS=Homo sapiens OX=9606 GN=KYAT1 PE=1 SV=1	1	6	6	6	0	0	0	0	0	0	0	0	0	0	0	0	0	0	0	0	0	0	0	0	0	0	0	0	0	0	2	6	1	0	0	0	0	0	0	0	0	0	0	0
sp|Q16762|THTR_HUMAN	sp|Q16762|THTR_HUMAN	21	21	21	sp|Q16762|THTR_HUMAN Thiosulfate sulfurtransferase OS=Homo sapiens OX=9606 GN=TST PE=1 SV=4	1	21	21	21	10	10	11	9	9	6	7	3	7	2	4	3	3	6	7	2	4	5	3	2	4	4	1	2	2	2	1	4	3	1	1	3	2	3	3	3	6	9	15	20
sp|Q16740|CLPP_HUMAN	sp|Q16740|CLPP_HUMAN	11	11	11	sp|Q16740|CLPP_HUMAN ATP-dependent Clp protease proteolytic subunit, mitochondrial OS=Homo sapiens OX=9606 GN=CLPP PE=1 SV=1	1	11	11	11	6	4	4	3	2	2	0	0	0	0	0	0	0	0	9	11	9	0	0	0	1	0	0	0	0	0	0	0	0	0	0	0	2	1	0	0	0	0	1	2
sp|Q16719|KYNU_HUMAN	sp|Q16719|KYNU_HUMAN	27	27	27	sp|Q16719|KYNU_HUMAN Kynureninase OS=Homo sapiens OX=9606 GN=KYNU PE=1 SV=1	1	27	27	27	6	7	6	7	4	0	0	0	0	0	0	0	0	0	1	1	0	0	0	0	1	0	0	0	6	18	22	7	0	0	0	0	0	0	0	0	1	0	3	1
sp|Q16698|DECR_HUMAN	sp|Q16698|DECR_HUMAN	16	16	16	sp|Q16698|DECR_HUMAN 2,4-dienoyl-CoA reductase [(3E)-enoyl-CoA-producing], mitochondrial OS=Homo sapiens OX=9606 GN=DECR1 PE=1 SV=1	1	16	16	16	5	4	5	4	6	7	6	6	3	3	1	0	0	1	3	7	6	7	10	11	9	4	7	5	5	3	9	13	11	9	1	1	2	0	0	0	0	0	2	1
sp|Q16658|FSCN1_HUMAN	sp|Q16658|FSCN1_HUMAN	24	24	24	sp|Q16658|FSCN1_HUMAN Fascin OS=Homo sapiens OX=9606 GN=FSCN1 PE=1 SV=3	1	24	24	24	5	7	4	1	1	0	0	0	0	0	0	0	0	0	0	0	0	0	0	0	0	1	0	0	0	0	0	0	0	0	0	0	0	1	1	13	20	21	9	2
sp|Q16651|PRSS8_HUMAN	sp|Q16651|PRSS8_HUMAN	3	3	3	sp|Q16651|PRSS8_HUMAN Prostasin OS=Homo sapiens OX=9606 GN=PRSS8 PE=1 SV=1	1	3	3	3	1	1	1	1	2	0	0	0	0	0	0	0	0	0	0	0	0	0	0	0	0	0	0	0	0	0	0	0	0	0	0	3	2	1	1	0	0	0	0	0
sp|Q16644|MAPK3_HUMAN	sp|Q16644|MAPK3_HUMAN	9	5	5	sp|Q16644|MAPK3_HUMAN MAP kinase-activated protein kinase 3 OS=Homo sapiens OX=9606 GN=MAPKAPK3 PE=1 SV=1	1	9	5	5	0	0	2	0	0	0	0	0	0	0	0	0	0	0	0	0	0	0	0	0	0	0	0	0	2	7	4	3	0	0	0	0	0	0	0	0	0	0	0	0
sp|Q16643|DREB_HUMAN	sp|Q16643|DREB_HUMAN	9	9	9	sp|Q16643|DREB_HUMAN Drebrin OS=Homo sapiens OX=9606 GN=DBN1 PE=1 SV=4	1	9	9	9	0	0	3	0	0	3	5	6	6	7	1	0	1	1	2	0	0	0	0	0	0	0	0	0	0	0	0	0	0	0	0	0	0	0	0	0	0	0	1	0
sp|Q16629|SRSF7_HUMAN;sp|P84103|SRSF3_HUMAN	sp|Q16629|SRSF7_HUMAN;sp|P84103|SRSF3_HUMAN	2;1	2;1	2;1	sp|Q16629|SRSF7_HUMAN Serine/arginine-rich splicing factor 7 OS=Homo sapiens OX=9606 GN=SRSF7 PE=1 SV=1;sp|P84103|SRSF3_HUMAN Serine/arginine-rich splicing factor 3 OS=Homo sapiens OX=9606 GN=SRSF3 PE=1 SV=1	2	2	2	2	0	0	0	1	1	2	1	0	0	0	0	0	0	0	0	0	0	0	0	0	0	0	0	0	0	0	0	0	0	0	0	0	0	0	0	0	0	0	0	0
sp|Q16626|MEA1_HUMAN	sp|Q16626|MEA1_HUMAN	2	2	2	sp|Q16626|MEA1_HUMAN Male-enhanced antigen 1 OS=Homo sapiens OX=9606 GN=MEA1 PE=1 SV=2	1	2	2	2	0	0	0	0	0	0	0	0	0	0	0	0	0	0	2	2	1	0	0	0	0	0	1	0	0	0	0	0	0	0	0	0	0	0	0	0	0	0	0	0
sp|Q16595|FRDA_HUMAN	sp|Q16595|FRDA_HUMAN	6	6	6	sp|Q16595|FRDA_HUMAN Frataxin, mitochondrial OS=Homo sapiens OX=9606 GN=FXN PE=1 SV=2	1	6	6	6	0	1	1	0	0	0	0	0	0	0	0	0	0	0	0	0	0	0	0	0	0	0	0	0	0	0	0	0	0	0	0	0	0	0	0	0	1	2	6	6
sp|Q16576|RBBP7_HUMAN	sp|Q16576|RBBP7_HUMAN	20	20	13	sp|Q16576|RBBP7_HUMAN Histone-binding protein RBBP7 OS=Homo sapiens OX=9606 GN=RBBP7 PE=1 SV=1	1	20	20	13	13	15	12	10	8	7	4	10	10	8	6	7	7	8	9	7	9	8	5	6	7	5	9	7	7	9	14	16	13	6	4	5	4	3	4	5	5	6	6	9
sp|Q16563|SYPL1_HUMAN	sp|Q16563|SYPL1_HUMAN	3	3	3	sp|Q16563|SYPL1_HUMAN Synaptophysin-like protein 1 OS=Homo sapiens OX=9606 GN=SYPL1 PE=1 SV=1	1	3	3	3	0	0	0	1	3	3	1	0	1	0	0	0	0	0	0	0	0	0	0	0	0	0	0	0	0	0	0	0	0	0	0	0	0	0	0	0	0	0	0	0
sp|Q16555|DPYL2_HUMAN;sp|Q14194|DPYL1_HUMAN	sp|Q16555|DPYL2_HUMAN	27;3	27;3	23;1	sp|Q16555|DPYL2_HUMAN Dihydropyrimidinase-related protein 2 OS=Homo sapiens OX=9606 GN=DPYSL2 PE=1 SV=1	2	27	27	23	16	19	18	18	14	8	7	9	6	3	5	4	9	17	18	25	25	24	24	24	19	6	7	4	2	1	5	7	5	5	1	7	9	6	3	6	10	10	15	10
sp|Q16543|CDC37_HUMAN	sp|Q16543|CDC37_HUMAN	15	15	15	sp|Q16543|CDC37_HUMAN Hsp90 co-chaperone Cdc37 OS=Homo sapiens OX=9606 GN=CDC37 PE=1 SV=1	1	15	15	15	8	10	9	7	7	2	5	3	4	7	8	11	9	10	7	10	8	8	8	8	8	11	9	7	7	3	2	3	5	2	2	3	5	5	4	3	2	5	6	5
sp|Q16540|RM23_HUMAN	sp|Q16540|RM23_HUMAN	7	7	7	sp|Q16540|RM23_HUMAN 39S ribosomal protein L23, mitochondrial OS=Homo sapiens OX=9606 GN=MRPL23 PE=1 SV=1	1	7	7	7	0	0	0	0	0	2	7	1	0	0	0	0	0	0	0	0	0	0	0	0	0	0	0	0	0	0	0	0	0	0	0	0	0	0	0	0	0	0	0	0
sp|Q16539|MK14_HUMAN	sp|Q16539|MK14_HUMAN	16	16	16	sp|Q16539|MK14_HUMAN Mitogen-activated protein kinase 14 OS=Homo sapiens OX=9606 GN=MAPK14 PE=1 SV=3	1	16	16	16	9	9	9	7	3	0	0	1	0	0	0	0	0	1	1	1	0	0	0	1	0	0	4	0	5	11	14	11	2	0	1	9	13	8	1	0	1	0	1	0
sp|Q16537|2A5E_HUMAN;sp|Q15173|2A5B_HUMAN	sp|Q16537|2A5E_HUMAN	10;2	9;1	9;1	sp|Q16537|2A5E_HUMAN Serine/threonine-protein phosphatase 2A 56 kDa regulatory subunit epsilon isoform OS=Homo sapiens OX=9606 GN=PPP2R5E PE=1 SV=1	2	10	9	9	0	0	0	0	0	0	0	0	0	0	0	0	0	0	0	0	0	3	7	10	5	0	0	0	0	0	0	0	0	0	0	0	0	0	0	0	0	0	0	0
sp|Q16531|DDB1_HUMAN	sp|Q16531|DDB1_HUMAN	61	61	61	sp|Q16531|DDB1_HUMAN DNA damage-binding protein 1 OS=Homo sapiens OX=9606 GN=DDB1 PE=1 SV=1	1	61	61	61	40	44	37	39	34	30	28	30	32	35	37	37	36	38	40	43	42	41	24	26	40	45	42	29	7	4	7	10	13	9	4	17	20	14	19	20	28	30	31	38
sp|Q16401|PSMD5_HUMAN	sp|Q16401|PSMD5_HUMAN	23	23	23	sp|Q16401|PSMD5_HUMAN 26S proteasome non-ATPase regulatory subunit 5 OS=Homo sapiens OX=9606 GN=PSMD5 PE=1 SV=3	1	23	23	23	6	8	8	8	6	8	10	16	17	14	8	7	8	13	20	21	18	11	2	5	2	1	0	0	0	0	0	0	0	0	0	0	0	1	1	0	2	0	2	1
sp|Q16222|UAP1_HUMAN	sp|Q16222|UAP1_HUMAN	15	13	13	sp|Q16222|UAP1_HUMAN UDP-N-acetylhexosamine pyrophosphorylase OS=Homo sapiens OX=9606 GN=UAP1 PE=1 SV=3	1	15	13	13	2	2	2	3	2	1	0	0	0	0	0	0	0	0	0	0	0	0	0	0	0	0	0	0	0	0	0	0	2	15	5	1	0	0	0	0	0	0	0	0
sp|Q16204|CCDC6_HUMAN	sp|Q16204|CCDC6_HUMAN	18	18	18	sp|Q16204|CCDC6_HUMAN Coiled-coil domain-containing protein 6 OS=Homo sapiens OX=9606 GN=CCDC6 PE=1 SV=2	1	18	18	18	1	2	0	2	1	2	1	0	1	2	2	4	10	15	18	11	8	3	1	1	1	0	0	0	0	0	0	0	0	0	0	0	1	0	0	0	0	0	0	1
sp|Q16186|ADRM1_HUMAN	sp|Q16186|ADRM1_HUMAN	9	9	9	sp|Q16186|ADRM1_HUMAN Proteasomal ubiquitin receptor ADRM1 OS=Homo sapiens OX=9606 GN=ADRM1 PE=1 SV=2	1	9	9	9	4	2	4	3	3	2	5	7	7	5	4	4	4	3	2	3	3	1	1	1	2	2	1	1	0	0	3	2	1	1	0	1	2	1	1	1	1	1	1	0
sp|Q16181|SEPT7_HUMAN	sp|Q16181|SEPT7_HUMAN	12	12	11	sp|Q16181|SEPT7_HUMAN Septin-7 OS=Homo sapiens OX=9606 GN=SEPTIN7 PE=1 SV=2	1	12	12	11	0	0	1	1	1	1	4	8	9	10	6	4	2	5	6	6	2	2	1	2	0	0	0	0	0	0	0	0	0	0	0	0	0	0	0	0	0	0	0	0
sp|Q15942|ZYX_HUMAN	sp|Q15942|ZYX_HUMAN	21	21	21	sp|Q15942|ZYX_HUMAN Zyxin OS=Homo sapiens OX=9606 GN=ZYX PE=1 SV=1	1	21	21	21	9	10	9	9	6	2	6	2	4	4	5	6	5	12	19	21	16	9	5	5	8	7	6	6	8	2	3	5	2	5	3	5	6	4	3	4	4	6	8	5
sp|Q15907|RB11B_HUMAN;sp|P62491|RB11A_HUMAN	sp|Q15907|RB11B_HUMAN;sp|P62491|RB11A_HUMAN	13;11	13;11	12;10	sp|Q15907|RB11B_HUMAN Ras-related protein Rab-11B OS=Homo sapiens OX=9606 GN=RAB11B PE=1 SV=4;sp|P62491|RB11A_HUMAN Ras-related protein Rab-11A OS=Homo sapiens OX=9606 GN=RAB11A PE=1 SV=3	2	13	13	12	9	9	8	10	11	9	8	3	4	2	2	3	2	3	3	3	4	3	1	2	3	2	0	0	1	1	1	0	8	5	2	5	12	10	10	10	11	9	8	5
sp|Q15904|VAS1_HUMAN	sp|Q15904|VAS1_HUMAN	1	1	1	sp|Q15904|VAS1_HUMAN V-type proton ATPase subunit S1 OS=Homo sapiens OX=9606 GN=ATP6AP1 PE=1 SV=2	1	1	1	1	0	0	1	1	1	0	0	0	0	0	0	0	0	0	0	0	0	0	0	0	0	0	0	0	0	0	0	0	0	0	0	0	0	0	0	0	0	0	0	0
sp|Q15847|ADIRF_HUMAN	sp|Q15847|ADIRF_HUMAN	4	4	4	sp|Q15847|ADIRF_HUMAN Adipogenesis regulatory factor OS=Homo sapiens OX=9606 GN=ADIRF PE=1 SV=1	1	4	4	4	1	1	1	1	1	1	1	1	1	1	0	1	1	1	1	1	1	1	0	1	1	1	2	1	1	1	1	1	1	1	0	1	1	1	3	3	4	3	2	1
sp|Q15843|NEDD8_HUMAN	sp|Q15843|NEDD8_HUMAN	4	4	4	sp|Q15843|NEDD8_HUMAN NEDD8 OS=Homo sapiens OX=9606 GN=NEDD8 PE=1 SV=1	1	4	4	4	3	3	3	2	0	1	0	1	1	0	0	1	0	0	1	0	1	1	1	1	1	0	0	1	2	0	0	0	0	0	0	0	0	0	0	1	1	1	1	1
sp|Q15836|VAMP3_HUMAN;sp|P63027|VAMP2_HUMAN	sp|Q15836|VAMP3_HUMAN	3;1	3;1	3;1	sp|Q15836|VAMP3_HUMAN Vesicle-associated membrane protein 3 OS=Homo sapiens OX=9606 GN=VAMP3 PE=1 SV=3	2	3	3	3	0	0	0	3	2	2	1	0	0	0	0	0	0	0	0	0	0	0	0	0	0	0	0	0	0	0	0	0	0	0	0	0	0	0	0	0	0	0	0	0
sp|Q15833|STXB2_HUMAN	sp|Q15833|STXB2_HUMAN	6	6	6	sp|Q15833|STXB2_HUMAN Syntaxin-binding protein 2 OS=Homo sapiens OX=9606 GN=STXBP2 PE=1 SV=2	1	6	6	6	0	1	0	0	0	0	0	0	0	0	0	0	0	0	0	0	0	0	0	0	0	0	0	0	0	0	0	0	0	0	0	0	1	5	0	0	0	0	0	0
sp|Q15819|UB2V2_HUMAN	sp|Q15819|UB2V2_HUMAN	10	5	5	sp|Q15819|UB2V2_HUMAN Ubiquitin-conjugating enzyme E2 variant 2 OS=Homo sapiens OX=9606 GN=UBE2V2 PE=1 SV=4	1	10	5	5	4	6	5	6	5	4	3	3	2	1	1	3	2	3	3	4	3	3	3	3	2	2	2	3	3	1	2	2	3	2	2	3	3	2	2	2	3	9	9	9
sp|Q15813|TBCE_HUMAN	sp|Q15813|TBCE_HUMAN	19	19	19	sp|Q15813|TBCE_HUMAN Tubulin-specific chaperone E OS=Homo sapiens OX=9606 GN=TBCE PE=1 SV=1	1	19	19	19	1	1	1	0	0	1	0	0	2	0	0	0	0	0	0	0	0	0	0	0	0	0	0	16	8	2	3	2	0	0	0	0	0	0	0	0	0	0	0	0
sp|Q15785|TOM34_HUMAN	sp|Q15785|TOM34_HUMAN	10	10	10	sp|Q15785|TOM34_HUMAN Mitochondrial import receptor subunit TOM34 OS=Homo sapiens OX=9606 GN=TOMM34 PE=1 SV=2	1	10	10	10	0	0	0	0	0	0	0	0	0	0	0	0	0	0	0	0	0	0	0	0	0	0	0	0	0	0	0	0	0	0	0	1	1	3	1	2	2	7	5	4
sp|Q15777|MPPD2_HUMAN;sp|O15442|MPPD1_HUMAN	sp|Q15777|MPPD2_HUMAN	8;1	8;1	8;1	sp|Q15777|MPPD2_HUMAN Metallophosphoesterase MPPED2 OS=Homo sapiens OX=9606 GN=MPPED2 PE=1 SV=1	2	8	8	8	0	0	0	0	0	0	0	0	0	0	0	0	0	0	0	0	0	0	0	0	0	0	0	0	0	0	0	0	0	0	0	0	0	0	0	0	7	7	2	0
sp|Q15773|MLF2_HUMAN	sp|Q15773|MLF2_HUMAN	4	4	4	sp|Q15773|MLF2_HUMAN Myeloid leukemia factor 2 OS=Homo sapiens OX=9606 GN=MLF2 PE=1 SV=1	1	4	4	4	0	0	0	0	0	0	0	0	3	3	4	1	0	1	0	0	0	0	0	0	0	0	0	0	0	0	0	0	0	0	0	0	0	0	0	0	0	0	0	0
sp|Q15758|AAAT_HUMAN	sp|Q15758|AAAT_HUMAN	10	10	10	sp|Q15758|AAAT_HUMAN Neutral amino acid transporter B(0) OS=Homo sapiens OX=9606 GN=SLC1A5 PE=1 SV=2	1	10	10	10	0	1	6	5	9	4	1	0	0	0	0	0	0	0	0	0	0	0	0	0	0	0	0	0	0	0	0	0	0	0	0	0	0	0	0	0	0	0	0	0
sp|Q15750|TAB1_HUMAN	sp|Q15750|TAB1_HUMAN	3	3	3	sp|Q15750|TAB1_HUMAN TGF-beta-activated kinase 1 and MAP3K7-binding protein 1 OS=Homo sapiens OX=9606 GN=TAB1 PE=1 SV=1	1	3	3	3	0	0	0	0	0	0	0	0	0	0	0	0	0	0	1	1	0	2	0	0	0	0	0	0	0	0	0	1	0	0	0	0	0	0	0	0	0	0	0	0
sp|Q15746|MYLK_HUMAN	sp|Q15746|MYLK_HUMAN	3	3	3	sp|Q15746|MYLK_HUMAN Myosin light chain kinase, smooth muscle OS=Homo sapiens OX=9606 GN=MYLK PE=1 SV=4	1	3	3	3	1	1	2	1	1	1	1	0	1	1	0	0	0	1	1	1	2	1	2	0	1	1	1	1	1	1	1	1	1	1	1	1	1	1	0	0	0	0	2	1
sp|Q15738|NSDHL_HUMAN	sp|Q15738|NSDHL_HUMAN	10	10	10	sp|Q15738|NSDHL_HUMAN Sterol-4-alpha-carboxylate 3-dehydrogenase, decarboxylating OS=Homo sapiens OX=9606 GN=NSDHL PE=1 SV=2	1	10	10	10	0	0	0	1	9	7	4	1	0	0	0	0	0	0	0	0	0	0	0	0	0	0	0	1	0	0	0	0	0	0	0	0	0	0	0	0	0	0	0	0
sp|Q15717|ELAV1_HUMAN	sp|Q15717|ELAV1_HUMAN	5	5	5	sp|Q15717|ELAV1_HUMAN ELAV-like protein 1 OS=Homo sapiens OX=9606 GN=ELAVL1 PE=1 SV=2	1	5	5	5	0	0	0	1	4	3	2	1	0	0	0	0	0	0	0	0	0	0	0	0	0	0	0	0	0	0	0	0	0	0	0	0	0	0	0	0	0	1	0	0
sp|Q15714|T22D1_HUMAN	sp|Q15714|T22D1_HUMAN	4	2	2	sp|Q15714|T22D1_HUMAN TSC22 domain family protein 1 OS=Homo sapiens OX=9606 GN=TSC22D1 PE=1 SV=3	1	4	2	2	1	1	1	1	0	1	3	3	4	3	2	1	1	0	0	0	0	1	0	1	0	0	1	0	0	0	0	0	0	1	0	0	1	0	0	0	0	0	0	1
sp|Q15691|MARE1_HUMAN	sp|Q15691|MARE1_HUMAN	18	18	16	sp|Q15691|MARE1_HUMAN Microtubule-associated protein RP/EB family member 1 OS=Homo sapiens OX=9606 GN=MAPRE1 PE=1 SV=3	1	18	18	16	10	11	10	10	7	5	9	3	4	1	1	3	2	2	7	4	5	3	2	6	4	10	16	14	13	11	8	4	0	1	2	4	5	5	2	3	4	3	8	10
sp|Q15654|TRIP6_HUMAN	sp|Q15654|TRIP6_HUMAN	8	8	8	sp|Q15654|TRIP6_HUMAN Thyroid receptor-interacting protein 6 OS=Homo sapiens OX=9606 GN=TRIP6 PE=1 SV=3	1	8	8	8	1	1	0	1	0	0	0	0	0	0	0	0	0	0	0	0	0	0	0	0	0	0	6	6	3	2	1	1	0	0	0	0	0	0	0	0	1	0	0	0
sp|Q15653|IKBB_HUMAN	sp|Q15653|IKBB_HUMAN	5	5	5	sp|Q15653|IKBB_HUMAN NF-kappa-B inhibitor beta OS=Homo sapiens OX=9606 GN=NFKBIB PE=1 SV=2	1	5	5	5	0	0	0	0	0	0	0	0	0	3	3	3	4	0	0	0	0	0	0	0	0	0	0	0	0	0	0	0	0	0	0	0	0	0	0	0	0	0	0	0
sp|Q15646|OASL_HUMAN	sp|Q15646|OASL_HUMAN	1	1	1	sp|Q15646|OASL_HUMAN 2-5-oligoadenylate synthase-like protein OS=Homo sapiens OX=9606 GN=OASL PE=1 SV=2	1	1	1	1	0	0	0	0	1	0	1	0	0	0	0	0	0	0	0	0	0	0	0	0	0	0	0	0	0	0	0	0	0	0	0	0	0	0	0	0	0	0	0	0
sp|Q15643|TRIPB_HUMAN	sp|Q15643|TRIPB_HUMAN	28	28	28	sp|Q15643|TRIPB_HUMAN Thyroid receptor-interacting protein 11 OS=Homo sapiens OX=9606 GN=TRIP11 PE=1 SV=3	1	28	28	28	0	0	0	0	0	22	7	1	0	0	0	0	0	0	0	0	0	0	0	1	1	1	1	1	0	0	0	0	0	0	0	0	0	0	0	0	0	0	1	0
sp|Q15642|CIP4_HUMAN	sp|Q15642|CIP4_HUMAN	10	10	10	sp|Q15642|CIP4_HUMAN Cdc42-interacting protein 4 OS=Homo sapiens OX=9606 GN=TRIP10 PE=1 SV=3	1	10	10	10	0	0	0	0	0	0	0	0	0	0	0	0	6	8	1	0	0	0	0	0	0	0	0	0	0	0	0	0	0	0	0	0	0	0	0	0	0	0	0	0
sp|Q15637|SF01_HUMAN	sp|Q15637|SF01_HUMAN	12	12	12	sp|Q15637|SF01_HUMAN Splicing factor 1 OS=Homo sapiens OX=9606 GN=SF1 PE=1 SV=4	1	12	12	12	2	4	3	4	6	2	1	1	1	1	0	1	3	4	5	6	11	11	9	6	6	3	4	4	3	1	0	0	0	1	0	0	2	0	0	0	1	1	1	1
sp|Q15633|TRBP2_HUMAN	sp|Q15633|TRBP2_HUMAN	3	3	3	sp|Q15633|TRBP2_HUMAN RISC-loading complex subunit TARBP2 OS=Homo sapiens OX=9606 GN=TARBP2 PE=1 SV=3	1	3	3	3	0	0	0	0	0	0	0	0	0	0	0	0	1	2	0	0	0	0	0	0	0	0	0	0	0	0	0	0	0	0	0	0	0	0	0	0	0	0	0	0
sp|Q15631|TSN_HUMAN	sp|Q15631|TSN_HUMAN	16	16	16	sp|Q15631|TSN_HUMAN Translin OS=Homo sapiens OX=9606 GN=TSN PE=1 SV=1	1	16	16	16	10	10	10	7	6	5	5	4	5	6	5	5	4	5	7	13	16	14	11	8	4	2	4	4	2	2	1	2	4	3	2	5	4	3	2	4	4	4	8	6
sp|Q15628|TRADD_HUMAN	sp|Q15628|TRADD_HUMAN	2	2	2	sp|Q15628|TRADD_HUMAN Tumor necrosis factor receptor type 1-associated DEATH domain protein OS=Homo sapiens OX=9606 GN=TRADD PE=1 SV=2	1	2	2	2	0	0	0	0	0	0	0	0	0	0	0	0	0	0	0	0	0	0	0	0	0	0	0	0	0	0	0	0	0	0	2	0	0	0	0	0	0	0	0	0
sp|Q15527|SURF2_HUMAN	sp|Q15527|SURF2_HUMAN	6	6	6	sp|Q15527|SURF2_HUMAN Surfeit locus protein 2 OS=Homo sapiens OX=9606 GN=SURF2 PE=1 SV=3	1	6	6	6	0	0	0	0	0	0	0	0	0	0	0	0	0	0	1	1	0	0	3	5	0	0	0	0	0	0	0	0	0	0	0	0	0	0	0	0	0	0	0	0
sp|Q15465|SHH_HUMAN	sp|Q15465|SHH_HUMAN	2	2	2	sp|Q15465|SHH_HUMAN Sonic hedgehog protein OS=Homo sapiens OX=9606 GN=SHH PE=1 SV=1	1	2	2	2	0	0	0	0	0	1	1	1	0	0	0	0	0	0	0	0	0	0	0	0	0	0	0	0	0	0	0	0	0	0	0	0	0	0	0	1	2	1	1	1
sp|Q15459|SF3A1_HUMAN	sp|Q15459|SF3A1_HUMAN	25	25	25	sp|Q15459|SF3A1_HUMAN Splicing factor 3A subunit 1 OS=Homo sapiens OX=9606 GN=SF3A1 PE=1 SV=1	1	25	25	25	0	1	1	0	0	4	11	5	14	21	10	7	1	1	1	0	0	0	0	1	1	2	2	0	0	0	0	0	0	0	0	0	0	0	2	2	2	0	0	0
sp|Q15437|SC23B_HUMAN	sp|Q15437|SC23B_HUMAN	17	14	14	sp|Q15437|SC23B_HUMAN Protein transport protein Sec23B OS=Homo sapiens OX=9606 GN=SEC23B PE=1 SV=2	1	17	14	14	5	2	5	4	3	6	3	2	1	1	1	1	1	2	6	14	14	11	3	3	1	1	1	1	0	0	0	0	0	0	1	4	4	2	1	1	1	1	1	1
sp|Q15436|SC23A_HUMAN	sp|Q15436|SC23A_HUMAN	22	22	19	sp|Q15436|SC23A_HUMAN Protein transport protein Sec23A OS=Homo sapiens OX=9606 GN=SEC23A PE=1 SV=2	1	22	22	19	3	5	7	5	3	9	4	2	1	1	1	1	1	5	16	18	16	10	4	2	2	1	1	1	0	0	0	0	0	0	1	1	1	1	1	1	1	1	1	1
sp|Q15435|PP1R7_HUMAN	sp|Q15435|PP1R7_HUMAN	23	23	23	sp|Q15435|PP1R7_HUMAN Protein phosphatase 1 regulatory subunit 7 OS=Homo sapiens OX=9606 GN=PPP1R7 PE=1 SV=1	1	23	23	23	12	9	12	13	6	6	5	2	1	1	0	1	2	3	6	6	6	13	21	23	18	11	8	9	3	0	2	12	9	4	1	4	6	3	5	6	5	5	8	6
sp|Q15428|SF3A2_HUMAN	sp|Q15428|SF3A2_HUMAN	6	6	6	sp|Q15428|SF3A2_HUMAN Splicing factor 3A subunit 2 OS=Homo sapiens OX=9606 GN=SF3A2 PE=1 SV=2	1	6	6	6	0	0	0	0	0	2	2	0	4	4	3	1	0	1	0	0	0	0	0	0	0	0	0	0	0	0	0	0	0	0	0	0	0	0	0	0	0	0	0	0
sp|Q15427|SF3B4_HUMAN	sp|Q15427|SF3B4_HUMAN	3	3	3	sp|Q15427|SF3B4_HUMAN Splicing factor 3B subunit 4 OS=Homo sapiens OX=9606 GN=SF3B4 PE=1 SV=1	1	3	3	3	0	0	0	0	0	2	1	0	0	0	0	0	0	0	0	0	0	0	0	0	0	0	0	0	0	0	0	0	0	0	0	0	0	0	1	0	0	0	0	0
sp|Q15424|SAFB1_HUMAN	sp|Q15424|SAFB1_HUMAN	12	12	6	sp|Q15424|SAFB1_HUMAN Scaffold attachment factor B1 OS=Homo sapiens OX=9606 GN=SAFB PE=1 SV=4	1	12	12	6	2	3	4	2	1	0	1	0	0	0	0	0	2	6	8	5	5	2	1	5	1	0	0	0	0	0	0	0	0	0	0	0	0	0	0	0	0	0	1	1
sp|Q15404|RSU1_HUMAN	sp|Q15404|RSU1_HUMAN	10	10	10	sp|Q15404|RSU1_HUMAN Ras suppressor protein 1 OS=Homo sapiens OX=9606 GN=RSU1 PE=1 SV=3	1	10	10	10	2	2	2	2	2	0	0	0	0	0	0	0	0	0	0	0	0	0	0	0	1	0	0	0	1	0	0	0	0	0	0	0	0	0	0	0	0	9	9	8
sp|Q15393|SF3B3_HUMAN	sp|Q15393|SF3B3_HUMAN	53	53	53	sp|Q15393|SF3B3_HUMAN Splicing factor 3B subunit 3 OS=Homo sapiens OX=9606 GN=SF3B3 PE=1 SV=4	1	53	53	53	26	28	25	23	21	27	26	6	5	3	4	2	2	7	12	11	11	22	34	45	38	24	2	2	0	0	0	2	2	0	2	2	3	2	2	3	6	10	10	9
sp|Q15392|DHC24_HUMAN	sp|Q15392|DHC24_HUMAN	2	2	2	sp|Q15392|DHC24_HUMAN Delta(24)-sterol reductase OS=Homo sapiens OX=9606 GN=DHCR24 PE=1 SV=2	1	2	2	2	0	0	0	0	2	2	0	0	0	0	0	0	0	0	0	0	0	0	0	0	0	0	0	0	0	0	0	0	0	0	0	0	0	0	0	0	0	0	0	0
sp|Q15382|RHEB_HUMAN	sp|Q15382|RHEB_HUMAN	8	8	8	sp|Q15382|RHEB_HUMAN GTP-binding protein Rheb OS=Homo sapiens OX=9606 GN=RHEB PE=1 SV=1	1	8	8	8	2	2	4	3	3	1	1	0	0	0	0	0	0	0	0	0	0	0	0	0	0	0	0	0	0	0	0	0	0	0	0	0	0	0	0	0	0	0	4	7
sp|Q15370|ELOB_HUMAN	sp|Q15370|ELOB_HUMAN	12	12	12	sp|Q15370|ELOB_HUMAN Elongin-B OS=Homo sapiens OX=9606 GN=ELOB PE=1 SV=1	1	12	12	12	10	9	9	8	6	5	6	6	6	5	5	5	6	6	6	6	6	6	4	4	4	4	2	5	4	5	6	9	7	9	7	5	4	5	8	7	6	4	5	6
sp|Q15369|ELOC_HUMAN	sp|Q15369|ELOC_HUMAN	8	8	8	sp|Q15369|ELOC_HUMAN Elongin-C OS=Homo sapiens OX=9606 GN=ELOC PE=1 SV=1	1	8	8	8	5	5	7	5	6	3	3	3	4	4	5	5	5	5	6	6	5	5	4	5	5	5	5	3	5	3	6	6	6	6	3	4	4	4	3	4	4	5	4	5
sp|Q15366|PCBP2_HUMAN	sp|Q15366|PCBP2_HUMAN	13	9	8	sp|Q15366|PCBP2_HUMAN Poly(rC)-binding protein 2 OS=Homo sapiens OX=9606 GN=PCBP2 PE=1 SV=1	1	13	9	8	5	6	6	5	7	5	7	6	7	7	5	5	5	4	4	4	5	3	4	3	5	4	1	3	4	1	5	7	7	8	7	7	7	9	8	6	4	4	5	5
sp|Q15365|PCBP1_HUMAN	sp|Q15365|PCBP1_HUMAN	16	16	12	sp|Q15365|PCBP1_HUMAN Poly(rC)-binding protein 1 OS=Homo sapiens OX=9606 GN=PCBP1 PE=1 SV=2	1	16	16	12	6	8	7	5	8	8	9	6	6	6	4	5	5	6	4	4	4	4	6	5	5	4	3	4	3	2	1	6	8	14	12	11	10	10	10	7	5	6	5	6
sp|Q15363|TMED2_HUMAN	sp|Q15363|TMED2_HUMAN	3	3	3	sp|Q15363|TMED2_HUMAN Transmembrane emp24 domain-containing protein 2 OS=Homo sapiens OX=9606 GN=TMED2 PE=1 SV=1	1	3	3	3	0	0	0	2	2	1	0	0	0	0	0	0	0	0	0	0	0	0	0	0	0	0	0	0	0	0	0	0	0	0	0	0	0	0	0	0	0	0	0	0
sp|Q15334|L2GL1_HUMAN	sp|Q15334|L2GL1_HUMAN	4	4	4	sp|Q15334|L2GL1_HUMAN Lethal(2) giant larvae protein homolog 1 OS=Homo sapiens OX=9606 GN=LLGL1 PE=1 SV=3	1	4	4	4	0	0	0	0	0	0	0	0	0	0	0	0	3	1	0	0	0	0	0	0	0	0	0	0	0	0	0	0	0	0	0	0	0	0	0	0	0	0	0	0
sp|Q15323|K1H1_HUMAN;CON__Q9UE12;CON__Q15323	sp|Q15323|K1H1_HUMAN;CON__Q9UE12;CON__Q15323	11;11;11	9;9;9	0;0;0	sp|Q15323|K1H1_HUMAN Keratin, type I cuticular Ha1 OS=Homo sapiens OX=9606 GN=KRT31 PE=1 SV=3;;	3	11	9	0	1	1	1	1	1	1	2	1	1	1	1	1	1	1	10	1	1	1	1	1	1	1	1	1	1	1	1	1	1	1	1	1	1	1	1	1	1	1	1	1
sp|Q15293|RCN1_HUMAN	sp|Q15293|RCN1_HUMAN	16	16	16	sp|Q15293|RCN1_HUMAN Reticulocalbin-1 OS=Homo sapiens OX=9606 GN=RCN1 PE=1 SV=1	1	16	16	16	6	7	7	5	4	0	2	1	1	2	1	1	0	1	3	1	2	2	1	6	12	14	10	4	1	0	0	0	1	0	1	0	0	1	2	1	2	2	3	4
sp|Q15291|RBBP5_HUMAN	sp|Q15291|RBBP5_HUMAN	7	7	7	sp|Q15291|RBBP5_HUMAN Retinoblastoma-binding protein 5 OS=Homo sapiens OX=9606 GN=RBBP5 PE=1 SV=2	1	7	7	7	0	0	1	0	0	0	1	0	1	1	3	5	5	3	2	3	0	2	2	6	2	1	0	0	0	0	0	0	0	0	0	0	0	0	0	0	0	0	0	0
sp|Q15286|RAB35_HUMAN;sp|Q15771|RAB30_HUMAN	sp|Q15286|RAB35_HUMAN	6;1	6;1	6;1	sp|Q15286|RAB35_HUMAN Ras-related protein Rab-35 OS=Homo sapiens OX=9606 GN=RAB35 PE=1 SV=1	2	6	6	6	0	0	1	0	4	2	1	0	0	0	0	0	0	0	0	0	0	0	0	0	0	0	0	0	0	0	0	0	3	3	0	0	0	2	3	3	2	3	0	0
sp|Q15276|RABE1_HUMAN	sp|Q15276|RABE1_HUMAN	41	41	41	sp|Q15276|RABE1_HUMAN Rab GTPase-binding effector protein 1 OS=Homo sapiens OX=9606 GN=RABEP1 PE=1 SV=2	1	41	41	41	4	3	5	2	2	0	36	35	19	9	3	2	0	0	0	0	0	0	0	0	1	0	0	0	0	0	0	0	0	0	0	1	1	0	0	1	1	0	2	1
sp|Q15274|NADC_HUMAN	sp|Q15274|NADC_HUMAN	5	5	5	sp|Q15274|NADC_HUMAN Nicotinate-nucleotide pyrophosphorylase [carboxylating] OS=Homo sapiens OX=9606 GN=QPRT PE=1 SV=3	1	5	5	5	0	0	0	0	0	0	0	0	0	0	0	0	0	0	0	0	0	0	0	5	4	0	0	0	0	0	0	0	0	0	0	0	0	0	0	0	0	0	0	0
sp|Q15262|PTPRK_HUMAN	sp|Q15262|PTPRK_HUMAN	14	14	14	sp|Q15262|PTPRK_HUMAN Receptor-type tyrosine-protein phosphatase kappa OS=Homo sapiens OX=9606 GN=PTPRK PE=1 SV=2	1	14	14	14	0	0	0	0	0	0	0	0	0	0	0	0	0	0	6	11	11	1	0	0	0	0	0	0	0	0	0	0	1	0	0	0	0	0	0	0	0	0	0	0
sp|Q15257|PTPA_HUMAN	sp|Q15257|PTPA_HUMAN	19	19	19	sp|Q15257|PTPA_HUMAN Serine/threonine-protein phosphatase 2A activator OS=Homo sapiens OX=9606 GN=PTPA PE=1 SV=3	1	19	19	19	13	11	13	11	11	9	8	8	10	8	8	6	6	9	10	10	10	9	9	6	10	7	7	6	7	5	9	6	4	8	11	12	14	15	14	12	11	10	11	10
sp|Q15233|NONO_HUMAN	sp|Q15233|NONO_HUMAN	4	4	4	sp|Q15233|NONO_HUMAN Non-POU domain-containing octamer-binding protein OS=Homo sapiens OX=9606 GN=NONO PE=1 SV=4	1	4	4	4	0	0	0	0	1	0	1	0	0	0	0	0	0	1	1	1	1	0	0	0	0	0	1	0	0	0	1	0	1	0	0	0	0	0	0	0	0	0	0	0
sp|Q15223|NECT1_HUMAN	sp|Q15223|NECT1_HUMAN	3	3	3	sp|Q15223|NECT1_HUMAN Nectin-1 OS=Homo sapiens OX=9606 GN=NECTIN1 PE=1 SV=3	1	3	3	3	1	1	1	0	0	0	0	0	0	0	0	0	0	0	0	0	0	0	0	0	0	0	0	2	3	0	0	0	0	0	0	0	0	0	0	0	0	0	0	0
sp|Q15208|STK38_HUMAN;sp|Q9Y2H1|ST38L_HUMAN	sp|Q15208|STK38_HUMAN	3;1	3;1	3;1	sp|Q15208|STK38_HUMAN Serine/threonine-protein kinase 38 OS=Homo sapiens OX=9606 GN=STK38 PE=1 SV=1	2	3	3	3	0	0	1	0	0	0	0	0	0	0	0	0	0	0	0	0	0	0	0	0	0	0	0	0	0	0	0	2	1	0	0	0	0	0	0	0	0	0	0	0
sp|Q15185|TEBP_HUMAN	sp|Q15185|TEBP_HUMAN	11	11	11	sp|Q15185|TEBP_HUMAN Prostaglandin E synthase 3 OS=Homo sapiens OX=9606 GN=PTGES3 PE=1 SV=1	1	11	11	11	9	9	10	8	8	6	5	4	4	3	4	3	4	4	6	5	6	4	5	6	7	6	4	4	4	4	5	7	9	10	10	8	8	6	6	7	6	8	6	9
sp|Q15181|IPYR_HUMAN	sp|Q15181|IPYR_HUMAN	25	25	25	sp|Q15181|IPYR_HUMAN Inorganic pyrophosphatase OS=Homo sapiens OX=9606 GN=PPA1 PE=1 SV=2	1	25	25	25	21	22	22	20	17	14	14	15	16	13	15	16	15	18	15	16	15	15	14	12	11	14	11	14	11	9	9	11	12	22	22	22	21	18	14	11	17	16	14	18
sp|Q15172|2A5A_HUMAN	sp|Q15172|2A5A_HUMAN	3	3	3	sp|Q15172|2A5A_HUMAN Serine/threonine-protein phosphatase 2A 56 kDa regulatory subunit alpha isoform OS=Homo sapiens OX=9606 GN=PPP2R5A PE=1 SV=1	1	3	3	3	0	0	0	0	0	0	0	0	0	0	0	0	0	0	0	0	0	0	2	2	0	0	0	0	0	0	0	0	0	0	0	0	0	0	0	0	0	0	0	0
sp|Q15170|TCAL1_HUMAN	sp|Q15170|TCAL1_HUMAN	3	3	3	sp|Q15170|TCAL1_HUMAN Transcription elongation factor A protein-like 1 OS=Homo sapiens OX=9606 GN=TCEAL1 PE=1 SV=2	1	3	3	3	0	0	0	0	0	1	0	0	0	0	0	0	0	0	0	0	2	0	0	0	0	0	0	0	0	0	2	0	0	0	0	0	0	0	0	0	0	0	0	0
sp|Q15149|PLEC_HUMAN	sp|Q15149|PLEC_HUMAN	83	83	77	sp|Q15149|PLEC_HUMAN Plectin OS=Homo sapiens OX=9606 GN=PLEC PE=1 SV=3	1	83	83	77	3	8	12	9	1	2	3	8	7	31	16	19	21	16	19	10	3	8	9	3	1	5	8	5	6	8	1	0	0	0	0	0	1	0	1	1	1	0	1	5
sp|Q15147|PLCB4_HUMAN	sp|Q15147|PLCB4_HUMAN	2	2	2	sp|Q15147|PLCB4_HUMAN 1-phosphatidylinositol 4,5-bisphosphate phosphodiesterase beta-4 OS=Homo sapiens OX=9606 GN=PLCB4 PE=1 SV=3	1	2	2	2	0	0	0	0	0	0	0	0	0	0	0	0	0	0	0	0	0	0	0	0	0	0	2	0	0	0	0	0	0	0	0	0	0	0	0	0	0	0	0	0
sp|Q15126|PMVK_HUMAN	sp|Q15126|PMVK_HUMAN	11	11	11	sp|Q15126|PMVK_HUMAN Phosphomevalonate kinase OS=Homo sapiens OX=9606 GN=PMVK PE=1 SV=3	1	11	11	11	0	0	0	0	0	0	0	0	0	0	0	0	0	0	0	0	0	0	0	0	0	0	0	0	0	0	0	0	0	0	0	0	0	0	0	0	9	10	7	0
sp|Q15121|PEA15_HUMAN	sp|Q15121|PEA15_HUMAN	9	9	9	sp|Q15121|PEA15_HUMAN Astrocytic phosphoprotein PEA-15 OS=Homo sapiens OX=9606 GN=PEA15 PE=1 SV=2	1	9	9	9	7	5	7	6	4	6	5	5	3	1	4	3	3	5	3	6	6	5	4	4	4	4	4	1	1	0	2	2	2	6	7	9	9	7	6	6	5	5	3	5
sp|Q15102|PA1B3_HUMAN	sp|Q15102|PA1B3_HUMAN	17	17	17	sp|Q15102|PA1B3_HUMAN Platelet-activating factor acetylhydrolase IB subunit alpha1 OS=Homo sapiens OX=9606 GN=PAFAH1B3 PE=1 SV=1	1	17	17	17	10	9	9	9	7	8	5	4	4	5	4	5	5	7	6	7	4	7	8	5	7	6	7	9	8	4	6	15	14	11	6	6	6	7	6	7	6	6	9	9
sp|Q15084|PDIA6_HUMAN	sp|Q15084|PDIA6_HUMAN	20	20	20	sp|Q15084|PDIA6_HUMAN Protein disulfide-isomerase A6 OS=Homo sapiens OX=9606 GN=PDIA6 PE=1 SV=1	1	20	20	20	12	12	15	12	13	11	11	8	10	10	13	10	13	16	15	14	11	13	13	14	15	13	13	14	10	9	10	8	8	10	9	7	8	8	8	8	8	8	7	9
sp|Q15075|EEA1_HUMAN	sp|Q15075|EEA1_HUMAN	82	82	82	sp|Q15075|EEA1_HUMAN Early endosome antigen 1 OS=Homo sapiens OX=9606 GN=EEA1 PE=1 SV=2	1	82	82	82	12	18	10	13	80	65	50	29	22	12	1	2	1	1	0	2	1	0	0	2	0	0	0	0	0	0	0	0	0	0	0	0	0	0	0	0	0	1	6	2
sp|Q15067|ACOX1_HUMAN	sp|Q15067|ACOX1_HUMAN	24	24	24	sp|Q15067|ACOX1_HUMAN Peroxisomal acyl-coenzyme A oxidase 1 OS=Homo sapiens OX=9606 GN=ACOX1 PE=1 SV=3	1	24	24	24	6	9	10	5	4	1	1	1	0	0	0	1	0	0	2	1	0	0	0	0	1	0	1	8	16	16	14	9	0	0	0	0	0	0	0	3	0	2	1	1
sp|Q15057|ACAP2_HUMAN	sp|Q15057|ACAP2_HUMAN	7	7	6	sp|Q15057|ACAP2_HUMAN Arf-GAP with coiled-coil, ANK repeat and PH domain-containing protein 2 OS=Homo sapiens OX=9606 GN=ACAP2 PE=1 SV=3	1	7	7	6	0	0	0	0	0	0	0	0	0	0	0	0	5	3	0	0	0	0	0	0	0	0	0	0	0	0	0	0	1	0	0	0	0	0	0	0	0	0	0	0
sp|Q15056|IF4H_HUMAN	sp|Q15056|IF4H_HUMAN	12	12	12	sp|Q15056|IF4H_HUMAN Eukaryotic translation initiation factor 4H OS=Homo sapiens OX=9606 GN=EIF4H PE=1 SV=5	1	12	12	12	7	7	6	6	4	2	2	2	0	0	0	2	4	4	4	3	2	3	3	3	3	3	1	2	1	2	2	2	2	5	8	9	11	6	6	6	5	5	5	5
sp|Q15046|SYK_HUMAN	sp|Q15046|SYK_HUMAN	32	32	32	sp|Q15046|SYK_HUMAN Lysine--tRNA ligase OS=Homo sapiens OX=9606 GN=KARS1 PE=1 SV=3	1	32	32	32	17	17	22	22	23	24	28	26	22	23	16	16	19	20	19	23	21	21	15	13	14	11	7	6	8	5	7	9	12	9	4	15	11	10	10	11	12	8	16	15
sp|Q15031|SYLM_HUMAN	sp|Q15031|SYLM_HUMAN	15	15	15	sp|Q15031|SYLM_HUMAN Probable leucine--tRNA ligase, mitochondrial OS=Homo sapiens OX=9606 GN=LARS2 PE=1 SV=2	1	15	15	15	0	0	1	0	0	0	0	0	0	0	0	0	0	0	0	0	0	0	0	0	0	0	0	0	13	9	3	1	0	0	0	0	0	0	0	0	0	0	0	0
sp|Q15029|U5S1_HUMAN	sp|Q15029|U5S1_HUMAN	17	16	16	sp|Q15029|U5S1_HUMAN 116 kDa U5 small nuclear ribonucleoprotein component OS=Homo sapiens OX=9606 GN=EFTUD2 PE=1 SV=1	1	17	16	16	1	3	2	2	4	4	4	12	8	2	1	1	1	1	1	1	1	3	1	1	1	1	1	1	1	1	1	1	1	1	1	1	1	1	1	1	1	1	1	1
sp|Q15024|EXOS7_HUMAN	sp|Q15024|EXOS7_HUMAN	8	8	8	sp|Q15024|EXOS7_HUMAN Exosome complex component RRP42 OS=Homo sapiens OX=9606 GN=EXOSC7 PE=1 SV=3	1	8	8	8	0	0	0	0	0	0	0	0	0	0	0	0	0	1	4	4	1	0	0	0	7	1	0	0	0	0	0	0	0	0	0	0	0	0	0	0	0	0	0	0
sp|Q15020|SART3_HUMAN	sp|Q15020|SART3_HUMAN	38	38	38	sp|Q15020|SART3_HUMAN Squamous cell carcinoma antigen recognized by T-cells 3 OS=Homo sapiens OX=9606 GN=SART3 PE=1 SV=1	1	38	38	38	2	3	6	7	1	1	22	33	36	32	16	3	0	1	2	0	0	0	0	0	0	0	0	0	0	0	0	0	0	0	0	0	0	0	0	0	0	0	0	0
sp|Q15019|SEPT2_HUMAN	sp|Q15019|SEPT2_HUMAN	12	12	12	sp|Q15019|SEPT2_HUMAN Septin-2 OS=Homo sapiens OX=9606 GN=SEPTIN2 PE=1 SV=1	1	12	12	12	1	3	1	1	1	1	4	8	9	10	5	3	2	5	5	4	5	0	1	1	1	0	0	0	0	0	0	0	0	0	0	0	0	0	0	0	0	0	0	1
sp|Q15018|ABRX2_HUMAN	sp|Q15018|ABRX2_HUMAN	11	11	11	sp|Q15018|ABRX2_HUMAN BRISC complex subunit Abraxas 2 OS=Homo sapiens OX=9606 GN=ABRAXAS2 PE=1 SV=2	1	11	11	11	0	0	0	0	0	0	0	5	10	6	4	2	4	3	0	0	0	0	0	0	0	0	0	0	0	0	0	0	0	0	0	0	0	1	0	0	0	0	0	0
sp|Q15012|LAP4A_HUMAN	sp|Q15012|LAP4A_HUMAN	2	2	2	sp|Q15012|LAP4A_HUMAN Lysosomal-associated transmembrane protein 4A OS=Homo sapiens OX=9606 GN=LAPTM4A PE=1 SV=1	1	2	2	2	0	0	0	2	2	0	0	0	0	0	0	0	0	0	0	0	0	0	0	0	0	0	0	0	0	0	0	0	0	0	0	0	0	0	0	0	0	0	0	0
sp|Q15008|PSMD6_HUMAN	sp|Q15008|PSMD6_HUMAN	28	28	28	sp|Q15008|PSMD6_HUMAN 26S proteasome non-ATPase regulatory subunit 6 OS=Homo sapiens OX=9606 GN=PSMD6 PE=1 SV=1	1	28	28	28	16	15	17	12	13	9	22	25	24	23	15	15	14	13	11	10	8	4	6	6	3	4	3	2	1	0	2	0	1	4	1	1	2	2	3	5	2	5	4	5
sp|Q15007|FL2D_HUMAN	sp|Q15007|FL2D_HUMAN	7	7	7	sp|Q15007|FL2D_HUMAN Pre-mRNA-splicing regulator WTAP OS=Homo sapiens OX=9606 GN=WTAP PE=1 SV=2	1	7	7	7	0	0	0	0	0	0	0	0	0	0	0	2	3	4	0	0	0	0	0	0	0	0	0	0	0	0	0	0	0	0	0	0	0	0	0	0	0	0	0	0
sp|Q15004|PAF15_HUMAN	sp|Q15004|PAF15_HUMAN	5	5	5	sp|Q15004|PAF15_HUMAN PCNA-associated factor OS=Homo sapiens OX=9606 GN=PCLAF PE=1 SV=1	1	5	5	5	0	0	0	0	0	0	0	0	0	0	0	0	0	0	0	0	0	0	0	0	5	2	0	0	0	0	0	0	0	0	0	0	0	0	0	0	0	0	0	0
[truncated: 1,932 more rows]
[truncated: 2,245 more columns]
