# Supplementary material for: Global Interactome Mapping Reveals Pro-tumorigenic Interactions of NF-κB in Breast Cancer
Source: Mol Cell Proteomics. 2024 Feb 28;23(4):100744. doi: 10.1016/j.mcpro.2024.100744 (PMC10988130; doi:10.1016/j.mcpro.2024.100744)
Supplement: Supplemental File 3 [file mmc3.xlsx]

## Sheet: S3_SEC-label-free
Supplementary Table S3. Mass spectrometry protein group level data from SEC-label-free experiment consisting of 40 SEC fractions from MCF-7 lysates with inhibited NF-κB pathway (fraction 1-40) and 40 SEC fractions from MCF-7 lysates with uninhibited NF-κB pathway (fraction 41-80).
Protein IDs	Majority protein IDs	Peptide counts (all)	Peptide counts (razor+unique)	Peptide counts (unique)	Fasta headers	Number of proteins	Peptides	Razor + unique peptides	Unique peptides	Peptides Fraction_01	Peptides Fraction_02	Peptides Fraction_03	Peptides Fraction_04	Peptides Fraction_05	Peptides Fraction_06	Peptides Fraction_07	Peptides Fraction_08	Peptides Fraction_09	Peptides Fraction_10	Peptides Fraction_11	Peptides Fraction_12	Peptides Fraction_13	Peptides Fraction_14	Peptides Fraction_15	Peptides Fraction_16	Peptides Fraction_17	Peptides Fraction_18	Peptides Fraction_19	Peptides Fraction_20	Peptides Fraction_21	Peptides Fraction_22	Peptides Fraction_23	Peptides Fraction_24	Peptides Fraction_25	Peptides Fraction_26	Peptides Fraction_27	Peptides Fraction_28	Peptides Fraction_29	Peptides Fraction_30	Peptides Fraction_31	Peptides Fraction_32	Peptides Fraction_33	Peptides Fraction_34	Peptides Fraction_35	Peptides Fraction_36	Peptides Fraction_37	Peptides Fraction_38	Peptides Fraction_39	Peptides Fraction_40
sp|Q9Y6Y8|S23IP_HUMAN	sp|Q9Y6Y8|S23IP_HUMAN	81	81	78	sp|Q9Y6Y8|S23IP_HUMAN SEC23-interacting protein OS=Homo sapiens OX=9606 GN=SEC23IP PE=1 SV=1	1	81	81	78	1	0	2	6	14	9	8	7	6	1	3	2	1	2	2	2	2	1	3	0	0	2	3	2	2	5	1	2	2	1	3	4	3	3	2	2	4	2	2	1
sp|Q9Y6Y0|NS1BP_HUMAN	sp|Q9Y6Y0|NS1BP_HUMAN	65	65	65	sp|Q9Y6Y0|NS1BP_HUMAN Influenza virus NS1A-binding protein OS=Homo sapiens OX=9606 GN=IVNS1ABP PE=1 SV=3	1	65	65	65	0	2	0	3	1	2	1	1	3	5	16	8	3	0	2	0	2	2	2	2	5	2	2	0	3	0	1	0	2	0	1	1	2	2	2	0	0	0	0	0
sp|Q9Y6X8|ZHX2_HUMAN	sp|Q9Y6X8|ZHX2_HUMAN	98	98	94	sp|Q9Y6X8|ZHX2_HUMAN Zinc fingers and homeoboxes protein 2 OS=Homo sapiens OX=9606 GN=ZHX2 PE=1 SV=1	1	98	98	94	4	0	0	2	7	5	2	2	5	2	4	1	1	3	3	6	1	1	0	4	0	3	1	2	3	1	1	0	3	3	2	3	1	3	3	2	0	2	2	3
sp|Q9Y6X4|F169A_HUMAN	sp|Q9Y6X4|F169A_HUMAN	51	51	51	sp|Q9Y6X4|F169A_HUMAN Soluble lamin-associated protein of 75 kDa OS=Homo sapiens OX=9606 GN=FAM169A PE=1 SV=2	1	51	51	51	1	1	0	1	2	1	1	3	5	4	1	1	0	1	0	3	2	1	0	3	1	3	1	1	2	3	1	1	1	2	2	0	0	1	4	0	2	3	2	0
sp|Q9Y6W5|WASF2_HUMAN	sp|Q9Y6W5|WASF2_HUMAN	48	48	44	sp|Q9Y6W5|WASF2_HUMAN Wiskott-Aldrich syndrome protein family member 2 OS=Homo sapiens OX=9606 GN=WASF2 PE=1 SV=3	1	48	48	44	0	0	0	0	1	1	4	2	4	6	11	7	7	6	3	3	0	1	3	0	0	3	2	1	0	0	0	0	0	2	1	1	3	3	2	1	2	0	0	1
sp|Q9Y6W3|CAN7_HUMAN	sp|Q9Y6W3|CAN7_HUMAN	110	110	110	sp|Q9Y6W3|CAN7_HUMAN Calpain-7 OS=Homo sapiens OX=9606 GN=CAPN7 PE=1 SV=1	1	110	110	110	1	0	0	3	1	2	2	3	1	2	5	4	2	1	4	4	4	1	2	2	5	18	19	5	3	3	2	1	3	4	5	4	2	4	1	3	1	3	3	0
sp|Q9Y6U3|ADSV_HUMAN	sp|Q9Y6U3|ADSV_HUMAN	83	83	83	sp|Q9Y6U3|ADSV_HUMAN Adseverin OS=Homo sapiens OX=9606 GN=SCIN PE=1 SV=4	1	83	83	83	1	2	0	0	1	2	2	1	1	0	3	3	10	20	19	6	2	3	2	9	7	2	1	2	1	1	1	1	2	1	3	1	0	0	1	0	1	0	0	0
sp|Q9Y6R1|S4A4_HUMAN	sp|Q9Y6R1|S4A4_HUMAN	82	82	78	sp|Q9Y6R1|S4A4_HUMAN Electrogenic sodium bicarbonate cotransporter 1 OS=Homo sapiens OX=9606 GN=SLC4A4 PE=1 SV=1	1	82	82	78	0	1	2	0	3	3	2	5	2	2	1	0	5	3	4	2	3	1	0	2	3	3	5	2	4	3	1	3	2	0	0	2	2	3	3	0	0	1	2	5
sp|Q9Y6Q9|NCOA3_HUMAN	sp|Q9Y6Q9|NCOA3_HUMAN	115	115	115	sp|Q9Y6Q9|NCOA3_HUMAN Nuclear receptor coactivator 3 OS=Homo sapiens OX=9606 GN=NCOA3 PE=1 SV=1	1	115	115	115	4	2	1	3	5	3	1	3	4	5	3	5	4	5	4	4	3	5	1	0	4	3	3	5	4	1	6	2	3	5	1	1	1	1	2	2	2	3	3	2
sp|Q9Y6Q5|AP1M2_HUMAN	sp|Q9Y6Q5|AP1M2_HUMAN	57	57	49	sp|Q9Y6Q5|AP1M2_HUMAN AP-1 complex subunit mu-2 OS=Homo sapiens OX=9606 GN=AP1M2 PE=1 SV=4	1	57	57	49	0	0	1	5	3	4	0	2	6	12	17	16	4	1	1	0	2	2	2	0	1	2	2	1	1	2	0	0	0	2	0	0	1	3	1	0	0	2	1	5
sp|Q9Y6P5|SESN1_HUMAN	sp|Q9Y6P5|SESN1_HUMAN	41	40	39	sp|Q9Y6P5|SESN1_HUMAN Sestrin-1 OS=Homo sapiens OX=9606 GN=SESN1 PE=1 SV=2	1	41	40	39	3	1	0	1	0	3	3	3	2	0	1	1	0	1	1	2	1	1	0	2	2	2	0	0	5	1	0	2	1	1	1	1	1	0	0	2	0	1	0	0
sp|Q9Y6N5|SQOR_HUMAN	sp|Q9Y6N5|SQOR_HUMAN	55	55	54	sp|Q9Y6N5|SQOR_HUMAN Sulfide:quinone oxidoreductase, mitochondrial OS=Homo sapiens OX=9606 GN=SQOR PE=1 SV=1	1	55	55	54	0	0	1	8	6	3	1	0	0	0	1	1	1	1	0	3	1	2	0	1	1	0	0	2	0	0	0	1	0	1	0	1	1	3	1	0	0	3	0	0
sp|Q9Y6M7|S4A7_HUMAN	sp|Q9Y6M7|S4A7_HUMAN	113	113	101	sp|Q9Y6M7|S4A7_HUMAN Sodium bicarbonate cotransporter 3 OS=Homo sapiens OX=9606 GN=SLC4A7 PE=1 SV=2	1	113	113	101	1	2	2	6	7	2	4	3	4	2	3	5	5	3	1	1	4	4	3	4	3	2	3	1	2	3	2	2	4	0	1	2	3	4	3	1	3	3	2	3
sp|Q9Y6K9|NEMO_HUMAN	sp|Q9Y6K9|NEMO_HUMAN	64	64	64	sp|Q9Y6K9|NEMO_HUMAN NF-kappa-B essential modulator OS=Homo sapiens OX=9606 GN=IKBKG PE=1 SV=2	1	64	64	64	1	2	1	0	2	4	1	2	2	4	1	2	1	2	10	12	7	2	1	1	1	1	3	2	1	0	1	2	4	1	2	1	1	3	0	0	0	3	1	0
sp|Q9Y6K8|KAD5_HUMAN	sp|Q9Y6K8|KAD5_HUMAN	67	66	65	sp|Q9Y6K8|KAD5_HUMAN Adenylate kinase isoenzyme 5 OS=Homo sapiens OX=9606 GN=AK5 PE=1 SV=2	1	67	66	65	1	1	0	1	1	1	5	1	3	1	2	1	3	2	0	1	3	3	3	0	5	1	2	2	2	1	3	1	2	2	0	1	0	0	0	1	1	2	3	0
sp|Q9Y6K5|OAS3_HUMAN	sp|Q9Y6K5|OAS3_HUMAN	98	98	98	sp|Q9Y6K5|OAS3_HUMAN 2-5-oligoadenylate synthase 3 OS=Homo sapiens OX=9606 GN=OAS3 PE=1 SV=3	1	98	98	98	4	1	1	13	12	10	11	8	9	4	6	5	2	5	2	2	2	1	4	2	3	2	2	3	5	3	4	1	5	5	5	5	7	6	7	4	4	3	4	4
sp|Q9Y6J9|TAF6L_HUMAN	sp|Q9Y6J9|TAF6L_HUMAN	55	55	55	sp|Q9Y6J9|TAF6L_HUMAN TAF6-like RNA polymerase II p300/CBP-associated factor-associated factor 65 kDa subunit 6L OS=Homo sapiens OX=9606 GN=TAF6L PE=1 SV=1	1	55	55	55	1	0	0	2	2	0	3	2	0	2	2	3	0	2	2	0	0	1	1	0	0	2	2	2	2	0	2	1	0	1	1	0	0	1	2	0	0	1	0	1
sp|Q9Y6I9|TX264_HUMAN	sp|Q9Y6I9|TX264_HUMAN	27	27	27	sp|Q9Y6I9|TX264_HUMAN Testis-expressed protein 264 OS=Homo sapiens OX=9606 GN=TEX264 PE=1 SV=1	1	27	27	27	0	1	0	0	1	0	0	0	0	2	0	0	1	2	1	1	2	0	2	0	1	0	2	0	3	1	1	1	2	1	1	1	1	0	0	0	0	0	0	0
sp|Q9Y6I4|UBP3_HUMAN	sp|Q9Y6I4|UBP3_HUMAN	60	60	60	sp|Q9Y6I4|UBP3_HUMAN Ubiquitin carboxyl-terminal hydrolase 3 OS=Homo sapiens OX=9606 GN=USP3 PE=1 SV=2	1	60	60	60	0	0	1	2	3	2	2	2	3	3	2	1	0	2	1	8	1	5	0	1	1	1	1	3	1	1	2	1	1	4	3	2	2	3	0	0	1	0	3	2
sp|Q9Y6I3|EPN1_HUMAN	sp|Q9Y6I3|EPN1_HUMAN	46	40	40	sp|Q9Y6I3|EPN1_HUMAN Epsin-1 OS=Homo sapiens OX=9606 GN=EPN1 PE=1 SV=2	1	46	40	40	0	1	0	2	1	2	3	1	4	1	7	5	1	2	1	2	0	1	0	1	1	1	0	0	0	1	1	0	2	1	0	0	1	1	1	0	1	0	1	0
sp|Q9Y6H1|CHCH2_HUMAN	sp|Q9Y6H1|CHCH2_HUMAN	11	11	4	sp|Q9Y6H1|CHCH2_HUMAN Coiled-coil-helix-coiled-coil-helix domain-containing protein 2 OS=Homo sapiens OX=9606 GN=CHCHD2 PE=1 SV=1	1	11	11	4	0	0	0	0	0	0	1	0	0	2	2	2	1	0	0	1	0	1	0	0	0	0	0	2	0	1	0	1	2	1	0	0	1	0	1	0	1	0	0	0
sp|Q9Y6G9|DC1L1_HUMAN	sp|Q9Y6G9|DC1L1_HUMAN	67	67	64	sp|Q9Y6G9|DC1L1_HUMAN Cytoplasmic dynein 1 light intermediate chain 1 OS=Homo sapiens OX=9606 GN=DYNC1LI1 PE=1 SV=3	1	67	67	64	1	3	0	4	11	4	6	4	5	3	9	3	1	4	11	9	2	2	2	2	3	1	1	1	0	0	2	1	1	3	1	3	4	3	1	2	1	2	1	1
sp|Q9Y6G5|COMDA_HUMAN	sp|Q9Y6G5|COMDA_HUMAN	23	23	23	sp|Q9Y6G5|COMDA_HUMAN COMM domain-containing protein 10 OS=Homo sapiens OX=9606 GN=COMMD10 PE=1 SV=1	1	23	23	23	0	0	0	0	2	1	2	2	2	5	4	2	1	1	2	2	0	3	0	1	2	0	0	3	3	4	1	2	3	1	0	0	1	0	1	1	1	0	1	0
sp|Q9Y6G3|RM42_HUMAN	sp|Q9Y6G3|RM42_HUMAN	20	20	20	sp|Q9Y6G3|RM42_HUMAN 39S ribosomal protein L42, mitochondrial OS=Homo sapiens OX=9606 GN=MRPL42 PE=1 SV=1	1	20	20	20	0	1	0	2	4	1	1	0	0	2	2	1	1	0	2	0	0	2	2	0	0	0	0	0	0	1	1	0	0	0	0	1	0	0	1	0	0	1	0	0
sp|Q9Y6E2|BZW2_HUMAN	sp|Q9Y6E2|BZW2_HUMAN	65	65	62	sp|Q9Y6E2|BZW2_HUMAN Basic leucine zipper and W2 domain-containing protein 2 OS=Homo sapiens OX=9606 GN=BZW2 PE=1 SV=1	1	65	65	62	2	0	1	1	5	1	0	1	1	0	0	2	1	3	2	0	2	2	3	7	4	11	7	9	8	7	2	2	6	2	1	9	6	10	10	3	6	6	4	2
sp|Q9Y6E0|STK24_HUMAN	sp|Q9Y6E0|STK24_HUMAN	43	43	33	sp|Q9Y6E0|STK24_HUMAN Serine/threonine-protein kinase 24 OS=Homo sapiens OX=9606 GN=STK24 PE=1 SV=1	1	43	43	33	3	0	0	2	1	3	2	4	3	0	1	1	4	3	2	6	3	8	7	4	5	1	4	5	3	4	3	1	5	2	1	2	4	3	4	3	3	1	1	2
sp|Q9Y6D9|MD1L1_HUMAN	sp|Q9Y6D9|MD1L1_HUMAN	124	124	124	sp|Q9Y6D9|MD1L1_HUMAN Mitotic spindle assembly checkpoint protein MAD1 OS=Homo sapiens OX=9606 GN=MAD1L1 PE=1 SV=2	1	124	124	124	3	4	0	1	3	6	9	3	6	0	5	7	6	5	5	6	3	4	2	3	6	3	5	0	2	4	1	3	2	4	4	3	3	1	1	2	5	3	4	1
sp|Q9Y6D6|BIG1_HUMAN	sp|Q9Y6D6|BIG1_HUMAN	179	139	139	sp|Q9Y6D6|BIG1_HUMAN Brefeldin A-inhibited guanine nucleotide-exchange protein 1 OS=Homo sapiens OX=9606 GN=ARFGEF1 PE=1 SV=2	1	179	139	139	3	3	1	9	13	11	6	1	5	4	11	5	5	3	7	5	4	9	3	2	2	2	6	6	3	8	2	3	6	6	3	1	6	1	6	1	8	2	4	1
sp|Q9Y6D5|BIG2_HUMAN	sp|Q9Y6D5|BIG2_HUMAN	193	193	153	sp|Q9Y6D5|BIG2_HUMAN Brefeldin A-inhibited guanine nucleotide-exchange protein 2 OS=Homo sapiens OX=9606 GN=ARFGEF2 PE=1 SV=3	1	193	193	153	5	3	1	5	10	6	6	5	7	2	8	8	5	6	7	8	5	7	4	2	4	4	6	3	3	8	2	1	3	2	2	3	4	3	2	3	5	5	2	2
sp|Q9Y6C9|MTCH2_HUMAN	sp|Q9Y6C9|MTCH2_HUMAN	26	26	26	sp|Q9Y6C9|MTCH2_HUMAN Mitochondrial carrier homolog 2 OS=Homo sapiens OX=9606 GN=MTCH2 PE=1 SV=1	1	26	26	26	0	0	0	3	1	2	1	0	0	0	1	3	0	0	1	2	0	0	0	0	0	0	2	0	0	1	1	1	1	1	3	1	0	0	0	1	0	0	0	3
sp|Q9Y6B7|AP4B1_HUMAN	sp|Q9Y6B7|AP4B1_HUMAN	75	75	75	sp|Q9Y6B7|AP4B1_HUMAN AP-4 complex subunit beta-1 OS=Homo sapiens OX=9606 GN=AP4B1 PE=1 SV=2	1	75	75	75	1	0	1	3	1	2	3	2	1	1	3	4	3	1	2	0	2	1	2	0	0	2	0	0	1	1	1	0	1	0	0	1	2	0	0	0	1	4	0	0
sp|Q9Y6B6|SAR1B_HUMAN	sp|Q9Y6B6|SAR1B_HUMAN	20	14	14	sp|Q9Y6B6|SAR1B_HUMAN GTP-binding protein SAR1b OS=Homo sapiens OX=9606 GN=SAR1B PE=1 SV=1	1	20	14	14	0	2	0	1	2	0	0	0	0	2	0	1	1	1	0	1	1	0	0	1	1	0	1	0	1	1	0	0	1	3	4	3	5	1	1	1	3	3	1	3
sp|Q9Y6A9|SPCS1_HUMAN	sp|Q9Y6A9|SPCS1_HUMAN	3	3	3	sp|Q9Y6A9|SPCS1_HUMAN Signal peptidase complex subunit 1 OS=Homo sapiens OX=9606 GN=SPCS1 PE=1 SV=5	1	3	3	3	0	0	0	0	1	0	0	0	0	0	0	0	0	0	0	0	0	0	1	0	0	0	0	0	0	0	0	0	0	0	0	0	0	0	0	0	0	0	0	0
sp|Q9Y6A5|TACC3_HUMAN	sp|Q9Y6A5|TACC3_HUMAN	92	92	92	sp|Q9Y6A5|TACC3_HUMAN Transforming acidic coiled-coil-containing protein 3 OS=Homo sapiens OX=9606 GN=TACC3 PE=1 SV=1	1	92	92	92	0	1	0	4	8	16	11	11	10	4	3	4	6	2	5	1	1	4	3	2	3	2	6	4	4	1	3	0	2	2	2	2	1	0	3	1	1	1	0	2
sp|Q9Y6A4|CFA20_HUMAN	sp|Q9Y6A4|CFA20_HUMAN	34	34	34	sp|Q9Y6A4|CFA20_HUMAN Cilia- and flagella-associated protein 20 OS=Homo sapiens OX=9606 GN=CFAP20 PE=1 SV=1	1	34	34	34	2	0	0	1	0	1	1	0	2	1	0	2	2	0	2	2	1	2	0	0	0	1	0	0	4	3	0	2	3	3	1	0	0	1	2	0	1	1	1	0
sp|Q9Y697|NFS1_HUMAN	sp|Q9Y697|NFS1_HUMAN	49	49	49	sp|Q9Y697|NFS1_HUMAN Cysteine desulfurase, mitochondrial OS=Homo sapiens OX=9606 GN=NFS1 PE=1 SV=3	1	49	49	49	0	1	0	1	1	3	2	0	0	1	4	3	7	11	12	10	4	1	1	1	0	1	2	3	1	0	2	1	2	1	3	3	5	3	2	1	2	3	1	2
sp|Q9Y696|CLIC4_HUMAN	sp|Q9Y696|CLIC4_HUMAN	40	40	40	sp|Q9Y696|CLIC4_HUMAN Chloride intracellular channel protein 4 OS=Homo sapiens OX=9606 GN=CLIC4 PE=1 SV=4	1	40	40	40	3	2	0	2	1	1	0	1	0	0	2	1	0	0	0	4	1	3	3	0	2	2	0	18	18	8	6	2	2	2	1	0	1	1	3	0	0	0	1	0
sp|Q9Y692|GMEB1_HUMAN	sp|Q9Y692|GMEB1_HUMAN	28	28	28	sp|Q9Y692|GMEB1_HUMAN Glucocorticoid modulatory element-binding protein 1 OS=Homo sapiens OX=9606 GN=GMEB1 PE=1 SV=2	1	28	28	28	0	1	0	0	1	4	5	2	3	1	0	0	1	1	3	0	0	1	0	0	0	1	0	0	0	0	0	0	0	1	0	0	0	0	0	0	0	0	1	0
sp|Q9Y679|AUP1_HUMAN	sp|Q9Y679|AUP1_HUMAN	36	36	36	sp|Q9Y679|AUP1_HUMAN Lipid droplet-regulating VLDL assembly factor AUP1 OS=Homo sapiens OX=9606 GN=AUP1 PE=1 SV=2	1	36	36	36	0	1	0	0	1	2	1	1	4	0	1	0	1	0	0	2	0	2	0	0	0	0	0	1	1	1	0	0	1	2	3	0	0	0	2	0	2	1	0	0
sp|Q9Y678|COPG1_HUMAN	sp|Q9Y678|COPG1_HUMAN	86	86	80	sp|Q9Y678|COPG1_HUMAN Coatomer subunit gamma-1 OS=Homo sapiens OX=9606 GN=COPG1 PE=1 SV=1	1	86	86	80	2	2	1	11	18	16	21	13	10	11	7	10	19	16	3	3	5	7	0	3	8	11	0	2	4	3	0	1	1	1	2	2	3	2	2	4	4	7	1	2
sp|Q9Y676|RT18B_HUMAN	sp|Q9Y676|RT18B_HUMAN	42	42	42	sp|Q9Y676|RT18B_HUMAN 28S ribosomal protein S18b, mitochondrial OS=Homo sapiens OX=9606 GN=MRPS18B PE=1 SV=1	1	42	42	42	1	0	0	4	7	6	5	2	1	2	5	2	3	3	2	1	1	1	0	0	2	1	1	0	1	2	1	0	0	0	0	2	2	1	1	0	3	2	0	1
sp|Q9Y673|ALG5_HUMAN	sp|Q9Y673|ALG5_HUMAN	40	40	40	sp|Q9Y673|ALG5_HUMAN Dolichyl-phosphate beta-glucosyltransferase OS=Homo sapiens OX=9606 GN=ALG5 PE=1 SV=1	1	40	40	40	0	1	0	1	2	3	1	1	1	1	1	1	0	1	3	1	2	1	2	1	0	0	1	1	1	0	0	0	1	2	0	0	2	0	2	0	3	0	1	2
sp|Q9Y666|S12A7_HUMAN	sp|Q9Y666|S12A7_HUMAN	75	64	61	sp|Q9Y666|S12A7_HUMAN Solute carrier family 12 member 7 OS=Homo sapiens OX=9606 GN=SLC12A7 PE=1 SV=3	1	75	64	61	2	0	0	5	1	4	4	2	1	0	3	1	1	3	2	3	7	3	4	1	1	1	1	2	3	0	1	0	4	5	1	1	1	2	2	1	2	1	0	2
sp|Q9Y664|KPTN_HUMAN	sp|Q9Y664|KPTN_HUMAN	20	20	20	sp|Q9Y664|KPTN_HUMAN KICSTOR complex protein kaptin OS=Homo sapiens OX=9606 GN=KPTN PE=1 SV=2	1	20	20	20	0	1	0	1	0	0	0	1	0	0	1	0	2	1	0	1	3	2	0	1	0	1	1	1	1	0	1	0	1	0	0	1	1	0	1	0	0	1	1	0
sp|Q9Y657|SPIN1_HUMAN	sp|Q9Y657|SPIN1_HUMAN	42	42	31	sp|Q9Y657|SPIN1_HUMAN Spindlin-1 OS=Homo sapiens OX=9606 GN=SPIN1 PE=1 SV=3	1	42	42	31	0	1	2	0	0	0	0	2	0	2	2	4	2	2	0	1	2	1	1	0	0	1	0	2	4	1	1	1	1	1	1	0	3	4	0	0	2	1	1	1
sp|Q9Y653|AGRG1_HUMAN	sp|Q9Y653|AGRG1_HUMAN	41	41	41	sp|Q9Y653|AGRG1_HUMAN Adhesion G-protein coupled receptor G1 OS=Homo sapiens OX=9606 GN=ADGRG1 PE=1 SV=2	1	41	41	41	2	0	0	3	6	2	1	2	0	0	1	1	1	0	1	1	1	2	1	2	0	0	2	0	1	3	3	0	1	1	0	2	1	0	1	1	2	3	3	0
sp|Q9Y639|NPTN_HUMAN	sp|Q9Y639|NPTN_HUMAN	41	41	41	sp|Q9Y639|NPTN_HUMAN Neuroplastin OS=Homo sapiens OX=9606 GN=NPTN PE=1 SV=2	1	41	41	41	2	2	1	3	3	0	3	4	3	1	3	3	5	2	3	2	1	1	2	3	2	1	0	0	2	3	1	3	1	0	1	2	3	1	2	1	7	2	1	2
sp|Q9Y624|JAM1_HUMAN	sp|Q9Y624|JAM1_HUMAN	33	33	33	sp|Q9Y624|JAM1_HUMAN Junctional adhesion molecule A OS=Homo sapiens OX=9606 GN=F11R PE=1 SV=1	1	33	33	33	1	2	3	5	3	0	1	0	3	0	0	1	2	0	0	0	1	0	1	1	1	2	0	1	2	3	0	2	0	0	0	2	2	0	1	0	5	1	3	0
sp|Q9Y623|MYH4_HUMAN	sp|Q9Y623|MYH4_HUMAN	273	270	114	sp|Q9Y623|MYH4_HUMAN Myosin-4 OS=Homo sapiens OX=9606 GN=MYH4 PE=2 SV=2	1	273	270	114	1	2	1	7	6	10	14	9	8	2	13	5	8	7	8	7	5	10	5	8	6	7	11	6	6	7	7	5	11	7	7	6	6	3	3	3	8	12	6	3
sp|Q9Y618|NCOR2_HUMAN	sp|Q9Y618|NCOR2_HUMAN	235	235	224	sp|Q9Y618|NCOR2_HUMAN Nuclear receptor corepressor 2 OS=Homo sapiens OX=9606 GN=NCOR2 PE=1 SV=3	1	235	235	224	2	7	1	3	4	8	8	3	5	9	8	6	10	3	8	6	2	3	2	5	7	6	4	2	9	4	6	5	6	5	2	5	7	5	2	8	5	7	7	5
sp|Q9Y613|FHOD1_HUMAN	sp|Q9Y613|FHOD1_HUMAN	105	105	104	sp|Q9Y613|FHOD1_HUMAN FH1/FH2 domain-containing protein 1 OS=Homo sapiens OX=9606 GN=FHOD1 PE=1 SV=3	1	105	105	104	0	6	2	4	4	4	3	4	2	1	4	7	7	5	7	4	7	3	3	3	5	4	2	2	2	4	2	0	3	2	1	4	2	6	0	2	1	2	5	2
sp|Q9Y608|LRRF2_HUMAN	sp|Q9Y608|LRRF2_HUMAN	116	116	111	sp|Q9Y608|LRRF2_HUMAN Leucine-rich repeat flightless-interacting protein 2 OS=Homo sapiens OX=9606 GN=LRRFIP2 PE=1 SV=1	1	116	116	111	4	2	0	3	2	1	6	9	5	5	5	6	4	3	3	7	3	4	1	3	7	2	4	8	1	4	6	0	3	2	4	3	5	4	3	1	3	1	6	5
sp|Q9Y606|TRUA_HUMAN	sp|Q9Y606|TRUA_HUMAN	77	77	77	sp|Q9Y606|TRUA_HUMAN tRNA pseudouridine synthase A OS=Homo sapiens OX=9606 GN=PUS1 PE=1 SV=3	1	77	77	77	1	2	0	1	2	3	1	3	1	6	4	9	16	17	15	14	10	3	3	1	0	3	1	0	0	0	0	1	0	4	3	3	5	0	1	0	1	2	2	4
sp|Q9Y605|MOFA1_HUMAN	sp|Q9Y605|MOFA1_HUMAN	17	17	15	sp|Q9Y605|MOFA1_HUMAN MORF4 family-associated protein 1 OS=Homo sapiens OX=9606 GN=MRFAP1 PE=1 SV=1	1	17	17	15	0	0	0	0	0	1	1	0	2	0	0	2	2	1	0	1	0	1	1	0	1	3	2	1	2	4	0	1	1	2	1	1	2	0	0	1	1	2	1	0
sp|Q9Y600|CSAD_HUMAN	sp|Q9Y600|CSAD_HUMAN	57	57	56	sp|Q9Y600|CSAD_HUMAN Cysteine sulfinic acid decarboxylase OS=Homo sapiens OX=9606 GN=CSAD PE=1 SV=2	1	57	57	56	2	1	0	1	0	2	1	0	3	4	4	1	0	4	1	2	1	2	8	5	2	3	3	1	0	1	0	2	0	1	1	4	0	0	1	0	1	0	1	0
sp|Q9Y5Z4|HEBP2_HUMAN	sp|Q9Y5Z4|HEBP2_HUMAN	17	17	17	sp|Q9Y5Z4|HEBP2_HUMAN Heme-binding protein 2 OS=Homo sapiens OX=9606 GN=HEBP2 PE=1 SV=1	1	17	17	17	1	0	0	0	0	1	1	0	1	0	0	0	1	0	0	6	6	2	0	1	1	3	7	8	9	4	2	0	0	0	0	0	0	0	0	0	0	0	0	0
sp|Q9Y5Y6|ST14_HUMAN	sp|Q9Y5Y6|ST14_HUMAN	83	83	83	sp|Q9Y5Y6|ST14_HUMAN Suppressor of tumorigenicity 14 protein OS=Homo sapiens OX=9606 GN=ST14 PE=1 SV=2	1	83	83	83	4	3	1	11	7	3	3	5	7	5	5	4	4	5	2	4	12	8	3	4	4	3	6	2	5	3	3	1	4	6	4	2	5	3	4	3	3	8	3	2
sp|Q9Y5Y2|NUBP2_HUMAN	sp|Q9Y5Y2|NUBP2_HUMAN	21	21	21	sp|Q9Y5Y2|NUBP2_HUMAN Cytosolic Fe-S cluster assembly factor NUBP2 OS=Homo sapiens OX=9606 GN=NUBP2 PE=1 SV=1	1	21	21	21	0	0	0	1	4	3	0	3	1	1	2	3	2	2	3	4	3	3	0	1	0	0	0	3	5	4	0	0	0	0	0	0	0	2	1	1	0	0	0	0
sp|Q9Y5X3|SNX5_HUMAN	sp|Q9Y5X3|SNX5_HUMAN	73	73	71	sp|Q9Y5X3|SNX5_HUMAN Sorting nexin-5 OS=Homo sapiens OX=9606 GN=SNX5 PE=1 SV=1	1	73	73	71	1	1	1	2	2	2	1	3	1	5	2	15	13	14	9	2	1	3	1	1	2	1	2	0	0	1	2	0	3	1	1	2	3	0	2	1	0	1	2	0
sp|Q9Y5X1|SNX9_HUMAN	sp|Q9Y5X1|SNX9_HUMAN	52	52	52	sp|Q9Y5X1|SNX9_HUMAN Sorting nexin-9 OS=Homo sapiens OX=9606 GN=SNX9 PE=1 SV=1	1	52	52	52	0	0	1	2	0	2	1	1	0	3	4	4	4	0	0	0	1	0	0	1	1	1	0	1	0	2	2	0	0	2	1	1	2	4	2	1	2	0	2	0
sp|Q9Y5V3|MAGD1_HUMAN	sp|Q9Y5V3|MAGD1_HUMAN	50	49	47	sp|Q9Y5V3|MAGD1_HUMAN Melanoma-associated antigen D1 OS=Homo sapiens OX=9606 GN=MAGED1 PE=1 SV=3	1	50	49	47	1	0	0	4	3	5	2	5	2	4	3	2	0	1	4	2	2	2	3	1	1	4	1	1	2	3	0	1	0	4	3	1	3	0	1	1	0	2	0	1
sp|Q9Y5V0|ZN706_HUMAN	sp|Q9Y5V0|ZN706_HUMAN	11	11	11	sp|Q9Y5V0|ZN706_HUMAN Zinc finger protein 706 OS=Homo sapiens OX=9606 GN=ZNF706 PE=1 SV=1	1	11	11	11	0	0	0	1	0	0	0	0	0	0	0	0	0	0	1	0	0	0	0	0	0	0	0	3	0	0	0	0	0	0	0	1	1	1	1	2	1	0	1	0
sp|Q9Y5U9|IR3IP_HUMAN	sp|Q9Y5U9|IR3IP_HUMAN	7	7	7	sp|Q9Y5U9|IR3IP_HUMAN Immediate early response 3-interacting protein 1 OS=Homo sapiens OX=9606 GN=IER3IP1 PE=1 SV=1	1	7	7	7	1	0	1	1	0	1	1	0	0	1	2	0	1	1	1	0	1	0	1	0	1	0	1	1	0	0	1	0	0	1	0	1	1	0	0	0	0	1	1	2
sp|Q9Y5U2|TSSC4_HUMAN	sp|Q9Y5U2|TSSC4_HUMAN	19	19	19	sp|Q9Y5U2|TSSC4_HUMAN Protein TSSC4 OS=Homo sapiens OX=9606 GN=TSSC4 PE=1 SV=3	1	19	19	19	0	0	0	1	2	0	1	0	2	2	1	1	0	1	1	3	0	1	0	0	2	1	2	1	0	0	0	0	0	0	0	0	1	1	0	0	0	0	0	0
sp|Q9Y5S9|RBM8A_HUMAN	sp|Q9Y5S9|RBM8A_HUMAN	20	20	20	sp|Q9Y5S9|RBM8A_HUMAN RNA-binding protein 8A OS=Homo sapiens OX=9606 GN=RBM8A PE=1 SV=1	1	20	20	20	0	0	0	5	2	1	1	0	1	2	0	3	0	0	2	3	3	3	3	3	3	5	6	7	4	3	4	2	4	3	4	4	6	4	2	3	2	4	3	1
sp|Q9Y5S2|MRCKB_HUMAN	sp|Q9Y5S2|MRCKB_HUMAN	178	178	168	sp|Q9Y5S2|MRCKB_HUMAN Serine/threonine-protein kinase MRCK beta OS=Homo sapiens OX=9606 GN=CDC42BPB PE=1 SV=2	1	178	178	168	0	2	0	4	9	4	7	3	3	5	8	5	4	5	5	5	9	2	3	5	4	3	4	7	5	5	1	3	3	4	5	5	1	0	6	3	3	4	1	2
sp|Q9Y5R8|TPPC1_HUMAN	sp|Q9Y5R8|TPPC1_HUMAN	24	24	24	sp|Q9Y5R8|TPPC1_HUMAN Trafficking protein particle complex subunit 1 OS=Homo sapiens OX=9606 GN=TRAPPC1 PE=1 SV=1	1	24	24	24	0	0	0	2	2	0	0	0	0	0	3	2	3	0	0	0	0	1	0	0	0	1	1	1	1	0	0	0	0	0	0	1	1	0	0	0	0	1	0	0
sp|Q9Y5Q9|TF3C3_HUMAN	sp|Q9Y5Q9|TF3C3_HUMAN	78	78	78	sp|Q9Y5Q9|TF3C3_HUMAN General transcription factor 3C polypeptide 3 OS=Homo sapiens OX=9606 GN=GTF3C3 PE=1 SV=1	1	78	78	78	1	3	1	13	10	7	10	4	2	4	6	3	5	1	2	3	1	4	4	1	0	1	3	1	3	2	1	1	2	2	3	3	3	3	2	0	5	3	2	3
sp|Q9Y5Q8|TF3C5_HUMAN	sp|Q9Y5Q8|TF3C5_HUMAN	64	64	64	sp|Q9Y5Q8|TF3C5_HUMAN General transcription factor 3C polypeptide 5 OS=Homo sapiens OX=9606 GN=GTF3C5 PE=1 SV=2	1	64	64	64	1	1	0	7	3	6	5	3	5	2	2	1	2	7	5	3	1	2	0	3	2	1	1	4	1	1	2	0	1	0	1	2	5	1	1	1	1	2	1	1
sp|Q9Y5P6|GMPPB_HUMAN	sp|Q9Y5P6|GMPPB_HUMAN	32	32	32	sp|Q9Y5P6|GMPPB_HUMAN Mannose-1-phosphate guanyltransferase beta OS=Homo sapiens OX=9606 GN=GMPPB PE=1 SV=2	1	32	32	32	1	0	0	2	0	0	1	2	2	9	11	8	2	2	6	3	2	2	2	3	5	1	3	2	1	0	1	1	1	0	0	0	0	1	2	0	0	0	2	0
sp|Q9Y5P4|CERT_HUMAN	sp|Q9Y5P4|CERT_HUMAN	77	77	77	sp|Q9Y5P4|CERT_HUMAN Ceramide transfer protein OS=Homo sapiens OX=9606 GN=CERT1 PE=1 SV=1	1	77	77	77	2	0	1	2	7	2	3	5	1	7	11	7	4	1	4	5	2	2	1	3	4	0	2	1	2	3	2	1	2	2	5	5	4	2	2	1	3	4	1	4
sp|Q9Y5N5|N6MT1_HUMAN	sp|Q9Y5N5|N6MT1_HUMAN	17	17	17	sp|Q9Y5N5|N6MT1_HUMAN Methyltransferase N6AMT1 OS=Homo sapiens OX=9606 GN=N6AMT1 PE=1 SV=4	1	17	17	17	0	0	0	1	0	0	0	0	1	1	0	1	0	1	0	0	0	0	0	1	0	1	2	6	2	1	1	0	0	1	0	0	1	1	0	0	0	0	0	1
sp|Q9Y5M8|SRPRB_HUMAN	sp|Q9Y5M8|SRPRB_HUMAN	39	39	39	sp|Q9Y5M8|SRPRB_HUMAN Signal recognition particle receptor subunit beta OS=Homo sapiens OX=9606 GN=SRPRB PE=1 SV=3	1	39	39	39	1	0	0	2	1	1	0	1	0	0	2	2	2	0	0	0	1	0	1	0	1	2	3	1	1	1	1	1	1	0	1	1	1	4	2	1	0	0	1	0
sp|Q9Y5L4|TIM13_HUMAN	sp|Q9Y5L4|TIM13_HUMAN	21	21	21	sp|Q9Y5L4|TIM13_HUMAN Mitochondrial import inner membrane translocase subunit Tim13 OS=Homo sapiens OX=9606 GN=TIMM13 PE=1 SV=1	1	21	21	21	1	1	1	1	1	1	0	1	0	1	2	5	2	4	3	5	1	2	1	0	1	2	2	1	1	1	3	1	2	6	4	2	3	2	2	0	2	1	2	1
sp|Q9Y5L0|TNPO3_HUMAN	sp|Q9Y5L0|TNPO3_HUMAN	72	72	72	sp|Q9Y5L0|TNPO3_HUMAN Transportin-3 OS=Homo sapiens OX=9606 GN=TNPO3 PE=1 SV=3	1	72	72	72	0	1	0	2	5	3	6	2	2	4	5	6	4	4	5	9	6	2	1	2	2	3	3	3	2	2	2	1	2	1	2	2	5	0	1	0	1	1	0	0
sp|Q9Y5K8|VATD_HUMAN	sp|Q9Y5K8|VATD_HUMAN	27	27	27	sp|Q9Y5K8|VATD_HUMAN V-type proton ATPase subunit D OS=Homo sapiens OX=9606 GN=ATP6V1D PE=1 SV=1	1	27	27	27	0	1	1	0	0	0	0	1	0	5	3	1	1	0	2	1	5	1	2	1	0	0	0	1	0	0	0	0	0	1	0	1	0	1	1	0	0	1	0	1
sp|Q9Y5K6|CD2AP_HUMAN	sp|Q9Y5K6|CD2AP_HUMAN	92	92	92	sp|Q9Y5K6|CD2AP_HUMAN CD2-associated protein OS=Homo sapiens OX=9606 GN=CD2AP PE=1 SV=1	1	92	92	92	1	2	0	1	0	10	13	6	3	9	7	4	5	7	1	2	1	4	1	1	1	3	1	3	4	1	1	0	2	1	2	0	3	3	1	2	0	0	1	2
sp|Q9Y5K5|UCHL5_HUMAN	sp|Q9Y5K5|UCHL5_HUMAN	42	42	42	sp|Q9Y5K5|UCHL5_HUMAN Ubiquitin carboxyl-terminal hydrolase isozyme L5 OS=Homo sapiens OX=9606 GN=UCHL5 PE=1 SV=3	1	42	42	42	0	0	0	3	6	9	8	4	1	1	3	4	4	4	4	6	4	1	0	1	4	1	2	1	0	0	0	0	0	2	2	2	1	0	0	1	1	1	0	0
sp|Q9Y5J9|TIM8B_HUMAN	sp|Q9Y5J9|TIM8B_HUMAN	14	14	14	sp|Q9Y5J9|TIM8B_HUMAN Mitochondrial import inner membrane translocase subunit Tim8 B OS=Homo sapiens OX=9606 GN=TIMM8B PE=1 SV=1	1	14	14	14	0	0	0	1	0	1	1	4	1	0	1	0	1	2	0	0	0	0	0	0	0	0	1	1	1	1	2	3	3	2	1	2	1	1	2	1	0	0	0	0
sp|Q9Y5J7|TIM9_HUMAN	sp|Q9Y5J7|TIM9_HUMAN	19	19	19	sp|Q9Y5J7|TIM9_HUMAN Mitochondrial import inner membrane translocase subunit Tim9 OS=Homo sapiens OX=9606 GN=TIMM9 PE=1 SV=1	1	19	19	19	2	0	0	0	0	1	3	2	1	0	0	0	0	0	2	2	1	0	3	0	0	0	1	0	0	0	1	2	4	1	0	2	3	0	0	0	1	1	0	0
sp|Q9Y5J5|PHLA3_HUMAN	sp|Q9Y5J5|PHLA3_HUMAN	15	15	15	sp|Q9Y5J5|PHLA3_HUMAN Pleckstrin homology-like domain family A member 3 OS=Homo sapiens OX=9606 GN=PHLDA3 PE=1 SV=1	1	15	15	15	0	0	0	1	2	0	0	1	0	0	0	0	0	0	0	0	0	0	0	0	1	0	0	0	0	0	0	0	1	1	2	0	0	2	0	0	0	0	0	0
sp|Q9Y5B9|SP16H_HUMAN	sp|Q9Y5B9|SP16H_HUMAN	125	125	125	sp|Q9Y5B9|SP16H_HUMAN FACT complex subunit SPT16 OS=Homo sapiens OX=9606 GN=SUPT16H PE=1 SV=1	1	125	125	125	0	2	0	3	8	5	2	1	5	6	3	2	2	7	2	5	5	2	4	1	6	4	4	1	1	6	5	6	4	4	3	2	2	1	3	3	2	2	2	5
sp|Q9Y5B8|NDK7_HUMAN	sp|Q9Y5B8|NDK7_HUMAN	47	47	47	sp|Q9Y5B8|NDK7_HUMAN Nucleoside diphosphate kinase 7 OS=Homo sapiens OX=9606 GN=NME7 PE=1 SV=1	1	47	47	47	0	0	0	0	0	0	2	1	4	1	3	3	2	1	2	3	1	3	2	0	0	0	2	0	1	8	5	1	2	0	2	3	2	0	0	0	0	2	0	0
sp|Q9Y5B6|PAXB1_HUMAN	sp|Q9Y5B6|PAXB1_HUMAN	128	128	128	sp|Q9Y5B6|PAXB1_HUMAN PAX3- and PAX7-binding protein 1 OS=Homo sapiens OX=9606 GN=PAXBP1 PE=1 SV=2	1	128	128	128	2	0	1	6	6	5	4	7	3	3	7	4	7	6	6	3	5	5	2	5	5	4	5	7	2	4	4	3	5	6	1	3	6	3	1	0	2	1	4	1
sp|Q9Y5B0|CTDP1_HUMAN	sp|Q9Y5B0|CTDP1_HUMAN	110	110	110	sp|Q9Y5B0|CTDP1_HUMAN RNA polymerase II subunit A C-terminal domain phosphatase OS=Homo sapiens OX=9606 GN=CTDP1 PE=1 SV=3	1	110	110	110	1	0	1	5	2	3	0	3	3	16	16	9	8	2	3	4	0	2	2	1	4	6	4	3	4	3	2	3	1	5	3	1	0	3	1	3	2	3	1	2
sp|Q9Y5A9|YTHD2_HUMAN	sp|Q9Y5A9|YTHD2_HUMAN	51	51	42	sp|Q9Y5A9|YTHD2_HUMAN YTH domain-containing family protein 2 OS=Homo sapiens OX=9606 GN=YTHDF2 PE=1 SV=2	1	51	51	42	0	0	0	3	3	1	0	1	1	1	2	2	1	1	3	1	1	0	1	1	1	1	1	0	1	1	1	2	0	2	2	3	4	2	3	2	4	1	3	2
sp|Q9Y5A7|NUB1_HUMAN	sp|Q9Y5A7|NUB1_HUMAN	78	78	78	sp|Q9Y5A7|NUB1_HUMAN NEDD8 ultimate buster 1 OS=Homo sapiens OX=9606 GN=NUB1 PE=1 SV=2	1	78	78	78	1	2	0	4	4	6	5	5	4	3	4	5	5	4	5	4	5	11	10	6	5	2	1	1	1	7	3	1	3	2	1	3	6	3	1	2	3	3	2	4
sp|Q9Y587|AP4S1_HUMAN	sp|Q9Y587|AP4S1_HUMAN	20	20	20	sp|Q9Y587|AP4S1_HUMAN AP-4 complex subunit sigma-1 OS=Homo sapiens OX=9606 GN=AP4S1 PE=1 SV=1	1	20	20	20	0	0	0	4	2	1	0	3	0	0	1	0	0	0	1	1	0	0	0	0	0	0	1	0	0	3	0	0	3	1	0	1	1	2	1	0	0	0	0	0
sp|Q9Y570|PPME1_HUMAN	sp|Q9Y570|PPME1_HUMAN	49	49	49	sp|Q9Y570|PPME1_HUMAN Protein phosphatase methylesterase 1 OS=Homo sapiens OX=9606 GN=PPME1 PE=1 SV=3	1	49	49	49	0	0	1	3	2	1	0	2	0	0	1	0	5	6	6	9	2	7	6	7	11	12	10	2	0	1	1	2	2	1	0	1	1	2	1	0	1	3	1	1
sp|Q9Y566|SHAN1_HUMAN	sp|Q9Y566|SHAN1_HUMAN	138	138	138	sp|Q9Y566|SHAN1_HUMAN SH3 and multiple ankyrin repeat domains protein 1 OS=Homo sapiens OX=9606 GN=SHANK1 PE=1 SV=2	1	138	138	138	3	0	0	4	3	1	3	9	3	4	7	3	1	5	5	7	5	5	3	3	2	2	4	8	4	2	2	1	3	3	2	5	2	2	5	2	1	2	3	3
sp|Q9Y548|YIPF1_HUMAN	sp|Q9Y548|YIPF1_HUMAN	17	17	17	sp|Q9Y548|YIPF1_HUMAN Protein YIPF1 OS=Homo sapiens OX=9606 GN=YIPF1 PE=1 SV=1	1	17	17	17	2	0	0	2	0	1	0	0	0	1	0	0	1	1	1	1	0	0	0	1	1	1	0	2	0	1	0	0	1	0	0	2	1	0	0	0	2	0	0	2
sp|Q9Y547|IFT25_HUMAN	sp|Q9Y547|IFT25_HUMAN	14	14	14	sp|Q9Y547|IFT25_HUMAN Intraflagellar transport protein 25 homolog OS=Homo sapiens OX=9606 GN=HSPB11 PE=1 SV=1	1	14	14	14	0	0	0	1	0	0	1	0	0	0	1	0	0	0	0	0	0	1	1	0	0	0	1	6	3	2	5	0	2	0	0	0	1	0	0	0	0	1	0	0
sp|Q9Y536|PAL4A_HUMAN	sp|Q9Y536|PAL4A_HUMAN	25	5	5	sp|Q9Y536|PAL4A_HUMAN Peptidyl-prolyl cis-trans isomerase A-like 4A OS=Homo sapiens OX=9606 GN=PPIAL4A PE=2 SV=1	1	25	5	5	0	2	0	2	1	3	0	0	1	1	1	1	1	1	1	0	1	1	1	1	0	1	0	1	3	0	2	1	1	2	3	4	3	2	2	2	2	2	4	1
sp|Q9Y530|OARD1_HUMAN	sp|Q9Y530|OARD1_HUMAN	25	25	25	sp|Q9Y530|OARD1_HUMAN ADP-ribose glycohydrolase OARD1 OS=Homo sapiens OX=9606 GN=OARD1 PE=1 SV=2	1	25	25	25	0	0	0	0	1	3	2	2	1	0	0	1	0	0	1	1	0	1	0	1	0	0	0	0	1	0	2	1	0	0	7	9	7	2	1	0	0	1	0	0
sp|Q9Y520|PRC2C_HUMAN	sp|Q9Y520|PRC2C_HUMAN	303	303	297	sp|Q9Y520|PRC2C_HUMAN Protein PRRC2C OS=Homo sapiens OX=9606 GN=PRRC2C PE=1 SV=4	1	303	303	297	4	4	7	10	6	8	11	9	15	13	6	9	13	12	7	11	7	4	9	9	8	9	8	7	6	7	4	9	9	5	3	9	8	2	5	6	3	7	8	9
sp|Q9Y508|RN114_HUMAN	sp|Q9Y508|RN114_HUMAN	27	27	27	sp|Q9Y508|RN114_HUMAN E3 ubiquitin-protein ligase RNF114 OS=Homo sapiens OX=9606 GN=RNF114 PE=1 SV=1	1	27	27	27	1	0	0	2	3	2	1	2	0	3	2	1	1	0	4	3	3	2	3	2	2	2	5	4	9	9	6	2	3	4	1	1	3	0	1	1	2	0	1	1
sp|Q9Y4Z0|LSM4_HUMAN	sp|Q9Y4Z0|LSM4_HUMAN	21	21	21	sp|Q9Y4Z0|LSM4_HUMAN U6 snRNA-associated Sm-like protein LSm4 OS=Homo sapiens OX=9606 GN=LSM4 PE=1 SV=1	1	21	21	21	1	0	1	2	1	0	2	2	1	2	1	0	0	3	0	3	8	2	0	1	1	2	2	2	1	0	0	1	1	0	1	0	0	1	2	0	1	0	0	1
sp|Q9Y4Y9|LSM5_HUMAN	sp|Q9Y4Y9|LSM5_HUMAN	4	4	4	sp|Q9Y4Y9|LSM5_HUMAN U6 snRNA-associated Sm-like protein LSm5 OS=Homo sapiens OX=9606 GN=LSM5 PE=1 SV=3	1	4	4	4	0	0	0	0	2	2	0	1	0	1	1	2	2	1	2	2	2	1	1	1	0	1	2	2	1	1	2	1	0	1	1	1	1	1	1	0	1	1	1	0
sp|Q9Y4X5|ARI1_HUMAN	sp|Q9Y4X5|ARI1_HUMAN	75	75	75	sp|Q9Y4X5|ARI1_HUMAN E3 ubiquitin-protein ligase ARIH1 OS=Homo sapiens OX=9606 GN=ARIH1 PE=1 SV=2	1	75	75	75	0	0	1	5	3	1	3	0	0	2	8	5	4	4	11	18	4	4	4	3	1	2	4	3	4	1	1	2	2	1	1	4	2	2	2	2	1	1	1	2
sp|Q9Y4X0|AMMR1_HUMAN	sp|Q9Y4X0|AMMR1_HUMAN	28	28	20	sp|Q9Y4X0|AMMR1_HUMAN AMME syndrome candidate gene 1 protein OS=Homo sapiens OX=9606 GN=AMMECR1 PE=1 SV=1	1	28	28	20	1	1	0	0	1	0	0	1	0	1	2	2	0	0	0	0	0	1	0	0	2	1	0	0	0	0	1	0	3	2	1	1	3	0	0	0	1	0	0	0
sp|Q9Y4W6|AFG32_HUMAN	sp|Q9Y4W6|AFG32_HUMAN	101	101	100	sp|Q9Y4W6|AFG32_HUMAN AFG3-like protein 2 OS=Homo sapiens OX=9606 GN=AFG3L2 PE=1 SV=2	1	101	101	100	4	0	0	4	2	2	6	1	6	5	4	1	1	5	4	3	6	4	4	3	5	0	2	2	3	4	2	4	5	3	3	4	3	2	2	5	3	4	3	4
sp|Q9Y4W2|LAS1L_HUMAN	sp|Q9Y4W2|LAS1L_HUMAN	89	89	88	sp|Q9Y4W2|LAS1L_HUMAN Ribosomal biogenesis protein LAS1L OS=Homo sapiens OX=9606 GN=LAS1L PE=1 SV=2	1	89	89	88	3	2	4	12	3	4	3	0	2	5	8	4	4	3	4	1	2	1	3	1	0	1	2	2	1	4	2	2	5	4	2	3	4	2	0	1	1	1	0	2
sp|Q9Y4R8|TELO2_HUMAN	sp|Q9Y4R8|TELO2_HUMAN	58	58	57	sp|Q9Y4R8|TELO2_HUMAN Telomere length regulation protein TEL2 homolog OS=Homo sapiens OX=9606 GN=TELO2 PE=1 SV=2	1	58	58	57	2	1	1	3	4	4	4	2	3	0	5	3	2	3	6	4	4	4	1	3	1	1	1	2	2	1	1	0	2	1	2	1	3	1	3	0	2	1	1	0
sp|Q9Y4P8|WIPI2_HUMAN	sp|Q9Y4P8|WIPI2_HUMAN	34	34	34	sp|Q9Y4P8|WIPI2_HUMAN WD repeat domain phosphoinositide-interacting protein 2 OS=Homo sapiens OX=9606 GN=WIPI2 PE=1 SV=1	1	34	34	34	1	0	0	1	2	2	0	1	0	2	1	1	0	0	0	0	0	1	1	1	7	5	3	2	0	2	1	0	0	0	0	0	1	1	0	0	0	0	0	0
sp|Q9Y4P3|TBL2_HUMAN	sp|Q9Y4P3|TBL2_HUMAN	62	62	62	sp|Q9Y4P3|TBL2_HUMAN Transducin beta-like protein 2 OS=Homo sapiens OX=9606 GN=TBL2 PE=1 SV=1	1	62	62	62	1	1	0	2	1	3	0	0	2	1	3	3	4	1	2	1	2	2	2	1	2	3	2	3	1	1	1	1	2	3	1	1	1	1	3	0	3	1	0	0
sp|Q9Y4P1|ATG4B_HUMAN	sp|Q9Y4P1|ATG4B_HUMAN	38	38	38	sp|Q9Y4P1|ATG4B_HUMAN Cysteine protease ATG4B OS=Homo sapiens OX=9606 GN=ATG4B PE=1 SV=2	1	38	38	38	1	0	1	2	0	1	2	0	2	2	1	1	0	1	2	2	0	1	5	8	9	4	1	2	2	1	2	0	3	1	0	2	2	0	1	1	0	1	1	0
sp|Q9Y4L5|RN115_HUMAN	sp|Q9Y4L5|RN115_HUMAN	27	27	27	sp|Q9Y4L5|RN115_HUMAN E3 ubiquitin-protein ligase RNF115 OS=Homo sapiens OX=9606 GN=RNF115 PE=1 SV=2	1	27	27	27	1	1	0	0	1	1	1	0	2	0	1	0	0	0	0	1	3	2	2	0	2	0	1	3	0	2	2	0	0	0	1	2	1	0	0	1	2	3	0	1
sp|Q9Y4L1|HYOU1_HUMAN	sp|Q9Y4L1|HYOU1_HUMAN	116	115	115	sp|Q9Y4L1|HYOU1_HUMAN Hypoxia up-regulated protein 1 OS=Homo sapiens OX=9606 GN=HYOU1 PE=1 SV=1	1	116	115	115	1	0	0	7	11	10	12	23	28	35	37	28	18	8	6	5	3	7	2	1	0	4	3	5	5	1	3	0	3	5	1	5	5	4	3	4	3	1	1	5
sp|Q9Y4K4|M4K5_HUMAN	sp|Q9Y4K4|M4K5_HUMAN	81	81	77	sp|Q9Y4K4|M4K5_HUMAN Mitogen-activated protein kinase kinase kinase kinase 5 OS=Homo sapiens OX=9606 GN=MAP4K5 PE=1 SV=2	1	81	81	77	1	0	1	1	0	2	2	2	1	3	2	4	1	2	0	0	2	4	1	2	2	0	2	1	4	1	4	1	1	1	2	0	3	2	3	2	2	1	1	3
sp|Q9Y4J8|DTNA_HUMAN	sp|Q9Y4J8|DTNA_HUMAN	83	59	59	sp|Q9Y4J8|DTNA_HUMAN Dystrobrevin alpha OS=Homo sapiens OX=9606 GN=DTNA PE=1 SV=2	1	83	59	59	3	2	1	1	6	1	3	2	2	4	1	3	3	3	7	4	4	5	0	3	2	4	2	1	2	2	0	1	2	2	0	5	1	1	2	2	2	0	0	0
sp|Q9Y4I1|MYO5A_HUMAN	sp|Q9Y4I1|MYO5A_HUMAN	277	276	256	sp|Q9Y4I1|MYO5A_HUMAN Unconventional myosin-Va OS=Homo sapiens OX=9606 GN=MYO5A PE=1 SV=2	1	277	276	256	8	3	5	11	10	9	8	10	4	7	9	6	10	7	7	7	10	9	8	3	5	11	9	5	7	1	5	7	7	7	5	9	10	8	5	4	12	4	6	7
sp|Q9Y4G6|TLN2_HUMAN	sp|Q9Y4G6|TLN2_HUMAN	206	183	183	sp|Q9Y4G6|TLN2_HUMAN Talin-2 OS=Homo sapiens OX=9606 GN=TLN2 PE=1 SV=4	1	206	183	183	1	0	2	3	7	3	1	4	7	9	13	12	11	9	7	8	10	10	2	4	4	6	4	5	6	5	1	2	7	6	3	5	8	3	5	2	4	3	5	3
sp|Q9Y4F5|C170B_HUMAN	sp|Q9Y4F5|C170B_HUMAN	160	160	157	sp|Q9Y4F5|C170B_HUMAN Centrosomal protein of 170 kDa protein B OS=Homo sapiens OX=9606 GN=CEP170B PE=1 SV=4	1	160	160	157	6	1	1	8	5	6	3	4	5	2	7	1	3	5	4	6	2	3	4	2	4	4	3	9	2	4	3	4	7	4	5	2	4	2	3	2	1	1	0	0
sp|Q9Y4E8|UBP15_HUMAN	sp|Q9Y4E8|UBP15_HUMAN	138	138	135	sp|Q9Y4E8|UBP15_HUMAN Ubiquitin carboxyl-terminal hydrolase 15 OS=Homo sapiens OX=9606 GN=USP15 PE=1 SV=3	1	138	138	135	8	1	0	5	10	8	11	7	8	16	29	31	35	20	11	9	4	4	3	6	5	6	1	4	8	11	9	4	7	3	4	4	9	4	4	2	4	5	0	2
sp|Q9Y4E1|WAC2C_HUMAN	sp|Q9Y4E1|WAC2C_HUMAN	128	31	31	sp|Q9Y4E1|WAC2C_HUMAN WASH complex subunit 2C OS=Homo sapiens OX=9606 GN=WASHC2C PE=1 SV=4	1	128	31	31	2	0	2	2	4	17	19	14	10	9	13	15	8	4	2	5	2	3	2	1	2	4	2	3	3	3	2	3	1	3	4	4	2	1	3	3	3	3	3	1
sp|Q9Y4D7|PLXD1_HUMAN	sp|Q9Y4D7|PLXD1_HUMAN	161	158	156	sp|Q9Y4D7|PLXD1_HUMAN Plexin-D1 OS=Homo sapiens OX=9606 GN=PLXND1 PE=1 SV=3	1	161	158	156	1	1	0	4	1	5	6	3	7	8	5	6	2	3	4	7	4	1	2	4	1	5	4	7	5	3	4	0	4	5	3	4	2	2	2	2	2	3	2	3
sp|Q9Y4C2|TCAF1_HUMAN	sp|Q9Y4C2|TCAF1_HUMAN	60	60	60	sp|Q9Y4C2|TCAF1_HUMAN TRPM8 channel-associated factor 1 OS=Homo sapiens OX=9606 GN=TCAF1 PE=1 SV=3	1	60	60	60	0	1	0	1	2	1	5	4	1	6	13	12	12	12	10	9	4	2	2	0	0	1	2	2	2	1	2	2	3	0	0	2	2	1	3	0	3	1	0	0
sp|Q9Y4C1|KDM3A_HUMAN	sp|Q9Y4C1|KDM3A_HUMAN	157	153	153	sp|Q9Y4C1|KDM3A_HUMAN Lysine-specific demethylase 3A OS=Homo sapiens OX=9606 GN=KDM3A PE=1 SV=4	1	157	153	153	2	1	0	2	0	6	9	4	9	8	5	2	3	2	5	2	2	6	5	4	6	1	3	3	7	7	6	4	2	1	6	6	5	4	3	1	3	3	0	0
sp|Q9Y4B6|DCAF1_HUMAN	sp|Q9Y4B6|DCAF1_HUMAN	138	138	138	sp|Q9Y4B6|DCAF1_HUMAN DDB1- and CUL4-associated factor 1 OS=Homo sapiens OX=9606 GN=DCAF1 PE=1 SV=3	1	138	138	138	3	2	1	3	6	12	15	5	3	5	4	1	3	1	4	2	2	2	4	0	1	3	3	2	4	3	3	1	1	4	0	2	5	5	1	4	2	3	0	3
sp|Q9Y496|KIF3A_HUMAN	sp|Q9Y496|KIF3A_HUMAN	107	107	104	sp|Q9Y496|KIF3A_HUMAN Kinesin-like protein KIF3A OS=Homo sapiens OX=9606 GN=KIF3A PE=1 SV=4	1	107	107	104	3	1	4	2	2	1	5	4	3	9	7	4	2	3	2	6	1	1	1	3	2	2	4	5	2	2	2	2	1	1	2	4	3	2	2	2	1	1	5	1
sp|Q9Y490|TLN1_HUMAN	sp|Q9Y490|TLN1_HUMAN	235	235	212	sp|Q9Y490|TLN1_HUMAN Talin-1 OS=Homo sapiens OX=9606 GN=TLN1 PE=1 SV=3	1	235	235	212	1	1	5	4	6	7	6	34	52	71	83	71	44	30	23	21	18	5	3	5	8	4	5	5	3	6	6	2	10	10	5	18	9	10	9	5	9	10	10	6
sp|Q9Y487|VPP2_HUMAN	sp|Q9Y487|VPP2_HUMAN	71	71	68	sp|Q9Y487|VPP2_HUMAN V-type proton ATPase 116 kDa subunit a2 OS=Homo sapiens OX=9606 GN=ATP6V0A2 PE=1 SV=2	1	71	71	68	0	1	0	6	5	1	1	2	2	0	3	2	0	2	3	0	4	2	1	1	1	3	2	3	2	2	2	2	1	1	3	3	0	1	0	1	1	0	1	1
sp|Q9Y484|WIPI4_HUMAN	sp|Q9Y484|WIPI4_HUMAN	34	34	34	sp|Q9Y484|WIPI4_HUMAN WD repeat domain phosphoinositide-interacting protein 4 OS=Homo sapiens OX=9606 GN=WDR45 PE=1 SV=1	1	34	34	34	0	0	1	1	1	2	2	4	1	1	1	1	0	1	1	2	1	2	0	2	1	1	0	1	0	1	0	0	2	0	0	0	0	0	1	0	0	0	0	2
sp|Q9Y478|AAKB1_HUMAN	sp|Q9Y478|AAKB1_HUMAN	29	29	27	sp|Q9Y478|AAKB1_HUMAN 5-AMP-activated protein kinase subunit beta-1 OS=Homo sapiens OX=9606 GN=PRKAB1 PE=1 SV=4	1	29	29	27	1	1	1	0	4	4	1	3	0	0	0	2	1	1	3	5	2	1	1	1	0	1	0	0	0	0	0	1	0	0	0	1	0	0	0	0	1	1	0	0
sp|Q9Y450|HBS1L_HUMAN	sp|Q9Y450|HBS1L_HUMAN	74	74	74	sp|Q9Y450|HBS1L_HUMAN HBS1-like protein OS=Homo sapiens OX=9606 GN=HBS1L PE=1 SV=1	1	74	74	74	1	2	2	3	8	4	1	3	5	6	4	9	10	5	7	8	8	5	0	4	6	5	1	4	3	1	2	3	1	3	0	4	4	0	1	2	2	0	0	2
sp|Q9Y446|PKP3_HUMAN	sp|Q9Y446|PKP3_HUMAN	97	97	97	sp|Q9Y446|PKP3_HUMAN Plakophilin-3 OS=Homo sapiens OX=9606 GN=PKP3 PE=1 SV=1	1	97	97	97	0	2	2	7	4	5	2	2	0	2	5	5	2	0	8	3	3	2	0	4	5	1	1	4	3	2	2	2	1	7	4	4	5	3	4	3	3	2	4	3
sp|Q9Y3Z3|SAMH1_HUMAN	sp|Q9Y3Z3|SAMH1_HUMAN	80	80	80	sp|Q9Y3Z3|SAMH1_HUMAN Deoxynucleoside triphosphate triphosphohydrolase SAMHD1 OS=Homo sapiens OX=9606 GN=SAMHD1 PE=1 SV=2	1	80	80	80	1	2	1	12	12	9	5	5	8	8	19	23	19	13	13	9	8	5	10	13	15	3	5	4	2	5	3	3	5	2	3	4	3	5	7	5	9	6	5	6
sp|Q9Y3Y2|CHTOP_HUMAN	sp|Q9Y3Y2|CHTOP_HUMAN	35	35	35	sp|Q9Y3Y2|CHTOP_HUMAN Chromatin target of PRMT1 protein OS=Homo sapiens OX=9606 GN=CHTOP PE=1 SV=2	1	35	35	35	1	3	1	3	3	1	2	2	2	1	1	1	3	1	4	2	2	2	1	1	2	0	0	0	0	0	1	0	0	1	0	1	1	1	1	4	1	2	0	1
sp|Q9Y3X0|CCDC9_HUMAN	sp|Q9Y3X0|CCDC9_HUMAN	82	82	81	sp|Q9Y3X0|CCDC9_HUMAN Coiled-coil domain-containing protein 9 OS=Homo sapiens OX=9606 GN=CCDC9 PE=1 SV=1	1	82	82	81	0	2	3	8	6	2	1	3	0	5	2	0	3	4	1	2	2	4	2	4	5	1	1	1	0	1	2	3	3	1	2	1	1	2	2	2	2	1	0	3
sp|Q9Y3U8|RL36_HUMAN	sp|Q9Y3U8|RL36_HUMAN	20	20	20	sp|Q9Y3U8|RL36_HUMAN 60S ribosomal protein L36 OS=Homo sapiens OX=9606 GN=RPL36 PE=1 SV=3	1	20	20	20	0	0	0	3	5	2	1	0	0	0	1	1	2	0	1	0	2	0	0	0	1	0	0	0	1	0	0	0	1	1	5	2	2	1	1	1	0	2	0	1
sp|Q9Y3S2|ZN330_HUMAN	sp|Q9Y3S2|ZN330_HUMAN	42	42	42	sp|Q9Y3S2|ZN330_HUMAN Zinc finger protein 330 OS=Homo sapiens OX=9606 GN=ZNF330 PE=1 SV=1	1	42	42	42	3	1	1	1	3	1	3	4	3	0	4	2	4	1	5	8	4	1	4	0	3	2	2	2	1	0	3	1	4	2	2	3	2	2	0	0	5	3	4	0
sp|Q9Y3R5|DOP2_HUMAN	sp|Q9Y3R5|DOP2_HUMAN	197	197	193	sp|Q9Y3R5|DOP2_HUMAN Protein dopey-2 OS=Homo sapiens OX=9606 GN=DOP1B PE=1 SV=5	1	197	197	193	0	4	2	7	8	4	2	2	4	4	7	7	3	4	7	6	4	0	7	5	9	6	6	5	6	2	3	4	6	8	3	6	3	7	3	5	3	4	3	7
sp|Q9Y3Q8|T22D4_HUMAN	sp|Q9Y3Q8|T22D4_HUMAN	34	34	32	sp|Q9Y3Q8|T22D4_HUMAN TSC22 domain family protein 4 OS=Homo sapiens OX=9606 GN=TSC22D4 PE=1 SV=2	1	34	34	32	0	1	1	3	5	5	5	6	7	7	6	3	3	1	0	2	0	0	2	2	0	3	1	1	1	2	1	0	1	0	0	0	0	0	2	0	1	0	1	0
sp|Q9Y3Q3|TMED3_HUMAN	sp|Q9Y3Q3|TMED3_HUMAN	26	26	26	sp|Q9Y3Q3|TMED3_HUMAN Transmembrane emp24 domain-containing protein 3 OS=Homo sapiens OX=9606 GN=TMED3 PE=1 SV=1	1	26	26	26	1	2	0	2	4	2	1	1	3	0	3	1	2	2	1	1	2	2	0	1	2	1	4	1	0	0	1	0	1	2	2	1	2	1	1	0	3	0	2	0
sp|Q9Y3P9|RBGP1_HUMAN	sp|Q9Y3P9|RBGP1_HUMAN	139	139	135	sp|Q9Y3P9|RBGP1_HUMAN Rab GTPase-activating protein 1 OS=Homo sapiens OX=9606 GN=RABGAP1 PE=1 SV=3	1	139	139	135	5	2	3	6	15	5	15	11	8	5	6	7	8	3	6	2	3	5	5	4	5	1	9	7	7	4	5	2	2	6	5	7	5	5	3	4	5	1	2	0
sp|Q9Y3L5|RAP2C_HUMAN	sp|Q9Y3L5|RAP2C_HUMAN	22	12	12	sp|Q9Y3L5|RAP2C_HUMAN Ras-related protein Rap-2c OS=Homo sapiens OX=9606 GN=RAP2C PE=1 SV=1	1	22	12	12	3	0	0	5	3	1	1	0	1	2	1	1	1	1	0	0	2	1	1	1	2	0	1	1	1	0	3	1	2	0	0	0	0	0	3	0	3	2	0	1
sp|Q9Y3L3|3BP1_HUMAN	sp|Q9Y3L3|3BP1_HUMAN	63	63	12	sp|Q9Y3L3|3BP1_HUMAN SH3 domain-binding protein 1 OS=Homo sapiens OX=9606 GN=SH3BP1 PE=1 SV=3	1	63	63	12	1	2	0	1	4	3	3	4	1	4	3	3	2	2	2	2	0	1	0	1	1	2	4	4	1	1	1	1	1	0	3	1	1	1	0	0	0	2	2	3
sp|Q9Y3I0|RTCB_HUMAN	sp|Q9Y3I0|RTCB_HUMAN	50	50	50	sp|Q9Y3I0|RTCB_HUMAN RNA-splicing ligase RtcB homolog OS=Homo sapiens OX=9606 GN=RTCB PE=1 SV=1	1	50	50	50	1	2	1	12	11	7	5	2	3	2	3	1	6	4	5	4	5	5	4	3	3	2	2	3	2	4	13	0	8	4	2	2	3	2	2	2	3	3	0	2
sp|Q9Y3F4|STRAP_HUMAN	sp|Q9Y3F4|STRAP_HUMAN	39	39	39	sp|Q9Y3F4|STRAP_HUMAN Serine-threonine kinase receptor-associated protein OS=Homo sapiens OX=9606 GN=STRAP PE=1 SV=1	1	39	39	39	0	0	0	3	9	5	6	3	4	10	16	16	12	9	13	11	11	6	3	5	4	2	1	2	1	3	3	1	2	4	3	4	4	6	4	4	4	4	4	4
sp|Q9Y3E7|CHMP3_HUMAN	sp|Q9Y3E7|CHMP3_HUMAN	19	19	19	sp|Q9Y3E7|CHMP3_HUMAN Charged multivesicular body protein 3 OS=Homo sapiens OX=9606 GN=CHMP3 PE=1 SV=3	1	19	19	19	0	1	1	0	0	0	0	0	1	0	0	1	0	0	0	1	0	0	0	1	0	0	2	4	7	6	5	0	2	1	2	1	1	2	0	0	0	0	0	0
sp|Q9Y3E5|PTH2_HUMAN	sp|Q9Y3E5|PTH2_HUMAN	14	14	14	sp|Q9Y3E5|PTH2_HUMAN Peptidyl-tRNA hydrolase 2, mitochondrial OS=Homo sapiens OX=9606 GN=PTRH2 PE=1 SV=1	1	14	14	14	0	0	0	1	0	1	1	0	0	1	0	0	0	0	0	1	1	0	0	0	0	0	1	0	0	0	0	0	1	0	0	0	0	0	0	0	0	0	0	0
sp|Q9Y3E2|BOLA1_HUMAN	sp|Q9Y3E2|BOLA1_HUMAN	15	15	15	sp|Q9Y3E2|BOLA1_HUMAN BolA-like protein 1 OS=Homo sapiens OX=9606 GN=BOLA1 PE=1 SV=1	1	15	15	15	0	0	0	1	0	0	0	0	0	0	0	0	0	1	1	1	0	0	1	2	0	0	0	3	2	0	1	3	4	6	2	0	0	0	0	0	0	0	0	0
sp|Q9Y3E0|GOT1B_HUMAN	sp|Q9Y3E0|GOT1B_HUMAN	9	9	9	sp|Q9Y3E0|GOT1B_HUMAN Vesicle transport protein GOT1B OS=Homo sapiens OX=9606 GN=GOLT1B PE=1 SV=1	1	9	9	9	0	1	0	2	2	2	1	0	0	1	1	0	0	0	0	0	0	0	0	0	0	0	0	1	0	0	2	0	1	0	0	1	0	0	1	0	0	0	2	1
sp|Q9Y3D9|RT23_HUMAN	sp|Q9Y3D9|RT23_HUMAN	36	36	36	sp|Q9Y3D9|RT23_HUMAN 28S ribosomal protein S23, mitochondrial OS=Homo sapiens OX=9606 GN=MRPS23 PE=1 SV=2	1	36	36	36	0	0	1	0	8	7	2	1	1	2	2	1	0	2	1	2	0	0	2	1	1	0	0	0	1	0	3	0	0	0	0	1	0	2	1	0	0	0	0	0
sp|Q9Y3D8|KAD6_HUMAN	sp|Q9Y3D8|KAD6_HUMAN	24	24	24	sp|Q9Y3D8|KAD6_HUMAN Adenylate kinase isoenzyme 6 OS=Homo sapiens OX=9606 GN=AK6 PE=1 SV=1	1	24	24	24	1	0	0	1	0	0	0	2	0	1	1	0	0	0	1	3	1	0	0	0	0	0	3	6	2	2	1	1	0	0	1	0	1	0	0	0	0	0	0	0
sp|Q9Y3D6|FIS1_HUMAN	sp|Q9Y3D6|FIS1_HUMAN	21	21	21	sp|Q9Y3D6|FIS1_HUMAN Mitochondrial fission 1 protein OS=Homo sapiens OX=9606 GN=FIS1 PE=1 SV=2	1	21	21	21	0	0	0	4	3	3	3	4	1	1	3	2	1	1	2	2	2	3	0	0	2	3	1	1	2	1	3	2	5	7	4	3	2	2	1	1	4	5	1	1
sp|Q9Y3D5|RT18C_HUMAN	sp|Q9Y3D5|RT18C_HUMAN	20	20	20	sp|Q9Y3D5|RT18C_HUMAN 28S ribosomal protein S18c, mitochondrial OS=Homo sapiens OX=9606 GN=MRPS18C PE=1 SV=1	1	20	20	20	0	0	0	0	0	2	0	0	1	0	0	2	0	3	0	0	0	0	0	2	2	0	1	0	0	1	0	0	0	0	0	1	0	1	0	0	0	0	0	0
sp|Q9Y3D3|RT16_HUMAN	sp|Q9Y3D3|RT16_HUMAN	17	17	17	sp|Q9Y3D3|RT16_HUMAN 28S ribosomal protein S16, mitochondrial OS=Homo sapiens OX=9606 GN=MRPS16 PE=1 SV=1	1	17	17	17	0	0	0	2	1	1	1	1	2	3	0	0	0	0	0	0	0	0	1	0	0	0	0	0	0	0	1	0	1	0	0	0	0	1	0	0	1	0	0	0
sp|Q9Y3D2|MSRB2_HUMAN	sp|Q9Y3D2|MSRB2_HUMAN	22	22	22	sp|Q9Y3D2|MSRB2_HUMAN Methionine-R-sulfoxide reductase B2, mitochondrial OS=Homo sapiens OX=9606 GN=MSRB2 PE=1 SV=2	1	22	22	22	0	0	0	0	0	0	0	1	0	1	1	0	0	1	0	0	0	0	0	1	1	0	1	0	0	0	1	0	2	9	6	0	1	0	0	0	0	0	0	0
sp|Q9Y3D0|CIA2B_HUMAN	sp|Q9Y3D0|CIA2B_HUMAN	11	11	11	sp|Q9Y3D0|CIA2B_HUMAN Cytosolic iron-sulfur assembly component 2B OS=Homo sapiens OX=9606 GN=CIAO2B PE=1 SV=1	1	11	11	11	0	0	0	1	1	1	1	1	0	1	3	3	0	0	0	3	3	2	0	0	0	0	1	0	0	0	0	0	0	0	0	1	0	2	0	1	0	0	1	0
sp|Q9Y3C8|UFC1_HUMAN	sp|Q9Y3C8|UFC1_HUMAN	29	29	29	sp|Q9Y3C8|UFC1_HUMAN Ubiquitin-fold modifier-conjugating enzyme 1 OS=Homo sapiens OX=9606 GN=UFC1 PE=1 SV=3	1	29	29	29	0	1	0	1	2	2	0	1	2	2	0	2	1	1	0	0	1	0	0	1	0	1	0	0	2	1	0	1	6	3	3	2	0	0	1	2	1	1	0	1
sp|Q9Y3C6|PPIL1_HUMAN	sp|Q9Y3C6|PPIL1_HUMAN	15	15	15	sp|Q9Y3C6|PPIL1_HUMAN Peptidyl-prolyl cis-trans isomerase-like 1 OS=Homo sapiens OX=9606 GN=PPIL1 PE=1 SV=1	1	15	15	15	0	0	0	1	1	1	1	1	0	0	0	0	0	0	0	0	0	0	1	0	1	1	0	0	0	2	1	0	0	1	6	4	2	2	0	0	0	0	0	1
sp|Q9Y3C4|TPRKB_HUMAN	sp|Q9Y3C4|TPRKB_HUMAN	19	19	19	sp|Q9Y3C4|TPRKB_HUMAN EKC/KEOPS complex subunit TPRKB OS=Homo sapiens OX=9606 GN=TPRKB PE=1 SV=1	1	19	19	19	1	0	0	1	1	0	1	0	2	1	2	0	0	3	4	6	5	1	1	0	0	0	1	0	1	1	0	1	2	1	0	1	1	0	1	1	0	0	0	0
sp|Q9Y3C1|NOP16_HUMAN	sp|Q9Y3C1|NOP16_HUMAN	32	32	32	sp|Q9Y3C1|NOP16_HUMAN Nucleolar protein 16 OS=Homo sapiens OX=9606 GN=NOP16 PE=1 SV=2	1	32	32	32	0	0	0	3	4	2	1	1	0	5	3	0	1	0	1	0	3	2	2	1	1	0	2	2	0	1	0	0	0	1	0	1	3	0	0	1	1	0	1	3
sp|Q9Y3C0|WASC3_HUMAN	sp|Q9Y3C0|WASC3_HUMAN	19	19	19	sp|Q9Y3C0|WASC3_HUMAN WASH complex subunit 3 OS=Homo sapiens OX=9606 GN=WASHC3 PE=1 SV=1	1	19	19	19	1	1	1	0	0	0	3	1	0	1	3	3	1	6	6	3	2	0	2	1	1	2	1	0	1	0	2	0	0	0	0	0	0	0	2	1	1	1	2	0
sp|Q9Y3B9|RRP15_HUMAN	sp|Q9Y3B9|RRP15_HUMAN	52	52	51	sp|Q9Y3B9|RRP15_HUMAN RRP15-like protein OS=Homo sapiens OX=9606 GN=RRP15 PE=1 SV=2	1	52	52	51	2	2	1	5	3	1	1	4	3	2	4	0	3	0	3	3	2	5	2	0	1	1	4	1	0	2	4	0	2	1	3	1	3	1	2	2	2	2	0	2
sp|Q9Y3B8|ORN_HUMAN	sp|Q9Y3B8|ORN_HUMAN	37	37	37	sp|Q9Y3B8|ORN_HUMAN Oligoribonuclease, mitochondrial OS=Homo sapiens OX=9606 GN=REXO2 PE=1 SV=3	1	37	37	37	0	0	1	0	1	3	2	2	2	0	0	3	2	1	1	1	3	0	3	1	10	13	2	2	3	2	0	1	1	0	1	0	0	2	0	0	0	0	0	2
sp|Q9Y3B7|RM11_HUMAN	sp|Q9Y3B7|RM11_HUMAN	31	31	31	sp|Q9Y3B7|RM11_HUMAN 39S ribosomal protein L11, mitochondrial OS=Homo sapiens OX=9606 GN=MRPL11 PE=1 SV=1	1	31	31	31	1	0	0	1	8	2	0	0	2	1	0	0	2	2	2	1	1	2	0	0	0	0	1	0	1	0	0	0	1	0	0	0	1	1	0	1	0	1	0	1
sp|Q9Y3B4|SF3B6_HUMAN	sp|Q9Y3B4|SF3B6_HUMAN	16	16	16	sp|Q9Y3B4|SF3B6_HUMAN Splicing factor 3B subunit 6 OS=Homo sapiens OX=9606 GN=SF3B6 PE=1 SV=1	1	16	16	16	0	0	0	0	3	3	1	0	2	0	0	0	0	1	0	1	0	0	0	0	0	0	1	0	0	0	0	0	0	0	1	1	0	0	0	0	1	1	0	0
sp|Q9Y3B3|TMED7_HUMAN	sp|Q9Y3B3|TMED7_HUMAN	21	21	21	sp|Q9Y3B3|TMED7_HUMAN Transmembrane emp24 domain-containing protein 7 OS=Homo sapiens OX=9606 GN=TMED7 PE=1 SV=2	1	21	21	21	0	0	1	1	0	1	0	2	2	0	0	1	0	0	1	0	2	1	0	0	0	0	1	0	1	0	0	1	1	0	1	1	1	0	0	1	0	0	0	0
sp|Q9Y3B2|EXOS1_HUMAN	sp|Q9Y3B2|EXOS1_HUMAN	18	18	18	sp|Q9Y3B2|EXOS1_HUMAN Exosome complex component CSL4 OS=Homo sapiens OX=9606 GN=EXOSC1 PE=1 SV=1	1	18	18	18	0	0	0	2	1	0	1	0	0	1	1	1	1	0	0	0	0	1	0	1	0	0	0	0	0	0	1	0	3	1	2	1	2	0	0	0	1	0	0	0
sp|Q9Y3A6|TMED5_HUMAN	sp|Q9Y3A6|TMED5_HUMAN	17	16	16	sp|Q9Y3A6|TMED5_HUMAN Transmembrane emp24 domain-containing protein 5 OS=Homo sapiens OX=9606 GN=TMED5 PE=1 SV=1	1	17	16	16	1	0	0	1	0	0	0	0	0	2	0	0	0	0	1	1	0	1	0	1	0	1	0	0	1	0	0	0	0	0	0	0	0	0	0	1	1	1	0	1
sp|Q9Y3A5|SBDS_HUMAN	sp|Q9Y3A5|SBDS_HUMAN	46	46	46	sp|Q9Y3A5|SBDS_HUMAN Ribosome maturation protein SBDS OS=Homo sapiens OX=9606 GN=SBDS PE=1 SV=4	1	46	46	46	0	1	1	2	1	1	0	3	2	2	1	0	2	1	1	1	1	0	0	1	2	0	1	0	0	1	11	6	14	11	12	11	12	8	10	9	11	13	6	9
sp|Q9Y3A3|PHOCN_HUMAN	sp|Q9Y3A3|PHOCN_HUMAN	25	25	25	sp|Q9Y3A3|PHOCN_HUMAN MOB-like protein phocein OS=Homo sapiens OX=9606 GN=MOB4 PE=1 SV=1	1	25	25	25	0	1	0	0	2	4	3	0	1	2	1	2	3	6	3	1	1	2	0	0	1	0	1	0	0	0	2	0	0	2	2	1	1	0	0	0	1	0	0	0
sp|Q9Y399|RT02_HUMAN	sp|Q9Y399|RT02_HUMAN	36	36	36	sp|Q9Y399|RT02_HUMAN 28S ribosomal protein S2, mitochondrial OS=Homo sapiens OX=9606 GN=MRPS2 PE=1 SV=1	1	36	36	36	1	1	0	2	3	3	2	2	2	3	2	1	1	1	1	2	0	0	3	0	1	0	1	1	1	1	1	0	0	2	2	1	0	2	2	0	2	2	0	1
sp|Q9Y394|DHRS7_HUMAN	sp|Q9Y394|DHRS7_HUMAN	37	37	37	sp|Q9Y394|DHRS7_HUMAN Dehydrogenase/reductase SDR family member 7 OS=Homo sapiens OX=9606 GN=DHRS7 PE=1 SV=1	1	37	37	37	2	2	0	0	0	2	2	0	1	0	1	2	1	1	1	2	1	1	2	0	0	2	1	1	0	0	0	1	0	1	2	2	0	0	0	1	2	3	1	2
sp|Q9Y385|UB2J1_HUMAN	sp|Q9Y385|UB2J1_HUMAN	28	28	28	sp|Q9Y385|UB2J1_HUMAN Ubiquitin-conjugating enzyme E2 J1 OS=Homo sapiens OX=9606 GN=UBE2J1 PE=1 SV=2	1	28	28	28	1	0	1	0	0	0	1	2	2	0	0	1	1	0	2	0	0	0	1	0	0	2	1	0	2	0	0	1	2	1	1	2	1	0	0	1	2	1	0	1
sp|Q9Y383|LC7L2_HUMAN	sp|Q9Y383|LC7L2_HUMAN	60	50	50	sp|Q9Y383|LC7L2_HUMAN Putative RNA-binding protein Luc7-like 2 OS=Homo sapiens OX=9606 GN=LUC7L2 PE=1 SV=2	1	60	50	50	1	0	1	3	1	6	1	1	1	4	1	2	2	3	3	3	1	1	0	1	1	0	1	1	3	1	0	1	1	0	0	0	1	0	0	1	2	1	1	1
sp|Q9Y376|CAB39_HUMAN	sp|Q9Y376|CAB39_HUMAN	53	53	49	sp|Q9Y376|CAB39_HUMAN Calcium-binding protein 39 OS=Homo sapiens OX=9606 GN=CAB39 PE=1 SV=1	1	53	53	49	2	0	0	2	2	3	2	0	0	1	2	1	3	5	8	8	5	3	2	2	2	2	2	3	1	8	11	6	9	7	7	5	6	3	1	1	1	0	1	0
sp|Q9Y371|SHLB1_HUMAN	sp|Q9Y371|SHLB1_HUMAN	40	39	39	sp|Q9Y371|SHLB1_HUMAN Endophilin-B1 OS=Homo sapiens OX=9606 GN=SH3GLB1 PE=1 SV=1	1	40	39	39	1	0	0	0	3	1	3	1	0	0	2	0	3	3	3	3	1	3	1	0	0	0	0	1	0	0	2	1	2	3	2	2	1	0	0	1	1	1	0	1
sp|Q9Y365|STA10_HUMAN	sp|Q9Y365|STA10_HUMAN	40	40	40	sp|Q9Y365|STA10_HUMAN START domain-containing protein 10 OS=Homo sapiens OX=9606 GN=STARD10 PE=1 SV=2	1	40	40	40	1	0	0	0	1	4	0	0	0	2	3	0	0	1	1	1	0	3	0	1	2	2	9	8	10	11	12	3	10	8	3	2	5	1	2	2	2	1	2	1
sp|Q9Y343|SNX24_HUMAN	sp|Q9Y343|SNX24_HUMAN	25	25	24	sp|Q9Y343|SNX24_HUMAN Sorting nexin-24 OS=Homo sapiens OX=9606 GN=SNX24 PE=1 SV=1	1	25	25	24	0	0	0	2	1	0	1	1	0	0	1	3	1	0	0	2	0	1	2	0	0	1	1	0	0	0	0	2	3	0	0	0	0	0	0	0	2	0	1	0
sp|Q9Y333|LSM2_HUMAN	sp|Q9Y333|LSM2_HUMAN	13	13	13	sp|Q9Y333|LSM2_HUMAN U6 snRNA-associated Sm-like protein LSm2 OS=Homo sapiens OX=9606 GN=LSM2 PE=1 SV=1	1	13	13	13	0	0	0	1	2	2	2	2	1	1	1	0	0	2	2	2	5	4	2	3	3	4	5	1	1	0	0	0	1	0	3	2	2	3	1	0	1	1	1	2
sp|Q9Y320|TMX2_HUMAN	sp|Q9Y320|TMX2_HUMAN	39	39	39	sp|Q9Y320|TMX2_HUMAN Thioredoxin-related transmembrane protein 2 OS=Homo sapiens OX=9606 GN=TMX2 PE=1 SV=1	1	39	39	39	3	2	1	2	2	1	0	1	0	1	3	1	1	2	2	1	1	1	0	2	1	2	0	0	0	1	0	1	3	2	3	1	2	1	2	1	3	0	1	0
sp|Q9Y316|MEMO1_HUMAN	sp|Q9Y316|MEMO1_HUMAN	32	32	32	sp|Q9Y316|MEMO1_HUMAN Protein MEMO1 OS=Homo sapiens OX=9606 GN=MEMO1 PE=1 SV=1	1	32	32	32	0	0	0	1	1	1	0	0	1	0	0	0	1	1	2	2	0	1	0	0	0	0	0	1	0	0	3	0	8	9	11	7	4	2	1	0	1	2	0	1
sp|Q9Y315|DEOC_HUMAN	sp|Q9Y315|DEOC_HUMAN	32	32	32	sp|Q9Y315|DEOC_HUMAN Deoxyribose-phosphate aldolase OS=Homo sapiens OX=9606 GN=DERA PE=1 SV=2	1	32	32	32	0	0	0	3	2	4	7	7	9	9	8	9	14	7	3	3	0	1	2	0	1	0	1	2	3	0	0	2	2	0	1	1	0	0	0	0	0	0	0	0
sp|Q9Y314|NOSIP_HUMAN	sp|Q9Y314|NOSIP_HUMAN	39	39	39	sp|Q9Y314|NOSIP_HUMAN Nitric oxide synthase-interacting protein OS=Homo sapiens OX=9606 GN=NOSIP PE=1 SV=1	1	39	39	39	0	1	0	0	1	0	1	0	1	0	1	0	0	2	0	0	1	3	1	7	3	3	1	4	2	1	1	2	2	1	0	0	1	2	6	2	2	1	1	1
sp|Q9Y312|AAR2_HUMAN	sp|Q9Y312|AAR2_HUMAN	36	36	36	sp|Q9Y312|AAR2_HUMAN Protein AAR2 homolog OS=Homo sapiens OX=9606 GN=AAR2 PE=1 SV=2	1	36	36	36	0	0	0	2	4	3	4	1	0	0	1	1	0	1	2	1	1	1	0	1	1	1	1	2	1	0	1	2	0	0	0	0	2	0	0	0	0	0	0	1
sp|Q9Y305|ACOT9_HUMAN	sp|Q9Y305|ACOT9_HUMAN	54	54	54	sp|Q9Y305|ACOT9_HUMAN Acyl-coenzyme A thioesterase 9, mitochondrial OS=Homo sapiens OX=9606 GN=ACOT9 PE=1 SV=2	1	54	54	54	1	1	2	2	5	2	2	0	1	3	3	4	8	5	3	4	2	2	1	2	1	0	2	2	3	1	2	0	2	0	2	2	2	3	2	1	2	3	1	1
sp|Q9Y303|NAGA_HUMAN	sp|Q9Y303|NAGA_HUMAN	31	31	31	sp|Q9Y303|NAGA_HUMAN N-acetylglucosamine-6-phosphate deacetylase OS=Homo sapiens OX=9606 GN=AMDHD2 PE=1 SV=2	1	31	31	31	0	1	1	2	0	2	0	2	3	6	9	7	6	5	2	2	2	0	0	0	0	0	1	0	0	2	1	0	4	11	2	1	1	1	1	0	1	2	0	0
sp|Q9Y2Z9|COQ6_HUMAN	sp|Q9Y2Z9|COQ6_HUMAN	25	25	25	sp|Q9Y2Z9|COQ6_HUMAN Ubiquinone biosynthesis monooxygenase COQ6, mitochondrial OS=Homo sapiens OX=9606 GN=COQ6 PE=1 SV=2	1	25	25	25	0	0	0	0	3	1	0	0	1	0	0	1	0	0	0	0	0	3	0	1	0	1	0	1	0	1	0	0	1	0	1	1	2	1	0	1	0	0	1	0
sp|Q9Y2Z4|SYYM_HUMAN	sp|Q9Y2Z4|SYYM_HUMAN	47	47	47	sp|Q9Y2Z4|SYYM_HUMAN Tyrosine--tRNA ligase, mitochondrial OS=Homo sapiens OX=9606 GN=YARS2 PE=1 SV=2	1	47	47	47	0	1	0	2	3	2	1	2	0	1	0	1	0	0	0	1	1	7	6	2	3	1	1	2	0	1	3	0	0	0	1	0	1	0	0	0	0	0	1	0
sp|Q9Y2Z0|SGT1_HUMAN	sp|Q9Y2Z0|SGT1_HUMAN	53	53	52	sp|Q9Y2Z0|SGT1_HUMAN Protein SGT1 homolog OS=Homo sapiens OX=9606 GN=SUGT1 PE=1 SV=3	1	53	53	52	0	2	1	2	2	3	5	5	5	8	4	4	7	1	4	4	3	11	15	16	6	3	5	4	3	3	0	0	0	1	2	0	1	2	0	1	0	0	4	1
sp|Q9Y2Y1|RPC10_HUMAN	sp|Q9Y2Y1|RPC10_HUMAN	22	22	22	sp|Q9Y2Y1|RPC10_HUMAN DNA-directed RNA polymerase III subunit RPC10 OS=Homo sapiens OX=9606 GN=POLR3K PE=1 SV=2	1	22	22	22	1	1	0	0	2	1	1	3	0	2	2	1	0	0	2	1	0	1	1	1	1	2	1	2	1	0	1	0	0	1	1	0	1	0	0	0	0	2	2	1
sp|Q9Y2Y0|AR2BP_HUMAN	sp|Q9Y2Y0|AR2BP_HUMAN	14	14	14	sp|Q9Y2Y0|AR2BP_HUMAN ADP-ribosylation factor-like protein 2-binding protein OS=Homo sapiens OX=9606 GN=ARL2BP PE=1 SV=1	1	14	14	14	0	0	0	0	0	0	0	1	1	0	0	0	0	1	0	0	0	0	0	0	1	1	1	3	6	5	0	0	0	0	0	0	0	1	0	0	0	1	0	0
sp|Q9Y2X7|GIT1_HUMAN	sp|Q9Y2X7|GIT1_HUMAN	75	75	70	sp|Q9Y2X7|GIT1_HUMAN ARF GTPase-activating protein GIT1 OS=Homo sapiens OX=9606 GN=GIT1 PE=1 SV=2	1	75	75	70	0	0	1	0	3	1	1	1	1	4	2	1	2	2	3	4	2	1	2	0	2	2	2	2	4	2	3	0	2	3	1	1	2	0	0	0	0	2	0	0
sp|Q9Y2X3|NOP58_HUMAN	sp|Q9Y2X3|NOP58_HUMAN	66	66	65	sp|Q9Y2X3|NOP58_HUMAN Nucleolar protein 58 OS=Homo sapiens OX=9606 GN=NOP58 PE=1 SV=1	1	66	66	65	2	0	0	3	1	3	2	3	3	1	2	1	1	2	0	1	0	2	2	1	2	2	0	0	1	2	3	1	3	1	0	1	3	0	1	0	3	2	1	2
sp|Q9Y2W2|WBP11_HUMAN	sp|Q9Y2W2|WBP11_HUMAN	69	69	69	sp|Q9Y2W2|WBP11_HUMAN WW domain-binding protein 11 OS=Homo sapiens OX=9606 GN=WBP11 PE=1 SV=1	1	69	69	69	3	1	0	6	3	1	4	2	3	3	2	3	4	2	5	2	7	3	3	1	1	3	2	3	0	2	0	3	3	2	2	3	5	3	2	1	3	5	3	0
sp|Q9Y2W1|TR150_HUMAN	sp|Q9Y2W1|TR150_HUMAN	178	178	172	sp|Q9Y2W1|TR150_HUMAN Thyroid hormone receptor-associated protein 3 OS=Homo sapiens OX=9606 GN=THRAP3 PE=1 SV=2	1	178	178	172	7	9	4	16	7	8	3	0	3	5	3	6	7	3	1	7	7	6	7	9	10	6	5	2	3	6	2	3	10	7	5	6	6	10	3	6	8	4	7	9
sp|Q9Y2V7|COG6_HUMAN	sp|Q9Y2V7|COG6_HUMAN	59	59	58	sp|Q9Y2V7|COG6_HUMAN Conserved oligomeric Golgi complex subunit 6 OS=Homo sapiens OX=9606 GN=COG6 PE=1 SV=2	1	59	59	58	0	1	0	1	2	1	0	0	0	3	2	2	1	4	2	2	2	2	0	0	1	0	3	1	1	0	0	0	0	0	3	2	1	3	0	1	2	1	0	1
sp|Q9Y2V2|CHSP1_HUMAN	sp|Q9Y2V2|CHSP1_HUMAN	14	14	14	sp|Q9Y2V2|CHSP1_HUMAN Calcium-regulated heat-stable protein 1 OS=Homo sapiens OX=9606 GN=CARHSP1 PE=1 SV=2	1	14	14	14	0	0	0	0	0	0	0	2	1	0	0	2	0	0	0	0	0	0	0	0	0	1	0	3	6	6	4	2	3	1	1	2	1	0	0	0	0	0	0	0
sp|Q9Y2T7|YBOX2_HUMAN	sp|Q9Y2T7|YBOX2_HUMAN	41	33	33	sp|Q9Y2T7|YBOX2_HUMAN Y-box-binding protein 2 OS=Homo sapiens OX=9606 GN=YBX2 PE=1 SV=2	1	41	33	33	0	1	0	11	9	3	3	3	3	6	7	8	6	6	4	1	2	0	1	0	2	0	0	1	1	1	1	2	1	3	3	3	3	7	5	5	3	6	3	6
sp|Q9Y2T2|AP3M1_HUMAN	sp|Q9Y2T2|AP3M1_HUMAN	40	40	32	sp|Q9Y2T2|AP3M1_HUMAN AP-3 complex subunit mu-1 OS=Homo sapiens OX=9606 GN=AP3M1 PE=1 SV=1	1	40	40	32	2	0	0	4	3	0	1	0	0	0	1	0	1	0	1	2	1	3	0	0	1	0	3	1	0	0	2	1	2	0	4	1	2	0	1	1	0	1	1	0
sp|Q9Y2S7|PDIP2_HUMAN	sp|Q9Y2S7|PDIP2_HUMAN	46	46	46	sp|Q9Y2S7|PDIP2_HUMAN Polymerase delta-interacting protein 2 OS=Homo sapiens OX=9606 GN=POLDIP2 PE=1 SV=1	1	46	46	46	0	0	0	0	0	1	0	1	2	1	0	1	0	3	2	1	1	1	2	0	2	3	1	5	5	9	8	1	0	0	0	2	0	3	3	0	2	1	3	3
sp|Q9Y2S6|TMA7_HUMAN	sp|Q9Y2S6|TMA7_HUMAN	8	8	8	sp|Q9Y2S6|TMA7_HUMAN Translation machinery-associated protein 7 OS=Homo sapiens OX=9606 GN=TMA7 PE=1 SV=1	1	8	8	8	0	0	0	0	0	0	0	0	0	0	0	0	0	0	0	0	0	0	0	0	0	0	0	0	1	1	0	0	0	0	1	1	1	1	2	1	0	1	0	1
sp|Q9Y2S2|CRYL1_HUMAN	sp|Q9Y2S2|CRYL1_HUMAN	28	28	28	sp|Q9Y2S2|CRYL1_HUMAN Lambda-crystallin homolog OS=Homo sapiens OX=9606 GN=CRYL1 PE=1 SV=3	1	28	28	28	0	1	0	0	1	0	0	2	0	1	0	0	0	2	0	1	0	0	1	0	9	13	5	3	0	1	1	0	0	1	1	2	1	1	0	0	1	0	0	0
sp|Q9Y2R9|RT07_HUMAN	sp|Q9Y2R9|RT07_HUMAN	49	49	49	sp|Q9Y2R9|RT07_HUMAN 28S ribosomal protein S7, mitochondrial OS=Homo sapiens OX=9606 GN=MRPS7 PE=1 SV=2	1	49	49	49	1	0	1	6	9	8	0	0	2	1	0	3	1	1	1	3	0	3	1	0	2	0	0	0	0	0	1	0	0	2	1	0	5	1	1	2	1	2	2	2
sp|Q9Y2R5|RT17_HUMAN	sp|Q9Y2R5|RT17_HUMAN	16	16	16	sp|Q9Y2R5|RT17_HUMAN 28S ribosomal protein S17, mitochondrial OS=Homo sapiens OX=9606 GN=MRPS17 PE=1 SV=1	1	16	16	16	0	0	0	0	2	3	0	1	1	0	0	0	0	0	0	0	0	0	0	0	0	2	0	0	0	1	0	0	2	1	0	0	2	1	1	1	0	0	1	0
sp|Q9Y2Q9|RT28_HUMAN	sp|Q9Y2Q9|RT28_HUMAN	23	23	23	sp|Q9Y2Q9|RT28_HUMAN 28S ribosomal protein S28, mitochondrial OS=Homo sapiens OX=9606 GN=MRPS28 PE=1 SV=1	1	23	23	23	1	0	0	1	6	4	2	1	1	0	2	3	0	0	0	2	0	0	2	1	0	0	0	0	2	0	0	2	0	0	1	0	0	2	1	0	0	1	0	1
sp|Q9Y2Q5|LTOR2_HUMAN	sp|Q9Y2Q5|LTOR2_HUMAN	10	10	10	sp|Q9Y2Q5|LTOR2_HUMAN Ragulator complex protein LAMTOR2 OS=Homo sapiens OX=9606 GN=LAMTOR2 PE=1 SV=1	1	10	10	10	0	0	0	1	2	1	1	0	0	0	0	0	0	0	1	0	0	0	0	0	1	1	0	0	0	4	5	1	2	4	4	2	1	0	0	0	0	0	0	0
sp|Q9Y2Q3|GSTK1_HUMAN	sp|Q9Y2Q3|GSTK1_HUMAN	29	29	29	sp|Q9Y2Q3|GSTK1_HUMAN Glutathione S-transferase kappa 1 OS=Homo sapiens OX=9606 GN=GSTK1 PE=1 SV=3	1	29	29	29	1	0	0	1	0	1	1	1	0	3	2	1	0	2	1	1	0	1	1	2	1	0	1	2	1	3	0	1	1	3	5	8	6	2	3	1	3	1	1	1
sp|Q9Y2L9|LRCH1_HUMAN	sp|Q9Y2L9|LRCH1_HUMAN	60	60	50	sp|Q9Y2L9|LRCH1_HUMAN Leucine-rich repeat and calponin homology domain-containing protein 1 OS=Homo sapiens OX=9606 GN=LRCH1 PE=1 SV=3	1	60	60	50	3	1	1	3	0	3	1	3	1	0	5	2	1	1	0	0	0	2	3	0	1	2	0	1	3	4	1	0	2	1	1	1	2	4	1	2	2	2	2	0
sp|Q9Y2L5|TPPC8_HUMAN	sp|Q9Y2L5|TPPC8_HUMAN	136	136	136	sp|Q9Y2L5|TPPC8_HUMAN Trafficking protein particle complex subunit 8 OS=Homo sapiens OX=9606 GN=TRAPPC8 PE=1 SV=2	1	136	136	136	1	0	1	8	9	5	2	2	3	4	2	2	3	3	0	7	3	4	2	5	5	3	3	6	0	2	6	1	1	3	2	4	2	3	2	0	1	0	1	1
sp|Q9Y2L1|RRP44_HUMAN	sp|Q9Y2L1|RRP44_HUMAN	95	95	94	sp|Q9Y2L1|RRP44_HUMAN Exosome complex exonuclease RRP44 OS=Homo sapiens OX=9606 GN=DIS3 PE=1 SV=2	1	95	95	94	1	1	0	7	6	7	6	4	5	4	7	4	2	3	7	17	17	10	1	1	3	4	1	3	1	3	1	2	2	5	3	2	6	1	2	2	2	2	1	2
sp|Q9Y2J8|PADI2_HUMAN	sp|Q9Y2J8|PADI2_HUMAN	53	53	53	sp|Q9Y2J8|PADI2_HUMAN Protein-arginine deiminase type-2 OS=Homo sapiens OX=9606 GN=PADI2 PE=1 SV=2	1	53	53	53	0	0	0	1	3	0	0	1	1	2	2	3	1	2	4	0	1	5	4	4	0	2	0	2	1	0	0	2	2	1	2	1	0	0	0	0	0	0	1	0
sp|Q9Y2I9|TBC30_HUMAN	sp|Q9Y2I9|TBC30_HUMAN	90	90	90	sp|Q9Y2I9|TBC30_HUMAN TBC1 domain family member 30 OS=Homo sapiens OX=9606 GN=TBC1D30 PE=1 SV=2	1	90	90	90	2	1	2	5	3	3	2	3	2	1	3	2	3	6	4	3	4	5	5	3	4	2	2	3	3	3	1	1	5	3	5	2	4	2	4	1	2	1	0	1
sp|Q9Y2I8|WDR37_HUMAN	sp|Q9Y2I8|WDR37_HUMAN	56	56	56	sp|Q9Y2I8|WDR37_HUMAN WD repeat-containing protein 37 OS=Homo sapiens OX=9606 GN=WDR37 PE=1 SV=2	1	56	56	56	1	0	0	1	4	3	6	0	2	2	1	2	2	2	0	3	2	1	2	2	2	3	2	4	3	1	3	0	1	1	3	3	2	0	1	1	1	2	1	3
sp|Q9Y2I1|NISCH_HUMAN	sp|Q9Y2I1|NISCH_HUMAN	107	107	107	sp|Q9Y2I1|NISCH_HUMAN Nischarin OS=Homo sapiens OX=9606 GN=NISCH PE=1 SV=3	1	107	107	107	3	1	1	1	6	4	5	5	6	2	4	3	7	2	4	3	5	6	0	2	2	4	7	7	2	3	4	1	0	2	2	5	1	2	2	1	7	3	2	1
sp|Q9Y2H2|SAC2_HUMAN	sp|Q9Y2H2|SAC2_HUMAN	102	102	102	sp|Q9Y2H2|SAC2_HUMAN Phosphatidylinositide phosphatase SAC2 OS=Homo sapiens OX=9606 GN=INPP5F PE=1 SV=3	1	102	102	102	2	0	1	1	2	5	6	1	8	6	4	4	4	5	2	3	1	3	3	2	2	2	2	1	4	3	6	1	2	2	3	4	1	2	2	2	3	0	3	3
sp|Q9Y2H0|DLGP4_HUMAN	sp|Q9Y2H0|DLGP4_HUMAN	91	91	90	sp|Q9Y2H0|DLGP4_HUMAN Disks large-associated protein 4 OS=Homo sapiens OX=9606 GN=DLGAP4 PE=1 SV=3	1	91	91	90	2	1	3	3	4	0	3	0	2	3	4	4	7	15	10	11	2	3	0	2	2	1	0	2	1	3	1	2	4	2	1	4	4	4	4	3	6	6	1	1
sp|Q9Y2G5|OFUT2_HUMAN	sp|Q9Y2G5|OFUT2_HUMAN	65	64	64	sp|Q9Y2G5|OFUT2_HUMAN GDP-fucose protein O-fucosyltransferase 2 OS=Homo sapiens OX=9606 GN=POFUT2 PE=1 SV=3	1	65	64	64	1	0	0	1	2	2	3	0	1	1	1	4	1	3	0	0	2	2	1	0	1	3	4	8	2	3	1	1	2	1	3	3	1	1	1	0	0	1	3	2
sp|Q9Y2E5|MA2B2_HUMAN	sp|Q9Y2E5|MA2B2_HUMAN	62	62	62	sp|Q9Y2E5|MA2B2_HUMAN Epididymis-specific alpha-mannosidase OS=Homo sapiens OX=9606 GN=MAN2B2 PE=1 SV=4	1	62	62	62	0	1	0	2	3	1	1	1	2	1	2	1	3	6	1	3	2	2	1	1	2	1	1	1	0	1	0	2	1	3	3	2	2	1	2	0	3	3	2	0
sp|Q9Y2E4|DIP2C_HUMAN	sp|Q9Y2E4|DIP2C_HUMAN	140	140	120	sp|Q9Y2E4|DIP2C_HUMAN Disco-interacting protein 2 homolog C OS=Homo sapiens OX=9606 GN=DIP2C PE=1 SV=2	1	140	140	120	1	2	0	2	3	3	3	3	7	3	3	5	4	2	4	8	1	2	6	3	2	3	0	1	3	5	2	3	3	3	4	6	3	1	1	2	1	1	3	1
sp|Q9Y2D0|CAH5B_HUMAN	sp|Q9Y2D0|CAH5B_HUMAN	40	40	38	sp|Q9Y2D0|CAH5B_HUMAN Carbonic anhydrase 5B, mitochondrial OS=Homo sapiens OX=9606 GN=CA5B PE=1 SV=1	1	40	40	38	1	0	0	0	2	1	2	0	1	0	1	2	0	0	0	1	0	0	0	0	2	0	1	0	1	3	3	1	1	0	0	0	1	0	1	0	0	0	0	0
sp|Q9Y2B9|IPKG_HUMAN	sp|Q9Y2B9|IPKG_HUMAN	10	10	10	sp|Q9Y2B9|IPKG_HUMAN cAMP-dependent protein kinase inhibitor gamma OS=Homo sapiens OX=9606 GN=PKIG PE=1 SV=1	1	10	10	10	0	0	0	0	0	1	0	0	1	0	1	0	0	0	0	0	1	1	3	0	0	1	1	3	0	0	1	0	0	0	0	0	1	1	0	0	0	0	0	0
sp|Q9Y2B0|CNPY2_HUMAN	sp|Q9Y2B0|CNPY2_HUMAN	23	23	23	sp|Q9Y2B0|CNPY2_HUMAN Protein canopy homolog 2 OS=Homo sapiens OX=9606 GN=CNPY2 PE=1 SV=1	1	23	23	23	0	0	1	1	1	2	2	1	0	1	0	0	1	0	0	0	2	1	0	0	0	0	1	5	8	9	2	1	3	5	3	2	2	2	1	1	0	2	0	0
sp|Q9Y2A7|NCKP1_HUMAN	sp|Q9Y2A7|NCKP1_HUMAN	111	111	109	sp|Q9Y2A7|NCKP1_HUMAN Nck-associated protein 1 OS=Homo sapiens OX=9606 GN=NCKAP1 PE=1 SV=1	1	111	111	109	2	2	1	5	5	3	6	6	18	16	12	10	10	1	3	4	2	3	1	2	1	2	2	3	3	2	3	1	5	4	3	1	4	1	1	1	0	1	2	0
sp|Q9Y296|TPPC4_HUMAN	sp|Q9Y296|TPPC4_HUMAN	20	20	20	sp|Q9Y296|TPPC4_HUMAN Trafficking protein particle complex subunit 4 OS=Homo sapiens OX=9606 GN=TRAPPC4 PE=1 SV=1	1	20	20	20	0	0	0	3	0	0	1	0	2	1	1	0	3	1	0	0	1	2	0	1	1	4	5	1	1	0	0	1	2	1	1	1	0	0	1	0	0	0	0	0
sp|Q9Y295|DRG1_HUMAN	sp|Q9Y295|DRG1_HUMAN	39	37	37	sp|Q9Y295|DRG1_HUMAN Developmentally-regulated GTP-binding protein 1 OS=Homo sapiens OX=9606 GN=DRG1 PE=1 SV=1	1	39	37	37	1	2	0	5	3	1	2	5	3	3	3	3	1	10	7	4	2	4	0	1	2	0	1	2	1	2	0	2	0	2	1	5	3	1	0	1	1	1	1	1
sp|Q9Y294|ASF1A_HUMAN	sp|Q9Y294|ASF1A_HUMAN	10	9	9	sp|Q9Y294|ASF1A_HUMAN Histone chaperone ASF1A OS=Homo sapiens OX=9606 GN=ASF1A PE=1 SV=1	1	10	9	9	0	0	0	1	2	2	0	1	0	0	2	3	3	1	3	0	0	2	0	0	4	0	0	0	0	1	0	0	0	0	1	0	0	0	0	0	1	0	0	0
sp|Q9Y289|SC5A6_HUMAN	sp|Q9Y289|SC5A6_HUMAN	20	20	20	sp|Q9Y289|SC5A6_HUMAN Sodium-dependent multivitamin transporter OS=Homo sapiens OX=9606 GN=SLC5A6 PE=1 SV=2	1	20	20	20	0	0	0	1	2	0	1	0	0	0	1	1	0	1	0	0	0	1	0	0	1	0	0	0	2	1	0	0	1	1	1	3	1	1	0	0	1	0	0	0
sp|Q9Y287|ITM2B_HUMAN	sp|Q9Y287|ITM2B_HUMAN	31	31	31	sp|Q9Y287|ITM2B_HUMAN Integral membrane protein 2B OS=Homo sapiens OX=9606 GN=ITM2B PE=1 SV=1	1	31	31	31	1	1	1	4	0	2	0	1	1	0	0	0	0	3	0	0	1	0	0	1	1	2	0	2	0	1	1	0	0	0	3	1	0	1	1	2	2	0	0	2
sp|Q9Y285|SYFA_HUMAN	sp|Q9Y285|SYFA_HUMAN	56	56	56	sp|Q9Y285|SYFA_HUMAN Phenylalanine--tRNA ligase alpha subunit OS=Homo sapiens OX=9606 GN=FARSA PE=1 SV=3	1	56	56	56	0	2	0	4	2	0	2	1	1	8	7	14	9	7	7	8	3	4	2	0	1	0	2	1	0	1	0	3	3	0	2	2	3	2	4	0	6	4	3	4
sp|Q9Y282|ERGI3_HUMAN	sp|Q9Y282|ERGI3_HUMAN	38	38	38	sp|Q9Y282|ERGI3_HUMAN Endoplasmic reticulum-Golgi intermediate compartment protein 3 OS=Homo sapiens OX=9606 GN=ERGIC3 PE=1 SV=1	1	38	38	38	1	0	1	6	2	2	0	2	2	2	1	2	1	2	2	1	1	3	0	0	1	1	1	0	0	0	1	0	0	0	3	0	1	3	1	2	1	0	1	2
sp|Q9Y281|COF2_HUMAN	sp|Q9Y281|COF2_HUMAN	28	17	17	sp|Q9Y281|COF2_HUMAN Cofilin-2 OS=Homo sapiens OX=9606 GN=CFL2 PE=1 SV=1	1	28	17	17	0	0	0	2	1	1	0	1	0	1	3	2	1	2	2	2	2	2	2	1	2	11	5	3	3	4	5	3	8	10	9	4	5	2	1	2	1	1	3	2
sp|Q9Y277|VDAC3_HUMAN	sp|Q9Y277|VDAC3_HUMAN	26	26	26	sp|Q9Y277|VDAC3_HUMAN Voltage-dependent anion-selective channel protein 3 OS=Homo sapiens OX=9606 GN=VDAC3 PE=1 SV=1	1	26	26	26	0	0	1	2	0	1	0	0	1	2	2	1	3	0	1	2	0	2	1	2	0	2	0	0	0	1	0	0	1	1	0	0	0	0	1	1	1	0	0	1
sp|Q9Y266|NUDC_HUMAN	sp|Q9Y266|NUDC_HUMAN	56	56	56	sp|Q9Y266|NUDC_HUMAN Nuclear migration protein nudC OS=Homo sapiens OX=9606 GN=NUDC PE=1 SV=1	1	56	56	56	0	2	1	6	4	4	6	5	3	2	7	14	14	5	6	8	9	4	4	3	2	2	0	1	1	1	2	1	3	3	2	8	6	7	9	4	3	3	2	0
sp|Q9Y265|RUVB1_HUMAN	sp|Q9Y265|RUVB1_HUMAN	59	59	59	sp|Q9Y265|RUVB1_HUMAN RuvB-like 1 OS=Homo sapiens OX=9606 GN=RUVBL1 PE=1 SV=1	1	59	59	59	1	0	0	8	15	16	15	15	14	13	13	9	5	4	6	3	2	5	0	5	8	13	6	6	2	0	1	1	1	3	4	7	8	4	4	2	2	2	3	4
sp|Q9Y263|PLAP_HUMAN	sp|Q9Y263|PLAP_HUMAN	86	86	86	sp|Q9Y263|PLAP_HUMAN Phospholipase A-2-activating protein OS=Homo sapiens OX=9606 GN=PLAA PE=1 SV=2	1	86	86	86	1	1	0	1	7	5	6	4	3	6	2	3	1	3	4	7	28	26	5	5	3	3	3	4	1	4	5	0	5	3	2	4	2	3	0	3	2	1	0	1
sp|Q9Y262|EIF3L_HUMAN	sp|Q9Y262|EIF3L_HUMAN	76	76	76	sp|Q9Y262|EIF3L_HUMAN Eukaryotic translation initiation factor 3 subunit L OS=Homo sapiens OX=9606 GN=EIF3L PE=1 SV=1	1	76	76	76	1	0	0	4	13	12	1	2	2	3	3	1	1	3	0	5	0	2	0	0	1	5	2	1	0	0	3	0	1	3	2	2	7	5	4	1	2	6	4	2
sp|Q9Y259|CHKB_HUMAN	sp|Q9Y259|CHKB_HUMAN	45	45	45	sp|Q9Y259|CHKB_HUMAN Choline/ethanolamine kinase OS=Homo sapiens OX=9606 GN=CHKB PE=1 SV=3	1	45	45	45	1	0	0	1	3	1	1	1	2	2	2	1	1	0	1	3	0	0	1	2	5	0	2	2	3	0	1	0	3	0	0	1	2	0	1	2	2	1	0	0
sp|Q9Y248|PSF2_HUMAN	sp|Q9Y248|PSF2_HUMAN	19	19	19	sp|Q9Y248|PSF2_HUMAN DNA replication complex GINS protein PSF2 OS=Homo sapiens OX=9606 GN=GINS2 PE=1 SV=1	1	19	19	19	1	0	0	1	0	1	0	0	1	0	0	0	2	0	0	0	3	4	1	1	1	0	0	1	0	0	1	0	1	1	1	1	1	0	0	0	0	0	1	0
sp|Q9Y247|FA50B_HUMAN	sp|Q9Y247|FA50B_HUMAN	63	63	48	sp|Q9Y247|FA50B_HUMAN Protein FAM50B OS=Homo sapiens OX=9606 GN=FAM50B PE=1 SV=1	1	63	63	48	4	0	1	1	4	3	1	2	4	3	2	5	1	2	1	0	2	2	3	2	3	2	3	0	0	0	2	0	1	1	0	1	2	1	1	1	3	3	2	1
sp|Q9Y244|POMP_HUMAN	sp|Q9Y244|POMP_HUMAN	16	16	16	sp|Q9Y244|POMP_HUMAN Proteasome maturation protein OS=Homo sapiens OX=9606 GN=POMP PE=1 SV=1	1	16	16	16	0	0	0	0	0	0	1	0	1	6	7	5	0	0	0	0	2	0	1	1	0	0	0	0	0	0	0	0	0	0	1	0	0	0	0	0	1	0	0	0
sp|Q9Y241|HIG1A_HUMAN	sp|Q9Y241|HIG1A_HUMAN	9	9	8	sp|Q9Y241|HIG1A_HUMAN HIG1 domain family member 1A, mitochondrial OS=Homo sapiens OX=9606 GN=HIGD1A PE=1 SV=1	1	9	9	8	0	0	0	0	0	0	0	0	0	1	0	0	0	0	0	0	0	0	0	2	1	0	0	0	0	1	1	0	1	0	0	0	0	0	1	1	0	0	0	0
sp|Q9Y237|PIN4_HUMAN	sp|Q9Y237|PIN4_HUMAN	21	21	21	sp|Q9Y237|PIN4_HUMAN Peptidyl-prolyl cis-trans isomerase NIMA-interacting 4 OS=Homo sapiens OX=9606 GN=PIN4 PE=1 SV=1	1	21	21	21	0	0	0	1	1	2	1	2	1	0	1	0	2	0	1	0	0	1	3	2	0	0	1	0	0	0	1	0	0	1	0	3	5	3	1	1	1	2	1	1
sp|Q9Y230|RUVB2_HUMAN	sp|Q9Y230|RUVB2_HUMAN	67	67	67	sp|Q9Y230|RUVB2_HUMAN RuvB-like 2 OS=Homo sapiens OX=9606 GN=RUVBL2 PE=1 SV=3	1	67	67	67	1	0	0	6	15	16	15	17	13	10	8	8	8	4	2	2	4	3	3	13	11	2	2	2	3	3	3	1	1	3	4	6	6	4	5	4	2	3	3	1
sp|Q9Y224|RTRAF_HUMAN	sp|Q9Y224|RTRAF_HUMAN	38	38	38	sp|Q9Y224|RTRAF_HUMAN RNA transcription, translation and transport factor protein OS=Homo sapiens OX=9606 GN=RTRAF PE=1 SV=1	1	38	38	38	1	0	0	5	6	5	6	3	2	3	0	2	3	3	1	1	1	1	2	2	0	0	2	2	7	9	7	0	1	1	5	2	1	4	3	1	4	2	3	2
sp|Q9Y223|GLCNE_HUMAN	sp|Q9Y223|GLCNE_HUMAN	65	65	65	sp|Q9Y223|GLCNE_HUMAN Bifunctional UDP-N-acetylglucosamine 2-epimerase/N-acetylmannosamine kinase OS=Homo sapiens OX=9606 GN=GNE PE=1 SV=1	1	65	65	65	0	0	1	3	2	3	2	1	3	2	10	8	3	0	6	6	1	1	0	1	1	0	0	0	2	2	1	1	0	1	1	1	1	2	0	0	1	1	2	1
sp|Q9Y217|MTMR6_HUMAN	sp|Q9Y217|MTMR6_HUMAN	88	88	85	sp|Q9Y217|MTMR6_HUMAN Myotubularin-related protein 6 OS=Homo sapiens OX=9606 GN=MTMR6 PE=1 SV=3	1	88	88	85	1	1	0	2	2	5	1	0	0	5	0	3	3	0	6	1	7	4	3	3	0	4	1	1	0	3	2	3	3	0	4	2	2	3	2	0	2	5	2	2
sp|Q9UQR1|ZN148_HUMAN	sp|Q9UQR1|ZN148_HUMAN	84	84	78	sp|Q9UQR1|ZN148_HUMAN Zinc finger protein 148 OS=Homo sapiens OX=9606 GN=ZNF148 PE=1 SV=2	1	84	84	78	2	1	2	5	5	3	2	5	3	0	3	2	2	3	2	1	3	5	5	1	2	1	3	4	4	2	0	0	1	3	5	2	4	3	3	1	2	1	1	1
sp|Q9UQN3|CHM2B_HUMAN	sp|Q9UQN3|CHM2B_HUMAN	26	26	25	sp|Q9UQN3|CHM2B_HUMAN Charged multivesicular body protein 2b OS=Homo sapiens OX=9606 GN=CHMP2B PE=1 SV=1	1	26	26	25	1	0	2	1	0	1	2	0	0	0	0	1	2	1	0	0	3	0	1	2	2	3	3	3	4	3	1	0	1	1	1	2	1	1	1	1	0	3	1	2
sp|Q9UQE7|SMC3_HUMAN	sp|Q9UQE7|SMC3_HUMAN	215	215	215	sp|Q9UQE7|SMC3_HUMAN Structural maintenance of chromosomes protein 3 OS=Homo sapiens OX=9606 GN=SMC3 PE=1 SV=2	1	215	215	215	3	0	3	10	6	10	4	8	11	6	8	3	4	7	7	6	9	7	10	8	7	0	9	5	4	2	6	3	6	7	4	5	8	8	5	3	3	8	5	3
sp|Q9UQC2|GAB2_HUMAN	sp|Q9UQC2|GAB2_HUMAN	67	67	66	sp|Q9UQC2|GAB2_HUMAN GRB2-associated-binding protein 2 OS=Homo sapiens OX=9606 GN=GAB2 PE=1 SV=1	1	67	67	66	1	1	2	0	0	2	1	4	0	2	1	2	2	2	0	2	2	1	0	1	2	4	1	1	0	0	1	2	1	1	1	1	4	3	0	0	2	4	0	1
sp|Q9UQB8|BAIP2_HUMAN	sp|Q9UQB8|BAIP2_HUMAN	74	74	74	sp|Q9UQB8|BAIP2_HUMAN Brain-specific angiogenesis inhibitor 1-associated protein 2 OS=Homo sapiens OX=9606 GN=BAIAP2 PE=1 SV=1	1	74	74	74	9	6	2	4	3	3	0	2	1	1	0	0	3	0	2	1	1	0	2	0	1	1	0	4	4	4	1	0	1	2	1	2	2	2	2	2	2	1	2	0
sp|Q9UQ80|PA2G4_HUMAN	sp|Q9UQ80|PA2G4_HUMAN	49	49	49	sp|Q9UQ80|PA2G4_HUMAN Proliferation-associated protein 2G4 OS=Homo sapiens OX=9606 GN=PA2G4 PE=1 SV=3	1	49	49	49	0	1	0	1	0	0	0	1	2	2	0	1	5	9	10	14	12	10	14	17	16	19	15	18	15	13	17	9	17	20	16	17	15	15	12	6	11	8	6	5
sp|Q9UQ35|SRRM2_HUMAN	sp|Q9UQ35|SRRM2_HUMAN	317	317	316	sp|Q9UQ35|SRRM2_HUMAN Serine/arginine repetitive matrix protein 2 OS=Homo sapiens OX=9606 GN=SRRM2 PE=1 SV=2	1	317	317	316	4	7	5	40	24	12	11	10	7	9	14	7	12	5	7	10	5	7	8	8	4	6	3	6	4	4	2	7	10	3	2	8	8	7	10	5	10	4	10	6
sp|Q9UPY8|MARE3_HUMAN	sp|Q9UPY8|MARE3_HUMAN	40	40	36	sp|Q9UPY8|MARE3_HUMAN Microtubule-associated protein RP/EB family member 3 OS=Homo sapiens OX=9606 GN=MAPRE3 PE=1 SV=1	1	40	40	36	0	1	0	0	3	1	1	0	3	1	0	0	1	1	1	2	9	6	2	2	0	3	1	0	2	0	1	1	3	2	2	2	1	1	1	0	1	0	1	1
sp|Q9UPY6|WASF3_HUMAN	sp|Q9UPY6|WASF3_HUMAN	46	43	39	sp|Q9UPY6|WASF3_HUMAN Wiskott-Aldrich syndrome protein family member 3 OS=Homo sapiens OX=9606 GN=WASF3 PE=1 SV=2	1	46	43	39	2	3	2	2	4	3	1	2	0	3	3	2	2	1	2	0	1	4	3	1	2	1	1	1	2	0	2	0	2	1	2	2	1	1	1	1	2	1	1	0
sp|Q9UPY3|DICER_HUMAN	sp|Q9UPY3|DICER_HUMAN	216	216	216	sp|Q9UPY3|DICER_HUMAN Endoribonuclease Dicer OS=Homo sapiens OX=9606 GN=DICER1 PE=1 SV=3	1	216	216	216	4	2	1	7	9	7	7	11	12	24	18	17	4	5	11	9	10	8	5	1	5	3	7	9	4	5	4	1	6	6	8	5	6	8	4	6	3	6	7	4
sp|Q9UPT8|ZC3H4_HUMAN	sp|Q9UPT8|ZC3H4_HUMAN	115	114	113	sp|Q9UPT8|ZC3H4_HUMAN Zinc finger CCCH domain-containing protein 4 OS=Homo sapiens OX=9606 GN=ZC3H4 PE=1 SV=3	1	115	114	113	4	0	1	7	9	9	2	6	4	10	8	11	8	7	6	11	5	4	6	4	3	4	5	2	2	2	8	3	4	5	5	1	3	1	2	1	4	3	0	1
sp|Q9UPT5|EXOC7_HUMAN	sp|Q9UPT5|EXOC7_HUMAN	83	83	83	sp|Q9UPT5|EXOC7_HUMAN Exocyst complex component 7 OS=Homo sapiens OX=9606 GN=EXOC7 PE=1 SV=3	1	83	83	83	3	3	0	3	2	3	5	2	2	3	0	1	3	1	2	2	3	2	2	2	3	0	3	2	2	1	2	1	0	3	1	0	1	1	1	3	1	3	4	1
sp|Q9UPQ9|TNR6B_HUMAN	sp|Q9UPQ9|TNR6B_HUMAN	132	132	131	sp|Q9UPQ9|TNR6B_HUMAN Trinucleotide repeat-containing gene 6B protein OS=Homo sapiens OX=9606 GN=TNRC6B PE=1 SV=4	1	132	132	131	2	2	0	3	3	7	3	2	2	6	5	6	2	3	4	6	3	7	3	5	8	3	3	3	1	3	1	1	3	2	1	0	1	1	3	1	4	2	2	4
sp|Q9UPQ8|DOLK_HUMAN	sp|Q9UPQ8|DOLK_HUMAN	19	19	19	sp|Q9UPQ8|DOLK_HUMAN Dolichol kinase OS=Homo sapiens OX=9606 GN=DOLK PE=1 SV=1	1	19	19	19	0	1	0	0	0	0	0	0	1	0	0	1	0	1	1	1	0	2	0	2	1	1	0	0	1	0	0	0	1	0	0	2	2	0	0	0	1	1	0	1
sp|Q9UPQ3|AGAP1_HUMAN	sp|Q9UPQ3|AGAP1_HUMAN	66	65	49	sp|Q9UPQ3|AGAP1_HUMAN Arf-GAP with GTPase, ANK repeat and PH domain-containing protein 1 OS=Homo sapiens OX=9606 GN=AGAP1 PE=1 SV=4	1	66	65	49	0	1	2	5	3	0	3	2	2	3	1	1	1	1	2	1	1	1	4	1	1	2	3	2	5	2	1	1	3	1	1	1	2	0	1	2	1	0	0	0
sp|Q9UPN9|TRI33_HUMAN	sp|Q9UPN9|TRI33_HUMAN	112	112	108	sp|Q9UPN9|TRI33_HUMAN E3 ubiquitin-protein ligase TRIM33 OS=Homo sapiens OX=9606 GN=TRIM33 PE=1 SV=3	1	112	112	108	2	4	0	12	15	14	6	9	6	3	6	4	5	6	4	11	7	6	5	1	2	5	0	6	6	2	5	0	1	3	3	4	5	5	4	3	3	5	3	1
sp|Q9UPN7|PP6R1_HUMAN	sp|Q9UPN7|PP6R1_HUMAN	46	46	46	sp|Q9UPN7|PP6R1_HUMAN Serine/threonine-protein phosphatase 6 regulatory subunit 1 OS=Homo sapiens OX=9606 GN=PPP6R1 PE=1 SV=5	1	46	46	46	0	0	1	3	7	2	2	6	7	4	1	3	5	0	5	3	1	2	1	2	0	1	1	0	3	2	1	1	1	0	2	0	2	0	1	0	0	1	1	1
sp|Q9UPN3|MACF1_HUMAN	sp|Q9UPN3|MACF1_HUMAN	845	845	820	sp|Q9UPN3|MACF1_HUMAN Microtubule-actin cross-linking factor 1, isoforms 1/2/3/5 OS=Homo sapiens OX=9606 GN=MACF1 PE=1 SV=4	1	845	845	820	12	7	12	28	27	24	27	19	19	29	25	30	23	26	28	22	20	26	18	16	19	13	17	24	23	18	24	10	19	20	19	12	24	17	21	9	17	21	12	7
sp|Q9UP95|S12A4_HUMAN	sp|Q9UP95|S12A4_HUMAN	78	78	52	sp|Q9UP95|S12A4_HUMAN Solute carrier family 12 member 4 OS=Homo sapiens OX=9606 GN=SLC12A4 PE=1 SV=2	1	78	78	52	3	0	1	1	4	2	2	4	0	0	0	1	3	3	6	2	1	1	4	2	1	2	3	2	3	4	3	0	2	1	1	5	2	0	2	1	1	3	1	4
sp|Q9UP83|COG5_HUMAN	sp|Q9UP83|COG5_HUMAN	69	69	69	sp|Q9UP83|COG5_HUMAN Conserved oligomeric Golgi complex subunit 5 OS=Homo sapiens OX=9606 GN=COG5 PE=1 SV=3	1	69	69	69	1	1	1	4	3	2	2	4	1	1	0	2	1	1	1	3	3	2	2	0	0	1	2	0	1	0	4	1	3	1	3	1	2	0	2	0	1	1	0	0
sp|Q9UNZ2|NSF1C_HUMAN	sp|Q9UNZ2|NSF1C_HUMAN	46	46	46	sp|Q9UNZ2|NSF1C_HUMAN NSFL1 cofactor p47 OS=Homo sapiens OX=9606 GN=NSFL1C PE=1 SV=2	1	46	46	46	1	0	0	1	1	0	2	9	4	2	5	8	6	3	5	8	9	9	9	7	7	2	2	2	2	1	2	0	4	3	0	2	3	2	0	0	1	1	0	0
sp|Q9UNY4|TTF2_HUMAN	sp|Q9UNY4|TTF2_HUMAN	154	154	154	sp|Q9UNY4|TTF2_HUMAN Transcription termination factor 2 OS=Homo sapiens OX=9606 GN=TTF2 PE=1 SV=2	1	154	154	154	6	4	1	3	6	2	6	3	2	9	3	3	3	7	0	4	7	5	6	4	6	4	2	6	1	2	3	4	4	5	3	2	2	3	3	0	3	7	2	5
sp|Q9UNW1|MINP1_HUMAN	sp|Q9UNW1|MINP1_HUMAN	55	55	55	sp|Q9UNW1|MINP1_HUMAN Multiple inositol polyphosphate phosphatase 1 OS=Homo sapiens OX=9606 GN=MINPP1 PE=1 SV=1	1	55	55	55	0	0	1	0	2	0	1	3	3	4	2	3	0	2	2	1	0	2	0	3	5	11	7	1	0	1	0	0	1	2	1	1	1	0	1	2	1	0	1	1
sp|Q9UNS2|CSN3_HUMAN	sp|Q9UNS2|CSN3_HUMAN	49	49	49	sp|Q9UNS2|CSN3_HUMAN COP9 signalosome complex subunit 3 OS=Homo sapiens OX=9606 GN=COPS3 PE=1 SV=3	1	49	49	49	1	1	1	4	6	7	10	13	12	14	12	10	3	1	1	1	2	2	2	2	2	1	1	3	4	0	1	1	2	0	1	2	1	0	3	0	1	2	0	1
sp|Q9UNS1|TIM_HUMAN	sp|Q9UNS1|TIM_HUMAN	124	124	123	sp|Q9UNS1|TIM_HUMAN Protein timeless homolog OS=Homo sapiens OX=9606 GN=TIMELESS PE=1 SV=2	1	124	124	123	0	2	0	1	5	3	6	4	2	3	2	6	4	3	3	2	2	5	3	3	1	5	5	3	5	5	2	0	3	2	1	4	1	9	4	2	1	1	2	1
sp|Q9UNQ0|ABCG2_HUMAN	sp|Q9UNQ0|ABCG2_HUMAN	40	40	40	sp|Q9UNQ0|ABCG2_HUMAN Broad substrate specificity ATP-binding cassette transporter ABCG2 OS=Homo sapiens OX=9606 GN=ABCG2 PE=1 SV=3	1	40	40	40	1	1	1	2	2	1	1	1	0	1	2	1	2	0	1	2	1	4	1	1	0	1	0	0	1	4	1	1	2	1	0	1	0	1	0	1	1	1	0	0
sp|Q9UNP9|PPIE_HUMAN	sp|Q9UNP9|PPIE_HUMAN	38	38	37	sp|Q9UNP9|PPIE_HUMAN Peptidyl-prolyl cis-trans isomerase E OS=Homo sapiens OX=9606 GN=PPIE PE=1 SV=1	1	38	38	37	0	1	0	2	1	0	1	0	1	1	1	0	0	0	0	2	0	0	2	0	2	9	5	1	0	0	2	1	0	3	2	2	4	2	1	1	1	1	1	1
sp|Q9UNN5|FAF1_HUMAN	sp|Q9UNN5|FAF1_HUMAN	65	65	65	sp|Q9UNN5|FAF1_HUMAN FAS-associated factor 1 OS=Homo sapiens OX=9606 GN=FAF1 PE=1 SV=2	1	65	65	65	0	0	0	4	2	0	2	2	1	4	4	7	6	1	0	1	1	1	2	1	3	2	3	4	2	0	1	1	3	5	3	3	1	0	1	1	2	2	2	1
sp|Q9UNM6|PSD13_HUMAN	sp|Q9UNM6|PSD13_HUMAN	51	51	51	sp|Q9UNM6|PSD13_HUMAN 26S proteasome non-ATPase regulatory subunit 13 OS=Homo sapiens OX=9606 GN=PSMD13 PE=1 SV=2	1	51	51	51	0	1	0	0	9	18	17	5	4	9	10	7	1	2	4	6	0	1	0	1	0	0	0	2	2	1	0	1	1	2	4	6	5	1	5	3	4	2	2	3
sp|Q9UNL2|SSRG_HUMAN	sp|Q9UNL2|SSRG_HUMAN	10	10	10	sp|Q9UNL2|SSRG_HUMAN Translocon-associated protein subunit gamma OS=Homo sapiens OX=9606 GN=SSR3 PE=1 SV=1	1	10	10	10	0	0	0	0	0	0	0	0	0	0	1	0	2	1	0	1	0	0	0	0	0	0	0	0	0	0	0	0	1	1	0	0	0	0	0	0	0	1	0	0
sp|Q9UNK0|STX8_HUMAN	sp|Q9UNK0|STX8_HUMAN	33	33	33	sp|Q9UNK0|STX8_HUMAN Syntaxin-8 OS=Homo sapiens OX=9606 GN=STX8 PE=1 SV=2	1	33	33	33	0	0	1	4	2	0	2	0	0	1	0	0	0	1	2	2	2	2	1	1	0	0	1	2	0	1	2	0	1	1	1	2	0	0	1	0	1	0	0	0
sp|Q9UNI6|DUS12_HUMAN	sp|Q9UNI6|DUS12_HUMAN	31	31	31	sp|Q9UNI6|DUS12_HUMAN Dual specificity protein phosphatase 12 OS=Homo sapiens OX=9606 GN=DUSP12 PE=1 SV=1	1	31	31	31	1	1	0	0	0	0	0	1	1	2	1	2	1	2	3	2	1	0	0	2	1	0	3	2	1	0	1	1	0	0	1	1	0	0	0	1	2	0	0	1
sp|Q9UNH7|SNX6_HUMAN	sp|Q9UNH7|SNX6_HUMAN	63	58	58	sp|Q9UNH7|SNX6_HUMAN Sorting nexin-6 OS=Homo sapiens OX=9606 GN=SNX6 PE=1 SV=1	1	63	58	58	1	1	0	6	7	6	5	2	2	3	4	11	17	5	2	3	2	4	1	4	4	1	1	1	2	3	1	1	1	1	3	2	7	1	2	3	4	2	3	0
sp|Q9UNF1|MAGD2_HUMAN	sp|Q9UNF1|MAGD2_HUMAN	61	61	57	sp|Q9UNF1|MAGD2_HUMAN Melanoma-associated antigen D2 OS=Homo sapiens OX=9606 GN=MAGED2 PE=1 SV=2	1	61	61	57	0	1	0	4	12	6	6	6	11	13	11	5	2	4	2	2	5	3	3	2	1	3	2	2	0	1	0	1	1	3	1	3	2	6	1	2	3	2	2	0
sp|Q9UNF0|PACN2_HUMAN	sp|Q9UNF0|PACN2_HUMAN	61	57	57	sp|Q9UNF0|PACN2_HUMAN Protein kinase C and casein kinase substrate in neurons protein 2 OS=Homo sapiens OX=9606 GN=PACSIN2 PE=1 SV=2	1	61	57	57	1	1	1	3	1	1	3	2	2	5	17	17	9	6	2	5	4	1	3	3	4	2	4	3	3	1	1	0	2	2	2	2	2	2	3	1	0	4	2	1
sp|Q9UNE7|CHIP_HUMAN	sp|Q9UNE7|CHIP_HUMAN	65	65	65	sp|Q9UNE7|CHIP_HUMAN E3 ubiquitin-protein ligase CHIP OS=Homo sapiens OX=9606 GN=STUB1 PE=1 SV=2	1	65	65	65	1	1	2	3	11	10	14	10	11	13	12	10	6	5	8	5	3	4	3	2	8	1	1	1	2	4	3	0	7	7	7	11	8	10	13	7	7	7	5	9
sp|Q9UN86|G3BP2_HUMAN	sp|Q9UN86|G3BP2_HUMAN	56	52	52	sp|Q9UN86|G3BP2_HUMAN Ras GTPase-activating protein-binding protein 2 OS=Homo sapiens OX=9606 GN=G3BP2 PE=1 SV=2	1	56	52	52	1	0	0	2	3	3	1	2	2	0	3	1	1	0	3	1	1	2	1	2	5	3	2	3	0	4	2	1	2	1	0	3	3	3	2	1	1	4	3	2
sp|Q9UN81|LORF1_HUMAN	sp|Q9UN81|LORF1_HUMAN	69	69	69	sp|Q9UN81|LORF1_HUMAN LINE-1 retrotransposable element ORF1 protein OS=Homo sapiens OX=9606 GN=L1RE1 PE=1 SV=1	1	69	69	69	1	0	0	12	8	8	1	3	3	3	3	4	5	5	1	3	3	3	0	0	2	2	3	3	4	0	2	1	1	3	2	3	5	2	1	3	1	4	4	6
sp|Q9UN76|S6A14_HUMAN	sp|Q9UN76|S6A14_HUMAN	44	44	44	sp|Q9UN76|S6A14_HUMAN Sodium- and chloride-dependent neutral and basic amino acid transporter B(0+) OS=Homo sapiens OX=9606 GN=SLC6A14 PE=2 SV=1	1	44	44	44	3	2	2	1	6	1	3	4	3	2	1	0	0	2	0	1	4	0	2	3	1	0	1	3	0	0	0	1	1	3	2	3	0	2	2	1	3	0	1	1
sp|Q9UN37|VPS4A_HUMAN	sp|Q9UN37|VPS4A_HUMAN	53	45	45	sp|Q9UN37|VPS4A_HUMAN Vacuolar protein sorting-associated protein 4A OS=Homo sapiens OX=9606 GN=VPS4A PE=1 SV=1	1	53	45	45	0	1	0	2	3	5	2	5	2	0	3	2	2	1	0	3	3	0	1	3	2	5	5	4	2	2	2	1	1	1	2	0	1	3	1	1	3	2	1	1
sp|Q9UN36|NDRG2_HUMAN	sp|Q9UN36|NDRG2_HUMAN	33	33	33	sp|Q9UN36|NDRG2_HUMAN Protein NDRG2 OS=Homo sapiens OX=9606 GN=NDRG2 PE=1 SV=2	1	33	33	33	0	0	0	0	0	1	0	0	0	2	3	2	3	1	1	0	2	0	0	1	5	5	0	1	0	1	1	0	1	1	0	0	0	1	1	0	1	0	0	0
sp|Q9UN19|DAPP1_HUMAN	sp|Q9UN19|DAPP1_HUMAN	37	37	37	sp|Q9UN19|DAPP1_HUMAN Dual adapter for phosphotyrosine and 3-phosphotyrosine and 3-phosphoinositide OS=Homo sapiens OX=9606 GN=DAPP1 PE=1 SV=1	1	37	37	37	1	0	0	1	1	1	0	0	1	1	2	2	0	2	4	2	0	1	2	0	0	0	1	2	2	1	1	0	1	0	1	0	1	1	1	0	1	0	1	0
sp|Q9UMZ2|SYNRG_HUMAN	sp|Q9UMZ2|SYNRG_HUMAN	106	106	106	sp|Q9UMZ2|SYNRG_HUMAN Synergin gamma OS=Homo sapiens OX=9606 GN=SYNRG PE=1 SV=2	1	106	106	106	1	2	1	5	3	4	5	5	2	3	5	3	4	3	3	1	3	2	3	0	4	3	3	3	5	0	2	1	4	4	2	8	1	2	0	1	1	2	2	1
sp|Q9UMY4|SNX12_HUMAN	sp|Q9UMY4|SNX12_HUMAN	35	35	33	sp|Q9UMY4|SNX12_HUMAN Sorting nexin-12 OS=Homo sapiens OX=9606 GN=SNX12 PE=1 SV=4	1	35	35	33	0	0	0	2	0	1	0	1	0	0	1	1	1	0	0	1	0	0	0	1	1	1	4	2	2	0	0	1	7	10	4	2	1	2	3	3	1	1	1	3
sp|Q9UMX5|NENF_HUMAN	sp|Q9UMX5|NENF_HUMAN	25	25	25	sp|Q9UMX5|NENF_HUMAN Neudesin OS=Homo sapiens OX=9606 GN=NENF PE=1 SV=1	1	25	25	25	1	0	1	0	0	0	2	2	1	1	2	1	1	0	0	2	0	2	0	1	1	0	0	1	0	4	7	1	0	2	1	1	0	1	0	1	1	2	0	3
sp|Q9UMX0|UBQL1_HUMAN	sp|Q9UMX0|UBQL1_HUMAN	27	18	18	sp|Q9UMX0|UBQL1_HUMAN Ubiquilin-1 OS=Homo sapiens OX=9606 GN=UBQLN1 PE=1 SV=2	1	27	18	18	1	0	1	1	2	2	1	2	2	10	16	13	8	11	9	12	10	6	5	5	8	5	5	9	4	5	5	3	4	8	7	8	6	4	3	3	3	6	1	3
sp|Q9UMW8|UBP18_HUMAN	sp|Q9UMW8|UBP18_HUMAN	42	42	14	sp|Q9UMW8|UBP18_HUMAN Ubl carboxyl-terminal hydrolase 18 OS=Homo sapiens OX=9606 GN=USP18 PE=1 SV=1	1	42	42	14	2	1	0	0	3	1	0	1	2	0	2	3	2	2	2	0	5	0	2	1	1	0	0	2	1	2	1	1	0	1	3	1	0	1	0	1	1	3	0	1
sp|Q9UMS4|PRP19_HUMAN	sp|Q9UMS4|PRP19_HUMAN	42	42	42	sp|Q9UMS4|PRP19_HUMAN Pre-mRNA-processing factor 19 OS=Homo sapiens OX=9606 GN=PRPF19 PE=1 SV=1	1	42	42	42	0	1	2	11	9	5	6	4	8	7	5	3	6	5	4	3	2	3	0	0	0	1	0	1	4	3	3	0	1	2	1	2	3	3	2	2	3	6	3	3
sp|Q9UMS0|NFU1_HUMAN	sp|Q9UMS0|NFU1_HUMAN	23	23	23	sp|Q9UMS0|NFU1_HUMAN NFU1 iron-sulfur cluster scaffold homolog, mitochondrial OS=Homo sapiens OX=9606 GN=NFU1 PE=1 SV=2	1	23	23	23	2	0	0	1	0	0	1	1	0	0	1	1	0	0	1	1	0	0	1	0	0	1	5	6	0	0	1	0	0	1	0	0	0	0	0	0	1	0	0	0
sp|Q9UMR5|PPT2_HUMAN	sp|Q9UMR5|PPT2_HUMAN	19	19	19	sp|Q9UMR5|PPT2_HUMAN Lysosomal thioesterase PPT2 OS=Homo sapiens OX=9606 GN=PPT2 PE=1 SV=4	1	19	19	19	1	2	1	0	0	1	1	0	0	0	2	0	2	0	1	0	2	0	1	2	0	1	0	3	1	3	2	2	3	1	1	1	0	0	0	1	1	1	1	1
sp|Q9UMR2|DD19B_HUMAN	sp|Q9UMR2|DD19B_HUMAN	60	60	8	sp|Q9UMR2|DD19B_HUMAN ATP-dependent RNA helicase DDX19B OS=Homo sapiens OX=9606 GN=DDX19B PE=1 SV=1	1	60	60	8	0	0	0	3	9	6	3	2	6	4	3	2	3	0	2	3	3	2	3	4	3	5	3	3	0	2	0	3	3	1	0	1	4	1	1	0	1	1	1	2
sp|Q9UM54|MYO6_HUMAN	sp|Q9UM54|MYO6_HUMAN	208	208	204	sp|Q9UM54|MYO6_HUMAN Unconventional myosin-VI OS=Homo sapiens OX=9606 GN=MYO6 PE=1 SV=4	1	208	208	204	4	2	2	5	4	6	6	6	2	8	10	9	11	51	56	39	9	7	3	3	3	5	8	5	8	4	4	4	4	5	5	9	11	5	9	2	4	4	3	6
sp|Q9UM00|TMCO1_HUMAN	sp|Q9UM00|TMCO1_HUMAN	23	23	23	sp|Q9UM00|TMCO1_HUMAN Calcium load-activated calcium channel OS=Homo sapiens OX=9606 GN=TMCO1 PE=1 SV=2	1	23	23	23	0	0	0	1	3	1	0	0	0	0	0	1	0	1	2	1	0	0	0	0	0	0	2	0	0	0	0	1	2	0	0	0	0	1	0	0	0	1	0	0
sp|Q9ULX6|AKP8L_HUMAN	sp|Q9ULX6|AKP8L_HUMAN	73	73	73	sp|Q9ULX6|AKP8L_HUMAN A-kinase anchor protein 8-like OS=Homo sapiens OX=9606 GN=AKAP8L PE=1 SV=4	1	73	73	73	2	2	0	3	6	4	5	5	4	5	1	4	6	3	2	2	1	2	0	0	1	2	1	3	4	5	2	1	3	5	5	1	3	2	1	1	4	0	5	2
sp|Q9ULV4|COR1C_HUMAN	sp|Q9ULV4|COR1C_HUMAN	50	47	44	sp|Q9ULV4|COR1C_HUMAN Coronin-1C OS=Homo sapiens OX=9606 GN=CORO1C PE=1 SV=1	1	50	47	44	0	1	1	5	3	0	2	2	4	3	3	4	7	8	6	3	6	1	4	1	3	3	1	4	1	3	5	1	4	3	4	3	0	6	4	1	3	3	3	5
sp|Q9ULV0|MYO5B_HUMAN	sp|Q9ULV0|MYO5B_HUMAN	200	181	181	sp|Q9ULV0|MYO5B_HUMAN Unconventional myosin-Vb OS=Homo sapiens OX=9606 GN=MYO5B PE=1 SV=3	1	200	181	181	4	4	1	4	12	8	7	2	6	2	5	7	7	8	3	7	2	1	4	5	3	2	5	5	6	2	8	7	7	6	9	8	5	4	3	2	3	7	5	3
sp|Q9ULU4|PKCB1_HUMAN	sp|Q9ULU4|PKCB1_HUMAN	149	149	149	sp|Q9ULU4|PKCB1_HUMAN Protein kinase C-binding protein 1 OS=Homo sapiens OX=9606 GN=ZMYND8 PE=1 SV=2	1	149	149	149	3	4	1	6	6	11	3	10	3	7	7	3	2	9	1	4	5	1	5	2	4	5	6	2	2	3	3	2	4	6	4	2	4	4	6	4	2	3	1	2
sp|Q9ULT8|HECD1_HUMAN	sp|Q9ULT8|HECD1_HUMAN	281	281	281	sp|Q9ULT8|HECD1_HUMAN E3 ubiquitin-protein ligase HECTD1 OS=Homo sapiens OX=9606 GN=HECTD1 PE=1 SV=3	1	281	281	281	6	1	2	7	14	11	13	21	27	28	14	11	10	3	9	9	5	4	6	10	7	5	6	3	5	6	5	5	9	8	9	5	4	4	1	3	4	3	3	5
sp|Q9ULR3|PPM1H_HUMAN	sp|Q9ULR3|PPM1H_HUMAN	44	44	44	sp|Q9ULR3|PPM1H_HUMAN Protein phosphatase 1H OS=Homo sapiens OX=9606 GN=PPM1H PE=1 SV=2	1	44	44	44	1	0	1	1	2	1	0	3	1	0	1	0	1	2	1	9	10	6	1	0	0	1	0	0	2	0	1	0	1	1	0	0	1	1	0	1	1	0	2	0
sp|Q9ULR0|ISY1_HUMAN	sp|Q9ULR0|ISY1_HUMAN	35	35	35	sp|Q9ULR0|ISY1_HUMAN Pre-mRNA-splicing factor ISY1 homolog OS=Homo sapiens OX=9606 GN=ISY1 PE=1 SV=3	1	35	35	35	0	1	0	2	3	2	2	3	0	2	2	1	1	0	1	1	4	4	2	1	2	2	0	1	2	0	0	1	1	0	1	1	0	0	0	1	2	1	0	0
sp|Q9ULP9|TBC24_HUMAN	sp|Q9ULP9|TBC24_HUMAN	61	61	61	sp|Q9ULP9|TBC24_HUMAN TBC1 domain family member 24 OS=Homo sapiens OX=9606 GN=TBC1D24 PE=1 SV=2	1	61	61	61	1	2	1	3	3	3	5	0	3	2	1	1	2	2	1	0	0	4	1	2	0	1	2	1	2	2	2	0	1	1	2	0	2	4	0	1	2	1	0	1
sp|Q9ULJ7|ANR50_HUMAN	sp|Q9ULJ7|ANR50_HUMAN	113	113	113	sp|Q9ULJ7|ANR50_HUMAN Ankyrin repeat domain-containing protein 50 OS=Homo sapiens OX=9606 GN=ANKRD50 PE=1 SV=4	1	113	113	113	1	3	0	1	4	2	4	3	1	2	5	8	3	1	3	4	1	4	6	2	3	4	2	3	2	3	2	1	1	2	4	3	3	1	4	1	4	1	1	4
sp|Q9ULJ6|ZMIZ1_HUMAN	sp|Q9ULJ6|ZMIZ1_HUMAN	54	54	41	sp|Q9ULJ6|ZMIZ1_HUMAN Zinc finger MIZ domain-containing protein 1 OS=Homo sapiens OX=9606 GN=ZMIZ1 PE=1 SV=3	1	54	54	41	0	0	1	3	3	1	1	1	2	1	4	9	4	2	4	3	0	1	3	0	1	0	3	2	0	2	3	0	0	1	1	1	0	1	0	0	1	4	0	0
sp|Q9ULH7|MRTFB_HUMAN	sp|Q9ULH7|MRTFB_HUMAN	72	72	67	sp|Q9ULH7|MRTFB_HUMAN Myocardin-related transcription factor B OS=Homo sapiens OX=9606 GN=MRTFB PE=1 SV=3	1	72	72	67	1	0	1	0	1	3	6	1	0	5	4	2	1	1	5	2	3	2	1	0	0	3	2	1	2	0	2	1	2	1	3	0	1	2	0	0	0	3	0	0
sp|Q9ULD0|OGDHL_HUMAN	sp|Q9ULD0|OGDHL_HUMAN	107	107	86	sp|Q9ULD0|OGDHL_HUMAN 2-oxoglutarate dehydrogenase-like, mitochondrial OS=Homo sapiens OX=9606 GN=OGDHL PE=1 SV=3	1	107	107	86	1	0	0	3	11	4	8	5	4	3	8	5	3	5	3	2	2	3	2	3	0	1	3	1	1	2	4	2	3	1	2	4	5	1	1	4	0	2	1	1
sp|Q9ULC4|MCTS1_HUMAN	sp|Q9ULC4|MCTS1_HUMAN	21	21	21	sp|Q9ULC4|MCTS1_HUMAN Malignant T-cell-amplified sequence 1 OS=Homo sapiens OX=9606 GN=MCTS1 PE=1 SV=1	1	21	21	21	0	1	0	1	0	0	1	1	0	1	0	2	0	0	0	1	4	3	7	6	7	5	6	4	3	4	4	1	6	3	3	6	7	5	5	3	3	4	1	1
sp|Q9ULC3|RAB23_HUMAN	sp|Q9ULC3|RAB23_HUMAN	31	31	31	sp|Q9ULC3|RAB23_HUMAN Ras-related protein Rab-23 OS=Homo sapiens OX=9606 GN=RAB23 PE=1 SV=1	1	31	31	31	0	1	0	0	2	2	0	1	0	0	1	1	1	1	2	0	1	0	0	0	2	0	0	6	6	1	1	1	2	1	1	0	2	1	0	0	0	0	1	2
sp|Q9ULB1|NRX1A_HUMAN	sp|Q9ULB1|NRX1A_HUMAN	88	88	75	sp|Q9ULB1|NRX1A_HUMAN Neurexin-1 OS=Homo sapiens OX=9606 GN=NRXN1 PE=1 SV=1	1	88	88	75	1	1	0	4	1	4	3	5	4	4	2	6	4	1	4	2	6	2	0	0	3	3	0	2	2	2	3	2	5	2	3	1	1	2	5	0	2	5	3	4
sp|Q9ULA0|DNPEP_HUMAN	sp|Q9ULA0|DNPEP_HUMAN	47	47	47	sp|Q9ULA0|DNPEP_HUMAN Aspartyl aminopeptidase OS=Homo sapiens OX=9606 GN=DNPEP PE=1 SV=2	1	47	47	47	0	0	0	4	4	9	9	11	6	9	19	17	16	10	10	6	3	2	0	4	2	2	2	3	1	1	0	1	3	1	4	4	4	4	3	3	1	3	1	3
sp|Q9UL63|MKLN1_HUMAN	sp|Q9UL63|MKLN1_HUMAN	99	99	99	sp|Q9UL63|MKLN1_HUMAN Muskelin OS=Homo sapiens OX=9606 GN=MKLN1 PE=1 SV=2	1	99	99	99	0	2	1	3	8	6	2	2	0	4	4	1	1	5	3	2	4	2	2	3	1	6	6	7	2	3	3	3	5	5	3	2	4	2	1	2	1	1	2	0
sp|Q9UL46|PSME2_HUMAN	sp|Q9UL46|PSME2_HUMAN	39	39	39	sp|Q9UL46|PSME2_HUMAN Proteasome activator complex subunit 2 OS=Homo sapiens OX=9606 GN=PSME2 PE=1 SV=4	1	39	39	39	0	1	1	5	10	8	9	8	5	4	6	5	5	6	14	13	8	5	4	1	3	2	7	5	1	3	1	0	0	4	3	4	2	1	3	2	3	1	1	2
sp|Q9UL45|BL1S6_HUMAN	sp|Q9UL45|BL1S6_HUMAN	12	12	12	sp|Q9UL45|BL1S6_HUMAN Biogenesis of lysosome-related organelles complex 1 subunit 6 OS=Homo sapiens OX=9606 GN=BLOC1S6 PE=1 SV=1	1	12	12	12	0	0	0	0	2	1	0	1	0	0	0	0	0	0	0	0	1	1	0	0	0	0	0	0	1	0	0	0	0	0	0	0	0	0	0	0	0	0	0	1
sp|Q9UL41|PNMA3_HUMAN	sp|Q9UL41|PNMA3_HUMAN	55	55	55	sp|Q9UL41|PNMA3_HUMAN Paraneoplastic antigen Ma3 OS=Homo sapiens OX=9606 GN=PNMA3 PE=1 SV=3	1	55	55	55	1	1	0	0	4	0	0	2	2	1	3	1	2	1	2	3	2	3	3	3	0	2	1	1	0	2	0	0	1	0	0	3	0	1	0	1	1	1	0	0
sp|Q9UL33|TPC2L_HUMAN	sp|Q9UL33|TPC2L_HUMAN	23	23	23	sp|Q9UL33|TPC2L_HUMAN Trafficking protein particle complex subunit 2-like protein OS=Homo sapiens OX=9606 GN=TRAPPC2L PE=1 SV=1	1	23	23	23	0	0	0	2	2	1	0	0	0	0	1	0	1	1	3	2	2	1	0	0	0	0	0	0	1	0	0	0	0	3	3	6	1	0	0	0	0	1	1	0
sp|Q9UL26|RB22A_HUMAN	sp|Q9UL26|RB22A_HUMAN	22	19	19	sp|Q9UL26|RB22A_HUMAN Ras-related protein Rab-22A OS=Homo sapiens OX=9606 GN=RAB22A PE=1 SV=2	1	22	19	19	0	0	0	3	2	0	1	0	0	0	0	1	0	2	1	0	1	1	2	0	1	3	0	0	5	9	4	0	2	3	2	1	0	1	1	0	2	1	1	1
sp|Q9UL25|RAB21_HUMAN	sp|Q9UL25|RAB21_HUMAN	40	40	39	sp|Q9UL25|RAB21_HUMAN Ras-related protein Rab-21 OS=Homo sapiens OX=9606 GN=RAB21 PE=1 SV=3	1	40	40	39	0	3	2	7	5	1	2	4	3	1	2	1	1	0	2	0	0	0	1	0	2	4	0	5	11	9	8	3	4	5	6	5	6	2	3	3	6	4	2	4
sp|Q9UL15|BAG5_HUMAN	sp|Q9UL15|BAG5_HUMAN	60	60	60	sp|Q9UL15|BAG5_HUMAN BAG family molecular chaperone regulator 5 OS=Homo sapiens OX=9606 GN=BAG5 PE=1 SV=1	1	60	60	60	1	0	0	3	8	7	2	3	4	4	3	5	1	2	2	4	1	1	2	1	0	2	3	3	0	0	4	1	6	5	2	10	6	4	3	2	4	1	2	1
sp|Q9UL12|SARDH_HUMAN	sp|Q9UL12|SARDH_HUMAN	83	83	83	sp|Q9UL12|SARDH_HUMAN Sarcosine dehydrogenase, mitochondrial OS=Homo sapiens OX=9606 GN=SARDH PE=1 SV=1	1	83	83	83	2	0	0	1	4	2	1	2	0	4	4	4	4	1	3	0	3	2	3	1	4	4	0	2	0	2	4	0	3	1	2	2	1	1	1	5	2	1	2	1
sp|Q9UKZ1|CNO11_HUMAN	sp|Q9UKZ1|CNO11_HUMAN	38	38	38	sp|Q9UKZ1|CNO11_HUMAN CCR4-NOT transcription complex subunit 11 OS=Homo sapiens OX=9606 GN=CNOT11 PE=1 SV=1	1	38	38	38	0	1	1	1	2	1	2	1	0	2	1	0	0	0	2	0	0	0	0	0	0	0	1	1	0	0	1	0	1	2	1	0	2	0	1	1	0	2	2	2
sp|Q9UKY7|CDV3_HUMAN	sp|Q9UKY7|CDV3_HUMAN	39	39	39	sp|Q9UKY7|CDV3_HUMAN Protein CDV3 homolog OS=Homo sapiens OX=9606 GN=CDV3 PE=1 SV=1	1	39	39	39	1	1	0	0	2	0	2	1	2	1	1	3	4	2	6	9	8	10	7	9	6	5	4	7	6	5	3	2	2	4	4	5	6	2	1	0	0	1	1	0
sp|Q9UKX7|NUP50_HUMAN	sp|Q9UKX7|NUP50_HUMAN	55	55	55	sp|Q9UKX7|NUP50_HUMAN Nuclear pore complex protein Nup50 OS=Homo sapiens OX=9606 GN=NUP50 PE=1 SV=2	1	55	55	55	1	1	0	3	2	6	4	3	1	1	5	0	3	1	1	1	2	1	2	2	1	1	0	5	3	4	2	1	0	1	0	1	1	1	1	2	1	0	0	2
sp|Q9UKW4|VAV3_HUMAN	sp|Q9UKW4|VAV3_HUMAN	131	129	127	sp|Q9UKW4|VAV3_HUMAN Guanine nucleotide exchange factor VAV3 OS=Homo sapiens OX=9606 GN=VAV3 PE=1 SV=1	1	131	129	127	2	2	1	4	3	6	4	3	6	6	5	5	4	0	4	2	4	2	5	5	7	4	4	1	4	0	3	2	4	3	2	5	6	3	2	1	2	2	0	1
sp|Q9UKV8|AGO2_HUMAN	sp|Q9UKV8|AGO2_HUMAN	115	115	94	sp|Q9UKV8|AGO2_HUMAN Protein argonaute-2 OS=Homo sapiens OX=9606 GN=AGO2 PE=1 SV=3	1	115	115	94	1	0	1	7	6	5	2	2	1	8	5	3	6	1	3	1	3	7	4	3	7	4	6	2	3	3	2	1	1	4	5	5	5	5	4	1	1	1	1	0
sp|Q9UKV5|AMFR_HUMAN	sp|Q9UKV5|AMFR_HUMAN	46	46	46	sp|Q9UKV5|AMFR_HUMAN E3 ubiquitin-protein ligase AMFR OS=Homo sapiens OX=9606 GN=AMFR PE=1 SV=2	1	46	46	46	0	1	1	0	2	1	0	3	2	3	2	1	1	1	2	2	1	0	0	3	2	2	1	1	1	1	1	0	2	1	1	1	2	1	0	2	2	0	2	1
sp|Q9UKV3|ACINU_HUMAN	sp|Q9UKV3|ACINU_HUMAN	187	187	181	sp|Q9UKV3|ACINU_HUMAN Apoptotic chromatin condensation inducer in the nucleus OS=Homo sapiens OX=9606 GN=ACIN1 PE=1 SV=2	1	187	187	181	2	1	2	13	6	5	10	11	7	14	12	14	8	3	6	8	5	6	7	3	5	7	8	2	6	1	1	2	8	7	6	10	3	3	7	3	4	6	1	2
sp|Q9UKU7|ACAD8_HUMAN	sp|Q9UKU7|ACAD8_HUMAN	37	37	37	sp|Q9UKU7|ACAD8_HUMAN Isobutyryl-CoA dehydrogenase, mitochondrial OS=Homo sapiens OX=9606 GN=ACAD8 PE=1 SV=1	1	37	37	37	1	2	1	0	3	2	3	0	3	0	1	1	2	2	0	2	6	5	2	1	2	1	4	2	0	0	0	2	2	2	1	2	0	0	2	0	0	2	0	0
sp|Q9UKT8|FBXW2_HUMAN	sp|Q9UKT8|FBXW2_HUMAN	40	40	40	sp|Q9UKT8|FBXW2_HUMAN F-box/WD repeat-containing protein 2 OS=Homo sapiens OX=9606 GN=FBXW2 PE=1 SV=2	1	40	40	40	2	0	2	2	1	1	3	1	1	0	0	0	3	8	0	0	1	1	0	0	0	0	1	1	1	1	2	0	0	0	2	2	0	3	2	1	2	0	1	0
sp|Q9UKS6|PACN3_HUMAN	sp|Q9UKS6|PACN3_HUMAN	69	69	68	sp|Q9UKS6|PACN3_HUMAN Protein kinase C and casein kinase substrate in neurons protein 3 OS=Homo sapiens OX=9606 GN=PACSIN3 PE=1 SV=2	1	69	69	68	2	0	2	2	1	1	4	4	0	2	4	6	5	3	2	3	0	1	1	1	1	1	3	1	2	3	1	0	0	5	1	1	0	3	2	4	1	4	0	2
sp|Q9UKN8|TF3C4_HUMAN	sp|Q9UKN8|TF3C4_HUMAN	105	105	105	sp|Q9UKN8|TF3C4_HUMAN General transcription factor 3C polypeptide 4 OS=Homo sapiens OX=9606 GN=GTF3C4 PE=1 SV=2	1	105	105	105	0	1	0	12	3	4	1	0	1	2	2	3	1	9	8	15	13	3	3	4	2	1	1	2	2	5	1	1	4	2	0	2	3	2	1	2	3	2	4	2
sp|Q9UKM9|RALY_HUMAN	sp|Q9UKM9|RALY_HUMAN	47	47	46	sp|Q9UKM9|RALY_HUMAN RNA-binding protein Raly OS=Homo sapiens OX=9606 GN=RALY PE=1 SV=1	1	47	47	46	1	0	3	10	9	4	0	2	1	2	2	2	1	0	2	1	0	2	2	3	0	1	2	1	2	0	0	1	1	1	2	5	7	9	6	4	6	7	8	8
sp|Q9UKM7|MA1B1_HUMAN	sp|Q9UKM7|MA1B1_HUMAN	58	58	58	sp|Q9UKM7|MA1B1_HUMAN Endoplasmic reticulum mannosyl-oligosaccharide 1,2-alpha-mannosidase OS=Homo sapiens OX=9606 GN=MAN1B1 PE=1 SV=2	1	58	58	58	1	0	0	3	3	3	3	0	1	1	2	2	1	3	1	1	0	5	1	1	2	1	1	1	2	0	3	1	2	3	2	2	1	1	0	0	1	0	3	3
sp|Q9UKL6|PPCT_HUMAN	sp|Q9UKL6|PPCT_HUMAN	23	23	23	sp|Q9UKL6|PPCT_HUMAN Phosphatidylcholine transfer protein OS=Homo sapiens OX=9606 GN=PCTP PE=1 SV=1	1	23	23	23	0	1	0	0	1	2	0	0	0	1	0	1	0	0	1	1	0	0	0	1	1	1	0	0	1	1	1	0	0	0	0	0	2	3	5	3	2	2	1	2
sp|Q9UKL0|RCOR1_HUMAN	sp|Q9UKL0|RCOR1_HUMAN	61	61	53	sp|Q9UKL0|RCOR1_HUMAN REST corepressor 1 OS=Homo sapiens OX=9606 GN=RCOR1 PE=1 SV=2	1	61	61	53	0	0	1	3	2	7	7	4	4	5	5	1	5	2	0	1	0	1	2	1	1	0	1	4	1	4	1	2	0	3	0	2	0	2	0	0	2	1	2	1
sp|Q9UKK9|NUDT5_HUMAN	sp|Q9UKK9|NUDT5_HUMAN	31	31	31	sp|Q9UKK9|NUDT5_HUMAN ADP-sugar pyrophosphatase OS=Homo sapiens OX=9606 GN=NUDT5 PE=1 SV=1	1	31	31	31	0	0	0	0	0	1	2	2	2	2	12	8	7	5	4	4	1	2	3	9	13	9	7	2	1	1	4	0	0	1	0	1	0	1	0	1	0	0	0	0
sp|Q9UKK3|PARP4_HUMAN	sp|Q9UKK3|PARP4_HUMAN	129	129	129	sp|Q9UKK3|PARP4_HUMAN Protein mono-ADP-ribosyltransferase PARP4 OS=Homo sapiens OX=9606 GN=PARP4 PE=1 SV=3	1	129	129	129	2	1	0	9	4	2	7	4	3	9	5	5	3	3	6	5	2	4	3	1	1	2	2	0	7	2	0	1	3	2	4	6	2	0	2	1	1	1	3	0
sp|Q9UKJ3|GPTC8_HUMAN	sp|Q9UKJ3|GPTC8_HUMAN	193	193	187	sp|Q9UKJ3|GPTC8_HUMAN G patch domain-containing protein 8 OS=Homo sapiens OX=9606 GN=GPATCH8 PE=1 SV=2	1	193	193	187	6	1	1	13	8	10	11	6	6	6	8	10	6	6	7	9	7	5	7	6	2	8	8	4	2	7	8	3	8	8	4	8	4	4	2	5	1	6	2	3
sp|Q9UKI9|PO2F3_HUMAN	sp|Q9UKI9|PO2F3_HUMAN	36	36	25	sp|Q9UKI9|PO2F3_HUMAN POU domain, class 2, transcription factor 3 OS=Homo sapiens OX=9606 GN=POU2F3 PE=2 SV=3	1	36	36	25	0	1	1	0	2	1	2	2	3	0	1	2	1	1	0	0	0	2	0	1	0	0	0	0	2	0	2	0	0	0	0	0	0	1	1	1	1	1	1	0
sp|Q9UKI8|TLK1_HUMAN	sp|Q9UKI8|TLK1_HUMAN	102	72	72	sp|Q9UKI8|TLK1_HUMAN Serine/threonine-protein kinase tousled-like 1 OS=Homo sapiens OX=9606 GN=TLK1 PE=1 SV=2	1	102	72	72	1	1	1	2	5	0	2	1	2	3	3	4	2	4	3	1	2	2	3	2	1	3	2	1	3	0	3	4	3	1	1	4	2	2	1	0	4	1	3	1
sp|Q9UKG9|OCTC_HUMAN	sp|Q9UKG9|OCTC_HUMAN	76	76	76	sp|Q9UKG9|OCTC_HUMAN Peroxisomal carnitine O-octanoyltransferase OS=Homo sapiens OX=9606 GN=CROT PE=1 SV=2	1	76	76	76	2	1	1	3	2	0	3	4	4	2	0	2	2	3	1	1	5	2	2	1	2	1	4	12	5	7	2	1	0	1	3	4	1	0	1	1	0	1	2	0
sp|Q9UKG1|DP13A_HUMAN	sp|Q9UKG1|DP13A_HUMAN	67	67	66	sp|Q9UKG1|DP13A_HUMAN DCC-interacting protein 13-alpha OS=Homo sapiens OX=9606 GN=APPL1 PE=1 SV=1	1	67	67	66	1	1	1	1	1	4	2	3	2	3	2	2	0	1	2	2	0	0	1	1	1	0	1	1	2	2	2	1	2	2	0	2	2	1	0	0	1	1	1	0
sp|Q9UKF7|PITC1_HUMAN	sp|Q9UKF7|PITC1_HUMAN	53	53	53	sp|Q9UKF7|PITC1_HUMAN Cytoplasmic phosphatidylinositol transfer protein 1 OS=Homo sapiens OX=9606 GN=PITPNC1 PE=1 SV=3	1	53	53	53	0	0	0	2	1	5	0	1	0	2	2	3	0	1	0	1	2	4	0	0	2	2	0	4	0	0	2	0	1	2	2	0	0	1	1	2	0	0	2	0
sp|Q9UKF6|CPSF3_HUMAN	sp|Q9UKF6|CPSF3_HUMAN	61	61	61	sp|Q9UKF6|CPSF3_HUMAN Cleavage and polyadenylation specificity factor subunit 3 OS=Homo sapiens OX=9606 GN=CPSF3 PE=1 SV=1	1	61	61	61	0	1	0	3	3	5	3	3	0	4	3	5	5	4	1	0	16	0	0	0	0	2	1	0	3	0	0	2	3	2	2	0	1	0	1	0	1	1	0	0
sp|Q9UKD2|MRT4_HUMAN	sp|Q9UKD2|MRT4_HUMAN	41	41	41	sp|Q9UKD2|MRT4_HUMAN mRNA turnover protein 4 homolog OS=Homo sapiens OX=9606 GN=MRTO4 PE=1 SV=2	1	41	41	41	0	1	0	4	5	2	4	0	0	1	1	2	0	1	3	1	1	1	1	1	3	2	0	2	2	0	0	0	3	1	0	2	4	0	2	1	0	0	1	0
sp|Q9UKD1|GMEB2_HUMAN	sp|Q9UKD1|GMEB2_HUMAN	30	30	30	sp|Q9UKD1|GMEB2_HUMAN Glucocorticoid modulatory element-binding protein 2 OS=Homo sapiens OX=9606 GN=GMEB2 PE=1 SV=1	1	30	30	30	0	0	0	0	0	2	3	2	1	0	2	1	0	1	1	1	0	0	0	0	0	1	1	0	2	1	0	1	2	0	1	1	0	0	1	0	2	1	0	1
sp|Q9UKA8|RCAN3_HUMAN	sp|Q9UKA8|RCAN3_HUMAN	18	18	18	sp|Q9UKA8|RCAN3_HUMAN Calcipressin-3 OS=Homo sapiens OX=9606 GN=RCAN3 PE=1 SV=1	1	18	18	18	0	0	0	1	0	0	0	0	0	1	0	4	1	0	0	0	0	2	0	0	0	2	1	1	0	0	1	0	1	0	1	1	1	0	0	0	0	0	0	1
sp|Q9UK99|FBX3_HUMAN	sp|Q9UK99|FBX3_HUMAN	42	42	42	sp|Q9UK99|FBX3_HUMAN F-box only protein 3 OS=Homo sapiens OX=9606 GN=FBXO3 PE=1 SV=3	1	42	42	42	2	0	1	1	2	2	0	1	4	3	5	7	5	6	4	3	2	2	2	0	3	1	1	1	2	5	1	0	0	1	2	1	4	1	0	0	1	0	0	0
sp|Q9UK97|FBX9_HUMAN	sp|Q9UK97|FBX9_HUMAN	55	55	55	sp|Q9UK97|FBX9_HUMAN F-box only protein 9 OS=Homo sapiens OX=9606 GN=FBXO9 PE=1 SV=1	1	55	55	55	2	0	0	0	2	3	1	2	0	0	0	2	3	3	0	2	2	1	2	1	0	0	2	2	0	0	0	2	1	0	2	1	4	0	3	1	2	0	0	0
sp|Q9UK76|JUPI1_HUMAN	sp|Q9UK76|JUPI1_HUMAN	28	28	28	sp|Q9UK76|JUPI1_HUMAN Jupiter microtubule associated homolog 1 OS=Homo sapiens OX=9606 GN=JPT1 PE=1 SV=3	1	28	28	28	0	0	0	0	1	1	0	2	0	0	1	0	0	1	0	0	0	1	1	2	7	6	6	3	3	1	0	0	0	0	0	2	0	1	1	0	1	1	0	0
sp|Q9UK59|DBR1_HUMAN	sp|Q9UK59|DBR1_HUMAN	45	45	45	sp|Q9UK59|DBR1_HUMAN Lariat debranching enzyme OS=Homo sapiens OX=9606 GN=DBR1 PE=1 SV=2	1	45	45	45	1	1	4	2	1	0	1	0	1	2	3	2	1	3	5	8	11	3	0	2	1	1	0	2	1	2	3	1	3	3	1	5	1	1	0	1	1	1	0	0
sp|Q9UK53|ING1_HUMAN	sp|Q9UK53|ING1_HUMAN	58	58	55	sp|Q9UK53|ING1_HUMAN Inhibitor of growth protein 1 OS=Homo sapiens OX=9606 GN=ING1 PE=1 SV=2	1	58	58	55	3	0	0	2	3	2	1	3	2	1	0	1	3	1	6	4	4	2	2	2	1	2	3	4	1	1	2	0	1	2	0	3	1	0	4	0	1	3	3	2
sp|Q9UK45|LSM7_HUMAN	sp|Q9UK45|LSM7_HUMAN	13	13	13	sp|Q9UK45|LSM7_HUMAN U6 snRNA-associated Sm-like protein LSm7 OS=Homo sapiens OX=9606 GN=LSM7 PE=1 SV=1	1	13	13	13	0	0	0	0	0	0	1	0	0	0	0	2	1	0	0	2	4	1	3	0	0	0	1	2	0	0	1	0	0	1	0	0	0	1	0	0	0	0	0	0
sp|Q9UK41|VPS28_HUMAN	sp|Q9UK41|VPS28_HUMAN	44	44	44	sp|Q9UK41|VPS28_HUMAN Vacuolar protein sorting-associated protein 28 homolog OS=Homo sapiens OX=9606 GN=VPS28 PE=1 SV=1	1	44	44	44	1	0	3	2	3	1	3	3	1	4	7	8	7	3	1	2	3	1	0	3	2	0	3	2	4	7	7	0	2	1	0	0	2	4	0	1	1	2	1	0
sp|Q9UK39|NOCT_HUMAN	sp|Q9UK39|NOCT_HUMAN	40	40	40	sp|Q9UK39|NOCT_HUMAN Nocturnin OS=Homo sapiens OX=9606 GN=NOCT PE=1 SV=2	1	40	40	40	0	1	0	2	0	0	3	2	1	1	2	2	0	1	0	0	0	0	1	0	1	1	1	1	2	3	0	1	1	1	1	0	0	0	1	0	0	1	1	2
sp|Q9UK22|FBX2_HUMAN	sp|Q9UK22|FBX2_HUMAN	23	23	23	sp|Q9UK22|FBX2_HUMAN F-box only protein 2 OS=Homo sapiens OX=9606 GN=FBXO2 PE=1 SV=2	1	23	23	23	2	0	0	0	1	0	1	3	1	2	1	2	3	1	1	2	0	0	0	1	2	1	0	0	1	2	0	1	0	0	2	0	2	0	1	1	1	4	2	1
sp|Q9UJZ1|STML2_HUMAN	sp|Q9UJZ1|STML2_HUMAN	43	43	43	sp|Q9UJZ1|STML2_HUMAN Stomatin-like protein 2, mitochondrial OS=Homo sapiens OX=9606 GN=STOML2 PE=1 SV=1	1	43	43	43	0	1	0	3	2	1	2	2	0	1	2	3	2	1	3	1	1	2	2	0	2	2	2	1	0	2	2	0	0	0	2	3	1	3	5	2	1	2	1	2
sp|Q9UJY5|GGA1_HUMAN	sp|Q9UJY5|GGA1_HUMAN	60	60	56	sp|Q9UJY5|GGA1_HUMAN ADP-ribosylation factor-binding protein GGA1 OS=Homo sapiens OX=9606 GN=GGA1 PE=1 SV=1	1	60	60	56	1	0	0	3	4	2	1	0	0	0	0	1	4	1	10	11	1	1	2	1	1	2	2	4	1	3	0	1	2	1	1	1	0	1	0	0	1	0	0	1
sp|Q9UJY4|GGA2_HUMAN	sp|Q9UJY4|GGA2_HUMAN	42	40	39	sp|Q9UJY4|GGA2_HUMAN ADP-ribosylation factor-binding protein GGA2 OS=Homo sapiens OX=9606 GN=GGA2 PE=1 SV=3	1	42	40	39	0	0	0	2	3	1	0	0	0	0	1	1	1	3	1	2	2	1	0	4	0	0	0	2	1	1	0	1	2	0	1	2	1	1	3	0	0	1	0	0
sp|Q9UJX6|ANC2_HUMAN	sp|Q9UJX6|ANC2_HUMAN	95	95	95	sp|Q9UJX6|ANC2_HUMAN Anaphase-promoting complex subunit 2 OS=Homo sapiens OX=9606 GN=ANAPC2 PE=1 SV=1	1	95	95	95	1	0	2	5	4	2	6	3	2	3	3	5	3	4	1	4	3	2	2	3	3	3	5	2	1	1	4	1	1	1	2	2	1	1	1	2	1	2	1	2
sp|Q9UJX5|APC4_HUMAN	sp|Q9UJX5|APC4_HUMAN	64	64	64	sp|Q9UJX5|APC4_HUMAN Anaphase-promoting complex subunit 4 OS=Homo sapiens OX=9606 GN=ANAPC4 PE=1 SV=2	1	64	64	64	2	0	0	4	3	3	4	3	0	2	6	1	0	0	0	3	0	3	2	1	0	0	1	3	4	1	2	2	2	2	1	1	0	1	2	1	1	0	1	0
sp|Q9UJX4|APC5_HUMAN	sp|Q9UJX4|APC5_HUMAN	69	69	69	sp|Q9UJX4|APC5_HUMAN Anaphase-promoting complex subunit 5 OS=Homo sapiens OX=9606 GN=ANAPC5 PE=1 SV=2	1	69	69	69	0	1	1	0	5	8	4	2	3	3	0	0	1	3	2	0	2	1	0	0	0	0	0	0	1	2	0	1	2	1	1	2	2	1	0	1	1	3	4	0
sp|Q9UJX2|CDC23_HUMAN	sp|Q9UJX2|CDC23_HUMAN	72	72	72	sp|Q9UJX2|CDC23_HUMAN Cell division cycle protein 23 homolog OS=Homo sapiens OX=9606 GN=CDC23 PE=1 SV=3	1	72	72	72	0	0	0	2	3	2	16	4	3	6	6	3	3	1	3	2	3	2	8	2	1	1	3	2	2	2	0	0	0	3	3	3	0	3	5	1	2	3	1	0
sp|Q9UJW0|DCTN4_HUMAN	sp|Q9UJW0|DCTN4_HUMAN	61	61	61	sp|Q9UJW0|DCTN4_HUMAN Dynactin subunit 4 OS=Homo sapiens OX=9606 GN=DCTN4 PE=1 SV=1	1	61	61	61	3	0	0	1	6	8	6	2	2	4	4	0	2	2	2	4	1	0	0	1	0	1	1	1	1	2	0	2	1	1	0	1	3	3	1	1	1	1	0	3
sp|Q9UJV9|DDX41_HUMAN	sp|Q9UJV9|DDX41_HUMAN	83	83	83	sp|Q9UJV9|DDX41_HUMAN Probable ATP-dependent RNA helicase DDX41 OS=Homo sapiens OX=9606 GN=DDX41 PE=1 SV=2	1	83	83	83	1	3	2	4	1	2	1	0	3	3	3	3	2	0	4	2	1	3	1	3	1	3	2	3	1	3	3	2	2	1	1	1	3	0	0	1	1	3	0	0
sp|Q9UJU6|DBNL_HUMAN	sp|Q9UJU6|DBNL_HUMAN	48	48	48	sp|Q9UJU6|DBNL_HUMAN Drebrin-like protein OS=Homo sapiens OX=9606 GN=DBNL PE=1 SV=1	1	48	48	48	0	0	0	1	0	3	1	1	2	2	6	4	3	11	14	12	4	3	1	2	4	2	2	3	2	1	1	0	1	5	1	0	1	0	1	2	0	0	1	1
sp|Q9UJS0|CMC2_HUMAN	sp|Q9UJS0|CMC2_HUMAN	67	67	53	sp|Q9UJS0|CMC2_HUMAN Calcium-binding mitochondrial carrier protein Aralar2 OS=Homo sapiens OX=9606 GN=SLC25A13 PE=1 SV=2	1	67	67	53	0	0	1	5	1	1	0	2	0	0	1	0	0	1	1	2	1	1	2	0	0	1	3	4	1	1	2	2	3	1	0	1	2	1	0	2	2	2	1	0
sp|Q9UJK0|TSR3_HUMAN	sp|Q9UJK0|TSR3_HUMAN	30	30	30	sp|Q9UJK0|TSR3_HUMAN 18S rRNA aminocarboxypropyltransferase OS=Homo sapiens OX=9606 GN=TSR3 PE=1 SV=1	1	30	30	30	1	0	0	2	2	1	2	1	0	0	2	2	1	2	1	1	2	1	0	0	1	2	1	1	2	0	2	0	2	2	1	2	2	1	0	0	1	1	0	0
sp|Q9UJJ7|RUSD1_HUMAN	sp|Q9UJJ7|RUSD1_HUMAN	34	34	34	sp|Q9UJJ7|RUSD1_HUMAN RNA pseudouridylate synthase domain-containing protein 1 OS=Homo sapiens OX=9606 GN=RPUSD1 PE=1 SV=1	1	34	34	34	1	0	0	0	0	1	3	2	1	3	3	2	1	1	0	1	0	1	1	0	2	2	2	2	1	0	0	1	3	1	1	2	1	0	1	1	0	0	0	0
sp|Q9UJC5|SH3L2_HUMAN	sp|Q9UJC5|SH3L2_HUMAN	21	21	21	sp|Q9UJC5|SH3L2_HUMAN SH3 domain-binding glutamic acid-rich-like protein 2 OS=Homo sapiens OX=9606 GN=SH3BGRL2 PE=1 SV=2	1	21	21	21	1	2	0	1	2	0	1	0	0	3	0	1	0	0	1	1	0	1	0	1	0	0	0	0	1	3	1	0	2	4	3	2	2	1	1	1	1	0	2	0
sp|Q9UJC3|HOOK1_HUMAN	sp|Q9UJC3|HOOK1_HUMAN	113	113	111	sp|Q9UJC3|HOOK1_HUMAN Protein Hook homolog 1 OS=Homo sapiens OX=9606 GN=HOOK1 PE=1 SV=2	1	113	113	111	1	2	1	0	4	6	8	8	6	3	3	3	6	7	2	4	6	3	1	2	2	3	4	6	4	1	3	3	8	2	6	4	2	0	3	1	2	4	1	2
sp|Q9UJA5|TRM6_HUMAN	sp|Q9UJA5|TRM6_HUMAN	56	56	56	sp|Q9UJA5|TRM6_HUMAN tRNA (adenine(58)-N(1))-methyltransferase non-catalytic subunit TRM6 OS=Homo sapiens OX=9606 GN=TRMT6 PE=1 SV=1	1	56	56	56	0	0	0	1	2	0	2	3	4	10	15	5	3	1	0	1	1	0	2	1	2	0	2	0	1	1	0	0	1	0	0	1	1	0	0	1	1	1	0	0
sp|Q9UJ83|HACL1_HUMAN	sp|Q9UJ83|HACL1_HUMAN	41	41	41	sp|Q9UJ83|HACL1_HUMAN 2-hydroxyacyl-CoA lyase 1 OS=Homo sapiens OX=9606 GN=HACL1 PE=1 SV=2	1	41	41	41	0	1	0	0	1	3	3	0	3	0	4	3	1	1	3	2	3	0	1	2	1	0	1	1	2	2	0	2	0	1	0	0	1	0	0	0	0	0	1	3
sp|Q9UJ70|NAGK_HUMAN	sp|Q9UJ70|NAGK_HUMAN	33	33	33	sp|Q9UJ70|NAGK_HUMAN N-acetyl-D-glucosamine kinase OS=Homo sapiens OX=9606 GN=NAGK PE=1 SV=4	1	33	33	33	1	0	0	2	1	0	0	1	0	0	0	3	3	1	6	9	7	10	10	10	9	6	0	0	1	1	0	0	0	1	1	2	2	2	2	2	1	0	0	1
sp|Q9UJ68|MSRA_HUMAN	sp|Q9UJ68|MSRA_HUMAN	25	25	25	sp|Q9UJ68|MSRA_HUMAN Mitochondrial peptide methionine sulfoxide reductase OS=Homo sapiens OX=9606 GN=MSRA PE=1 SV=1	1	25	25	25	0	0	0	0	2	0	0	1	0	1	0	0	0	1	1	1	0	0	0	0	1	1	1	1	3	1	0	0	8	7	3	1	0	0	0	0	0	0	1	0
sp|Q9UJ41|RABX5_HUMAN	sp|Q9UJ41|RABX5_HUMAN	76	76	76	sp|Q9UJ41|RABX5_HUMAN Rab5 GDP/GTP exchange factor OS=Homo sapiens OX=9606 GN=RABGEF1 PE=1 SV=3	1	76	76	76	1	0	0	1	3	3	6	1	3	2	2	3	5	5	4	5	1	2	1	2	3	1	0	2	2	0	1	0	2	1	1	0	2	2	6	2	1	1	1	2
sp|Q9UIW0|VAX2_HUMAN	sp|Q9UIW0|VAX2_HUMAN	35	35	25	sp|Q9UIW0|VAX2_HUMAN Ventral anterior homeobox 2 OS=Homo sapiens OX=9606 GN=VAX2 PE=1 SV=1	1	35	35	25	0	0	0	2	2	1	1	0	1	1	1	3	0	2	0	1	0	1	1	3	1	1	2	2	4	2	0	0	3	0	4	2	2	0	1	0	0	2	0	3
sp|Q9UIQ6|LCAP_HUMAN	sp|Q9UIQ6|LCAP_HUMAN	86	86	86	sp|Q9UIQ6|LCAP_HUMAN Leucyl-cystinyl aminopeptidase OS=Homo sapiens OX=9606 GN=LNPEP PE=1 SV=3	1	86	86	86	0	0	2	8	5	2	5	3	2	2	3	1	2	4	1	3	1	3	2	1	2	2	5	1	4	2	1	0	4	1	0	3	4	4	0	0	2	1	0	1
sp|Q9UIL1|SCOC_HUMAN	sp|Q9UIL1|SCOC_HUMAN	21	21	21	sp|Q9UIL1|SCOC_HUMAN Short coiled-coil protein OS=Homo sapiens OX=9606 GN=SCOC PE=1 SV=2	1	21	21	21	0	2	0	0	2	0	1	0	1	1	0	1	0	0	0	0	1	2	0	0	0	0	3	4	2	1	0	1	0	0	0	2	0	1	0	0	1	1	0	1
sp|Q9UIJ7|KAD3_HUMAN	sp|Q9UIJ7|KAD3_HUMAN	29	29	29	sp|Q9UIJ7|KAD3_HUMAN GTP:AMP phosphotransferase AK3, mitochondrial OS=Homo sapiens OX=9606 GN=AK3 PE=1 SV=4	1	29	29	29	0	0	0	2	0	0	2	0	0	0	2	1	0	1	0	0	1	0	0	2	0	1	0	2	0	2	6	8	11	8	1	2	1	2	3	0	0	1	0	0
sp|Q9UII4|HERC5_HUMAN	sp|Q9UII4|HERC5_HUMAN	105	105	105	sp|Q9UII4|HERC5_HUMAN E3 ISG15--protein ligase HERC5 OS=Homo sapiens OX=9606 GN=HERC5 PE=1 SV=2	1	105	105	105	2	0	0	4	3	5	1	3	1	6	5	4	3	2	3	4	2	3	2	0	1	1	1	2	3	1	2	1	4	1	2	3	6	2	1	2	2	1	1	3
sp|Q9UID3|VPS51_HUMAN	sp|Q9UID3|VPS51_HUMAN	71	71	71	sp|Q9UID3|VPS51_HUMAN Vacuolar protein sorting-associated protein 51 homolog OS=Homo sapiens OX=9606 GN=VPS51 PE=1 SV=2	1	71	71	71	4	0	1	5	5	1	3	1	4	2	2	2	4	1	2	4	3	1	6	6	3	0	1	0	3	1	1	0	2	2	1	0	2	1	1	1	3	5	1	0
sp|Q9UIC8|LCMT1_HUMAN	sp|Q9UIC8|LCMT1_HUMAN	50	50	50	sp|Q9UIC8|LCMT1_HUMAN Leucine carboxyl methyltransferase 1 OS=Homo sapiens OX=9606 GN=LCMT1 PE=1 SV=2	1	50	50	50	3	1	0	3	4	3	2	2	0	0	1	3	1	0	0	4	1	4	3	2	6	9	8	13	12	11	2	2	3	1	0	0	0	2	1	1	0	1	1	0
sp|Q9UIA9|XPO7_HUMAN	sp|Q9UIA9|XPO7_HUMAN	91	91	90	sp|Q9UIA9|XPO7_HUMAN Exportin-7 OS=Homo sapiens OX=9606 GN=XPO7 PE=1 SV=3	1	91	91	90	2	0	0	9	9	4	4	5	5	11	19	21	28	8	5	4	4	3	1	3	3	2	4	3	5	1	2	1	1	3	0	4	4	3	3	2	4	1	4	1
sp|Q9UI42|CBPA4_HUMAN	sp|Q9UI42|CBPA4_HUMAN	32	32	32	sp|Q9UI42|CBPA4_HUMAN Carboxypeptidase A4 OS=Homo sapiens OX=9606 GN=CPA4 PE=1 SV=2	1	32	32	32	0	0	0	2	0	0	2	0	0	0	1	1	0	1	0	0	0	1	0	0	2	2	0	0	1	1	0	0	0	0	0	0	1	0	2	0	1	0	0	2
sp|Q9UI30|TR112_HUMAN	sp|Q9UI30|TR112_HUMAN	16	16	16	sp|Q9UI30|TR112_HUMAN Multifunctional methyltransferase subunit TRM112-like protein OS=Homo sapiens OX=9606 GN=TRMT112 PE=1 SV=1	1	16	16	16	0	0	0	0	1	0	1	0	0	0	2	4	3	5	4	4	2	4	2	1	1	2	1	2	3	3	7	2	3	2	1	1	2	2	2	0	1	3	1	1
sp|Q9UI26|IPO11_HUMAN	sp|Q9UI26|IPO11_HUMAN	85	85	85	sp|Q9UI26|IPO11_HUMAN Importin-11 OS=Homo sapiens OX=9606 GN=IPO11 PE=1 SV=1	1	85	85	85	4	1	0	1	4	1	4	2	1	2	7	4	7	6	5	3	3	1	2	3	1	1	2	5	4	1	3	1	2	3	0	1	1	1	1	1	5	2	0	0
sp|Q9UI15|TAGL3_HUMAN	sp|Q9UI15|TAGL3_HUMAN	28	26	26	sp|Q9UI15|TAGL3_HUMAN Transgelin-3 OS=Homo sapiens OX=9606 GN=TAGLN3 PE=1 SV=2	1	28	26	26	1	0	0	1	2	1	0	1	0	2	1	3	4	0	0	2	1	1	0	0	1	1	0	0	2	2	4	4	4	1	1	3	0	1	0	0	0	3	0	0
sp|Q9UI14|PRAF1_HUMAN	sp|Q9UI14|PRAF1_HUMAN	9	9	9	sp|Q9UI14|PRAF1_HUMAN Prenylated Rab acceptor protein 1 OS=Homo sapiens OX=9606 GN=RABAC1 PE=1 SV=1	1	9	9	9	0	0	0	1	0	0	0	0	0	0	0	1	0	0	0	1	1	3	0	0	0	0	0	0	0	1	0	0	0	0	0	0	0	0	0	0	0	0	0	0
sp|Q9UI12|VATH_HUMAN	sp|Q9UI12|VATH_HUMAN	64	64	64	sp|Q9UI12|VATH_HUMAN V-type proton ATPase subunit H OS=Homo sapiens OX=9606 GN=ATP6V1H PE=1 SV=1	1	64	64	64	1	0	1	2	3	4	0	2	0	12	12	6	1	1	2	3	7	3	3	2	1	2	3	1	1	3	1	1	0	3	1	3	2	2	1	0	3	4	2	2
sp|Q9UI10|EI2BD_HUMAN	sp|Q9UI10|EI2BD_HUMAN	62	62	62	sp|Q9UI10|EI2BD_HUMAN Translation initiation factor eIF-2B subunit delta OS=Homo sapiens OX=9606 GN=EIF2B4 PE=1 SV=2	1	62	62	62	0	1	0	7	8	8	3	1	0	4	2	3	3	1	1	0	1	2	1	0	0	0	0	1	3	1	2	1	2	2	0	1	1	2	2	0	1	0	0	0
sp|Q9UI09|NDUAC_HUMAN	sp|Q9UI09|NDUAC_HUMAN	24	24	24	sp|Q9UI09|NDUAC_HUMAN NADH dehydrogenase [ubiquinone] 1 alpha subcomplex subunit 12 OS=Homo sapiens OX=9606 GN=NDUFA12 PE=1 SV=1	1	24	24	24	0	1	0	2	0	1	1	2	1	0	1	1	1	1	0	0	1	0	0	1	0	2	0	1	2	1	0	0	0	0	0	1	1	1	1	0	1	1	0	1
sp|Q9UI08|EVL_HUMAN	sp|Q9UI08|EVL_HUMAN	50	48	48	sp|Q9UI08|EVL_HUMAN Ena/VASP-like protein OS=Homo sapiens OX=9606 GN=EVL PE=1 SV=2	1	50	48	48	0	0	1	0	2	1	3	3	2	2	3	6	2	1	2	4	6	2	0	0	2	1	0	1	2	1	2	1	2	2	3	4	1	2	0	2	3	0	1	0
sp|Q9UHY7|ENOPH_HUMAN	sp|Q9UHY7|ENOPH_HUMAN	25	25	25	sp|Q9UHY7|ENOPH_HUMAN Enolase-phosphatase E1 OS=Homo sapiens OX=9606 GN=ENOPH1 PE=1 SV=1	1	25	25	25	0	0	0	1	1	0	1	0	0	1	0	0	0	0	0	1	1	2	0	0	1	5	9	8	4	3	0	0	0	1	2	0	1	1	0	0	0	0	2	1
sp|Q9UHY1|NRBP_HUMAN	sp|Q9UHY1|NRBP_HUMAN	39	39	39	sp|Q9UHY1|NRBP_HUMAN Nuclear receptor-binding protein OS=Homo sapiens OX=9606 GN=NRBP1 PE=1 SV=1	1	39	39	39	0	0	0	5	8	8	10	7	5	7	7	4	2	2	2	1	0	0	0	0	1	0	1	0	1	1	1	0	1	0	1	0	0	2	1	0	2	2	0	0
sp|Q9UHX1|PUF60_HUMAN	sp|Q9UHX1|PUF60_HUMAN	53	53	53	sp|Q9UHX1|PUF60_HUMAN Poly(U)-binding-splicing factor PUF60 OS=Homo sapiens OX=9606 GN=PUF60 PE=1 SV=1	1	53	53	53	0	0	0	3	6	1	3	4	6	16	18	15	15	18	10	8	8	2	2	4	1	3	5	2	1	2	6	1	5	1	2	3	5	2	2	5	2	2	1	2
sp|Q9UHW5|GPN3_HUMAN	sp|Q9UHW5|GPN3_HUMAN	23	23	23	sp|Q9UHW5|GPN3_HUMAN GPN-loop GTPase 3 OS=Homo sapiens OX=9606 GN=GPN3 PE=1 SV=2	1	23	23	23	0	1	0	0	2	4	0	2	4	1	2	1	0	2	6	3	1	1	2	0	1	2	2	0	0	0	0	0	1	1	0	3	2	0	0	0	0	0	0	0
sp|Q9UHV9|PFD2_HUMAN	sp|Q9UHV9|PFD2_HUMAN	23	23	23	sp|Q9UHV9|PFD2_HUMAN Prefoldin subunit 2 OS=Homo sapiens OX=9606 GN=PFDN2 PE=1 SV=1	1	23	23	23	1	0	0	0	3	2	4	1	0	5	5	7	5	10	6	6	6	4	3	0	2	4	5	4	7	2	0	0	1	0	1	2	1	1	0	0	1	1	2	0
sp|Q9UHV7|MED13_HUMAN	sp|Q9UHV7|MED13_HUMAN	135	135	132	sp|Q9UHV7|MED13_HUMAN Mediator of RNA polymerase II transcription subunit 13 OS=Homo sapiens OX=9606 GN=MED13 PE=1 SV=3	1	135	135	132	2	0	0	3	6	3	3	6	4	4	8	7	1	8	2	3	5	6	4	3	2	3	3	7	5	3	1	0	2	6	3	5	1	3	1	2	4	4	1	0
sp|Q9UHR6|ZNHI2_HUMAN	sp|Q9UHR6|ZNHI2_HUMAN	29	29	29	sp|Q9UHR6|ZNHI2_HUMAN Zinc finger HIT domain-containing protein 2 OS=Homo sapiens OX=9606 GN=ZNHIT2 PE=1 SV=1	1	29	29	29	0	1	0	0	2	0	1	0	3	2	4	1	0	1	2	0	2	4	1	0	0	0	1	1	2	1	0	0	0	0	0	0	0	1	1	1	0	0	0	1
sp|Q9UHR5|S30BP_HUMAN	sp|Q9UHR5|S30BP_HUMAN	39	39	39	sp|Q9UHR5|S30BP_HUMAN SAP30-binding protein OS=Homo sapiens OX=9606 GN=SAP30BP PE=1 SV=1	1	39	39	39	1	0	0	2	2	3	1	5	2	3	4	4	2	9	9	5	3	3	2	2	1	0	0	1	2	1	1	1	2	0	1	0	1	0	0	0	1	2	3	2
sp|Q9UHR4|BI2L1_HUMAN	sp|Q9UHR4|BI2L1_HUMAN	59	59	59	sp|Q9UHR4|BI2L1_HUMAN Brain-specific angiogenesis inhibitor 1-associated protein 2-like protein 1 OS=Homo sapiens OX=9606 GN=BAIAP2L1 PE=1 SV=2	1	59	59	59	4	3	2	4	1	1	2	2	1	1	3	1	2	1	0	3	1	0	0	0	0	0	0	1	1	3	4	1	1	4	2	1	0	1	0	1	1	1	0	0
sp|Q9UHQ9|NB5R1_HUMAN	sp|Q9UHQ9|NB5R1_HUMAN	35	35	35	sp|Q9UHQ9|NB5R1_HUMAN NADH-cytochrome b5 reductase 1 OS=Homo sapiens OX=9606 GN=CYB5R1 PE=1 SV=1	1	35	35	35	0	2	0	1	2	3	3	1	2	2	0	2	2	0	2	2	4	1	0	1	2	0	0	0	1	0	2	1	0	1	1	0	1	0	0	0	0	0	0	1
sp|Q9UHQ4|BAP29_HUMAN	sp|Q9UHQ4|BAP29_HUMAN	51	51	51	sp|Q9UHQ4|BAP29_HUMAN B-cell receptor-associated protein 29 OS=Homo sapiens OX=9606 GN=BCAP29 PE=1 SV=2	1	51	51	51	1	2	2	5	3	3	3	1	3	2	3	2	1	4	2	2	6	2	2	1	3	1	0	1	2	1	2	1	3	1	2	2	2	1	1	1	1	0	2	1
sp|Q9UHQ1|NARF_HUMAN	sp|Q9UHQ1|NARF_HUMAN	66	66	64	sp|Q9UHQ1|NARF_HUMAN Nuclear prelamin A recognition factor OS=Homo sapiens OX=9606 GN=NARF PE=1 SV=1	1	66	66	64	2	0	0	1	5	3	2	0	2	0	1	5	0	2	2	1	5	4	2	1	2	2	1	1	1	2	2	0	0	3	1	0	0	2	1	0	3	2	1	0
sp|Q9UHP3|UBP25_HUMAN	sp|Q9UHP3|UBP25_HUMAN	117	117	117	sp|Q9UHP3|UBP25_HUMAN Ubiquitin carboxyl-terminal hydrolase 25 OS=Homo sapiens OX=9606 GN=USP25 PE=1 SV=4	1	117	117	117	6	0	1	3	4	0	5	4	8	2	6	4	3	3	1	4	5	5	1	4	6	1	2	11	4	0	6	1	3	0	3	5	2	2	3	0	4	6	2	0
sp|Q9UHN1|DPOG2_HUMAN	sp|Q9UHN1|DPOG2_HUMAN	53	53	53	sp|Q9UHN1|DPOG2_HUMAN DNA polymerase subunit gamma-2, mitochondrial OS=Homo sapiens OX=9606 GN=POLG2 PE=1 SV=1	1	53	53	53	1	1	0	1	2	1	2	5	1	2	1	2	0	1	0	2	2	2	0	3	1	1	2	2	0	1	0	1	2	1	2	0	1	1	1	2	0	0	1	0
sp|Q9UHL4|DPP2_HUMAN	sp|Q9UHL4|DPP2_HUMAN	51	51	51	sp|Q9UHL4|DPP2_HUMAN Dipeptidyl peptidase 2 OS=Homo sapiens OX=9606 GN=DPP7 PE=1 SV=3	1	51	51	51	0	1	0	1	2	1	0	1	3	4	0	4	3	4	3	9	13	11	5	1	4	2	2	1	3	2	0	0	4	1	1	0	1	3	1	0	1	2	1	0
sp|Q9UHK6|AMACR_HUMAN	sp|Q9UHK6|AMACR_HUMAN	31	31	31	sp|Q9UHK6|AMACR_HUMAN Alpha-methylacyl-CoA racemase OS=Homo sapiens OX=9606 GN=AMACR PE=1 SV=2	1	31	31	31	0	0	1	0	2	1	1	0	1	2	0	0	0	0	1	1	1	0	1	0	1	4	4	2	1	0	1	0	1	2	1	2	1	1	1	0	0	1	0	1
sp|Q9UHJ6|SHPK_HUMAN	sp|Q9UHJ6|SHPK_HUMAN	29	29	29	sp|Q9UHJ6|SHPK_HUMAN Sedoheptulokinase OS=Homo sapiens OX=9606 GN=SHPK PE=1 SV=3	1	29	29	29	0	0	0	1	3	1	0	0	0	1	0	0	0	0	2	1	0	2	8	7	1	0	0	1	1	0	1	0	0	1	0	0	0	2	0	0	2	2	1	0
sp|Q9UHI6|DDX20_HUMAN	sp|Q9UHI6|DDX20_HUMAN	76	76	76	sp|Q9UHI6|DDX20_HUMAN Probable ATP-dependent RNA helicase DDX20 OS=Homo sapiens OX=9606 GN=DDX20 PE=1 SV=2	1	76	76	76	1	0	0	4	7	5	1	2	1	1	2	5	1	1	1	1	2	3	2	1	1	0	0	2	1	1	2	0	1	1	3	3	0	1	1	0	0	1	0	1
sp|Q9UHG3|PCYOX_HUMAN	sp|Q9UHG3|PCYOX_HUMAN	36	36	36	sp|Q9UHG3|PCYOX_HUMAN Prenylcysteine oxidase 1 OS=Homo sapiens OX=9606 GN=PCYOX1 PE=1 SV=3	1	36	36	36	0	0	0	3	4	3	3	1	3	3	3	1	0	0	0	0	0	0	1	1	0	0	0	3	0	1	2	1	1	1	1	0	2	0	0	0	2	0	0	0
sp|Q9UHG2|PCS1N_HUMAN	sp|Q9UHG2|PCS1N_HUMAN	25	25	24	sp|Q9UHG2|PCS1N_HUMAN ProSAAS OS=Homo sapiens OX=9606 GN=PCSK1N PE=1 SV=1	1	25	25	24	0	0	1	1	1	0	0	0	1	1	1	1	1	1	2	0	1	0	0	1	3	0	0	5	4	1	0	0	0	0	0	1	2	1	0	0	0	0	1	0
sp|Q9UHG0|DCDC2_HUMAN	sp|Q9UHG0|DCDC2_HUMAN	54	54	54	sp|Q9UHG0|DCDC2_HUMAN Doublecortin domain-containing protein 2 OS=Homo sapiens OX=9606 GN=DCDC2 PE=1 SV=2	1	54	54	54	0	2	0	3	0	2	3	3	1	6	1	1	1	3	3	4	2	1	0	1	4	1	0	1	1	2	3	4	2	0	1	2	4	1	0	0	1	0	1	0
sp|Q9UHF7|TRPS1_HUMAN	sp|Q9UHF7|TRPS1_HUMAN	139	139	139	sp|Q9UHF7|TRPS1_HUMAN Zinc finger transcription factor Trps1 OS=Homo sapiens OX=9606 GN=TRPS1 PE=1 SV=2	1	139	139	139	5	2	0	10	6	3	5	3	5	6	9	9	5	4	5	7	3	3	2	3	4	2	6	4	3	4	0	2	6	4	8	2	2	2	5	2	2	1	3	1
sp|Q9UHF1|EGFL7_HUMAN	sp|Q9UHF1|EGFL7_HUMAN	31	31	31	sp|Q9UHF1|EGFL7_HUMAN Epidermal growth factor-like protein 7 OS=Homo sapiens OX=9606 GN=EGFL7 PE=1 SV=3	1	31	31	31	0	1	0	0	2	1	1	1	0	1	1	0	0	0	1	2	1	1	0	0	1	0	2	0	1	1	1	1	1	2	1	0	0	1	0	0	1	3	1	0
sp|Q9UHD9|UBQL2_HUMAN	sp|Q9UHD9|UBQL2_HUMAN	28	25	21	sp|Q9UHD9|UBQL2_HUMAN Ubiquilin-2 OS=Homo sapiens OX=9606 GN=UBQLN2 PE=1 SV=2	1	28	25	21	0	0	1	3	2	2	1	4	3	8	10	8	9	10	14	14	7	6	6	5	5	2	6	6	4	4	5	4	4	5	6	8	7	6	3	2	5	6	1	4
sp|Q9UHD8|SEPT9_HUMAN	sp|Q9UHD8|SEPT9_HUMAN	103	103	102	sp|Q9UHD8|SEPT9_HUMAN Septin-9 OS=Homo sapiens OX=9606 GN=SEPTIN9 PE=1 SV=2	1	103	103	102	1	2	1	3	7	7	5	7	5	4	6	5	8	4	5	4	4	1	2	5	4	3	3	8	9	3	6	5	9	2	8	7	8	6	8	8	6	9	5	5
sp|Q9UHD2|TBK1_HUMAN	sp|Q9UHD2|TBK1_HUMAN	75	75	73	sp|Q9UHD2|TBK1_HUMAN Serine/threonine-protein kinase TBK1 OS=Homo sapiens OX=9606 GN=TBK1 PE=1 SV=1	1	75	75	73	1	0	0	3	2	2	3	2	1	3	2	2	1	2	5	3	1	0	1	5	4	1	1	2	0	2	3	0	1	2	1	4	2	1	1	0	0	1	1	2
sp|Q9UHD1|CHRD1_HUMAN	sp|Q9UHD1|CHRD1_HUMAN	48	48	48	sp|Q9UHD1|CHRD1_HUMAN Cysteine and histidine-rich domain-containing protein 1 OS=Homo sapiens OX=9606 GN=CHORDC1 PE=1 SV=2	1	48	48	48	0	1	0	0	1	3	1	2	0	2	0	0	1	1	1	2	1	2	8	13	11	3	0	2	0	3	1	1	2	1	0	1	0	3	2	1	1	1	0	0
sp|Q9UHC7|MKRN1_HUMAN	sp|Q9UHC7|MKRN1_HUMAN	60	60	54	sp|Q9UHC7|MKRN1_HUMAN E3 ubiquitin-protein ligase makorin-1 OS=Homo sapiens OX=9606 GN=MKRN1 PE=1 SV=3	1	60	60	54	4	2	2	2	3	4	2	1	4	2	3	4	2	1	0	2	0	2	3	5	1	2	0	1	1	3	3	1	1	0	3	0	1	1	0	1	0	2	2	3
sp|Q9UHB9|SRP68_HUMAN	sp|Q9UHB9|SRP68_HUMAN	100	100	100	sp|Q9UHB9|SRP68_HUMAN Signal recognition particle subunit SRP68 OS=Homo sapiens OX=9606 GN=SRP68 PE=1 SV=2	1	100	100	100	1	0	0	6	8	7	11	9	13	10	10	2	3	1	5	2	3	4	3	1	1	0	3	6	2	4	2	0	5	1	0	3	4	6	5	7	7	8	0	3
sp|Q9UHB7|AFF4_HUMAN	sp|Q9UHB7|AFF4_HUMAN	155	155	155	sp|Q9UHB7|AFF4_HUMAN AF4/FMR2 family member 4 OS=Homo sapiens OX=9606 GN=AFF4 PE=1 SV=1	1	155	155	155	3	0	2	8	9	7	5	4	4	1	4	2	0	5	3	7	7	2	5	0	2	2	1	7	4	6	4	4	4	4	2	2	2	2	0	1	3	3	2	5
sp|Q9UHB6|LIMA1_HUMAN	sp|Q9UHB6|LIMA1_HUMAN	121	121	120	sp|Q9UHB6|LIMA1_HUMAN LIM domain and actin-binding protein 1 OS=Homo sapiens OX=9606 GN=LIMA1 PE=1 SV=1	1	121	121	120	3	2	1	7	7	4	4	8	9	1	3	4	2	2	3	2	2	3	1	3	1	3	4	6	6	5	3	3	6	6	4	2	4	1	2	3	4	2	2	3
sp|Q9UHB4|NDOR1_HUMAN	sp|Q9UHB4|NDOR1_HUMAN	53	53	53	sp|Q9UHB4|NDOR1_HUMAN NADPH-dependent diflavin oxidoreductase 1 OS=Homo sapiens OX=9606 GN=NDOR1 PE=1 SV=1	1	53	53	53	2	1	1	4	0	2	1	1	1	1	1	3	1	4	3	5	6	10	3	1	3	1	1	1	1	2	3	2	4	0	1	1	3	0	1	0	0	1	0	0
sp|Q9UHA4|LTOR3_HUMAN	sp|Q9UHA4|LTOR3_HUMAN	11	11	11	sp|Q9UHA4|LTOR3_HUMAN Ragulator complex protein LAMTOR3 OS=Homo sapiens OX=9606 GN=LAMTOR3 PE=1 SV=1	1	11	11	11	0	0	0	0	0	0	0	0	0	0	0	0	0	0	1	0	1	0	0	1	0	0	0	0	0	2	3	1	1	1	1	0	2	0	1	0	1	0	0	0
sp|Q9UHA3|RLP24_HUMAN	sp|Q9UHA3|RLP24_HUMAN	27	27	27	sp|Q9UHA3|RLP24_HUMAN Probable ribosome biogenesis protein RLP24 OS=Homo sapiens OX=9606 GN=RSL24D1 PE=1 SV=1	1	27	27	27	0	0	0	5	3	1	0	0	0	0	2	1	1	1	2	0	0	4	0	2	0	0	0	1	2	0	0	1	3	1	1	0	2	2	0	0	0	1	1	1
sp|Q9UHA2|S18L2_HUMAN	sp|Q9UHA2|S18L2_HUMAN	10	10	10	sp|Q9UHA2|S18L2_HUMAN SS18-like protein 2 OS=Homo sapiens OX=9606 GN=SS18L2 PE=1 SV=1	1	10	10	10	0	0	0	0	0	0	0	0	0	0	0	0	2	1	0	0	0	2	0	0	0	0	0	0	0	0	1	0	0	2	3	1	1	0	0	0	0	0	0	0
sp|Q9UH65|SWP70_HUMAN	sp|Q9UH65|SWP70_HUMAN	94	94	93	sp|Q9UH65|SWP70_HUMAN Switch-associated protein 70 OS=Homo sapiens OX=9606 GN=SWAP70 PE=1 SV=1	1	94	94	93	1	0	2	3	2	3	6	0	3	4	6	4	3	12	16	7	2	3	3	1	0	3	2	6	2	2	2	1	2	0	2	0	4	5	1	1	0	0	0	2
sp|Q9UH62|ARMX3_HUMAN	sp|Q9UH62|ARMX3_HUMAN	33	33	33	sp|Q9UH62|ARMX3_HUMAN Armadillo repeat-containing X-linked protein 3 OS=Homo sapiens OX=9606 GN=ARMCX3 PE=1 SV=1	1	33	33	33	2	0	0	1	2	2	3	2	0	2	3	3	3	1	0	0	2	1	2	1	4	0	1	0	0	1	3	1	3	3	2	1	1	1	0	1	2	1	1	3
sp|Q9UGV2|NDRG3_HUMAN	sp|Q9UGV2|NDRG3_HUMAN	25	25	25	sp|Q9UGV2|NDRG3_HUMAN Protein NDRG3 OS=Homo sapiens OX=9606 GN=NDRG3 PE=1 SV=2	1	25	25	25	1	0	0	1	0	0	1	0	1	2	2	0	1	1	0	0	0	3	3	2	1	1	1	0	1	1	0	0	0	0	0	0	0	0	2	0	0	0	1	0
sp|Q9UGT4|SUSD2_HUMAN	sp|Q9UGT4|SUSD2_HUMAN	45	45	45	sp|Q9UGT4|SUSD2_HUMAN Sushi domain-containing protein 2 OS=Homo sapiens OX=9606 GN=SUSD2 PE=1 SV=1	1	45	45	45	6	4	0	2	0	4	1	1	0	0	2	1	1	0	2	2	4	1	1	1	4	0	2	2	1	2	1	0	0	1	0	0	1	1	0	0	0	2	0	0
sp|Q9UGP8|SEC63_HUMAN	sp|Q9UGP8|SEC63_HUMAN	98	98	98	sp|Q9UGP8|SEC63_HUMAN Translocation protein SEC63 homolog OS=Homo sapiens OX=9606 GN=SEC63 PE=1 SV=2	1	98	98	98	1	1	1	4	4	3	4	4	8	5	3	6	4	3	2	6	3	1	2	3	1	3	2	3	3	1	4	3	7	5	4	3	6	3	3	3	3	3	1	0
sp|Q9UGP4|LIMD1_HUMAN	sp|Q9UGP4|LIMD1_HUMAN	70	70	69	sp|Q9UGP4|LIMD1_HUMAN LIM domain-containing protein 1 OS=Homo sapiens OX=9606 GN=LIMD1 PE=1 SV=1	1	70	70	69	4	0	0	1	1	3	4	4	2	1	2	4	2	5	3	4	3	1	3	1	1	1	3	2	0	2	0	0	1	2	2	1	1	0	2	0	1	0	3	2
sp|Q9UGN5|PARP2_HUMAN	sp|Q9UGN5|PARP2_HUMAN	68	68	68	sp|Q9UGN5|PARP2_HUMAN Poly [ADP-ribose] polymerase 2 OS=Homo sapiens OX=9606 GN=PARP2 PE=1 SV=2	1	68	68	68	1	0	2	2	3	1	1	3	2	5	2	0	1	2	2	3	3	3	3	2	3	1	1	3	2	2	3	0	0	1	2	0	1	4	0	3	1	2	1	2
sp|Q9UGM6|SYWM_HUMAN	sp|Q9UGM6|SYWM_HUMAN	41	41	41	sp|Q9UGM6|SYWM_HUMAN Tryptophan--tRNA ligase, mitochondrial OS=Homo sapiens OX=9606 GN=WARS2 PE=1 SV=1	1	41	41	41	1	1	1	1	3	3	1	0	0	2	0	0	0	0	1	1	1	0	1	0	0	0	2	0	0	1	3	0	1	2	2	2	5	1	1	3	2	2	1	1
sp|Q9UGK8|SRGEF_HUMAN	sp|Q9UGK8|SRGEF_HUMAN	35	35	35	sp|Q9UGK8|SRGEF_HUMAN Secretion-regulating guanine nucleotide exchange factor OS=Homo sapiens OX=9606 GN=SERGEF PE=1 SV=2	1	35	35	35	1	1	1	0	1	0	1	0	1	0	1	0	1	0	2	2	1	0	1	0	1	6	5	3	0	0	0	0	2	3	1	1	1	1	0	0	0	1	1	2
sp|Q9UGI8|TES_HUMAN	sp|Q9UGI8|TES_HUMAN	69	69	69	sp|Q9UGI8|TES_HUMAN Testin OS=Homo sapiens OX=9606 GN=TES PE=1 SV=1	1	69	69	69	0	2	1	0	3	3	2	2	5	3	2	2	0	3	1	4	6	3	0	2	20	20	18	6	1	2	1	2	2	4	1	2	2	0	1	1	2	0	2	1
sp|Q9UGC7|RF1ML_HUMAN	sp|Q9UGC7|RF1ML_HUMAN	46	46	46	sp|Q9UGC7|RF1ML_HUMAN Peptide chain release factor 1-like, mitochondrial OS=Homo sapiens OX=9606 GN=MTRF1L PE=1 SV=1	1	46	46	46	1	0	1	2	1	1	1	1	1	1	1	3	0	0	2	0	2	3	0	2	2	1	0	4	4	1	0	2	0	2	1	0	0	0	0	0	2	0	0	1
sp|Q9UG63|ABCF2_HUMAN	sp|Q9UG63|ABCF2_HUMAN	75	75	75	sp|Q9UG63|ABCF2_HUMAN ATP-binding cassette sub-family F member 2 OS=Homo sapiens OX=9606 GN=ABCF2 PE=1 SV=2	1	75	75	75	2	0	1	3	2	3	2	3	2	7	2	1	4	3	1	4	2	1	0	5	2	0	0	3	5	2	2	1	1	4	3	3	1	3	2	0	2	3	0	1
sp|Q9UFN0|NPS3A_HUMAN	sp|Q9UFN0|NPS3A_HUMAN	33	33	28	sp|Q9UFN0|NPS3A_HUMAN Protein NipSnap homolog 3A OS=Homo sapiens OX=9606 GN=NIPSNAP3A PE=1 SV=2	1	33	33	28	0	0	0	1	3	0	1	1	0	1	2	1	0	3	0	5	10	7	1	0	0	0	2	1	2	0	2	1	3	0	1	0	0	0	0	0	2	1	0	0
sp|Q9UFG5|CS025_HUMAN	sp|Q9UFG5|CS025_HUMAN	11	11	11	sp|Q9UFG5|CS025_HUMAN UPF0449 protein C19orf25 OS=Homo sapiens OX=9606 GN=C19orf25 PE=1 SV=2	1	11	11	11	0	0	1	2	1	0	0	0	0	0	0	1	0	0	1	0	1	0	0	0	0	1	0	0	0	0	0	0	0	0	0	0	0	0	0	1	0	0	0	0
sp|Q9UFE4|CCD39_HUMAN	sp|Q9UFE4|CCD39_HUMAN	157	157	157	sp|Q9UFE4|CCD39_HUMAN Coiled-coil domain-containing protein 39 OS=Homo sapiens OX=9606 GN=CCDC39 PE=2 SV=3	1	157	157	157	5	2	2	0	6	0	0	4	3	4	6	5	5	7	3	4	4	5	4	3	0	5	3	3	0	3	4	1	6	2	1	2	6	1	2	2	2	2	3	4
sp|Q9UF56|FXL17_HUMAN	sp|Q9UF56|FXL17_HUMAN	71	70	70	sp|Q9UF56|FXL17_HUMAN F-box/LRR-repeat protein 17 OS=Homo sapiens OX=9606 GN=FBXL17 PE=1 SV=3	1	71	70	70	1	1	0	1	3	3	2	3	7	4	6	2	4	2	8	7	4	4	5	0	0	2	0	0	1	0	1	3	2	4	2	1	2	1	0	0	2	1	3	2
sp|Q9UEW8|STK39_HUMAN	sp|Q9UEW8|STK39_HUMAN	48	40	40	sp|Q9UEW8|STK39_HUMAN STE20/SPS1-related proline-alanine-rich protein kinase OS=Homo sapiens OX=9606 GN=STK39 PE=1 SV=3	1	48	40	40	2	0	1	2	6	3	3	2	1	1	1	3	3	3	1	3	4	1	1	0	1	1	0	0	1	2	3	2	4	1	0	0	1	3	1	0	0	2	1	2
sp|Q9UEU0|VTI1B_HUMAN	sp|Q9UEU0|VTI1B_HUMAN	32	32	32	sp|Q9UEU0|VTI1B_HUMAN Vesicle transport through interaction with t-SNAREs homolog 1B OS=Homo sapiens OX=9606 GN=VTI1B PE=1 SV=3	1	32	32	32	3	2	3	4	4	0	2	1	1	0	0	0	0	2	2	1	1	2	1	1	0	2	3	3	2	2	0	0	4	1	1	2	1	1	1	0	2	1	2	2
sp|Q9UET6|TRM7_HUMAN	sp|Q9UET6|TRM7_HUMAN	18	18	18	sp|Q9UET6|TRM7_HUMAN Putative tRNA (cytidine(32)/guanosine(34)-2-O)-methyltransferase OS=Homo sapiens OX=9606 GN=FTSJ1 PE=1 SV=2	1	18	18	18	1	1	0	0	0	0	0	0	0	0	4	0	1	1	2	0	2	0	0	0	1	0	1	0	2	0	0	0	0	0	0	0	0	0	0	0	0	0	0	0
sp|Q9UER7|DAXX_HUMAN	sp|Q9UER7|DAXX_HUMAN	60	60	60	sp|Q9UER7|DAXX_HUMAN Death domain-associated protein 6 OS=Homo sapiens OX=9606 GN=DAXX PE=1 SV=2	1	60	60	60	1	0	0	1	4	1	2	3	1	1	2	2	2	2	3	2	0	3	2	2	1	2	1	1	0	1	3	0	2	0	1	3	2	1	0	1	2	0	0	0
sp|Q9UEE9|CFDP1_HUMAN	sp|Q9UEE9|CFDP1_HUMAN	44	44	44	sp|Q9UEE9|CFDP1_HUMAN Craniofacial development protein 1 OS=Homo sapiens OX=9606 GN=CFDP1 PE=1 SV=1	1	44	44	44	0	1	0	4	0	3	1	0	1	3	0	0	2	7	11	5	4	2	1	1	1	1	0	1	1	3	0	0	1	1	1	3	0	1	1	0	2	0	1	1
sp|Q9UDY8|MALT1_HUMAN	sp|Q9UDY8|MALT1_HUMAN	64	64	64	sp|Q9UDY8|MALT1_HUMAN Mucosa-associated lymphoid tissue lymphoma translocation protein 1 OS=Homo sapiens OX=9606 GN=MALT1 PE=1 SV=1	1	64	64	64	1	1	0	1	3	5	2	1	2	2	3	7	2	3	0	3	0	4	1	3	2	0	2	3	1	1	2	0	1	1	0	0	1	2	2	0	0	1	1	0
sp|Q9UDY4|DNJB4_HUMAN	sp|Q9UDY4|DNJB4_HUMAN	38	36	36	sp|Q9UDY4|DNJB4_HUMAN DnaJ homolog subfamily B member 4 OS=Homo sapiens OX=9606 GN=DNAJB4 PE=1 SV=1	1	38	36	36	0	0	1	2	1	2	0	1	2	1	3	2	2	1	0	1	1	2	0	0	1	1	1	1	2	3	0	1	2	2	2	1	2	2	2	1	1	2	0	0
sp|Q9UDY2|ZO2_HUMAN	sp|Q9UDY2|ZO2_HUMAN	153	152	152	sp|Q9UDY2|ZO2_HUMAN Tight junction protein ZO-2 OS=Homo sapiens OX=9606 GN=TJP2 PE=1 SV=2	1	153	152	152	0	4	0	4	4	3	4	2	4	7	7	9	7	7	9	8	4	5	5	2	7	4	3	2	7	5	2	3	4	5	3	3	3	6	2	4	3	7	5	6
sp|Q9UDW1|QCR9_HUMAN	sp|Q9UDW1|QCR9_HUMAN	9	9	9	sp|Q9UDW1|QCR9_HUMAN Cytochrome b-c1 complex subunit 9 OS=Homo sapiens OX=9606 GN=UQCR10 PE=1 SV=3	1	9	9	9	0	0	0	2	1	0	0	0	0	0	0	0	0	0	0	0	0	1	0	0	0	0	0	0	0	0	0	0	0	0	0	0	0	0	0	0	0	0	0	0
sp|Q9UDT6|CLIP2_HUMAN	sp|Q9UDT6|CLIP2_HUMAN	135	126	126	sp|Q9UDT6|CLIP2_HUMAN CAP-Gly domain-containing linker protein 2 OS=Homo sapiens OX=9606 GN=CLIP2 PE=1 SV=1	1	135	126	126	1	0	1	3	5	5	6	3	4	6	3	3	2	2	6	4	4	4	5	3	3	5	5	3	5	5	2	4	1	2	3	3	1	2	0	1	3	6	1	2
sp|Q9UBX3|DIC_HUMAN	sp|Q9UBX3|DIC_HUMAN	32	32	32	sp|Q9UBX3|DIC_HUMAN Mitochondrial dicarboxylate carrier OS=Homo sapiens OX=9606 GN=SLC25A10 PE=1 SV=2	1	32	32	32	0	0	1	1	1	0	0	0	1	2	0	0	0	2	2	3	2	0	0	3	0	1	2	2	1	0	0	1	0	0	0	0	1	1	0	0	2	1	2	2
sp|Q9UBW8|CSN7A_HUMAN	sp|Q9UBW8|CSN7A_HUMAN	28	28	28	sp|Q9UBW8|CSN7A_HUMAN COP9 signalosome complex subunit 7a OS=Homo sapiens OX=9606 GN=COPS7A PE=1 SV=1	1	28	28	28	1	0	0	1	0	1	3	8	7	8	3	1	0	0	0	2	0	1	2	0	0	2	1	2	0	2	2	2	0	0	0	0	0	0	1	0	2	1	0	0
sp|Q9UBW7|ZMYM2_HUMAN	sp|Q9UBW7|ZMYM2_HUMAN	171	171	170	sp|Q9UBW7|ZMYM2_HUMAN Zinc finger MYM-type protein 2 OS=Homo sapiens OX=9606 GN=ZMYM2 PE=1 SV=1	1	171	171	170	3	2	0	8	11	12	8	5	8	6	3	7	9	3	7	5	6	9	6	4	2	7	6	9	7	1	3	5	8	8	2	9	7	5	0	2	3	3	4	7
sp|Q9UBV8|PEF1_HUMAN	sp|Q9UBV8|PEF1_HUMAN	20	20	20	sp|Q9UBV8|PEF1_HUMAN Peflin OS=Homo sapiens OX=9606 GN=PEF1 PE=1 SV=1	1	20	20	20	0	1	0	1	1	1	1	3	1	1	1	0	0	0	1	0	1	1	1	1	1	2	1	2	2	5	2	1	2	2	1	0	0	0	0	0	3	0	0	0
sp|Q9UBV2|SE1L1_HUMAN	sp|Q9UBV2|SE1L1_HUMAN	57	57	57	sp|Q9UBV2|SE1L1_HUMAN Protein sel-1 homolog 1 OS=Homo sapiens OX=9606 GN=SEL1L PE=1 SV=3	1	57	57	57	2	3	1	1	1	6	2	3	4	3	3	1	1	3	2	3	2	3	3	1	1	0	1	0	1	0	2	0	3	2	2	2	0	0	1	0	0	1	2	1
sp|Q9UBT2|SAE2_HUMAN	sp|Q9UBT2|SAE2_HUMAN	89	89	89	sp|Q9UBT2|SAE2_HUMAN SUMO-activating enzyme subunit 2 OS=Homo sapiens OX=9606 GN=UBA2 PE=1 SV=2	1	89	89	89	1	2	1	1	2	4	1	3	3	2	1	3	3	22	28	27	6	4	2	1	2	2	2	1	4	2	2	0	3	2	1	5	1	2	2	1	0	1	1	1
sp|Q9UBS8|RNF14_HUMAN	sp|Q9UBS8|RNF14_HUMAN	53	53	53	sp|Q9UBS8|RNF14_HUMAN E3 ubiquitin-protein ligase RNF14 OS=Homo sapiens OX=9606 GN=RNF14 PE=1 SV=1	1	53	53	53	3	0	0	0	4	4	2	1	0	1	4	3	2	1	3	2	0	3	2	1	2	3	2	2	3	5	1	1	4	2	2	3	2	0	5	2	0	1	2	1
sp|Q9UBS4|DJB11_HUMAN	sp|Q9UBS4|DJB11_HUMAN	36	36	36	sp|Q9UBS4|DJB11_HUMAN DnaJ homolog subfamily B member 11 OS=Homo sapiens OX=9606 GN=DNAJB11 PE=1 SV=1	1	36	36	36	0	1	0	0	6	3	2	3	1	4	6	2	2	2	5	3	5	3	2	0	2	0	1	0	0	1	1	1	0	3	3	2	2	4	2	2	3	3	3	3
sp|Q9UBQ7|GRHPR_HUMAN	sp|Q9UBQ7|GRHPR_HUMAN	27	27	27	sp|Q9UBQ7|GRHPR_HUMAN Glyoxylate reductase/hydroxypyruvate reductase OS=Homo sapiens OX=9606 GN=GRHPR PE=1 SV=1	1	27	27	27	0	0	0	0	0	1	0	0	0	0	0	0	0	0	1	0	0	1	0	0	0	9	9	12	10	4	4	0	1	1	1	1	1	0	0	0	0	0	1	0
sp|Q9UBQ5|EIF3K_HUMAN	sp|Q9UBQ5|EIF3K_HUMAN	19	19	19	sp|Q9UBQ5|EIF3K_HUMAN Eukaryotic translation initiation factor 3 subunit K OS=Homo sapiens OX=9606 GN=EIF3K PE=1 SV=1	1	19	19	19	0	0	0	2	7	1	2	4	0	2	0	2	0	2	0	0	1	1	0	2	1	1	2	7	0	0	1	0	0	0	0	0	2	0	0	0	0	0	1	0
sp|Q9UBQ0|VPS29_HUMAN	sp|Q9UBQ0|VPS29_HUMAN	16	16	16	sp|Q9UBQ0|VPS29_HUMAN Vacuolar protein sorting-associated protein 29 OS=Homo sapiens OX=9606 GN=VPS29 PE=1 SV=1	1	16	16	16	1	0	0	2	0	0	0	1	0	0	1	0	4	5	7	0	1	2	0	0	0	0	0	1	0	0	0	0	1	4	5	0	0	1	0	0	0	0	0	0
sp|Q9UBP6|TRMB_HUMAN	sp|Q9UBP6|TRMB_HUMAN	31	31	31	sp|Q9UBP6|TRMB_HUMAN tRNA (guanine-N(7)-)-methyltransferase OS=Homo sapiens OX=9606 GN=METTL1 PE=1 SV=1	1	31	31	31	0	1	0	1	0	1	0	1	1	1	0	1	3	3	7	8	3	1	1	0	1	0	2	1	1	0	1	1	0	0	1	0	2	0	1	0	1	1	0	0
sp|Q9UBP0|SPAST_HUMAN	sp|Q9UBP0|SPAST_HUMAN	74	74	73	sp|Q9UBP0|SPAST_HUMAN Spastin OS=Homo sapiens OX=9606 GN=SPAST PE=1 SV=1	1	74	74	73	0	0	0	1	5	5	1	3	2	3	0	1	2	1	2	2	0	1	3	5	0	0	1	2	2	1	0	1	2	2	2	3	1	2	0	4	2	0	2	3
sp|Q9UBN7|HDAC6_HUMAN	sp|Q9UBN7|HDAC6_HUMAN	59	59	59	sp|Q9UBN7|HDAC6_HUMAN Histone deacetylase 6 OS=Homo sapiens OX=9606 GN=HDAC6 PE=1 SV=2	1	59	59	59	2	0	1	3	3	1	0	3	1	11	11	8	2	0	3	1	0	2	1	2	1	0	0	0	2	1	0	0	0	0	0	1	1	1	0	1	2	2	0	0
sp|Q9UBM7|DHCR7_HUMAN	sp|Q9UBM7|DHCR7_HUMAN	40	40	40	sp|Q9UBM7|DHCR7_HUMAN 7-dehydrocholesterol reductase OS=Homo sapiens OX=9606 GN=DHCR7 PE=1 SV=1	1	40	40	40	0	1	0	3	3	1	2	2	1	0	2	2	2	1	2	3	2	1	0	3	0	1	2	1	1	1	1	2	2	2	1	2	1	3	1	2	2	1	1	1
sp|Q9UBL3|ASH2L_HUMAN	sp|Q9UBL3|ASH2L_HUMAN	67	67	67	sp|Q9UBL3|ASH2L_HUMAN Set1/Ash2 histone methyltransferase complex subunit ASH2 OS=Homo sapiens OX=9606 GN=ASH2L PE=1 SV=1	1	67	67	67	2	1	1	3	0	3	3	4	3	4	7	3	2	0	5	4	3	0	2	2	0	2	1	1	1	2	1	2	2	2	3	0	1	0	2	0	5	3	2	0
sp|Q9UBK8|MTRR_HUMAN	sp|Q9UBK8|MTRR_HUMAN	45	45	45	sp|Q9UBK8|MTRR_HUMAN Methionine synthase reductase OS=Homo sapiens OX=9606 GN=MTRR PE=1 SV=4	1	45	45	45	2	0	0	0	0	2	4	1	2	1	0	0	2	0	3	2	6	2	1	0	2	0	0	1	1	0	2	0	0	1	1	2	0	1	0	1	0	0	0	1
sp|Q9UBI6|GBG12_HUMAN	sp|Q9UBI6|GBG12_HUMAN	11	11	11	sp|Q9UBI6|GBG12_HUMAN Guanine nucleotide-binding protein G(I)/G(S)/G(O) subunit gamma-12 OS=Homo sapiens OX=9606 GN=GNG12 PE=1 SV=3	1	11	11	11	2	1	0	0	0	0	0	0	0	0	0	0	0	0	1	0	1	0	1	1	0	0	0	0	0	1	0	0	0	0	0	0	0	1	0	0	0	1	0	0
sp|Q9UBI1|COMD3_HUMAN	sp|Q9UBI1|COMD3_HUMAN	25	25	25	sp|Q9UBI1|COMD3_HUMAN COMM domain-containing protein 3 OS=Homo sapiens OX=9606 GN=COMMD3 PE=1 SV=1	1	25	25	25	1	0	0	1	1	1	1	1	1	2	3	1	1	2	1	1	1	0	0	1	0	1	1	0	1	0	0	2	1	0	0	1	2	1	0	0	0	0	0	0
sp|Q9UBF8|PI4KB_HUMAN	sp|Q9UBF8|PI4KB_HUMAN	71	71	71	sp|Q9UBF8|PI4KB_HUMAN Phosphatidylinositol 4-kinase beta OS=Homo sapiens OX=9606 GN=PI4KB PE=1 SV=1	1	71	71	71	0	1	1	2	1	3	2	2	0	2	0	3	4	5	5	1	1	0	0	2	0	1	1	1	1	1	3	0	2	1	1	1	1	1	2	0	2	0	2	2
sp|Q9UBF6|RBX2_HUMAN	sp|Q9UBF6|RBX2_HUMAN	13	13	13	sp|Q9UBF6|RBX2_HUMAN RING-box protein 2 OS=Homo sapiens OX=9606 GN=RNF7 PE=1 SV=1	1	13	13	13	0	0	0	0	0	0	0	2	0	2	1	1	2	2	0	0	0	1	0	0	0	1	1	1	1	2	3	2	1	0	0	2	0	0	1	0	0	0	1	0
sp|Q9UBF2|COPG2_HUMAN	sp|Q9UBF2|COPG2_HUMAN	83	77	77	sp|Q9UBF2|COPG2_HUMAN Coatomer subunit gamma-2 OS=Homo sapiens OX=9606 GN=COPG2 PE=1 SV=1	1	83	77	77	0	1	2	3	9	5	8	9	6	3	6	6	5	4	7	5	4	4	0	0	1	3	1	1	0	1	2	1	2	2	3	1	2	2	2	4	1	4	3	1
sp|Q9UBE0|SAE1_HUMAN	sp|Q9UBE0|SAE1_HUMAN	50	50	50	sp|Q9UBE0|SAE1_HUMAN SUMO-activating enzyme subunit 1 OS=Homo sapiens OX=9606 GN=SAE1 PE=1 SV=1	1	50	50	50	1	0	0	1	2	2	1	2	3	3	2	3	4	18	21	18	8	2	2	1	2	10	10	2	0	1	1	2	3	1	2	1	1	1	2	0	1	1	1	0
sp|Q9UBD5|ORC3_HUMAN	sp|Q9UBD5|ORC3_HUMAN	80	80	80	sp|Q9UBD5|ORC3_HUMAN Origin recognition complex subunit 3 OS=Homo sapiens OX=9606 GN=ORC3 PE=1 SV=1	1	80	80	80	2	1	1	2	0	1	2	2	0	2	3	4	3	3	1	4	4	1	3	1	1	3	3	5	1	1	1	1	2	2	5	2	2	2	2	2	2	4	1	2
sp|Q9UBC2|EP15R_HUMAN	sp|Q9UBC2|EP15R_HUMAN	108	108	108	sp|Q9UBC2|EP15R_HUMAN Epidermal growth factor receptor substrate 15-like 1 OS=Homo sapiens OX=9606 GN=EPS15L1 PE=1 SV=1	1	108	108	108	0	2	0	6	6	14	9	8	9	26	27	24	20	20	7	6	2	0	4	3	0	3	2	5	1	0	1	0	1	4	1	4	3	3	2	3	2	1	1	3
sp|Q9UBB9|TFP11_HUMAN	sp|Q9UBB9|TFP11_HUMAN	98	98	98	sp|Q9UBB9|TFP11_HUMAN Tuftelin-interacting protein 11 OS=Homo sapiens OX=9606 GN=TFIP11 PE=1 SV=1	1	98	98	98	3	1	1	7	3	5	5	4	2	4	5	4	7	3	4	3	6	0	2	5	3	2	3	2	6	3	5	2	3	1	3	7	2	3	3	3	1	1	2	2
sp|Q9UBB6|NCDN_HUMAN	sp|Q9UBB6|NCDN_HUMAN	47	47	47	sp|Q9UBB6|NCDN_HUMAN Neurochondrin OS=Homo sapiens OX=9606 GN=NCDN PE=1 SV=1	1	47	47	47	1	0	0	2	0	0	2	2	1	3	0	0	0	1	0	1	1	2	3	1	1	1	2	1	0	1	0	0	0	0	1	0	0	0	0	0	1	0	0	1
sp|Q9UBB5|MBD2_HUMAN	sp|Q9UBB5|MBD2_HUMAN	48	48	47	sp|Q9UBB5|MBD2_HUMAN Methyl-CpG-binding domain protein 2 OS=Homo sapiens OX=9606 GN=MBD2 PE=1 SV=1	1	48	48	47	1	0	0	1	0	1	6	3	0	2	0	2	1	1	0	0	0	0	2	2	2	1	1	1	2	2	1	3	3	0	2	2	1	0	1	0	1	0	1	0
sp|Q9UBB4|ATX10_HUMAN	sp|Q9UBB4|ATX10_HUMAN	52	52	52	sp|Q9UBB4|ATX10_HUMAN Ataxin-10 OS=Homo sapiens OX=9606 GN=ATXN10 PE=1 SV=1	1	52	52	52	0	0	0	2	2	1	4	0	0	2	1	1	5	2	3	2	6	1	2	3	0	2	3	1	2	2	2	1	1	0	2	0	1	0	1	1	0	1	0	2
sp|Q9P2X3|IMPCT_HUMAN	sp|Q9P2X3|IMPCT_HUMAN	30	30	30	sp|Q9P2X3|IMPCT_HUMAN Protein IMPACT OS=Homo sapiens OX=9606 GN=IMPACT PE=1 SV=2	1	30	30	30	0	0	1	1	2	1	0	0	1	1	1	2	0	1	0	1	1	3	2	5	5	2	3	0	1	1	1	0	0	0	1	1	2	1	1	0	1	0	0	0
sp|Q9P2X0|DPM3_HUMAN	sp|Q9P2X0|DPM3_HUMAN	3	3	3	sp|Q9P2X0|DPM3_HUMAN Dolichol-phosphate mannosyltransferase subunit 3 OS=Homo sapiens OX=9606 GN=DPM3 PE=1 SV=2	1	3	3	3	0	0	0	1	0	0	0	1	0	0	0	0	0	0	0	0	0	1	0	0	0	0	0	0	0	0	0	0	0	0	0	0	0	0	0	0	0	0	0	0
sp|Q9P2T1|GMPR2_HUMAN	sp|Q9P2T1|GMPR2_HUMAN	42	42	37	sp|Q9P2T1|GMPR2_HUMAN GMP reductase 2 OS=Homo sapiens OX=9606 GN=GMPR2 PE=1 SV=1	1	42	42	37	0	0	0	2	1	2	2	0	1	3	1	3	10	9	8	10	9	3	1	2	2	0	0	0	0	4	1	0	0	1	2	1	0	1	1	0	1	3	2	1
sp|Q9P2R7|SUCB1_HUMAN	sp|Q9P2R7|SUCB1_HUMAN	49	49	49	sp|Q9P2R7|SUCB1_HUMAN Succinate--CoA ligase [ADP-forming] subunit beta, mitochondrial OS=Homo sapiens OX=9606 GN=SUCLA2 PE=1 SV=3	1	49	49	49	3	1	0	1	3	1	4	2	1	4	2	1	2	0	2	0	1	2	1	1	5	15	10	3	0	0	1	1	1	1	2	1	2	2	0	0	0	2	0	1
sp|Q9P2R3|ANFY1_HUMAN	sp|Q9P2R3|ANFY1_HUMAN	94	94	94	sp|Q9P2R3|ANFY1_HUMAN Rabankyrin-5 OS=Homo sapiens OX=9606 GN=ANKFY1 PE=1 SV=2	1	94	94	94	2	1	1	5	3	8	32	16	5	2	2	1	1	1	0	2	2	3	1	2	0	1	1	2	1	3	7	1	2	1	3	4	2	1	1	4	0	3	0	2
sp|Q9P2P5|HECW2_HUMAN	sp|Q9P2P5|HECW2_HUMAN	147	147	131	sp|Q9P2P5|HECW2_HUMAN E3 ubiquitin-protein ligase HECW2 OS=Homo sapiens OX=9606 GN=HECW2 PE=1 SV=2	1	147	147	131	2	1	2	7	4	9	4	4	5	7	9	6	2	3	3	5	3	3	7	2	1	5	4	4	5	4	3	4	5	6	3	5	6	4	2	0	0	2	1	2
sp|Q9P2N7|KLH13_HUMAN	sp|Q9P2N7|KLH13_HUMAN	67	67	43	sp|Q9P2N7|KLH13_HUMAN Kelch-like protein 13 OS=Homo sapiens OX=9606 GN=KLHL13 PE=1 SV=3	1	67	67	43	1	0	1	1	2	6	5	3	3	4	2	3	1	3	3	2	2	4	0	5	1	2	0	2	3	2	1	2	1	2	2	3	0	0	2	0	1	3	3	3
sp|Q9P2M7|CING_HUMAN	sp|Q9P2M7|CING_HUMAN	202	202	196	sp|Q9P2M7|CING_HUMAN Cingulin OS=Homo sapiens OX=9606 GN=CGN PE=1 SV=2	1	202	202	196	0	1	1	6	10	6	9	9	7	3	9	5	6	4	3	2	4	4	5	2	4	4	4	7	3	5	4	4	8	7	5	5	2	7	3	3	5	3	2	2
sp|Q9P2K5|MYEF2_HUMAN	sp|Q9P2K5|MYEF2_HUMAN	76	76	76	sp|Q9P2K5|MYEF2_HUMAN Myelin expression factor 2 OS=Homo sapiens OX=9606 GN=MYEF2 PE=1 SV=3	1	76	76	76	2	1	2	8	6	3	3	1	4	5	2	2	3	1	1	2	1	2	1	0	1	1	3	1	2	2	1	3	0	3	2	2	3	3	4	0	3	5	1	2
sp|Q9P2J5|SYLC_HUMAN	sp|Q9P2J5|SYLC_HUMAN	145	145	145	sp|Q9P2J5|SYLC_HUMAN Leucine--tRNA ligase, cytoplasmic OS=Homo sapiens OX=9606 GN=LARS1 PE=1 SV=2	1	145	145	145	2	1	1	32	22	17	16	13	13	13	18	19	13	13	8	5	8	6	6	4	4	4	3	1	4	3	3	3	4	5	2	4	6	5	9	4	9	8	5	4
sp|Q9P2I0|CPSF2_HUMAN	sp|Q9P2I0|CPSF2_HUMAN	87	87	87	sp|Q9P2I0|CPSF2_HUMAN Cleavage and polyadenylation specificity factor subunit 2 OS=Homo sapiens OX=9606 GN=CPSF2 PE=1 SV=2	1	87	87	87	0	0	0	3	2	3	2	1	1	1	0	8	9	6	3	1	1	3	1	1	1	3	4	4	6	7	2	2	3	4	1	1	2	3	2	1	2	4	2	2
sp|Q9P2G1|AKIB1_HUMAN	sp|Q9P2G1|AKIB1_HUMAN	95	95	95	sp|Q9P2G1|AKIB1_HUMAN Ankyrin repeat and IBR domain-containing protein 1 OS=Homo sapiens OX=9606 GN=ANKIB1 PE=1 SV=3	1	95	95	95	4	2	3	6	6	9	3	2	3	1	5	2	4	3	1	2	3	3	4	5	3	2	8	4	2	2	5	0	2	3	4	3	5	1	2	4	3	3	3	0
sp|Q9P2E9|RRBP1_HUMAN	sp|Q9P2E9|RRBP1_HUMAN	173	173	171	sp|Q9P2E9|RRBP1_HUMAN Ribosome-binding protein 1 OS=Homo sapiens OX=9606 GN=RRBP1 PE=1 SV=5	1	173	173	171	1	2	3	18	4	5	6	4	5	10	11	6	5	3	5	3	0	7	4	1	5	1	8	5	4	2	1	3	4	6	4	5	5	6	3	4	3	6	2	3
sp|Q9P2E3|ZNFX1_HUMAN	sp|Q9P2E3|ZNFX1_HUMAN	258	258	258	sp|Q9P2E3|ZNFX1_HUMAN NFX1-type zinc finger-containing protein 1 OS=Homo sapiens OX=9606 GN=ZNFX1 PE=2 SV=2	1	258	258	258	4	4	6	12	17	10	12	8	12	11	12	13	8	10	11	11	9	7	8	7	5	7	5	3	7	10	9	5	11	9	1	2	4	8	8	5	4	5	3	3
sp|Q9P2D3|HTR5B_HUMAN	sp|Q9P2D3|HTR5B_HUMAN	153	153	149	sp|Q9P2D3|HTR5B_HUMAN HEAT repeat-containing protein 5B OS=Homo sapiens OX=9606 GN=HEATR5B PE=1 SV=2	1	153	153	149	2	1	1	2	2	2	9	5	4	3	3	4	3	3	4	0	1	3	3	3	1	4	4	5	6	6	3	4	8	4	4	5	4	2	3	2	1	2	4	2
sp|Q9P2C4|TM181_HUMAN	sp|Q9P2C4|TM181_HUMAN	51	51	51	sp|Q9P2C4|TM181_HUMAN Transmembrane protein 181 OS=Homo sapiens OX=9606 GN=TMEM181 PE=1 SV=2	1	51	51	51	0	0	0	2	0	2	2	0	1	1	1	2	3	4	3	2	0	3	1	1	1	1	3	1	4	0	5	3	3	0	1	1	2	2	2	0	2	1	1	0
sp|Q9P2B4|CT2NL_HUMAN	sp|Q9P2B4|CT2NL_HUMAN	79	79	78	sp|Q9P2B4|CT2NL_HUMAN CTTNBP2 N-terminal-like protein OS=Homo sapiens OX=9606 GN=CTTNBP2NL PE=1 SV=2	1	79	79	78	2	0	0	3	5	3	3	0	0	1	4	0	3	3	2	3	1	3	2	1	2	2	3	3	2	1	2	1	1	4	1	3	1	2	0	0	2	2	0	1
sp|Q9P2B2|FPRP_HUMAN	sp|Q9P2B2|FPRP_HUMAN	97	97	97	sp|Q9P2B2|FPRP_HUMAN Prostaglandin F2 receptor negative regulator OS=Homo sapiens OX=9606 GN=PTGFRN PE=1 SV=2	1	97	97	97	2	0	1	10	3	4	1	2	5	4	1	1	2	1	2	1	4	1	3	1	1	1	7	3	1	2	1	1	0	5	2	5	3	5	1	3	4	1	1	4
sp|Q9P289|STK26_HUMAN	sp|Q9P289|STK26_HUMAN	39	32	29	sp|Q9P289|STK26_HUMAN Serine/threonine-protein kinase 26 OS=Homo sapiens OX=9606 GN=STK26 PE=1 SV=2	1	39	32	29	0	0	1	3	2	6	7	4	5	0	4	5	5	3	3	4	3	7	7	3	3	2	3	3	1	0	4	1	3	0	2	3	2	3	2	1	4	4	2	2
sp|Q9P287|BCCIP_HUMAN	sp|Q9P287|BCCIP_HUMAN	40	40	40	sp|Q9P287|BCCIP_HUMAN BRCA2 and CDKN1A-interacting protein OS=Homo sapiens OX=9606 GN=BCCIP PE=1 SV=1	1	40	40	40	3	0	0	1	3	0	2	1	3	1	4	1	0	1	2	3	6	9	7	3	3	1	1	2	1	2	2	0	3	1	0	1	1	2	1	0	1	2	1	1
sp|Q9P286|PAK5_HUMAN	sp|Q9P286|PAK5_HUMAN	74	74	68	sp|Q9P286|PAK5_HUMAN Serine/threonine-protein kinase PAK 5 OS=Homo sapiens OX=9606 GN=PAK5 PE=1 SV=1	1	74	74	68	1	0	0	2	1	2	2	3	3	2	1	3	2	4	4	3	2	3	1	0	3	1	1	1	1	0	1	2	3	3	0	0	1	1	1	1	2	2	0	1
sp|Q9P270|SLAI2_HUMAN	sp|Q9P270|SLAI2_HUMAN	63	63	60	sp|Q9P270|SLAI2_HUMAN SLAIN motif-containing protein 2 OS=Homo sapiens OX=9606 GN=SLAIN2 PE=1 SV=2	1	63	63	60	1	0	0	2	3	1	1	0	2	3	2	3	2	2	1	1	2	1	3	3	3	2	2	2	1	0	1	0	0	1	1	2	1	3	1	1	2	2	0	3
sp|Q9P265|DIP2B_HUMAN	sp|Q9P265|DIP2B_HUMAN	133	127	122	sp|Q9P265|DIP2B_HUMAN Disco-interacting protein 2 homolog B OS=Homo sapiens OX=9606 GN=DIP2B PE=1 SV=3	1	133	127	122	7	7	3	4	2	1	1	0	2	1	3	1	3	6	13	34	13	5	7	2	5	4	4	3	3	2	4	1	0	2	2	2	4	1	1	1	4	2	2	0
sp|Q9P260|RELCH_HUMAN	sp|Q9P260|RELCH_HUMAN	106	106	106	sp|Q9P260|RELCH_HUMAN RAB11-binding protein RELCH OS=Homo sapiens OX=9606 GN=RELCH PE=1 SV=2	1	106	106	106	0	3	3	4	1	4	3	9	10	6	3	5	3	3	3	2	6	2	0	3	3	2	1	1	4	0	0	1	2	2	1	5	0	2	0	2	1	2	1	0
sp|Q9P258|RCC2_HUMAN	sp|Q9P258|RCC2_HUMAN	63	63	63	sp|Q9P258|RCC2_HUMAN Protein RCC2 OS=Homo sapiens OX=9606 GN=RCC2 PE=1 SV=2	1	63	63	63	1	1	1	2	2	0	2	2	2	1	0	2	3	1	1	1	3	0	2	2	1	1	1	0	2	4	1	0	3	9	2	6	9	7	3	1	5	3	4	0
sp|Q9P253|VPS18_HUMAN	sp|Q9P253|VPS18_HUMAN	104	104	104	sp|Q9P253|VPS18_HUMAN Vacuolar protein sorting-associated protein 18 homolog OS=Homo sapiens OX=9606 GN=VPS18 PE=1 SV=2	1	104	104	104	0	1	5	1	4	8	9	3	1	6	4	4	1	6	3	2	4	6	1	2	0	4	3	4	1	2	3	1	2	4	1	4	2	3	3	3	1	6	5	2
sp|Q9P1Z2|CACO1_HUMAN	sp|Q9P1Z2|CACO1_HUMAN	83	83	83	sp|Q9P1Z2|CACO1_HUMAN Calcium-binding and coiled-coil domain-containing protein 1 OS=Homo sapiens OX=9606 GN=CALCOCO1 PE=1 SV=2	1	83	83	83	3	4	0	5	2	5	2	2	2	6	3	1	2	3	3	3	4	4	2	0	3	2	1	1	6	0	2	0	2	2	4	0	2	5	2	1	2	2	0	1
sp|Q9P1U1|ARP3B_HUMAN	sp|Q9P1U1|ARP3B_HUMAN	50	42	32	sp|Q9P1U1|ARP3B_HUMAN Actin-related protein 3B OS=Homo sapiens OX=9606 GN=ACTR3B PE=2 SV=1	1	50	42	32	2	0	0	2	0	1	1	2	1	0	0	1	1	2	8	6	7	3	1	2	3	0	1	1	0	1	3	2	1	3	0	0	2	2	0	0	1	0	0	1
sp|Q9P1F3|ABRAL_HUMAN	sp|Q9P1F3|ABRAL_HUMAN	5	5	5	sp|Q9P1F3|ABRAL_HUMAN Costars family protein ABRACL OS=Homo sapiens OX=9606 GN=ABRACL PE=1 SV=1	1	5	5	5	0	0	0	0	0	0	0	0	0	0	0	0	0	0	1	0	0	0	1	0	1	0	0	0	0	0	0	0	0	0	2	2	0	0	0	0	0	0	0	0
sp|Q9P107|GMIP_HUMAN	sp|Q9P107|GMIP_HUMAN	92	92	92	sp|Q9P107|GMIP_HUMAN GEM-interacting protein OS=Homo sapiens OX=9606 GN=GMIP PE=1 SV=2	1	92	92	92	1	1	1	3	1	5	2	2	4	5	1	2	5	5	3	4	5	4	2	1	4	2	2	3	1	2	2	1	2	4	2	2	0	4	0	1	3	5	2	2
sp|Q9P0U4|CXXC1_HUMAN	sp|Q9P0U4|CXXC1_HUMAN	106	106	105	sp|Q9P0U4|CXXC1_HUMAN CXXC-type zinc finger protein 1 OS=Homo sapiens OX=9606 GN=CXXC1 PE=1 SV=2	1	106	106	105	7	1	3	11	10	5	4	8	6	4	6	7	6	5	4	5	8	7	7	6	3	3	6	6	7	7	7	3	6	7	7	6	4	2	6	0	4	4	6	3
sp|Q9P0T7|TMEM9_HUMAN	sp|Q9P0T7|TMEM9_HUMAN	20	20	19	sp|Q9P0T7|TMEM9_HUMAN Proton-transporting V-type ATPase complex assembly regulator TMEM9 OS=Homo sapiens OX=9606 GN=TMEM9 PE=1 SV=1	1	20	20	19	0	0	0	2	1	2	2	0	0	3	2	1	1	0	1	1	0	3	2	0	1	2	1	1	1	0	1	1	0	0	2	1	0	0	0	2	0	1	1	0
sp|Q9P0R6|GSKIP_HUMAN	sp|Q9P0R6|GSKIP_HUMAN	15	15	15	sp|Q9P0R6|GSKIP_HUMAN GSK3B-interacting protein OS=Homo sapiens OX=9606 GN=GSKIP PE=1 SV=2	1	15	15	15	0	0	0	2	0	1	0	0	0	1	0	0	0	0	0	0	0	1	1	0	1	1	0	7	3	3	0	0	0	0	0	0	0	2	0	0	1	0	0	0
sp|Q9P0P8|MRES1_HUMAN	sp|Q9P0P8|MRES1_HUMAN	39	39	39	sp|Q9P0P8|MRES1_HUMAN Mitochondrial transcription rescue factor 1 OS=Homo sapiens OX=9606 GN=MTRES1 PE=1 SV=1	1	39	39	39	0	0	0	0	0	2	0	2	1	1	0	0	1	0	0	0	0	3	2	1	1	0	1	1	2	1	5	3	1	3	5	2	2	4	2	4	0	2	1	0
sp|Q9P0P0|RN181_HUMAN	sp|Q9P0P0|RN181_HUMAN	17	17	17	sp|Q9P0P0|RN181_HUMAN E3 ubiquitin-protein ligase RNF181 OS=Homo sapiens OX=9606 GN=RNF181 PE=1 SV=1	1	17	17	17	1	0	0	0	0	0	2	0	1	1	0	1	0	2	0	2	0	0	0	0	1	0	3	5	3	1	0	0	1	0	1	0	1	0	0	0	0	0	0	0
sp|Q9P0M6|H2AW_HUMAN	sp|Q9P0M6|H2AW_HUMAN	34	34	32	sp|Q9P0M6|H2AW_HUMAN Core histone macro-H2A.2 OS=Homo sapiens OX=9606 GN=MACROH2A2 PE=1 SV=3	1	34	34	32	0	0	0	1	0	1	0	2	1	2	2	2	0	1	1	0	1	1	0	0	1	2	0	0	1	1	1	0	1	0	2	0	0	1	1	0	0	0	1	0
sp|Q9P0L0|VAPA_HUMAN	sp|Q9P0L0|VAPA_HUMAN	39	38	38	sp|Q9P0L0|VAPA_HUMAN Vesicle-associated membrane protein-associated protein A OS=Homo sapiens OX=9606 GN=VAPA PE=1 SV=3	1	39	38	38	0	0	0	3	2	2	1	0	0	2	0	4	0	2	7	0	0	0	1	1	2	2	0	2	2	3	8	0	5	1	0	3	3	0	1	0	1	0	1	2
sp|Q9P0J7|KCMF1_HUMAN	sp|Q9P0J7|KCMF1_HUMAN	38	38	38	sp|Q9P0J7|KCMF1_HUMAN E3 ubiquitin-protein ligase KCMF1 OS=Homo sapiens OX=9606 GN=KCMF1 PE=1 SV=2	1	38	38	38	0	0	0	1	3	2	2	0	2	2	2	2	0	1	1	2	0	1	1	0	3	2	6	1	0	1	0	1	1	1	1	1	1	0	4	1	1	0	1	1
sp|Q9P0J1|PDP1_HUMAN	sp|Q9P0J1|PDP1_HUMAN	53	53	53	sp|Q9P0J1|PDP1_HUMAN [Pyruvate dehydrogenase [acetyl-transferring]]-phosphatase 1, mitochondrial OS=Homo sapiens OX=9606 GN=PDP1 PE=1 SV=3	1	53	53	53	0	0	1	3	0	2	3	4	1	1	3	1	3	2	3	2	1	3	1	3	3	3	2	7	4	1	2	1	1	1	1	0	0	1	0	0	1	1	0	0
sp|Q9P0J0|NDUAD_HUMAN	sp|Q9P0J0|NDUAD_HUMAN	18	18	18	sp|Q9P0J0|NDUAD_HUMAN NADH dehydrogenase [ubiquinone] 1 alpha subcomplex subunit 13 OS=Homo sapiens OX=9606 GN=NDUFA13 PE=1 SV=3	1	18	18	18	0	0	1	1	0	1	0	0	1	0	0	1	0	0	0	2	1	2	0	1	0	1	0	0	1	0	0	1	1	0	0	0	0	0	0	0	0	0	0	0
sp|Q9P0I2|EMC3_HUMAN	sp|Q9P0I2|EMC3_HUMAN	26	26	26	sp|Q9P0I2|EMC3_HUMAN ER membrane protein complex subunit 3 OS=Homo sapiens OX=9606 GN=EMC3 PE=1 SV=3	1	26	26	26	0	0	0	2	0	0	2	2	0	1	1	2	3	0	1	1	0	0	1	1	1	0	0	1	1	0	0	0	0	0	0	1	1	0	0	0	1	2	0	0
sp|Q9P086|MED11_HUMAN	sp|Q9P086|MED11_HUMAN	13	13	13	sp|Q9P086|MED11_HUMAN Mediator of RNA polymerase II transcription subunit 11 OS=Homo sapiens OX=9606 GN=MED11 PE=1 SV=2	1	13	13	13	0	0	0	0	1	1	1	0	0	1	0	0	0	1	0	1	0	0	0	0	2	0	0	0	0	0	0	0	0	1	1	0	1	1	0	0	1	0	0	1
sp|Q9P055|JKAMP_HUMAN	sp|Q9P055|JKAMP_HUMAN	13	13	13	sp|Q9P055|JKAMP_HUMAN JNK1/MAPK8-associated membrane protein OS=Homo sapiens OX=9606 GN=JKAMP PE=1 SV=4	1	13	13	13	1	1	0	1	0	0	0	0	0	0	1	0	0	1	0	0	0	0	0	0	0	0	1	1	2	0	0	0	0	0	0	0	0	0	0	1	0	0	0	0
sp|Q9P035|HACD3_HUMAN	sp|Q9P035|HACD3_HUMAN	42	42	42	sp|Q9P035|HACD3_HUMAN Very-long-chain (3R)-3-hydroxyacyl-CoA dehydratase 3 OS=Homo sapiens OX=9606 GN=HACD3 PE=1 SV=2	1	42	42	42	2	0	0	2	1	1	1	1	2	2	1	1	0	0	0	0	1	1	0	1	1	2	1	2	1	0	1	0	3	1	0	0	0	1	0	0	0	0	2	0
sp|Q9P015|RM15_HUMAN	sp|Q9P015|RM15_HUMAN	43	43	43	sp|Q9P015|RM15_HUMAN 39S ribosomal protein L15, mitochondrial OS=Homo sapiens OX=9606 GN=MRPL15 PE=1 SV=1	1	43	43	43	0	1	0	0	11	5	1	0	0	0	1	0	0	0	0	0	1	1	3	0	1	0	1	1	0	1	0	1	1	0	0	2	1	0	2	1	1	0	0	1
sp|Q9P013|CWC15_HUMAN	sp|Q9P013|CWC15_HUMAN	35	35	35	sp|Q9P013|CWC15_HUMAN Spliceosome-associated protein CWC15 homolog OS=Homo sapiens OX=9606 GN=CWC15 PE=1 SV=2	1	35	35	35	0	1	2	0	0	1	2	0	1	1	0	2	1	1	1	1	2	2	4	2	2	0	2	2	0	0	0	0	0	0	1	0	3	2	1	0	2	1	1	1
sp|Q9P003|CNIH4_HUMAN	sp|Q9P003|CNIH4_HUMAN	2	2	2	sp|Q9P003|CNIH4_HUMAN Protein cornichon homolog 4 OS=Homo sapiens OX=9606 GN=CNIH4 PE=1 SV=1	1	2	2	2	0	0	0	0	0	0	1	1	2	0	0	0	0	0	0	0	0	0	0	0	0	0	0	0	0	0	0	0	0	0	0	0	0	0	0	0	0	0	0	0
sp|Q9P000|COMD9_HUMAN	sp|Q9P000|COMD9_HUMAN	21	21	21	sp|Q9P000|COMD9_HUMAN COMM domain-containing protein 9 OS=Homo sapiens OX=9606 GN=COMMD9 PE=1 SV=2	1	21	21	21	0	1	0	0	0	1	2	1	1	3	3	1	0	0	0	0	2	5	0	0	1	0	2	0	1	1	1	0	0	0	1	0	0	0	0	0	0	0	0	0
sp|Q9NZZ3|CHMP5_HUMAN	sp|Q9NZZ3|CHMP5_HUMAN	18	18	18	sp|Q9NZZ3|CHMP5_HUMAN Charged multivesicular body protein 5 OS=Homo sapiens OX=9606 GN=CHMP5 PE=1 SV=1	1	18	18	18	0	0	0	1	1	0	0	0	1	0	3	3	3	1	2	1	3	1	1	2	3	5	3	1	1	1	1	0	0	0	1	3	2	0	1	1	2	1	0	1
sp|Q9NZU5|LMCD1_HUMAN	sp|Q9NZU5|LMCD1_HUMAN	59	59	59	sp|Q9NZU5|LMCD1_HUMAN LIM and cysteine-rich domains protein 1 OS=Homo sapiens OX=9606 GN=LMCD1 PE=1 SV=1	1	59	59	59	0	0	0	2	1	1	3	4	2	2	3	1	1	3	4	1	1	2	1	0	5	3	8	13	1	3	1	2	0	1	0	3	1	2	0	2	1	0	1	1
sp|Q9NZT2|OGFR_HUMAN	sp|Q9NZT2|OGFR_HUMAN	83	83	83	sp|Q9NZT2|OGFR_HUMAN Opioid growth factor receptor OS=Homo sapiens OX=9606 GN=OGFR PE=1 SV=3	1	83	83	83	1	2	0	3	5	2	6	10	13	23	24	20	8	14	6	5	6	6	5	5	3	2	3	6	2	3	0	0	1	3	2	3	5	1	1	1	3	1	1	0
sp|Q9NZT1|CALL5_HUMAN	sp|Q9NZT1|CALL5_HUMAN	16	16	16	sp|Q9NZT1|CALL5_HUMAN Calmodulin-like protein 5 OS=Homo sapiens OX=9606 GN=CALML5 PE=1 SV=2	1	16	16	16	6	2	0	0	0	0	0	0	0	0	0	0	1	1	0	0	0	1	0	2	0	1	0	9	8	7	6	2	4	3	0	7	6	4	4	2	2	2	4	4
sp|Q9NZQ3|SPN90_HUMAN	sp|Q9NZQ3|SPN90_HUMAN	61	61	61	sp|Q9NZQ3|SPN90_HUMAN NCK-interacting protein with SH3 domain OS=Homo sapiens OX=9606 GN=NCKIPSD PE=1 SV=1	1	61	61	61	0	1	0	4	3	3	1	1	0	0	1	2	2	1	1	2	2	1	0	1	3	0	0	2	1	1	2	0	2	0	0	1	1	1	0	0	0	1	3	0
sp|Q9NZN8|CNOT2_HUMAN	sp|Q9NZN8|CNOT2_HUMAN	46	46	46	sp|Q9NZN8|CNOT2_HUMAN CCR4-NOT transcription complex subunit 2 OS=Homo sapiens OX=9606 GN=CNOT2 PE=1 SV=1	1	46	46	46	0	0	0	1	2	2	1	3	2	2	2	2	0	1	1	0	0	0	2	1	2	0	2	2	1	1	2	1	1	0	0	1	2	0	2	1	0	1	2	0
sp|Q9NZN5|ARHGC_HUMAN	sp|Q9NZN5|ARHGC_HUMAN	176	176	175	sp|Q9NZN5|ARHGC_HUMAN Rho guanine nucleotide exchange factor 12 OS=Homo sapiens OX=9606 GN=ARHGEF12 PE=1 SV=1	1	176	176	175	3	2	3	3	2	6	9	8	3	4	7	8	4	5	6	8	3	8	3	3	3	6	2	5	3	4	2	6	3	4	4	4	3	1	5	3	7	6	4	4
sp|Q9NZN3|EHD3_HUMAN	sp|Q9NZN3|EHD3_HUMAN	56	27	27	sp|Q9NZN3|EHD3_HUMAN EH domain-containing protein 3 OS=Homo sapiens OX=9606 GN=EHD3 PE=1 SV=2	1	56	27	27	1	0	0	2	1	3	1	0	0	3	4	2	0	1	1	2	1	5	5	5	1	3	1	0	3	1	2	2	5	7	3	1	4	1	1	0	0	1	0	0
sp|Q9NZM5|NOP53_HUMAN	sp|Q9NZM5|NOP53_HUMAN	47	47	47	sp|Q9NZM5|NOP53_HUMAN Ribosome biogenesis protein NOP53 OS=Homo sapiens OX=9606 GN=NOP53 PE=1 SV=2	1	47	47	47	1	1	1	1	0	0	1	2	1	3	1	0	0	1	1	2	1	1	1	0	0	2	1	0	2	1	0	1	1	1	1	1	0	1	0	2	0	2	4	1
sp|Q9NZM1|MYOF_HUMAN	sp|Q9NZM1|MYOF_HUMAN	289	289	282	sp|Q9NZM1|MYOF_HUMAN Myoferlin OS=Homo sapiens OX=9606 GN=MYOF PE=1 SV=1	1	289	289	282	36	44	16	57	28	21	9	10	9	9	11	13	7	12	6	9	4	9	10	5	8	4	7	9	7	3	9	2	5	9	4	14	20	15	21	11	9	16	13	11
sp|Q9NZL9|MAT2B_HUMAN	sp|Q9NZL9|MAT2B_HUMAN	40	40	40	sp|Q9NZL9|MAT2B_HUMAN Methionine adenosyltransferase 2 subunit beta OS=Homo sapiens OX=9606 GN=MAT2B PE=1 SV=1	1	40	40	40	1	0	0	1	0	0	3	1	1	3	2	2	14	14	9	5	5	2	4	1	0	2	2	3	3	2	1	0	1	4	5	4	4	4	5	0	1	0	2	1
sp|Q9NZL4|HPBP1_HUMAN	sp|Q9NZL4|HPBP1_HUMAN	33	33	32	sp|Q9NZL4|HPBP1_HUMAN Hsp70-binding protein 1 OS=Homo sapiens OX=9606 GN=HSPBP1 PE=1 SV=2	1	33	33	32	0	0	0	2	2	0	2	2	2	2	5	5	3	8	11	9	1	0	0	1	2	0	0	0	0	0	0	0	0	1	1	0	2	0	0	0	0	0	0	1
sp|Q9NZJ9|NUDT4_HUMAN	sp|Q9NZJ9|NUDT4_HUMAN	21	3	3	sp|Q9NZJ9|NUDT4_HUMAN Diphosphoinositol polyphosphate phosphohydrolase 2 OS=Homo sapiens OX=9606 GN=NUDT4 PE=1 SV=2	1	21	3	3	0	0	0	0	1	0	1	0	0	0	1	0	1	3	0	1	0	1	0	0	1	0	1	3	5	7	5	1	2	1	2	1	1	1	0	0	0	0	0	1
sp|Q9NZJ6|COQ3_HUMAN	sp|Q9NZJ6|COQ3_HUMAN	30	30	30	sp|Q9NZJ6|COQ3_HUMAN Ubiquinone biosynthesis O-methyltransferase, mitochondrial OS=Homo sapiens OX=9606 GN=COQ3 PE=1 SV=3	1	30	30	30	0	1	0	0	4	3	2	1	0	0	1	1	1	1	0	0	0	1	3	1	1	1	2	0	0	1	0	1	1	0	1	1	0	0	1	0	0	0	0	0
sp|Q9NZI7|UBIP1_HUMAN	sp|Q9NZI7|UBIP1_HUMAN	36	36	30	sp|Q9NZI7|UBIP1_HUMAN Upstream-binding protein 1 OS=Homo sapiens OX=9606 GN=UBP1 PE=1 SV=1	1	36	36	30	0	0	0	0	0	0	2	0	2	0	1	1	1	0	1	0	0	4	1	1	0	0	0	0	1	1	1	0	1	0	0	0	0	0	0	0	0	2	0	0
sp|Q9NZD8|SPG21_HUMAN	sp|Q9NZD8|SPG21_HUMAN	34	34	34	sp|Q9NZD8|SPG21_HUMAN Maspardin OS=Homo sapiens OX=9606 GN=SPG21 PE=1 SV=1	1	34	34	34	0	0	0	1	3	1	0	1	1	1	0	1	1	0	1	1	0	2	0	0	0	0	1	0	0	0	1	0	5	10	6	2	0	0	1	1	2	0	0	1
sp|Q9NZD2|GLTP_HUMAN	sp|Q9NZD2|GLTP_HUMAN	27	27	27	sp|Q9NZD2|GLTP_HUMAN Glycolipid transfer protein OS=Homo sapiens OX=9606 GN=GLTP PE=1 SV=3	1	27	27	27	1	0	0	0	0	0	0	1	0	0	0	0	1	0	1	1	0	1	2	0	0	0	1	0	0	1	1	1	4	1	2	9	7	3	2	3	2	2	0	1
sp|Q9NZC9|SMAL1_HUMAN	sp|Q9NZC9|SMAL1_HUMAN	100	100	100	sp|Q9NZC9|SMAL1_HUMAN SWI/SNF-related matrix-associated actin-dependent regulator of chromatin subfamily A-like protein 1 OS=Homo sapiens OX=9606 GN=SMARCAL1 PE=1 SV=1	1	100	100	100	1	2	0	3	6	4	5	1	2	2	3	2	1	4	1	1	4	5	0	2	2	2	2	3	4	0	2	2	3	1	1	1	1	1	3	1	4	2	2	1
sp|Q9NZB2|F120A_HUMAN	sp|Q9NZB2|F120A_HUMAN	109	109	103	sp|Q9NZB2|F120A_HUMAN Constitutive coactivator of PPAR-gamma-like protein 1 OS=Homo sapiens OX=9606 GN=FAM120A PE=1 SV=2	1	109	109	103	2	1	2	22	20	13	7	5	8	3	3	1	1	4	2	2	1	3	1	2	0	4	2	3	1	1	3	1	4	4	3	9	15	15	12	11	10	10	12	9
sp|Q9NZ63|TLS1_HUMAN	sp|Q9NZ63|TLS1_HUMAN	49	49	49	sp|Q9NZ63|TLS1_HUMAN Telomere length and silencing protein 1 homolog OS=Homo sapiens OX=9606 GN=C9orf78 PE=1 SV=1	1	49	49	49	1	0	0	2	3	0	0	0	1	0	1	2	1	3	3	3	3	3	2	1	0	2	3	2	2	1	1	1	3	2	1	2	1	1	1	0	0	1	0	1
sp|Q9NZ52|GGA3_HUMAN	sp|Q9NZ52|GGA3_HUMAN	48	44	44	sp|Q9NZ52|GGA3_HUMAN ADP-ribosylation factor-binding protein GGA3 OS=Homo sapiens OX=9606 GN=GGA3 PE=1 SV=1	1	48	44	44	0	0	0	4	1	3	0	1	0	1	2	2	6	7	2	4	0	1	0	2	1	1	2	1	0	0	0	1	1	1	0	3	0	2	3	1	1	0	0	1
sp|Q9NZ32|ARP10_HUMAN	sp|Q9NZ32|ARP10_HUMAN	37	37	37	sp|Q9NZ32|ARP10_HUMAN Actin-related protein 10 OS=Homo sapiens OX=9606 GN=ACTR10 PE=1 SV=1	1	37	37	37	1	0	0	0	5	10	6	1	0	0	0	0	1	1	0	4	0	0	0	0	1	0	1	0	0	1	0	0	0	0	0	1	1	1	0	0	0	1	0	0
sp|Q9NZ09|UBAP1_HUMAN	sp|Q9NZ09|UBAP1_HUMAN	49	49	49	sp|Q9NZ09|UBAP1_HUMAN Ubiquitin-associated protein 1 OS=Homo sapiens OX=9606 GN=UBAP1 PE=1 SV=1	1	49	49	49	1	0	0	2	3	2	0	2	3	0	2	5	9	3	3	1	1	0	3	1	1	0	1	1	0	0	0	0	0	2	0	0	1	1	0	0	2	2	0	1
sp|Q9NZ08|ERAP1_HUMAN	sp|Q9NZ08|ERAP1_HUMAN	89	89	89	sp|Q9NZ08|ERAP1_HUMAN Endoplasmic reticulum aminopeptidase 1 OS=Homo sapiens OX=9606 GN=ERAP1 PE=1 SV=3	1	89	89	89	1	3	0	3	2	5	4	2	3	2	3	5	2	2	1	1	1	10	20	13	2	1	0	0	2	4	2	2	0	0	0	0	3	0	0	0	0	1	4	2
sp|Q9NZ01|TECR_HUMAN	sp|Q9NZ01|TECR_HUMAN	32	32	32	sp|Q9NZ01|TECR_HUMAN Very-long-chain enoyl-CoA reductase OS=Homo sapiens OX=9606 GN=TECR PE=1 SV=1	1	32	32	32	1	1	1	1	1	1	2	0	2	0	1	2	1	1	1	0	1	0	1	0	0	0	0	1	2	0	0	0	1	0	0	1	0	2	0	0	0	0	0	0
sp|Q9NYZ1|TV23B_HUMAN	sp|Q9NYZ1|TV23B_HUMAN	27	10	10	sp|Q9NYZ1|TV23B_HUMAN Golgi apparatus membrane protein TVP23 homolog B OS=Homo sapiens OX=9606 GN=TVP23B PE=1 SV=2	1	27	10	10	0	0	0	1	0	0	2	0	1	2	1	1	1	0	2	0	1	4	1	0	1	1	1	2	0	1	0	0	1	1	0	0	2	0	0	1	0	0	0	1
sp|Q9NYY8|FAKD2_HUMAN	sp|Q9NYY8|FAKD2_HUMAN	90	90	90	sp|Q9NYY8|FAKD2_HUMAN FAST kinase domain-containing protein 2, mitochondrial OS=Homo sapiens OX=9606 GN=FASTKD2 PE=1 SV=1	1	90	90	90	2	0	1	4	4	3	1	1	2	3	3	4	6	1	9	5	6	0	0	2	3	3	3	2	3	3	2	2	1	1	2	2	4	2	1	2	1	0	5	2
sp|Q9NYV4|CDK12_HUMAN	sp|Q9NYV4|CDK12_HUMAN	161	161	144	sp|Q9NYV4|CDK12_HUMAN Cyclin-dependent kinase 12 OS=Homo sapiens OX=9606 GN=CDK12 PE=1 SV=2	1	161	161	144	3	4	3	2	3	6	5	6	7	4	4	8	0	2	5	4	3	4	4	1	4	3	0	7	6	6	2	3	9	2	7	5	7	3	4	3	0	3	1	3
sp|Q9NYU2|UGGG1_HUMAN	sp|Q9NYU2|UGGG1_HUMAN	159	159	154	sp|Q9NYU2|UGGG1_HUMAN UDP-glucose:glycoprotein glucosyltransferase 1 OS=Homo sapiens OX=9606 GN=UGGT1 PE=1 SV=3	1	159	159	154	2	1	0	4	7	8	11	8	4	13	18	18	20	28	51	38	25	7	3	3	5	4	3	3	2	5	2	1	6	4	3	3	4	5	3	2	2	3	3	1
sp|Q9NYT0|PLEK2_HUMAN	sp|Q9NYT0|PLEK2_HUMAN	48	48	48	sp|Q9NYT0|PLEK2_HUMAN Pleckstrin-2 OS=Homo sapiens OX=9606 GN=PLEK2 PE=1 SV=1	1	48	48	48	0	0	0	1	0	1	2	3	0	1	1	0	1	0	3	3	0	0	2	0	2	2	2	1	1	2	3	0	2	0	1	2	2	0	1	0	0	1	1	2
sp|Q9NYP7|ELOV5_HUMAN	sp|Q9NYP7|ELOV5_HUMAN	18	18	17	sp|Q9NYP7|ELOV5_HUMAN Elongation of very long chain fatty acids protein 5 OS=Homo sapiens OX=9606 GN=ELOVL5 PE=1 SV=1	1	18	18	17	0	0	0	0	0	1	0	0	0	1	1	0	0	0	1	0	0	0	0	0	0	1	0	0	0	0	1	1	0	0	4	0	0	0	1	0	1	1	0	0
sp|Q9NYM9|BET1L_HUMAN	sp|Q9NYM9|BET1L_HUMAN	16	16	16	sp|Q9NYM9|BET1L_HUMAN BET1-like protein OS=Homo sapiens OX=9606 GN=BET1L PE=1 SV=1	1	16	16	16	0	0	0	1	0	0	1	1	0	0	3	0	0	1	0	0	1	2	0	0	0	0	0	1	0	0	0	0	1	0	0	0	0	0	0	1	2	1	0	0
sp|Q9NYL9|TMOD3_HUMAN	sp|Q9NYL9|TMOD3_HUMAN	41	41	39	sp|Q9NYL9|TMOD3_HUMAN Tropomodulin-3 OS=Homo sapiens OX=9606 GN=TMOD3 PE=1 SV=1	1	41	41	39	1	2	1	4	6	7	2	4	3	6	8	11	11	10	13	13	11	6	3	1	1	2	0	1	2	1	9	1	3	9	0	1	2	0	1	0	0	1	0	1
sp|Q9NYK5|RM39_HUMAN	sp|Q9NYK5|RM39_HUMAN	57	57	57	sp|Q9NYK5|RM39_HUMAN 39S ribosomal protein L39, mitochondrial OS=Homo sapiens OX=9606 GN=MRPL39 PE=1 SV=3	1	57	57	57	0	2	1	0	10	6	1	1	0	3	3	0	2	2	2	2	1	3	0	2	0	1	4	3	1	1	0	0	2	4	2	2	1	0	1	2	0	1	2	1
sp|Q9NYJ8|TAB2_HUMAN	sp|Q9NYJ8|TAB2_HUMAN	42	42	41	sp|Q9NYJ8|TAB2_HUMAN TGF-beta-activated kinase 1 and MAP3K7-binding protein 2 OS=Homo sapiens OX=9606 GN=TAB2 PE=1 SV=1	1	42	42	41	0	1	1	1	3	2	2	1	1	2	2	1	1	5	2	1	1	1	1	0	1	3	2	3	2	1	0	2	2	2	0	0	1	1	2	0	2	2	1	0
sp|Q9NYJ1|COA4_HUMAN	sp|Q9NYJ1|COA4_HUMAN	14	14	14	sp|Q9NYJ1|COA4_HUMAN Cytochrome c oxidase assembly factor 4 homolog, mitochondrial OS=Homo sapiens OX=9606 GN=COA4 PE=1 SV=2	1	14	14	14	0	1	1	0	0	1	0	0	1	0	0	0	0	0	0	1	0	0	0	0	1	0	0	0	0	1	1	1	4	2	0	0	0	0	0	0	0	1	0	0
sp|Q9NYG5|APC11_HUMAN	sp|Q9NYG5|APC11_HUMAN	9	9	9	sp|Q9NYG5|APC11_HUMAN Anaphase-promoting complex subunit 11 OS=Homo sapiens OX=9606 GN=ANAPC11 PE=1 SV=1	1	9	9	9	1	0	0	1	1	1	1	2	0	0	1	0	0	0	1	1	1	0	2	0	0	0	1	1	0	0	1	0	0	0	2	1	0	0	0	0	0	0	0	0
sp|Q9NYF8|BCLF1_HUMAN	sp|Q9NYF8|BCLF1_HUMAN	170	166	163	sp|Q9NYF8|BCLF1_HUMAN Bcl-2-associated transcription factor 1 OS=Homo sapiens OX=9606 GN=BCLAF1 PE=1 SV=2	1	170	166	163	5	5	3	8	9	7	6	6	6	3	7	2	3	2	2	5	11	0	3	4	4	1	7	2	7	3	6	1	6	3	5	3	2	8	1	4	1	8	8	7
sp|Q9NYB9|ABI2_HUMAN	sp|Q9NYB9|ABI2_HUMAN	40	40	35	sp|Q9NYB9|ABI2_HUMAN Abl interactor 2 OS=Homo sapiens OX=9606 GN=ABI2 PE=1 SV=1	1	40	40	35	0	1	0	1	0	0	2	0	0	4	0	0	2	3	1	1	2	0	0	1	2	1	1	3	0	1	4	0	0	3	0	0	1	0	1	1	0	0	1	1
sp|Q9NYB0|TE2IP_HUMAN	sp|Q9NYB0|TE2IP_HUMAN	51	51	51	sp|Q9NYB0|TE2IP_HUMAN Telomeric repeat-binding factor 2-interacting protein 1 OS=Homo sapiens OX=9606 GN=TERF2IP PE=1 SV=1	1	51	51	51	0	0	0	2	1	0	3	3	2	1	1	0	11	21	11	4	2	1	0	0	2	3	1	3	1	3	2	0	2	0	0	0	0	0	1	0	0	1	0	1
sp|Q9NY65|TBA8_HUMAN	sp|Q9NY65|TBA8_HUMAN	37	13	13	sp|Q9NY65|TBA8_HUMAN Tubulin alpha-8 chain OS=Homo sapiens OX=9606 GN=TUBA8 PE=1 SV=1	1	37	13	13	0	3	2	11	9	11	10	9	9	10	11	8	7	12	9	9	14	15	9	7	9	9	5	9	6	6	4	3	7	8	6	6	7	8	6	3	7	9	7	4
sp|Q9NY64|GTR8_HUMAN	sp|Q9NY64|GTR8_HUMAN	13	13	13	sp|Q9NY64|GTR8_HUMAN Solute carrier family 2, facilitated glucose transporter member 8 OS=Homo sapiens OX=9606 GN=SLC2A8 PE=1 SV=3	1	13	13	13	0	0	0	1	0	0	1	0	0	0	0	0	1	0	0	0	0	0	2	0	0	0	0	0	0	0	1	0	0	0	0	0	0	0	0	1	0	1	1	0
sp|Q9NY33|DPP3_HUMAN	sp|Q9NY33|DPP3_HUMAN	78	78	78	sp|Q9NY33|DPP3_HUMAN Dipeptidyl peptidase 3 OS=Homo sapiens OX=9606 GN=DPP3 PE=1 SV=2	1	78	78	78	0	0	2	0	2	1	2	1	2	2	6	1	2	1	3	3	1	22	33	16	13	5	2	3	1	2	1	1	1	3	2	1	4	1	0	1	0	0	2	3
sp|Q9NY27|PP4R2_HUMAN	sp|Q9NY27|PP4R2_HUMAN	52	52	52	sp|Q9NY27|PP4R2_HUMAN Serine/threonine-protein phosphatase 4 regulatory subunit 2 OS=Homo sapiens OX=9606 GN=PPP4R2 PE=1 SV=3	1	52	52	52	0	1	0	0	12	10	11	12	9	9	15	11	8	3	6	7	1	0	1	2	2	1	0	3	1	2	2	1	2	2	1	1	0	2	2	2	0	3	0	1
sp|Q9NY26|S39A1_HUMAN	sp|Q9NY26|S39A1_HUMAN	13	13	13	sp|Q9NY26|S39A1_HUMAN Zinc transporter ZIP1 OS=Homo sapiens OX=9606 GN=SLC39A1 PE=1 SV=1	1	13	13	13	0	2	1	1	4	1	1	0	0	0	1	1	0	1	1	0	2	0	2	0	0	0	0	0	0	1	1	0	0	2	1	1	0	1	0	1	1	0	0	0
sp|Q9NXZ2|DDX43_HUMAN	sp|Q9NXZ2|DDX43_HUMAN	64	64	62	sp|Q9NXZ2|DDX43_HUMAN Probable ATP-dependent RNA helicase DDX43 OS=Homo sapiens OX=9606 GN=DDX43 PE=1 SV=2	1	64	64	62	0	0	0	1	3	2	6	5	1	3	2	1	0	6	0	3	4	3	3	4	1	0	1	5	2	2	3	1	2	1	1	1	4	2	3	0	3	2	1	1
sp|Q9NXW9|ALKB4_HUMAN	sp|Q9NXW9|ALKB4_HUMAN	44	44	44	sp|Q9NXW9|ALKB4_HUMAN Alpha-ketoglutarate-dependent dioxygenase alkB homolog 4 OS=Homo sapiens OX=9606 GN=ALKBH4 PE=1 SV=1	1	44	44	44	2	0	0	1	1	0	1	1	0	0	2	1	3	3	2	0	2	1	2	2	0	2	0	10	8	4	2	0	1	1	0	2	1	0	0	1	0	2	1	1
sp|Q9NXW2|DJB12_HUMAN	sp|Q9NXW2|DJB12_HUMAN	45	45	45	sp|Q9NXW2|DJB12_HUMAN DnaJ homolog subfamily B member 12 OS=Homo sapiens OX=9606 GN=DNAJB12 PE=1 SV=5	1	45	45	45	0	0	1	3	1	0	1	3	2	1	1	0	0	2	0	2	0	0	1	0	1	1	1	1	1	3	0	0	2	1	2	0	0	0	2	0	1	2	0	0
sp|Q9NXV6|CARF_HUMAN	sp|Q9NXV6|CARF_HUMAN	69	69	69	sp|Q9NXV6|CARF_HUMAN CDKN2A-interacting protein OS=Homo sapiens OX=9606 GN=CDKN2AIP PE=1 SV=3	1	69	69	69	3	0	0	5	6	5	2	0	1	4	4	2	1	3	1	2	1	2	1	2	2	1	0	2	0	0	1	0	3	0	1	1	3	1	2	0	0	1	2	2
sp|Q9NXV2|KCTD5_HUMAN	sp|Q9NXV2|KCTD5_HUMAN	30	30	25	sp|Q9NXV2|KCTD5_HUMAN BTB/POZ domain-containing protein KCTD5 OS=Homo sapiens OX=9606 GN=KCTD5 PE=1 SV=1	1	30	30	25	0	1	0	0	1	0	0	1	3	3	5	4	6	4	2	0	2	1	3	1	1	1	0	0	0	1	0	0	2	0	0	0	1	1	0	1	0	1	1	1
sp|Q9NXU5|ARL15_HUMAN	sp|Q9NXU5|ARL15_HUMAN	22	22	22	sp|Q9NXU5|ARL15_HUMAN ADP-ribosylation factor-like protein 15 OS=Homo sapiens OX=9606 GN=ARL15 PE=1 SV=1	1	22	22	22	2	1	0	3	0	1	1	0	0	0	1	0	1	2	1	0	1	0	0	0	1	1	1	0	1	1	0	1	0	0	1	0	0	0	0	0	0	0	0	0
sp|Q9NXR7|BABA2_HUMAN	sp|Q9NXR7|BABA2_HUMAN	33	33	33	sp|Q9NXR7|BABA2_HUMAN BRISC and BRCA1-A complex member 2 OS=Homo sapiens OX=9606 GN=BABAM2 PE=1 SV=2	1	33	33	33	0	0	0	1	3	2	3	2	1	2	1	0	2	2	2	0	2	1	1	0	1	2	0	0	0	0	1	0	1	1	2	1	0	0	1	0	0	0	0	0
sp|Q9NXR1|NDE1_HUMAN	sp|Q9NXR1|NDE1_HUMAN	69	69	57	sp|Q9NXR1|NDE1_HUMAN Nuclear distribution protein nudE homolog 1 OS=Homo sapiens OX=9606 GN=NDE1 PE=1 SV=3	1	69	69	57	2	1	2	1	1	4	2	2	3	3	1	2	2	1	1	3	3	3	0	1	2	3	4	3	1	0	0	1	2	2	1	4	4	2	3	2	0	0	1	0
sp|Q9NXN4|GDAP2_HUMAN	sp|Q9NXN4|GDAP2_HUMAN	47	47	47	sp|Q9NXN4|GDAP2_HUMAN Ganglioside-induced differentiation-associated protein 2 OS=Homo sapiens OX=9606 GN=GDAP2 PE=1 SV=1	1	47	47	47	1	0	1	1	2	1	0	0	1	0	1	2	1	0	1	2	3	0	1	0	0	2	0	1	1	2	0	0	2	0	1	3	1	3	2	1	1	0	0	0
sp|Q9NXL6|SIDT1_HUMAN	sp|Q9NXL6|SIDT1_HUMAN	34	34	34	sp|Q9NXL6|SIDT1_HUMAN SID1 transmembrane family member 1 OS=Homo sapiens OX=9606 GN=SIDT1 PE=2 SV=2	1	34	34	34	1	1	0	2	3	1	0	0	2	0	1	0	1	2	2	2	1	1	0	1	0	1	1	0	0	0	0	0	0	0	1	1	1	0	0	0	1	0	1	0
sp|Q9NXJ5|PGPI_HUMAN	sp|Q9NXJ5|PGPI_HUMAN	16	16	16	sp|Q9NXJ5|PGPI_HUMAN Pyroglutamyl-peptidase 1 OS=Homo sapiens OX=9606 GN=PGPEP1 PE=1 SV=1	1	16	16	16	0	0	0	1	1	1	0	1	0	1	0	0	0	0	0	0	1	1	0	1	0	0	0	0	0	4	4	0	0	0	0	0	0	0	0	0	0	0	0	0
sp|Q9NXH9|TRM1_HUMAN	sp|Q9NXH9|TRM1_HUMAN	80	80	80	sp|Q9NXH9|TRM1_HUMAN tRNA (guanine(26)-N(2))-dimethyltransferase OS=Homo sapiens OX=9606 GN=TRMT1 PE=1 SV=1	1	80	80	80	1	0	2	0	2	0	4	2	2	17	17	14	6	3	5	2	2	1	0	3	1	3	2	4	1	2	5	0	2	2	1	2	3	5	1	0	2	1	1	0
sp|Q9NXG6|P4HTM_HUMAN	sp|Q9NXG6|P4HTM_HUMAN	55	55	55	sp|Q9NXG6|P4HTM_HUMAN Transmembrane prolyl 4-hydroxylase OS=Homo sapiens OX=9606 GN=P4HTM PE=1 SV=2	1	55	55	55	0	0	0	1	1	2	1	1	2	0	3	2	0	1	0	3	2	0	0	5	8	3	3	1	3	2	0	0	1	1	0	1	1	1	1	0	0	0	1	2
sp|Q9NXG2|THUM1_HUMAN	sp|Q9NXG2|THUM1_HUMAN	54	54	54	sp|Q9NXG2|THUM1_HUMAN THUMP domain-containing protein 1 OS=Homo sapiens OX=9606 GN=THUMPD1 PE=1 SV=2	1	54	54	54	3	0	0	0	1	1	5	2	5	8	10	20	19	16	9	5	1	1	0	3	0	1	1	1	1	0	0	1	1	0	3	1	3	3	1	0	2	5	1	2
sp|Q9NXF8|ZDHC7_HUMAN	sp|Q9NXF8|ZDHC7_HUMAN	26	26	26	sp|Q9NXF8|ZDHC7_HUMAN Palmitoyltransferase ZDHHC7 OS=Homo sapiens OX=9606 GN=ZDHHC7 PE=1 SV=2	1	26	26	26	0	0	0	2	0	0	1	0	0	0	1	1	0	4	0	2	0	2	2	1	1	2	1	1	1	0	0	0	0	1	0	0	0	0	0	1	1	2	1	2
sp|Q9NXF1|TEX10_HUMAN	sp|Q9NXF1|TEX10_HUMAN	91	91	91	sp|Q9NXF1|TEX10_HUMAN Testis-expressed protein 10 OS=Homo sapiens OX=9606 GN=TEX10 PE=1 SV=2	1	91	91	91	5	2	0	7	1	4	5	0	1	0	6	1	4	4	3	4	2	4	2	1	0	2	3	4	3	4	4	2	2	3	2	4	2	2	4	0	3	4	1	1
sp|Q9NXA8|SIR5_HUMAN	sp|Q9NXA8|SIR5_HUMAN	37	37	37	sp|Q9NXA8|SIR5_HUMAN NAD-dependent protein deacylase sirtuin-5, mitochondrial OS=Homo sapiens OX=9606 GN=SIRT5 PE=1 SV=2	1	37	37	37	0	0	0	1	2	2	1	4	0	1	1	1	1	0	1	1	0	3	1	0	0	1	0	0	0	1	0	1	7	9	3	0	1	0	0	1	0	0	2	2
sp|Q9NX76|CKLF6_HUMAN	sp|Q9NX76|CKLF6_HUMAN	13	13	13	sp|Q9NX76|CKLF6_HUMAN CKLF-like MARVEL transmembrane domain-containing protein 6 OS=Homo sapiens OX=9606 GN=CMTM6 PE=1 SV=1	1	13	13	13	1	0	0	1	2	0	1	0	0	1	1	0	0	0	0	0	2	1	0	0	0	0	0	0	0	0	0	0	0	1	1	1	0	0	0	0	0	0	1	0
sp|Q9NX74|DUS2L_HUMAN	sp|Q9NX74|DUS2L_HUMAN	69	69	69	sp|Q9NX74|DUS2L_HUMAN tRNA-dihydrouridine(20) synthase [NAD(P)+]-like OS=Homo sapiens OX=9606 GN=DUS2 PE=1 SV=1	1	69	69	69	2	2	2	2	4	0	2	1	1	1	2	3	3	8	14	20	10	1	3	2	2	2	2	2	0	2	1	1	3	2	2	1	0	1	2	2	2	0	0	1
sp|Q9NX70|MED29_HUMAN	sp|Q9NX70|MED29_HUMAN	9	9	9	sp|Q9NX70|MED29_HUMAN Mediator of RNA polymerase II transcription subunit 29 OS=Homo sapiens OX=9606 GN=MED29 PE=1 SV=1	1	9	9	9	0	0	0	0	0	0	1	0	0	0	0	0	1	0	0	1	0	0	0	0	3	0	2	2	0	1	0	0	1	0	0	0	0	0	0	0	0	0	0	0
sp|Q9NX63|MIC19_HUMAN	sp|Q9NX63|MIC19_HUMAN	48	48	48	sp|Q9NX63|MIC19_HUMAN MICOS complex subunit MIC19 OS=Homo sapiens OX=9606 GN=CHCHD3 PE=1 SV=1	1	48	48	48	1	0	0	0	1	3	1	0	1	0	1	3	2	1	2	0	2	2	1	1	3	3	0	0	0	2	1	0	1	0	2	2	2	1	0	1	5	3	0	2
sp|Q9NX62|IMPA3_HUMAN	sp|Q9NX62|IMPA3_HUMAN	27	27	27	sp|Q9NX62|IMPA3_HUMAN Golgi-resident adenosine 3,5-bisphosphate 3-phosphatase OS=Homo sapiens OX=9606 GN=BPNT2 PE=1 SV=1	1	27	27	27	0	0	0	3	0	0	1	0	0	0	4	2	1	1	1	1	1	0	0	0	0	1	0	0	1	1	1	0	1	1	2	0	1	0	0	0	0	0	0	0
sp|Q9NX58|LYAR_HUMAN	sp|Q9NX58|LYAR_HUMAN	62	62	62	sp|Q9NX58|LYAR_HUMAN Cell growth-regulating nucleolar protein OS=Homo sapiens OX=9606 GN=LYAR PE=1 SV=2	1	62	62	62	4	1	1	6	3	2	0	2	1	3	0	0	0	2	0	5	1	1	0	2	3	3	1	3	2	3	2	1	4	1	1	0	2	0	1	0	2	2	1	2
sp|Q9NX57|RAB20_HUMAN	sp|Q9NX57|RAB20_HUMAN	26	26	26	sp|Q9NX57|RAB20_HUMAN Ras-related protein Rab-20 OS=Homo sapiens OX=9606 GN=RAB20 PE=1 SV=1	1	26	26	26	3	0	3	2	1	0	1	3	0	0	1	0	1	0	0	1	0	0	1	1	0	1	0	0	0	1	0	1	1	1	3	2	0	0	1	0	0	0	1	0
sp|Q9NX55|HYPK_HUMAN	sp|Q9NX55|HYPK_HUMAN	15	15	15	sp|Q9NX55|HYPK_HUMAN Huntingtin-interacting protein K OS=Homo sapiens OX=9606 GN=HYPK PE=1 SV=2	1	15	15	15	1	0	0	0	1	1	0	0	0	0	1	1	2	5	3	4	2	1	2	0	4	4	1	3	1	1	0	1	1	2	0	3	1	1	0	0	1	0	0	0
sp|Q9NX46|ADPRS_HUMAN	sp|Q9NX46|ADPRS_HUMAN	26	26	26	sp|Q9NX46|ADPRS_HUMAN ADP-ribose glycohydrolase ARH3 OS=Homo sapiens OX=9606 GN=ADPRS PE=1 SV=1	1	26	26	26	0	0	1	0	0	0	0	0	0	0	0	1	0	0	0	0	0	0	0	0	2	0	1	12	11	2	1	0	0	2	0	0	0	0	0	1	0	0	0	1
sp|Q9NX38|ABITM_HUMAN	sp|Q9NX38|ABITM_HUMAN	28	28	28	sp|Q9NX38|ABITM_HUMAN Protein Abitram OS=Homo sapiens OX=9606 GN=ABITRAM PE=1 SV=1	1	28	28	28	0	0	0	1	0	0	0	0	2	0	0	1	1	4	1	0	2	2	1	0	1	0	0	2	1	0	0	0	1	1	1	0	3	0	0	0	0	2	1	0
sp|Q9NX24|NHP2_HUMAN	sp|Q9NX24|NHP2_HUMAN	16	16	16	sp|Q9NX24|NHP2_HUMAN H/ACA ribonucleoprotein complex subunit 2 OS=Homo sapiens OX=9606 GN=NHP2 PE=1 SV=1	1	16	16	16	0	0	0	0	2	0	0	0	1	1	1	1	0	1	0	0	0	0	1	1	0	0	1	0	2	0	0	0	1	0	2	0	1	0	0	0	1	2	0	0
sp|Q9NX20|RM16_HUMAN	sp|Q9NX20|RM16_HUMAN	29	29	29	sp|Q9NX20|RM16_HUMAN 39S ribosomal protein L16, mitochondrial OS=Homo sapiens OX=9606 GN=MRPL16 PE=1 SV=1	1	29	29	29	1	1	1	4	3	2	0	1	1	0	2	1	1	0	2	0	1	1	0	1	0	0	1	0	0	0	0	1	0	2	2	0	1	0	2	0	2	0	0	0
sp|Q9NX18|SDHF2_HUMAN	sp|Q9NX18|SDHF2_HUMAN	27	27	27	sp|Q9NX18|SDHF2_HUMAN Succinate dehydrogenase assembly factor 2, mitochondrial OS=Homo sapiens OX=9606 GN=SDHAF2 PE=1 SV=1	1	27	27	27	0	1	1	1	0	2	1	2	1	2	0	0	3	0	1	2	0	1	0	0	1	4	3	2	1	2	4	2	2	0	1	0	2	1	0	0	0	0	0	0
sp|Q9NX14|NDUBB_HUMAN	sp|Q9NX14|NDUBB_HUMAN	16	16	16	sp|Q9NX14|NDUBB_HUMAN NADH dehydrogenase [ubiquinone] 1 beta subcomplex subunit 11, mitochondrial OS=Homo sapiens OX=9606 GN=NDUFB11 PE=1 SV=1	1	16	16	16	0	0	1	0	1	0	0	0	0	0	0	0	0	0	1	1	0	0	0	0	0	1	1	3	0	0	0	0	0	1	1	0	0	0	0	0	0	0	1	0
sp|Q9NX08|COMD8_HUMAN	sp|Q9NX08|COMD8_HUMAN	19	19	19	sp|Q9NX08|COMD8_HUMAN COMM domain-containing protein 8 OS=Homo sapiens OX=9606 GN=COMMD8 PE=1 SV=1	1	19	19	19	0	0	0	0	0	0	0	2	0	2	2	2	0	0	0	1	2	0	1	0	0	1	0	2	0	0	0	0	0	1	0	1	1	1	0	0	0	0	0	0
sp|Q9NX07|TSAP1_HUMAN	sp|Q9NX07|TSAP1_HUMAN	20	20	20	sp|Q9NX07|TSAP1_HUMAN tRNA selenocysteine 1-associated protein 1 OS=Homo sapiens OX=9606 GN=TRNAU1AP PE=1 SV=1	1	20	20	20	1	0	0	1	0	1	1	0	1	3	0	1	1	0	1	0	0	0	1	0	1	0	1	0	1	0	0	0	0	0	0	0	1	1	0	0	0	0	0	0
sp|Q9NX04|CA109_HUMAN	sp|Q9NX04|CA109_HUMAN	14	14	14	sp|Q9NX04|CA109_HUMAN Uncharacterized protein C1orf109 OS=Homo sapiens OX=9606 GN=C1orf109 PE=1 SV=1	1	14	14	14	0	1	0	0	1	2	0	1	0	1	0	0	1	0	1	0	0	0	1	1	0	0	0	0	0	0	0	0	0	0	0	0	0	0	2	0	0	1	0	0
sp|Q9NX01|TXN4B_HUMAN	sp|Q9NX01|TXN4B_HUMAN	20	20	20	sp|Q9NX01|TXN4B_HUMAN Thioredoxin-like protein 4B OS=Homo sapiens OX=9606 GN=TXNL4B PE=1 SV=1	1	20	20	20	0	0	0	1	1	1	0	1	2	1	0	1	1	0	1	2	0	0	0	0	1	0	0	1	0	1	0	1	4	5	1	0	0	1	1	0	0	1	0	0
sp|Q9NWY4|HPF1_HUMAN	sp|Q9NWY4|HPF1_HUMAN	42	34	34	sp|Q9NWY4|HPF1_HUMAN Histone PARylation factor 1 OS=Homo sapiens OX=9606 GN=HPF1 PE=1 SV=2	1	42	34	34	0	0	2	2	2	3	4	2	1	0	2	2	1	0	2	3	3	2	0	1	1	1	1	3	10	6	2	1	0	1	0	1	2	0	1	0	1	1	1	0
sp|Q9NWX6|THG1_HUMAN	sp|Q9NWX6|THG1_HUMAN	36	36	36	sp|Q9NWX6|THG1_HUMAN Probable tRNA(His) guanylyltransferase OS=Homo sapiens OX=9606 GN=THG1L PE=1 SV=2	1	36	36	36	0	0	1	0	1	0	0	0	0	2	4	2	6	8	3	2	1	0	0	0	1	1	0	1	0	2	2	0	0	0	1	0	2	1	1	2	0	0	0	0
sp|Q9NWW6|NRK1_HUMAN	sp|Q9NWW6|NRK1_HUMAN	22	22	22	sp|Q9NWW6|NRK1_HUMAN Nicotinamide riboside kinase 1 OS=Homo sapiens OX=9606 GN=NMRK1 PE=1 SV=1	1	22	22	22	2	0	0	0	0	0	3	0	0	0	0	2	0	1	0	0	1	0	1	1	0	0	1	1	7	3	0	0	0	1	1	0	1	1	1	0	1	0	0	1
sp|Q9NWV8|BABA1_HUMAN	sp|Q9NWV8|BABA1_HUMAN	32	32	32	sp|Q9NWV8|BABA1_HUMAN BRISC and BRCA1-A complex member 1 OS=Homo sapiens OX=9606 GN=BABAM1 PE=1 SV=1	1	32	32	32	0	0	1	3	2	4	7	2	3	7	4	3	2	2	1	0	1	0	1	0	1	2	0	2	1	0	1	1	2	0	0	0	3	1	1	0	3	1	1	1
sp|Q9NWV4|CZIB_HUMAN	sp|Q9NWV4|CZIB_HUMAN	26	26	26	sp|Q9NWV4|CZIB_HUMAN CXXC motif containing zinc binding protein OS=Homo sapiens OX=9606 GN=CZIB PE=1 SV=1	1	26	26	26	0	1	0	0	1	0	1	2	1	1	0	1	0	2	0	0	0	0	0	0	2	0	0	1	0	1	6	6	8	4	3	0	0	1	1	1	0	0	1	0
sp|Q9NWU5|RM22_HUMAN	sp|Q9NWU5|RM22_HUMAN	28	28	28	sp|Q9NWU5|RM22_HUMAN 39S ribosomal protein L22, mitochondrial OS=Homo sapiens OX=9606 GN=MRPL22 PE=1 SV=1	1	28	28	28	0	0	0	2	5	2	2	0	1	0	1	0	0	0	2	1	0	0	0	0	0	0	0	0	2	1	0	0	1	0	2	0	1	2	1	1	1	0	0	1
sp|Q9NWU2|GID8_HUMAN	sp|Q9NWU2|GID8_HUMAN	35	35	35	sp|Q9NWU2|GID8_HUMAN Glucose-induced degradation protein 8 homolog OS=Homo sapiens OX=9606 GN=GID8 PE=1 SV=1	1	35	35	35	1	0	0	2	8	9	6	2	0	3	3	6	1	1	1	0	3	6	0	1	1	1	1	0	1	1	0	0	2	2	4	0	0	1	1	1	2	0	0	0
sp|Q9NWU1|OXSM_HUMAN	sp|Q9NWU1|OXSM_HUMAN	34	34	34	sp|Q9NWU1|OXSM_HUMAN 3-oxoacyl-[acyl-carrier-protein] synthase, mitochondrial OS=Homo sapiens OX=9606 GN=OXSM PE=1 SV=1	1	34	34	34	0	0	1	0	1	1	0	0	1	0	0	0	1	0	1	0	7	5	3	3	3	3	7	5	1	0	1	0	0	0	0	1	0	1	1	0	2	0	0	0
sp|Q9NWT6|HIF1N_HUMAN	sp|Q9NWT6|HIF1N_HUMAN	38	38	38	sp|Q9NWT6|HIF1N_HUMAN Hypoxia-inducible factor 1-alpha inhibitor OS=Homo sapiens OX=9606 GN=HIF1AN PE=1 SV=2	1	38	38	38	0	0	0	0	3	3	2	1	1	2	3	0	6	1	2	1	6	4	3	4	0	3	0	0	1	4	1	0	0	0	0	5	1	2	1	1	1	1	0	0
sp|Q9NWS8|RMND1_HUMAN	sp|Q9NWS8|RMND1_HUMAN	56	56	56	sp|Q9NWS8|RMND1_HUMAN Required for meiotic nuclear division protein 1 homolog OS=Homo sapiens OX=9606 GN=RMND1 PE=1 SV=2	1	56	56	56	1	0	0	2	3	1	2	4	2	1	1	1	0	2	1	1	1	2	2	1	0	0	0	1	1	1	0	0	0	2	2	1	0	2	1	1	1	0	2	0
sp|Q9NWS6|F118A_HUMAN	sp|Q9NWS6|F118A_HUMAN	38	38	38	sp|Q9NWS6|F118A_HUMAN Protein FAM118A OS=Homo sapiens OX=9606 GN=FAM118A PE=1 SV=2	1	38	38	38	0	0	0	1	0	0	0	1	2	1	0	0	0	3	3	2	0	0	1	0	0	3	0	2	0	0	0	1	0	0	0	1	1	2	1	0	2	1	0	0
sp|Q9NWS0|PIHD1_HUMAN	sp|Q9NWS0|PIHD1_HUMAN	32	32	32	sp|Q9NWS0|PIHD1_HUMAN PIH1 domain-containing protein 1 OS=Homo sapiens OX=9606 GN=PIH1D1 PE=1 SV=1	1	32	32	32	1	0	0	2	0	1	2	0	1	2	2	2	1	1	0	2	0	2	1	0	1	0	0	0	0	1	1	1	0	0	0	0	1	0	1	1	0	0	0	0
sp|Q9NWQ9|CN119_HUMAN	sp|Q9NWQ9|CN119_HUMAN	13	13	13	sp|Q9NWQ9|CN119_HUMAN Uncharacterized protein C14orf119 OS=Homo sapiens OX=9606 GN=C14orf119 PE=1 SV=1	1	13	13	13	0	0	0	1	1	0	1	0	0	0	0	2	0	1	0	1	0	0	1	0	0	1	0	0	0	0	2	1	2	2	2	0	0	0	0	0	0	0	0	0
sp|Q9NWM3|CUED1_HUMAN	sp|Q9NWM3|CUED1_HUMAN	36	36	35	sp|Q9NWM3|CUED1_HUMAN CUE domain-containing protein 1 OS=Homo sapiens OX=9606 GN=CUEDC1 PE=1 SV=1	1	36	36	35	0	0	0	0	2	2	2	2	3	0	3	2	2	1	2	0	0	0	1	0	0	0	0	0	0	0	2	0	1	0	0	0	0	0	1	0	0	0	1	0
sp|Q9NWH9|SLTM_HUMAN	sp|Q9NWH9|SLTM_HUMAN	159	159	158	sp|Q9NWH9|SLTM_HUMAN SAFB-like transcription modulator OS=Homo sapiens OX=9606 GN=SLTM PE=1 SV=2	1	159	159	158	4	2	2	10	7	5	10	6	7	3	7	5	8	2	5	9	6	4	3	3	4	4	5	8	2	8	4	2	8	5	5	6	3	2	4	7	2	5	1	2
sp|Q9NW82|WDR70_HUMAN	sp|Q9NW82|WDR70_HUMAN	73	73	73	sp|Q9NW82|WDR70_HUMAN WD repeat-containing protein 70 OS=Homo sapiens OX=9606 GN=WDR70 PE=1 SV=1	1	73	73	73	0	1	1	0	2	2	1	1	3	1	2	3	4	2	4	4	4	1	1	1	1	1	1	2	1	5	3	0	2	1	3	0	1	0	0	3	0	2	1	3
sp|Q9NW68|BSDC1_HUMAN	sp|Q9NW68|BSDC1_HUMAN	43	43	43	sp|Q9NW68|BSDC1_HUMAN BSD domain-containing protein 1 OS=Homo sapiens OX=9606 GN=BSDC1 PE=1 SV=1	1	43	43	43	1	0	0	2	3	2	2	0	2	3	7	6	3	2	3	3	1	2	2	1	1	1	0	0	1	0	1	0	1	2	0	0	0	1	2	2	0	2	2	1
sp|Q9NW64|RBM22_HUMAN	sp|Q9NW64|RBM22_HUMAN	51	51	51	sp|Q9NW64|RBM22_HUMAN Pre-mRNA-splicing factor RBM22 OS=Homo sapiens OX=9606 GN=RBM22 PE=1 SV=1	1	51	51	51	1	1	0	2	2	4	1	2	1	3	2	4	2	2	0	4	3	1	2	1	0	1	1	1	2	2	1	0	1	2	2	3	2	2	4	2	3	2	2	1
sp|Q9NW13|RBM28_HUMAN	sp|Q9NW13|RBM28_HUMAN	95	95	95	sp|Q9NW13|RBM28_HUMAN RNA-binding protein 28 OS=Homo sapiens OX=9606 GN=RBM28 PE=1 SV=3	1	95	95	95	1	0	0	9	7	2	2	2	0	1	3	2	2	3	2	4	3	2	4	3	1	0	0	3	5	3	0	3	2	1	3	7	4	0	1	2	0	0	1	2
sp|Q9NVZ3|NECP2_HUMAN	sp|Q9NVZ3|NECP2_HUMAN	28	28	28	sp|Q9NVZ3|NECP2_HUMAN Adaptin ear-binding coat-associated protein 2 OS=Homo sapiens OX=9606 GN=NECAP2 PE=1 SV=1	1	28	28	28	0	0	0	0	0	1	1	2	1	0	1	0	1	0	0	0	0	0	2	0	0	0	1	2	1	1	1	0	1	1	0	1	2	0	1	0	2	1	1	1
sp|Q9NVX7|KBTB4_HUMAN	sp|Q9NVX7|KBTB4_HUMAN	39	39	39	sp|Q9NVX7|KBTB4_HUMAN Kelch repeat and BTB domain-containing protein 4 OS=Homo sapiens OX=9606 GN=KBTBD4 PE=1 SV=3	1	39	39	39	1	0	0	1	2	1	1	3	1	1	2	2	0	0	1	3	4	0	2	0	1	0	0	0	0	3	2	1	0	1	1	0	0	0	0	0	0	0	0	0
sp|Q9NVX2|NLE1_HUMAN	sp|Q9NVX2|NLE1_HUMAN	51	51	51	sp|Q9NVX2|NLE1_HUMAN Notchless protein homolog 1 OS=Homo sapiens OX=9606 GN=NLE1 PE=1 SV=4	1	51	51	51	0	1	1	1	0	2	1	2	0	2	1	3	1	0	0	1	0	2	1	1	0	1	0	1	1	1	11	3	10	6	3	2	1	2	0	1	0	2	1	2
sp|Q9NVU7|SDA1_HUMAN	sp|Q9NVU7|SDA1_HUMAN	89	89	89	sp|Q9NVU7|SDA1_HUMAN Protein SDA1 homolog OS=Homo sapiens OX=9606 GN=SDAD1 PE=1 SV=3	1	89	89	89	5	1	2	6	6	3	1	3	2	1	3	3	3	1	3	2	2	4	3	2	1	1	1	2	4	1	2	1	2	0	3	4	0	3	1	3	2	2	4	2
sp|Q9NVU0|RPC5_HUMAN	sp|Q9NVU0|RPC5_HUMAN	77	77	77	sp|Q9NVU0|RPC5_HUMAN DNA-directed RNA polymerase III subunit RPC5 OS=Homo sapiens OX=9606 GN=POLR3E PE=1 SV=1	1	77	77	77	2	0	0	3	4	5	5	1	0	3	2	2	2	5	2	1	2	0	2	1	0	0	2	1	2	1	3	0	1	2	4	1	2	0	2	0	0	2	1	1
sp|Q9NVT9|ARMC1_HUMAN	sp|Q9NVT9|ARMC1_HUMAN	23	23	23	sp|Q9NVT9|ARMC1_HUMAN Armadillo repeat-containing protein 1 OS=Homo sapiens OX=9606 GN=ARMC1 PE=1 SV=1	1	23	23	23	0	0	0	0	2	1	0	1	0	0	0	0	2	0	4	3	0	1	0	1	0	2	0	1	0	0	2	0	1	0	0	2	0	0	0	0	0	0	0	0
sp|Q9NVS9|PNPO_HUMAN	sp|Q9NVS9|PNPO_HUMAN	38	38	38	sp|Q9NVS9|PNPO_HUMAN Pyridoxine-5-phosphate oxidase OS=Homo sapiens OX=9606 GN=PNPO PE=1 SV=1	1	38	38	38	2	0	0	0	1	1	0	0	1	0	0	2	1	2	2	0	0	2	2	0	1	14	13	5	3	2	2	1	0	1	0	1	1	0	0	0	0	0	0	0
sp|Q9NVS2|RT18A_HUMAN	sp|Q9NVS2|RT18A_HUMAN	37	37	37	sp|Q9NVS2|RT18A_HUMAN 39S ribosomal protein S18a, mitochondrial OS=Homo sapiens OX=9606 GN=MRPS18A PE=1 SV=1	1	37	37	37	0	0	0	1	4	6	5	2	3	1	0	1	1	0	0	0	1	0	3	2	3	1	2	0	1	2	0	0	1	2	0	3	0	2	2	1	1	0	0	0
sp|Q9NVR5|KTU_HUMAN	sp|Q9NVR5|KTU_HUMAN	76	76	76	sp|Q9NVR5|KTU_HUMAN Protein kintoun OS=Homo sapiens OX=9606 GN=DNAAF2 PE=1 SV=2	1	76	76	76	4	1	0	1	5	1	3	2	5	1	4	7	5	4	5	7	3	2	1	4	0	4	4	2	1	5	0	1	2	2	4	2	2	5	2	1	3	4	2	3
sp|Q9NVQ4|FAIM1_HUMAN	sp|Q9NVQ4|FAIM1_HUMAN	22	22	22	sp|Q9NVQ4|FAIM1_HUMAN Fas apoptotic inhibitory molecule 1 OS=Homo sapiens OX=9606 GN=FAIM PE=1 SV=1	1	22	22	22	0	0	1	0	0	2	0	0	0	0	1	0	0	1	0	0	0	1	0	1	0	0	0	0	0	0	1	0	2	3	7	1	1	0	1	0	0	0	0	0
sp|Q9NVP2|ASF1B_HUMAN	sp|Q9NVP2|ASF1B_HUMAN	15	15	14	sp|Q9NVP2|ASF1B_HUMAN Histone chaperone ASF1B OS=Homo sapiens OX=9606 GN=ASF1B PE=1 SV=1	1	15	15	14	0	0	0	1	2	0	1	1	0	0	0	3	2	0	1	0	0	0	0	1	1	1	0	0	0	0	1	0	1	0	0	1	2	0	1	0	1	0	0	0
sp|Q9NVP1|DDX18_HUMAN	sp|Q9NVP1|DDX18_HUMAN	87	87	87	sp|Q9NVP1|DDX18_HUMAN ATP-dependent RNA helicase DDX18 OS=Homo sapiens OX=9606 GN=DDX18 PE=1 SV=2	1	87	87	87	0	3	0	9	5	2	4	3	1	3	2	2	2	1	3	1	2	1	2	4	3	3	4	1	0	3	3	0	3	4	1	1	1	1	3	2	5	2	1	1
sp|Q9NVM9|INT13_HUMAN	sp|Q9NVM9|INT13_HUMAN	96	96	96	sp|Q9NVM9|INT13_HUMAN Integrator complex subunit 13 OS=Homo sapiens OX=9606 GN=INTS13 PE=1 SV=2	1	96	96	96	5	2	0	3	2	7	3	0	4	3	3	8	9	6	3	0	4	2	4	1	1	3	2	4	6	4	5	2	2	4	1	4	1	5	1	1	2	6	3	4
sp|Q9NVM6|DJC17_HUMAN	sp|Q9NVM6|DJC17_HUMAN	54	54	54	sp|Q9NVM6|DJC17_HUMAN DnaJ homolog subfamily C member 17 OS=Homo sapiens OX=9606 GN=DNAJC17 PE=1 SV=1	1	54	54	54	0	1	1	2	1	1	0	0	2	0	2	2	1	4	5	1	0	1	1	3	4	2	1	1	1	0	1	1	1	1	2	4	0	2	2	2	3	0	0	1
sp|Q9NVM4|ANM7_HUMAN	sp|Q9NVM4|ANM7_HUMAN	49	49	49	sp|Q9NVM4|ANM7_HUMAN Protein arginine N-methyltransferase 7 OS=Homo sapiens OX=9606 GN=PRMT7 PE=1 SV=1	1	49	49	49	0	0	0	0	3	1	0	1	3	0	0	3	2	1	3	1	0	0	2	4	2	3	2	4	0	1	2	0	0	0	0	1	0	0	0	0	0	1	1	0
sp|Q9NVK5|FGOP2_HUMAN	sp|Q9NVK5|FGOP2_HUMAN	46	46	45	sp|Q9NVK5|FGOP2_HUMAN FGFR1 oncogene partner 2 OS=Homo sapiens OX=9606 GN=FGFR1OP2 PE=1 SV=1	1	46	46	45	1	0	0	1	1	2	0	1	0	0	2	1	3	4	4	0	1	1	1	2	1	1	3	3	0	1	0	0	0	1	0	1	1	0	0	0	1	1	1	0
sp|Q9NVJ2|ARL8B_HUMAN	sp|Q9NVJ2|ARL8B_HUMAN	28	13	13	sp|Q9NVJ2|ARL8B_HUMAN ADP-ribosylation factor-like protein 8B OS=Homo sapiens OX=9606 GN=ARL8B PE=1 SV=1	1	28	13	13	0	2	2	5	3	2	1	2	0	1	2	0	1	1	3	1	2	0	1	0	0	4	1	2	1	0	1	0	0	0	2	1	1	3	4	2	0	4	3	2
sp|Q9NVI1|FANCI_HUMAN	sp|Q9NVI1|FANCI_HUMAN	134	134	134	sp|Q9NVI1|FANCI_HUMAN Fanconi anemia group I protein OS=Homo sapiens OX=9606 GN=FANCI PE=1 SV=4	1	134	134	134	2	3	2	4	6	4	6	5	2	3	5	4	8	4	10	4	3	6	7	3	0	6	4	3	5	6	4	2	2	2	1	4	1	3	0	2	1	2	2	3
sp|Q9NVH6|TMLH_HUMAN	sp|Q9NVH6|TMLH_HUMAN	59	59	58	sp|Q9NVH6|TMLH_HUMAN Trimethyllysine dioxygenase, mitochondrial OS=Homo sapiens OX=9606 GN=TMLHE PE=1 SV=1	1	59	59	58	1	2	2	1	0	2	1	1	3	1	1	3	5	1	2	3	2	2	6	3	2	1	2	0	5	1	5	0	4	10	9	9	8	4	5	0	3	1	2	3
sp|Q9NVH2|INT7_HUMAN	sp|Q9NVH2|INT7_HUMAN	71	71	71	sp|Q9NVH2|INT7_HUMAN Integrator complex subunit 7 OS=Homo sapiens OX=9606 GN=INTS7 PE=1 SV=1	1	71	71	71	2	0	1	2	2	0	1	0	2	5	0	0	2	1	2	1	4	1	1	2	1	2	0	2	4	2	0	0	2	4	3	1	1	2	1	2	3	2	2	1
sp|Q9NVH0|EXD2_HUMAN	sp|Q9NVH0|EXD2_HUMAN	80	80	80	sp|Q9NVH0|EXD2_HUMAN Exonuclease 3-5 domain-containing protein 2 OS=Homo sapiens OX=9606 GN=EXD2 PE=1 SV=2	1	80	80	80	2	2	0	2	4	3	2	3	1	2	4	2	2	3	3	0	2	2	1	2	1	2	4	5	1	2	4	0	1	0	1	2	0	3	2	0	1	2	1	0
sp|Q9NVG8|TBC13_HUMAN	sp|Q9NVG8|TBC13_HUMAN	46	46	46	sp|Q9NVG8|TBC13_HUMAN TBC1 domain family member 13 OS=Homo sapiens OX=9606 GN=TBC1D13 PE=1 SV=3	1	46	46	46	0	1	0	1	3	0	2	0	0	1	3	1	4	1	1	2	2	1	1	1	0	4	9	2	1	0	1	1	1	0	0	1	2	0	2	1	1	0	1	0
sp|Q9NVE7|PANK4_HUMAN	sp|Q9NVE7|PANK4_HUMAN	77	77	77	sp|Q9NVE7|PANK4_HUMAN 4-phosphopantetheine phosphatase OS=Homo sapiens OX=9606 GN=PANK4 PE=1 SV=1	1	77	77	77	2	1	0	2	0	3	2	1	3	3	1	2	7	24	16	7	3	3	3	0	1	5	1	3	1	2	0	0	2	2	1	1	3	1	1	1	2	1	0	0
sp|Q9NVD7|PARVA_HUMAN	sp|Q9NVD7|PARVA_HUMAN	48	48	45	sp|Q9NVD7|PARVA_HUMAN Alpha-parvin OS=Homo sapiens OX=9606 GN=PARVA PE=1 SV=1	1	48	48	45	0	0	2	2	3	4	3	0	1	2	1	1	0	3	2	2	1	1	1	4	4	2	0	1	0	4	0	0	0	2	4	0	1	1	2	0	0	2	0	0
sp|Q9NVC3|S38A7_HUMAN	sp|Q9NVC3|S38A7_HUMAN	23	23	23	sp|Q9NVC3|S38A7_HUMAN Putative sodium-coupled neutral amino acid transporter 7 OS=Homo sapiens OX=9606 GN=SLC38A7 PE=1 SV=1	1	23	23	23	3	1	0	1	0	0	0	1	1	0	1	1	1	0	2	1	1	1	0	2	1	1	1	1	2	2	2	1	2	0	1	0	1	1	0	1	0	1	0	1
sp|Q9NVA4|T184C_HUMAN	sp|Q9NVA4|T184C_HUMAN	32	32	32	sp|Q9NVA4|T184C_HUMAN Transmembrane protein 184C OS=Homo sapiens OX=9606 GN=TMEM184C PE=1 SV=2	1	32	32	32	0	4	0	2	1	0	0	2	1	2	2	2	3	3	1	0	0	0	0	2	1	0	0	2	1	3	0	0	1	0	4	1	0	1	1	1	2	1	3	0
sp|Q9NVA2|SEP11_HUMAN	sp|Q9NVA2|SEP11_HUMAN	78	78	43	sp|Q9NVA2|SEP11_HUMAN Septin-11 OS=Homo sapiens OX=9606 GN=SEPTIN11 PE=1 SV=3	1	78	78	43	1	1	1	1	2	1	9	5	4	7	1	3	9	5	10	4	2	3	3	5	2	4	1	2	2	2	2	1	2	6	3	4	5	4	4	6	5	5	4	3
sp|Q9NV96|CC50A_HUMAN	sp|Q9NV96|CC50A_HUMAN	33	33	33	sp|Q9NV96|CC50A_HUMAN Cell cycle control protein 50A OS=Homo sapiens OX=9606 GN=TMEM30A PE=1 SV=1	1	33	33	33	1	2	1	4	1	3	1	0	1	4	1	2	1	4	0	1	2	2	2	0	0	0	2	0	0	0	0	1	2	0	1	0	4	0	0	1	1	1	0	0
sp|Q9NV92|NFIP2_HUMAN	sp|Q9NV92|NFIP2_HUMAN	19	19	19	sp|Q9NV92|NFIP2_HUMAN NEDD4 family-interacting protein 2 OS=Homo sapiens OX=9606 GN=NDFIP2 PE=1 SV=2	1	19	19	19	0	0	1	2	0	0	1	1	1	0	2	3	2	2	1	1	0	0	0	2	0	0	0	0	1	0	2	0	0	0	0	0	0	0	1	1	1	0	0	1
sp|Q9NV56|MRGBP_HUMAN	sp|Q9NV56|MRGBP_HUMAN	21	21	21	sp|Q9NV56|MRGBP_HUMAN MRG/MORF4L-binding protein OS=Homo sapiens OX=9606 GN=MRGBP PE=1 SV=1	1	21	21	21	1	0	0	0	0	2	1	2	0	3	4	4	0	0	1	5	2	0	1	0	0	2	0	1	0	0	0	0	0	2	0	2	0	0	1	0	1	1	0	0
sp|Q9NV35|NUD15_HUMAN	sp|Q9NV35|NUD15_HUMAN	17	17	17	sp|Q9NV35|NUD15_HUMAN Nucleotide triphosphate diphosphatase NUDT15 OS=Homo sapiens OX=9606 GN=NUDT15 PE=1 SV=1	1	17	17	17	0	0	0	0	0	0	0	0	0	0	1	0	1	0	0	0	1	0	1	0	0	1	0	3	6	5	2	0	0	1	0	0	0	0	0	0	1	0	1	0
sp|Q9NUY8|TBC23_HUMAN	sp|Q9NUY8|TBC23_HUMAN	57	57	57	sp|Q9NUY8|TBC23_HUMAN TBC1 domain family member 23 OS=Homo sapiens OX=9606 GN=TBC1D23 PE=1 SV=3	1	57	57	57	1	0	2	4	4	2	1	0	2	4	0	0	6	4	11	12	6	4	0	1	1	3	1	2	1	2	4	0	3	2	0	1	0	0	1	0	0	1	0	3
sp|Q9NUU7|DD19A_HUMAN	sp|Q9NUU7|DD19A_HUMAN	60	8	8	sp|Q9NUU7|DD19A_HUMAN ATP-dependent RNA helicase DDX19A OS=Homo sapiens OX=9606 GN=DDX19A PE=1 SV=1	1	60	8	8	0	0	0	5	8	6	6	2	6	3	4	2	4	0	2	3	3	2	4	4	2	6	4	5	0	3	0	3	3	1	0	1	5	1	2	0	1	2	1	2
sp|Q9NUS5|AP5S1_HUMAN	sp|Q9NUS5|AP5S1_HUMAN	23	23	23	sp|Q9NUS5|AP5S1_HUMAN AP-5 complex subunit sigma-1 OS=Homo sapiens OX=9606 GN=AP5S1 PE=1 SV=1	1	23	23	23	2	0	1	1	0	0	0	0	1	2	2	1	0	1	2	1	1	1	0	1	1	0	2	1	0	0	1	0	1	2	1	0	0	1	1	0	0	0	0	0
sp|Q9NUQ9|CYRIB_HUMAN	sp|Q9NUQ9|CYRIB_HUMAN	44	39	39	sp|Q9NUQ9|CYRIB_HUMAN CYFIP-related Rac1 interactor B OS=Homo sapiens OX=9606 GN=CYRIB PE=1 SV=1	1	44	39	39	0	1	0	1	0	0	1	1	1	0	0	2	0	2	1	3	1	2	0	1	1	0	1	1	10	11	9	1	0	1	0	1	1	0	0	0	0	0	0	1
sp|Q9NUQ8|ABCF3_HUMAN	sp|Q9NUQ8|ABCF3_HUMAN	86	86	86	sp|Q9NUQ8|ABCF3_HUMAN ATP-binding cassette sub-family F member 3 OS=Homo sapiens OX=9606 GN=ABCF3 PE=1 SV=2	1	86	86	86	1	1	0	2	2	6	1	5	1	4	4	3	3	0	1	8	16	4	3	2	1	3	3	5	5	3	3	2	6	1	0	7	5	6	2	5	4	3	2	2
sp|Q9NUQ6|SPS2L_HUMAN	sp|Q9NUQ6|SPS2L_HUMAN	85	85	83	sp|Q9NUQ6|SPS2L_HUMAN SPATS2-like protein OS=Homo sapiens OX=9606 GN=SPATS2L PE=1 SV=2	1	85	85	83	0	1	1	13	12	2	4	3	3	2	4	5	2	3	5	6	4	2	1	3	3	0	3	2	4	1	1	0	2	0	1	3	2	1	1	0	3	5	1	1
sp|Q9NUQ3|TXLNG_HUMAN	sp|Q9NUQ3|TXLNG_HUMAN	97	97	87	sp|Q9NUQ3|TXLNG_HUMAN Gamma-taxilin OS=Homo sapiens OX=9606 GN=TXLNG PE=1 SV=2	1	97	97	87	1	0	1	1	2	1	3	3	2	2	7	11	2	4	3	5	3	1	2	3	3	3	3	1	1	4	3	0	3	3	1	1	1	1	3	4	1	0	0	1
sp|Q9NUP9|LIN7C_HUMAN	sp|Q9NUP9|LIN7C_HUMAN	15	14	13	sp|Q9NUP9|LIN7C_HUMAN Protein lin-7 homolog C OS=Homo sapiens OX=9606 GN=LIN7C PE=1 SV=1	1	15	14	13	0	0	0	0	0	1	1	0	0	1	0	0	0	0	2	1	1	1	1	1	1	0	0	0	1	1	1	1	0	0	1	2	0	0	0	0	0	1	0	0
sp|Q9NUP7|TRM13_HUMAN	sp|Q9NUP7|TRM13_HUMAN	61	61	60	sp|Q9NUP7|TRM13_HUMAN tRNA:m(4)X modification enzyme TRM13 homolog OS=Homo sapiens OX=9606 GN=TRMT13 PE=1 SV=2	1	61	61	60	0	1	0	3	4	3	1	3	1	0	1	1	1	2	3	6	1	3	0	0	1	4	1	0	4	2	4	1	0	2	3	3	1	0	2	0	1	0	2	2
sp|Q9NUN5|LMBD1_HUMAN	sp|Q9NUN5|LMBD1_HUMAN	32	32	32	sp|Q9NUN5|LMBD1_HUMAN Lysosomal cobalamin transport escort protein LMBD1 OS=Homo sapiens OX=9606 GN=LMBRD1 PE=1 SV=1	1	32	32	32	2	0	0	2	3	1	1	1	1	1	1	0	0	1	1	1	2	1	0	0	0	3	1	1	1	1	1	0	3	1	0	0	0	0	0	0	1	0	0	1
sp|Q9NUM4|T106B_HUMAN	sp|Q9NUM4|T106B_HUMAN	21	21	21	sp|Q9NUM4|T106B_HUMAN Transmembrane protein 106B OS=Homo sapiens OX=9606 GN=TMEM106B PE=1 SV=2	1	21	21	21	0	1	2	7	1	0	0	0	0	0	0	0	0	0	0	0	0	0	0	1	0	1	1	1	0	1	1	0	0	1	3	1	1	0	0	0	0	1	1	0
sp|Q9NUL7|DDX28_HUMAN	sp|Q9NUL7|DDX28_HUMAN	62	62	62	sp|Q9NUL7|DDX28_HUMAN Probable ATP-dependent RNA helicase DDX28 OS=Homo sapiens OX=9606 GN=DDX28 PE=1 SV=2	1	62	62	62	1	0	2	2	10	4	2	3	1	4	3	4	3	2	2	1	1	2	0	0	1	1	2	1	0	2	3	2	0	1	1	3	0	3	2	2	1	0	1	0
sp|Q9NUL5|SHFL_HUMAN	sp|Q9NUL5|SHFL_HUMAN	45	45	45	sp|Q9NUL5|SHFL_HUMAN Shiftless antiviral inhibitor of ribosomal frameshifting protein OS=Homo sapiens OX=9606 GN=SHFL PE=1 SV=2	1	45	45	45	2	0	0	4	5	5	0	3	2	2	3	3	4	2	4	2	2	0	0	2	4	3	4	5	4	1	4	0	2	1	1	6	2	1	4	2	1	0	1	2
sp|Q9NUL3|STAU2_HUMAN	sp|Q9NUL3|STAU2_HUMAN	68	64	64	sp|Q9NUL3|STAU2_HUMAN Double-stranded RNA-binding protein Staufen homolog 2 OS=Homo sapiens OX=9606 GN=STAU2 PE=1 SV=2	1	68	64	64	0	0	1	7	3	4	2	2	0	5	0	0	1	1	0	3	2	1	1	2	4	1	0	2	0	1	1	0	2	0	2	0	0	1	1	1	3	1	0	0
sp|Q9NUJ1|ABHDA_HUMAN	sp|Q9NUJ1|ABHDA_HUMAN	30	30	30	sp|Q9NUJ1|ABHDA_HUMAN Palmitoyl-protein thioesterase ABHD10, mitochondrial OS=Homo sapiens OX=9606 GN=ABHD10 PE=1 SV=1	1	30	30	30	0	2	1	0	2	2	0	0	2	1	1	2	0	3	1	0	1	1	1	2	7	9	8	9	2	3	2	0	0	1	1	0	2	2	1	1	2	2	0	1
sp|Q9NUI1|DECR2_HUMAN	sp|Q9NUI1|DECR2_HUMAN	27	27	27	sp|Q9NUI1|DECR2_HUMAN Peroxisomal 2,4-dienoyl-CoA reductase [(3E)-enoyl-CoA-producing] OS=Homo sapiens OX=9606 GN=DECR2 PE=1 SV=1	1	27	27	27	0	0	0	1	1	1	0	0	1	1	0	0	1	1	1	1	0	0	0	1	0	1	0	0	1	0	0	0	1	0	0	1	1	1	0	1	1	1	0	2
sp|Q9NUG6|PDRG1_HUMAN	sp|Q9NUG6|PDRG1_HUMAN	22	22	22	sp|Q9NUG6|PDRG1_HUMAN p53 and DNA damage-regulated protein 1 OS=Homo sapiens OX=9606 GN=PDRG1 PE=1 SV=2	1	22	22	22	0	0	0	0	0	0	0	0	0	2	0	1	1	0	2	1	0	1	1	1	2	0	0	0	0	2	3	0	1	1	0	0	0	1	0	0	1	1	0	1
sp|Q9NUB1|ACS2L_HUMAN	sp|Q9NUB1|ACS2L_HUMAN	63	63	63	sp|Q9NUB1|ACS2L_HUMAN Acetyl-coenzyme A synthetase 2-like, mitochondrial OS=Homo sapiens OX=9606 GN=ACSS1 PE=1 SV=2	1	63	63	63	1	2	1	0	2	3	2	3	0	0	1	3	0	3	1	1	2	3	2	4	3	9	2	0	2	1	0	1	1	1	1	0	0	1	1	0	3	1	2	0
sp|Q9NU53|GINM1_HUMAN	sp|Q9NU53|GINM1_HUMAN	22	22	22	sp|Q9NU53|GINM1_HUMAN Glycoprotein integral membrane protein 1 OS=Homo sapiens OX=9606 GN=GINM1 PE=1 SV=1	1	22	22	22	0	0	2	4	1	2	1	0	2	1	2	2	0	0	0	0	1	0	1	1	0	1	0	0	0	0	1	1	1	0	1	0	0	0	0	0	0	1	1	1
sp|Q9NU23|LYRM2_HUMAN	sp|Q9NU23|LYRM2_HUMAN	19	19	19	sp|Q9NU23|LYRM2_HUMAN LYR motif-containing protein 2 OS=Homo sapiens OX=9606 GN=LYRM2 PE=1 SV=1	1	19	19	19	0	0	0	0	2	2	0	0	1	0	0	0	2	0	0	0	1	0	1	1	1	0	1	2	3	2	0	0	0	1	0	0	1	0	0	0	2	0	0	0
sp|Q9NTZ6|RBM12_HUMAN	sp|Q9NTZ6|RBM12_HUMAN	66	66	66	sp|Q9NTZ6|RBM12_HUMAN RNA-binding protein 12 OS=Homo sapiens OX=9606 GN=RBM12 PE=1 SV=1	1	66	66	66	0	1	0	1	2	1	1	4	3	11	15	16	10	7	8	8	9	2	2	1	2	4	1	4	4	1	3	2	5	3	5	2	4	3	6	0	2	4	1	3
sp|Q9NTX7|RN146_HUMAN	sp|Q9NTX7|RN146_HUMAN	31	31	31	sp|Q9NTX7|RN146_HUMAN E3 ubiquitin-protein ligase RNF146 OS=Homo sapiens OX=9606 GN=RNF146 PE=1 SV=1	1	31	31	31	2	0	0	2	0	2	0	0	2	0	0	0	3	0	1	3	0	0	0	2	2	1	1	1	0	1	0	0	0	0	2	0	0	3	2	0	0	0	0	0
sp|Q9NTX5|ECHD1_HUMAN	sp|Q9NTX5|ECHD1_HUMAN	28	28	28	sp|Q9NTX5|ECHD1_HUMAN Ethylmalonyl-CoA decarboxylase OS=Homo sapiens OX=9606 GN=ECHDC1 PE=1 SV=2	1	28	28	28	0	0	0	0	0	0	0	0	2	1	0	3	0	2	4	0	1	0	1	0	1	3	4	4	0	0	9	1	3	0	0	0	1	1	1	0	0	0	0	0
sp|Q9NTM9|CUTC_HUMAN	sp|Q9NTM9|CUTC_HUMAN	25	25	25	sp|Q9NTM9|CUTC_HUMAN Copper homeostasis protein cutC homolog OS=Homo sapiens OX=9606 GN=CUTC PE=1 SV=1	1	25	25	25	0	0	0	0	1	4	0	0	0	1	4	6	1	1	1	1	0	0	0	1	3	1	1	2	1	0	1	0	1	1	1	1	0	1	0	0	0	0	0	0
sp|Q9NTK5|OLA1_HUMAN	sp|Q9NTK5|OLA1_HUMAN	62	62	62	sp|Q9NTK5|OLA1_HUMAN Obg-like ATPase 1 OS=Homo sapiens OX=9606 GN=OLA1 PE=1 SV=2	1	62	62	62	1	1	1	1	3	5	0	2	1	2	1	3	2	2	5	5	14	19	14	11	3	0	5	5	8	5	4	0	2	2	2	1	3	2	1	0	1	1	0	1
sp|Q9NTJ5|SAC1_HUMAN	sp|Q9NTJ5|SAC1_HUMAN	56	56	56	sp|Q9NTJ5|SAC1_HUMAN Phosphatidylinositol-3-phosphatase SAC1 OS=Homo sapiens OX=9606 GN=SACM1L PE=1 SV=2	1	56	56	56	1	3	0	1	0	0	2	2	4	1	3	0	2	0	2	3	1	0	1	3	1	2	2	1	4	1	1	2	2	1	1	0	2	2	2	1	2	1	3	2
sp|Q9NTJ4|MA2C1_HUMAN	sp|Q9NTJ4|MA2C1_HUMAN	94	94	94	sp|Q9NTJ4|MA2C1_HUMAN Alpha-mannosidase 2C1 OS=Homo sapiens OX=9606 GN=MAN2C1 PE=1 SV=1	1	94	94	94	1	1	0	1	3	1	1	1	6	4	26	12	5	4	2	1	4	0	0	3	2	7	4	3	2	2	1	1	1	1	4	2	2	2	2	4	0	2	0	1
sp|Q9NTJ3|SMC4_HUMAN	sp|Q9NTJ3|SMC4_HUMAN	198	197	197	sp|Q9NTJ3|SMC4_HUMAN Structural maintenance of chromosomes protein 4 OS=Homo sapiens OX=9606 GN=SMC4 PE=1 SV=2	1	198	197	197	4	3	3	11	8	12	10	5	4	6	7	2	7	7	4	5	4	10	2	2	1	7	8	3	5	4	7	3	6	6	3	3	5	8	4	3	4	7	4	5
sp|Q9NTI5|PDS5B_HUMAN	sp|Q9NTI5|PDS5B_HUMAN	175	164	164	sp|Q9NTI5|PDS5B_HUMAN Sister chromatid cohesion protein PDS5 homolog B OS=Homo sapiens OX=9606 GN=PDS5B PE=1 SV=1	1	175	164	164	1	3	0	8	16	4	4	4	2	3	7	5	7	2	2	6	2	7	6	7	3	1	4	2	5	4	4	2	6	4	5	4	4	1	5	1	3	5	6	3
sp|Q9NT62|ATG3_HUMAN	sp|Q9NT62|ATG3_HUMAN	24	24	24	sp|Q9NT62|ATG3_HUMAN Ubiquitin-like-conjugating enzyme ATG3 OS=Homo sapiens OX=9606 GN=ATG3 PE=1 SV=1	1	24	24	24	0	0	0	1	2	3	1	1	1	1	3	1	1	0	1	2	2	4	6	1	1	1	1	1	1	1	0	1	0	1	0	0	1	1	0	1	1	0	1	0
sp|Q9NSY2|STAR5_HUMAN	sp|Q9NSY2|STAR5_HUMAN	24	24	24	sp|Q9NSY2|STAR5_HUMAN StAR-related lipid transfer protein 5 OS=Homo sapiens OX=9606 GN=STARD5 PE=1 SV=2	1	24	24	24	0	1	0	0	2	1	0	0	1	0	0	0	0	1	1	0	1	2	0	1	1	0	0	0	0	0	0	0	1	4	6	1	3	1	0	0	0	0	0	0
sp|Q9NSK0|KLC4_HUMAN	sp|Q9NSK0|KLC4_HUMAN	79	68	63	sp|Q9NSK0|KLC4_HUMAN Kinesin light chain 4 OS=Homo sapiens OX=9606 GN=KLC4 PE=1 SV=3	1	79	68	63	3	1	2	4	4	1	4	9	4	1	5	5	3	2	3	1	3	1	3	0	1	3	1	2	1	2	0	1	1	2	3	0	0	3	1	0	7	3	1	2
sp|Q9NSI2|F207A_HUMAN	sp|Q9NSI2|F207A_HUMAN	28	28	28	sp|Q9NSI2|F207A_HUMAN Protein FAM207A OS=Homo sapiens OX=9606 GN=FAM207A PE=1 SV=2	1	28	28	28	0	0	0	0	4	2	0	1	1	0	0	0	0	1	0	2	1	0	0	3	1	0	0	1	0	1	0	0	0	1	1	0	0	1	0	0	0	0	0	1
sp|Q9NSE4|SYIM_HUMAN	sp|Q9NSE4|SYIM_HUMAN	112	112	112	sp|Q9NSE4|SYIM_HUMAN Isoleucine--tRNA ligase, mitochondrial OS=Homo sapiens OX=9606 GN=IARS2 PE=1 SV=2	1	112	112	112	1	1	2	3	2	3	2	1	2	5	9	5	2	2	2	29	34	11	3	1	3	2	1	1	0	0	3	0	2	1	1	1	3	0	3	1	1	1	3	1
sp|Q9NSD9|SYFB_HUMAN	sp|Q9NSD9|SYFB_HUMAN	68	68	68	sp|Q9NSD9|SYFB_HUMAN Phenylalanine--tRNA ligase beta subunit OS=Homo sapiens OX=9606 GN=FARSB PE=1 SV=3	1	68	68	68	0	1	1	3	4	3	6	5	5	10	15	19	19	13	18	7	4	2	4	3	4	2	3	2	1	2	1	1	0	2	2	4	5	8	2	4	5	7	6	3
sp|Q9NSC5|HOME3_HUMAN	sp|Q9NSC5|HOME3_HUMAN	40	39	39	sp|Q9NSC5|HOME3_HUMAN Homer protein homolog 3 OS=Homo sapiens OX=9606 GN=HOMER3 PE=1 SV=2	1	40	39	39	1	1	1	1	1	2	2	2	1	2	2	1	1	2	1	0	0	3	2	2	0	2	1	2	0	0	1	0	2	0	0	1	2	1	1	1	3	1	0	2
sp|Q9NSB8|HOME2_HUMAN	sp|Q9NSB8|HOME2_HUMAN	60	60	57	sp|Q9NSB8|HOME2_HUMAN Homer protein homolog 2 OS=Homo sapiens OX=9606 GN=HOMER2 PE=1 SV=1	1	60	60	57	0	0	0	0	2	2	3	4	1	2	1	1	3	1	1	4	1	4	0	2	2	2	2	1	2	1	1	0	4	2	1	0	5	4	2	0	3	2	1	2
sp|Q9NSB4|KRT82_HUMAN;CON__Q9NSB4	sp|Q9NSB4|KRT82_HUMAN;CON__Q9NSB4	77;77	69;69	69;69	sp|Q9NSB4|KRT82_HUMAN Keratin, type II cuticular Hb2 OS=Homo sapiens OX=9606 GN=KRT82 PE=1 SV=3;	2	77	69	69	1	2	1	4	0	2	2	3	3	5	6	3	5	3	4	2	3	1	1	1	2	2	0	0	1	1	2	4	1	3	2	1	1	2	1	2	3	1	2	0
sp|Q9NSB2|KRT84_HUMAN;CON__Q6ISB0	sp|Q9NSB2|KRT84_HUMAN;CON__Q6ISB0	78;78	70;70	5;5	sp|Q9NSB2|KRT84_HUMAN Keratin, type II cuticular Hb4 OS=Homo sapiens OX=9606 GN=KRT84 PE=2 SV=2;	2	78	70	5	5	5	4	6	5	5	7	3	2	3	4	6	4	3	2	5	4	4	3	3	2	2	2	4	3	3	1	1	2	2	5	5	3	3	2	16	3	4	6	3
sp|Q9NSA3|CNBP1_HUMAN	sp|Q9NSA3|CNBP1_HUMAN	9	9	9	sp|Q9NSA3|CNBP1_HUMAN Beta-catenin-interacting protein 1 OS=Homo sapiens OX=9606 GN=CTNNBIP1 PE=1 SV=1	1	9	9	9	0	0	0	0	0	0	0	1	0	1	0	1	0	0	1	0	0	0	0	0	1	1	1	0	0	0	0	0	3	1	0	0	1	1	1	0	1	0	0	0
sp|Q9NS93|TM7S3_HUMAN	sp|Q9NS93|TM7S3_HUMAN	29	29	29	sp|Q9NS93|TM7S3_HUMAN Transmembrane 7 superfamily member 3 OS=Homo sapiens OX=9606 GN=TM7SF3 PE=2 SV=1	1	29	29	29	0	0	3	1	0	1	0	0	1	3	0	1	2	0	1	1	1	0	0	2	0	0	0	0	0	0	0	1	1	0	0	0	1	1	0	1	0	0	0	0
sp|Q9NS87|KIF15_HUMAN	sp|Q9NS87|KIF15_HUMAN	218	218	218	sp|Q9NS87|KIF15_HUMAN Kinesin-like protein KIF15 OS=Homo sapiens OX=9606 GN=KIF15 PE=1 SV=1	1	218	218	218	1	2	2	5	5	8	8	22	16	10	8	12	4	3	4	5	4	2	4	5	8	10	6	5	9	3	4	4	5	5	7	5	9	5	5	4	5	9	1	4
sp|Q9NS86|LANC2_HUMAN	sp|Q9NS86|LANC2_HUMAN	51	51	51	sp|Q9NS86|LANC2_HUMAN LanC-like protein 2 OS=Homo sapiens OX=9606 GN=LANCL2 PE=1 SV=1	1	51	51	51	1	0	0	1	1	0	4	0	0	9	5	3	2	2	5	4	5	3	1	3	6	2	4	6	4	4	4	2	4	5	3	2	3	2	1	3	2	1	0	1
sp|Q9NS69|TOM22_HUMAN	sp|Q9NS69|TOM22_HUMAN	12	12	12	sp|Q9NS69|TOM22_HUMAN Mitochondrial import receptor subunit TOM22 homolog OS=Homo sapiens OX=9606 GN=TOMM22 PE=1 SV=3	1	12	12	12	1	0	1	0	0	0	1	1	2	1	1	0	0	0	1	0	0	1	0	0	0	0	0	0	0	1	0	0	0	0	0	0	0	0	0	0	0	0	0	1
sp|Q9NS18|GLRX2_HUMAN	sp|Q9NS18|GLRX2_HUMAN	14	14	14	sp|Q9NS18|GLRX2_HUMAN Glutaredoxin-2, mitochondrial OS=Homo sapiens OX=9606 GN=GLRX2 PE=1 SV=1	1	14	14	14	1	1	0	0	1	0	1	1	1	0	2	2	0	0	0	0	0	1	0	1	0	0	1	2	0	1	0	0	0	3	4	0	0	0	0	1	1	0	0	0
sp|Q9NRZ7|PLCC_HUMAN	sp|Q9NRZ7|PLCC_HUMAN	37	37	37	sp|Q9NRZ7|PLCC_HUMAN 1-acyl-sn-glycerol-3-phosphate acyltransferase gamma OS=Homo sapiens OX=9606 GN=AGPAT3 PE=1 SV=1	1	37	37	37	0	0	0	0	4	1	0	0	1	1	2	0	0	2	0	1	1	0	2	1	0	0	3	3	1	3	0	1	0	0	1	0	0	0	1	1	0	0	2	0
sp|Q9NRY5|F1142_HUMAN	sp|Q9NRY5|F1142_HUMAN	59	59	59	sp|Q9NRY5|F1142_HUMAN Protein FAM114A2 OS=Homo sapiens OX=9606 GN=FAM114A2 PE=1 SV=4	1	59	59	59	1	0	0	3	0	2	1	0	1	1	2	4	8	3	3	1	1	1	2	0	0	1	1	2	1	2	1	0	1	1	0	1	1	0	1	1	2	0	0	2
sp|Q9NRY4|RHG35_HUMAN	sp|Q9NRY4|RHG35_HUMAN	172	172	171	sp|Q9NRY4|RHG35_HUMAN Rho GTPase-activating protein 35 OS=Homo sapiens OX=9606 GN=ARHGAP35 PE=1 SV=3	1	172	172	171	6	0	2	3	4	4	4	5	5	18	30	9	9	5	6	3	4	1	2	5	3	4	2	7	6	5	7	4	5	1	4	2	3	4	5	3	2	2	5	2
sp|Q9NRX5|SERC1_HUMAN	sp|Q9NRX5|SERC1_HUMAN	21	20	20	sp|Q9NRX5|SERC1_HUMAN Serine incorporator 1 OS=Homo sapiens OX=9606 GN=SERINC1 PE=1 SV=1	1	21	20	20	0	1	0	3	1	0	1	0	1	0	0	2	0	0	0	0	1	2	1	0	0	1	0	1	0	0	0	0	0	0	0	2	3	0	0	1	0	0	1	0
sp|Q9NRX4|PHP14_HUMAN	sp|Q9NRX4|PHP14_HUMAN	19	19	19	sp|Q9NRX4|PHP14_HUMAN 14 kDa phosphohistidine phosphatase OS=Homo sapiens OX=9606 GN=PHPT1 PE=1 SV=1	1	19	19	19	1	2	1	0	1	1	0	2	0	0	2	0	0	2	0	1	1	0	1	1	0	1	1	0	1	1	1	2	7	5	3	2	1	1	1	0	4	1	0	0
sp|Q9NRX2|RM17_HUMAN	sp|Q9NRX2|RM17_HUMAN	37	37	37	sp|Q9NRX2|RM17_HUMAN 39S ribosomal protein L17, mitochondrial OS=Homo sapiens OX=9606 GN=MRPL17 PE=1 SV=1	1	37	37	37	1	0	0	2	6	4	2	2	1	2	0	1	1	1	2	0	2	3	1	0	0	1	1	2	1	0	2	1	0	1	0	1	1	1	1	0	1	0	0	1
sp|Q9NRX1|PNO1_HUMAN	sp|Q9NRX1|PNO1_HUMAN	33	33	33	sp|Q9NRX1|PNO1_HUMAN RNA-binding protein PNO1 OS=Homo sapiens OX=9606 GN=PNO1 PE=1 SV=1	1	33	33	33	1	0	0	2	3	1	0	0	0	1	1	0	1	1	2	0	0	1	0	1	0	0	1	1	4	2	2	0	1	0	2	1	0	2	2	1	0	0	1	0
sp|Q9NRW7|VPS45_HUMAN	sp|Q9NRW7|VPS45_HUMAN	74	74	73	sp|Q9NRW7|VPS45_HUMAN Vacuolar protein sorting-associated protein 45 OS=Homo sapiens OX=9606 GN=VPS45 PE=1 SV=1	1	74	74	73	0	0	0	6	6	3	5	0	1	6	10	4	1	0	4	2	2	5	2	1	1	4	2	3	2	4	3	1	2	1	1	0	1	1	1	0	2	3	0	0
sp|Q9NRW1|RAB6B_HUMAN	sp|Q9NRW1|RAB6B_HUMAN	31	18	17	sp|Q9NRW1|RAB6B_HUMAN Ras-related protein Rab-6B OS=Homo sapiens OX=9606 GN=RAB6B PE=1 SV=1	1	31	18	17	1	3	1	1	2	1	2	3	2	1	1	3	2	2	3	1	6	2	0	1	2	1	1	3	5	3	1	1	2	0	2	1	2	2	1	1	2	3	1	2
sp|Q9NRV9|HEBP1_HUMAN	sp|Q9NRV9|HEBP1_HUMAN	33	33	33	sp|Q9NRV9|HEBP1_HUMAN Heme-binding protein 1 OS=Homo sapiens OX=9606 GN=HEBP1 PE=1 SV=1	1	33	33	33	0	0	0	0	0	2	1	1	0	0	0	2	1	1	1	3	0	0	0	0	1	2	0	1	0	0	0	0	3	9	8	7	6	6	3	5	5	3	0	3
sp|Q9NRS6|SNX15_HUMAN	sp|Q9NRS6|SNX15_HUMAN	35	35	35	sp|Q9NRS6|SNX15_HUMAN Sorting nexin-15 OS=Homo sapiens OX=9606 GN=SNX15 PE=1 SV=1	1	35	35	35	1	1	0	2	2	2	1	0	0	0	1	1	2	0	1	1	0	7	3	0	1	1	0	0	1	0	2	1	1	2	0	0	1	1	1	3	0	1	0	0
sp|Q9NRR5|UBQL4_HUMAN	sp|Q9NRR5|UBQL4_HUMAN	36	36	30	sp|Q9NRR5|UBQL4_HUMAN Ubiquilin-4 OS=Homo sapiens OX=9606 GN=UBQLN4 PE=1 SV=2	1	36	36	30	1	1	0	0	2	1	0	1	2	4	5	4	3	4	10	10	11	7	7	2	3	3	2	5	4	5	5	1	6	5	5	9	4	2	3	2	2	3	3	1
sp|Q9NRR3|C42S2_HUMAN	sp|Q9NRR3|C42S2_HUMAN	7	7	7	sp|Q9NRR3|C42S2_HUMAN CDC42 small effector protein 2 OS=Homo sapiens OX=9606 GN=CDC42SE2 PE=1 SV=1	1	7	7	7	0	0	0	0	0	0	0	0	2	0	0	0	1	0	0	0	0	0	0	0	0	0	0	0	0	0	0	0	1	1	0	0	0	0	0	0	0	0	0	0
sp|Q9NRP2|COXM2_HUMAN	sp|Q9NRP2|COXM2_HUMAN	13	13	13	sp|Q9NRP2|COXM2_HUMAN COX assembly mitochondrial protein 2 homolog OS=Homo sapiens OX=9606 GN=CMC2 PE=1 SV=1	1	13	13	13	1	0	0	1	0	0	0	0	1	0	0	0	0	0	0	0	0	1	0	1	0	2	1	3	0	1	1	1	0	2	1	1	0	1	2	0	4	0	0	1
sp|Q9NRP0|OSTC_HUMAN	sp|Q9NRP0|OSTC_HUMAN	11	11	11	sp|Q9NRP0|OSTC_HUMAN Oligosaccharyltransferase complex subunit OSTC OS=Homo sapiens OX=9606 GN=OSTC PE=1 SV=1	1	11	11	11	1	0	0	0	1	0	0	1	0	1	0	0	0	0	0	0	1	0	0	0	0	0	0	0	1	0	0	0	0	0	0	1	0	0	0	0	0	0	1	0
sp|Q9NRN9|METL5_HUMAN	sp|Q9NRN9|METL5_HUMAN	23	23	23	sp|Q9NRN9|METL5_HUMAN rRNA N6-adenosine-methyltransferase METTL5 OS=Homo sapiens OX=9606 GN=METTL5 PE=1 SV=1	1	23	23	23	1	1	0	0	1	1	0	0	1	0	1	1	0	0	0	1	0	1	0	0	1	1	0	0	4	7	5	0	3	1	0	1	1	0	1	0	0	0	1	0
sp|Q9NRN7|ADPPT_HUMAN	sp|Q9NRN7|ADPPT_HUMAN	37	37	37	sp|Q9NRN7|ADPPT_HUMAN L-aminoadipate-semialdehyde dehydrogenase-phosphopantetheinyl transferase OS=Homo sapiens OX=9606 GN=AASDHPPT PE=1 SV=2	1	37	37	37	0	0	1	1	0	0	2	0	0	2	0	1	1	1	1	2	3	0	1	2	1	0	0	1	3	8	5	1	0	0	0	0	0	0	1	1	2	3	0	1
sp|Q9NRM2|ZN277_HUMAN	sp|Q9NRM2|ZN277_HUMAN	55	55	55	sp|Q9NRM2|ZN277_HUMAN Zinc finger protein 277 OS=Homo sapiens OX=9606 GN=ZNF277 PE=1 SV=2	1	55	55	55	2	1	0	3	6	4	4	4	1	1	2	1	1	4	4	2	2	8	1	3	3	4	3	4	1	2	1	0	3	0	0	2	2	1	1	1	1	2	3	4
sp|Q9NRL3|STRN4_HUMAN	sp|Q9NRL3|STRN4_HUMAN	64	59	56	sp|Q9NRL3|STRN4_HUMAN Striatin-4 OS=Homo sapiens OX=9606 GN=STRN4 PE=1 SV=2	1	64	59	56	2	0	0	1	3	5	5	4	2	2	4	5	2	4	9	3	2	2	4	1	1	1	0	1	0	0	1	0	0	2	1	1	0	1	1	0	1	3	1	1
sp|Q9NRG4|SMYD2_HUMAN	sp|Q9NRG4|SMYD2_HUMAN	52	52	52	sp|Q9NRG4|SMYD2_HUMAN N-lysine methyltransferase SMYD2 OS=Homo sapiens OX=9606 GN=SMYD2 PE=1 SV=2	1	52	52	52	0	0	0	1	5	2	2	4	4	2	2	1	1	0	1	1	0	1	2	2	5	1	1	3	1	1	1	0	1	0	0	2	0	1	1	1	1	1	0	1
sp|Q9NRG1|PRDC1_HUMAN	sp|Q9NRG1|PRDC1_HUMAN	23	22	22	sp|Q9NRG1|PRDC1_HUMAN Phosphoribosyltransferase domain-containing protein 1 OS=Homo sapiens OX=9606 GN=PRTFDC1 PE=1 SV=1	1	23	22	22	1	0	0	1	1	0	0	1	0	0	1	0	0	1	1	0	0	1	0	0	3	3	0	0	1	0	1	0	0	0	1	2	0	2	0	0	0	0	0	1
sp|Q9NRG0|CHRC1_HUMAN	sp|Q9NRG0|CHRC1_HUMAN	18	18	18	sp|Q9NRG0|CHRC1_HUMAN Chromatin accessibility complex protein 1 OS=Homo sapiens OX=9606 GN=CHRAC1 PE=1 SV=1	1	18	18	18	1	1	0	1	3	3	2	0	2	2	2	3	2	2	1	2	3	1	0	5	4	2	3	1	1	4	1	1	1	3	4	2	1	2	2	2	3	2	1	1
sp|Q9NRF9|DPOE3_HUMAN	sp|Q9NRF9|DPOE3_HUMAN	23	23	23	sp|Q9NRF9|DPOE3_HUMAN DNA polymerase epsilon subunit 3 OS=Homo sapiens OX=9606 GN=POLE3 PE=1 SV=1	1	23	23	23	4	0	0	2	0	1	2	2	3	3	2	2	1	0	5	5	4	2	3	5	5	5	4	4	1	2	0	0	2	3	3	1	3	2	2	1	2	3	0	0
sp|Q9NRF8|PYRG2_HUMAN	sp|Q9NRF8|PYRG2_HUMAN	73	73	70	sp|Q9NRF8|PYRG2_HUMAN CTP synthase 2 OS=Homo sapiens OX=9606 GN=CTPS2 PE=1 SV=1	1	73	73	70	1	0	1	2	3	1	1	1	1	1	3	6	2	4	24	21	14	4	3	4	5	5	5	5	0	8	1	1	2	3	4	1	3	1	0	0	0	1	1	3
sp|Q9NRD1|FBX6_HUMAN	sp|Q9NRD1|FBX6_HUMAN	39	39	36	sp|Q9NRD1|FBX6_HUMAN F-box only protein 6 OS=Homo sapiens OX=9606 GN=FBXO6 PE=1 SV=1	1	39	39	36	0	1	1	1	0	2	0	3	1	4	6	7	4	5	2	3	0	0	1	0	2	4	3	2	0	0	3	3	1	1	1	1	0	0	1	0	1	1	1	0
sp|Q9NRA8|4ET_HUMAN	sp|Q9NRA8|4ET_HUMAN	88	87	87	sp|Q9NRA8|4ET_HUMAN Eukaryotic translation initiation factor 4E transporter OS=Homo sapiens OX=9606 GN=EIF4ENIF1 PE=1 SV=2	1	88	87	87	1	0	0	3	2	4	2	1	5	3	4	2	3	2	7	2	1	2	1	5	2	1	1	1	2	0	2	2	2	1	1	2	3	2	2	3	3	0	4	2
sp|Q9NR56|MBNL1_HUMAN	sp|Q9NR56|MBNL1_HUMAN	35	35	17	sp|Q9NR56|MBNL1_HUMAN Muscleblind-like protein 1 OS=Homo sapiens OX=9606 GN=MBNL1 PE=1 SV=2	1	35	35	17	0	1	0	1	0	0	0	0	0	1	6	7	1	3	4	7	4	2	4	0	0	0	0	1	2	2	0	0	0	3	3	2	3	0	1	0	0	1	3	2
sp|Q9NR50|EI2BG_HUMAN	sp|Q9NR50|EI2BG_HUMAN	59	59	59	sp|Q9NR50|EI2BG_HUMAN Translation initiation factor eIF-2B subunit gamma OS=Homo sapiens OX=9606 GN=EIF2B3 PE=1 SV=1	1	59	59	59	0	0	2	9	6	2	5	1	2	3	1	2	3	3	3	0	2	2	3	2	0	0	2	2	1	0	1	0	0	1	0	3	0	0	1	1	1	1	1	0
sp|Q9NR46|SHLB2_HUMAN	sp|Q9NR46|SHLB2_HUMAN	49	49	48	sp|Q9NR46|SHLB2_HUMAN Endophilin-B2 OS=Homo sapiens OX=9606 GN=SH3GLB2 PE=1 SV=1	1	49	49	48	0	1	1	3	9	1	4	1	2	2	5	6	11	10	9	8	8	8	4	1	0	1	2	2	0	0	5	1	1	0	0	7	3	5	3	2	2	2	1	4
sp|Q9NR45|SIAS_HUMAN	sp|Q9NR45|SIAS_HUMAN	48	48	48	sp|Q9NR45|SIAS_HUMAN Sialic acid synthase OS=Homo sapiens OX=9606 GN=NANS PE=1 SV=2	1	48	48	48	1	1	0	0	0	2	0	1	1	1	0	2	0	0	1	2	1	2	9	15	10	2	1	0	1	1	0	0	1	0	1	1	1	1	0	2	1	1	1	0
sp|Q9NR33|DPOE4_HUMAN	sp|Q9NR33|DPOE4_HUMAN	15	15	15	sp|Q9NR33|DPOE4_HUMAN DNA polymerase epsilon subunit 4 OS=Homo sapiens OX=9606 GN=POLE4 PE=1 SV=2	1	15	15	15	1	0	1	0	1	0	1	1	2	0	0	1	0	2	0	1	1	1	2	3	5	1	1	1	1	2	0	0	0	0	0	0	0	0	0	0	0	0	0	0
sp|Q9NR31|SAR1A_HUMAN	sp|Q9NR31|SAR1A_HUMAN	24	24	18	sp|Q9NR31|SAR1A_HUMAN GTP-binding protein SAR1a OS=Homo sapiens OX=9606 GN=SAR1A PE=1 SV=1	1	24	24	18	0	1	0	1	2	3	2	0	2	1	3	0	1	0	1	3	2	0	0	0	0	1	1	0	0	0	0	0	0	3	4	4	4	2	1	2	2	2	1	1
sp|Q9NR30|DDX21_HUMAN	sp|Q9NR30|DDX21_HUMAN	98	98	95	sp|Q9NR30|DDX21_HUMAN Nucleolar RNA helicase 2 OS=Homo sapiens OX=9606 GN=DDX21 PE=1 SV=5	1	98	98	95	0	1	0	8	4	4	4	1	2	3	6	1	2	3	1	2	0	2	5	1	2	1	1	2	1	2	2	1	0	1	1	1	1	3	1	0	1	2	2	1
sp|Q9NR28|DBLOH_HUMAN	sp|Q9NR28|DBLOH_HUMAN	28	28	28	sp|Q9NR28|DBLOH_HUMAN Diablo homolog, mitochondrial OS=Homo sapiens OX=9606 GN=DIABLO PE=1 SV=1	1	28	28	28	2	1	0	2	4	1	2	0	1	8	5	4	4	2	4	8	7	4	1	0	0	2	0	0	1	0	0	0	3	2	0	2	1	1	0	0	0	2	0	1
sp|Q9NR19|ACSA_HUMAN	sp|Q9NR19|ACSA_HUMAN	69	69	69	sp|Q9NR19|ACSA_HUMAN Acetyl-coenzyme A synthetase, cytoplasmic OS=Homo sapiens OX=9606 GN=ACSS2 PE=1 SV=1	1	69	69	69	0	0	1	1	1	2	1	3	2	1	4	2	2	3	1	1	4	3	1	5	15	8	2	3	0	1	1	1	0	1	3	1	3	3	2	1	0	1	2	3
sp|Q9NR12|PDLI7_HUMAN	sp|Q9NR12|PDLI7_HUMAN	57	57	56	sp|Q9NR12|PDLI7_HUMAN PDZ and LIM domain protein 7 OS=Homo sapiens OX=9606 GN=PDLIM7 PE=1 SV=1	1	57	57	56	1	3	1	1	5	0	1	3	1	1	1	2	0	1	1	2	3	2	5	3	2	3	3	6	0	3	2	0	3	4	3	0	3	4	2	0	1	1	0	0
sp|Q9NR11|ZN302_HUMAN	sp|Q9NR11|ZN302_HUMAN	58	58	45	sp|Q9NR11|ZN302_HUMAN Zinc finger protein 302 OS=Homo sapiens OX=9606 GN=ZNF302 PE=1 SV=1	1	58	58	45	1	1	1	1	1	3	1	0	0	2	2	2	4	2	4	2	3	5	3	2	1	0	1	3	3	3	1	1	2	1	1	3	0	0	0	1	0	2	1	1
sp|Q9NR09|BIRC6_HUMAN	sp|Q9NR09|BIRC6_HUMAN	275	275	274	sp|Q9NR09|BIRC6_HUMAN Baculoviral IAP repeat-containing protein 6 OS=Homo sapiens OX=9606 GN=BIRC6 PE=1 SV=2	1	275	275	274	4	2	1	10	14	13	12	6	7	6	12	12	11	10	4	9	4	8	5	4	5	9	6	6	6	5	8	2	12	4	7	7	5	7	1	2	6	4	5	3
sp|Q9NQZ5|STAR7_HUMAN	sp|Q9NQZ5|STAR7_HUMAN	56	56	56	sp|Q9NQZ5|STAR7_HUMAN StAR-related lipid transfer protein 7, mitochondrial OS=Homo sapiens OX=9606 GN=STARD7 PE=1 SV=2	1	56	56	56	1	0	1	3	1	1	1	2	3	2	0	1	2	3	3	0	3	2	0	1	0	2	0	0	2	3	4	0	2	1	2	0	1	1	1	1	2	0	0	0
sp|Q9NQX4|MYO5C_HUMAN	sp|Q9NQX4|MYO5C_HUMAN	240	229	228	sp|Q9NQX4|MYO5C_HUMAN Unconventional myosin-Vc OS=Homo sapiens OX=9606 GN=MYO5C PE=1 SV=2	1	240	229	228	7	4	1	7	14	7	4	14	8	10	6	2	7	5	12	7	4	5	7	12	5	7	6	10	7	8	5	4	6	4	9	5	6	3	4	6	4	4	4	4
sp|Q9NQX3|GEPH_HUMAN	sp|Q9NQX3|GEPH_HUMAN	70	70	70	sp|Q9NQX3|GEPH_HUMAN Gephyrin OS=Homo sapiens OX=9606 GN=GPHN PE=1 SV=1	1	70	70	70	3	0	0	3	4	12	19	15	9	6	3	1	0	0	1	4	1	2	1	1	2	2	2	0	0	0	1	0	1	2	0	0	2	0	1	1	1	1	1	1
sp|Q9NQW7|XPP1_HUMAN	sp|Q9NQW7|XPP1_HUMAN	72	71	71	sp|Q9NQW7|XPP1_HUMAN Xaa-Pro aminopeptidase 1 OS=Homo sapiens OX=9606 GN=XPNPEP1 PE=1 SV=3	1	72	71	71	1	1	0	3	3	2	0	2	2	4	6	4	3	5	22	24	15	7	2	2	1	3	2	1	2	1	1	1	1	2	1	2	2	1	1	2	0	2	0	1
sp|Q9NQV5|PRD11_HUMAN	sp|Q9NQV5|PRD11_HUMAN	65	65	65	sp|Q9NQV5|PRD11_HUMAN PR domain-containing protein 11 OS=Homo sapiens OX=9606 GN=PRDM11 PE=1 SV=2	1	65	65	65	1	0	0	2	2	1	3	1	1	1	1	2	4	0	4	1	3	3	0	4	1	2	3	2	3	1	1	1	1	0	2	0	1	2	1	1	3	1	1	1
sp|Q9NQU5|PAK6_HUMAN	sp|Q9NQU5|PAK6_HUMAN	50	47	47	sp|Q9NQU5|PAK6_HUMAN Serine/threonine-protein kinase PAK 6 OS=Homo sapiens OX=9606 GN=PAK6 PE=1 SV=1	1	50	47	47	0	1	2	2	0	2	0	0	2	2	2	1	0	0	1	1	6	2	1	0	0	3	1	2	0	0	0	0	2	1	1	3	0	1	0	1	0	0	0	2
sp|Q9NQT8|KI13B_HUMAN	sp|Q9NQT8|KI13B_HUMAN	178	178	167	sp|Q9NQT8|KI13B_HUMAN Kinesin-like protein KIF13B OS=Homo sapiens OX=9606 GN=KIF13B PE=1 SV=2	1	178	178	167	3	1	1	5	6	6	7	5	11	2	8	8	9	5	3	6	7	6	4	2	9	4	6	3	5	4	4	2	1	5	2	3	5	2	3	2	7	5	5	7
sp|Q9NQT5|EXOS3_HUMAN	sp|Q9NQT5|EXOS3_HUMAN	32	32	32	sp|Q9NQT5|EXOS3_HUMAN Exosome complex component RRP40 OS=Homo sapiens OX=9606 GN=EXOSC3 PE=1 SV=3	1	32	32	32	0	0	0	7	4	3	2	1	1	2	1	0	0	1	0	3	1	3	0	0	1	0	2	0	2	3	2	0	0	2	1	0	1	0	1	1	1	0	1	2
sp|Q9NQT4|EXOS5_HUMAN	sp|Q9NQT4|EXOS5_HUMAN	24	24	24	sp|Q9NQT4|EXOS5_HUMAN Exosome complex component RRP46 OS=Homo sapiens OX=9606 GN=EXOSC5 PE=1 SV=1	1	24	24	24	0	0	0	2	1	1	1	2	1	0	1	0	0	0	1	0	0	0	0	0	0	0	0	1	0	0	1	0	0	2	0	2	0	0	1	0	0	0	0	1
sp|Q9NQS1|AVEN_HUMAN	sp|Q9NQS1|AVEN_HUMAN	44	44	44	sp|Q9NQS1|AVEN_HUMAN Cell death regulator Aven OS=Homo sapiens OX=9606 GN=AVEN PE=1 SV=1	1	44	44	44	0	1	1	0	1	1	1	0	1	2	5	1	1	1	0	1	1	0	3	2	0	1	1	1	1	1	1	0	1	1	2	0	1	0	0	2	0	2	0	1
sp|Q9NQR4|NIT2_HUMAN	sp|Q9NQR4|NIT2_HUMAN	30	30	30	sp|Q9NQR4|NIT2_HUMAN Omega-amidase NIT2 OS=Homo sapiens OX=9606 GN=NIT2 PE=1 SV=1	1	30	30	30	0	1	0	0	0	1	2	0	1	2	1	1	0	0	0	1	0	0	2	1	0	1	4	10	14	10	12	7	6	3	0	1	3	0	0	1	0	0	1	0
sp|Q9NQP4|PFD4_HUMAN	sp|Q9NQP4|PFD4_HUMAN	16	16	16	sp|Q9NQP4|PFD4_HUMAN Prefoldin subunit 4 OS=Homo sapiens OX=9606 GN=PFDN4 PE=1 SV=1	1	16	16	16	0	0	0	0	1	1	0	0	0	1	3	2	3	5	3	2	3	2	0	0	0	2	5	4	2	0	0	0	0	1	1	1	3	1	1	0	0	0	0	0
sp|Q9NQI0|DDX4_HUMAN	sp|Q9NQI0|DDX4_HUMAN	87	85	85	sp|Q9NQI0|DDX4_HUMAN Probable ATP-dependent RNA helicase DDX4 OS=Homo sapiens OX=9606 GN=DDX4 PE=1 SV=2	1	87	85	85	4	0	2	2	3	5	3	3	3	1	6	1	5	3	3	2	2	2	2	4	3	4	0	3	5	3	4	2	4	3	1	2	2	1	1	4	4	3	3	2
sp|Q9NQH7|XPP3_HUMAN	sp|Q9NQH7|XPP3_HUMAN	44	44	44	sp|Q9NQH7|XPP3_HUMAN Xaa-Pro aminopeptidase 3 OS=Homo sapiens OX=9606 GN=XPNPEP3 PE=1 SV=1	1	44	44	44	0	0	0	3	3	1	3	2	2	3	2	3	3	2	1	3	4	1	0	2	3	6	4	2	0	1	0	0	0	1	1	2	3	2	1	1	2	0	2	0
sp|Q9NQG5|RPR1B_HUMAN	sp|Q9NQG5|RPR1B_HUMAN	46	46	42	sp|Q9NQG5|RPR1B_HUMAN Regulation of nuclear pre-mRNA domain-containing protein 1B OS=Homo sapiens OX=9606 GN=RPRD1B PE=1 SV=1	1	46	46	42	0	0	0	3	2	3	1	1	1	4	3	4	3	10	8	8	5	4	3	5	5	0	1	2	0	0	1	1	0	0	1	1	2	4	0	2	1	2	1	1
sp|Q9NQE9|HINT3_HUMAN	sp|Q9NQE9|HINT3_HUMAN	22	22	22	sp|Q9NQE9|HINT3_HUMAN Histidine triad nucleotide-binding protein 3 OS=Homo sapiens OX=9606 GN=HINT3 PE=1 SV=1	1	22	22	22	2	1	0	2	3	0	1	0	1	2	1	0	0	0	1	1	0	0	0	1	1	1	2	2	1	1	0	0	0	2	1	0	0	1	3	0	3	1	0	1
sp|Q9NQC3|RTN4_HUMAN	sp|Q9NQC3|RTN4_HUMAN	90	90	90	sp|Q9NQC3|RTN4_HUMAN Reticulon-4 OS=Homo sapiens OX=9606 GN=RTN4 PE=1 SV=2	1	90	90	90	0	1	1	8	7	2	4	1	2	3	3	2	0	3	2	2	1	1	3	2	2	1	2	0	3	1	3	3	3	1	3	3	2	2	6	1	3	4	4	3
sp|Q9NQ92|COPRS_HUMAN	sp|Q9NQ92|COPRS_HUMAN	13	13	13	sp|Q9NQ92|COPRS_HUMAN Coordinator of PRMT5 and differentiation stimulator OS=Homo sapiens OX=9606 GN=COPRS PE=1 SV=3	1	13	13	13	0	0	0	1	0	2	5	2	0	1	0	1	0	0	1	1	4	2	0	0	0	0	1	0	0	0	0	0	0	0	0	0	0	1	0	1	0	0	0	0
sp|Q9NQ88|TIGAR_HUMAN	sp|Q9NQ88|TIGAR_HUMAN	31	31	31	sp|Q9NQ88|TIGAR_HUMAN Fructose-2,6-bisphosphatase TIGAR OS=Homo sapiens OX=9606 GN=TIGAR PE=1 SV=1	1	31	31	31	1	1	0	1	0	1	0	0	0	0	1	0	1	0	1	1	1	1	0	0	0	0	1	0	0	2	5	6	8	6	4	1	0	1	1	0	1	0	1	0
sp|Q9NQ86|TRI36_HUMAN	sp|Q9NQ86|TRI36_HUMAN	79	79	79	sp|Q9NQ86|TRI36_HUMAN E3 ubiquitin-protein ligase TRIM36 OS=Homo sapiens OX=9606 GN=TRIM36 PE=1 SV=2	1	79	79	79	2	1	2	1	4	4	5	3	3	3	4	2	12	13	3	4	4	0	1	2	0	4	2	1	2	2	5	0	4	3	4	1	1	2	0	1	2	0	0	1
sp|Q9NQ84|GPC5C_HUMAN	sp|Q9NQ84|GPC5C_HUMAN	20	20	20	sp|Q9NQ84|GPC5C_HUMAN G-protein coupled receptor family C group 5 member C OS=Homo sapiens OX=9606 GN=GPRC5C PE=1 SV=2	1	20	20	20	5	4	1	3	0	0	0	0	1	1	1	2	2	1	0	0	0	1	1	0	1	0	0	0	0	0	1	2	1	2	0	0	0	0	0	0	0	0	1	1
sp|Q9NQ55|SSF1_HUMAN	sp|Q9NQ55|SSF1_HUMAN	48	48	48	sp|Q9NQ55|SSF1_HUMAN Suppressor of SWI4 1 homolog OS=Homo sapiens OX=9606 GN=PPAN PE=2 SV=1	1	48	48	48	1	0	0	3	2	1	1	3	1	2	0	0	0	1	0	0	2	1	1	0	1	0	1	0	3	0	2	1	1	2	0	2	1	0	0	2	1	0	0	1
sp|Q9NQ50|RM40_HUMAN	sp|Q9NQ50|RM40_HUMAN	34	34	34	sp|Q9NQ50|RM40_HUMAN 39S ribosomal protein L40, mitochondrial OS=Homo sapiens OX=9606 GN=MRPL40 PE=1 SV=1	1	34	34	34	1	0	0	3	8	4	0	0	0	1	2	0	0	1	0	0	0	0	0	0	0	0	0	0	1	0	1	0	0	1	0	0	1	0	0	0	1	1	0	0
sp|Q9NQ48|LZTL1_HUMAN	sp|Q9NQ48|LZTL1_HUMAN	42	42	42	sp|Q9NQ48|LZTL1_HUMAN Leucine zipper transcription factor-like protein 1 OS=Homo sapiens OX=9606 GN=LZTFL1 PE=1 SV=1	1	42	42	42	0	0	0	1	3	3	1	2	2	1	2	2	4	3	1	1	0	1	0	0	0	0	1	2	2	1	0	0	1	2	0	1	0	2	0	0	0	2	0	2
sp|Q9NQ36|SCUB2_HUMAN	sp|Q9NQ36|SCUB2_HUMAN	101	101	97	sp|Q9NQ36|SCUB2_HUMAN Signal peptide, CUB and EGF-like domain-containing protein 2 OS=Homo sapiens OX=9606 GN=SCUBE2 PE=1 SV=3	1	101	101	97	4	4	1	6	6	2	5	5	3	7	5	3	5	3	4	5	1	4	3	5	1	7	3	3	4	3	6	0	4	2	2	4	6	2	4	2	2	3	4	3
sp|Q9NQ29|LUC7L_HUMAN	sp|Q9NQ29|LUC7L_HUMAN	61	61	50	sp|Q9NQ29|LUC7L_HUMAN Putative RNA-binding protein Luc7-like 1 OS=Homo sapiens OX=9606 GN=LUC7L PE=1 SV=1	1	61	61	50	1	0	0	1	0	1	3	1	1	0	0	0	2	0	0	4	1	0	1	1	1	0	4	1	2	1	3	1	1	2	2	2	2	3	1	1	0	0	1	1
sp|Q9NPR2|SEM4B_HUMAN	sp|Q9NPR2|SEM4B_HUMAN	66	66	66	sp|Q9NPR2|SEM4B_HUMAN Semaphorin-4B OS=Homo sapiens OX=9606 GN=SEMA4B PE=1 SV=4	1	66	66	66	3	3	0	2	2	3	2	2	0	0	1	2	3	4	7	4	2	3	0	1	0	5	1	2	0	4	2	1	0	0	3	1	0	1	1	0	0	1	1	1
sp|Q9NPQ8|RIC8A_HUMAN	sp|Q9NPQ8|RIC8A_HUMAN	66	66	65	sp|Q9NPQ8|RIC8A_HUMAN Synembryn-A OS=Homo sapiens OX=9606 GN=RIC8A PE=1 SV=3	1	66	66	65	0	1	0	1	4	1	2	3	2	2	2	3	3	1	4	10	8	2	4	3	3	0	3	1	1	2	0	2	3	1	1	2	0	0	0	0	3	1	0	0
sp|Q9NPL8|TIDC1_HUMAN	sp|Q9NPL8|TIDC1_HUMAN	43	43	43	sp|Q9NPL8|TIDC1_HUMAN Complex I assembly factor TIMMDC1, mitochondrial OS=Homo sapiens OX=9606 GN=TIMMDC1 PE=1 SV=2	1	43	43	43	0	2	0	1	2	0	0	0	0	2	0	2	4	2	1	1	3	1	1	1	2	1	2	0	1	1	0	0	0	1	0	0	0	0	2	1	1	0	0	0
sp|Q9NPJ8|NXT2_HUMAN	sp|Q9NPJ8|NXT2_HUMAN	13	13	11	sp|Q9NPJ8|NXT2_HUMAN NTF2-related export protein 2 OS=Homo sapiens OX=9606 GN=NXT2 PE=1 SV=1	1	13	13	11	0	0	0	1	1	0	0	0	0	0	0	0	1	0	0	1	0	2	0	1	0	0	0	1	0	0	2	0	3	1	1	1	0	0	0	0	0	0	1	0
sp|Q9NPJ6|MED4_HUMAN	sp|Q9NPJ6|MED4_HUMAN	28	28	28	sp|Q9NPJ6|MED4_HUMAN Mediator of RNA polymerase II transcription subunit 4 OS=Homo sapiens OX=9606 GN=MED4 PE=1 SV=1	1	28	28	28	0	0	1	2	1	3	1	0	1	2	1	3	2	4	1	1	1	2	0	2	1	0	0	1	0	1	0	0	1	1	0	0	1	1	0	0	0	0	0	0
sp|Q9NPJ3|ACO13_HUMAN	sp|Q9NPJ3|ACO13_HUMAN	10	10	10	sp|Q9NPJ3|ACO13_HUMAN Acyl-coenzyme A thioesterase 13 OS=Homo sapiens OX=9606 GN=ACOT13 PE=1 SV=1	1	10	10	10	0	0	0	0	0	0	0	0	0	0	0	1	0	0	0	0	0	2	0	1	0	0	0	0	0	0	0	1	5	6	3	4	3	2	0	0	1	0	0	1
sp|Q9NPI6|DCP1A_HUMAN	sp|Q9NPI6|DCP1A_HUMAN	41	41	40	sp|Q9NPI6|DCP1A_HUMAN mRNA-decapping enzyme 1A OS=Homo sapiens OX=9606 GN=DCP1A PE=1 SV=3	1	41	41	40	2	1	0	1	2	0	0	0	1	2	2	1	0	1	0	1	0	0	1	0	1	1	0	0	2	1	1	0	1	0	1	1	2	0	1	0	3	0	0	0
sp|Q9NPI1|BRD7_HUMAN	sp|Q9NPI1|BRD7_HUMAN	82	82	81	sp|Q9NPI1|BRD7_HUMAN Bromodomain-containing protein 7 OS=Homo sapiens OX=9606 GN=BRD7 PE=1 SV=1	1	82	82	81	1	1	1	4	4	3	1	3	3	2	2	4	2	1	3	4	5	1	6	4	1	2	0	1	2	2	2	0	2	4	0	2	2	0	3	2	1	0	1	2
sp|Q9NPH2|INO1_HUMAN	sp|Q9NPH2|INO1_HUMAN	43	43	43	sp|Q9NPH2|INO1_HUMAN Inositol-3-phosphate synthase 1 OS=Homo sapiens OX=9606 GN=ISYNA1 PE=1 SV=1	1	43	43	43	0	1	1	1	3	2	5	3	1	8	16	14	7	5	3	3	0	0	0	3	2	0	3	0	1	0	1	0	0	2	0	0	1	0	0	0	1	0	0	0
sp|Q9NPH0|PPA6_HUMAN	sp|Q9NPH0|PPA6_HUMAN	36	36	36	sp|Q9NPH0|PPA6_HUMAN Lysophosphatidic acid phosphatase type 6 OS=Homo sapiens OX=9606 GN=ACP6 PE=1 SV=3	1	36	36	36	1	0	0	0	0	0	3	2	1	1	3	1	0	0	0	2	1	0	0	0	0	5	6	4	1	0	2	2	2	0	0	0	0	0	0	0	0	0	0	0
sp|Q9NPF5|DMAP1_HUMAN	sp|Q9NPF5|DMAP1_HUMAN	67	67	67	sp|Q9NPF5|DMAP1_HUMAN DNA methyltransferase 1-associated protein 1 OS=Homo sapiens OX=9606 GN=DMAP1 PE=1 SV=1	1	67	67	67	0	2	2	2	2	3	1	2	2	2	2	2	1	0	0	1	1	1	0	1	3	2	2	0	2	0	6	1	2	1	1	2	1	1	2	1	2	2	0	1
sp|Q9NPF4|OSGEP_HUMAN	sp|Q9NPF4|OSGEP_HUMAN	31	31	31	sp|Q9NPF4|OSGEP_HUMAN Probable tRNA N6-adenosine threonylcarbamoyltransferase OS=Homo sapiens OX=9606 GN=OSGEP PE=1 SV=1	1	31	31	31	0	0	0	2	3	2	3	1	1	0	0	0	0	0	13	11	9	1	4	4	2	2	2	0	2	1	0	0	0	0	0	1	1	1	0	0	0	0	0	0
sp|Q9NPD8|UBE2T_HUMAN	sp|Q9NPD8|UBE2T_HUMAN	25	25	25	sp|Q9NPD8|UBE2T_HUMAN Ubiquitin-conjugating enzyme E2 T OS=Homo sapiens OX=9606 GN=UBE2T PE=1 SV=1	1	25	25	25	2	2	0	0	2	2	0	0	0	1	2	1	0	0	0	0	0	0	1	1	1	1	0	0	6	7	4	1	8	1	0	1	1	0	0	0	0	2	0	0
sp|Q9NPD3|EXOS4_HUMAN	sp|Q9NPD3|EXOS4_HUMAN	25	25	25	sp|Q9NPD3|EXOS4_HUMAN Exosome complex component RRP41 OS=Homo sapiens OX=9606 GN=EXOSC4 PE=1 SV=3	1	25	25	25	0	0	0	2	1	0	2	1	2	0	2	3	3	0	2	5	0	0	0	0	1	0	0	1	0	0	1	0	0	0	0	0	2	1	0	2	1	0	0	0
sp|Q9NPB8|GPCP1_HUMAN	sp|Q9NPB8|GPCP1_HUMAN	50	50	50	sp|Q9NPB8|GPCP1_HUMAN Glycerophosphocholine phosphodiesterase GPCPD1 OS=Homo sapiens OX=9606 GN=GPCPD1 PE=1 SV=2	1	50	50	50	2	2	0	0	2	1	1	4	3	2	1	1	4	3	2	2	1	1	0	1	1	0	1	2	2	1	0	0	0	3	0	2	0	1	1	0	1	0	0	3
sp|Q9NPA8|ENY2_HUMAN	sp|Q9NPA8|ENY2_HUMAN	16	16	16	sp|Q9NPA8|ENY2_HUMAN Transcription and mRNA export factor ENY2 OS=Homo sapiens OX=9606 GN=ENY2 PE=1 SV=1	1	16	16	16	1	0	0	0	0	0	0	0	0	0	0	1	0	0	1	0	1	0	0	2	1	1	4	3	1	0	1	2	2	2	2	1	0	0	0	0	0	2	0	0
sp|Q9NPA3|M1IP1_HUMAN	sp|Q9NPA3|M1IP1_HUMAN	18	18	18	sp|Q9NPA3|M1IP1_HUMAN Mid1-interacting protein 1 OS=Homo sapiens OX=9606 GN=MID1IP1 PE=1 SV=1	1	18	18	18	1	0	0	0	0	1	0	0	0	1	0	1	0	1	1	1	0	1	1	0	1	0	0	0	1	0	0	0	1	1	1	0	0	0	1	0	2	0	0	1
sp|Q9NPA0|EMC7_HUMAN	sp|Q9NPA0|EMC7_HUMAN	14	14	13	sp|Q9NPA0|EMC7_HUMAN ER membrane protein complex subunit 7 OS=Homo sapiens OX=9606 GN=EMC7 PE=1 SV=1	1	14	14	13	1	1	1	1	0	1	2	1	0	0	1	0	1	2	2	1	2	1	3	1	1	1	1	0	0	0	1	1	0	0	0	1	1	1	1	1	1	1	1	1
sp|Q9NP97|DLRB1_HUMAN	sp|Q9NP97|DLRB1_HUMAN	16	16	10	sp|Q9NP97|DLRB1_HUMAN Dynein light chain roadblock-type 1 OS=Homo sapiens OX=9606 GN=DYNLRB1 PE=1 SV=3	1	16	16	10	0	0	0	2	3	2	2	0	3	2	3	2	2	2	2	2	0	1	0	0	0	0	0	0	1	0	2	1	5	5	2	3	2	3	2	1	3	1	1	1
sp|Q9NP92|RT30_HUMAN	sp|Q9NP92|RT30_HUMAN	42	42	42	sp|Q9NP92|RT30_HUMAN 39S ribosomal protein S30, mitochondrial OS=Homo sapiens OX=9606 GN=MRPS30 PE=1 SV=2	1	42	42	42	1	2	0	3	5	6	2	1	1	1	0	3	1	0	1	0	1	1	0	1	2	0	1	0	2	1	2	0	0	2	0	0	0	0	4	1	0	1	0	0
sp|Q9NP84|TNR12_HUMAN	sp|Q9NP84|TNR12_HUMAN	18	18	18	sp|Q9NP84|TNR12_HUMAN Tumor necrosis factor receptor superfamily member 12A OS=Homo sapiens OX=9606 GN=TNFRSF12A PE=1 SV=1	1	18	18	18	3	2	2	2	3	2	1	3	1	3	3	0	1	2	2	2	1	3	1	1	1	1	0	1	0	2	1	2	0	1	2	4	0	2	3	1	0	4	1	4
sp|Q9NP81|SYSM_HUMAN	sp|Q9NP81|SYSM_HUMAN	56	56	56	sp|Q9NP81|SYSM_HUMAN Serine--tRNA ligase, mitochondrial OS=Homo sapiens OX=9606 GN=SARS2 PE=1 SV=1	1	56	56	56	0	0	0	2	3	2	0	1	0	1	4	1	7	13	14	14	4	1	0	3	1	1	0	0	0	1	1	0	3	3	1	4	2	1	1	0	0	1	1	0
sp|Q9NP79|VTA1_HUMAN	sp|Q9NP79|VTA1_HUMAN	36	36	36	sp|Q9NP79|VTA1_HUMAN Vacuolar protein sorting-associated protein VTA1 homolog OS=Homo sapiens OX=9606 GN=VTA1 PE=1 SV=1	1	36	36	36	1	1	0	3	1	2	1	2	2	0	4	5	7	8	4	5	6	2	1	2	2	1	0	1	0	0	1	0	0	1	1	2	3	1	3	0	3	0	1	0
sp|Q9NP77|SSU72_HUMAN	sp|Q9NP77|SSU72_HUMAN	28	28	28	sp|Q9NP77|SSU72_HUMAN RNA polymerase II subunit A C-terminal domain phosphatase SSU72 OS=Homo sapiens OX=9606 GN=SSU72 PE=1 SV=1	1	28	28	28	0	1	1	0	0	2	1	0	1	1	0	0	1	2	3	3	1	0	1	1	0	0	0	1	2	7	7	2	3	0	0	1	0	1	1	0	1	1	0	0
sp|Q9NP73|ALG13_HUMAN	sp|Q9NP73|ALG13_HUMAN	96	96	96	sp|Q9NP73|ALG13_HUMAN Putative bifunctional UDP-N-acetylglucosamine transferase and deubiquitinase ALG13 OS=Homo sapiens OX=9606 GN=ALG13 PE=1 SV=2	1	96	96	96	0	1	1	2	6	3	4	4	2	7	3	1	3	4	4	6	3	4	2	2	4	6	2	2	0	2	2	6	4	3	3	0	1	0	0	1	2	1	2	0
sp|Q9NP72|RAB18_HUMAN	sp|Q9NP72|RAB18_HUMAN	28	28	28	sp|Q9NP72|RAB18_HUMAN Ras-related protein Rab-18 OS=Homo sapiens OX=9606 GN=RAB18 PE=1 SV=1	1	28	28	28	0	1	3	6	6	2	2	2	0	1	2	3	1	2	1	0	0	0	0	2	1	1	0	7	6	2	6	1	0	2	0	3	2	1	0	4	4	1	1	2
sp|Q9NP66|HM20A_HUMAN	sp|Q9NP66|HM20A_HUMAN	38	38	38	sp|Q9NP66|HM20A_HUMAN High mobility group protein 20A OS=Homo sapiens OX=9606 GN=HMG20A PE=1 SV=1	1	38	38	38	0	1	1	1	0	1	0	0	1	1	2	1	0	1	3	2	2	3	1	1	1	0	1	3	2	5	0	0	1	1	0	1	0	0	0	1	2	1	0	0
sp|Q9NP58|ABCB6_HUMAN	sp|Q9NP58|ABCB6_HUMAN	66	66	63	sp|Q9NP58|ABCB6_HUMAN ATP-binding cassette sub-family B member 6 OS=Homo sapiens OX=9606 GN=ABCB6 PE=1 SV=1	1	66	66	63	0	1	1	7	3	3	2	4	2	4	2	2	2	1	4	2	1	2	0	0	1	0	0	2	1	3	1	0	1	1	2	0	2	0	2	0	0	1	1	0
sp|Q9NNX1|TUFT1_HUMAN	sp|Q9NNX1|TUFT1_HUMAN	66	66	66	sp|Q9NNX1|TUFT1_HUMAN Tuftelin OS=Homo sapiens OX=9606 GN=TUFT1 PE=1 SV=1	1	66	66	66	0	1	0	1	2	0	2	0	2	5	2	4	1	3	4	2	2	1	2	2	0	3	0	1	2	0	1	2	0	1	1	3	1	1	0	1	1	0	2	3
sp|Q9NNW7|TRXR2_HUMAN	sp|Q9NNW7|TRXR2_HUMAN	50	48	48	sp|Q9NNW7|TRXR2_HUMAN Thioredoxin reductase 2, mitochondrial OS=Homo sapiens OX=9606 GN=TXNRD2 PE=1 SV=3	1	50	48	48	0	1	0	0	3	2	3	1	0	3	1	5	3	1	5	3	3	2	10	8	7	1	1	4	1	0	1	2	1	1	0	2	0	0	0	1	1	3	1	1
sp|Q9NNW5|WDR6_HUMAN	sp|Q9NNW5|WDR6_HUMAN	79	79	79	sp|Q9NNW5|WDR6_HUMAN WD repeat-containing protein 6 OS=Homo sapiens OX=9606 GN=WDR6 PE=1 SV=1	1	79	79	79	1	0	1	2	1	2	4	5	3	6	8	3	1	1	2	3	2	2	0	0	4	0	3	2	3	2	3	2	5	1	3	0	2	3	0	3	4	1	5	2
sp|Q9HCH5|SYTL2_HUMAN	sp|Q9HCH5|SYTL2_HUMAN	126	126	126	sp|Q9HCH5|SYTL2_HUMAN Synaptotagmin-like protein 2 OS=Homo sapiens OX=9606 GN=SYTL2 PE=1 SV=3	1	126	126	126	9	7	1	5	2	4	2	4	5	4	6	12	5	5	3	7	2	4	2	1	3	1	4	6	3	4	3	1	1	3	3	2	4	9	1	1	2	1	2	1
sp|Q9HDC9|APMAP_HUMAN	sp|Q9HDC9|APMAP_HUMAN	42	42	42	sp|Q9HDC9|APMAP_HUMAN Adipocyte plasma membrane-associated protein OS=Homo sapiens OX=9606 GN=APMAP PE=1 SV=2	1	42	42	42	1	2	2	1	3	1	2	3	0	2	1	1	0	0	2	0	0	0	1	2	0	1	1	0	3	0	0	1	1	0	1	0	1	1	2	1	0	0	2	1
sp|Q9HD45|TM9S3_HUMAN	sp|Q9HD45|TM9S3_HUMAN	51	51	51	sp|Q9HD45|TM9S3_HUMAN Transmembrane 9 superfamily member 3 OS=Homo sapiens OX=9606 GN=TM9SF3 PE=1 SV=2	1	51	51	51	4	1	1	6	4	4	3	4	4	3	1	4	2	4	4	3	3	4	4	2	3	3	2	5	4	1	0	1	1	2	3	0	1	4	3	1	1	3	1	2
sp|Q9HD42|CHM1A_HUMAN	sp|Q9HD42|CHM1A_HUMAN	20	20	20	sp|Q9HD42|CHM1A_HUMAN Charged multivesicular body protein 1a OS=Homo sapiens OX=9606 GN=CHMP1A PE=1 SV=1	1	20	20	20	0	0	1	2	1	0	2	3	0	0	1	2	0	0	1	1	0	1	0	1	0	0	0	0	6	5	6	1	4	4	3	2	1	0	1	1	2	1	1	1
sp|Q9HD40|SPCS_HUMAN	sp|Q9HD40|SPCS_HUMAN	45	45	45	sp|Q9HD40|SPCS_HUMAN O-phosphoseryl-tRNA(Sec) selenium transferase OS=Homo sapiens OX=9606 GN=SEPSECS PE=1 SV=2	1	45	45	45	0	1	0	0	1	2	2	3	1	1	1	1	1	1	1	0	1	0	0	1	0	0	1	1	0	0	4	1	4	0	3	1	2	0	3	0	0	0	2	1
sp|Q9HD34|LYRM4_HUMAN	sp|Q9HD34|LYRM4_HUMAN	21	21	21	sp|Q9HD34|LYRM4_HUMAN LYR motif-containing protein 4 OS=Homo sapiens OX=9606 GN=LYRM4 PE=1 SV=1	1	21	21	21	1	0	1	1	1	2	2	0	0	0	1	0	0	2	4	3	0	1	0	0	0	0	1	0	0	0	0	0	0	0	0	0	0	0	1	1	0	0	1	0
sp|Q9HD33|RM47_HUMAN	sp|Q9HD33|RM47_HUMAN	44	44	44	sp|Q9HD33|RM47_HUMAN 39S ribosomal protein L47, mitochondrial OS=Homo sapiens OX=9606 GN=MRPL47 PE=1 SV=2	1	44	44	44	0	0	0	2	9	5	2	2	0	0	1	1	1	1	1	2	0	0	2	0	0	0	0	1	0	0	0	0	0	2	2	4	4	1	1	0	2	2	1	1
sp|Q9HD26|GOPC_HUMAN	sp|Q9HD26|GOPC_HUMAN	55	55	55	sp|Q9HD26|GOPC_HUMAN Golgi-associated PDZ and coiled-coil motif-containing protein OS=Homo sapiens OX=9606 GN=GOPC PE=1 SV=1	1	55	55	55	1	0	1	1	1	2	1	0	1	1	3	2	6	8	7	2	3	2	0	1	1	1	1	1	1	0	1	0	2	0	1	2	1	1	1	1	0	1	2	1
sp|Q9HD20|AT131_HUMAN	sp|Q9HD20|AT131_HUMAN	97	97	97	sp|Q9HD20|AT131_HUMAN Endoplasmic reticulum transmembrane helix translocase OS=Homo sapiens OX=9606 GN=ATP13A1 PE=1 SV=2	1	97	97	97	1	1	1	3	1	4	2	2	2	1	2	3	1	0	3	2	1	3	3	5	1	2	6	2	4	2	1	1	1	3	3	0	2	0	0	1	2	6	1	0
sp|Q9HD15|SRA1_HUMAN	sp|Q9HD15|SRA1_HUMAN	36	36	36	sp|Q9HD15|SRA1_HUMAN Steroid receptor RNA activator 1 OS=Homo sapiens OX=9606 GN=SRA1 PE=1 SV=1	1	36	36	36	1	0	0	0	3	1	1	2	3	0	0	1	1	0	2	1	0	0	0	0	3	8	5	7	2	0	0	0	0	0	0	2	2	0	0	1	2	0	0	0
sp|Q9HCY8|S10AE_HUMAN	sp|Q9HCY8|S10AE_HUMAN	12	12	12	sp|Q9HCY8|S10AE_HUMAN Protein S100-A14 OS=Homo sapiens OX=9606 GN=S100A14 PE=1 SV=1	1	12	12	12	3	0	1	3	3	1	1	0	0	1	0	0	0	1	0	0	1	0	0	0	0	1	0	0	4	0	3	1	5	4	4	3	4	2	1	2	1	3	3	2
sp|Q9HCU5|PREB_HUMAN	sp|Q9HCU5|PREB_HUMAN	23	23	23	sp|Q9HCU5|PREB_HUMAN Prolactin regulatory element-binding protein OS=Homo sapiens OX=9606 GN=PREB PE=1 SV=2	1	23	23	23	0	0	2	1	1	1	1	0	1	0	0	2	0	0	0	0	2	2	2	1	1	1	2	2	1	3	1	0	0	3	0	1	0	0	0	0	1	1	1	0
sp|Q9HCU4|CELR2_HUMAN	sp|Q9HCU4|CELR2_HUMAN	234	234	231	sp|Q9HCU4|CELR2_HUMAN Cadherin EGF LAG seven-pass G-type receptor 2 OS=Homo sapiens OX=9606 GN=CELSR2 PE=1 SV=1	1	234	234	231	5	4	5	15	17	8	11	20	17	17	24	13	6	10	7	11	8	6	13	4	6	11	11	9	11	13	8	1	6	4	5	8	7	4	13	2	8	8	4	4
sp|Q9HCS7|SYF1_HUMAN	sp|Q9HCS7|SYF1_HUMAN	120	120	120	sp|Q9HCS7|SYF1_HUMAN Pre-mRNA-splicing factor SYF1 OS=Homo sapiens OX=9606 GN=XAB2 PE=1 SV=2	1	120	120	120	2	2	1	10	8	4	4	3	11	6	3	3	6	4	6	3	3	5	4	1	2	4	3	4	4	4	4	0	6	4	2	5	0	4	3	0	3	0	0	2
sp|Q9HCN8|SDF2L_HUMAN	sp|Q9HCN8|SDF2L_HUMAN	21	21	21	sp|Q9HCN8|SDF2L_HUMAN Stromal cell-derived factor 2-like protein 1 OS=Homo sapiens OX=9606 GN=SDF2L1 PE=1 SV=2	1	21	21	21	1	0	1	1	1	1	4	2	2	1	3	2	2	4	4	3	4	3	1	0	2	4	1	0	0	1	0	0	4	2	1	1	1	0	0	0	0	0	0	0
sp|Q9HCN4|GPN1_HUMAN	sp|Q9HCN4|GPN1_HUMAN	26	26	26	sp|Q9HCN4|GPN1_HUMAN GPN-loop GTPase 1 OS=Homo sapiens OX=9606 GN=GPN1 PE=1 SV=1	1	26	26	26	0	0	0	0	1	1	1	1	1	0	0	0	1	2	6	4	1	0	1	2	1	1	0	1	3	2	1	1	2	2	1	0	4	3	0	1	1	0	1	1
sp|Q9HCN3|PGAP6_HUMAN	sp|Q9HCN3|PGAP6_HUMAN	44	44	44	sp|Q9HCN3|PGAP6_HUMAN Post-GPI attachment to proteins factor 6 OS=Homo sapiens OX=9606 GN=PGAP6 PE=1 SV=3	1	44	44	44	0	0	2	3	3	2	1	0	0	2	1	1	0	1	3	2	2	1	0	2	1	1	0	2	1	1	1	0	1	2	0	0	0	0	0	2	1	2	1	3
sp|Q9HCM4|E41L5_HUMAN	sp|Q9HCM4|E41L5_HUMAN	59	59	54	sp|Q9HCM4|E41L5_HUMAN Band 4.1-like protein 5 OS=Homo sapiens OX=9606 GN=EPB41L5 PE=1 SV=3	1	59	59	54	0	0	0	1	3	2	2	1	2	1	0	2	3	2	3	3	3	1	1	2	2	2	0	4	0	1	0	1	0	0	2	0	2	2	1	0	1	2	2	3
sp|Q9HCK8|CHD8_HUMAN	sp|Q9HCK8|CHD8_HUMAN	253	253	212	sp|Q9HCK8|CHD8_HUMAN Chromodomain-helicase-DNA-binding protein 8 OS=Homo sapiens OX=9606 GN=CHD8 PE=1 SV=5	1	253	253	212	5	2	2	12	6	10	6	8	11	8	8	4	6	6	7	10	8	7	3	5	8	5	9	10	4	4	5	0	10	6	6	11	3	7	3	0	4	3	5	3
sp|Q9HCG8|CWC22_HUMAN	sp|Q9HCG8|CWC22_HUMAN	141	141	141	sp|Q9HCG8|CWC22_HUMAN Pre-mRNA-splicing factor CWC22 homolog OS=Homo sapiens OX=9606 GN=CWC22 PE=1 SV=3	1	141	141	141	3	4	4	8	5	4	3	7	3	4	7	6	1	2	1	3	8	4	4	6	6	2	4	5	4	2	6	1	2	5	1	8	3	5	2	1	7	5	4	3
sp|Q9HCE5|MET14_HUMAN	sp|Q9HCE5|MET14_HUMAN	72	71	71	sp|Q9HCE5|MET14_HUMAN N6-adenosine-methyltransferase non-catalytic subunit OS=Homo sapiens OX=9606 GN=METTL14 PE=1 SV=2	1	72	71	71	2	0	3	2	1	1	2	3	1	3	5	4	5	3	4	6	2	2	2	0	2	2	2	2	0	0	3	0	3	2	0	2	3	1	3	1	1	6	1	2
sp|Q9HCE1|MOV10_HUMAN	sp|Q9HCE1|MOV10_HUMAN	130	130	130	sp|Q9HCE1|MOV10_HUMAN Helicase MOV-10 OS=Homo sapiens OX=9606 GN=MOV10 PE=1 SV=2	1	130	130	130	0	0	1	28	22	18	11	10	6	4	10	15	8	7	8	4	4	1	3	2	1	3	1	6	1	3	2	2	2	6	3	12	11	11	9	5	9	10	7	7
sp|Q9HCC0|MCCB_HUMAN	sp|Q9HCC0|MCCB_HUMAN	53	53	52	sp|Q9HCC0|MCCB_HUMAN Methylcrotonoyl-CoA carboxylase beta chain, mitochondrial OS=Homo sapiens OX=9606 GN=MCCC2 PE=1 SV=1	1	53	53	52	1	0	0	3	5	2	4	17	17	19	12	10	3	0	3	2	1	1	7	13	14	9	6	9	7	4	3	1	2	5	3	1	3	1	2	1	1	1	0	1
sp|Q9HC98|NEK6_HUMAN	sp|Q9HC98|NEK6_HUMAN	36	27	27	sp|Q9HC98|NEK6_HUMAN Serine/threonine-protein kinase Nek6 OS=Homo sapiens OX=9606 GN=NEK6 PE=1 SV=2	1	36	27	27	2	1	0	3	2	0	0	0	1	0	3	2	0	0	1	2	0	1	1	1	0	1	0	1	1	1	3	0	1	1	0	1	0	1	0	0	1	1	0	0
sp|Q9HC84|MUC5B_HUMAN	sp|Q9HC84|MUC5B_HUMAN	201	194	194	sp|Q9HC84|MUC5B_HUMAN Mucin-5B OS=Homo sapiens OX=9606 GN=MUC5B PE=1 SV=3	1	201	194	194	9	20	19	46	29	13	12	8	11	13	16	9	7	6	11	11	7	4	5	6	8	3	6	9	3	8	5	4	7	4	6	8	12	8	4	2	8	2	7	3
sp|Q9HC38|GLOD4_HUMAN	sp|Q9HC38|GLOD4_HUMAN	48	48	48	sp|Q9HC38|GLOD4_HUMAN Glyoxalase domain-containing protein 4 OS=Homo sapiens OX=9606 GN=GLOD4 PE=1 SV=1	1	48	48	48	1	1	1	0	1	1	0	1	0	1	2	0	2	2	4	1	2	2	1	1	1	0	2	3	15	11	11	2	1	2	3	3	5	1	2	0	0	0	1	0
sp|Q9HC35|EMAL4_HUMAN	sp|Q9HC35|EMAL4_HUMAN	100	100	100	sp|Q9HC35|EMAL4_HUMAN Echinoderm microtubule-associated protein-like 4 OS=Homo sapiens OX=9606 GN=EML4 PE=1 SV=3	1	100	100	100	1	0	0	12	4	2	4	3	3	3	4	1	10	7	5	6	2	0	3	0	0	3	4	3	3	4	5	1	2	3	3	1	7	1	2	2	1	1	3	3
sp|Q9HC07|TM165_HUMAN	sp|Q9HC07|TM165_HUMAN	20	20	20	sp|Q9HC07|TM165_HUMAN Transmembrane protein 165 OS=Homo sapiens OX=9606 GN=TMEM165 PE=1 SV=1	1	20	20	20	0	0	0	3	2	0	1	0	1	0	1	0	0	0	2	0	0	0	1	0	2	0	0	2	0	0	0	0	2	1	0	1	0	0	0	0	1	0	0	0
sp|Q9HBW0|LPAR2_HUMAN	sp|Q9HBW0|LPAR2_HUMAN	34	34	34	sp|Q9HBW0|LPAR2_HUMAN Lysophosphatidic acid receptor 2 OS=Homo sapiens OX=9606 GN=LPAR2 PE=1 SV=2	1	34	34	34	3	0	0	2	0	1	0	1	0	0	1	1	1	2	1	1	1	1	1	0	1	0	0	2	0	2	0	0	0	2	4	0	1	0	1	1	1	1	0	0
sp|Q9HBU6|EKI1_HUMAN	sp|Q9HBU6|EKI1_HUMAN	40	39	39	sp|Q9HBU6|EKI1_HUMAN Ethanolamine kinase 1 OS=Homo sapiens OX=9606 GN=ETNK1 PE=1 SV=1	1	40	39	39	0	0	0	1	0	1	1	0	2	2	0	0	1	1	2	0	0	1	1	1	1	1	3	5	3	4	1	0	1	1	0	3	1	2	2	0	0	0	1	0
sp|Q9HBR0|S38AA_HUMAN	sp|Q9HBR0|S38AA_HUMAN	101	101	101	sp|Q9HBR0|S38AA_HUMAN Putative sodium-coupled neutral amino acid transporter 10 OS=Homo sapiens OX=9606 GN=SLC38A10 PE=1 SV=2	1	101	101	101	1	1	0	0	5	3	2	7	3	3	6	5	6	3	3	2	4	3	2	3	1	3	3	3	3	4	4	0	3	0	3	3	1	0	0	1	2	4	2	4
sp|Q9HBM1|SPC25_HUMAN	sp|Q9HBM1|SPC25_HUMAN	33	33	33	sp|Q9HBM1|SPC25_HUMAN Kinetochore protein Spc25 OS=Homo sapiens OX=9606 GN=SPC25 PE=1 SV=1	1	33	33	33	0	1	0	1	0	1	0	2	1	0	1	0	1	1	3	3	2	1	3	0	3	0	1	0	0	0	0	0	1	0	0	0	0	0	1	0	1	0	2	2
sp|Q9HBL8|NMRL1_HUMAN	sp|Q9HBL8|NMRL1_HUMAN	37	37	37	sp|Q9HBL8|NMRL1_HUMAN NmrA-like family domain-containing protein 1 OS=Homo sapiens OX=9606 GN=NMRAL1 PE=1 SV=1	1	37	37	37	1	1	0	2	1	0	1	1	0	0	0	1	1	1	1	1	0	1	1	1	2	0	1	1	1	3	2	6	12	6	0	2	3	1	0	0	0	1	0	0
sp|Q9HBK9|AS3MT_HUMAN	sp|Q9HBK9|AS3MT_HUMAN	50	50	50	sp|Q9HBK9|AS3MT_HUMAN Arsenite methyltransferase OS=Homo sapiens OX=9606 GN=AS3MT PE=1 SV=3	1	50	50	50	1	0	0	0	2	1	0	3	4	1	0	0	1	2	0	1	1	4	0	1	0	2	0	6	0	2	2	1	0	1	0	0	1	2	0	0	0	1	1	0
sp|Q9HBI5|CC014_HUMAN	sp|Q9HBI5|CC014_HUMAN	21	21	21	sp|Q9HBI5|CC014_HUMAN Uncharacterized protein C3orf14 OS=Homo sapiens OX=9606 GN=C3orf14 PE=2 SV=1	1	21	21	21	0	1	0	0	0	0	0	0	0	1	2	1	0	1	1	2	0	3	3	1	0	0	0	0	1	0	0	0	0	0	0	1	1	0	0	1	0	0	0	0
sp|Q9HBH5|RDH14_HUMAN	sp|Q9HBH5|RDH14_HUMAN	39	39	39	sp|Q9HBH5|RDH14_HUMAN Retinol dehydrogenase 14 OS=Homo sapiens OX=9606 GN=RDH14 PE=1 SV=1	1	39	39	39	1	0	0	5	0	3	0	0	0	0	3	1	1	4	1	0	1	3	0	1	2	1	3	1	0	2	1	2	0	1	1	3	2	1	1	1	1	1	2	1
sp|Q9HBH1|DEFM_HUMAN	sp|Q9HBH1|DEFM_HUMAN	30	30	30	sp|Q9HBH1|DEFM_HUMAN Peptide deformylase, mitochondrial OS=Homo sapiens OX=9606 GN=PDF PE=1 SV=1	1	30	30	30	0	0	0	0	0	0	0	2	0	0	1	1	1	0	2	0	0	0	0	0	1	3	1	0	2	0	0	0	1	0	1	0	1	0	1	1	0	0	1	0
sp|Q9HBH0|RHOF_HUMAN	sp|Q9HBH0|RHOF_HUMAN	20	20	20	sp|Q9HBH0|RHOF_HUMAN Rho-related GTP-binding protein RhoF OS=Homo sapiens OX=9606 GN=RHOF PE=1 SV=1	1	20	20	20	1	0	0	2	1	1	0	0	0	0	0	0	1	1	1	1	2	2	0	0	0	1	1	1	1	0	0	0	0	1	0	0	0	1	0	0	1	0	2	1
sp|Q9HBG4|VPP4_HUMAN	sp|Q9HBG4|VPP4_HUMAN	60	59	59	sp|Q9HBG4|VPP4_HUMAN V-type proton ATPase 116 kDa subunit a isoform 4 OS=Homo sapiens OX=9606 GN=ATP6V0A4 PE=1 SV=2	1	60	59	59	0	4	1	4	2	1	5	1	1	1	1	2	1	2	2	0	3	3	2	0	0	0	1	0	2	1	2	1	1	2	1	1	4	1	1	0	0	1	0	2
sp|Q9HB90|RRAGC_HUMAN	sp|Q9HB90|RRAGC_HUMAN	35	35	19	sp|Q9HB90|RRAGC_HUMAN Ras-related GTP-binding protein C OS=Homo sapiens OX=9606 GN=RRAGC PE=1 SV=1	1	35	35	19	1	0	0	1	1	3	0	1	1	0	1	2	2	1	2	4	2	4	1	3	0	1	1	1	2	0	1	0	2	2	0	1	2	1	0	2	0	2	1	0
sp|Q9HB71|CYBP_HUMAN	sp|Q9HB71|CYBP_HUMAN	38	38	38	sp|Q9HB71|CYBP_HUMAN Calcyclin-binding protein OS=Homo sapiens OX=9606 GN=CACYBP PE=1 SV=2	1	38	38	38	1	0	0	4	8	7	8	11	6	9	6	8	7	4	6	9	14	11	10	5	9	6	4	6	4	2	6	1	6	6	6	6	5	6	7	3	4	6	3	7
sp|Q9HB58|SP110_HUMAN	sp|Q9HB58|SP110_HUMAN	106	106	106	sp|Q9HB58|SP110_HUMAN Sp110 nuclear body protein OS=Homo sapiens OX=9606 GN=SP110 PE=1 SV=5	1	106	106	106	3	1	2	14	8	1	3	3	6	3	3	3	0	2	5	4	3	3	5	4	4	2	1	5	2	2	3	2	3	2	4	4	6	2	1	2	2	4	2	5
sp|Q9HB40|RISC_HUMAN	sp|Q9HB40|RISC_HUMAN	35	35	35	sp|Q9HB40|RISC_HUMAN Retinoid-inducible serine carboxypeptidase OS=Homo sapiens OX=9606 GN=SCPEP1 PE=1 SV=1	1	35	35	35	0	0	0	0	2	0	0	0	0	2	0	0	3	0	3	2	2	1	2	2	3	9	8	4	1	0	0	0	0	0	0	0	0	0	0	1	1	1	0	0
sp|Q9HB21|PKHA1_HUMAN	sp|Q9HB21|PKHA1_HUMAN	59	59	57	sp|Q9HB21|PKHA1_HUMAN Pleckstrin homology domain-containing family A member 1 OS=Homo sapiens OX=9606 GN=PLEKHA1 PE=1 SV=2	1	59	59	57	0	1	1	2	3	3	3	2	2	2	4	4	2	3	2	1	4	1	1	1	0	0	0	1	0	4	0	1	1	1	0	2	1	1	0	1	0	1	0	1
sp|Q9HB07|MYG1_HUMAN	sp|Q9HB07|MYG1_HUMAN	42	42	42	sp|Q9HB07|MYG1_HUMAN MYG1 exonuclease OS=Homo sapiens OX=9606 GN=MYG1 PE=1 SV=3	1	42	42	42	2	1	0	1	1	0	0	0	1	0	1	2	0	1	1	0	1	10	12	10	9	1	1	2	1	0	0	0	0	1	1	1	1	0	0	0	1	2	2	1
sp|Q9HAV7|GRPE1_HUMAN	sp|Q9HAV7|GRPE1_HUMAN	32	32	32	sp|Q9HAV7|GRPE1_HUMAN GrpE protein homolog 1, mitochondrial OS=Homo sapiens OX=9606 GN=GRPEL1 PE=1 SV=2	1	32	32	32	1	2	0	0	0	0	1	1	0	2	1	3	4	3	5	6	5	2	1	2	3	2	0	1	0	3	1	0	2	0	1	0	0	1	3	1	1	2	2	1
sp|Q9HAV4|XPO5_HUMAN	sp|Q9HAV4|XPO5_HUMAN	119	119	119	sp|Q9HAV4|XPO5_HUMAN Exportin-5 OS=Homo sapiens OX=9606 GN=XPO5 PE=1 SV=1	1	119	119	119	2	2	1	11	12	7	6	2	9	5	1	4	5	6	5	8	6	1	7	5	3	0	3	2	5	4	4	1	3	1	3	1	7	2	4	1	3	2	2	3
sp|Q9HAV0|GBB4_HUMAN	sp|Q9HAV0|GBB4_HUMAN	28	14	14	sp|Q9HAV0|GBB4_HUMAN Guanine nucleotide-binding protein subunit beta-4 OS=Homo sapiens OX=9606 GN=GNB4 PE=1 SV=3	1	28	14	14	3	4	3	2	1	3	7	2	3	1	3	2	2	2	4	5	2	1	2	1	1	1	1	1	2	1	0	0	2	0	2	1	0	1	2	2	2	2	1	1
sp|Q9HAU5|RENT2_HUMAN	sp|Q9HAU5|RENT2_HUMAN	163	162	162	sp|Q9HAU5|RENT2_HUMAN Regulator of nonsense transcripts 2 OS=Homo sapiens OX=9606 GN=UPF2 PE=1 SV=1	1	163	162	162	2	2	0	4	5	2	7	5	9	4	1	5	3	3	5	5	6	2	5	3	2	5	5	2	4	2	4	3	4	5	3	2	4	4	1	3	7	4	6	4
sp|Q9HAT2|SIAE_HUMAN	sp|Q9HAT2|SIAE_HUMAN	47	47	47	sp|Q9HAT2|SIAE_HUMAN Sialate O-acetylesterase OS=Homo sapiens OX=9606 GN=SIAE PE=1 SV=1	1	47	47	47	0	0	1	2	3	3	1	1	2	1	2	0	3	2	1	2	1	3	0	0	1	1	6	6	4	2	3	1	0	1	2	0	3	0	0	0	2	3	1	0
sp|Q9HAS0|NJMU_HUMAN	sp|Q9HAS0|NJMU_HUMAN	44	44	44	sp|Q9HAS0|NJMU_HUMAN Protein Njmu-R1 OS=Homo sapiens OX=9606 GN=C17orf75 PE=1 SV=2	1	44	44	44	0	1	0	3	5	1	4	3	4	0	1	1	3	3	2	1	3	3	2	1	1	2	2	2	2	1	1	0	1	0	1	1	1	0	0	1	1	2	0	0
sp|Q9HAP6|LIN7B_HUMAN	sp|Q9HAP6|LIN7B_HUMAN	27	27	25	sp|Q9HAP6|LIN7B_HUMAN Protein lin-7 homolog B OS=Homo sapiens OX=9606 GN=LIN7B PE=1 SV=1	1	27	27	25	1	0	0	0	0	0	3	2	1	2	2	1	1	0	0	0	2	0	0	0	1	2	1	2	0	1	0	1	2	1	1	2	1	0	0	0	0	0	0	0
sp|Q9HAB8|PPCS_HUMAN	sp|Q9HAB8|PPCS_HUMAN	36	36	36	sp|Q9HAB8|PPCS_HUMAN Phosphopantothenate--cysteine ligase OS=Homo sapiens OX=9606 GN=PPCS PE=1 SV=2	1	36	36	36	0	0	0	1	1	0	1	2	1	0	1	0	0	0	1	1	0	1	1	1	7	11	6	3	4	2	2	3	0	2	0	1	0	1	1	0	0	1	1	1
sp|Q9HA77|SYCM_HUMAN	sp|Q9HA77|SYCM_HUMAN	50	50	50	sp|Q9HA77|SYCM_HUMAN Probable cysteine--tRNA ligase, mitochondrial OS=Homo sapiens OX=9606 GN=CARS2 PE=1 SV=1	1	50	50	50	1	0	0	2	2	2	5	1	1	2	2	1	3	0	3	2	1	1	1	3	5	6	1	0	1	1	1	0	0	0	0	0	2	0	0	0	0	0	0	0
sp|Q9HA64|KT3K_HUMAN	sp|Q9HA64|KT3K_HUMAN	29	29	29	sp|Q9HA64|KT3K_HUMAN Ketosamine-3-kinase OS=Homo sapiens OX=9606 GN=FN3KRP PE=1 SV=2	1	29	29	29	0	1	0	0	0	0	1	0	1	1	0	0	2	0	2	1	0	0	0	1	0	0	0	1	0	0	2	0	4	8	5	2	3	2	0	0	1	1	1	1
sp|Q9HA47|UCK1_HUMAN	sp|Q9HA47|UCK1_HUMAN	30	30	28	sp|Q9HA47|UCK1_HUMAN Uridine-cytidine kinase 1 OS=Homo sapiens OX=9606 GN=UCK1 PE=1 SV=1	1	30	30	28	1	0	0	1	1	0	1	1	2	0	1	1	0	1	1	3	2	0	1	1	0	2	1	2	3	2	1	0	0	1	0	0	0	1	0	2	1	0	0	1
sp|Q9H9T3|ELP3_HUMAN	sp|Q9H9T3|ELP3_HUMAN	76	76	76	sp|Q9H9T3|ELP3_HUMAN Elongator complex protein 3 OS=Homo sapiens OX=9606 GN=ELP3 PE=1 SV=2	1	76	76	76	0	0	0	1	2	3	6	5	5	7	3	2	1	3	3	4	3	3	1	2	2	3	6	1	3	0	4	1	4	3	2	1	1	0	2	1	2	2	1	0
sp|Q9H9S4|CB39L_HUMAN	sp|Q9H9S4|CB39L_HUMAN	46	42	42	sp|Q9H9S4|CB39L_HUMAN Calcium-binding protein 39-like OS=Homo sapiens OX=9606 GN=CAB39L PE=1 SV=3	1	46	42	42	0	1	1	0	1	3	2	1	1	1	1	2	4	2	0	1	3	4	2	0	0	0	2	2	0	2	6	1	5	3	3	1	1	0	1	1	2	1	2	0
sp|Q9H9S3|S61A2_HUMAN	sp|Q9H9S3|S61A2_HUMAN	24	24	14	sp|Q9H9S3|S61A2_HUMAN Protein transport protein Sec61 subunit alpha isoform 2 OS=Homo sapiens OX=9606 GN=SEC61A2 PE=2 SV=3	1	24	24	14	0	0	0	0	2	2	2	0	1	1	2	1	0	0	0	0	1	0	0	0	0	1	1	1	0	0	1	0	0	1	0	0	1	0	0	0	1	0	0	1
sp|Q9H9R9|DBND1_HUMAN	sp|Q9H9R9|DBND1_HUMAN	9	9	9	sp|Q9H9R9|DBND1_HUMAN Dysbindin domain-containing protein 1 OS=Homo sapiens OX=9606 GN=DBNDD1 PE=1 SV=2	1	9	9	9	0	0	0	0	0	0	0	0	0	0	0	0	0	0	1	0	1	3	0	0	1	0	0	0	0	0	0	0	1	0	0	1	0	0	0	0	0	0	0	0
sp|Q9H9Q2|CSN7B_HUMAN	sp|Q9H9Q2|CSN7B_HUMAN	28	28	28	sp|Q9H9Q2|CSN7B_HUMAN COP9 signalosome complex subunit 7b OS=Homo sapiens OX=9606 GN=COPS7B PE=1 SV=1	1	28	28	28	0	0	0	0	0	2	1	3	5	7	3	0	0	1	1	0	0	0	0	0	1	1	2	1	0	2	0	0	0	1	1	0	0	0	1	0	0	0	1	1
sp|Q9H9P8|L2HDH_HUMAN	sp|Q9H9P8|L2HDH_HUMAN	49	49	49	sp|Q9H9P8|L2HDH_HUMAN L-2-hydroxyglutarate dehydrogenase, mitochondrial OS=Homo sapiens OX=9606 GN=L2HGDH PE=1 SV=3	1	49	49	49	0	0	1	5	10	5	4	1	0	0	3	2	1	0	3	0	2	2	2	0	4	2	3	2	3	3	1	1	3	2	1	2	4	2	1	1	4	2	1	0
sp|Q9H9L3|I20L2_HUMAN	sp|Q9H9L3|I20L2_HUMAN	41	41	41	sp|Q9H9L3|I20L2_HUMAN Interferon-stimulated 20 kDa exonuclease-like 2 OS=Homo sapiens OX=9606 GN=ISG20L2 PE=1 SV=1	1	41	41	41	0	0	1	1	1	2	2	0	1	2	2	2	0	0	0	0	0	3	2	1	0	1	0	2	0	0	1	3	1	0	0	2	2	0	0	0	0	0	0	0
sp|Q9H9J2|RM44_HUMAN	sp|Q9H9J2|RM44_HUMAN	39	39	39	sp|Q9H9J2|RM44_HUMAN 39S ribosomal protein L44, mitochondrial OS=Homo sapiens OX=9606 GN=MRPL44 PE=1 SV=1	1	39	39	39	2	0	0	1	10	7	1	0	2	0	2	0	0	1	1	0	3	0	0	0	1	1	1	1	3	1	2	0	2	0	1	0	0	0	1	2	1	1	1	0
sp|Q9H9H4|VP37B_HUMAN	sp|Q9H9H4|VP37B_HUMAN	24	24	24	sp|Q9H9H4|VP37B_HUMAN Vacuolar protein sorting-associated protein 37B OS=Homo sapiens OX=9606 GN=VPS37B PE=1 SV=1	1	24	24	24	0	0	0	4	1	0	1	1	2	0	1	7	6	1	1	2	1	2	2	4	0	1	0	0	0	0	0	0	1	1	1	1	1	2	0	0	0	0	0	0
sp|Q9H9F9|ARP5_HUMAN	sp|Q9H9F9|ARP5_HUMAN	49	49	49	sp|Q9H9F9|ARP5_HUMAN Actin-related protein 5 OS=Homo sapiens OX=9606 GN=ACTR5 PE=1 SV=2	1	49	49	49	2	1	0	3	3	1	1	3	1	2	1	1	1	1	1	2	2	2	0	1	1	0	1	2	1	1	1	0	0	1	0	3	2	1	0	0	1	0	1	0
sp|Q9H9E3|COG4_HUMAN	sp|Q9H9E3|COG4_HUMAN	82	82	82	sp|Q9H9E3|COG4_HUMAN Conserved oligomeric Golgi complex subunit 4 OS=Homo sapiens OX=9606 GN=COG4 PE=1 SV=3	1	82	82	82	2	1	1	2	3	3	3	5	3	2	3	4	5	0	2	3	3	2	3	2	1	3	3	5	2	2	1	0	1	1	4	1	0	1	2	1	3	2	0	2
sp|Q9H9D4|ZN408_HUMAN	sp|Q9H9D4|ZN408_HUMAN	85	85	85	sp|Q9H9D4|ZN408_HUMAN Zinc finger protein 408 OS=Homo sapiens OX=9606 GN=ZNF408 PE=1 SV=1	1	85	85	85	1	1	2	3	3	3	2	1	3	4	3	3	1	1	4	2	3	2	2	3	2	2	0	4	2	4	5	0	0	1	4	0	0	2	2	0	3	3	1	2
sp|Q9H9C1|SPE39_HUMAN	sp|Q9H9C1|SPE39_HUMAN	77	77	76	sp|Q9H9C1|SPE39_HUMAN Spermatogenesis-defective protein 39 homolog OS=Homo sapiens OX=9606 GN=VIPAS39 PE=1 SV=1	1	77	77	76	0	0	0	0	2	0	1	2	6	8	4	4	3	6	4	5	2	3	4	0	4	3	2	2	4	2	3	1	3	2	2	2	1	2	1	2	1	1	0	0
sp|Q9H9B4|SFXN1_HUMAN	sp|Q9H9B4|SFXN1_HUMAN	22	22	22	sp|Q9H9B4|SFXN1_HUMAN Sideroflexin-1 OS=Homo sapiens OX=9606 GN=SFXN1 PE=1 SV=4	1	22	22	22	0	1	0	3	1	0	0	0	1	0	0	0	1	1	0	0	2	1	1	1	0	0	0	0	1	1	0	0	0	0	0	1	1	1	0	0	0	1	0	0
sp|Q9H9A6|LRC40_HUMAN	sp|Q9H9A6|LRC40_HUMAN	47	47	47	sp|Q9H9A6|LRC40_HUMAN Leucine-rich repeat-containing protein 40 OS=Homo sapiens OX=9606 GN=LRRC40 PE=1 SV=1	1	47	47	47	1	0	1	0	1	0	2	3	1	1	2	1	1	1	0	2	2	1	0	0	1	3	2	0	0	3	1	0	1	1	0	1	1	3	2	1	2	2	4	1
sp|Q9H993|ARMT1_HUMAN	sp|Q9H993|ARMT1_HUMAN	46	46	46	sp|Q9H993|ARMT1_HUMAN Damage-control phosphatase ARMT1 OS=Homo sapiens OX=9606 GN=ARMT1 PE=1 SV=1	1	46	46	46	0	0	0	0	4	2	2	1	2	0	1	0	1	0	0	2	0	3	2	2	4	15	16	16	9	6	3	2	2	2	0	3	1	1	1	0	1	3	0	1
sp|Q9H977|WDR54_HUMAN	sp|Q9H977|WDR54_HUMAN	13	13	13	sp|Q9H977|WDR54_HUMAN WD repeat-containing protein 54 OS=Homo sapiens OX=9606 GN=WDR54 PE=1 SV=1	1	13	13	13	1	0	0	0	0	0	0	0	1	0	0	0	0	0	0	0	0	0	0	1	0	0	0	0	0	6	6	0	1	0	0	0	0	0	0	0	0	0	0	0
sp|Q9H974|QTRT2_HUMAN	sp|Q9H974|QTRT2_HUMAN	43	43	43	sp|Q9H974|QTRT2_HUMAN Queuine tRNA-ribosyltransferase accessory subunit 2 OS=Homo sapiens OX=9606 GN=QTRT2 PE=1 SV=1	1	43	43	43	2	1	1	1	3	1	2	1	3	1	2	4	3	4	13	14	7	1	2	1	1	3	1	2	5	1	1	1	1	2	0	0	3	3	2	1	3	2	2	0
sp|Q9H944|MED20_HUMAN	sp|Q9H944|MED20_HUMAN	17	17	17	sp|Q9H944|MED20_HUMAN Mediator of RNA polymerase II transcription subunit 20 OS=Homo sapiens OX=9606 GN=MED20 PE=1 SV=1	1	17	17	17	0	0	0	0	0	0	0	2	0	0	0	0	1	0	0	3	0	0	0	0	0	0	1	5	1	1	1	0	0	0	0	0	0	0	0	0	1	1	0	0
sp|Q9H939|PPIP2_HUMAN	sp|Q9H939|PPIP2_HUMAN	52	52	52	sp|Q9H939|PPIP2_HUMAN Proline-serine-threonine phosphatase-interacting protein 2 OS=Homo sapiens OX=9606 GN=PSTPIP2 PE=1 SV=4	1	52	52	52	2	0	1	1	1	1	2	1	1	4	5	3	0	1	2	2	4	4	4	1	2	0	2	3	0	0	1	2	1	1	2	1	1	1	0	0	0	0	2	0
sp|Q9H936|GHC1_HUMAN	sp|Q9H936|GHC1_HUMAN	22	22	21	sp|Q9H936|GHC1_HUMAN Mitochondrial glutamate carrier 1 OS=Homo sapiens OX=9606 GN=SLC25A22 PE=1 SV=1	1	22	22	21	0	1	0	0	0	0	0	1	0	0	0	0	1	0	0	0	3	0	0	0	1	1	2	0	1	0	1	0	2	1	1	0	1	1	0	0	0	0	0	0
sp|Q9H920|RN121_HUMAN	sp|Q9H920|RN121_HUMAN	41	41	34	sp|Q9H920|RN121_HUMAN RING finger protein 121 OS=Homo sapiens OX=9606 GN=RNF121 PE=1 SV=1	1	41	41	34	1	0	0	3	2	1	1	1	0	3	2	1	2	0	1	3	0	1	0	1	1	0	0	2	3	0	0	1	1	0	2	2	0	0	0	0	1	0	1	0
sp|Q9H910|JUPI2_HUMAN	sp|Q9H910|JUPI2_HUMAN	30	30	30	sp|Q9H910|JUPI2_HUMAN Jupiter microtubule associated homolog 2 OS=Homo sapiens OX=9606 GN=JPT2 PE=1 SV=1	1	30	30	30	0	2	0	0	1	4	1	1	0	1	0	2	1	3	5	1	1	0	1	4	7	9	9	9	5	7	2	0	0	1	0	3	2	0	0	0	1	0	1	0
sp|Q9H8Y8|GORS2_HUMAN	sp|Q9H8Y8|GORS2_HUMAN	19	19	19	sp|Q9H8Y8|GORS2_HUMAN Golgi reassembly-stacking protein 2 OS=Homo sapiens OX=9606 GN=GORASP2 PE=1 SV=3	1	19	19	19	0	0	1	2	3	1	1	2	2	1	1	3	6	4	3	4	3	1	0	0	0	1	0	2	1	2	1	0	1	0	0	1	2	2	1	2	1	2	3	1
sp|Q9H8Y5|ANKZ1_HUMAN	sp|Q9H8Y5|ANKZ1_HUMAN	78	78	78	sp|Q9H8Y5|ANKZ1_HUMAN Ankyrin repeat and zinc finger domain-containing protein 1 OS=Homo sapiens OX=9606 GN=ANKZF1 PE=1 SV=1	1	78	78	78	1	1	1	2	2	1	2	2	3	6	1	3	3	1	3	2	1	6	5	2	0	4	2	1	2	4	2	1	6	4	4	0	0	2	1	0	0	2	2	1
sp|Q9H8W4|PKHF2_HUMAN	sp|Q9H8W4|PKHF2_HUMAN	35	35	35	sp|Q9H8W4|PKHF2_HUMAN Pleckstrin homology domain-containing family F member 2 OS=Homo sapiens OX=9606 GN=PLEKHF2 PE=1 SV=1	1	35	35	35	2	1	0	0	3	0	1	1	3	2	1	1	1	2	1	2	0	1	1	1	0	1	0	4	2	4	8	5	9	5	3	1	0	1	1	0	0	1	0	1
sp|Q9H8U3|ZFAN3_HUMAN	sp|Q9H8U3|ZFAN3_HUMAN	33	33	33	sp|Q9H8U3|ZFAN3_HUMAN AN1-type zinc finger protein 3 OS=Homo sapiens OX=9606 GN=ZFAND3 PE=1 SV=1	1	33	33	33	1	1	0	1	1	0	0	1	1	1	1	2	2	0	1	2	1	0	2	2	1	1	3	3	0	0	0	0	0	2	3	0	2	1	0	0	0	2	0	0
sp|Q9H8S9|MOB1A_HUMAN	sp|Q9H8S9|MOB1A_HUMAN	20	4	4	sp|Q9H8S9|MOB1A_HUMAN MOB kinase activator 1A OS=Homo sapiens OX=9606 GN=MOB1A PE=1 SV=4	1	20	4	4	0	0	0	1	0	1	2	0	1	1	0	2	1	0	0	0	0	0	0	1	1	1	0	0	1	1	0	1	6	5	4	0	1	1	2	1	0	1	1	1
sp|Q9H8M7|MINY3_HUMAN	sp|Q9H8M7|MINY3_HUMAN	32	32	32	sp|Q9H8M7|MINY3_HUMAN Ubiquitin carboxyl-terminal hydrolase MINDY-3 OS=Homo sapiens OX=9606 GN=MINDY3 PE=1 SV=1	1	32	32	32	0	0	0	2	0	0	0	1	1	1	1	0	2	0	1	0	0	0	4	3	0	0	2	0	1	1	0	0	0	0	0	0	0	1	2	1	0	0	1	0
sp|Q9H8H3|MET7A_HUMAN	sp|Q9H8H3|MET7A_HUMAN	26	26	26	sp|Q9H8H3|MET7A_HUMAN Methyltransferase-like protein 7A OS=Homo sapiens OX=9606 GN=METTL7A PE=1 SV=1	1	26	26	26	0	0	0	3	0	0	0	0	3	1	2	0	3	1	0	0	3	0	0	0	0	2	0	0	0	0	0	0	0	1	1	0	0	2	2	1	3	1	0	1
sp|Q9H8G2|CAAP1_HUMAN	sp|Q9H8G2|CAAP1_HUMAN	23	23	23	sp|Q9H8G2|CAAP1_HUMAN Caspase activity and apoptosis inhibitor 1 OS=Homo sapiens OX=9606 GN=CAAP1 PE=1 SV=2	1	23	23	23	0	0	0	1	1	1	1	0	1	3	3	0	5	5	2	1	0	1	0	1	2	0	1	1	1	0	1	0	0	0	0	1	0	0	0	0	1	0	0	0
sp|Q9H875|PKRI1_HUMAN	sp|Q9H875|PKRI1_HUMAN	24	24	24	sp|Q9H875|PKRI1_HUMAN PRKR-interacting protein 1 OS=Homo sapiens OX=9606 GN=PRKRIP1 PE=1 SV=1	1	24	24	24	0	0	1	0	0	2	0	0	0	0	0	0	0	0	0	0	0	1	1	2	0	1	0	1	1	0	0	0	1	3	1	1	0	2	1	0	0	1	1	0
sp|Q9H871|RMD5A_HUMAN	sp|Q9H871|RMD5A_HUMAN	41	41	39	sp|Q9H871|RMD5A_HUMAN E3 ubiquitin-protein transferase RMND5A OS=Homo sapiens OX=9606 GN=RMND5A PE=1 SV=1	1	41	41	39	1	1	0	4	6	4	1	0	2	0	2	1	0	1	1	0	0	1	0	0	0	3	1	1	1	0	0	0	2	1	2	0	0	1	1	0	1	1	1	2
sp|Q9H867|MT21D_HUMAN	sp|Q9H867|MT21D_HUMAN	20	20	20	sp|Q9H867|MT21D_HUMAN Protein-lysine methyltransferase METTL21D OS=Homo sapiens OX=9606 GN=VCPKMT PE=1 SV=2	1	20	20	20	0	0	0	1	0	0	0	1	0	0	0	0	1	0	0	0	2	2	2	0	1	2	1	3	2	0	1	0	0	2	1	1	1	0	0	0	3	1	1	0
sp|Q9H857|NT5D2_HUMAN	sp|Q9H857|NT5D2_HUMAN	58	58	58	sp|Q9H857|NT5D2_HUMAN 5-nucleotidase domain-containing protein 2 OS=Homo sapiens OX=9606 GN=NT5DC2 PE=1 SV=1	1	58	58	58	0	0	0	1	1	0	3	0	1	5	3	3	0	2	3	5	2	4	1	0	1	0	1	1	1	1	1	2	0	0	3	6	1	2	2	0	2	4	0	1
sp|Q9H845|ACAD9_HUMAN	sp|Q9H845|ACAD9_HUMAN	67	67	67	sp|Q9H845|ACAD9_HUMAN Complex I assembly factor ACAD9, mitochondrial OS=Homo sapiens OX=9606 GN=ACAD9 PE=1 SV=1	1	67	67	67	0	1	1	3	2	2	1	3	2	2	2	0	0	2	7	7	8	12	10	4	3	6	1	2	0	4	3	6	2	4	1	2	4	2	2	1	6	2	1	1
sp|Q9H840|GEMI7_HUMAN	sp|Q9H840|GEMI7_HUMAN	16	16	16	sp|Q9H840|GEMI7_HUMAN Gem-associated protein 7 OS=Homo sapiens OX=9606 GN=GEMIN7 PE=1 SV=1	1	16	16	16	1	0	0	0	2	1	0	0	0	3	0	1	1	1	0	0	0	1	0	0	0	0	0	0	0	0	0	0	0	0	0	0	0	0	1	0	0	0	1	1
sp|Q9H832|UBE2Z_HUMAN	sp|Q9H832|UBE2Z_HUMAN	32	32	32	sp|Q9H832|UBE2Z_HUMAN Ubiquitin-conjugating enzyme E2 Z OS=Homo sapiens OX=9606 GN=UBE2Z PE=1 SV=2	1	32	32	32	0	0	1	3	7	3	4	4	2	0	4	1	2	4	5	4	0	1	6	7	4	0	1	0	1	0	0	2	0	2	0	1	1	1	1	0	2	1	0	0
sp|Q9H814|PHAX_HUMAN	sp|Q9H814|PHAX_HUMAN	50	50	50	sp|Q9H814|PHAX_HUMAN Phosphorylated adapter RNA export protein OS=Homo sapiens OX=9606 GN=PHAX PE=1 SV=1	1	50	50	50	1	1	0	0	4	3	4	9	5	8	9	10	4	5	3	2	3	3	5	4	0	3	3	1	2	3	5	1	1	1	0	0	0	0	2	1	2	0	2	1
sp|Q9H7Z7|PGES2_HUMAN	sp|Q9H7Z7|PGES2_HUMAN	45	45	45	sp|Q9H7Z7|PGES2_HUMAN Prostaglandin E synthase 2 OS=Homo sapiens OX=9606 GN=PTGES2 PE=1 SV=1	1	45	45	45	0	0	0	4	5	3	1	1	1	0	3	0	0	1	3	0	3	0	2	0	0	4	2	1	1	1	0	1	0	0	0	1	0	2	2	1	3	1	1	0
sp|Q9H7Z6|KAT8_HUMAN	sp|Q9H7Z6|KAT8_HUMAN	68	68	67	sp|Q9H7Z6|KAT8_HUMAN Histone acetyltransferase KAT8 OS=Homo sapiens OX=9606 GN=KAT8 PE=1 SV=2	1	68	68	67	0	1	1	4	3	0	1	1	0	3	1	2	2	4	1	0	1	0	2	2	0	3	5	3	3	1	0	1	3	1	1	0	2	1	2	3	1	3	2	1
sp|Q9H7Z3|NRDE2_HUMAN	sp|Q9H7Z3|NRDE2_HUMAN	116	116	116	sp|Q9H7Z3|NRDE2_HUMAN Nuclear exosome regulator NRDE2 OS=Homo sapiens OX=9606 GN=NRDE2 PE=1 SV=3	1	116	116	116	0	1	0	3	4	7	6	7	3	6	3	5	5	3	3	5	5	3	2	4	5	1	3	2	4	5	3	4	4	2	1	3	2	2	0	2	1	0	2	0
sp|Q9H7X7|IFT22_HUMAN	sp|Q9H7X7|IFT22_HUMAN	16	16	16	sp|Q9H7X7|IFT22_HUMAN Intraflagellar transport protein 22 homolog OS=Homo sapiens OX=9606 GN=IFT22 PE=1 SV=1	1	16	16	16	1	0	0	1	1	0	2	1	0	0	0	1	0	2	0	0	0	0	0	2	1	0	0	0	1	3	0	0	1	0	0	0	0	0	0	0	0	0	0	1
sp|Q9H7X0|NAA60_HUMAN	sp|Q9H7X0|NAA60_HUMAN	18	18	18	sp|Q9H7X0|NAA60_HUMAN N-alpha-acetyltransferase 60 OS=Homo sapiens OX=9606 GN=NAA60 PE=1 SV=1	1	18	18	18	1	0	1	0	0	1	1	0	0	0	2	1	1	0	0	1	2	0	1	1	0	0	0	0	0	0	1	0	0	0	1	0	1	0	1	0	0	0	0	1
sp|Q9H7S9|ZN703_HUMAN	sp|Q9H7S9|ZN703_HUMAN	40	40	38	sp|Q9H7S9|ZN703_HUMAN Zinc finger protein 703 OS=Homo sapiens OX=9606 GN=ZNF703 PE=1 SV=1	1	40	40	38	0	0	0	0	4	1	1	2	2	4	3	2	2	1	0	3	1	1	2	1	1	1	2	4	0	0	2	0	0	1	1	2	2	0	0	2	0	0	0	0
sp|Q9H7P6|MB12B_HUMAN	sp|Q9H7P6|MB12B_HUMAN	29	29	29	sp|Q9H7P6|MB12B_HUMAN Multivesicular body subunit 12B OS=Homo sapiens OX=9606 GN=MVB12B PE=1 SV=2	1	29	29	29	0	0	0	1	1	0	1	0	1	1	0	0	0	0	1	0	2	0	1	0	0	0	0	0	0	1	0	0	3	0	0	0	0	1	0	0	0	1	0	1
sp|Q9H7N4|SFR19_HUMAN	sp|Q9H7N4|SFR19_HUMAN	108	108	104	sp|Q9H7N4|SFR19_HUMAN Splicing factor, arginine/serine-rich 19 OS=Homo sapiens OX=9606 GN=SCAF1 PE=1 SV=3	1	108	108	104	2	1	1	4	6	4	1	7	0	6	3	5	3	3	3	2	5	2	4	8	2	5	5	2	0	0	4	7	3	0	5	8	2	1	3	1	2	3	2	3
sp|Q9H7L9|SDS3_HUMAN	sp|Q9H7L9|SDS3_HUMAN	47	47	47	sp|Q9H7L9|SDS3_HUMAN Sin3 histone deacetylase corepressor complex component SDS3 OS=Homo sapiens OX=9606 GN=SUDS3 PE=1 SV=2	1	47	47	47	1	1	0	1	1	3	3	2	2	2	5	2	1	1	1	1	1	3	1	1	0	0	1	0	2	1	1	1	3	1	0	0	2	0	0	0	0	1	1	0
sp|Q9H7E9|CH033_HUMAN	sp|Q9H7E9|CH033_HUMAN	25	25	25	sp|Q9H7E9|CH033_HUMAN UPF0488 protein C8orf33 OS=Homo sapiens OX=9606 GN=C8orf33 PE=1 SV=1	1	25	25	25	1	0	0	3	3	2	3	2	1	0	1	0	0	0	0	1	0	0	0	1	1	1	0	0	0	1	0	0	0	0	0	1	1	1	2	1	1	1	0	1
sp|Q9H7D7|WDR26_HUMAN	sp|Q9H7D7|WDR26_HUMAN	72	72	72	sp|Q9H7D7|WDR26_HUMAN WD repeat-containing protein 26 OS=Homo sapiens OX=9606 GN=WDR26 PE=1 SV=3	1	72	72	72	0	1	0	3	8	9	4	1	2	2	2	1	2	1	2	3	4	2	2	1	6	0	2	3	1	1	2	2	0	2	2	0	3	1	0	1	0	2	3	3
sp|Q9H7C9|AAMDC_HUMAN	sp|Q9H7C9|AAMDC_HUMAN	21	21	21	sp|Q9H7C9|AAMDC_HUMAN Mth938 domain-containing protein OS=Homo sapiens OX=9606 GN=AAMDC PE=1 SV=1	1	21	21	21	0	0	0	1	0	1	1	0	0	0	0	0	1	0	1	0	1	0	0	1	0	1	0	0	1	0	0	0	0	0	0	9	8	4	3	2	0	0	0	0
sp|Q9H7B2|RPF2_HUMAN	sp|Q9H7B2|RPF2_HUMAN	51	51	51	sp|Q9H7B2|RPF2_HUMAN Ribosome production factor 2 homolog OS=Homo sapiens OX=9606 GN=RPF2 PE=1 SV=2	1	51	51	51	0	0	0	3	3	5	3	2	3	3	3	0	0	1	1	2	1	1	2	1	2	1	1	2	3	0	1	1	4	1	1	0	1	2	2	2	0	0	1	1
sp|Q9H788|SH24A_HUMAN	sp|Q9H788|SH24A_HUMAN	72	72	72	sp|Q9H788|SH24A_HUMAN SH2 domain-containing protein 4A OS=Homo sapiens OX=9606 GN=SH2D4A PE=1 SV=1	1	72	72	72	0	1	0	1	2	1	0	3	2	2	5	2	3	2	3	2	4	3	1	1	3	1	2	1	1	1	3	0	3	2	1	1	2	4	1	1	1	2	0	3
sp|Q9H777|RNZ1_HUMAN	sp|Q9H777|RNZ1_HUMAN	30	30	30	sp|Q9H777|RNZ1_HUMAN Zinc phosphodiesterase ELAC protein 1 OS=Homo sapiens OX=9606 GN=ELAC1 PE=1 SV=2	1	30	30	30	0	0	0	2	1	2	0	1	1	0	2	0	1	1	2	2	0	1	2	1	0	0	1	1	0	0	2	0	2	2	0	1	0	0	0	0	1	0	0	0
sp|Q9H773|DCTP1_HUMAN	sp|Q9H773|DCTP1_HUMAN	26	26	26	sp|Q9H773|DCTP1_HUMAN dCTP pyrophosphatase 1 OS=Homo sapiens OX=9606 GN=DCTPP1 PE=1 SV=1	1	26	26	26	0	0	0	4	3	3	2	2	5	4	3	5	6	6	11	11	6	5	7	7	1	2	0	2	2	1	0	0	1	2	2	2	3	1	2	0	1	0	1	2
sp|Q9H6Z4|RANB3_HUMAN	sp|Q9H6Z4|RANB3_HUMAN	58	58	58	sp|Q9H6Z4|RANB3_HUMAN Ran-binding protein 3 OS=Homo sapiens OX=9606 GN=RANBP3 PE=1 SV=1	1	58	58	58	1	1	0	2	3	1	3	2	5	16	19	17	10	5	2	6	5	2	1	1	2	3	2	2	1	2	2	0	2	3	0	3	2	1	0	2	0	1	1	1
sp|Q9H6Y7|RN167_HUMAN	sp|Q9H6Y7|RN167_HUMAN	25	25	25	sp|Q9H6Y7|RN167_HUMAN E3 ubiquitin-protein ligase RNF167 OS=Homo sapiens OX=9606 GN=RNF167 PE=1 SV=1	1	25	25	25	1	0	1	4	1	2	1	1	0	0	2	1	1	2	0	1	2	2	2	1	0	0	1	0	1	0	1	0	1	2	0	0	0	2	1	0	0	1	0	0
sp|Q9H6Y2|WDR55_HUMAN	sp|Q9H6Y2|WDR55_HUMAN	42	42	42	sp|Q9H6Y2|WDR55_HUMAN WD repeat-containing protein 55 OS=Homo sapiens OX=9606 GN=WDR55 PE=1 SV=2	1	42	42	42	1	3	1	1	1	0	0	1	5	3	2	0	2	2	1	4	0	3	1	4	3	1	1	2	2	2	1	0	1	3	0	1	1	1	1	2	3	1	1	1
sp|Q9H6X4|TM134_HUMAN	sp|Q9H6X4|TM134_HUMAN	15	15	15	sp|Q9H6X4|TM134_HUMAN Transmembrane protein 134 OS=Homo sapiens OX=9606 GN=TMEM134 PE=1 SV=1	1	15	15	15	1	1	1	1	1	0	1	0	0	0	0	0	1	0	0	0	0	0	0	0	1	0	0	1	0	0	0	0	0	0	0	0	0	1	1	0	0	0	0	0
sp|Q9H6V9|LDAH_HUMAN	sp|Q9H6V9|LDAH_HUMAN	37	37	37	sp|Q9H6V9|LDAH_HUMAN Lipid droplet-associated hydrolase OS=Homo sapiens OX=9606 GN=LDAH PE=1 SV=1	1	37	37	37	2	1	0	2	0	0	1	0	0	1	0	0	3	1	0	0	0	1	2	0	1	0	1	1	0	0	1	1	2	1	2	3	1	4	1	0	1	1	1	0
sp|Q9H6U6|BCAS3_HUMAN	sp|Q9H6U6|BCAS3_HUMAN	65	65	65	sp|Q9H6U6|BCAS3_HUMAN BCAS3 microtubule associated cell migration factor OS=Homo sapiens OX=9606 GN=BCAS3 PE=1 SV=3	1	65	65	65	1	1	1	1	1	4	5	1	2	0	3	3	1	5	9	5	2	2	0	0	0	2	2	1	3	2	1	0	1	2	1	0	1	2	2	1	1	1	2	1
sp|Q9H6T3|RPAP3_HUMAN	sp|Q9H6T3|RPAP3_HUMAN	112	112	112	sp|Q9H6T3|RPAP3_HUMAN RNA polymerase II-associated protein 3 OS=Homo sapiens OX=9606 GN=RPAP3 PE=1 SV=2	1	112	112	112	1	0	2	3	4	3	4	1	4	4	2	3	3	4	4	4	3	1	1	2	2	3	3	3	6	4	4	1	3	6	2	3	2	2	2	2	3	4	1	0
sp|Q9H6T0|ESRP2_HUMAN	sp|Q9H6T0|ESRP2_HUMAN	67	64	64	sp|Q9H6T0|ESRP2_HUMAN Epithelial splicing regulatory protein 2 OS=Homo sapiens OX=9606 GN=ESRP2 PE=1 SV=1	1	67	64	64	1	0	0	5	3	2	1	3	0	2	4	7	7	3	6	0	1	1	3	2	2	0	2	1	2	2	2	1	1	1	3	2	3	3	0	2	5	0	1	2
sp|Q9H6S3|ES8L2_HUMAN	sp|Q9H6S3|ES8L2_HUMAN	85	85	85	sp|Q9H6S3|ES8L2_HUMAN Epidermal growth factor receptor kinase substrate 8-like protein 2 OS=Homo sapiens OX=9606 GN=EPS8L2 PE=1 SV=2	1	85	85	85	0	0	0	3	6	4	6	1	2	5	2	5	1	1	2	3	7	6	1	1	5	2	3	3	0	1	0	1	1	4	0	4	4	5	1	1	2	3	4	0
sp|Q9H6R3|ACSS3_HUMAN	sp|Q9H6R3|ACSS3_HUMAN	72	72	71	sp|Q9H6R3|ACSS3_HUMAN Acyl-CoA synthetase short-chain family member 3, mitochondrial OS=Homo sapiens OX=9606 GN=ACSS3 PE=1 SV=1	1	72	72	71	1	0	0	2	2	2	2	3	0	4	1	1	0	2	1	3	2	1	4	0	2	0	0	2	16	17	5	0	0	0	0	1	2	0	1	0	2	1	1	1
sp|Q9H6Q4|CIAO3_HUMAN	sp|Q9H6Q4|CIAO3_HUMAN	49	47	47	sp|Q9H6Q4|CIAO3_HUMAN Cytosolic iron-sulfur assembly component 3 OS=Homo sapiens OX=9606 GN=CIAO3 PE=1 SV=1	1	49	47	47	0	1	1	0	4	0	2	1	1	1	1	1	3	1	2	5	10	9	2	3	1	3	0	3	1	1	1	0	0	1	0	0	0	1	1	0	0	0	0	0
sp|Q9H6L4|ARMC7_HUMAN	sp|Q9H6L4|ARMC7_HUMAN	12	12	12	sp|Q9H6L4|ARMC7_HUMAN Armadillo repeat-containing protein 7 OS=Homo sapiens OX=9606 GN=ARMC7 PE=1 SV=1	1	12	12	12	0	0	0	2	1	0	2	3	0	0	1	0	0	0	0	0	0	0	0	0	1	0	0	0	0	0	0	0	2	0	0	0	1	0	0	0	0	1	1	0
sp|Q9H6K5|PRR36_HUMAN	sp|Q9H6K5|PRR36_HUMAN	52	52	52	sp|Q9H6K5|PRR36_HUMAN Proline-rich protein 36 OS=Homo sapiens OX=9606 GN=PRR36 PE=1 SV=2	1	52	52	52	1	0	1	1	1	0	2	4	1	0	0	2	1	1	1	0	2	1	4	1	1	1	2	0	1	2	1	0	1	1	2	1	0	0	1	1	0	0	1	3
sp|Q9H6E5|STPAP_HUMAN	sp|Q9H6E5|STPAP_HUMAN	68	68	68	sp|Q9H6E5|STPAP_HUMAN Speckle targeted PIP5K1A-regulated poly(A) polymerase OS=Homo sapiens OX=9606 GN=TUT1 PE=1 SV=2	1	68	68	68	1	0	3	4	2	5	7	4	4	5	6	3	1	2	2	1	1	4	2	1	0	2	2	2	1	1	2	1	3	0	0	2	1	0	1	1	1	2	3	0
sp|Q9H6E4|CC134_HUMAN	sp|Q9H6E4|CC134_HUMAN	20	20	20	sp|Q9H6E4|CC134_HUMAN Coiled-coil domain-containing protein 134 OS=Homo sapiens OX=9606 GN=CCDC134 PE=1 SV=1	1	20	20	20	0	0	0	2	0	1	0	0	0	0	0	0	1	1	0	0	0	1	0	0	0	0	0	0	1	2	1	1	0	1	2	1	0	1	1	1	2	1	0	1
sp|Q9H6A0|DEN2D_HUMAN	sp|Q9H6A0|DEN2D_HUMAN	37	37	35	sp|Q9H6A0|DEN2D_HUMAN DENN domain-containing protein 2D OS=Homo sapiens OX=9606 GN=DENND2D PE=1 SV=2	1	37	37	35	0	1	0	0	1	1	0	0	1	2	1	4	3	3	2	0	0	1	0	1	0	1	1	0	1	0	2	1	1	1	1	1	0	0	0	1	2	1	0	0
sp|Q9H668|STN1_HUMAN	sp|Q9H668|STN1_HUMAN	42	42	42	sp|Q9H668|STN1_HUMAN CST complex subunit STN1 OS=Homo sapiens OX=9606 GN=STN1 PE=1 SV=2	1	42	42	42	0	0	0	0	0	0	2	2	0	2	1	1	0	0	3	1	1	1	1	0	0	3	1	1	0	3	0	0	1	2	0	1	2	0	1	0	1	1	2	1
sp|Q9H5Y7|SLIK6_HUMAN	sp|Q9H5Y7|SLIK6_HUMAN	66	66	65	sp|Q9H5Y7|SLIK6_HUMAN SLIT and NTRK-like protein 6 OS=Homo sapiens OX=9606 GN=SLITRK6 PE=2 SV=3	1	66	66	65	1	1	0	1	0	2	2	2	0	4	3	4	5	1	4	4	1	3	1	2	0	0	1	2	3	2	2	1	3	0	2	2	2	4	0	1	2	0	0	1
sp|Q9H5X1|CIA2A_HUMAN	sp|Q9H5X1|CIA2A_HUMAN	18	18	18	sp|Q9H5X1|CIA2A_HUMAN Cytosolic iron-sulfur assembly component 2A OS=Homo sapiens OX=9606 GN=CIAO2A PE=1 SV=1	1	18	18	18	0	0	0	0	1	0	0	1	0	0	0	1	1	1	0	1	2	2	2	1	1	2	1	0	0	1	0	0	1	0	0	1	0	0	0	0	1	0	0	0
sp|Q9H5Q4|TFB2M_HUMAN	sp|Q9H5Q4|TFB2M_HUMAN	48	48	48	sp|Q9H5Q4|TFB2M_HUMAN Dimethyladenosine transferase 2, mitochondrial OS=Homo sapiens OX=9606 GN=TFB2M PE=1 SV=1	1	48	48	48	1	1	0	1	1	2	4	1	2	1	1	2	1	0	4	2	0	3	2	1	1	2	1	1	3	0	4	0	1	1	1	1	2	0	1	1	0	1	1	0
sp|Q9H5N1|RABE2_HUMAN	sp|Q9H5N1|RABE2_HUMAN	81	81	81	sp|Q9H5N1|RABE2_HUMAN Rab GTPase-binding effector protein 2 OS=Homo sapiens OX=9606 GN=RABEP2 PE=1 SV=2	1	81	81	81	2	0	0	1	5	11	20	20	7	3	5	3	3	1	1	0	1	2	1	1	0	3	2	3	2	1	2	3	1	2	3	4	2	0	1	0	2	2	1	1
sp|Q9H5H4|ZN768_HUMAN	sp|Q9H5H4|ZN768_HUMAN	74	74	71	sp|Q9H5H4|ZN768_HUMAN Zinc finger protein 768 OS=Homo sapiens OX=9606 GN=ZNF768 PE=1 SV=2	1	74	74	71	0	0	2	11	4	2	7	3	2	2	2	4	3	5	1	1	1	1	3	5	2	2	2	0	0	1	1	1	1	1	0	1	0	1	0	1	0	1	3	1
sp|Q9H553|ALG2_HUMAN	sp|Q9H553|ALG2_HUMAN	36	36	36	sp|Q9H553|ALG2_HUMAN Alpha-1,3/1,6-mannosyltransferase ALG2 OS=Homo sapiens OX=9606 GN=ALG2 PE=1 SV=1	1	36	36	36	0	0	0	1	1	0	0	1	1	2	0	2	0	0	0	1	1	0	0	2	0	1	5	3	2	3	3	2	1	2	2	2	2	0	1	1	1	0	1	1
sp|Q9H4Z3|CAPAM_HUMAN	sp|Q9H4Z3|CAPAM_HUMAN	88	88	88	sp|Q9H4Z3|CAPAM_HUMAN mRNA (2-O-methyladenosine-N(6)-)-methyltransferase OS=Homo sapiens OX=9606 GN=PCIF1 PE=1 SV=1	1	88	88	88	2	1	2	3	5	2	5	0	1	2	3	2	1	3	5	2	4	9	9	4	0	1	1	6	2	1	0	1	1	3	2	2	0	1	3	3	5	4	2	1
sp|Q9H4Z2|ZN335_HUMAN	sp|Q9H4Z2|ZN335_HUMAN	115	115	114	sp|Q9H4Z2|ZN335_HUMAN Zinc finger protein 335 OS=Homo sapiens OX=9606 GN=ZNF335 PE=1 SV=1	1	115	115	114	1	3	2	4	6	10	5	4	3	8	5	4	4	4	4	3	3	2	1	1	3	4	3	3	2	3	5	1	4	2	4	7	4	4	2	0	3	6	1	5
sp|Q9H4Y5|GSTO2_HUMAN	sp|Q9H4Y5|GSTO2_HUMAN	31	31	31	sp|Q9H4Y5|GSTO2_HUMAN Glutathione S-transferase omega-2 OS=Homo sapiens OX=9606 GN=GSTO2 PE=1 SV=1	1	31	31	31	2	0	0	2	4	2	2	2	1	0	0	1	0	0	3	0	0	0	2	1	0	0	0	0	0	2	1	0	2	1	0	1	2	0	1	1	0	0	0	0
sp|Q9H4M9|EHD1_HUMAN	sp|Q9H4M9|EHD1_HUMAN	75	75	50	sp|Q9H4M9|EHD1_HUMAN EH domain-containing protein 1 OS=Homo sapiens OX=9606 GN=EHD1 PE=1 SV=2	1	75	75	50	0	0	0	4	3	2	3	1	3	2	2	2	1	2	0	2	1	7	13	9	4	2	2	1	3	2	2	2	3	7	5	2	4	2	1	0	4	3	1	1
sp|Q9H4L4|SENP3_HUMAN	sp|Q9H4L4|SENP3_HUMAN	54	54	54	sp|Q9H4L4|SENP3_HUMAN Sentrin-specific protease 3 OS=Homo sapiens OX=9606 GN=SENP3 PE=1 SV=2	1	54	54	54	1	1	1	3	2	1	0	0	1	2	4	2	4	2	0	2	1	2	2	0	2	3	2	1	3	2	4	0	2	0	0	2	0	0	2	1	0	1	1	1
sp|Q9H4I2|ZHX3_HUMAN	sp|Q9H4I2|ZHX3_HUMAN	73	69	69	sp|Q9H4I2|ZHX3_HUMAN Zinc fingers and homeoboxes protein 3 OS=Homo sapiens OX=9606 GN=ZHX3 PE=1 SV=3	1	73	69	69	2	1	2	2	2	2	1	3	6	3	2	2	3	3	2	1	3	2	1	2	1	2	6	2	3	1	0	1	3	2	1	0	3	2	2	1	2	0	0	0
sp|Q9H4G4|GAPR1_HUMAN	sp|Q9H4G4|GAPR1_HUMAN	16	16	16	sp|Q9H4G4|GAPR1_HUMAN Golgi-associated plant pathogenesis-related protein 1 OS=Homo sapiens OX=9606 GN=GLIPR2 PE=1 SV=3	1	16	16	16	0	3	0	2	0	0	0	0	0	0	0	0	0	0	0	0	0	0	1	0	1	0	1	0	0	0	0	0	0	1	0	1	1	0	0	0	1	1	0	0
sp|Q9H4G0|E41L1_HUMAN	sp|Q9H4G0|E41L1_HUMAN	116	109	103	sp|Q9H4G0|E41L1_HUMAN Band 4.1-like protein 1 OS=Homo sapiens OX=9606 GN=EPB41L1 PE=1 SV=2	1	116	109	103	2	2	2	2	4	6	8	9	7	10	9	11	6	6	1	1	6	3	1	3	4	2	5	4	2	3	1	3	2	2	1	6	2	1	1	1	4	2	2	2
sp|Q9H4E7|DEFI6_HUMAN	sp|Q9H4E7|DEFI6_HUMAN	98	98	96	sp|Q9H4E7|DEFI6_HUMAN Differentially expressed in FDCP 6 homolog OS=Homo sapiens OX=9606 GN=DEF6 PE=1 SV=1	1	98	98	96	1	0	2	3	2	2	3	5	2	0	4	4	3	9	6	2	5	5	4	3	4	3	2	2	4	3	2	2	2	0	1	2	0	4	2	2	2	3	3	2
sp|Q9H4B7|TBB1_HUMAN	sp|Q9H4B7|TBB1_HUMAN	35	21	21	sp|Q9H4B7|TBB1_HUMAN Tubulin beta-1 chain OS=Homo sapiens OX=9606 GN=TUBB1 PE=1 SV=1	1	35	21	21	0	0	0	4	4	2	4	5	4	5	7	4	2	3	3	5	3	7	4	2	3	2	1	2	1	3	2	1	2	2	1	5	4	3	3	3	4	3	2	2
sp|Q9H4A6|GOLP3_HUMAN	sp|Q9H4A6|GOLP3_HUMAN	47	47	45	sp|Q9H4A6|GOLP3_HUMAN Golgi phosphoprotein 3 OS=Homo sapiens OX=9606 GN=GOLPH3 PE=1 SV=1	1	47	47	45	4	1	1	2	2	1	2	3	2	4	2	1	1	1	3	2	1	1	1	2	1	1	2	4	2	1	5	5	11	7	6	5	3	3	5	3	3	4	3	1
sp|Q9H4A5|GLP3L_HUMAN	sp|Q9H4A5|GLP3L_HUMAN	33	31	31	sp|Q9H4A5|GLP3L_HUMAN Golgi phosphoprotein 3-like OS=Homo sapiens OX=9606 GN=GOLPH3L PE=1 SV=1	1	33	31	31	3	1	0	2	3	3	1	0	1	1	0	0	1	1	1	1	0	1	1	0	3	1	0	1	1	0	3	1	3	4	12	4	4	2	1	2	1	4	0	0
sp|Q9H4A4|AMPB_HUMAN	sp|Q9H4A4|AMPB_HUMAN	71	71	71	sp|Q9H4A4|AMPB_HUMAN Aminopeptidase B OS=Homo sapiens OX=9606 GN=RNPEP PE=1 SV=2	1	71	71	71	0	0	0	1	4	1	0	1	1	0	0	1	2	0	0	3	2	0	1	11	23	24	13	6	2	1	1	0	0	2	3	2	3	1	0	0	1	1	1	0
sp|Q9H4A3|WNK1_HUMAN	sp|Q9H4A3|WNK1_HUMAN	135	135	118	sp|Q9H4A3|WNK1_HUMAN Serine/threonine-protein kinase WNK1 OS=Homo sapiens OX=9606 GN=WNK1 PE=1 SV=2	1	135	135	118	4	3	5	7	5	11	6	3	4	4	6	4	1	2	3	4	2	1	3	1	3	0	4	4	4	3	6	0	5	4	3	3	3	3	2	3	2	3	3	2
sp|Q9H497|TOR3A_HUMAN	sp|Q9H497|TOR3A_HUMAN	49	49	49	sp|Q9H497|TOR3A_HUMAN Torsin-3A OS=Homo sapiens OX=9606 GN=TOR3A PE=1 SV=1	1	49	49	49	0	0	0	4	1	1	0	2	2	0	2	0	0	2	2	0	1	1	0	1	0	2	2	2	1	2	3	2	1	1	1	0	2	1	3	0	1	1	0	1
sp|Q9H496|IFG15_HUMAN	sp|Q9H496|IFG15_HUMAN	9	9	9	sp|Q9H496|IFG15_HUMAN Torsin-1A-interacting protein 2, isoform IFRG15 OS=Homo sapiens OX=9606 GN=TOR1AIP2 PE=1 SV=1	1	9	9	9	0	0	0	0	0	0	0	0	0	0	0	0	0	0	2	2	2	0	0	0	0	0	0	0	0	0	0	0	1	0	0	0	0	0	0	0	0	0	1	0
sp|Q9H490|PIGU_HUMAN	sp|Q9H490|PIGU_HUMAN	15	15	15	sp|Q9H490|PIGU_HUMAN Phosphatidylinositol glycan anchor biosynthesis class U protein OS=Homo sapiens OX=9606 GN=PIGU PE=1 SV=3	1	15	15	15	1	0	0	2	1	1	0	1	0	1	0	2	0	0	0	1	1	0	0	1	0	1	0	0	1	0	1	0	1	1	1	0	1	0	1	0	0	0	1	0
sp|Q9H488|OFUT1_HUMAN	sp|Q9H488|OFUT1_HUMAN	45	45	45	sp|Q9H488|OFUT1_HUMAN GDP-fucose protein O-fucosyltransferase 1 OS=Homo sapiens OX=9606 GN=POFUT1 PE=1 SV=1	1	45	45	45	0	0	0	0	1	0	0	2	0	2	0	2	3	2	2	1	0	3	3	0	1	1	0	0	6	10	6	2	0	3	2	1	0	0	0	1	4	1	0	0
sp|Q9H479|FN3K_HUMAN	sp|Q9H479|FN3K_HUMAN	32	32	32	sp|Q9H479|FN3K_HUMAN Fructosamine-3-kinase OS=Homo sapiens OX=9606 GN=FN3K PE=1 SV=1	1	32	32	32	1	0	0	0	4	0	0	1	1	1	3	0	2	0	1	1	0	0	0	1	0	0	0	3	0	0	1	0	3	6	2	2	2	0	0	1	0	0	0	0
sp|Q9H477|RBSK_HUMAN	sp|Q9H477|RBSK_HUMAN	16	16	16	sp|Q9H477|RBSK_HUMAN Ribokinase OS=Homo sapiens OX=9606 GN=RBKS PE=1 SV=1	1	16	16	16	0	0	0	1	0	0	0	1	1	0	0	0	1	0	0	1	0	0	0	5	1	0	0	0	0	1	1	0	0	0	0	0	0	0	0	1	0	0	1	0
sp|Q9H469|FXL15_HUMAN	sp|Q9H469|FXL15_HUMAN	37	37	37	sp|Q9H469|FXL15_HUMAN F-box/LRR-repeat protein 15 OS=Homo sapiens OX=9606 GN=FBXL15 PE=1 SV=2	1	37	37	37	0	1	0	1	0	1	2	1	1	1	5	2	1	1	0	0	0	0	1	1	2	0	0	1	1	0	0	1	1	2	0	1	1	0	0	0	0	0	0	0
sp|Q9H467|CUED2_HUMAN	sp|Q9H467|CUED2_HUMAN	22	22	22	sp|Q9H467|CUED2_HUMAN CUE domain-containing protein 2 OS=Homo sapiens OX=9606 GN=CUEDC2 PE=1 SV=1	1	22	22	22	0	0	0	0	0	2	0	2	0	0	0	1	1	0	0	0	0	2	2	0	2	0	0	0	0	1	1	0	2	0	0	1	1	0	1	0	1	0	0	1
sp|Q9H446|RWDD1_HUMAN	sp|Q9H446|RWDD1_HUMAN	18	18	18	sp|Q9H446|RWDD1_HUMAN RWD domain-containing protein 1 OS=Homo sapiens OX=9606 GN=RWDD1 PE=1 SV=1	1	18	18	18	1	1	0	0	1	0	1	2	0	0	0	0	0	0	3	6	1	0	1	0	0	1	0	0	1	1	0	0	0	0	0	0	0	0	0	0	1	0	0	1
sp|Q9H444|CHM4B_HUMAN	sp|Q9H444|CHM4B_HUMAN	32	32	30	sp|Q9H444|CHM4B_HUMAN Charged multivesicular body protein 4b OS=Homo sapiens OX=9606 GN=CHMP4B PE=1 SV=1	1	32	32	30	0	0	1	2	0	0	1	4	1	1	0	1	1	0	0	0	0	0	0	7	11	6	3	2	1	2	1	1	2	2	0	1	3	1	1	0	0	0	1	0
sp|Q9H425|CA198_HUMAN	sp|Q9H425|CA198_HUMAN	53	53	53	sp|Q9H425|CA198_HUMAN Uncharacterized protein C1orf198 OS=Homo sapiens OX=9606 GN=C1orf198 PE=1 SV=1	1	53	53	53	2	0	1	1	3	1	2	1	2	6	2	0	1	2	2	6	2	1	0	0	4	3	1	0	0	0	0	2	1	3	2	0	1	0	1	0	1	2	1	1
sp|Q9H3Z4|DNJC5_HUMAN	sp|Q9H3Z4|DNJC5_HUMAN	15	15	15	sp|Q9H3Z4|DNJC5_HUMAN DnaJ homolog subfamily C member 5 OS=Homo sapiens OX=9606 GN=DNAJC5 PE=1 SV=1	1	15	15	15	1	1	0	4	1	2	0	2	0	0	0	0	0	0	0	0	0	1	0	0	0	2	1	0	0	0	0	1	0	1	1	1	0	0	0	0	0	0	0	0
sp|Q9H3Y8|PPDPF_HUMAN	sp|Q9H3Y8|PPDPF_HUMAN	9	9	9	sp|Q9H3Y8|PPDPF_HUMAN Pancreatic progenitor cell differentiation and proliferation factor OS=Homo sapiens OX=9606 GN=PPDPF PE=1 SV=1	1	9	9	9	0	0	0	1	0	1	1	0	0	0	0	0	1	1	1	2	2	2	0	0	0	0	0	0	0	0	0	0	2	3	3	2	3	2	1	0	0	0	0	1
sp|Q9H3U5|MFSD1_HUMAN	sp|Q9H3U5|MFSD1_HUMAN	16	16	16	sp|Q9H3U5|MFSD1_HUMAN Major facilitator superfamily domain-containing protein 1 OS=Homo sapiens OX=9606 GN=MFSD1 PE=2 SV=2	1	16	16	16	0	1	2	1	1	0	0	0	1	0	1	1	0	0	3	1	2	1	0	0	0	1	2	0	1	1	0	0	0	0	0	0	1	3	1	0	1	0	1	0
sp|Q9H3U1|UN45A_HUMAN	sp|Q9H3U1|UN45A_HUMAN	110	110	109	sp|Q9H3U1|UN45A_HUMAN Protein unc-45 homolog A OS=Homo sapiens OX=9606 GN=UNC45A PE=1 SV=1	1	110	110	109	0	0	1	5	13	4	4	5	3	2	8	8	6	12	18	27	7	3	0	4	3	3	0	2	3	3	5	2	4	4	3	5	5	5	3	3	6	3	5	1
sp|Q9H3S7|PTN23_HUMAN	sp|Q9H3S7|PTN23_HUMAN	136	136	136	sp|Q9H3S7|PTN23_HUMAN Tyrosine-protein phosphatase non-receptor type 23 OS=Homo sapiens OX=9606 GN=PTPN23 PE=1 SV=1	1	136	136	136	5	2	0	7	2	6	8	13	4	2	1	7	6	3	8	9	6	3	2	3	1	3	2	2	3	1	3	2	2	5	3	5	4	4	5	1	1	4	3	0
sp|Q9H3S4|TPK1_HUMAN	sp|Q9H3S4|TPK1_HUMAN	17	17	17	sp|Q9H3S4|TPK1_HUMAN Thiamin pyrophosphokinase 1 OS=Homo sapiens OX=9606 GN=TPK1 PE=1 SV=1	1	17	17	17	0	0	0	1	0	0	0	1	0	0	0	0	0	0	0	1	0	0	0	0	4	2	2	0	0	1	1	1	0	1	1	0	0	0	0	0	0	0	0	0
sp|Q9H3R5|CENPH_HUMAN	sp|Q9H3R5|CENPH_HUMAN	36	36	36	sp|Q9H3R5|CENPH_HUMAN Centromere protein H OS=Homo sapiens OX=9606 GN=CENPH PE=1 SV=1	1	36	36	36	0	0	0	0	2	1	4	0	1	0	0	0	0	0	0	1	1	1	0	2	3	2	1	1	0	1	2	0	1	3	1	0	3	2	2	1	0	0	0	0
sp|Q9H3Q1|BORG4_HUMAN	sp|Q9H3Q1|BORG4_HUMAN	36	36	36	sp|Q9H3Q1|BORG4_HUMAN Cdc42 effector protein 4 OS=Homo sapiens OX=9606 GN=CDC42EP4 PE=1 SV=1	1	36	36	36	2	0	0	2	3	2	2	2	1	1	1	0	1	3	6	5	3	2	0	1	1	1	2	3	5	2	2	1	1	0	2	5	2	1	1	2	1	0	0	0
sp|Q9H3P7|GCP60_HUMAN	sp|Q9H3P7|GCP60_HUMAN	52	51	50	sp|Q9H3P7|GCP60_HUMAN Golgi resident protein GCP60 OS=Homo sapiens OX=9606 GN=ACBD3 PE=1 SV=4	1	52	51	50	3	1	2	1	3	3	2	2	1	2	1	8	16	17	7	7	5	3	3	1	0	2	4	5	1	0	1	1	1	1	1	1	3	1	1	0	1	1	0	0
sp|Q9H3P2|NELFA_HUMAN	sp|Q9H3P2|NELFA_HUMAN	34	34	34	sp|Q9H3P2|NELFA_HUMAN Negative elongation factor A OS=Homo sapiens OX=9606 GN=NELFA PE=1 SV=3	1	34	34	34	0	0	0	2	0	0	0	0	0	1	2	2	1	0	1	0	0	4	1	1	3	2	1	0	0	1	1	1	2	2	4	1	1	1	1	3	0	0	1	0
sp|Q9H3N1|TMX1_HUMAN	sp|Q9H3N1|TMX1_HUMAN	19	19	19	sp|Q9H3N1|TMX1_HUMAN Thioredoxin-related transmembrane protein 1 OS=Homo sapiens OX=9606 GN=TMX1 PE=1 SV=1	1	19	19	19	0	1	0	2	1	1	0	0	1	0	1	0	0	0	2	1	0	1	0	0	0	0	0	0	1	0	1	0	1	1	0	0	1	0	1	0	0	1	1	0
sp|Q9H3M7|TXNIP_HUMAN	sp|Q9H3M7|TXNIP_HUMAN	47	47	47	sp|Q9H3M7|TXNIP_HUMAN Thioredoxin-interacting protein OS=Homo sapiens OX=9606 GN=TXNIP PE=1 SV=1	1	47	47	47	1	1	1	1	3	2	3	1	3	1	1	3	2	7	1	4	0	1	1	0	0	2	1	4	1	0	2	1	1	1	0	0	0	1	0	0	1	0	1	0
sp|Q9H3K6|BOLA2_HUMAN	sp|Q9H3K6|BOLA2_HUMAN	21	21	21	sp|Q9H3K6|BOLA2_HUMAN BolA-like protein 2 OS=Homo sapiens OX=9606 GN=BOLA2 PE=1 SV=1	1	21	21	21	0	0	0	2	1	0	0	1	0	1	1	0	2	2	1	2	2	2	2	0	0	2	1	2	1	1	3	0	3	6	6	4	2	0	1	0	0	1	2	1
sp|Q9H3H3|CK068_HUMAN	sp|Q9H3H3|CK068_HUMAN	31	31	31	sp|Q9H3H3|CK068_HUMAN UPF0696 protein C11orf68 OS=Homo sapiens OX=9606 GN=C11orf68 PE=1 SV=3	1	31	31	31	0	0	0	0	1	0	2	3	1	4	4	5	4	2	0	0	2	3	2	3	5	2	1	3	0	1	0	1	0	2	2	0	1	1	1	0	0	0	0	2
sp|Q9H3F6|BACD3_HUMAN	sp|Q9H3F6|BACD3_HUMAN	39	39	28	sp|Q9H3F6|BACD3_HUMAN BTB/POZ domain-containing adapter for CUL3-mediated RhoA degradation protein 3 OS=Homo sapiens OX=9606 GN=KCTD10 PE=1 SV=1	1	39	39	28	1	3	1	1	2	1	2	2	1	0	2	2	0	3	0	1	3	1	0	0	1	2	1	0	2	1	4	1	1	1	0	1	1	0	1	0	0	1	1	1
sp|Q9H361|PABP3_HUMAN	sp|Q9H361|PABP3_HUMAN	79	44	43	sp|Q9H361|PABP3_HUMAN Polyadenylate-binding protein 3 OS=Homo sapiens OX=9606 GN=PABPC3 PE=1 SV=2	1	79	44	43	0	0	0	5	8	3	5	5	5	4	7	5	4	6	8	11	10	5	4	3	2	2	3	5	1	4	6	2	1	3	3	4	9	6	7	2	3	2	5	0
sp|Q9H334|FOXP1_HUMAN	sp|Q9H334|FOXP1_HUMAN	32	27	26	sp|Q9H334|FOXP1_HUMAN Forkhead box protein P1 OS=Homo sapiens OX=9606 GN=FOXP1 PE=1 SV=1	1	32	27	26	1	2	0	2	5	2	1	0	1	1	1	1	1	0	0	0	3	0	0	1	0	1	0	0	1	0	1	1	1	0	2	4	1	0	0	0	0	1	1	0
sp|Q9H330|TM245_HUMAN	sp|Q9H330|TM245_HUMAN	50	50	50	sp|Q9H330|TM245_HUMAN Transmembrane protein 245 OS=Homo sapiens OX=9606 GN=TMEM245 PE=1 SV=3	1	50	50	50	0	1	1	2	2	2	5	2	1	2	2	1	3	4	5	2	0	1	2	3	0	1	1	2	4	1	2	1	1	2	1	1	3	4	3	2	4	2	2	2
sp|Q9H307|PININ_HUMAN	sp|Q9H307|PININ_HUMAN	119	118	118	sp|Q9H307|PININ_HUMAN Pinin OS=Homo sapiens OX=9606 GN=PNN PE=1 SV=5	1	119	118	118	1	0	3	8	8	3	2	6	5	2	4	7	7	3	5	3	2	0	1	3	4	2	2	3	2	2	3	2	5	9	4	2	4	5	4	3	3	5	5	2
sp|Q9H2W6|RM46_HUMAN	sp|Q9H2W6|RM46_HUMAN	43	43	43	sp|Q9H2W6|RM46_HUMAN 39S ribosomal protein L46, mitochondrial OS=Homo sapiens OX=9606 GN=MRPL46 PE=1 SV=1	1	43	43	43	2	1	0	0	4	4	2	0	1	0	1	1	2	1	1	1	1	1	1	0	0	1	2	1	1	4	2	0	1	2	4	1	3	2	1	1	0	1	2	0
sp|Q9H2V7|SPNS1_HUMAN	sp|Q9H2V7|SPNS1_HUMAN	28	28	28	sp|Q9H2V7|SPNS1_HUMAN Protein spinster homolog 1 OS=Homo sapiens OX=9606 GN=SPNS1 PE=1 SV=1	1	28	28	28	0	2	2	4	5	1	0	1	0	1	2	3	1	0	1	1	0	1	0	0	1	0	0	2	2	1	0	3	0	0	0	1	0	0	1	0	0	1	1	0
sp|Q9H2U2|IPYR2_HUMAN	sp|Q9H2U2|IPYR2_HUMAN	56	56	56	sp|Q9H2U2|IPYR2_HUMAN Inorganic pyrophosphatase 2, mitochondrial OS=Homo sapiens OX=9606 GN=PPA2 PE=1 SV=2	1	56	56	56	1	1	0	1	2	0	0	2	1	1	2	1	0	1	2	0	0	2	0	7	10	7	10	14	16	9	3	1	2	0	1	1	2	0	1	0	0	2	1	1
sp|Q9H2U1|DHX36_HUMAN	sp|Q9H2U1|DHX36_HUMAN	124	123	123	sp|Q9H2U1|DHX36_HUMAN ATP-dependent DNA/RNA helicase DHX36 OS=Homo sapiens OX=9606 GN=DHX36 PE=1 SV=2	1	124	123	123	1	2	2	9	8	4	2	7	5	4	5	3	6	6	4	9	8	8	2	2	2	2	2	1	5	2	2	3	3	4	5	5	6	5	4	1	2	5	2	3
sp|Q9H2P9|DPH5_HUMAN	sp|Q9H2P9|DPH5_HUMAN	23	23	23	sp|Q9H2P9|DPH5_HUMAN Diphthine methyl ester synthase OS=Homo sapiens OX=9606 GN=DPH5 PE=1 SV=2	1	23	23	23	0	0	0	0	0	0	0	0	0	1	1	1	0	1	0	0	0	1	5	5	2	0	0	0	0	0	0	0	0	1	0	0	1	0	0	0	0	1	0	1
sp|Q9H2P0|ADNP_HUMAN	sp|Q9H2P0|ADNP_HUMAN	131	131	131	sp|Q9H2P0|ADNP_HUMAN Activity-dependent neuroprotector homeobox protein OS=Homo sapiens OX=9606 GN=ADNP PE=1 SV=1	1	131	131	131	1	3	0	2	6	4	3	3	1	6	11	7	5	3	4	4	5	1	3	4	5	2	0	6	4	2	6	0	3	5	1	3	7	3	3	4	2	1	1	3
sp|Q9H2M9|RBGPR_HUMAN	sp|Q9H2M9|RBGPR_HUMAN	101	101	101	sp|Q9H2M9|RBGPR_HUMAN Rab3 GTPase-activating protein non-catalytic subunit OS=Homo sapiens OX=9606 GN=RAB3GAP2 PE=1 SV=1	1	101	101	101	0	1	1	2	5	2	0	3	6	7	8	1	4	3	4	4	1	2	4	3	3	1	2	2	3	1	2	1	3	3	2	3	1	1	1	0	1	3	1	1
sp|Q9H2K8|TAOK3_HUMAN	sp|Q9H2K8|TAOK3_HUMAN	133	120	119	sp|Q9H2K8|TAOK3_HUMAN Serine/threonine-protein kinase TAO3 OS=Homo sapiens OX=9606 GN=TAOK3 PE=1 SV=2	1	133	120	119	2	2	1	4	7	4	7	3	1	4	3	2	9	3	4	2	8	2	6	4	5	3	3	3	3	3	7	4	4	7	3	4	2	3	0	2	1	4	2	1
sp|Q9H2J4|PDCL3_HUMAN	sp|Q9H2J4|PDCL3_HUMAN	40	40	40	sp|Q9H2J4|PDCL3_HUMAN Phosducin-like protein 3 OS=Homo sapiens OX=9606 GN=PDCL3 PE=1 SV=1	1	40	40	40	0	1	1	3	4	6	7	7	2	2	3	2	5	5	2	4	6	8	8	6	3	2	2	2	4	2	0	0	1	2	1	1	0	1	2	0	0	0	1	0
sp|Q9H2H9|S38A1_HUMAN	sp|Q9H2H9|S38A1_HUMAN	30	30	30	sp|Q9H2H9|S38A1_HUMAN Sodium-coupled neutral amino acid transporter 1 OS=Homo sapiens OX=9606 GN=SLC38A1 PE=1 SV=1	1	30	30	30	1	1	1	5	2	1	1	2	3	0	1	2	2	2	1	1	0	0	2	3	0	2	2	2	1	3	0	3	3	1	2	1	1	0	2	1	2	3	1	1
sp|Q9H2H8|PPIL3_HUMAN	sp|Q9H2H8|PPIL3_HUMAN	27	27	27	sp|Q9H2H8|PPIL3_HUMAN Peptidyl-prolyl cis-trans isomerase-like 3 OS=Homo sapiens OX=9606 GN=PPIL3 PE=1 SV=1	1	27	27	27	1	0	0	1	0	4	1	1	1	2	0	0	1	4	1	0	0	1	0	0	0	1	0	1	1	0	1	1	3	9	6	3	4	3	1	0	0	2	0	0
sp|Q9H2G2|SLK_HUMAN	sp|Q9H2G2|SLK_HUMAN	193	193	188	sp|Q9H2G2|SLK_HUMAN STE20-like serine/threonine-protein kinase OS=Homo sapiens OX=9606 GN=SLK PE=1 SV=1	1	193	193	188	4	0	4	7	4	6	5	34	30	20	17	14	14	9	4	6	4	8	4	6	5	4	3	1	9	4	4	0	6	6	9	4	9	3	4	3	4	6	4	2
sp|Q9H2F5|EPC1_HUMAN	sp|Q9H2F5|EPC1_HUMAN	79	79	71	sp|Q9H2F5|EPC1_HUMAN Enhancer of polycomb homolog 1 OS=Homo sapiens OX=9606 GN=EPC1 PE=1 SV=1	1	79	79	71	1	1	0	1	3	4	1	1	2	0	4	3	3	3	4	2	4	0	1	2	3	3	0	3	0	2	1	1	2	4	2	1	2	3	1	2	0	1	0	2
sp|Q9H2D6|TARA_HUMAN	sp|Q9H2D6|TARA_HUMAN	289	289	288	sp|Q9H2D6|TARA_HUMAN TRIO and F-actin-binding protein OS=Homo sapiens OX=9606 GN=TRIOBP PE=1 SV=3	1	289	289	288	2	2	3	8	12	12	10	12	6	3	15	6	10	8	11	20	10	9	6	3	5	5	2	8	10	4	9	6	6	3	9	4	7	2	6	4	3	10	1	3
sp|Q9H2C0|GAN_HUMAN	sp|Q9H2C0|GAN_HUMAN	71	71	71	sp|Q9H2C0|GAN_HUMAN Gigaxonin OS=Homo sapiens OX=9606 GN=GAN PE=1 SV=1	1	71	71	71	0	0	2	3	12	5	7	5	7	6	4	8	2	6	12	9	2	0	0	4	3	3	2	0	1	2	4	1	3	6	4	2	6	3	3	4	4	5	1	3
sp|Q9H299|SH3L3_HUMAN	sp|Q9H299|SH3L3_HUMAN	13	13	13	sp|Q9H299|SH3L3_HUMAN SH3 domain-binding glutamic acid-rich-like protein 3 OS=Homo sapiens OX=9606 GN=SH3BGRL3 PE=1 SV=1	1	13	13	13	0	0	1	0	0	1	0	1	0	0	0	0	0	1	0	0	0	0	0	0	0	0	0	1	0	0	1	0	1	6	6	1	1	0	0	0	0	0	0	0
sp|Q9H270|VPS11_HUMAN	sp|Q9H270|VPS11_HUMAN	108	108	107	sp|Q9H270|VPS11_HUMAN Vacuolar protein sorting-associated protein 11 homolog OS=Homo sapiens OX=9606 GN=VPS11 PE=1 SV=1	1	108	108	107	1	0	0	5	3	6	5	2	3	6	7	7	3	3	4	5	4	3	2	4	4	2	3	8	2	3	3	2	2	5	1	2	0	3	2	0	2	3	0	1
sp|Q9H269|VPS16_HUMAN	sp|Q9H269|VPS16_HUMAN	96	96	96	sp|Q9H269|VPS16_HUMAN Vacuolar protein sorting-associated protein 16 homolog OS=Homo sapiens OX=9606 GN=VPS16 PE=1 SV=2	1	96	96	96	1	1	1	3	2	4	6	2	4	4	2	4	1	6	3	2	0	0	1	1	3	2	3	3	3	1	2	2	1	4	0	2	3	0	3	0	2	3	2	1
sp|Q9H267|VP33B_HUMAN	sp|Q9H267|VP33B_HUMAN	81	81	81	sp|Q9H267|VP33B_HUMAN Vacuolar protein sorting-associated protein 33B OS=Homo sapiens OX=9606 GN=VPS33B PE=1 SV=2	1	81	81	81	1	1	1	2	2	4	0	1	2	1	0	2	3	7	14	3	3	1	2	2	2	3	1	1	2	2	1	0	3	1	1	3	3	2	4	3	2	2	3	3
sp|Q9H246|CA021_HUMAN	sp|Q9H246|CA021_HUMAN	24	24	24	sp|Q9H246|CA021_HUMAN Uncharacterized protein C1orf21 OS=Homo sapiens OX=9606 GN=C1orf21 PE=1 SV=1	1	24	24	24	0	1	0	1	0	0	3	3	0	0	2	1	2	0	1	1	0	0	1	0	1	1	0	0	1	0	2	0	0	2	1	1	2	0	1	0	0	2	2	1
sp|Q9H223|EHD4_HUMAN	sp|Q9H223|EHD4_HUMAN	60	58	51	sp|Q9H223|EHD4_HUMAN EH domain-containing protein 4 OS=Homo sapiens OX=9606 GN=EHD4 PE=1 SV=1	1	60	58	51	1	0	0	7	2	2	1	2	0	1	3	2	1	0	1	1	3	11	15	7	2	6	3	4	3	3	4	0	1	4	0	3	0	2	3	2	1	3	4	2
sp|Q9H201|EPN3_HUMAN	sp|Q9H201|EPN3_HUMAN	54	54	48	sp|Q9H201|EPN3_HUMAN Epsin-3 OS=Homo sapiens OX=9606 GN=EPN3 PE=2 SV=1	1	54	54	48	1	2	2	2	1	0	2	0	2	1	6	3	2	2	1	1	3	3	1	1	0	1	2	4	1	0	1	2	4	1	0	0	2	1	2	2	2	0	1	2
sp|Q9H1Z4|WDR13_HUMAN	sp|Q9H1Z4|WDR13_HUMAN	48	48	48	sp|Q9H1Z4|WDR13_HUMAN WD repeat-containing protein 13 OS=Homo sapiens OX=9606 GN=WDR13 PE=1 SV=2	1	48	48	48	1	1	0	0	0	0	1	4	2	1	1	3	2	0	1	3	0	1	0	1	0	1	1	0	2	1	1	0	1	3	2	4	3	0	0	0	2	2	0	0
sp|Q9H1Y0|ATG5_HUMAN	sp|Q9H1Y0|ATG5_HUMAN	38	38	38	sp|Q9H1Y0|ATG5_HUMAN Autophagy protein 5 OS=Homo sapiens OX=9606 GN=ATG5 PE=1 SV=2	1	38	38	38	1	0	0	1	0	1	1	5	1	3	2	0	5	4	0	5	2	2	0	0	0	0	2	1	0	1	0	1	1	0	0	0	0	1	0	0	0	2	0	0
sp|Q9H1U4|MEGF9_HUMAN	sp|Q9H1U4|MEGF9_HUMAN	35	35	35	sp|Q9H1U4|MEGF9_HUMAN Multiple epidermal growth factor-like domains protein 9 OS=Homo sapiens OX=9606 GN=MEGF9 PE=2 SV=3	1	35	35	35	1	1	0	2	5	1	3	1	0	2	1	1	2	2	2	0	1	0	2	1	2	3	1	1	0	1	0	1	0	1	1	1	0	0	1	5	1	0	1	2
sp|Q9H1P3|OSBL2_HUMAN	sp|Q9H1P3|OSBL2_HUMAN	59	58	58	sp|Q9H1P3|OSBL2_HUMAN Oxysterol-binding protein-related protein 2 OS=Homo sapiens OX=9606 GN=OSBPL2 PE=1 SV=1	1	59	58	58	1	2	0	3	3	2	1	1	1	3	0	1	1	6	2	0	1	0	2	4	12	6	1	4	5	1	1	0	1	1	3	5	2	1	1	1	1	2	0	4
sp|Q9H1K1|ISCU_HUMAN	sp|Q9H1K1|ISCU_HUMAN	24	24	24	sp|Q9H1K1|ISCU_HUMAN Iron-sulfur cluster assembly enzyme ISCU, mitochondrial OS=Homo sapiens OX=9606 GN=ISCU PE=1 SV=2	1	24	24	24	0	0	0	0	1	0	1	1	2	1	2	0	0	2	2	0	3	4	0	0	1	1	0	0	1	1	2	0	3	3	6	8	4	3	0	0	0	0	0	1
sp|Q9H1K0|RBNS5_HUMAN	sp|Q9H1K0|RBNS5_HUMAN	93	93	93	sp|Q9H1K0|RBNS5_HUMAN Rabenosyn-5 OS=Homo sapiens OX=9606 GN=RBSN PE=1 SV=2	1	93	93	93	2	0	0	1	7	0	2	2	2	6	10	4	1	5	2	1	2	0	1	1	1	4	1	4	1	1	3	2	2	2	5	2	2	2	2	1	2	4	2	1
sp|Q9H1I8|ASCC2_HUMAN	sp|Q9H1I8|ASCC2_HUMAN	59	59	59	sp|Q9H1I8|ASCC2_HUMAN Activating signal cointegrator 1 complex subunit 2 OS=Homo sapiens OX=9606 GN=ASCC2 PE=1 SV=3	1	59	59	59	2	0	0	1	6	2	3	1	1	2	1	1	2	0	1	2	2	0	2	1	3	0	1	2	0	2	0	2	0	2	0	0	2	2	1	1	3	4	1	1
sp|Q9H1H9|KI13A_HUMAN	sp|Q9H1H9|KI13A_HUMAN	174	164	162	sp|Q9H1H9|KI13A_HUMAN Kinesin-like protein KIF13A OS=Homo sapiens OX=9606 GN=KIF13A PE=1 SV=2	1	174	164	162	8	5	1	8	8	7	8	5	10	11	14	12	6	10	5	6	5	6	8	4	2	4	7	4	3	3	3	2	3	3	9	0	5	2	2	3	5	7	3	6
sp|Q9H1E5|TMX4_HUMAN	sp|Q9H1E5|TMX4_HUMAN	22	22	22	sp|Q9H1E5|TMX4_HUMAN Thioredoxin-related transmembrane protein 4 OS=Homo sapiens OX=9606 GN=TMX4 PE=1 SV=1	1	22	22	22	0	0	0	1	0	1	0	1	1	0	1	0	0	1	1	1	2	0	0	0	1	1	1	1	0	0	2	1	1	2	0	2	1	0	1	1	0	1	0	0
sp|Q9H1E3|NUCKS_HUMAN	sp|Q9H1E3|NUCKS_HUMAN	39	39	39	sp|Q9H1E3|NUCKS_HUMAN Nuclear ubiquitous casein and cyclin-dependent kinase substrate 1 OS=Homo sapiens OX=9606 GN=NUCKS1 PE=1 SV=1	1	39	39	39	4	0	2	5	1	2	3	5	2	5	4	2	6	4	9	12	11	6	9	6	6	6	6	7	8	8	6	4	8	5	7	5	6	8	7	4	6	4	6	6
sp|Q9H1E1|RNAS7_HUMAN	sp|Q9H1E1|RNAS7_HUMAN	20	20	20	sp|Q9H1E1|RNAS7_HUMAN Ribonuclease 7 OS=Homo sapiens OX=9606 GN=RNASE7 PE=1 SV=2	1	20	20	20	2	0	1	1	1	1	0	1	0	0	0	2	2	1	1	1	0	1	1	0	1	1	2	2	0	0	1	0	0	0	0	1	0	1	0	0	1	0	2	2
sp|Q9H1C4|UN93B_HUMAN	sp|Q9H1C4|UN93B_HUMAN	35	35	35	sp|Q9H1C4|UN93B_HUMAN Protein unc-93 homolog B1 OS=Homo sapiens OX=9606 GN=UNC93B1 PE=1 SV=2	1	35	35	35	0	0	0	4	3	3	0	1	0	1	1	1	2	1	2	1	1	1	1	1	1	0	1	2	1	0	1	0	2	1	0	1	0	0	0	0	0	0	1	0
sp|Q9H1B7|I2BPL_HUMAN	sp|Q9H1B7|I2BPL_HUMAN	70	70	64	sp|Q9H1B7|I2BPL_HUMAN Probable E3 ubiquitin-protein ligase IRF2BPL OS=Homo sapiens OX=9606 GN=IRF2BPL PE=1 SV=1	1	70	70	64	1	0	2	1	2	4	8	8	9	14	14	9	5	3	3	3	1	1	2	1	3	1	3	3	5	5	6	2	2	3	2	3	3	2	2	1	0	0	2	0
sp|Q9H1A4|APC1_HUMAN	sp|Q9H1A4|APC1_HUMAN	121	121	121	sp|Q9H1A4|APC1_HUMAN Anaphase-promoting complex subunit 1 OS=Homo sapiens OX=9606 GN=ANAPC1 PE=1 SV=1	1	121	121	121	1	0	1	5	8	8	20	5	3	3	5	3	4	1	1	2	2	2	6	1	3	1	2	3	4	5	4	0	0	3	2	4	3	1	2	0	3	0	0	0
sp|Q9H173|SIL1_HUMAN	sp|Q9H173|SIL1_HUMAN	48	48	48	sp|Q9H173|SIL1_HUMAN Nucleotide exchange factor SIL1 OS=Homo sapiens OX=9606 GN=SIL1 PE=1 SV=1	1	48	48	48	0	0	0	1	0	0	1	0	0	1	0	3	6	7	4	3	3	7	0	0	0	0	1	1	1	1	2	1	2	2	1	0	1	0	1	0	1	1	2	0
sp|Q9H115|SNAB_HUMAN	sp|Q9H115|SNAB_HUMAN	43	38	38	sp|Q9H115|SNAB_HUMAN Beta-soluble NSF attachment protein OS=Homo sapiens OX=9606 GN=NAPB PE=1 SV=2	1	43	38	38	2	1	0	3	1	0	1	0	0	1	4	3	1	0	0	2	1	0	2	1	0	0	1	2	5	7	2	0	2	1	1	2	1	0	0	0	2	5	1	0
sp|Q9H0Z9|RBM38_HUMAN	sp|Q9H0Z9|RBM38_HUMAN	20	20	8	sp|Q9H0Z9|RBM38_HUMAN RNA-binding protein 38 OS=Homo sapiens OX=9606 GN=RBM38 PE=1 SV=2	1	20	20	8	0	0	0	0	0	0	0	0	0	2	1	0	2	0	0	0	1	1	0	0	0	0	0	0	0	0	1	0	2	2	1	2	1	1	1	0	1	1	0	0
sp|Q9H0X4|F234A_HUMAN	sp|Q9H0X4|F234A_HUMAN	39	39	39	sp|Q9H0X4|F234A_HUMAN Protein FAM234A OS=Homo sapiens OX=9606 GN=FAM234A PE=1 SV=1	1	39	39	39	0	1	1	1	1	0	1	0	0	2	4	2	0	1	0	1	1	1	1	3	2	0	0	0	1	2	0	1	0	0	1	0	2	0	1	0	2	0	1	0
sp|Q9H0W9|CK054_HUMAN	sp|Q9H0W9|CK054_HUMAN	38	38	38	sp|Q9H0W9|CK054_HUMAN Ester hydrolase C11orf54 OS=Homo sapiens OX=9606 GN=C11orf54 PE=1 SV=1	1	38	38	38	0	0	0	0	1	2	2	1	1	1	0	3	3	1	0	2	1	0	1	1	0	1	2	0	1	1	0	4	6	3	2	0	1	1	0	0	0	1	0	2
sp|Q9H0W8|SMG9_HUMAN	sp|Q9H0W8|SMG9_HUMAN	52	52	52	sp|Q9H0W8|SMG9_HUMAN Protein SMG9 OS=Homo sapiens OX=9606 GN=SMG9 PE=1 SV=1	1	52	52	52	1	0	1	0	1	0	3	1	3	3	2	2	2	1	2	2	7	2	0	2	1	0	1	1	1	1	2	1	0	1	0	1	1	1	1	1	0	1	2	0
sp|Q9H0U9|TSYL1_HUMAN	sp|Q9H0U9|TSYL1_HUMAN	43	43	41	sp|Q9H0U9|TSYL1_HUMAN Testis-specific Y-encoded-like protein 1 OS=Homo sapiens OX=9606 GN=TSPYL1 PE=1 SV=3	1	43	43	41	0	0	0	3	7	2	1	2	2	1	0	1	3	4	2	1	2	1	1	0	1	1	0	0	2	1	0	1	1	2	0	1	2	0	0	1	1	1	1	0
sp|Q9H0U6|RM18_HUMAN	sp|Q9H0U6|RM18_HUMAN	26	26	26	sp|Q9H0U6|RM18_HUMAN 39S ribosomal protein L18, mitochondrial OS=Homo sapiens OX=9606 GN=MRPL18 PE=1 SV=1	1	26	26	26	1	1	1	2	3	3	1	2	0	2	1	1	2	0	1	2	0	0	0	0	0	1	1	1	0	0	0	0	0	0	0	1	0	0	0	0	0	0	0	1
sp|Q9H0U4|RAB1B_HUMAN	sp|Q9H0U4|RAB1B_HUMAN	31	17	9	sp|Q9H0U4|RAB1B_HUMAN Ras-related protein Rab-1B OS=Homo sapiens OX=9606 GN=RAB1B PE=1 SV=1	1	31	17	9	4	4	3	12	9	4	6	5	5	6	6	5	5	6	8	8	6	4	3	5	8	7	5	11	13	9	7	3	6	4	5	8	9	9	9	7	5	10	8	7
sp|Q9H0U3|MAGT1_HUMAN	sp|Q9H0U3|MAGT1_HUMAN	30	30	28	sp|Q9H0U3|MAGT1_HUMAN Magnesium transporter protein 1 OS=Homo sapiens OX=9606 GN=MAGT1 PE=1 SV=1	1	30	30	28	3	0	0	2	0	1	0	0	3	0	1	1	0	1	2	0	1	2	2	2	0	2	0	0	0	0	1	0	0	0	0	0	0	1	1	0	0	1	0	2
sp|Q9H0T7|RAB17_HUMAN	sp|Q9H0T7|RAB17_HUMAN	30	30	30	sp|Q9H0T7|RAB17_HUMAN Ras-related protein Rab-17 OS=Homo sapiens OX=9606 GN=RAB17 PE=1 SV=2	1	30	30	30	1	1	0	0	0	1	0	0	0	2	2	1	0	0	2	0	1	0	0	0	0	0	1	1	0	0	1	0	3	3	1	0	0	0	0	2	1	0	0	0
sp|Q9H0S4|DDX47_HUMAN	sp|Q9H0S4|DDX47_HUMAN	40	40	40	sp|Q9H0S4|DDX47_HUMAN Probable ATP-dependent RNA helicase DDX47 OS=Homo sapiens OX=9606 GN=DDX47 PE=1 SV=1	1	40	40	40	0	1	0	0	1	3	0	0	0	0	0	0	1	2	3	1	2	0	1	2	2	1	0	1	3	0	2	0	2	3	0	2	3	0	0	0	1	2	0	0
sp|Q9H0R6|GATA_HUMAN	sp|Q9H0R6|GATA_HUMAN	40	40	40	sp|Q9H0R6|GATA_HUMAN Glutamyl-tRNA(Gln) amidotransferase subunit A, mitochondrial OS=Homo sapiens OX=9606 GN=QRSL1 PE=1 SV=2	1	40	40	40	1	0	0	0	0	0	1	1	0	0	1	2	11	4	1	1	0	1	0	0	0	3	0	0	1	0	0	0	1	1	0	1	0	0	2	1	0	0	0	0
sp|Q9H0R4|HDHD2_HUMAN	sp|Q9H0R4|HDHD2_HUMAN	28	28	28	sp|Q9H0R4|HDHD2_HUMAN Haloacid dehalogenase-like hydrolase domain-containing protein 2 OS=Homo sapiens OX=9606 GN=HDHD2 PE=1 SV=1	1	28	28	28	1	0	0	0	0	1	3	1	1	0	0	1	1	1	0	0	1	0	0	1	9	7	2	1	0	2	0	0	1	0	1	1	1	0	1	0	0	0	2	0
sp|Q9H0R3|TM222_HUMAN	sp|Q9H0R3|TM222_HUMAN	12	12	12	sp|Q9H0R3|TM222_HUMAN Transmembrane protein 222 OS=Homo sapiens OX=9606 GN=TMEM222 PE=1 SV=2	1	12	12	12	0	0	0	0	1	0	0	1	1	0	0	2	2	1	3	1	0	0	0	0	0	0	1	1	0	2	0	0	0	0	0	1	0	0	0	1	0	0	0	0
sp|Q9H0Q0|CYRIA_HUMAN	sp|Q9H0Q0|CYRIA_HUMAN	45	45	40	sp|Q9H0Q0|CYRIA_HUMAN CYFIP-related Rac1 interactor A OS=Homo sapiens OX=9606 GN=CYRIA PE=2 SV=1	1	45	45	40	0	0	0	0	2	0	2	0	2	1	0	2	1	0	1	3	0	4	2	3	2	0	0	1	1	8	1	1	0	1	1	1	0	1	1	2	1	1	0	1
sp|Q9H0P0|5NT3A_HUMAN	sp|Q9H0P0|5NT3A_HUMAN	40	40	39	sp|Q9H0P0|5NT3A_HUMAN Cytosolic 5-nucleotidase 3A OS=Homo sapiens OX=9606 GN=NT5C3A PE=1 SV=3	1	40	40	39	1	0	0	0	1	3	0	1	1	3	1	1	0	1	1	0	1	0	2	0	1	0	0	3	14	14	9	0	1	1	0	0	1	1	0	1	0	3	0	0
sp|Q9H0N5|PHS2_HUMAN	sp|Q9H0N5|PHS2_HUMAN	22	22	21	sp|Q9H0N5|PHS2_HUMAN Pterin-4-alpha-carbinolamine dehydratase 2 OS=Homo sapiens OX=9606 GN=PCBD2 PE=1 SV=4	1	22	22	21	0	0	0	1	0	1	0	0	0	0	1	1	0	0	0	0	0	0	1	0	0	4	5	3	1	1	0	0	1	1	0	0	0	0	1	0	0	1	0	0
sp|Q9H0M0|WWP1_HUMAN	sp|Q9H0M0|WWP1_HUMAN	103	85	85	sp|Q9H0M0|WWP1_HUMAN NEDD4-like E3 ubiquitin-protein ligase WWP1 OS=Homo sapiens OX=9606 GN=WWP1 PE=1 SV=1	1	103	85	85	0	1	1	3	4	5	2	2	4	3	1	0	2	2	2	3	0	4	1	4	3	1	2	2	0	5	4	4	2	2	5	1	3	3	2	0	3	6	2	0
sp|Q9H0L4|CSTFT_HUMAN	sp|Q9H0L4|CSTFT_HUMAN	59	59	39	sp|Q9H0L4|CSTFT_HUMAN Cleavage stimulation factor subunit 2 tau variant OS=Homo sapiens OX=9606 GN=CSTF2T PE=1 SV=1	1	59	59	39	0	1	0	2	2	5	5	6	7	3	5	2	9	12	16	7	6	2	0	2	0	1	1	1	1	3	2	0	2	0	1	2	3	0	2	1	4	3	2	2
sp|Q9H0K6|PUS7L_HUMAN	sp|Q9H0K6|PUS7L_HUMAN	85	85	85	sp|Q9H0K6|PUS7L_HUMAN Pseudouridylate synthase 7 homolog-like protein OS=Homo sapiens OX=9606 GN=PUS7L PE=1 SV=1	1	85	85	85	0	1	2	1	4	4	4	2	3	1	3	6	4	1	6	4	6	0	3	4	4	3	3	3	2	2	1	3	3	0	6	3	1	1	4	0	2	0	5	1
sp|Q9H0J9|PAR12_HUMAN	sp|Q9H0J9|PAR12_HUMAN	65	64	64	sp|Q9H0J9|PAR12_HUMAN Protein mono-ADP-ribosyltransferase PARP12 OS=Homo sapiens OX=9606 GN=PARP12 PE=1 SV=1	1	65	64	64	0	1	1	3	1	3	2	4	1	5	5	2	1	1	2	1	2	4	1	1	1	1	4	3	0	1	2	0	3	1	0	1	0	2	1	0	3	2	2	2
sp|Q9H0H3|KLH25_HUMAN	sp|Q9H0H3|KLH25_HUMAN	74	74	73	sp|Q9H0H3|KLH25_HUMAN Kelch-like protein 25 OS=Homo sapiens OX=9606 GN=KLHL25 PE=1 SV=1	1	74	74	73	1	2	1	0	2	0	1	1	2	4	1	0	2	3	3	5	3	2	1	0	4	1	2	3	1	1	2	1	0	3	1	4	2	0	1	3	1	2	0	0
sp|Q9H0H0|INT2_HUMAN	sp|Q9H0H0|INT2_HUMAN	66	66	66	sp|Q9H0H0|INT2_HUMAN Integrator complex subunit 2 OS=Homo sapiens OX=9606 GN=INTS2 PE=1 SV=2	1	66	66	66	2	1	0	0	1	0	0	0	0	3	3	2	2	1	3	6	2	5	2	2	0	3	1	3	2	2	1	0	0	1	0	0	0	1	1	0	0	1	2	2
sp|Q9H0F7|ARL6_HUMAN	sp|Q9H0F7|ARL6_HUMAN	27	27	27	sp|Q9H0F7|ARL6_HUMAN ADP-ribosylation factor-like protein 6 OS=Homo sapiens OX=9606 GN=ARL6 PE=1 SV=1	1	27	27	27	0	1	0	0	1	0	2	1	1	5	0	2	0	0	3	1	1	1	1	0	2	0	0	2	1	1	0	2	1	0	1	5	0	1	0	0	0	1	0	0
sp|Q9H0F6|SHRPN_HUMAN	sp|Q9H0F6|SHRPN_HUMAN	19	19	19	sp|Q9H0F6|SHRPN_HUMAN Sharpin OS=Homo sapiens OX=9606 GN=SHARPIN PE=1 SV=1	1	19	19	19	0	0	0	1	1	0	0	0	1	1	1	2	2	1	0	1	2	0	1	3	1	0	0	1	0	0	0	2	0	0	0	0	0	0	1	0	0	0	0	1
sp|Q9H0E2|TOLIP_HUMAN	sp|Q9H0E2|TOLIP_HUMAN	27	27	27	sp|Q9H0E2|TOLIP_HUMAN Toll-interacting protein OS=Homo sapiens OX=9606 GN=TOLLIP PE=1 SV=1	1	27	27	27	0	1	0	0	2	2	1	0	0	1	1	2	6	3	5	4	4	1	0	1	0	0	0	1	0	0	0	0	0	0	0	0	1	0	1	2	0	0	2	2
sp|Q9H0D6|XRN2_HUMAN	sp|Q9H0D6|XRN2_HUMAN	108	107	107	sp|Q9H0D6|XRN2_HUMAN 5-3 exoribonuclease 2 OS=Homo sapiens OX=9606 GN=XRN2 PE=1 SV=1	1	108	107	107	0	1	1	4	6	2	3	5	6	4	9	6	7	13	14	21	12	2	1	4	2	3	2	0	3	1	2	3	5	2	4	1	4	3	5	1	3	4	5	3
sp|Q9H0C8|ILKAP_HUMAN	sp|Q9H0C8|ILKAP_HUMAN	61	61	61	sp|Q9H0C8|ILKAP_HUMAN Integrin-linked kinase-associated serine/threonine phosphatase 2C OS=Homo sapiens OX=9606 GN=ILKAP PE=1 SV=1	1	61	61	61	0	0	1	1	2	0	1	2	2	0	2	1	4	1	2	1	3	4	5	10	9	1	0	2	2	1	1	0	2	1	2	1	2	0	1	0	2	0	1	1
sp|Q9H0C5|BTBD1_HUMAN	sp|Q9H0C5|BTBD1_HUMAN	43	43	38	sp|Q9H0C5|BTBD1_HUMAN BTB/POZ domain-containing protein 1 OS=Homo sapiens OX=9606 GN=BTBD1 PE=1 SV=1	1	43	43	38	2	1	0	3	0	0	1	0	0	0	4	0	2	0	2	4	1	1	0	0	0	1	2	1	0	0	1	0	1	3	1	2	3	0	0	0	0	1	1	1
sp|Q9H0B6|KLC2_HUMAN	sp|Q9H0B6|KLC2_HUMAN	78	62	62	sp|Q9H0B6|KLC2_HUMAN Kinesin light chain 2 OS=Homo sapiens OX=9606 GN=KLC2 PE=1 SV=1	1	78	62	62	1	0	1	1	2	1	6	12	5	2	6	6	5	4	4	4	5	5	1	3	6	2	1	2	3	4	2	0	2	0	4	2	3	0	0	1	1	1	2	2
sp|Q9H0A8|COMD4_HUMAN	sp|Q9H0A8|COMD4_HUMAN	23	23	23	sp|Q9H0A8|COMD4_HUMAN COMM domain-containing protein 4 OS=Homo sapiens OX=9606 GN=COMMD4 PE=1 SV=1	1	23	23	23	3	1	0	3	0	2	1	2	3	4	4	3	3	0	1	3	0	1	4	0	1	0	0	0	0	0	1	1	0	1	0	0	1	0	0	0	1	1	1	0
sp|Q9H0A0|NAT10_HUMAN	sp|Q9H0A0|NAT10_HUMAN	81	81	81	sp|Q9H0A0|NAT10_HUMAN RNA cytidine acetyltransferase OS=Homo sapiens OX=9606 GN=NAT10 PE=1 SV=2	1	81	81	81	3	1	0	5	2	5	1	0	2	1	2	3	3	0	2	4	1	1	3	1	1	3	2	3	1	0	2	2	2	0	2	1	2	0	1	0	0	1	1	3
sp|Q9H098|F107B_HUMAN	sp|Q9H098|F107B_HUMAN	29	29	29	sp|Q9H098|F107B_HUMAN Protein FAM107B OS=Homo sapiens OX=9606 GN=FAM107B PE=1 SV=1	1	29	29	29	1	1	0	2	0	1	2	2	1	1	2	0	0	1	0	2	2	1	1	1	2	3	1	0	1	0	2	1	2	1	1	0	0	0	1	0	0	0	0	1
sp|Q9H078|CLPB_HUMAN	sp|Q9H078|CLPB_HUMAN	100	100	99	sp|Q9H078|CLPB_HUMAN Caseinolytic peptidase B protein homolog OS=Homo sapiens OX=9606 GN=CLPB PE=1 SV=1	1	100	100	99	2	3	4	6	3	1	2	7	2	2	1	5	4	1	0	0	0	7	4	2	1	0	0	7	3	4	4	0	1	5	0	4	4	3	3	2	3	2	0	0
sp|Q9H074|PAIP1_HUMAN	sp|Q9H074|PAIP1_HUMAN	47	47	47	sp|Q9H074|PAIP1_HUMAN Polyadenylate-binding protein-interacting protein 1 OS=Homo sapiens OX=9606 GN=PAIP1 PE=1 SV=1	1	47	47	47	1	1	0	0	4	3	1	4	0	2	4	5	7	14	15	14	11	5	1	2	1	0	2	2	1	1	1	0	1	0	2	1	2	2	2	2	4	2	0	1
sp|Q9H063|MAF1_HUMAN	sp|Q9H063|MAF1_HUMAN	21	21	21	sp|Q9H063|MAF1_HUMAN Repressor of RNA polymerase III transcription MAF1 homolog OS=Homo sapiens OX=9606 GN=MAF1 PE=1 SV=2	1	21	21	21	2	0	0	1	0	0	1	0	0	0	2	1	1	0	1	1	1	0	5	2	1	0	0	0	0	1	0	0	1	0	1	0	1	2	1	0	0	0	1	1
sp|Q9H008|LHPP_HUMAN	sp|Q9H008|LHPP_HUMAN	17	17	17	sp|Q9H008|LHPP_HUMAN Phospholysine phosphohistidine inorganic pyrophosphate phosphatase OS=Homo sapiens OX=9606 GN=LHPP PE=1 SV=2	1	17	17	17	0	0	0	0	0	0	2	0	0	0	0	0	0	1	1	0	0	0	0	1	1	1	4	1	4	4	3	0	0	0	1	0	1	0	0	0	0	0	0	1
sp|Q9GZZ9|UBA5_HUMAN	sp|Q9GZZ9|UBA5_HUMAN	31	31	31	sp|Q9GZZ9|UBA5_HUMAN Ubiquitin-like modifier-activating enzyme 5 OS=Homo sapiens OX=9606 GN=UBA5 PE=1 SV=1	1	31	31	31	0	2	1	3	2	3	1	0	2	0	2	1	0	3	1	2	3	3	0	1	1	0	0	1	3	0	1	0	2	0	0	1	2	1	0	0	0	1	0	0
sp|Q9GZZ1|NAA50_HUMAN	sp|Q9GZZ1|NAA50_HUMAN	22	22	22	sp|Q9GZZ1|NAA50_HUMAN N-alpha-acetyltransferase 50 OS=Homo sapiens OX=9606 GN=NAA50 PE=1 SV=1	1	22	22	22	0	0	0	0	1	0	2	0	1	1	0	0	0	2	1	2	3	0	2	2	1	1	2	1	4	2	4	3	7	8	6	4	3	3	3	2	1	1	3	3
sp|Q9GZV4|IF5A2_HUMAN	sp|Q9GZV4|IF5A2_HUMAN	21	10	10	sp|Q9GZV4|IF5A2_HUMAN Eukaryotic translation initiation factor 5A-2 OS=Homo sapiens OX=9606 GN=EIF5A2 PE=1 SV=3	1	21	10	10	0	0	0	1	0	0	1	0	0	0	0	2	2	1	1	1	0	1	1	1	1	0	0	1	1	0	1	0	6	7	5	6	6	4	4	1	2	1	1	3
sp|Q9GZU8|PIP30_HUMAN	sp|Q9GZU8|PIP30_HUMAN	51	51	51	sp|Q9GZU8|PIP30_HUMAN PSME3-interacting protein OS=Homo sapiens OX=9606 GN=PSME3IP1 PE=1 SV=1	1	51	51	51	0	0	0	0	2	1	2	3	2	0	4	4	3	3	4	4	6	1	0	5	6	1	0	0	3	2	1	1	1	1	0	1	0	1	1	2	0	1	0	0
sp|Q9GZU7|CTDS1_HUMAN	sp|Q9GZU7|CTDS1_HUMAN	23	23	16	sp|Q9GZU7|CTDS1_HUMAN Carboxy-terminal domain RNA polymerase II polypeptide A small phosphatase 1 OS=Homo sapiens OX=9606 GN=CTDSP1 PE=1 SV=1	1	23	23	16	0	0	0	0	0	1	0	2	0	0	0	0	0	1	0	0	0	0	0	0	1	0	0	1	0	2	2	0	0	0	1	3	1	1	0	0	1	1	0	0
sp|Q9GZT9|EGLN1_HUMAN	sp|Q9GZT9|EGLN1_HUMAN	71	71	67	sp|Q9GZT9|EGLN1_HUMAN Egl nine homolog 1 OS=Homo sapiens OX=9606 GN=EGLN1 PE=1 SV=1	1	71	71	67	1	0	1	3	6	5	1	1	3	5	5	1	3	2	1	2	5	3	3	6	5	3	1	6	1	4	1	0	3	3	2	5	3	3	4	3	5	1	3	4
sp|Q9GZT8|NIF3L_HUMAN	sp|Q9GZT8|NIF3L_HUMAN	41	41	40	sp|Q9GZT8|NIF3L_HUMAN NIF3-like protein 1 OS=Homo sapiens OX=9606 GN=NIF3L1 PE=1 SV=2	1	41	41	40	1	0	0	0	2	2	0	1	3	4	4	11	9	12	14	8	4	2	1	0	1	1	1	0	0	3	1	1	0	1	1	0	2	0	0	1	1	2	2	1
sp|Q9GZT4|SRR_HUMAN	sp|Q9GZT4|SRR_HUMAN	26	26	26	sp|Q9GZT4|SRR_HUMAN Serine racemase OS=Homo sapiens OX=9606 GN=SRR PE=1 SV=1	1	26	26	26	1	1	1	0	1	1	1	0	0	1	0	1	1	3	1	1	2	1	0	0	1	1	2	1	5	2	0	0	0	1	1	0	3	1	1	0	0	2	1	0
sp|Q9GZT3|SLIRP_HUMAN	sp|Q9GZT3|SLIRP_HUMAN	17	17	17	sp|Q9GZT3|SLIRP_HUMAN SRA stem-loop-interacting RNA-binding protein, mitochondrial OS=Homo sapiens OX=9606 GN=SLIRP PE=1 SV=1	1	17	17	17	0	0	0	1	1	0	0	1	1	5	7	7	5	2	1	0	1	0	0	1	0	1	1	1	1	0	1	0	0	1	0	0	0	2	1	0	0	1	0	1
sp|Q9GZS3|WDR61_HUMAN	sp|Q9GZS3|WDR61_HUMAN	30	30	30	sp|Q9GZS3|WDR61_HUMAN WD repeat-containing protein 61 OS=Homo sapiens OX=9606 GN=WDR61 PE=1 SV=1	1	30	30	30	0	0	0	0	3	3	0	1	0	3	4	0	1	1	1	1	0	0	1	0	0	1	0	0	12	11	7	1	1	1	0	0	1	0	0	0	1	0	0	0
sp|Q9GZR7|DDX24_HUMAN	sp|Q9GZR7|DDX24_HUMAN	105	105	105	sp|Q9GZR7|DDX24_HUMAN ATP-dependent RNA helicase DDX24 OS=Homo sapiens OX=9606 GN=DDX24 PE=1 SV=1	1	105	105	105	0	0	3	14	8	4	6	2	2	1	1	3	0	3	5	1	3	4	2	1	1	6	8	3	2	3	2	1	1	4	4	3	3	1	3	0	3	3	1	1
sp|Q9GZQ3|COMD5_HUMAN	sp|Q9GZQ3|COMD5_HUMAN	23	23	23	sp|Q9GZQ3|COMD5_HUMAN COMM domain-containing protein 5 OS=Homo sapiens OX=9606 GN=COMMD5 PE=1 SV=1	1	23	23	23	1	0	0	0	0	0	2	1	1	4	1	0	1	2	0	2	0	1	0	0	1	1	0	3	0	0	1	0	0	0	0	0	1	0	0	0	1	0	0	0
sp|Q9GZP9|DERL2_HUMAN	sp|Q9GZP9|DERL2_HUMAN	6	6	4	sp|Q9GZP9|DERL2_HUMAN Derlin-2 OS=Homo sapiens OX=9606 GN=DERL2 PE=1 SV=1	1	6	6	4	0	0	0	0	0	0	0	1	0	0	0	0	0	0	1	0	0	0	1	0	1	0	0	0	0	0	0	0	1	0	0	0	0	0	0	0	0	0	0	0
sp|Q9GZP8|IMUP_HUMAN	sp|Q9GZP8|IMUP_HUMAN	9	9	9	sp|Q9GZP8|IMUP_HUMAN Immortalization up-regulated protein OS=Homo sapiens OX=9606 GN=IMUP PE=1 SV=1	1	9	9	9	0	0	0	0	0	0	0	0	1	0	0	0	2	1	0	0	0	0	0	0	0	0	0	1	2	1	0	2	1	1	2	2	2	2	0	2	0	0	0	0
sp|Q9GZP4|PITH1_HUMAN	sp|Q9GZP4|PITH1_HUMAN	35	35	35	sp|Q9GZP4|PITH1_HUMAN PITH domain-containing protein 1 OS=Homo sapiens OX=9606 GN=PITHD1 PE=1 SV=1	1	35	35	35	0	0	0	1	0	1	1	0	0	1	0	0	0	1	3	1	2	1	0	0	1	1	0	10	9	7	2	0	0	0	1	0	1	0	1	1	1	1	1	0
sp|Q9GZN8|CT027_HUMAN	sp|Q9GZN8|CT027_HUMAN	21	21	21	sp|Q9GZN8|CT027_HUMAN UPF0687 protein C20orf27 OS=Homo sapiens OX=9606 GN=C20orf27 PE=1 SV=3	1	21	21	21	0	0	0	0	1	2	0	1	0	0	0	0	0	0	0	0	0	2	0	0	0	1	1	0	2	1	4	2	7	5	4	1	0	0	1	1	1	0	1	0
sp|Q9GZN1|ARP6_HUMAN	sp|Q9GZN1|ARP6_HUMAN	34	34	34	sp|Q9GZN1|ARP6_HUMAN Actin-related protein 6 OS=Homo sapiens OX=9606 GN=ACTR6 PE=1 SV=1	1	34	34	34	2	0	0	1	2	0	0	0	1	2	1	0	1	2	1	1	2	1	0	4	0	0	2	1	1	0	0	0	1	0	1	2	3	2	0	1	2	0	0	1
sp|Q9GZM5|YIPF3_HUMAN	sp|Q9GZM5|YIPF3_HUMAN	22	22	22	sp|Q9GZM5|YIPF3_HUMAN Protein YIPF3 OS=Homo sapiens OX=9606 GN=YIPF3 PE=1 SV=1	1	22	22	22	0	0	0	1	2	0	1	1	0	0	1	1	0	0	0	1	0	0	0	2	1	1	0	0	0	1	0	0	0	0	1	0	1	2	0	0	0	0	0	0
sp|Q9GZM3|RPB1B_HUMAN	sp|Q9GZM3|RPB1B_HUMAN	12	12	3	sp|Q9GZM3|RPB1B_HUMAN DNA-directed RNA polymerase II subunit RPB11-b1 OS=Homo sapiens OX=9606 GN=POLR2J2 PE=1 SV=2	1	12	12	3	0	0	0	0	0	0	0	0	0	0	0	0	0	0	1	1	1	0	0	0	1	0	0	0	0	0	0	0	1	1	0	0	0	0	0	0	0	0	0	0
sp|Q9GZL7|WDR12_HUMAN	sp|Q9GZL7|WDR12_HUMAN	53	53	53	sp|Q9GZL7|WDR12_HUMAN Ribosome biogenesis protein WDR12 OS=Homo sapiens OX=9606 GN=WDR12 PE=1 SV=2	1	53	53	53	2	0	0	5	0	0	2	2	2	0	3	0	2	1	1	0	2	0	1	3	4	9	7	3	2	1	1	1	4	2	0	3	1	0	0	1	0	1	0	1
sp|Q9C0I1|MTMRC_HUMAN	sp|Q9C0I1|MTMRC_HUMAN	88	88	88	sp|Q9C0I1|MTMRC_HUMAN Myotubularin-related protein 12 OS=Homo sapiens OX=9606 GN=MTMR12 PE=1 SV=2	1	88	88	88	3	0	1	2	3	1	1	2	4	3	4	2	3	0	3	3	2	3	3	1	1	0	0	1	3	1	3	2	1	3	2	2	2	2	0	1	6	1	2	3
sp|Q9C0H2|TTYH3_HUMAN	sp|Q9C0H2|TTYH3_HUMAN	26	26	26	sp|Q9C0H2|TTYH3_HUMAN Protein tweety homolog 3 OS=Homo sapiens OX=9606 GN=TTYH3 PE=1 SV=3	1	26	26	26	0	3	1	5	3	2	1	0	1	2	1	0	0	1	0	1	1	0	1	0	0	0	2	1	3	2	1	1	1	0	3	2	1	0	0	3	0	2	0	2
sp|Q9C0E8|LNP_HUMAN	sp|Q9C0E8|LNP_HUMAN	47	47	47	sp|Q9C0E8|LNP_HUMAN Endoplasmic reticulum junction formation protein lunapark OS=Homo sapiens OX=9606 GN=LNPK PE=1 SV=2	1	47	47	47	0	0	0	0	2	0	2	0	0	1	0	1	2	4	2	2	0	1	1	1	1	1	0	1	2	0	1	0	1	2	0	2	0	1	0	0	1	1	2	1
sp|Q9C0E2|XPO4_HUMAN	sp|Q9C0E2|XPO4_HUMAN	83	83	83	sp|Q9C0E2|XPO4_HUMAN Exportin-4 OS=Homo sapiens OX=9606 GN=XPO4 PE=1 SV=2	1	83	83	83	1	1	1	1	5	3	0	1	2	2	1	1	4	5	5	11	4	2	1	0	0	1	2	3	4	3	2	2	2	3	2	1	3	0	1	2	1	5	3	0
sp|Q9C0D9|EPT1_HUMAN	sp|Q9C0D9|EPT1_HUMAN	11	11	11	sp|Q9C0D9|EPT1_HUMAN Ethanolaminephosphotransferase 1 OS=Homo sapiens OX=9606 GN=SELENOI PE=1 SV=3	1	11	11	11	0	0	0	3	1	0	0	1	1	2	0	0	0	1	1	1	0	0	0	1	1	1	0	0	1	0	0	0	0	0	0	3	2	1	0	1	1	0	2	1
sp|Q9C0D3|ZY11B_HUMAN	sp|Q9C0D3|ZY11B_HUMAN	61	61	61	sp|Q9C0D3|ZY11B_HUMAN Protein zyg-11 homolog B OS=Homo sapiens OX=9606 GN=ZYG11B PE=1 SV=2	1	61	61	61	0	1	0	1	0	3	2	1	2	5	5	4	0	2	0	2	4	1	1	0	1	2	1	0	0	2	0	0	1	2	0	2	3	1	0	0	0	2	0	0
sp|Q9C0C9|UBE2O_HUMAN	sp|Q9C0C9|UBE2O_HUMAN	115	115	115	sp|Q9C0C9|UBE2O_HUMAN (E3-independent) E2 ubiquitin-conjugating enzyme OS=Homo sapiens OX=9606 GN=UBE2O PE=1 SV=3	1	115	115	115	2	0	0	4	2	4	13	14	18	30	16	6	4	2	5	2	2	3	1	2	0	2	2	4	4	1	3	3	3	3	5	4	2	1	1	3	3	3	2	1
sp|Q9C0C7|AMRA1_HUMAN	sp|Q9C0C7|AMRA1_HUMAN	103	103	103	sp|Q9C0C7|AMRA1_HUMAN Activating molecule in BECN1-regulated autophagy protein 1 OS=Homo sapiens OX=9606 GN=AMBRA1 PE=1 SV=2	1	103	103	103	1	0	1	4	2	3	7	3	7	5	1	2	2	3	4	5	7	3	1	3	3	5	1	1	2	4	1	4	5	2	2	0	4	4	1	1	1	1	1	1
sp|Q9C0C4|SEM4C_HUMAN	sp|Q9C0C4|SEM4C_HUMAN	79	79	78	sp|Q9C0C4|SEM4C_HUMAN Semaphorin-4C OS=Homo sapiens OX=9606 GN=SEMA4C PE=1 SV=2	1	79	79	78	0	2	2	3	2	3	1	2	3	3	5	2	5	2	3	3	2	2	4	1	3	3	3	1	2	2	0	1	0	0	0	1	0	2	3	1	2	0	4	3
sp|Q9C0C2|TB182_HUMAN	sp|Q9C0C2|TB182_HUMAN	190	190	190	sp|Q9C0C2|TB182_HUMAN 182 kDa tankyrase-1-binding protein OS=Homo sapiens OX=9606 GN=TNKS1BP1 PE=1 SV=4	1	190	190	190	0	2	1	7	13	17	28	38	31	30	27	21	12	6	10	15	12	7	7	7	6	2	3	5	3	5	6	2	1	0	3	7	8	9	4	4	5	8	4	8
sp|Q9C0B1|FTO_HUMAN	sp|Q9C0B1|FTO_HUMAN	56	56	56	sp|Q9C0B1|FTO_HUMAN Alpha-ketoglutarate-dependent dioxygenase FTO OS=Homo sapiens OX=9606 GN=FTO PE=1 SV=3	1	56	56	56	3	0	0	1	1	1	0	2	2	3	2	5	2	2	1	1	0	9	10	2	2	2	2	3	1	1	2	1	3	1	1	2	1	1	0	0	0	1	2	0
sp|Q9C0B0|UNK_HUMAN	sp|Q9C0B0|UNK_HUMAN	65	65	62	sp|Q9C0B0|UNK_HUMAN RING finger protein unkempt homolog OS=Homo sapiens OX=9606 GN=UNK PE=1 SV=2	1	65	65	62	1	1	1	3	3	3	3	1	2	3	6	5	2	4	0	2	3	1	3	4	4	1	4	2	2	2	2	0	0	2	3	4	2	3	2	0	4	3	1	5
sp|Q9C0A6|SETD5_HUMAN	sp|Q9C0A6|SETD5_HUMAN	117	117	113	sp|Q9C0A6|SETD5_HUMAN Histone-lysine N-methyltransferase SETD5 OS=Homo sapiens OX=9606 GN=SETD5 PE=1 SV=2	1	117	117	113	2	2	1	6	2	3	8	4	4	2	9	3	7	8	2	0	2	5	3	1	0	1	2	0	4	2	3	1	4	0	2	2	2	5	3	3	2	2	2	2
sp|Q9C075|K1C23_HUMAN;CON__Q9C075	sp|Q9C075|K1C23_HUMAN;CON__Q9C075	63;63	62;62	54;54	sp|Q9C075|K1C23_HUMAN Keratin, type I cytoskeletal 23 OS=Homo sapiens OX=9606 GN=KRT23 PE=1 SV=2;	2	63	62	54	3	1	0	1	0	2	2	2	1	1	4	3	2	3	5	2	1	0	1	2	4	1	1	2	2	3	1	1	1	0	2	3	0	4	2	2	1	4	0	1
sp|Q9C037|TRIM4_HUMAN	sp|Q9C037|TRIM4_HUMAN	66	66	66	sp|Q9C037|TRIM4_HUMAN E3 ubiquitin-protein ligase TRIM4 OS=Homo sapiens OX=9606 GN=TRIM4 PE=1 SV=2	1	66	66	66	0	1	0	4	1	3	0	1	3	2	2	2	2	0	0	3	2	2	2	4	0	0	2	5	0	1	1	0	1	0	2	1	1	0	0	0	2	0	1	0
sp|Q9C035|TRIM5_HUMAN	sp|Q9C035|TRIM5_HUMAN	57	57	54	sp|Q9C035|TRIM5_HUMAN Tripartite motif-containing protein 5 OS=Homo sapiens OX=9606 GN=TRIM5 PE=1 SV=1	1	57	57	54	0	0	1	4	2	2	1	2	3	2	0	1	3	2	2	1	3	1	2	6	1	2	2	1	0	2	3	0	1	3	3	1	0	2	2	1	1	1	0	1
sp|Q9C010|IPKB_HUMAN	sp|Q9C010|IPKB_HUMAN	15	14	14	sp|Q9C010|IPKB_HUMAN cAMP-dependent protein kinase inhibitor beta OS=Homo sapiens OX=9606 GN=PKIB PE=1 SV=1	1	15	14	14	0	0	1	0	0	1	1	1	1	0	1	0	0	0	1	0	1	1	0	1	1	2	3	4	4	4	2	2	0	0	0	0	0	1	0	0	0	0	0	1
sp|Q9C005|DPY30_HUMAN	sp|Q9C005|DPY30_HUMAN	10	10	10	sp|Q9C005|DPY30_HUMAN Protein dpy-30 homolog OS=Homo sapiens OX=9606 GN=DPY30 PE=1 SV=1	1	10	10	10	1	1	0	1	4	3	2	3	3	4	3	2	2	1	0	2	1	2	2	2	4	4	1	3	3	2	1	0	2	1	1	2	1	0	1	1	0	0	1	0
sp|Q9BZZ5|API5_HUMAN	sp|Q9BZZ5|API5_HUMAN	58	58	58	sp|Q9BZZ5|API5_HUMAN Apoptosis inhibitor 5 OS=Homo sapiens OX=9606 GN=API5 PE=1 SV=3	1	58	58	58	1	0	0	3	3	3	3	3	2	0	5	0	3	1	1	5	1	9	9	4	2	2	2	6	3	1	4	0	2	6	2	5	7	5	5	7	9	7	6	4
sp|Q9BZX2|UCK2_HUMAN	sp|Q9BZX2|UCK2_HUMAN	23	21	21	sp|Q9BZX2|UCK2_HUMAN Uridine-cytidine kinase 2 OS=Homo sapiens OX=9606 GN=UCK2 PE=1 SV=1	1	23	21	21	0	0	0	1	1	0	2	5	3	1	0	0	2	1	1	5	2	0	0	1	0	2	2	5	3	4	1	0	1	0	0	0	0	0	0	1	2	1	2	2
sp|Q9BZQ6|EDEM3_HUMAN	sp|Q9BZQ6|EDEM3_HUMAN	82	82	82	sp|Q9BZQ6|EDEM3_HUMAN ER degradation-enhancing alpha-mannosidase-like protein 3 OS=Homo sapiens OX=9606 GN=EDEM3 PE=1 SV=2	1	82	82	82	0	1	0	0	2	4	0	3	4	2	3	5	4	3	2	3	0	1	2	3	2	3	0	1	1	3	3	1	1	3	2	1	2	1	0	0	1	2	0	1
sp|Q9BZM5|ULBP2_HUMAN	sp|Q9BZM5|ULBP2_HUMAN	29	29	16	sp|Q9BZM5|ULBP2_HUMAN UL16-binding protein 2 OS=Homo sapiens OX=9606 GN=ULBP2 PE=1 SV=1	1	29	29	16	2	2	1	0	0	0	0	2	0	3	0	1	1	1	1	1	0	0	0	0	0	0	0	0	1	2	2	0	2	0	0	0	3	0	0	0	0	0	1	1
sp|Q9BZM1|PG12A_HUMAN	sp|Q9BZM1|PG12A_HUMAN	30	30	30	sp|Q9BZM1|PG12A_HUMAN Group XIIA secretory phospholipase A2 OS=Homo sapiens OX=9606 GN=PLA2G12A PE=1 SV=1	1	30	30	30	0	1	1	3	3	1	1	1	3	0	1	1	2	1	4	0	2	3	2	1	2	0	1	2	1	4	0	1	1	6	1	2	1	1	4	1	1	1	1	0
sp|Q9BZL6|KPCD2_HUMAN	sp|Q9BZL6|KPCD2_HUMAN	84	84	66	sp|Q9BZL6|KPCD2_HUMAN Serine/threonine-protein kinase D2 OS=Homo sapiens OX=9606 GN=PRKD2 PE=1 SV=3	1	84	84	66	2	3	1	4	6	2	3	4	3	3	6	6	5	3	2	0	2	3	6	2	3	2	5	2	2	2	2	1	2	1	0	2	1	3	2	2	4	2	0	1
sp|Q9BZL4|PP12C_HUMAN	sp|Q9BZL4|PP12C_HUMAN	104	101	101	sp|Q9BZL4|PP12C_HUMAN Protein phosphatase 1 regulatory subunit 12C OS=Homo sapiens OX=9606 GN=PPP1R12C PE=1 SV=1	1	104	101	101	1	1	1	3	2	4	2	2	2	1	3	11	4	1	2	3	1	2	2	4	3	3	6	1	6	1	3	3	0	1	3	5	4	2	2	1	1	3	2	2
sp|Q9BZL1|UBL5_HUMAN	sp|Q9BZL1|UBL5_HUMAN	16	16	16	sp|Q9BZL1|UBL5_HUMAN Ubiquitin-like protein 5 OS=Homo sapiens OX=9606 GN=UBL5 PE=1 SV=1	1	16	16	16	0	0	0	0	0	0	0	0	0	0	0	1	1	0	0	0	0	0	0	1	0	0	0	0	0	0	0	0	0	0	0	0	0	2	5	1	1	0	0	0
sp|Q9BZK7|TBL1R_HUMAN	sp|Q9BZK7|TBL1R_HUMAN	31	25	25	sp|Q9BZK7|TBL1R_HUMAN F-box-like/WD repeat-containing protein TBL1XR1 OS=Homo sapiens OX=9606 GN=TBL1XR1 PE=1 SV=1	1	31	25	25	0	0	0	0	2	4	5	1	3	2	2	1	0	1	4	9	8	2	1	1	0	6	8	2	3	7	3	1	3	0	0	1	2	1	1	0	0	1	0	0
sp|Q9BZK3|NACP4_HUMAN	sp|Q9BZK3|NACP4_HUMAN	10	8	8	sp|Q9BZK3|NACP4_HUMAN Putative nascent polypeptide-associated complex subunit alpha-like protein OS=Homo sapiens OX=9606 GN=NACA4P PE=5 SV=1	1	10	8	8	0	0	0	0	0	1	0	1	0	1	1	3	1	1	3	3	2	0	1	1	1	0	0	0	1	0	0	0	1	2	1	2	1	1	1	0	0	1	0	0
sp|Q9BZJ0|CRNL1_HUMAN	sp|Q9BZJ0|CRNL1_HUMAN	137	137	137	sp|Q9BZJ0|CRNL1_HUMAN Crooked neck-like protein 1 OS=Homo sapiens OX=9606 GN=CRNKL1 PE=1 SV=4	1	137	137	137	1	2	0	5	5	4	3	4	1	3	6	4	7	11	4	9	2	4	4	4	4	3	6	3	6	5	6	4	5	3	7	8	2	4	3	2	1	1	1	3
sp|Q9BZI7|REN3B_HUMAN	sp|Q9BZI7|REN3B_HUMAN	69	69	68	sp|Q9BZI7|REN3B_HUMAN Regulator of nonsense transcripts 3B OS=Homo sapiens OX=9606 GN=UPF3B PE=1 SV=1	1	69	69	68	0	2	1	4	4	0	1	3	2	0	2	2	1	1	2	2	2	4	0	2	1	0	0	1	1	0	3	2	1	0	2	2	0	1	1	2	0	0	0	1
sp|Q9BZH6|WDR11_HUMAN	sp|Q9BZH6|WDR11_HUMAN	109	109	109	sp|Q9BZH6|WDR11_HUMAN WD repeat-containing protein 11 OS=Homo sapiens OX=9606 GN=WDR11 PE=1 SV=1	1	109	109	109	2	0	2	5	2	4	4	8	2	2	2	4	2	0	3	10	2	2	0	5	3	3	4	4	5	4	1	0	4	2	2	4	2	3	0	2	3	2	0	0
sp|Q9BZG8|DPH1_HUMAN	sp|Q9BZG8|DPH1_HUMAN	44	44	44	sp|Q9BZG8|DPH1_HUMAN 2-(3-amino-3-carboxypropyl)histidine synthase subunit 1 OS=Homo sapiens OX=9606 GN=DPH1 PE=1 SV=2	1	44	44	44	1	1	1	4	1	0	1	1	1	1	2	1	2	5	4	3	4	2	2	0	0	0	0	2	0	0	0	1	0	1	1	4	0	0	1	0	1	1	0	0
sp|Q9BZF1|OSBL8_HUMAN	sp|Q9BZF1|OSBL8_HUMAN	100	100	98	sp|Q9BZF1|OSBL8_HUMAN Oxysterol-binding protein-related protein 8 OS=Homo sapiens OX=9606 GN=OSBPL8 PE=1 SV=3	1	100	100	98	5	1	5	4	2	4	1	3	4	5	3	4	3	1	2	2	3	3	2	0	4	3	3	4	2	1	3	3	3	1	3	0	2	2	2	3	2	1	3	3
sp|Q9BZE9|ASPC1_HUMAN	sp|Q9BZE9|ASPC1_HUMAN	69	69	69	sp|Q9BZE9|ASPC1_HUMAN Tether containing UBX domain for GLUT4 OS=Homo sapiens OX=9606 GN=ASPSCR1 PE=1 SV=1	1	69	69	69	1	1	0	1	1	3	11	17	6	5	10	9	6	4	3	1	2	2	1	0	1	0	3	4	2	3	0	0	0	3	2	1	1	0	0	2	1	2	2	1
sp|Q9BZE4|GTPB4_HUMAN	sp|Q9BZE4|GTPB4_HUMAN	94	94	94	sp|Q9BZE4|GTPB4_HUMAN GTP-binding protein 4 OS=Homo sapiens OX=9606 GN=GTPBP4 PE=1 SV=3	1	94	94	94	2	2	1	16	12	7	6	4	3	0	2	1	3	4	0	1	2	2	2	4	2	0	1	6	1	0	5	3	2	3	0	1	3	1	2	1	2	3	0	1
sp|Q9BZE2|PUS3_HUMAN	sp|Q9BZE2|PUS3_HUMAN	66	66	66	sp|Q9BZE2|PUS3_HUMAN tRNA pseudouridine(38/39) synthase OS=Homo sapiens OX=9606 GN=PUS3 PE=1 SV=3	1	66	66	66	1	0	0	2	1	4	0	1	2	3	1	6	3	0	1	3	3	3	1	1	1	0	4	4	4	4	2	2	1	2	2	2	1	4	3	2	1	2	0	0
sp|Q9BZE1|RM37_HUMAN	sp|Q9BZE1|RM37_HUMAN	46	46	46	sp|Q9BZE1|RM37_HUMAN 39S ribosomal protein L37, mitochondrial OS=Homo sapiens OX=9606 GN=MRPL37 PE=1 SV=2	1	46	46	46	0	0	1	1	7	6	2	1	1	4	1	3	1	2	1	0	1	2	1	2	1	2	0	2	2	1	0	1	3	0	0	0	2	0	1	1	0	2	0	1
sp|Q9BZD4|NUF2_HUMAN	sp|Q9BZD4|NUF2_HUMAN	64	64	64	sp|Q9BZD4|NUF2_HUMAN Kinetochore protein Nuf2 OS=Homo sapiens OX=9606 GN=NUF2 PE=1 SV=2	1	64	64	64	0	0	1	1	1	0	1	3	1	2	1	2	0	4	3	2	2	2	0	1	1	0	0	2	1	3	2	4	0	2	2	0	2	3	1	0	4	2	2	0
sp|Q9BZ67|FRMD8_HUMAN	sp|Q9BZ67|FRMD8_HUMAN	45	45	35	sp|Q9BZ67|FRMD8_HUMAN FERM domain-containing protein 8 OS=Homo sapiens OX=9606 GN=FRMD8 PE=1 SV=1	1	45	45	35	0	0	0	1	0	2	1	1	2	0	3	1	0	1	1	2	0	2	0	1	0	3	0	0	1	1	1	0	0	0	0	1	0	2	1	0	2	1	1	0
sp|Q9BZ23|PANK2_HUMAN	sp|Q9BZ23|PANK2_HUMAN	74	74	66	sp|Q9BZ23|PANK2_HUMAN Pantothenate kinase 2, mitochondrial OS=Homo sapiens OX=9606 GN=PANK2 PE=1 SV=3	1	74	74	66	2	1	0	0	7	0	3	1	4	2	1	1	6	4	6	9	6	9	4	2	1	1	2	2	5	2	2	2	1	1	1	2	0	2	2	0	1	1	2	2
sp|Q9BYX4|IFIH1_HUMAN	sp|Q9BYX4|IFIH1_HUMAN	128	128	128	sp|Q9BYX4|IFIH1_HUMAN Interferon-induced helicase C domain-containing protein 1 OS=Homo sapiens OX=9606 GN=IFIH1 PE=1 SV=3	1	128	128	128	0	1	3	11	12	8	10	8	6	5	12	13	11	7	5	6	6	4	4	6	6	3	7	9	5	9	3	1	10	4	4	3	8	4	4	3	6	4	5	3
sp|Q9BYX2|TBD2A_HUMAN	sp|Q9BYX2|TBD2A_HUMAN	111	111	111	sp|Q9BYX2|TBD2A_HUMAN TBC1 domain family member 2A OS=Homo sapiens OX=9606 GN=TBC1D2 PE=1 SV=3	1	111	111	111	1	1	1	5	3	5	3	3	4	8	10	5	1	3	6	1	2	9	1	3	2	1	2	2	2	4	3	2	1	2	3	0	3	1	2	5	2	3	2	3
sp|Q9BYV8|CEP41_HUMAN	sp|Q9BYV8|CEP41_HUMAN	43	43	43	sp|Q9BYV8|CEP41_HUMAN Centrosomal protein of 41 kDa OS=Homo sapiens OX=9606 GN=CEP41 PE=1 SV=1	1	43	43	43	0	1	0	1	1	4	0	1	1	3	0	2	0	1	1	0	2	0	1	1	1	1	1	3	4	4	1	2	1	0	1	0	1	2	0	1	2	0	0	0
sp|Q9BYT8|NEUL_HUMAN	sp|Q9BYT8|NEUL_HUMAN	86	86	86	sp|Q9BYT8|NEUL_HUMAN Neurolysin, mitochondrial OS=Homo sapiens OX=9606 GN=NLN PE=1 SV=1	1	86	86	86	1	1	0	1	0	6	3	1	2	2	1	2	3	1	4	1	1	3	0	1	21	24	9	3	1	1	0	1	0	2	2	1	0	4	1	2	4	1	1	1
sp|Q9BYP9|KRA99_HUMAN	sp|Q9BYP9|KRA99_HUMAN	16	16	4	sp|Q9BYP9|KRA99_HUMAN Keratin-associated protein 9-9 OS=Homo sapiens OX=9606 GN=KRTAP9-9 PE=2 SV=1	1	16	16	4	3	1	0	4	0	5	2	2	1	1	3	4	6	4	1	1	1	3	2	1	0	2	3	2	4	1	2	3	3	0	0	3	0	2	0	3	2	2	1	2
sp|Q9BYN8|RT26_HUMAN	sp|Q9BYN8|RT26_HUMAN	37	37	37	sp|Q9BYN8|RT26_HUMAN 28S ribosomal protein S26, mitochondrial OS=Homo sapiens OX=9606 GN=MRPS26 PE=1 SV=1	1	37	37	37	0	0	0	1	4	5	0	1	1	0	0	0	1	4	3	0	0	1	0	0	0	1	1	1	0	0	0	0	3	0	2	2	1	1	0	0	0	0	1	1
sp|Q9BYN0|SRXN1_HUMAN	sp|Q9BYN0|SRXN1_HUMAN	15	15	15	sp|Q9BYN0|SRXN1_HUMAN Sulfiredoxin-1 OS=Homo sapiens OX=9606 GN=SRXN1 PE=1 SV=2	1	15	15	15	0	0	1	0	0	0	0	2	0	0	0	1	1	1	0	1	0	0	0	0	0	1	1	0	1	1	2	4	6	5	1	1	1	0	0	0	2	1	0	0
sp|Q9BYM8|HOIL1_HUMAN	sp|Q9BYM8|HOIL1_HUMAN	59	59	59	sp|Q9BYM8|HOIL1_HUMAN RanBP-type and C3HC4-type zinc finger-containing protein 1 OS=Homo sapiens OX=9606 GN=RBCK1 PE=1 SV=2	1	59	59	59	2	0	0	2	3	2	6	1	2	6	1	2	3	4	1	5	4	1	4	1	5	4	5	2	2	1	2	2	2	2	3	0	3	1	1	1	2	0	1	1
sp|Q9BYK8|HELZ2_HUMAN	sp|Q9BYK8|HELZ2_HUMAN	277	277	276	sp|Q9BYK8|HELZ2_HUMAN Helicase with zinc finger domain 2 OS=Homo sapiens OX=9606 GN=HELZ2 PE=1 SV=6	1	277	277	276	4	4	6	43	35	15	9	10	7	7	7	7	8	9	8	11	13	8	4	7	10	5	5	3	4	2	6	5	8	9	5	13	16	13	10	11	12	6	10	10
sp|Q9BYJ9|YTHD1_HUMAN	sp|Q9BYJ9|YTHD1_HUMAN	42	25	25	sp|Q9BYJ9|YTHD1_HUMAN YTH domain-containing family protein 1 OS=Homo sapiens OX=9606 GN=YTHDF1 PE=1 SV=1	1	42	25	25	0	0	0	1	2	2	2	1	1	2	1	1	1	4	1	1	1	0	1	1	0	1	2	0	1	2	3	0	0	3	2	1	2	3	3	3	2	4	4	2
sp|Q9BYG5|PAR6B_HUMAN	sp|Q9BYG5|PAR6B_HUMAN	34	34	32	sp|Q9BYG5|PAR6B_HUMAN Partitioning defective 6 homolog beta OS=Homo sapiens OX=9606 GN=PARD6B PE=1 SV=1	1	34	34	32	1	0	0	1	1	1	0	3	2	6	9	7	6	7	6	2	0	0	2	2	2	0	0	1	1	0	0	0	1	0	0	1	2	2	3	1	0	1	2	1
sp|Q9BYG3|MK67I_HUMAN	sp|Q9BYG3|MK67I_HUMAN	30	30	30	sp|Q9BYG3|MK67I_HUMAN MKI67 FHA domain-interacting nucleolar phosphoprotein OS=Homo sapiens OX=9606 GN=NIFK PE=1 SV=1	1	30	30	30	1	1	0	6	4	1	4	2	3	2	1	0	1	0	3	1	0	2	0	0	0	0	1	1	1	0	0	2	1	3	1	0	0	3	0	1	1	0	1	1
sp|Q9BYD6|RM01_HUMAN	sp|Q9BYD6|RM01_HUMAN	40	40	40	sp|Q9BYD6|RM01_HUMAN 39S ribosomal protein L1, mitochondrial OS=Homo sapiens OX=9606 GN=MRPL1 PE=1 SV=2	1	40	40	40	0	1	0	1	6	5	0	0	0	2	1	1	0	4	0	1	0	2	0	0	2	2	2	1	2	1	0	0	1	1	3	1	1	0	2	1	0	2	2	0
sp|Q9BYD3|RM04_HUMAN	sp|Q9BYD3|RM04_HUMAN	32	32	32	sp|Q9BYD3|RM04_HUMAN 39S ribosomal protein L4, mitochondrial OS=Homo sapiens OX=9606 GN=MRPL4 PE=1 SV=1	1	32	32	32	0	1	0	2	7	6	2	0	0	1	1	1	0	0	0	0	1	0	1	1	2	0	0	0	1	0	0	1	2	2	0	0	1	0	0	1	1	0	0	1
sp|Q9BYD2|RM09_HUMAN	sp|Q9BYD2|RM09_HUMAN	35	35	35	sp|Q9BYD2|RM09_HUMAN 39S ribosomal protein L9, mitochondrial OS=Homo sapiens OX=9606 GN=MRPL9 PE=1 SV=2	1	35	35	35	0	1	0	0	6	6	1	0	0	2	0	1	1	1	0	0	0	0	1	1	1	0	1	2	3	1	1	0	0	0	1	1	0	0	0	1	0	1	0	1
sp|Q9BYD1|RM13_HUMAN	sp|Q9BYD1|RM13_HUMAN	25	25	25	sp|Q9BYD1|RM13_HUMAN 39S ribosomal protein L13, mitochondrial OS=Homo sapiens OX=9606 GN=MRPL13 PE=1 SV=1	1	25	25	25	0	0	0	0	7	5	0	1	1	1	2	0	0	0	2	0	1	1	0	0	0	1	0	0	1	0	1	1	4	2	0	1	1	1	2	1	0	0	0	0
sp|Q9BYC9|RM20_HUMAN	sp|Q9BYC9|RM20_HUMAN	26	26	26	sp|Q9BYC9|RM20_HUMAN 39S ribosomal protein L20, mitochondrial OS=Homo sapiens OX=9606 GN=MRPL20 PE=1 SV=1	1	26	26	26	1	0	0	1	4	2	0	0	0	2	1	0	0	1	2	0	0	1	0	1	1	0	0	2	0	0	0	1	1	3	0	0	2	2	0	0	0	1	0	1
sp|Q9BYC8|RM32_HUMAN	sp|Q9BYC8|RM32_HUMAN	25	25	25	sp|Q9BYC8|RM32_HUMAN 39S ribosomal protein L32, mitochondrial OS=Homo sapiens OX=9606 GN=MRPL32 PE=1 SV=1	1	25	25	25	0	0	0	0	3	2	0	1	2	0	1	1	2	1	0	0	1	0	1	0	0	0	1	3	2	1	3	0	0	1	0	0	2	1	0	1	0	0	2	0
sp|Q9BYC5|FUT8_HUMAN	sp|Q9BYC5|FUT8_HUMAN	74	74	74	sp|Q9BYC5|FUT8_HUMAN Alpha-(1,6)-fucosyltransferase OS=Homo sapiens OX=9606 GN=FUT8 PE=1 SV=2	1	74	74	74	3	1	0	1	4	2	1	2	2	1	0	1	0	1	4	1	1	2	1	1	3	1	0	1	1	1	2	0	2	5	2	3	1	3	1	3	2	1	2	3
sp|Q9BYB4|GNB1L_HUMAN	sp|Q9BYB4|GNB1L_HUMAN	26	26	26	sp|Q9BYB4|GNB1L_HUMAN Guanine nucleotide-binding protein subunit beta-like protein 1 OS=Homo sapiens OX=9606 GN=GNB1L PE=1 SV=2	1	26	26	26	0	0	0	0	1	0	1	2	1	1	0	0	0	0	1	0	0	0	0	0	0	1	0	2	0	0	1	0	1	3	4	2	2	1	1	0	0	1	1	0
sp|Q9BY77|PDIP3_HUMAN	sp|Q9BY77|PDIP3_HUMAN	50	50	50	sp|Q9BY77|PDIP3_HUMAN Polymerase delta-interacting protein 3 OS=Homo sapiens OX=9606 GN=POLDIP3 PE=1 SV=2	1	50	50	50	2	2	1	4	1	2	2	1	0	1	1	2	2	1	2	1	1	0	0	0	0	3	2	0	2	0	2	1	0	1	0	1	4	1	1	0	2	0	3	0
sp|Q9BY44|EIF2A_HUMAN	sp|Q9BY44|EIF2A_HUMAN	60	60	60	sp|Q9BY44|EIF2A_HUMAN Eukaryotic translation initiation factor 2A OS=Homo sapiens OX=9606 GN=EIF2A PE=1 SV=3	1	60	60	60	1	1	2	3	11	11	4	2	1	1	0	1	0	2	0	1	2	1	0	0	1	1	0	0	1	1	7	3	6	1	4	5	6	5	3	4	3	3	4	5
sp|Q9BY43|CHM4A_HUMAN	sp|Q9BY43|CHM4A_HUMAN	25	25	25	sp|Q9BY43|CHM4A_HUMAN Charged multivesicular body protein 4a OS=Homo sapiens OX=9606 GN=CHMP4A PE=1 SV=3	1	25	25	25	0	0	1	1	0	1	0	0	1	0	0	0	3	2	1	0	0	1	5	10	10	4	3	2	1	0	1	2	0	0	0	1	0	0	0	0	0	1	0	0
sp|Q9BY42|RTF2_HUMAN	sp|Q9BY42|RTF2_HUMAN	56	56	56	sp|Q9BY42|RTF2_HUMAN Replication termination factor 2 OS=Homo sapiens OX=9606 GN=RTF2 PE=1 SV=3	1	56	56	56	0	3	1	2	1	1	0	2	1	3	4	3	3	2	1	5	8	9	4	3	6	4	3	3	2	3	6	0	0	3	1	2	8	0	2	1	1	3	0	2
sp|Q9BY41|HDAC8_HUMAN	sp|Q9BY41|HDAC8_HUMAN	21	21	21	sp|Q9BY41|HDAC8_HUMAN Histone deacetylase 8 OS=Homo sapiens OX=9606 GN=HDAC8 PE=1 SV=2	1	21	21	21	0	0	0	0	0	2	1	0	0	1	0	1	0	0	1	0	1	2	0	1	0	1	0	0	3	3	1	0	0	0	0	0	0	0	0	0	2	0	0	1
sp|Q9BY32|ITPA_HUMAN	sp|Q9BY32|ITPA_HUMAN	23	23	23	sp|Q9BY32|ITPA_HUMAN Inosine triphosphate pyrophosphatase OS=Homo sapiens OX=9606 GN=ITPA PE=1 SV=2	1	23	23	23	0	0	0	2	1	3	0	1	1	0	0	2	0	0	0	4	0	1	1	2	1	3	9	4	2	2	1	0	0	0	0	0	1	0	0	0	1	1	0	0
sp|Q9BY27|DGC6L_HUMAN	sp|Q9BY27|DGC6L_HUMAN	22	22	10	sp|Q9BY27|DGC6L_HUMAN Protein DGCR6L OS=Homo sapiens OX=9606 GN=DGCR6L PE=1 SV=2	1	22	22	10	0	0	0	4	0	0	0	0	0	1	0	2	0	1	0	2	0	0	2	0	1	1	0	1	0	0	1	1	0	2	1	1	0	0	0	0	0	0	2	0
sp|Q9BY11|PACN1_HUMAN	sp|Q9BY11|PACN1_HUMAN	71	71	67	sp|Q9BY11|PACN1_HUMAN Protein kinase C and casein kinase substrate in neurons protein 1 OS=Homo sapiens OX=9606 GN=PACSIN1 PE=1 SV=1	1	71	71	67	1	0	1	1	1	4	0	1	4	0	6	19	11	10	2	4	0	0	2	2	4	0	3	3	3	0	1	0	1	0	1	1	3	5	0	3	2	0	0	0
sp|Q9BXW9|FACD2_HUMAN	sp|Q9BXW9|FACD2_HUMAN	129	129	129	sp|Q9BXW9|FACD2_HUMAN Fanconi anemia group D2 protein OS=Homo sapiens OX=9606 GN=FANCD2 PE=1 SV=2	1	129	129	129	6	3	1	7	8	2	6	6	6	5	4	12	7	3	8	4	2	12	4	5	2	6	4	4	5	5	1	3	7	6	5	6	5	1	3	2	2	7	1	2
sp|Q9BXW7|HDHD5_HUMAN	sp|Q9BXW7|HDHD5_HUMAN	35	35	35	sp|Q9BXW7|HDHD5_HUMAN Haloacid dehalogenase-like hydrolase domain-containing 5 OS=Homo sapiens OX=9606 GN=HDHD5 PE=1 SV=1	1	35	35	35	0	0	0	0	0	2	0	1	0	2	1	2	1	2	0	0	2	0	2	2	4	5	4	2	1	2	1	1	0	1	1	1	1	1	0	0	1	2	2	0
sp|Q9BXW6|OSBL1_HUMAN	sp|Q9BXW6|OSBL1_HUMAN	106	106	105	sp|Q9BXW6|OSBL1_HUMAN Oxysterol-binding protein-related protein 1 OS=Homo sapiens OX=9606 GN=OSBPL1A PE=1 SV=2	1	106	106	105	1	2	1	3	2	0	5	7	4	2	7	3	6	1	2	1	3	2	1	1	4	1	4	14	2	1	4	1	3	6	4	2	5	4	1	1	2	3	2	0
sp|Q9BXV9|GON7_HUMAN	sp|Q9BXV9|GON7_HUMAN	9	9	9	sp|Q9BXV9|GON7_HUMAN EKC/KEOPS complex subunit GON7 OS=Homo sapiens OX=9606 GN=GON7 PE=1 SV=2	1	9	9	9	0	1	0	0	0	0	0	0	1	0	0	1	0	2	4	4	2	4	2	3	3	4	2	0	0	1	0	0	0	0	0	0	0	0	1	0	0	0	0	0
sp|Q9BXT5|TEX15_HUMAN	sp|Q9BXT5|TEX15_HUMAN	244	244	243	sp|Q9BXT5|TEX15_HUMAN Testis-expressed protein 15 OS=Homo sapiens OX=9606 GN=TEX15 PE=2 SV=2	1	244	244	243	5	6	1	2	5	4	13	6	6	9	5	6	3	7	15	8	3	4	5	7	6	5	7	1	6	4	4	3	5	6	5	3	1	7	0	2	12	2	6	4
sp|Q9BXT2|CCG6_HUMAN	sp|Q9BXT2|CCG6_HUMAN	28	28	28	sp|Q9BXT2|CCG6_HUMAN Voltage-dependent calcium channel gamma-6 subunit OS=Homo sapiens OX=9606 GN=CACNG6 PE=1 SV=1	1	28	28	28	1	0	0	3	2	2	0	0	2	0	1	2	2	0	1	1	2	0	2	1	2	2	0	0	1	1	0	1	1	1	0	0	2	1	2	0	0	1	1	0
sp|Q9BXS5|AP1M1_HUMAN	sp|Q9BXS5|AP1M1_HUMAN	54	46	46	sp|Q9BXS5|AP1M1_HUMAN AP-1 complex subunit mu-1 OS=Homo sapiens OX=9606 GN=AP1M1 PE=1 SV=3	1	54	46	46	0	1	0	8	3	2	1	0	2	10	15	14	5	0	1	1	1	1	0	1	1	1	1	1	1	2	1	0	2	0	0	1	2	2	1	1	0	1	0	1
sp|Q9BXS1|IDI2_HUMAN	sp|Q9BXS1|IDI2_HUMAN	33	33	32	sp|Q9BXS1|IDI2_HUMAN Isopentenyl-diphosphate delta-isomerase 2 OS=Homo sapiens OX=9606 GN=IDI2 PE=1 SV=1	1	33	33	32	0	0	0	0	2	0	1	1	0	0	1	1	1	2	0	1	0	0	0	1	1	0	1	0	0	0	2	1	2	2	3	1	0	0	2	0	3	0	2	1
sp|Q9BXR0|TGT_HUMAN	sp|Q9BXR0|TGT_HUMAN	35	35	35	sp|Q9BXR0|TGT_HUMAN Queuine tRNA-ribosyltransferase catalytic subunit 1 OS=Homo sapiens OX=9606 GN=QTRT1 PE=1 SV=3	1	35	35	35	1	0	0	3	1	3	2	3	0	2	2	2	2	4	12	12	2	0	0	1	0	2	0	0	4	3	1	0	0	0	1	1	2	0	0	0	0	2	1	1
sp|Q9BXP5|SRRT_HUMAN	sp|Q9BXP5|SRRT_HUMAN	134	134	132	sp|Q9BXP5|SRRT_HUMAN Serrate RNA effector molecule homolog OS=Homo sapiens OX=9606 GN=SRRT PE=1 SV=1	1	134	134	132	3	1	1	8	16	6	10	9	6	9	11	7	6	15	17	7	4	5	5	6	5	8	3	1	5	0	1	4	4	5	8	6	4	5	7	4	6	6	6	5
sp|Q9BXP2|S12A9_HUMAN	sp|Q9BXP2|S12A9_HUMAN	49	49	49	sp|Q9BXP2|S12A9_HUMAN Solute carrier family 12 member 9 OS=Homo sapiens OX=9606 GN=SLC12A9 PE=1 SV=1	1	49	49	49	0	0	0	6	5	1	2	1	1	1	1	2	0	1	4	1	1	1	1	0	2	2	1	0	1	1	1	0	0	0	0	1	1	0	0	0	4	1	0	0
sp|Q9BXK1|KLF16_HUMAN	sp|Q9BXK1|KLF16_HUMAN	30	30	29	sp|Q9BXK1|KLF16_HUMAN Krueppel-like factor 16 OS=Homo sapiens OX=9606 GN=KLF16 PE=1 SV=1	1	30	30	29	1	0	1	0	0	0	1	0	2	0	0	1	0	0	0	1	1	2	0	1	1	0	0	1	0	1	1	0	0	0	2	1	3	0	0	0	0	1	1	1
sp|Q9BXJ9|NAA15_HUMAN	sp|Q9BXJ9|NAA15_HUMAN	139	139	118	sp|Q9BXJ9|NAA15_HUMAN N-alpha-acetyltransferase 15, NatA auxiliary subunit OS=Homo sapiens OX=9606 GN=NAA15 PE=1 SV=1	1	139	139	118	2	2	2	3	1	6	4	1	4	1	6	9	38	38	35	22	13	12	7	3	2	3	5	2	6	5	2	0	4	5	8	10	14	14	16	5	10	10	3	6
sp|Q9BXJ8|TACAN_HUMAN	sp|Q9BXJ8|TACAN_HUMAN	31	31	29	sp|Q9BXJ8|TACAN_HUMAN Ion channel TACAN OS=Homo sapiens OX=9606 GN=TMEM120A PE=1 SV=1	1	31	31	29	0	0	0	0	2	0	1	0	0	3	0	1	0	4	2	0	1	1	2	0	0	0	1	1	2	0	1	0	1	1	0	1	1	0	0	1	1	0	0	0
sp|Q9BXI6|TB10A_HUMAN	sp|Q9BXI6|TB10A_HUMAN	64	62	62	sp|Q9BXI6|TB10A_HUMAN TBC1 domain family member 10A OS=Homo sapiens OX=9606 GN=TBC1D10A PE=1 SV=1	1	64	62	62	1	3	0	0	0	2	4	4	3	0	5	1	2	1	4	4	2	2	0	0	4	0	0	0	1	3	2	1	2	1	2	2	4	1	0	1	0	0	1	1
sp|Q9BXB5|OSB10_HUMAN	sp|Q9BXB5|OSB10_HUMAN	85	85	83	sp|Q9BXB5|OSB10_HUMAN Oxysterol-binding protein-related protein 10 OS=Homo sapiens OX=9606 GN=OSBPL10 PE=1 SV=2	1	85	85	83	1	1	0	4	6	6	4	0	3	2	2	5	2	2	2	2	4	2	0	2	1	3	1	6	3	2	2	2	3	4	2	2	1	0	1	0	0	1	1	0
sp|Q9BXB4|OSB11_HUMAN	sp|Q9BXB4|OSB11_HUMAN	83	82	82	sp|Q9BXB4|OSB11_HUMAN Oxysterol-binding protein-related protein 11 OS=Homo sapiens OX=9606 GN=OSBPL11 PE=1 SV=2	1	83	82	82	0	3	0	1	3	4	2	2	1	2	3	4	1	3	2	2	2	1	1	3	1	1	2	3	2	2	3	2	3	3	1	2	4	3	2	1	2	0	0	3
sp|Q9BX70|BTBD2_HUMAN	sp|Q9BX70|BTBD2_HUMAN	37	32	32	sp|Q9BX70|BTBD2_HUMAN BTB/POZ domain-containing protein 2 OS=Homo sapiens OX=9606 GN=BTBD2 PE=1 SV=1	1	37	32	32	1	2	0	3	1	2	1	1	1	2	1	0	3	0	2	0	0	1	1	0	0	0	0	0	0	0	0	1	0	2	0	1	2	2	1	1	0	1	0	1
sp|Q9BX68|HINT2_HUMAN	sp|Q9BX68|HINT2_HUMAN	14	14	14	sp|Q9BX68|HINT2_HUMAN Histidine triad nucleotide-binding protein 2, mitochondrial OS=Homo sapiens OX=9606 GN=HINT2 PE=1 SV=1	1	14	14	14	0	1	0	1	0	1	0	0	0	0	0	0	0	0	0	1	0	0	0	0	2	1	0	5	4	3	1	0	2	0	0	0	1	1	1	0	0	0	0	0
sp|Q9BX63|FANCJ_HUMAN	sp|Q9BX63|FANCJ_HUMAN	135	135	135	sp|Q9BX63|FANCJ_HUMAN Fanconi anemia group J protein OS=Homo sapiens OX=9606 GN=BRIP1 PE=1 SV=2	1	135	135	135	3	2	1	4	9	8	4	5	6	2	4	2	3	5	7	4	3	3	4	2	2	5	1	2	3	6	2	1	5	5	2	3	3	5	2	1	1	3	2	0
sp|Q9BX40|LS14B_HUMAN	sp|Q9BX40|LS14B_HUMAN	44	41	41	sp|Q9BX40|LS14B_HUMAN Protein LSM14 homolog B OS=Homo sapiens OX=9606 GN=LSM14B PE=1 SV=1	1	44	41	41	0	0	1	8	12	7	3	4	3	6	9	9	9	3	4	6	1	1	1	2	0	1	4	2	5	3	4	2	3	1	0	1	1	2	0	1	2	0	0	3
sp|Q9BWW4|SSBP3_HUMAN	sp|Q9BWW4|SSBP3_HUMAN	16	16	11	sp|Q9BWW4|SSBP3_HUMAN Single-stranded DNA-binding protein 3 OS=Homo sapiens OX=9606 GN=SSBP3 PE=1 SV=1	1	16	16	11	1	0	1	0	0	1	0	1	0	1	0	0	0	0	2	0	1	0	0	0	0	0	1	1	1	2	0	0	1	1	1	0	1	0	1	1	0	0	0	0
sp|Q9BWU0|NADAP_HUMAN	sp|Q9BWU0|NADAP_HUMAN	90	90	90	sp|Q9BWU0|NADAP_HUMAN Kanadaptin OS=Homo sapiens OX=9606 GN=SLC4A1AP PE=1 SV=1	1	90	90	90	4	1	0	4	16	12	7	4	8	7	24	13	10	7	6	7	5	7	3	4	4	4	2	3	3	5	0	0	3	3	3	2	3	4	5	4	2	2	2	2
sp|Q9BWS9|CHID1_HUMAN	sp|Q9BWS9|CHID1_HUMAN	44	44	44	sp|Q9BWS9|CHID1_HUMAN Chitinase domain-containing protein 1 OS=Homo sapiens OX=9606 GN=CHID1 PE=1 SV=1	1	44	44	44	0	0	0	0	3	1	0	3	0	2	0	3	1	2	0	0	0	0	0	0	1	0	0	0	1	1	1	3	1	3	2	3	3	2	1	1	4	3	2	1
sp|Q9BWJ5|SF3B5_HUMAN	sp|Q9BWJ5|SF3B5_HUMAN	10	10	10	sp|Q9BWJ5|SF3B5_HUMAN Splicing factor 3B subunit 5 OS=Homo sapiens OX=9606 GN=SF3B5 PE=1 SV=1	1	10	10	10	0	0	0	1	1	1	0	0	0	1	0	2	0	1	1	1	0	1	0	1	0	0	0	2	0	0	0	1	0	1	0	1	0	0	0	0	0	0	0	0
sp|Q9BWH6|RPAP1_HUMAN	sp|Q9BWH6|RPAP1_HUMAN	95	95	95	sp|Q9BWH6|RPAP1_HUMAN RNA polymerase II-associated protein 1 OS=Homo sapiens OX=9606 GN=RPAP1 PE=1 SV=3	1	95	95	95	2	0	2	3	3	1	3	4	4	3	5	6	2	1	2	3	3	4	3	1	4	2	0	5	0	3	3	3	2	2	2	1	4	2	0	0	1	1	3	2
sp|Q9BWF3|RBM4_HUMAN	sp|Q9BWF3|RBM4_HUMAN	49	49	18	sp|Q9BWF3|RBM4_HUMAN RNA-binding protein 4 OS=Homo sapiens OX=9606 GN=RBM4 PE=1 SV=1	1	49	49	18	1	0	0	7	7	2	3	1	1	3	3	4	2	4	5	3	5	2	2	4	2	0	4	5	2	4	4	1	1	3	3	5	8	5	7	4	6	2	4	3
sp|Q9BWE0|REPI1_HUMAN	sp|Q9BWE0|REPI1_HUMAN	100	100	100	sp|Q9BWE0|REPI1_HUMAN Replication initiator 1 OS=Homo sapiens OX=9606 GN=REPIN1 PE=1 SV=1	1	100	100	100	2	0	1	1	5	2	4	2	3	3	6	4	3	5	4	6	1	2	3	1	3	1	2	2	2	3	1	2	4	6	3	4	4	2	5	0	2	5	1	1
sp|Q9BWD1|THIC_HUMAN	sp|Q9BWD1|THIC_HUMAN	36	36	36	sp|Q9BWD1|THIC_HUMAN Acetyl-CoA acetyltransferase, cytosolic OS=Homo sapiens OX=9606 GN=ACAT2 PE=1 SV=2	1	36	36	36	0	1	0	0	0	0	0	0	2	0	1	0	0	0	1	11	13	9	9	6	8	9	10	10	3	1	3	0	3	1	0	0	0	0	0	1	0	1	0	0
sp|Q9BW92|SYTM_HUMAN	sp|Q9BW92|SYTM_HUMAN	80	79	79	sp|Q9BW92|SYTM_HUMAN Threonine--tRNA ligase, mitochondrial OS=Homo sapiens OX=9606 GN=TARS2 PE=1 SV=1	1	80	79	79	0	2	0	0	5	1	1	2	3	6	4	4	1	4	3	13	18	2	3	2	1	1	0	3	2	2	2	0	2	0	2	1	1	4	2	0	2	1	0	2
sp|Q9BW91|NUDT9_HUMAN	sp|Q9BW91|NUDT9_HUMAN	52	52	52	sp|Q9BW91|NUDT9_HUMAN ADP-ribose pyrophosphatase, mitochondrial OS=Homo sapiens OX=9606 GN=NUDT9 PE=1 SV=1	1	52	52	52	1	1	0	2	3	1	5	0	1	1	1	1	1	2	0	4	0	1	2	1	4	2	1	8	13	6	5	1	3	2	0	1	4	0	4	1	2	0	0	1
sp|Q9BW85|YJU2_HUMAN	sp|Q9BW85|YJU2_HUMAN	57	56	56	sp|Q9BW85|YJU2_HUMAN Splicing factor YJU2 OS=Homo sapiens OX=9606 GN=YJU2 PE=1 SV=1	1	57	56	56	1	2	0	0	4	1	3	1	0	1	0	2	1	0	1	7	7	4	1	0	1	0	2	3	1	0	2	1	0	1	1	1	1	1	1	0	0	3	0	0
sp|Q9BW83|IFT27_HUMAN	sp|Q9BW83|IFT27_HUMAN	22	22	22	sp|Q9BW83|IFT27_HUMAN Intraflagellar transport protein 27 homolog OS=Homo sapiens OX=9606 GN=IFT27 PE=1 SV=1	1	22	22	22	0	0	0	1	0	0	2	0	0	1	2	1	0	1	0	0	0	2	0	0	0	1	5	7	5	2	0	0	0	0	1	1	0	0	0	0	0	1	0	0
sp|Q9BW72|HIG2A_HUMAN	sp|Q9BW72|HIG2A_HUMAN	8	8	8	sp|Q9BW72|HIG2A_HUMAN HIG1 domain family member 2A, mitochondrial OS=Homo sapiens OX=9606 GN=HIGD2A PE=1 SV=1	1	8	8	8	0	0	0	0	0	0	0	0	0	1	0	0	0	0	0	1	0	0	0	0	0	0	0	0	0	0	1	0	0	0	0	0	0	0	0	0	0	0	0	0
sp|Q9BW71|HIRP3_HUMAN	sp|Q9BW71|HIRP3_HUMAN	101	101	101	sp|Q9BW71|HIRP3_HUMAN HIRA-interacting protein 3 OS=Homo sapiens OX=9606 GN=HIRIP3 PE=1 SV=3	1	101	101	101	2	1	2	3	2	2	6	2	4	3	3	4	1	3	2	5	6	3	3	2	3	3	1	3	4	3	3	2	3	4	4	1	6	4	6	1	5	7	0	2
sp|Q9BW66|CINP_HUMAN	sp|Q9BW66|CINP_HUMAN	22	22	22	sp|Q9BW66|CINP_HUMAN Cyclin-dependent kinase 2-interacting protein OS=Homo sapiens OX=9606 GN=CINP PE=1 SV=1	1	22	22	22	1	0	0	0	0	1	0	0	0	2	2	0	1	0	1	0	1	0	2	1	0	1	2	0	0	0	0	1	1	0	1	0	2	2	0	0	0	1	1	0
sp|Q9BW61|DDA1_HUMAN	sp|Q9BW61|DDA1_HUMAN	21	21	21	sp|Q9BW61|DDA1_HUMAN DET1- and DDB1-associated protein 1 OS=Homo sapiens OX=9606 GN=DDA1 PE=1 SV=1	1	21	21	21	0	2	0	0	1	3	2	1	0	0	0	2	2	0	1	0	1	1	0	1	1	0	0	3	2	0	0	1	0	1	0	0	0	1	0	0	0	0	0	0
sp|Q9BW60|ELOV1_HUMAN	sp|Q9BW60|ELOV1_HUMAN	14	14	14	sp|Q9BW60|ELOV1_HUMAN Elongation of very long chain fatty acids protein 1 OS=Homo sapiens OX=9606 GN=ELOVL1 PE=1 SV=1	1	14	14	14	0	0	0	0	0	2	0	0	0	0	0	1	0	0	1	0	0	0	0	0	0	0	0	0	1	1	0	1	1	0	0	1	0	0	0	0	0	0	0	0
sp|Q9BW30|TPPP3_HUMAN	sp|Q9BW30|TPPP3_HUMAN	35	35	33	sp|Q9BW30|TPPP3_HUMAN Tubulin polymerization-promoting protein family member 3 OS=Homo sapiens OX=9606 GN=TPPP3 PE=1 SV=1	1	35	35	33	0	0	0	0	2	0	1	1	0	0	0	0	0	1	1	2	0	1	1	1	1	0	1	1	2	1	6	0	1	1	2	1	1	1	0	0	0	0	0	0
sp|Q9BW27|NUP85_HUMAN	sp|Q9BW27|NUP85_HUMAN	72	72	72	sp|Q9BW27|NUP85_HUMAN Nuclear pore complex protein Nup85 OS=Homo sapiens OX=9606 GN=NUP85 PE=1 SV=1	1	72	72	72	0	0	1	5	4	6	4	1	2	2	2	1	5	2	11	10	3	1	2	2	0	3	2	2	0	1	0	0	2	4	0	2	2	0	3	2	1	2	1	1
sp|Q9BW19|KIFC1_HUMAN	sp|Q9BW19|KIFC1_HUMAN	73	73	73	sp|Q9BW19|KIFC1_HUMAN Kinesin-like protein KIFC1 OS=Homo sapiens OX=9606 GN=KIFC1 PE=1 SV=2	1	73	73	73	0	0	0	3	1	1	4	3	3	0	4	3	4	4	1	3	1	2	0	3	3	1	0	3	0	0	0	1	5	0	2	2	1	0	0	2	3	4	1	3
sp|Q9BVW5|TIPIN_HUMAN	sp|Q9BVW5|TIPIN_HUMAN	34	34	34	sp|Q9BVW5|TIPIN_HUMAN TIMELESS-interacting protein OS=Homo sapiens OX=9606 GN=TIPIN PE=1 SV=2	1	34	34	34	2	0	1	1	2	0	0	2	4	1	1	2	1	3	3	2	1	1	0	1	2	1	1	2	2	0	0	0	2	1	0	1	0	1	1	0	1	0	1	0
sp|Q9BVT8|TMUB1_HUMAN	sp|Q9BVT8|TMUB1_HUMAN	8	8	8	sp|Q9BVT8|TMUB1_HUMAN Transmembrane and ubiquitin-like domain-containing protein 1 OS=Homo sapiens OX=9606 GN=TMUB1 PE=1 SV=1	1	8	8	8	0	0	0	0	0	1	0	1	0	0	0	0	0	0	0	1	0	0	0	1	0	1	0	0	0	0	0	0	0	1	1	0	0	0	1	0	0	0	0	0
sp|Q9BVS4|RIOK2_HUMAN	sp|Q9BVS4|RIOK2_HUMAN	58	58	58	sp|Q9BVS4|RIOK2_HUMAN Serine/threonine-protein kinase RIO2 OS=Homo sapiens OX=9606 GN=RIOK2 PE=1 SV=2	1	58	58	58	1	0	1	5	6	3	2	3	1	2	0	4	2	1	3	2	3	2	3	1	1	0	1	1	4	2	2	2	1	0	1	3	2	2	3	0	0	5	3	2
sp|Q9BVQ7|SPA5L_HUMAN	sp|Q9BVQ7|SPA5L_HUMAN	85	85	85	sp|Q9BVQ7|SPA5L_HUMAN Spermatogenesis-associated protein 5-like protein 1 OS=Homo sapiens OX=9606 GN=SPATA5L1 PE=1 SV=2	1	85	85	85	2	0	0	7	3	3	4	2	1	1	0	2	1	3	1	3	0	2	2	1	2	5	4	5	2	4	2	6	3	2	1	0	2	0	1	0	0	1	0	1
sp|Q9BVP2|GNL3_HUMAN	sp|Q9BVP2|GNL3_HUMAN	48	48	48	sp|Q9BVP2|GNL3_HUMAN Guanine nucleotide-binding protein-like 3 OS=Homo sapiens OX=9606 GN=GNL3 PE=1 SV=2	1	48	48	48	0	1	1	4	0	2	0	1	2	2	1	1	1	0	2	0	1	0	1	0	1	1	2	2	1	1	1	0	0	0	1	0	1	0	0	0	0	0	0	1
sp|Q9BVM4|GGACT_HUMAN	sp|Q9BVM4|GGACT_HUMAN	19	19	19	sp|Q9BVM4|GGACT_HUMAN Gamma-glutamylaminecyclotransferase OS=Homo sapiens OX=9606 GN=GGACT PE=1 SV=2	1	19	19	19	0	0	0	0	0	1	2	0	0	0	0	0	0	1	0	0	0	0	0	0	0	1	1	1	2	1	0	0	3	3	0	0	1	0	0	0	0	0	1	1
sp|Q9BVM2|DPCD_HUMAN	sp|Q9BVM2|DPCD_HUMAN	27	27	27	sp|Q9BVM2|DPCD_HUMAN Protein DPCD OS=Homo sapiens OX=9606 GN=DPCD PE=1 SV=2	1	27	27	27	3	0	1	2	2	1	0	0	0	0	1	0	0	0	0	1	0	0	0	0	0	0	0	1	0	1	4	0	4	6	4	3	0	0	1	1	0	0	0	1
sp|Q9BVL4|SELO_HUMAN	sp|Q9BVL4|SELO_HUMAN	69	69	69	sp|Q9BVL4|SELO_HUMAN Protein adenylyltransferase SelO, mitochondrial OS=Homo sapiens OX=9606 GN=SELENOO PE=1 SV=3	1	69	69	69	2	0	0	2	3	3	2	3	0	2	4	0	1	3	2	2	2	0	4	6	8	3	0	1	2	2	2	0	3	2	0	1	0	1	1	2	1	3	0	2
sp|Q9BVL2|NUP58_HUMAN	sp|Q9BVL2|NUP58_HUMAN	30	30	30	sp|Q9BVL2|NUP58_HUMAN Nucleoporin p58/p45 OS=Homo sapiens OX=9606 GN=NUP58 PE=1 SV=1	1	30	30	30	2	0	0	0	0	0	2	0	2	1	0	2	0	1	2	3	2	0	0	2	1	1	0	0	1	1	0	0	1	0	0	0	2	0	0	0	0	0	1	0
sp|Q9BVK6|TMED9_HUMAN	sp|Q9BVK6|TMED9_HUMAN	38	38	35	sp|Q9BVK6|TMED9_HUMAN Transmembrane emp24 domain-containing protein 9 OS=Homo sapiens OX=9606 GN=TMED9 PE=1 SV=2	1	38	38	35	1	0	1	2	1	2	1	2	0	1	0	1	1	1	3	0	0	0	1	1	2	2	1	1	1	0	2	0	0	1	0	1	0	0	1	0	0	0	0	0
sp|Q9BVJ7|DUS23_HUMAN	sp|Q9BVJ7|DUS23_HUMAN	22	22	22	sp|Q9BVJ7|DUS23_HUMAN Dual specificity protein phosphatase 23 OS=Homo sapiens OX=9606 GN=DUSP23 PE=1 SV=1	1	22	22	22	0	0	0	0	0	0	1	0	0	0	0	0	0	0	0	1	0	0	0	0	0	0	0	0	0	0	0	1	0	0	3	11	4	1	0	0	1	0	0	0
sp|Q9BVJ6|UT14A_HUMAN	sp|Q9BVJ6|UT14A_HUMAN	107	107	77	sp|Q9BVJ6|UT14A_HUMAN U3 small nucleolar RNA-associated protein 14 homolog A OS=Homo sapiens OX=9606 GN=UTP14A PE=1 SV=1	1	107	107	77	3	1	2	1	4	7	5	2	4	5	2	4	2	3	0	1	1	1	2	1	2	2	4	4	1	0	1	2	1	2	3	2	2	5	1	1	2	3	1	1
sp|Q9BVI4|NOC4L_HUMAN	sp|Q9BVI4|NOC4L_HUMAN	39	39	39	sp|Q9BVI4|NOC4L_HUMAN Nucleolar complex protein 4 homolog OS=Homo sapiens OX=9606 GN=NOC4L PE=1 SV=1	1	39	39	39	1	0	0	2	3	3	2	0	0	0	1	2	0	1	0	1	1	0	0	1	0	4	1	0	2	1	1	0	1	1	0	2	2	1	1	0	1	0	0	0
sp|Q9BVG4|PBDC1_HUMAN	sp|Q9BVG4|PBDC1_HUMAN	33	33	33	sp|Q9BVG4|PBDC1_HUMAN Protein PBDC1 OS=Homo sapiens OX=9606 GN=PBDC1 PE=1 SV=1	1	33	33	33	1	1	1	4	4	2	3	5	4	6	5	7	8	5	5	5	4	4	2	1	1	1	1	1	1	1	2	2	1	3	3	5	4	5	2	1	4	4	2	1
sp|Q9BVC6|TM109_HUMAN	sp|Q9BVC6|TM109_HUMAN	22	22	22	sp|Q9BVC6|TM109_HUMAN Transmembrane protein 109 OS=Homo sapiens OX=9606 GN=TMEM109 PE=1 SV=1	1	22	22	22	0	3	0	1	2	2	0	3	1	2	0	3	0	2	0	3	2	2	1	2	2	1	0	0	2	1	0	1	0	2	1	1	1	2	1	1	1	2	1	4
sp|Q9BVC4|LST8_HUMAN	sp|Q9BVC4|LST8_HUMAN	21	21	21	sp|Q9BVC4|LST8_HUMAN Target of rapamycin complex subunit LST8 OS=Homo sapiens OX=9606 GN=MLST8 PE=1 SV=1	1	21	21	21	0	0	0	0	1	2	3	0	2	0	0	1	3	1	2	3	0	0	2	0	0	1	0	0	2	0	4	0	1	0	0	0	0	0	0	0	0	1	0	0
sp|Q9BVC3|DCC1_HUMAN	sp|Q9BVC3|DCC1_HUMAN	36	36	36	sp|Q9BVC3|DCC1_HUMAN Sister chromatid cohesion protein DCC1 OS=Homo sapiens OX=9606 GN=DSCC1 PE=1 SV=2	1	36	36	36	1	0	0	3	1	0	2	3	1	0	0	2	0	1	1	3	1	2	2	2	0	2	0	1	0	0	1	1	0	0	0	1	0	1	0	0	0	0	0	0
sp|Q9BVA1|TBB2B_HUMAN	sp|Q9BVA1|TBB2B_HUMAN	39	12	2	sp|Q9BVA1|TBB2B_HUMAN Tubulin beta-2B chain OS=Homo sapiens OX=9606 GN=TUBB2B PE=1 SV=1	1	39	12	2	0	4	2	13	17	14	15	13	16	15	16	13	16	15	15	16	16	22	16	13	10	11	12	9	6	5	8	1	9	9	7	10	12	11	10	8	9	10	7	9
sp|Q9BV86|NTM1A_HUMAN	sp|Q9BV86|NTM1A_HUMAN	26	26	26	sp|Q9BV86|NTM1A_HUMAN N-terminal Xaa-Pro-Lys N-methyltransferase 1 OS=Homo sapiens OX=9606 GN=NTMT1 PE=1 SV=3	1	26	26	26	0	0	0	2	4	2	2	0	0	2	0	0	1	2	2	1	1	2	0	2	0	0	1	2	2	5	10	5	4	1	2	2	2	2	0	1	2	2	2	1
sp|Q9BV79|MECR_HUMAN	sp|Q9BV79|MECR_HUMAN	37	37	37	sp|Q9BV79|MECR_HUMAN Enoyl-[acyl-carrier-protein] reductase, mitochondrial OS=Homo sapiens OX=9606 GN=MECR PE=1 SV=2	1	37	37	37	0	0	0	1	1	1	3	3	3	1	1	1	2	3	0	0	1	0	1	1	1	1	0	2	2	1	2	0	4	1	0	0	1	0	0	1	0	1	1	0
sp|Q9BV73|CP250_HUMAN	sp|Q9BV73|CP250_HUMAN	323	323	323	sp|Q9BV73|CP250_HUMAN Centrosome-associated protein CEP250 OS=Homo sapiens OX=9606 GN=CEP250 PE=1 SV=2	1	323	323	323	3	3	4	12	10	11	12	5	12	8	6	10	10	9	12	9	7	7	6	7	13	7	9	3	9	3	11	4	9	11	9	9	12	6	5	6	5	9	3	8
sp|Q9BV57|MTND_HUMAN	sp|Q9BV57|MTND_HUMAN	45	45	45	sp|Q9BV57|MTND_HUMAN 1,2-dihydroxy-3-keto-5-methylthiopentene dioxygenase OS=Homo sapiens OX=9606 GN=ADI1 PE=1 SV=1	1	45	45	45	0	1	0	1	1	1	1	1	1	1	4	2	0	1	3	1	1	0	2	3	3	0	1	1	1	1	2	5	14	8	7	3	4	4	0	0	1	3	2	0
sp|Q9BV44|THUM3_HUMAN	sp|Q9BV44|THUM3_HUMAN	62	62	62	sp|Q9BV44|THUM3_HUMAN THUMP domain-containing protein 3 OS=Homo sapiens OX=9606 GN=THUMPD3 PE=1 SV=1	1	62	62	62	0	0	0	1	2	2	3	1	2	8	8	15	18	15	7	2	1	1	1	0	0	0	2	0	2	2	0	0	2	0	2	3	4	0	1	0	0	0	2	2
sp|Q9BV40|VAMP8_HUMAN	sp|Q9BV40|VAMP8_HUMAN	17	17	17	sp|Q9BV40|VAMP8_HUMAN Vesicle-associated membrane protein 8 OS=Homo sapiens OX=9606 GN=VAMP8 PE=1 SV=1	1	17	17	17	2	4	2	2	3	1	1	1	1	0	0	1	0	0	1	0	0	1	0	0	0	0	1	1	2	0	1	0	0	1	0	0	0	0	1	1	0	1	1	0
sp|Q9BV38|WDR18_HUMAN	sp|Q9BV38|WDR18_HUMAN	33	33	33	sp|Q9BV38|WDR18_HUMAN WD repeat-containing protein 18 OS=Homo sapiens OX=9606 GN=WDR18 PE=1 SV=2	1	33	33	33	1	0	1	2	5	1	1	0	1	3	1	0	0	2	0	0	0	1	0	1	0	0	3	4	4	0	0	1	1	2	1	1	1	3	0	0	0	1	0	1
sp|Q9BV36|MELPH_HUMAN	sp|Q9BV36|MELPH_HUMAN	65	65	65	sp|Q9BV36|MELPH_HUMAN Melanophilin OS=Homo sapiens OX=9606 GN=MLPH PE=1 SV=1	1	65	65	65	2	1	1	1	2	2	3	0	0	2	1	3	6	6	6	5	6	6	4	4	3	2	2	2	1	3	2	1	3	1	3	4	3	1	2	2	4	1	1	2
sp|Q9BV29|CCD32_HUMAN	sp|Q9BV29|CCD32_HUMAN	15	15	15	sp|Q9BV29|CCD32_HUMAN Coiled-coil domain-containing protein 32 OS=Homo sapiens OX=9606 GN=CCDC32 PE=1 SV=2	1	15	15	15	1	0	1	0	1	0	1	1	0	1	0	0	1	3	1	0	2	1	0	0	0	1	0	0	1	1	1	0	0	0	0	0	1	0	0	1	0	0	0	0
sp|Q9BV20|MTNA_HUMAN	sp|Q9BV20|MTNA_HUMAN	42	42	42	sp|Q9BV20|MTNA_HUMAN Methylthioribose-1-phosphate isomerase OS=Homo sapiens OX=9606 GN=MRI1 PE=1 SV=1	1	42	42	42	0	0	0	1	1	3	2	1	0	1	1	3	0	2	1	1	1	2	11	8	2	2	3	3	4	6	3	0	2	1	1	2	0	0	0	0	0	4	0	3
sp|Q9BV19|CA050_HUMAN	sp|Q9BV19|CA050_HUMAN	20	20	20	sp|Q9BV19|CA050_HUMAN Uncharacterized protein C1orf50 OS=Homo sapiens OX=9606 GN=C1orf50 PE=1 SV=2	1	20	20	20	0	0	0	0	1	0	1	1	2	1	0	1	0	1	1	1	0	0	0	1	1	1	0	0	0	0	0	0	2	2	0	0	0	0	0	0	0	0	0	0
sp|Q9BUW7|BBLN_HUMAN	sp|Q9BUW7|BBLN_HUMAN	4	4	4	sp|Q9BUW7|BBLN_HUMAN Bublin coiled-coil protein OS=Homo sapiens OX=9606 GN=BBLN PE=1 SV=1	1	4	4	4	1	0	0	0	0	0	0	0	0	0	0	1	0	0	0	0	0	0	0	0	0	1	1	0	0	0	0	0	0	0	0	0	0	0	0	1	0	0	1	0
sp|Q9BUT9|MCRI2_HUMAN	sp|Q9BUT9|MCRI2_HUMAN	14	14	14	sp|Q9BUT9|MCRI2_HUMAN MAPK regulated corepressor interacting protein 2 OS=Homo sapiens OX=9606 GN=MCRIP2 PE=1 SV=2	1	14	14	14	0	0	0	1	1	0	0	1	0	0	1	1	2	2	2	1	0	0	0	0	0	0	0	1	0	1	0	0	1	0	0	1	2	1	0	0	0	1	0	0
sp|Q9BUT1|BDH2_HUMAN	sp|Q9BUT1|BDH2_HUMAN	24	24	24	sp|Q9BUT1|BDH2_HUMAN 3-hydroxybutyrate dehydrogenase type 2 OS=Homo sapiens OX=9606 GN=BDH2 PE=1 SV=2	1	24	24	24	1	0	1	2	2	0	0	0	2	1	1	0	0	0	2	1	1	1	0	0	3	0	0	2	0	0	0	0	1	3	2	0	0	0	0	0	0	0	1	0
sp|Q9BUR4|TCAB1_HUMAN	sp|Q9BUR4|TCAB1_HUMAN	26	26	26	sp|Q9BUR4|TCAB1_HUMAN Telomerase Cajal body protein 1 OS=Homo sapiens OX=9606 GN=WRAP53 PE=1 SV=1	1	26	26	26	0	0	0	0	0	2	0	0	1	0	0	0	3	1	0	2	0	1	0	0	0	0	0	0	0	1	3	0	0	1	0	0	0	2	0	0	0	1	0	0
sp|Q9BUQ8|DDX23_HUMAN	sp|Q9BUQ8|DDX23_HUMAN	130	130	130	sp|Q9BUQ8|DDX23_HUMAN Probable ATP-dependent RNA helicase DDX23 OS=Homo sapiens OX=9606 GN=DDX23 PE=1 SV=3	1	130	130	130	3	3	1	6	7	5	3	3	2	4	5	5	3	2	5	2	4	5	6	4	5	5	1	7	4	1	4	4	1	2	5	4	5	9	4	2	2	0	7	4
sp|Q9BUP3|HTAI2_HUMAN	sp|Q9BUP3|HTAI2_HUMAN	39	39	39	sp|Q9BUP3|HTAI2_HUMAN Oxidoreductase HTATIP2 OS=Homo sapiens OX=9606 GN=HTATIP2 PE=1 SV=2	1	39	39	39	0	0	0	1	2	4	0	2	1	0	0	1	0	1	1	4	1	2	1	0	0	0	0	2	0	1	1	1	1	1	1	1	2	0	1	0	0	1	1	1
sp|Q9BUP0|EFHD1_HUMAN	sp|Q9BUP0|EFHD1_HUMAN	36	33	33	sp|Q9BUP0|EFHD1_HUMAN EF-hand domain-containing protein D1 OS=Homo sapiens OX=9606 GN=EFHD1 PE=1 SV=1	1	36	33	33	0	1	0	1	0	1	1	2	1	2	0	0	1	0	1	0	1	2	1	2	5	1	1	2	1	0	2	1	0	1	1	2	1	2	1	2	0	1	1	0
sp|Q9BUN8|DERL1_HUMAN	sp|Q9BUN8|DERL1_HUMAN	13	13	13	sp|Q9BUN8|DERL1_HUMAN Derlin-1 OS=Homo sapiens OX=9606 GN=DERL1 PE=1 SV=1	1	13	13	13	0	0	0	0	0	0	0	0	1	0	0	0	0	0	0	0	0	1	1	0	3	1	0	1	0	1	0	0	0	0	0	1	1	0	0	0	0	1	0	1
sp|Q9BUL9|RPP25_HUMAN	sp|Q9BUL9|RPP25_HUMAN	20	20	20	sp|Q9BUL9|RPP25_HUMAN Ribonuclease P protein subunit p25 OS=Homo sapiens OX=9606 GN=RPP25 PE=1 SV=1	1	20	20	20	0	0	0	1	1	0	1	1	1	0	0	1	0	0	1	0	1	0	0	0	0	0	1	0	0	0	0	0	2	1	0	0	0	0	1	0	0	1	0	0
sp|Q9BUL8|PDC10_HUMAN	sp|Q9BUL8|PDC10_HUMAN	36	36	36	sp|Q9BUL8|PDC10_HUMAN Programmed cell death protein 10 OS=Homo sapiens OX=9606 GN=PDCD10 PE=1 SV=1	1	36	36	36	0	1	1	1	5	2	1	3	1	2	1	1	2	0	2	1	2	5	6	2	0	1	3	2	2	1	3	2	3	1	3	2	2	2	1	1	1	3	1	2
sp|Q9BUK6|MSTO1_HUMAN	sp|Q9BUK6|MSTO1_HUMAN	36	36	35	sp|Q9BUK6|MSTO1_HUMAN Protein misato homolog 1 OS=Homo sapiens OX=9606 GN=MSTO1 PE=1 SV=1	1	36	36	35	0	0	0	2	1	1	1	1	2	1	1	1	0	1	0	2	2	3	1	0	1	0	0	0	2	1	3	0	2	2	0	0	1	0	0	1	1	0	0	0
sp|Q9BUK0|CHCH7_HUMAN	sp|Q9BUK0|CHCH7_HUMAN	19	19	19	sp|Q9BUK0|CHCH7_HUMAN Coiled-coil-helix-coiled-coil-helix domain-containing protein 7 OS=Homo sapiens OX=9606 GN=CHCHD7 PE=1 SV=1	1	19	19	19	0	0	0	0	1	0	1	0	0	1	0	0	1	0	0	0	0	0	1	1	1	1	0	1	0	1	1	1	1	0	0	3	1	0	2	0	0	1	0	0
sp|Q9BUJ2|HNRL1_HUMAN	sp|Q9BUJ2|HNRL1_HUMAN	94	94	94	sp|Q9BUJ2|HNRL1_HUMAN Heterogeneous nuclear ribonucleoprotein U-like protein 1 OS=Homo sapiens OX=9606 GN=HNRNPUL1 PE=1 SV=2	1	94	94	94	0	2	1	7	10	6	4	8	10	10	13	11	10	9	12	3	7	1	1	3	3	4	3	0	1	0	3	2	2	1	1	4	2	5	4	5	5	7	4	7
sp|Q9BUI4|RPC3_HUMAN	sp|Q9BUI4|RPC3_HUMAN	61	61	61	sp|Q9BUI4|RPC3_HUMAN DNA-directed RNA polymerase III subunit RPC3 OS=Homo sapiens OX=9606 GN=POLR3C PE=1 SV=1	1	61	61	61	2	3	1	2	2	6	2	2	2	0	1	1	1	0	2	0	0	0	2	1	4	0	1	1	2	1	1	0	2	1	0	2	1	1	0	0	3	1	1	2
sp|Q9BUH6|PAXX_HUMAN	sp|Q9BUH6|PAXX_HUMAN	24	24	24	sp|Q9BUH6|PAXX_HUMAN Protein PAXX OS=Homo sapiens OX=9606 GN=PAXX PE=1 SV=2	1	24	24	24	0	0	0	1	3	2	3	2	2	1	3	1	3	3	2	6	7	8	5	4	3	2	3	4	1	1	2	1	0	2	1	4	0	1	1	1	1	0	0	0
sp|Q9BUF7|CRUM3_HUMAN	sp|Q9BUF7|CRUM3_HUMAN	16	16	16	sp|Q9BUF7|CRUM3_HUMAN Protein crumbs homolog 3 OS=Homo sapiens OX=9606 GN=CRB3 PE=1 SV=3	1	16	16	16	0	1	0	0	1	0	0	0	2	1	2	0	1	0	0	0	1	0	0	1	0	0	0	0	0	0	3	0	0	0	0	0	0	2	0	0	1	0	0	1
sp|Q9BUF5|TBB6_HUMAN	sp|Q9BUF5|TBB6_HUMAN	44	40	23	sp|Q9BUF5|TBB6_HUMAN Tubulin beta-6 chain OS=Homo sapiens OX=9606 GN=TUBB6 PE=1 SV=1	1	44	40	23	1	0	0	7	11	8	12	12	10	14	13	12	5	8	9	12	19	16	14	6	4	4	4	4	4	4	4	2	4	6	2	7	6	6	6	3	5	7	5	5
sp|Q9BUE6|ISCA1_HUMAN	sp|Q9BUE6|ISCA1_HUMAN	11	11	11	sp|Q9BUE6|ISCA1_HUMAN Iron-sulfur cluster assembly 1 homolog, mitochondrial OS=Homo sapiens OX=9606 GN=ISCA1 PE=1 SV=1	1	11	11	11	0	0	1	0	0	0	0	0	1	0	0	0	0	0	0	0	0	1	0	4	4	0	1	0	1	0	1	0	0	0	1	0	1	0	0	0	0	0	1	0
sp|Q9BUE0|MED18_HUMAN	sp|Q9BUE0|MED18_HUMAN	15	15	15	sp|Q9BUE0|MED18_HUMAN Mediator of RNA polymerase II transcription subunit 18 OS=Homo sapiens OX=9606 GN=MED18 PE=1 SV=1	1	15	15	15	1	0	0	0	1	0	1	1	2	0	1	0	0	1	0	0	0	0	0	0	0	0	0	1	3	0	0	0	0	1	0	0	0	0	1	0	0	1	0	0
sp|Q9BUB5|MKNK1_HUMAN	sp|Q9BUB5|MKNK1_HUMAN	40	40	37	sp|Q9BUB5|MKNK1_HUMAN MAP kinase-interacting serine/threonine-protein kinase 1 OS=Homo sapiens OX=9606 GN=MKNK1 PE=1 SV=1	1	40	40	37	0	1	0	3	0	1	0	2	1	1	1	1	1	3	1	1	1	1	1	0	0	0	0	1	2	2	2	1	1	2	1	2	1	0	2	0	1	1	0	0
sp|Q9BUB4|ADAT1_HUMAN	sp|Q9BUB4|ADAT1_HUMAN	67	67	67	sp|Q9BUB4|ADAT1_HUMAN tRNA-specific adenosine deaminase 1 OS=Homo sapiens OX=9606 GN=ADAT1 PE=1 SV=1	1	67	67	67	2	2	0	3	5	2	3	3	2	3	2	3	0	1	1	8	10	3	1	1	2	1	4	5	3	1	0	2	0	2	1	1	0	0	2	0	1	1	2	1
sp|Q9BUA3|SPNDC_HUMAN	sp|Q9BUA3|SPNDC_HUMAN	40	40	40	sp|Q9BUA3|SPNDC_HUMAN Spindlin interactor and repressor of chromatin-binding protein OS=Homo sapiens OX=9606 GN=SPINDOC PE=1 SV=3	1	40	40	40	0	0	0	0	2	1	3	2	1	0	2	8	8	2	0	0	1	1	0	0	1	1	0	0	0	1	0	0	1	1	2	0	0	2	3	0	0	1	0	0
sp|Q9BU89|DOHH_HUMAN	sp|Q9BU89|DOHH_HUMAN	29	29	29	sp|Q9BU89|DOHH_HUMAN Deoxyhypusine hydroxylase OS=Homo sapiens OX=9606 GN=DOHH PE=1 SV=1	1	29	29	29	0	0	0	1	0	0	2	0	0	0	0	1	1	0	0	0	0	3	3	3	5	6	10	11	1	2	1	1	2	0	2	2	0	1	0	0	1	0	0	1
sp|Q9BU76|MMTA2_HUMAN	sp|Q9BU76|MMTA2_HUMAN	47	47	47	sp|Q9BU76|MMTA2_HUMAN Multiple myeloma tumor-associated protein 2 OS=Homo sapiens OX=9606 GN=MMTAG2 PE=1 SV=1	1	47	47	47	0	0	0	3	1	3	3	2	0	2	0	1	2	1	1	0	2	0	4	1	3	1	0	2	0	2	0	1	1	2	1	2	0	2	3	0	0	0	1	0
sp|Q9BU61|NDUF3_HUMAN	sp|Q9BU61|NDUF3_HUMAN	11	11	11	sp|Q9BU61|NDUF3_HUMAN NADH dehydrogenase [ubiquinone] 1 alpha subcomplex assembly factor 3 OS=Homo sapiens OX=9606 GN=NDUFAF3 PE=1 SV=1	1	11	11	11	1	0	0	1	1	0	0	0	0	0	0	0	0	0	1	1	0	2	0	0	0	0	0	0	0	0	0	0	0	1	0	1	1	0	0	0	1	1	0	0
sp|Q9BU23|LMF2_HUMAN	sp|Q9BU23|LMF2_HUMAN	38	38	38	sp|Q9BU23|LMF2_HUMAN Lipase maturation factor 2 OS=Homo sapiens OX=9606 GN=LMF2 PE=1 SV=2	1	38	38	38	0	0	2	3	3	1	0	1	4	0	1	2	1	2	1	2	0	1	0	2	0	0	2	3	2	1	0	0	3	1	1	0	0	2	0	1	1	2	1	2
sp|Q9BU02|THTPA_HUMAN	sp|Q9BU02|THTPA_HUMAN	30	30	30	sp|Q9BU02|THTPA_HUMAN Thiamine-triphosphatase OS=Homo sapiens OX=9606 GN=THTPA PE=1 SV=3	1	30	30	30	1	0	0	2	1	1	0	1	2	0	1	0	0	1	2	0	1	0	0	1	1	0	10	7	1	0	0	0	0	0	1	1	0	0	2	1	1	3	0	0
sp|Q9BTZ2|DHRS4_HUMAN	sp|Q9BTZ2|DHRS4_HUMAN	32	32	11	sp|Q9BTZ2|DHRS4_HUMAN Dehydrogenase/reductase SDR family member 4 OS=Homo sapiens OX=9606 GN=DHRS4 PE=1 SV=3	1	32	32	11	0	0	1	0	0	0	2	0	0	0	0	2	0	1	1	0	1	0	0	1	1	0	0	0	3	0	0	2	8	9	8	3	1	1	0	3	1	1	2	1
sp|Q9BTY7|HGH1_HUMAN	sp|Q9BTY7|HGH1_HUMAN	31	31	31	sp|Q9BTY7|HGH1_HUMAN Protein HGH1 homolog OS=Homo sapiens OX=9606 GN=HGH1 PE=1 SV=1	1	31	31	31	0	0	0	3	4	3	7	2	4	1	0	2	4	6	4	3	7	6	0	0	1	0	1	0	0	1	2	2	1	1	1	2	1	3	0	3	0	2	2	1
sp|Q9BTY2|FUCO2_HUMAN	sp|Q9BTY2|FUCO2_HUMAN	40	40	40	sp|Q9BTY2|FUCO2_HUMAN Plasma alpha-L-fucosidase OS=Homo sapiens OX=9606 GN=FUCA2 PE=1 SV=2	1	40	40	40	0	0	0	2	1	0	0	1	0	1	0	3	4	2	1	4	2	5	4	3	3	4	6	2	2	2	1	0	1	2	0	2	0	1	0	1	2	0	2	1
sp|Q9BTW9|TBCD_HUMAN	sp|Q9BTW9|TBCD_HUMAN	116	116	116	sp|Q9BTW9|TBCD_HUMAN Tubulin-specific chaperone D OS=Homo sapiens OX=9606 GN=TBCD PE=1 SV=2	1	116	116	116	2	2	0	2	6	4	5	2	2	1	9	9	35	31	8	2	2	1	1	3	5	1	2	2	3	3	3	2	2	4	2	2	1	1	1	0	1	0	0	1
sp|Q9BTV6|DPH7_HUMAN	sp|Q9BTV6|DPH7_HUMAN	34	34	34	sp|Q9BTV6|DPH7_HUMAN Diphthine methyltransferase OS=Homo sapiens OX=9606 GN=DPH7 PE=1 SV=2	1	34	34	34	0	0	0	1	0	1	0	1	0	1	0	5	1	2	0	1	0	0	0	0	1	2	1	4	7	3	1	0	0	1	0	0	1	0	0	0	1	0	1	0
sp|Q9BTV4|TMM43_HUMAN	sp|Q9BTV4|TMM43_HUMAN	48	48	48	sp|Q9BTV4|TMM43_HUMAN Transmembrane protein 43 OS=Homo sapiens OX=9606 GN=TMEM43 PE=1 SV=1	1	48	48	48	2	0	1	3	0	2	3	3	1	4	1	2	2	2	2	4	2	1	1	2	4	1	3	1	1	0	1	0	1	4	3	1	0	3	1	1	3	2	1	0
sp|Q9BTU6|P4K2A_HUMAN	sp|Q9BTU6|P4K2A_HUMAN	76	76	76	sp|Q9BTU6|P4K2A_HUMAN Phosphatidylinositol 4-kinase type 2-alpha OS=Homo sapiens OX=9606 GN=PI4K2A PE=1 SV=1	1	76	76	76	1	1	0	6	8	4	1	3	3	3	2	1	1	5	3	2	0	1	4	1	3	3	3	4	4	3	3	0	4	5	2	1	2	0	2	4	0	3	1	5
sp|Q9BTT6|LRRC1_HUMAN	sp|Q9BTT6|LRRC1_HUMAN	51	49	49	sp|Q9BTT6|LRRC1_HUMAN Leucine-rich repeat-containing protein 1 OS=Homo sapiens OX=9606 GN=LRRC1 PE=1 SV=1	1	51	49	49	3	2	0	2	2	1	3	1	2	2	4	0	1	1	0	2	1	2	1	1	3	1	2	3	3	1	3	1	0	3	2	4	0	1	2	0	0	1	3	2
sp|Q9BTT4|MED10_HUMAN	sp|Q9BTT4|MED10_HUMAN	19	19	19	sp|Q9BTT4|MED10_HUMAN Mediator of RNA polymerase II transcription subunit 10 OS=Homo sapiens OX=9606 GN=MED10 PE=1 SV=1	1	19	19	19	0	1	0	0	0	0	0	2	0	0	0	1	0	2	0	0	0	1	1	0	2	0	0	1	0	1	3	0	0	0	1	0	1	0	0	1	2	1	2	1
sp|Q9BTT0|AN32E_HUMAN	sp|Q9BTT0|AN32E_HUMAN	19	19	19	sp|Q9BTT0|AN32E_HUMAN Acidic leucine-rich nuclear phosphoprotein 32 family member E OS=Homo sapiens OX=9606 GN=ANP32E PE=1 SV=1	1	19	19	19	3	0	0	2	2	2	3	2	1	3	3	6	8	9	7	8	6	5	2	1	2	3	0	2	4	2	1	1	1	1	2	0	1	0	2	0	0	1	1	1
sp|Q9BTM9|URM1_HUMAN	sp|Q9BTM9|URM1_HUMAN	10	10	10	sp|Q9BTM9|URM1_HUMAN Ubiquitin-related modifier 1 OS=Homo sapiens OX=9606 GN=URM1 PE=1 SV=1	1	10	10	10	0	0	0	0	0	0	0	0	0	0	0	0	0	1	0	2	2	0	0	0	0	0	0	0	0	1	2	3	3	2	0	0	0	0	0	0	0	1	0	1
sp|Q9BTK6|PAGR1_HUMAN	sp|Q9BTK6|PAGR1_HUMAN	27	27	27	sp|Q9BTK6|PAGR1_HUMAN PAXIP1-associated glutamate-rich protein 1 OS=Homo sapiens OX=9606 GN=PAGR1 PE=1 SV=1	1	27	27	27	0	1	0	1	1	2	0	2	1	2	3	0	0	1	4	3	0	0	1	0	1	1	2	1	0	1	0	0	1	3	0	0	0	1	1	1	0	0	0	0
sp|Q9BTE7|DCNL5_HUMAN	sp|Q9BTE7|DCNL5_HUMAN	32	31	31	sp|Q9BTE7|DCNL5_HUMAN DCN1-like protein 5 OS=Homo sapiens OX=9606 GN=DCUN1D5 PE=1 SV=1	1	32	31	31	1	0	0	1	1	0	2	2	1	4	1	3	2	0	0	0	2	1	1	1	0	1	1	2	3	4	4	0	0	3	1	0	1	1	1	1	0	2	1	0
sp|Q9BTE6|AASD1_HUMAN	sp|Q9BTE6|AASD1_HUMAN	40	40	40	sp|Q9BTE6|AASD1_HUMAN Alanyl-tRNA editing protein Aarsd1 OS=Homo sapiens OX=9606 GN=AARSD1 PE=1 SV=2	1	40	40	40	1	0	1	0	1	2	0	1	0	4	1	1	0	4	14	7	0	2	1	0	0	0	2	2	0	0	0	1	1	1	0	1	0	2	0	1	0	0	1	0
sp|Q9BTE3|MCMBP_HUMAN	sp|Q9BTE3|MCMBP_HUMAN	62	62	62	sp|Q9BTE3|MCMBP_HUMAN Mini-chromosome maintenance complex-binding protein OS=Homo sapiens OX=9606 GN=MCMBP PE=1 SV=2	1	62	62	62	1	0	0	3	1	4	3	2	3	7	9	4	11	10	8	13	10	3	5	5	3	2	1	1	3	2	3	1	2	0	1	1	1	3	1	1	3	0	1	2
sp|Q9BTE1|DCTN5_HUMAN	sp|Q9BTE1|DCTN5_HUMAN	17	17	17	sp|Q9BTE1|DCTN5_HUMAN Dynactin subunit 5 OS=Homo sapiens OX=9606 GN=DCTN5 PE=1 SV=1	1	17	17	17	0	0	0	1	1	2	2	2	1	0	0	1	1	2	0	1	0	0	0	0	1	0	0	0	2	2	1	0	1	0	0	2	1	2	1	0	1	1	0	2
sp|Q9BTD8|RBM42_HUMAN	sp|Q9BTD8|RBM42_HUMAN	30	30	30	sp|Q9BTD8|RBM42_HUMAN RNA-binding protein 42 OS=Homo sapiens OX=9606 GN=RBM42 PE=1 SV=1	1	30	30	30	2	2	0	2	1	0	2	0	0	1	1	2	0	3	0	1	0	1	1	0	2	0	0	2	1	0	0	0	1	2	0	0	0	0	0	0	0	0	1	1
sp|Q9BT78|CSN4_HUMAN	sp|Q9BT78|CSN4_HUMAN	60	60	60	sp|Q9BT78|CSN4_HUMAN COP9 signalosome complex subunit 4 OS=Homo sapiens OX=9606 GN=COPS4 PE=1 SV=1	1	60	60	60	0	0	0	1	3	2	3	12	12	14	13	4	1	1	0	1	2	4	5	8	4	3	1	0	0	1	2	1	3	2	0	0	1	3	0	2	0	0	1	1
sp|Q9BT73|PSMG3_HUMAN	sp|Q9BT73|PSMG3_HUMAN	13	13	13	sp|Q9BT73|PSMG3_HUMAN Proteasome assembly chaperone 3 OS=Homo sapiens OX=9606 GN=PSMG3 PE=1 SV=1	1	13	13	13	1	0	0	0	0	0	0	0	0	2	5	6	5	1	2	1	0	0	0	0	0	0	0	0	0	1	2	0	0	1	0	0	0	0	0	0	0	0	1	0
sp|Q9BT67|NFIP1_HUMAN	sp|Q9BT67|NFIP1_HUMAN	18	18	18	sp|Q9BT67|NFIP1_HUMAN NEDD4 family-interacting protein 1 OS=Homo sapiens OX=9606 GN=NDFIP1 PE=1 SV=1	1	18	18	18	0	1	1	6	1	1	2	0	0	0	1	0	0	0	0	2	1	2	0	0	0	0	0	1	0	0	1	0	1	0	1	1	1	0	1	0	0	1	0	0
sp|Q9BT30|ALKB7_HUMAN	sp|Q9BT30|ALKB7_HUMAN	26	26	26	sp|Q9BT30|ALKB7_HUMAN Alpha-ketoglutarate-dependent dioxygenase alkB homolog 7, mitochondrial OS=Homo sapiens OX=9606 GN=ALKBH7 PE=1 SV=1	1	26	26	26	0	0	0	2	2	1	1	1	2	1	0	1	1	1	0	0	0	1	0	0	0	0	1	3	1	2	1	0	2	5	4	0	0	0	2	1	1	1	0	1
sp|Q9BT23|LIMD2_HUMAN	sp|Q9BT23|LIMD2_HUMAN	26	25	25	sp|Q9BT23|LIMD2_HUMAN LIM domain-containing protein 2 OS=Homo sapiens OX=9606 GN=LIMD2 PE=1 SV=1	1	26	25	25	0	0	0	3	1	2	0	1	1	0	1	0	1	2	0	1	2	0	1	1	2	1	0	0	0	1	0	1	0	1	0	0	0	1	1	1	0	0	2	1
sp|Q9BT22|ALG1_HUMAN	sp|Q9BT22|ALG1_HUMAN	37	37	34	sp|Q9BT22|ALG1_HUMAN Chitobiosyldiphosphodolichol beta-mannosyltransferase OS=Homo sapiens OX=9606 GN=ALG1 PE=1 SV=2	1	37	37	34	1	2	0	0	2	3	2	0	1	3	2	1	1	1	1	1	0	0	1	0	3	0	0	0	2	0	0	2	1	0	0	0	0	1	0	1	0	0	1	0
sp|Q9BT17|MTG1_HUMAN	sp|Q9BT17|MTG1_HUMAN	38	38	38	sp|Q9BT17|MTG1_HUMAN Mitochondrial ribosome-associated GTPase 1 OS=Homo sapiens OX=9606 GN=MTG1 PE=1 SV=2	1	38	38	38	0	0	1	0	1	1	1	0	0	1	1	0	0	0	0	1	0	2	1	0	1	1	0	0	0	0	1	0	3	1	0	1	3	0	1	0	0	0	0	0
sp|Q9BT09|CNPY3_HUMAN	sp|Q9BT09|CNPY3_HUMAN	39	39	38	sp|Q9BT09|CNPY3_HUMAN Protein canopy homolog 3 OS=Homo sapiens OX=9606 GN=CNPY3 PE=1 SV=1	1	39	39	38	2	1	0	1	0	0	0	1	0	1	0	0	1	2	2	2	0	0	7	5	4	4	2	3	0	0	3	0	1	1	2	2	1	1	0	1	1	1	2	2
sp|Q9BSY4|CHCH5_HUMAN	sp|Q9BSY4|CHCH5_HUMAN	16	16	16	sp|Q9BSY4|CHCH5_HUMAN Coiled-coil-helix-coiled-coil-helix domain-containing protein 5 OS=Homo sapiens OX=9606 GN=CHCHD5 PE=1 SV=1	1	16	16	16	0	0	0	2	0	0	0	1	0	2	0	0	0	2	0	0	0	0	0	0	1	0	0	1	1	0	0	1	7	5	3	1	2	3	1	3	0	0	1	0
sp|Q9BSV6|SEN34_HUMAN	sp|Q9BSV6|SEN34_HUMAN	32	32	32	sp|Q9BSV6|SEN34_HUMAN tRNA-splicing endonuclease subunit Sen34 OS=Homo sapiens OX=9606 GN=TSEN34 PE=1 SV=1	1	32	32	32	1	1	1	0	0	1	3	3	3	4	7	5	1	0	1	3	2	3	3	0	1	1	2	1	1	0	1	0	1	1	1	1	1	1	1	1	1	1	0	1
sp|Q9BSU3|NAA11_HUMAN	sp|Q9BSU3|NAA11_HUMAN	22	14	14	sp|Q9BSU3|NAA11_HUMAN N-alpha-acetyltransferase 11 OS=Homo sapiens OX=9606 GN=NAA11 PE=1 SV=3	1	22	14	14	0	0	0	1	0	2	1	2	0	0	1	1	3	2	3	3	3	3	0	1	0	1	0	1	0	0	0	0	1	1	2	2	2	3	1	1	1	4	1	3
sp|Q9BSU1|PHAF1_HUMAN	sp|Q9BSU1|PHAF1_HUMAN	20	20	20	sp|Q9BSU1|PHAF1_HUMAN Phagosome assembly factor 1 OS=Homo sapiens OX=9606 GN=PHAF1 PE=1 SV=1	1	20	20	20	0	0	0	1	1	1	0	2	1	2	2	0	1	3	2	2	2	1	0	1	0	1	0	0	1	0	2	0	0	0	0	0	0	0	0	0	2	0	0	0
sp|Q9BSR8|YIPF4_HUMAN	sp|Q9BSR8|YIPF4_HUMAN	16	16	16	sp|Q9BSR8|YIPF4_HUMAN Protein YIPF4 OS=Homo sapiens OX=9606 GN=YIPF4 PE=1 SV=1	1	16	16	16	0	0	0	1	2	0	0	0	0	0	1	0	0	0	2	0	1	0	0	1	0	0	0	1	0	1	1	0	2	1	1	0	1	0	0	1	0	0	0	0
sp|Q9BSL1|UBAC1_HUMAN	sp|Q9BSL1|UBAC1_HUMAN	43	43	43	sp|Q9BSL1|UBAC1_HUMAN Ubiquitin-associated domain-containing protein 1 OS=Homo sapiens OX=9606 GN=UBAC1 PE=1 SV=1	1	43	43	43	0	0	2	0	1	1	2	0	2	0	2	8	5	3	1	3	8	3	0	3	3	1	0	1	2	2	1	1	1	1	1	2	0	1	1	0	2	1	0	1
sp|Q9BSJ8|ESYT1_HUMAN	sp|Q9BSJ8|ESYT1_HUMAN	103	103	103	sp|Q9BSJ8|ESYT1_HUMAN Extended synaptotagmin-1 OS=Homo sapiens OX=9606 GN=ESYT1 PE=1 SV=1	1	103	103	103	2	0	2	10	8	2	3	6	4	3	6	6	5	2	3	3	2	2	1	1	1	2	4	1	1	2	4	0	7	6	8	7	6	6	5	1	7	6	6	2
sp|Q9BSJ2|GCP2_HUMAN	sp|Q9BSJ2|GCP2_HUMAN	95	95	95	sp|Q9BSJ2|GCP2_HUMAN Gamma-tubulin complex component 2 OS=Homo sapiens OX=9606 GN=TUBGCP2 PE=1 SV=2	1	95	95	95	1	3	0	5	4	2	2	3	3	1	4	3	4	2	2	3	2	7	3	1	2	3	2	5	1	1	6	0	3	3	3	3	4	1	1	0	1	4	0	1
sp|Q9BSH5|HDHD3_HUMAN	sp|Q9BSH5|HDHD3_HUMAN	27	27	27	sp|Q9BSH5|HDHD3_HUMAN Haloacid dehalogenase-like hydrolase domain-containing protein 3 OS=Homo sapiens OX=9606 GN=HDHD3 PE=1 SV=1	1	27	27	27	1	0	0	0	0	0	0	0	0	0	0	1	0	4	1	0	0	0	0	1	0	1	0	0	1	7	12	1	0	0	1	0	0	0	0	0	0	2	0	1
sp|Q9BSH4|TACO1_HUMAN	sp|Q9BSH4|TACO1_HUMAN	42	42	42	sp|Q9BSH4|TACO1_HUMAN Translational activator of cytochrome c oxidase 1 OS=Homo sapiens OX=9606 GN=TACO1 PE=1 SV=1	1	42	42	42	1	0	1	1	3	2	2	3	0	0	1	2	3	0	0	2	0	3	1	1	0	1	2	1	3	0	0	0	6	13	12	5	7	3	1	2	1	1	2	2
sp|Q9BSE5|SPEB_HUMAN	sp|Q9BSE5|SPEB_HUMAN	35	35	35	sp|Q9BSE5|SPEB_HUMAN Agmatinase, mitochondrial OS=Homo sapiens OX=9606 GN=AGMAT PE=1 SV=2	1	35	35	35	0	2	0	1	0	1	1	0	0	0	0	0	1	2	2	1	0	0	0	2	2	2	0	2	1	1	1	0	0	2	0	0	1	1	0	1	1	0	0	1
sp|Q9BSD7|NTPCR_HUMAN	sp|Q9BSD7|NTPCR_HUMAN	16	16	16	sp|Q9BSD7|NTPCR_HUMAN Cancer-related nucleoside-triphosphatase OS=Homo sapiens OX=9606 GN=NTPCR PE=1 SV=1	1	16	16	16	0	0	0	1	1	1	0	0	0	0	0	0	0	1	0	1	0	0	0	0	0	2	0	0	0	0	2	0	1	0	1	1	1	0	0	0	0	0	1	0
sp|Q9BSB4|ATGA1_HUMAN	sp|Q9BSB4|ATGA1_HUMAN	24	24	24	sp|Q9BSB4|ATGA1_HUMAN Autophagy-related protein 101 OS=Homo sapiens OX=9606 GN=ATG101 PE=1 SV=1	1	24	24	24	0	0	0	1	1	1	1	0	2	1	3	0	5	0	0	0	0	0	1	1	1	1	0	0	0	2	0	0	0	1	1	4	6	1	0	0	0	1	0	1
sp|Q9BS40|LXN_HUMAN	sp|Q9BS40|LXN_HUMAN	19	19	19	sp|Q9BS40|LXN_HUMAN Latexin OS=Homo sapiens OX=9606 GN=LXN PE=1 SV=2	1	19	19	19	0	0	1	1	1	2	0	1	0	3	1	1	3	0	0	0	0	0	0	0	0	0	1	0	0	4	6	2	5	3	2	2	3	2	1	0	1	2	0	0
sp|Q9BS26|ERP44_HUMAN	sp|Q9BS26|ERP44_HUMAN	49	49	49	sp|Q9BS26|ERP44_HUMAN Endoplasmic reticulum resident protein 44 OS=Homo sapiens OX=9606 GN=ERP44 PE=1 SV=1	1	49	49	49	0	0	1	4	4	3	3	4	3	2	6	12	13	7	9	14	10	8	3	3	5	0	2	0	1	2	1	0	3	0	2	1	4	3	4	2	2	4	2	2
sp|Q9BS18|APC13_HUMAN	sp|Q9BS18|APC13_HUMAN	9	9	9	sp|Q9BS18|APC13_HUMAN Anaphase-promoting complex subunit 13 OS=Homo sapiens OX=9606 GN=ANAPC13 PE=1 SV=1	1	9	9	9	0	0	0	0	0	1	1	0	0	0	1	0	0	0	0	0	0	0	1	1	0	0	3	1	0	1	0	0	1	0	1	0	0	0	0	0	0	0	0	0
sp|Q9BRZ2|TRI56_HUMAN	sp|Q9BRZ2|TRI56_HUMAN	87	87	87	sp|Q9BRZ2|TRI56_HUMAN E3 ubiquitin-protein ligase TRIM56 OS=Homo sapiens OX=9606 GN=TRIM56 PE=1 SV=3	1	87	87	87	1	0	0	11	4	5	2	1	4	3	4	1	2	5	4	0	3	2	1	2	3	1	3	3	3	1	1	3	3	0	1	4	6	2	4	2	3	3	3	4
sp|Q9BRX8|PXL2A_HUMAN	sp|Q9BRX8|PXL2A_HUMAN	37	37	36	sp|Q9BRX8|PXL2A_HUMAN Peroxiredoxin-like 2A OS=Homo sapiens OX=9606 GN=PRXL2A PE=1 SV=3	1	37	37	36	0	0	0	1	3	2	1	1	0	2	2	0	0	1	2	3	1	1	0	0	2	2	3	2	2	0	1	0	0	0	0	1	1	1	2	1	1	0	0	0
sp|Q9BRX5|PSF3_HUMAN	sp|Q9BRX5|PSF3_HUMAN	19	19	19	sp|Q9BRX5|PSF3_HUMAN DNA replication complex GINS protein PSF3 OS=Homo sapiens OX=9606 GN=GINS3 PE=1 SV=1	1	19	19	19	0	0	0	0	1	0	2	3	0	0	0	0	0	0	0	1	6	9	3	1	0	0	0	1	1	0	0	0	0	1	0	0	1	0	0	0	2	2	1	1
sp|Q9BRX2|PELO_HUMAN	sp|Q9BRX2|PELO_HUMAN	50	50	50	sp|Q9BRX2|PELO_HUMAN Protein pelota homolog OS=Homo sapiens OX=9606 GN=PELO PE=1 SV=2	1	50	50	50	1	0	0	2	1	1	1	3	0	2	1	0	2	2	0	2	1	1	4	3	3	2	1	1	3	5	4	0	1	3	3	6	7	2	2	2	1	1	1	2
sp|Q9BRV8|SIKE1_HUMAN	sp|Q9BRV8|SIKE1_HUMAN	38	37	37	sp|Q9BRV8|SIKE1_HUMAN Suppressor of IKBKE 1 OS=Homo sapiens OX=9606 GN=SIKE1 PE=1 SV=1	1	38	37	37	2	0	0	0	1	1	1	0	0	2	3	2	1	0	0	2	1	1	1	0	0	3	1	0	0	0	1	2	0	0	0	1	1	1	0	1	0	0	0	0
sp|Q9BRT9|SLD5_HUMAN	sp|Q9BRT9|SLD5_HUMAN	36	36	36	sp|Q9BRT9|SLD5_HUMAN DNA replication complex GINS protein SLD5 OS=Homo sapiens OX=9606 GN=GINS4 PE=1 SV=1	1	36	36	36	1	0	0	1	0	0	1	0	1	0	1	2	2	1	3	3	4	7	4	0	1	0	1	1	1	0	2	0	1	0	0	1	0	0	1	0	1	0	0	0
sp|Q9BRT6|LLPH_HUMAN	sp|Q9BRT6|LLPH_HUMAN	21	21	21	sp|Q9BRT6|LLPH_HUMAN Protein LLP homolog OS=Homo sapiens OX=9606 GN=LLPH PE=1 SV=1	1	21	21	21	0	1	0	2	4	3	1	0	0	0	0	0	1	0	2	0	1	0	0	1	0	0	1	1	1	0	2	1	1	0	1	0	1	2	0	0	0	1	2	0
sp|Q9BRT3|MIEN1_HUMAN	sp|Q9BRT3|MIEN1_HUMAN	10	10	10	sp|Q9BRT3|MIEN1_HUMAN Migration and invasion enhancer 1 OS=Homo sapiens OX=9606 GN=MIEN1 PE=1 SV=1	1	10	10	10	0	0	0	1	0	1	1	1	1	0	0	1	1	0	0	1	0	1	0	0	0	0	0	0	5	5	4	1	2	1	1	0	0	0	0	0	0	0	0	0
sp|Q9BRT2|UQCC2_HUMAN	sp|Q9BRT2|UQCC2_HUMAN	26	26	26	sp|Q9BRT2|UQCC2_HUMAN Ubiquinol-cytochrome-c reductase complex assembly factor 2 OS=Homo sapiens OX=9606 GN=UQCC2 PE=1 SV=1	1	26	26	26	0	1	0	1	1	2	0	0	0	2	0	0	0	1	0	2	1	0	1	0	1	0	1	2	0	0	0	0	0	3	1	0	1	2	0	0	1	2	0	0
sp|Q9BRR6|ADPGK_HUMAN	sp|Q9BRR6|ADPGK_HUMAN	19	19	19	sp|Q9BRR6|ADPGK_HUMAN ADP-dependent glucokinase OS=Homo sapiens OX=9606 GN=ADPGK PE=1 SV=1	1	19	19	19	0	0	0	1	1	2	0	2	1	1	1	2	0	0	0	1	2	0	2	1	0	0	0	0	2	1	0	0	0	1	1	0	0	0	0	0	1	0	1	0
sp|Q9BRQ3|NUD22_HUMAN	sp|Q9BRQ3|NUD22_HUMAN	24	24	24	sp|Q9BRQ3|NUD22_HUMAN Uridine diphosphate glucose pyrophosphatase NUDT22 OS=Homo sapiens OX=9606 GN=NUDT22 PE=1 SV=3	1	24	24	24	0	0	0	0	1	1	0	0	1	2	0	0	1	1	1	0	1	1	0	0	0	1	1	2	3	0	0	0	0	0	0	1	0	0	1	0	0	2	1	1
sp|Q9BRQ0|PYGO2_HUMAN	sp|Q9BRQ0|PYGO2_HUMAN	16	16	16	sp|Q9BRQ0|PYGO2_HUMAN Pygopus homolog 2 OS=Homo sapiens OX=9606 GN=PYGO2 PE=1 SV=2	1	16	16	16	0	1	0	0	0	0	1	0	2	1	2	1	1	1	2	2	1	1	0	1	1	0	0	0	0	0	0	0	0	0	1	1	1	0	2	1	0	0	0	0
sp|Q9BRP8|PYM1_HUMAN	sp|Q9BRP8|PYM1_HUMAN	24	24	24	sp|Q9BRP8|PYM1_HUMAN Partner of Y14 and mago OS=Homo sapiens OX=9606 GN=PYM1 PE=1 SV=1	1	24	24	24	0	0	0	7	9	7	6	2	3	2	4	2	4	1	1	2	3	3	3	2	2	1	0	2	1	1	2	2	1	1	2	4	4	3	3	2	2	2	3	3
sp|Q9BRP4|PAAF1_HUMAN	sp|Q9BRP4|PAAF1_HUMAN	44	44	44	sp|Q9BRP4|PAAF1_HUMAN Proteasomal ATPase-associated factor 1 OS=Homo sapiens OX=9606 GN=PAAF1 PE=1 SV=2	1	44	44	44	0	0	0	2	0	4	5	2	0	0	0	0	1	4	5	1	1	0	1	4	1	0	2	1	0	1	1	0	3	2	2	0	0	1	0	0	2	2	0	1
sp|Q9BRL6|SRSF8_HUMAN	sp|Q9BRL6|SRSF8_HUMAN	54	54	48	sp|Q9BRL6|SRSF8_HUMAN Serine/arginine-rich splicing factor 8 OS=Homo sapiens OX=9606 GN=SRSF8 PE=1 SV=1	1	54	54	48	1	0	1	3	0	2	1	0	2	2	0	2	0	3	3	1	1	1	1	0	2	1	2	1	2	1	2	0	0	1	1	1	2	2	2	0	1	3	0	0
sp|Q9BRK5|CAB45_HUMAN	sp|Q9BRK5|CAB45_HUMAN	37	37	37	sp|Q9BRK5|CAB45_HUMAN 45 kDa calcium-binding protein OS=Homo sapiens OX=9606 GN=SDF4 PE=1 SV=1	1	37	37	37	0	1	0	3	0	2	0	1	3	2	0	4	3	5	9	8	4	2	4	3	2	0	0	5	3	1	1	1	0	1	1	2	1	2	1	1	1	1	2	3
sp|Q9BRJ7|TIRR_HUMAN	sp|Q9BRJ7|TIRR_HUMAN	28	28	27	sp|Q9BRJ7|TIRR_HUMAN Tudor-interacting repair regulator protein OS=Homo sapiens OX=9606 GN=NUDT16L1 PE=1 SV=1	1	28	28	27	0	0	0	1	0	0	0	0	1	1	0	1	1	2	1	0	0	0	0	0	1	0	1	1	2	0	1	0	0	0	0	1	2	1	3	3	3	2	1	2
sp|Q9BRJ6|CG050_HUMAN	sp|Q9BRJ6|CG050_HUMAN	24	24	24	sp|Q9BRJ6|CG050_HUMAN Uncharacterized protein C7orf50 OS=Homo sapiens OX=9606 GN=C7orf50 PE=1 SV=1	1	24	24	24	0	0	0	5	3	3	2	1	2	2	0	1	0	1	2	0	1	3	0	0	0	0	1	1	0	1	0	0	1	0	2	2	4	3	1	3	1	2	1	2
sp|Q9BRJ2|RM45_HUMAN	sp|Q9BRJ2|RM45_HUMAN	38	38	38	sp|Q9BRJ2|RM45_HUMAN 39S ribosomal protein L45, mitochondrial OS=Homo sapiens OX=9606 GN=MRPL45 PE=1 SV=2	1	38	38	38	0	0	1	2	8	5	3	2	1	1	0	2	1	1	1	1	0	2	1	2	1	0	1	3	1	2	2	0	0	1	2	0	3	1	0	0	1	1	2	0
sp|Q9BRG1|VPS25_HUMAN	sp|Q9BRG1|VPS25_HUMAN	33	33	33	sp|Q9BRG1|VPS25_HUMAN Vacuolar protein-sorting-associated protein 25 OS=Homo sapiens OX=9606 GN=VPS25 PE=1 SV=1	1	33	33	33	0	0	0	0	2	4	1	1	0	2	3	0	1	0	0	6	6	1	1	3	0	2	0	1	0	1	2	0	0	0	1	9	2	0	0	0	0	0	1	0
sp|Q9BRF8|CPPED_HUMAN	sp|Q9BRF8|CPPED_HUMAN	27	27	27	sp|Q9BRF8|CPPED_HUMAN Serine/threonine-protein phosphatase CPPED1 OS=Homo sapiens OX=9606 GN=CPPED1 PE=1 SV=3	1	27	27	27	1	0	0	1	0	1	0	0	0	0	1	0	2	0	0	1	1	0	1	0	1	0	0	0	4	11	11	7	3	2	0	2	1	3	0	1	0	0	1	2
sp|Q9BRA2|TXD17_HUMAN	sp|Q9BRA2|TXD17_HUMAN	21	21	21	sp|Q9BRA2|TXD17_HUMAN Thioredoxin domain-containing protein 17 OS=Homo sapiens OX=9606 GN=TXNDC17 PE=1 SV=1	1	21	21	21	0	2	1	0	0	0	0	0	0	1	0	1	0	0	0	0	0	0	0	0	1	1	0	0	1	1	0	0	6	8	8	2	2	2	0	2	0	1	1	0
sp|Q9BRA0|LSMD1_HUMAN	sp|Q9BRA0|LSMD1_HUMAN	21	21	21	sp|Q9BRA0|LSMD1_HUMAN N-alpha-acetyltransferase 38, NatC auxiliary subunit OS=Homo sapiens OX=9606 GN=NAA38 PE=1 SV=1	1	21	21	21	2	0	0	0	0	1	1	2	3	1	1	1	2	1	1	1	2	1	0	0	0	1	2	0	2	0	1	0	0	1	0	0	0	0	0	0	2	1	0	0
sp|Q9BR76|COR1B_HUMAN	sp|Q9BR76|COR1B_HUMAN	51	51	45	sp|Q9BR76|COR1B_HUMAN Coronin-1B OS=Homo sapiens OX=9606 GN=CORO1B PE=1 SV=1	1	51	51	45	0	0	1	3	1	0	1	2	3	5	7	9	15	18	16	11	11	3	4	2	3	1	3	3	6	8	5	1	6	5	6	7	9	8	6	5	6	4	4	4
sp|Q9BR61|ACBD6_HUMAN	sp|Q9BR61|ACBD6_HUMAN	34	34	34	sp|Q9BR61|ACBD6_HUMAN Acyl-CoA-binding domain-containing protein 6 OS=Homo sapiens OX=9606 GN=ACBD6 PE=1 SV=1	1	34	34	34	1	0	1	0	0	0	1	0	1	0	1	0	0	0	2	1	0	2	1	2	1	3	8	7	4	0	2	0	1	1	1	2	1	1	0	1	0	1	0	1
sp|Q9BQS8|FYCO1_HUMAN	sp|Q9BQS8|FYCO1_HUMAN	192	192	192	sp|Q9BQS8|FYCO1_HUMAN FYVE and coiled-coil domain-containing protein 1 OS=Homo sapiens OX=9606 GN=FYCO1 PE=1 SV=3	1	192	192	192	5	3	2	3	11	10	8	8	10	7	10	5	5	3	8	11	5	5	1	6	10	5	6	6	7	5	2	2	2	5	3	5	5	5	3	0	4	4	1	1
sp|Q9BQQ3|GORS1_HUMAN	sp|Q9BQQ3|GORS1_HUMAN	11	11	11	sp|Q9BQQ3|GORS1_HUMAN Golgi reassembly-stacking protein 1 OS=Homo sapiens OX=9606 GN=GORASP1 PE=1 SV=3	1	11	11	11	0	0	0	0	0	0	0	0	1	0	0	1	2	0	0	0	0	1	1	1	0	0	0	0	0	1	0	0	0	0	1	1	0	0	0	0	0	0	0	0
sp|Q9BQP7|MGME1_HUMAN	sp|Q9BQP7|MGME1_HUMAN	44	44	44	sp|Q9BQP7|MGME1_HUMAN Mitochondrial genome maintenance exonuclease 1 OS=Homo sapiens OX=9606 GN=MGME1 PE=1 SV=1	1	44	44	44	1	2	0	3	1	5	1	0	3	1	3	2	2	0	2	0	2	0	1	4	2	2	1	0	2	0	1	2	2	0	0	3	1	1	1	0	1	0	0	0
sp|Q9BQI0|AIF1L_HUMAN	sp|Q9BQI0|AIF1L_HUMAN	35	35	35	sp|Q9BQI0|AIF1L_HUMAN Allograft inflammatory factor 1-like OS=Homo sapiens OX=9606 GN=AIF1L PE=1 SV=1	1	35	35	35	0	0	0	0	2	0	2	0	1	1	0	1	0	0	0	0	3	4	1	1	0	0	0	0	2	2	4	5	5	2	0	0	0	0	1	0	2	1	0	0
sp|Q9BQG2|NUD12_HUMAN	sp|Q9BQG2|NUD12_HUMAN	52	52	52	sp|Q9BQG2|NUD12_HUMAN NAD-capped RNA hydrolase NUDT12 OS=Homo sapiens OX=9606 GN=NUDT12 PE=1 SV=1	1	52	52	52	0	0	0	0	3	4	1	1	1	1	1	8	3	1	0	0	2	0	1	0	1	2	3	0	0	1	0	0	1	1	3	1	0	1	1	1	0	1	1	0
sp|Q9BQG0|MBB1A_HUMAN	sp|Q9BQG0|MBB1A_HUMAN	124	124	124	sp|Q9BQG0|MBB1A_HUMAN Myb-binding protein 1A OS=Homo sapiens OX=9606 GN=MYBBP1A PE=1 SV=2	1	124	124	124	5	2	1	12	6	5	2	5	2	3	3	3	6	1	6	3	1	5	2	2	8	1	3	3	6	2	3	2	4	3	1	6	2	0	2	2	3	2	2	6
sp|Q9BQE9|BCL7B_HUMAN	sp|Q9BQE9|BCL7B_HUMAN	15	10	10	sp|Q9BQE9|BCL7B_HUMAN B-cell CLL/lymphoma 7 protein family member B OS=Homo sapiens OX=9606 GN=BCL7B PE=1 SV=1	1	15	10	10	0	0	0	1	1	1	0	0	1	0	0	0	0	0	2	0	4	0	1	0	0	3	1	0	0	0	0	0	0	1	0	1	0	0	0	1	0	0	0	0
sp|Q9BQE5|APOL2_HUMAN	sp|Q9BQE5|APOL2_HUMAN	26	26	26	sp|Q9BQE5|APOL2_HUMAN Apolipoprotein L2 OS=Homo sapiens OX=9606 GN=APOL2 PE=1 SV=1	1	26	26	26	0	0	1	3	4	3	1	2	1	2	3	3	2	1	0	2	1	1	2	2	1	1	1	2	1	1	0	0	0	1	2	1	2	1	1	3	1	3	2	2
sp|Q9BQE3|TBA1C_HUMAN	sp|Q9BQE3|TBA1C_HUMAN	44	5	5	sp|Q9BQE3|TBA1C_HUMAN Tubulin alpha-1C chain OS=Homo sapiens OX=9606 GN=TUBA1C PE=1 SV=1	1	44	5	5	3	6	2	18	20	19	18	15	17	20	19	15	14	18	18	18	23	23	21	12	14	13	9	15	11	7	11	6	14	13	12	15	12	14	12	9	14	17	12	7
sp|Q9BQD7|ANKMT_HUMAN	sp|Q9BQD7|ANKMT_HUMAN	26	26	26	sp|Q9BQD7|ANKMT_HUMAN Adenine nucleotide translocase lysine N-methyltransferase OS=Homo sapiens OX=9606 GN=ANTKMT PE=1 SV=1	1	26	26	26	2	1	1	0	0	0	0	1	0	1	0	0	1	1	0	0	0	2	2	1	0	1	1	2	3	1	0	0	0	0	1	0	0	0	0	0	0	0	1	0
sp|Q9BQC3|DPH2_HUMAN	sp|Q9BQC3|DPH2_HUMAN	37	37	37	sp|Q9BQC3|DPH2_HUMAN 2-(3-amino-3-carboxypropyl)histidine synthase subunit 2 OS=Homo sapiens OX=9606 GN=DPH2 PE=1 SV=1	1	37	37	37	0	1	0	0	0	0	0	0	1	1	3	2	2	6	1	4	2	2	1	0	0	0	2	2	1	0	2	0	1	0	0	0	0	1	0	0	1	1	0	1
sp|Q9BQB6|VKOR1_HUMAN	sp|Q9BQB6|VKOR1_HUMAN	12	12	12	sp|Q9BQB6|VKOR1_HUMAN Vitamin K epoxide reductase complex subunit 1 OS=Homo sapiens OX=9606 GN=VKORC1 PE=1 SV=1	1	12	12	12	0	0	0	0	1	0	1	0	0	1	1	0	1	0	0	0	1	0	0	1	0	0	0	0	0	0	0	1	1	0	1	0	2	2	0	0	0	1	0	0
sp|Q9BQA1|MEP50_HUMAN	sp|Q9BQA1|MEP50_HUMAN	20	20	20	sp|Q9BQA1|MEP50_HUMAN Methylosome protein 50 OS=Homo sapiens OX=9606 GN=WDR77 PE=1 SV=1	1	20	20	20	0	0	0	4	7	5	9	7	7	4	1	2	2	3	1	1	0	0	0	0	1	0	2	2	0	0	2	0	0	1	3	4	4	2	1	2	2	2	2	1
sp|Q9BQ87|TBL1Y_HUMAN	sp|Q9BQ87|TBL1Y_HUMAN	32	21	21	sp|Q9BQ87|TBL1Y_HUMAN F-box-like/WD repeat-containing protein TBL1Y OS=Homo sapiens OX=9606 GN=TBL1Y PE=1 SV=1	1	32	21	21	1	0	0	0	0	2	2	1	2	3	2	0	0	2	4	4	1	0	0	0	0	1	2	3	0	1	1	1	1	1	0	1	0	1	2	0	0	1	0	1
sp|Q9BQ70|TCF25_HUMAN	sp|Q9BQ70|TCF25_HUMAN	62	62	62	sp|Q9BQ70|TCF25_HUMAN Transcription factor 25 OS=Homo sapiens OX=9606 GN=TCF25 PE=1 SV=1	1	62	62	62	1	0	1	1	7	4	2	1	1	1	1	1	1	1	1	3	3	0	2	1	1	4	1	2	4	3	3	2	3	2	3	3	2	3	2	0	1	2	2	1
sp|Q9BQ69|MACD1_HUMAN	sp|Q9BQ69|MACD1_HUMAN	39	39	39	sp|Q9BQ69|MACD1_HUMAN ADP-ribose glycohydrolase MACROD1 OS=Homo sapiens OX=9606 GN=MACROD1 PE=1 SV=2	1	39	39	39	1	0	0	1	1	0	1	1	2	2	0	1	2	2	0	1	1	0	2	1	1	2	0	1	1	0	0	1	1	5	7	2	2	1	1	0	1	1	1	2
sp|Q9BQ67|GRWD1_HUMAN	sp|Q9BQ67|GRWD1_HUMAN	37	37	37	sp|Q9BQ67|GRWD1_HUMAN Glutamate-rich WD repeat-containing protein 1 OS=Homo sapiens OX=9606 GN=GRWD1 PE=1 SV=1	1	37	37	37	1	1	0	7	6	1	2	2	0	1	3	3	1	0	0	0	0	2	1	1	0	2	1	1	0	0	0	0	0	1	0	1	1	0	1	0	1	0	0	0
sp|Q9BQ61|TRIR_HUMAN	sp|Q9BQ61|TRIR_HUMAN	21	21	21	sp|Q9BQ61|TRIR_HUMAN Telomerase RNA component interacting RNase OS=Homo sapiens OX=9606 GN=TRIR PE=1 SV=1	1	21	21	21	0	0	1	0	0	2	1	1	0	0	1	0	0	0	1	1	1	0	0	0	1	0	5	4	1	1	2	0	1	1	0	3	1	1	1	2	3	0	0	0
sp|Q9BQ52|RNZ2_HUMAN	sp|Q9BQ52|RNZ2_HUMAN	89	89	89	sp|Q9BQ52|RNZ2_HUMAN Zinc phosphodiesterase ELAC protein 2 OS=Homo sapiens OX=9606 GN=ELAC2 PE=1 SV=2	1	89	89	89	1	1	0	0	5	3	1	5	0	2	2	2	10	21	28	29	9	2	2	1	2	1	1	2	2	1	2	2	1	3	0	0	0	0	2	0	1	1	2	0
sp|Q9BQ49|SMIM7_HUMAN	sp|Q9BQ49|SMIM7_HUMAN	11	11	11	sp|Q9BQ49|SMIM7_HUMAN Small integral membrane protein 7 OS=Homo sapiens OX=9606 GN=SMIM7 PE=1 SV=2	1	11	11	11	0	0	1	2	0	0	0	0	0	0	1	1	0	0	1	0	0	0	0	0	0	0	0	3	0	0	1	1	2	0	0	0	0	0	0	0	0	0	0	0
sp|Q9BQ48|RM34_HUMAN	sp|Q9BQ48|RM34_HUMAN	11	11	11	sp|Q9BQ48|RM34_HUMAN 39S ribosomal protein L34, mitochondrial OS=Homo sapiens OX=9606 GN=MRPL34 PE=1 SV=1	1	11	11	11	0	0	0	1	3	1	1	0	0	0	0	0	1	0	0	0	0	0	0	0	0	0	0	1	0	0	0	0	0	0	0	0	0	0	0	1	0	0	0	0
sp|Q9BQ24|ZFY21_HUMAN	sp|Q9BQ24|ZFY21_HUMAN	31	31	31	sp|Q9BQ24|ZFY21_HUMAN Zinc finger FYVE domain-containing protein 21 OS=Homo sapiens OX=9606 GN=ZFYVE21 PE=1 SV=1	1	31	31	31	1	0	2	2	1	3	0	1	1	2	0	3	2	1	1	0	0	1	2	2	1	1	1	1	1	2	2	1	0	3	2	4	6	1	3	2	2	3	2	2
sp|Q9BQ15|SOSB1_HUMAN	sp|Q9BQ15|SOSB1_HUMAN	21	21	18	sp|Q9BQ15|SOSB1_HUMAN SOSS complex subunit B1 OS=Homo sapiens OX=9606 GN=NABP2 PE=1 SV=1	1	21	21	18	0	0	1	3	0	0	2	2	1	1	3	0	1	1	0	0	1	0	1	0	0	2	1	2	1	0	1	1	1	0	1	0	0	1	0	0	1	1	0	0
sp|Q9BQ04|RBM4B_HUMAN	sp|Q9BQ04|RBM4B_HUMAN	48	17	17	sp|Q9BQ04|RBM4B_HUMAN RNA-binding protein 4B OS=Homo sapiens OX=9606 GN=RBM4B PE=1 SV=1	1	48	17	17	1	0	0	3	7	2	1	1	2	2	1	3	2	2	3	1	2	2	1	4	5	2	2	3	3	3	2	0	1	4	2	3	7	4	8	3	5	2	2	2
sp|Q9BPZ3|PAIP2_HUMAN	sp|Q9BPZ3|PAIP2_HUMAN	7	7	7	sp|Q9BPZ3|PAIP2_HUMAN Polyadenylate-binding protein-interacting protein 2 OS=Homo sapiens OX=9606 GN=PAIP2 PE=1 SV=1	1	7	7	7	0	1	0	0	1	0	0	0	0	1	1	1	0	1	2	3	1	1	1	0	0	0	0	0	0	1	0	0	0	0	0	0	0	0	0	0	0	0	0	0
sp|Q9BPX5|ARP5L_HUMAN	sp|Q9BPX5|ARP5L_HUMAN	29	29	27	sp|Q9BPX5|ARP5L_HUMAN Actin-related protein 2/3 complex subunit 5-like protein OS=Homo sapiens OX=9606 GN=ARPC5L PE=1 SV=1	1	29	29	27	0	0	0	1	3	0	0	0	2	1	2	0	0	3	7	7	6	1	4	2	0	0	0	0	0	0	1	0	0	0	0	2	2	2	1	0	0	0	0	1
sp|Q9BPX3|CND3_HUMAN	sp|Q9BPX3|CND3_HUMAN	110	110	110	sp|Q9BPX3|CND3_HUMAN Condensin complex subunit 3 OS=Homo sapiens OX=9606 GN=NCAPG PE=1 SV=1	1	110	110	110	2	1	0	10	5	4	4	3	7	4	3	2	2	3	2	3	6	0	1	6	5	4	7	1	1	0	0	1	1	4	3	3	1	2	1	3	0	5	2	1
sp|Q9BPW8|NIPS1_HUMAN	sp|Q9BPW8|NIPS1_HUMAN	34	34	32	sp|Q9BPW8|NIPS1_HUMAN Protein NipSnap homolog 1 OS=Homo sapiens OX=9606 GN=NIPSNAP1 PE=1 SV=1	1	34	34	32	0	0	0	0	3	3	1	2	2	1	1	3	0	2	1	0	2	0	0	0	0	0	0	3	1	0	0	1	0	0	2	1	0	0	2	0	0	0	0	0
sp|Q9BPU6|DPYL5_HUMAN	sp|Q9BPU6|DPYL5_HUMAN	64	64	64	sp|Q9BPU6|DPYL5_HUMAN Dihydropyrimidinase-related protein 5 OS=Homo sapiens OX=9606 GN=DPYSL5 PE=1 SV=1	1	64	64	64	1	0	1	1	1	1	3	3	3	1	7	13	16	21	24	13	4	1	1	0	1	1	2	1	1	1	0	1	1	1	0	2	1	1	2	2	2	1	1	0
sp|Q99996|AKAP9_HUMAN	sp|Q99996|AKAP9_HUMAN	544	544	542	sp|Q99996|AKAP9_HUMAN A-kinase anchor protein 9 OS=Homo sapiens OX=9606 GN=AKAP9 PE=1 SV=4	1	544	544	542	5	4	6	34	23	15	19	16	19	19	18	19	14	24	14	16	16	11	18	14	9	14	7	12	11	13	10	11	13	10	13	14	11	12	10	7	8	16	7	7
sp|Q99988|GDF15_HUMAN	sp|Q99988|GDF15_HUMAN	32	32	32	sp|Q99988|GDF15_HUMAN Growth/differentiation factor 15 OS=Homo sapiens OX=9606 GN=GDF15 PE=1 SV=3	1	32	32	32	0	1	0	2	1	1	0	1	1	1	1	1	0	0	0	0	0	1	0	0	0	1	2	0	2	1	0	2	0	1	0	1	3	1	0	0	0	1	0	1
sp|Q99986|VRK1_HUMAN	sp|Q99986|VRK1_HUMAN	54	54	54	sp|Q99986|VRK1_HUMAN Serine/threonine-protein kinase VRK1 OS=Homo sapiens OX=9606 GN=VRK1 PE=1 SV=1	1	54	54	54	0	0	0	1	1	4	4	2	1	1	1	2	1	1	0	1	2	1	3	1	3	0	1	0	2	1	4	1	2	0	0	0	1	2	2	0	0	1	1	0
sp|Q99961|SH3G1_HUMAN	sp|Q99961|SH3G1_HUMAN	46	46	34	sp|Q99961|SH3G1_HUMAN Endophilin-A2 OS=Homo sapiens OX=9606 GN=SH3GL1 PE=1 SV=1	1	46	46	34	0	1	0	1	0	1	0	2	1	0	1	4	4	8	9	8	1	2	1	1	3	3	1	2	1	0	0	2	0	1	0	1	1	2	0	1	1	1	0	0
sp|Q99952|PTN18_HUMAN	sp|Q99952|PTN18_HUMAN	49	49	49	sp|Q99952|PTN18_HUMAN Tyrosine-protein phosphatase non-receptor type 18 OS=Homo sapiens OX=9606 GN=PTPN18 PE=1 SV=2	1	49	49	49	0	0	0	0	1	0	2	1	0	1	2	2	1	1	1	2	3	1	1	1	0	1	0	0	2	3	2	2	2	1	1	4	1	0	0	0	2	2	2	0
sp|Q99942|RNF5_HUMAN	sp|Q99942|RNF5_HUMAN	19	19	18	sp|Q99942|RNF5_HUMAN E3 ubiquitin-protein ligase RNF5 OS=Homo sapiens OX=9606 GN=RNF5 PE=1 SV=1	1	19	19	18	0	1	0	0	1	0	0	0	0	1	0	0	0	1	0	0	1	0	1	0	0	1	1	0	0	0	3	0	0	0	2	0	0	0	0	0	0	1	0	0
sp|Q99933|BAG1_HUMAN	sp|Q99933|BAG1_HUMAN	36	36	36	sp|Q99933|BAG1_HUMAN BAG family molecular chaperone regulator 1 OS=Homo sapiens OX=9606 GN=BAG1 PE=1 SV=4	1	36	36	36	0	0	0	1	2	3	4	1	1	1	6	3	3	4	6	3	1	2	0	0	2	1	1	1	2	1	0	0	1	2	1	0	1	0	0	1	0	0	0	0
sp|Q99879|H2B1M_HUMAN	sp|Q99879|H2B1M_HUMAN	16	2	2	sp|Q99879|H2B1M_HUMAN Histone H2B type 1-M OS=Homo sapiens OX=9606 GN=H2BC14 PE=1 SV=3	1	16	2	2	1	0	0	6	5	4	2	1	1	2	4	5	5	5	2	2	4	2	0	0	2	1	1	0	1	0	1	0	1	2	2	3	2	4	5	2	1	2	4	3
sp|Q99873|ANM1_HUMAN	sp|Q99873|ANM1_HUMAN	49	49	44	sp|Q99873|ANM1_HUMAN Protein arginine N-methyltransferase 1 OS=Homo sapiens OX=9606 GN=PRMT1 PE=1 SV=3	1	49	49	44	0	2	3	4	5	5	6	14	19	17	19	10	8	8	5	4	1	0	1	1	2	0	1	0	2	5	1	1	2	1	1	3	2	2	4	1	2	1	3	2
sp|Q99871|HAUS7_HUMAN	sp|Q99871|HAUS7_HUMAN	26	26	26	sp|Q99871|HAUS7_HUMAN HAUS augmin-like complex subunit 7 OS=Homo sapiens OX=9606 GN=HAUS7 PE=1 SV=3	1	26	26	26	0	0	1	2	2	1	0	0	3	4	2	1	1	2	0	0	0	3	0	1	2	0	1	0	2	0	1	1	1	0	0	0	0	1	0	0	1	1	0	0
sp|Q99848|EBP2_HUMAN	sp|Q99848|EBP2_HUMAN	45	45	45	sp|Q99848|EBP2_HUMAN Probable rRNA-processing protein EBP2 OS=Homo sapiens OX=9606 GN=EBNA1BP2 PE=1 SV=2	1	45	45	45	2	2	2	5	5	0	4	2	0	1	1	0	1	0	0	3	4	2	0	1	0	1	1	1	1	2	0	0	3	0	2	0	1	1	2	0	2	0	0	0
sp|Q99836|MYD88_HUMAN	sp|Q99836|MYD88_HUMAN	35	35	35	sp|Q99836|MYD88_HUMAN Myeloid differentiation primary response protein MyD88 OS=Homo sapiens OX=9606 GN=MYD88 PE=1 SV=1	1	35	35	35	0	0	1	3	4	0	4	0	4	2	1	0	1	0	1	0	0	1	1	1	0	0	0	1	2	6	1	0	1	2	1	0	1	1	0	0	1	0	0	0
sp|Q99832|TCPH_HUMAN	sp|Q99832|TCPH_HUMAN	69	69	69	sp|Q99832|TCPH_HUMAN T-complex protein 1 subunit eta OS=Homo sapiens OX=9606 GN=CCT7 PE=1 SV=2	1	69	69	69	0	1	0	12	17	22	29	21	16	11	9	9	5	8	6	4	3	6	7	16	20	11	5	4	0	3	4	3	4	3	5	6	8	8	7	4	7	4	6	4
sp|Q99829|CPNE1_HUMAN	sp|Q99829|CPNE1_HUMAN	52	52	52	sp|Q99829|CPNE1_HUMAN Copine-1 OS=Homo sapiens OX=9606 GN=CPNE1 PE=1 SV=1	1	52	52	52	0	0	1	1	0	0	4	1	2	1	4	2	0	1	1	0	1	2	1	2	4	15	15	6	2	2	3	1	1	4	0	1	0	0	0	0	1	0	0	0
sp|Q99816|TS101_HUMAN	sp|Q99816|TS101_HUMAN	38	38	38	sp|Q99816|TS101_HUMAN Tumor susceptibility gene 101 protein OS=Homo sapiens OX=9606 GN=TSG101 PE=1 SV=2	1	38	38	38	0	0	0	1	5	1	1	0	1	1	2	4	4	0	0	1	0	1	0	1	1	0	0	0	1	1	1	0	0	1	1	2	2	1	0	1	1	0	0	0
sp|Q99808|S29A1_HUMAN	sp|Q99808|S29A1_HUMAN	25	25	25	sp|Q99808|S29A1_HUMAN Equilibrative nucleoside transporter 1 OS=Homo sapiens OX=9606 GN=SLC29A1 PE=1 SV=3	1	25	25	25	1	3	2	3	3	0	2	0	2	1	2	3	2	2	2	2	0	0	1	1	0	0	4	2	1	2	0	2	2	1	1	0	1	1	0	0	0	1	1	1
sp|Q99807|COQ7_HUMAN	sp|Q99807|COQ7_HUMAN	23	23	23	sp|Q99807|COQ7_HUMAN 5-demethoxyubiquinone hydroxylase, mitochondrial OS=Homo sapiens OX=9606 GN=COQ7 PE=1 SV=3	1	23	23	23	0	0	0	2	2	0	0	1	0	1	0	0	2	0	0	1	0	1	0	2	0	0	1	1	1	2	0	0	0	0	1	1	1	0	0	1	0	0	0	0
sp|Q99805|TM9S2_HUMAN	sp|Q99805|TM9S2_HUMAN	59	59	59	sp|Q99805|TM9S2_HUMAN Transmembrane 9 superfamily member 2 OS=Homo sapiens OX=9606 GN=TM9SF2 PE=1 SV=1	1	59	59	59	1	0	1	10	3	6	3	2	4	5	3	3	3	3	2	2	2	2	4	2	0	2	3	3	2	3	5	1	2	2	0	3	4	3	3	3	3	2	2	1
sp|Q99798|ACON_HUMAN	sp|Q99798|ACON_HUMAN	85	85	85	sp|Q99798|ACON_HUMAN Aconitate hydratase, mitochondrial OS=Homo sapiens OX=9606 GN=ACO2 PE=1 SV=2	1	85	85	85	1	1	0	2	2	5	0	2	1	2	0	0	3	1	2	2	0	1	1	1	1	2	9	24	31	20	9	1	5	2	1	5	8	6	3	2	1	3	2	1
sp|Q99797|MIPEP_HUMAN	sp|Q99797|MIPEP_HUMAN	92	92	91	sp|Q99797|MIPEP_HUMAN Mitochondrial intermediate peptidase OS=Homo sapiens OX=9606 GN=MIPEP PE=1 SV=2	1	92	92	91	1	0	1	5	3	3	2	2	3	2	3	2	2	1	1	1	1	1	4	1	1	1	3	21	9	3	3	1	4	2	1	4	1	1	1	1	0	2	0	1
sp|Q99758|ABCA3_HUMAN	sp|Q99758|ABCA3_HUMAN	146	146	146	sp|Q99758|ABCA3_HUMAN Phospholipid-transporting ATPase ABCA3 OS=Homo sapiens OX=9606 GN=ABCA3 PE=1 SV=2	1	146	146	146	4	0	4	19	10	7	2	5	5	7	3	3	11	1	6	4	4	6	5	4	7	4	3	7	3	3	0	2	5	0	3	1	4	2	3	2	1	2	4	2
sp|Q99757|THIOM_HUMAN	sp|Q99757|THIOM_HUMAN	17	17	17	sp|Q99757|THIOM_HUMAN Thioredoxin, mitochondrial OS=Homo sapiens OX=9606 GN=TXN2 PE=1 SV=2	1	17	17	17	0	0	1	0	1	1	0	0	2	2	0	0	1	1	0	0	0	0	0	1	1	1	0	1	0	0	1	0	2	4	5	1	0	0	1	0	0	0	0	0
sp|Q99747|SNAG_HUMAN	sp|Q99747|SNAG_HUMAN	43	43	43	sp|Q99747|SNAG_HUMAN Gamma-soluble NSF attachment protein OS=Homo sapiens OX=9606 GN=NAPG PE=1 SV=1	1	43	43	43	0	0	1	2	2	1	1	0	0	1	2	2	1	0	1	1	0	1	1	0	1	0	0	1	1	1	2	3	12	10	8	3	2	1	2	1	1	1	1	1
sp|Q99735|MGST2_HUMAN	sp|Q99735|MGST2_HUMAN	12	12	12	sp|Q99735|MGST2_HUMAN Microsomal glutathione S-transferase 2 OS=Homo sapiens OX=9606 GN=MGST2 PE=1 SV=1	1	12	12	12	0	0	0	0	1	1	0	0	0	1	0	1	0	0	2	0	0	0	0	0	1	0	0	0	0	0	0	0	0	0	0	0	1	1	0	0	0	1	2	1
sp|Q99733|NP1L4_HUMAN	sp|Q99733|NP1L4_HUMAN	41	38	38	sp|Q99733|NP1L4_HUMAN Nucleosome assembly protein 1-like 4 OS=Homo sapiens OX=9606 GN=NAP1L4 PE=1 SV=1	1	41	38	38	0	0	1	2	4	5	6	2	6	7	12	13	12	8	7	8	4	1	0	0	0	1	1	3	2	1	0	0	1	1	0	4	4	1	3	3	4	2	0	1
sp|Q99729|ROAA_HUMAN	sp|Q99729|ROAA_HUMAN	39	38	38	sp|Q99729|ROAA_HUMAN Heterogeneous nuclear ribonucleoprotein A/B OS=Homo sapiens OX=9606 GN=HNRNPAB PE=1 SV=2	1	39	38	38	1	0	1	3	5	3	3	4	2	4	4	6	6	5	4	5	3	2	1	1	2	1	2	3	0	4	1	0	2	2	4	2	5	6	2	2	3	3	4	3
sp|Q99719|SEPT5_HUMAN	sp|Q99719|SEPT5_HUMAN	46	46	39	sp|Q99719|SEPT5_HUMAN Septin-5 OS=Homo sapiens OX=9606 GN=SEPTIN5 PE=1 SV=1	1	46	46	39	0	1	2	3	1	2	1	1	1	2	2	3	1	2	2	1	1	0	1	2	2	1	1	1	0	0	0	0	1	1	0	2	2	0	1	2	0	0	1	0
sp|Q99714|HCD2_HUMAN	sp|Q99714|HCD2_HUMAN	23	23	23	sp|Q99714|HCD2_HUMAN 3-hydroxyacyl-CoA dehydrogenase type-2 OS=Homo sapiens OX=9606 GN=HSD17B10 PE=1 SV=3	1	23	23	23	0	0	0	0	1	0	0	2	5	11	15	10	10	13	13	12	9	7	6	6	8	13	16	11	9	6	5	1	7	3	4	6	5	2	2	1	2	2	0	0
sp|Q99707|METH_HUMAN	sp|Q99707|METH_HUMAN	123	123	122	sp|Q99707|METH_HUMAN Methionine synthase OS=Homo sapiens OX=9606 GN=MTR PE=1 SV=2	1	123	123	122	0	3	1	4	2	5	1	2	1	3	6	4	2	16	11	1	5	6	2	3	1	2	2	1	4	2	1	0	2	3	2	4	0	4	1	0	7	1	1	1
sp|Q99704|DOK1_HUMAN	sp|Q99704|DOK1_HUMAN	41	41	41	sp|Q99704|DOK1_HUMAN Docking protein 1 OS=Homo sapiens OX=9606 GN=DOK1 PE=1 SV=1	1	41	41	41	2	0	0	0	2	0	1	2	2	3	3	1	1	1	0	3	2	2	0	0	1	1	3	2	0	1	2	1	3	0	0	2	5	1	1	0	0	0	0	1
sp|Q99700|ATX2_HUMAN	sp|Q99700|ATX2_HUMAN	98	96	96	sp|Q99700|ATX2_HUMAN Ataxin-2 OS=Homo sapiens OX=9606 GN=ATXN2 PE=1 SV=2	1	98	96	96	3	5	0	2	2	5	1	2	3	2	1	2	7	3	6	3	3	4	2	3	3	1	3	4	1	3	4	1	1	3	3	3	0	3	5	2	3	2	1	2
sp|Q99674|CGRE1_HUMAN	sp|Q99674|CGRE1_HUMAN	29	29	29	sp|Q99674|CGRE1_HUMAN Cell growth regulator with EF hand domain protein 1 OS=Homo sapiens OX=9606 GN=CGREF1 PE=2 SV=3	1	29	29	29	2	1	1	1	1	3	0	0	0	0	0	1	2	4	1	3	1	0	0	3	1	1	0	1	1	0	1	1	0	0	1	2	0	3	0	0	0	1	0	0
sp|Q99661|KIF2C_HUMAN	sp|Q99661|KIF2C_HUMAN	81	81	75	sp|Q99661|KIF2C_HUMAN Kinesin-like protein KIF2C OS=Homo sapiens OX=9606 GN=KIF2C PE=1 SV=2	1	81	81	75	0	0	0	0	3	2	2	3	4	5	3	2	3	2	2	2	0	0	1	1	1	4	2	3	4	2	2	0	3	2	1	3	1	2	3	2	2	3	0	1
sp|Q99653|CHP1_HUMAN	sp|Q99653|CHP1_HUMAN	33	33	33	sp|Q99653|CHP1_HUMAN Calcineurin B homologous protein 1 OS=Homo sapiens OX=9606 GN=CHP1 PE=1 SV=3	1	33	33	33	0	1	0	1	0	0	1	0	0	1	1	0	2	0	2	1	1	0	0	1	0	1	1	0	3	0	2	1	3	0	1	0	0	2	0	1	0	0	0	0
sp|Q99638|RAD9A_HUMAN	sp|Q99638|RAD9A_HUMAN	29	29	29	sp|Q99638|RAD9A_HUMAN Cell cycle checkpoint control protein RAD9A OS=Homo sapiens OX=9606 GN=RAD9A PE=1 SV=1	1	29	29	29	0	0	0	3	0	1	2	2	2	0	0	1	0	0	8	4	1	0	0	0	1	0	1	0	1	1	0	1	0	1	0	1	0	0	0	0	0	1	0	0
sp|Q99627|CSN8_HUMAN	sp|Q99627|CSN8_HUMAN	15	15	15	sp|Q99627|CSN8_HUMAN COP9 signalosome complex subunit 8 OS=Homo sapiens OX=9606 GN=COPS8 PE=1 SV=1	1	15	15	15	0	0	0	1	3	3	3	5	5	7	3	3	2	1	2	0	0	0	0	1	0	0	0	3	0	0	1	0	2	0	0	0	1	0	0	1	1	1	0	1
sp|Q99623|PHB2_HUMAN	sp|Q99623|PHB2_HUMAN	32	32	32	sp|Q99623|PHB2_HUMAN Prohibitin-2 OS=Homo sapiens OX=9606 GN=PHB2 PE=1 SV=2	1	32	32	32	0	0	2	1	1	1	0	1	2	1	0	0	0	2	0	1	1	1	0	0	1	0	0	0	0	1	0	0	3	0	0	1	0	1	2	1	1	2	0	1
sp|Q99622|C10_HUMAN	sp|Q99622|C10_HUMAN	11	11	11	sp|Q99622|C10_HUMAN Protein C10 OS=Homo sapiens OX=9606 GN=C12orf57 PE=1 SV=1	1	11	11	11	1	1	0	0	0	0	1	0	0	0	1	1	1	0	0	0	0	0	0	0	2	0	0	0	1	0	6	3	4	4	3	3	2	2	2	1	1	0	0	0
sp|Q99615|DNJC7_HUMAN	sp|Q99615|DNJC7_HUMAN	87	87	87	sp|Q99615|DNJC7_HUMAN DnaJ homolog subfamily C member 7 OS=Homo sapiens OX=9606 GN=DNAJC7 PE=1 SV=2	1	87	87	87	1	0	0	4	2	3	7	1	2	2	3	3	3	2	2	4	4	5	3	3	3	3	3	1	3	2	5	0	0	4	1	3	3	5	3	2	1	2	1	2
sp|Q99614|TTC1_HUMAN	sp|Q99614|TTC1_HUMAN	47	47	47	sp|Q99614|TTC1_HUMAN Tetratricopeptide repeat protein 1 OS=Homo sapiens OX=9606 GN=TTC1 PE=1 SV=1	1	47	47	47	2	2	0	1	2	2	2	5	1	4	1	6	4	6	5	5	6	3	3	2	1	2	1	1	1	0	4	2	1	5	2	3	6	4	1	3	5	4	3	2
sp|Q99613|EIF3C_HUMAN	sp|Q99613|EIF3C_HUMAN	120	4	4	sp|Q99613|EIF3C_HUMAN Eukaryotic translation initiation factor 3 subunit C OS=Homo sapiens OX=9606 GN=EIF3C PE=1 SV=1	1	120	4	4	3	3	3	6	15	12	6	4	3	5	7	4	5	4	3	7	2	3	4	10	4	3	4	7	2	0	2	4	0	2	2	2	3	7	8	4	4	1	5	6
sp|Q99611|SPS2_HUMAN	sp|Q99611|SPS2_HUMAN	28	27	27	sp|Q99611|SPS2_HUMAN Selenide, water dikinase 2 OS=Homo sapiens OX=9606 GN=SEPHS2 PE=1 SV=3	1	28	27	27	0	1	0	1	2	1	2	2	2	3	0	2	3	0	1	2	6	4	0	1	1	4	1	0	0	0	0	0	0	1	2	1	1	2	1	1	0	2	1	0
sp|Q99598|TSNAX_HUMAN	sp|Q99598|TSNAX_HUMAN	46	46	46	sp|Q99598|TSNAX_HUMAN Translin-associated protein X OS=Homo sapiens OX=9606 GN=TSNAX PE=1 SV=1	1	46	46	46	1	0	1	1	1	2	1	2	0	1	2	12	13	10	5	0	1	0	1	1	1	2	1	3	1	0	2	0	1	2	2	4	1	1	2	0	0	0	0	0
sp|Q99590|SCAFB_HUMAN	sp|Q99590|SCAFB_HUMAN	184	184	184	sp|Q99590|SCAFB_HUMAN Protein SCAF11 OS=Homo sapiens OX=9606 GN=SCAF11 PE=1 SV=2	1	184	184	184	3	5	4	6	9	4	5	4	5	7	7	3	7	4	10	6	4	6	2	2	2	3	2	6	5	5	10	4	2	3	6	5	3	3	1	6	4	6	2	3
sp|Q99584|S10AD_HUMAN	sp|Q99584|S10AD_HUMAN	14	14	14	sp|Q99584|S10AD_HUMAN Protein S100-A13 OS=Homo sapiens OX=9606 GN=S100A13 PE=1 SV=1	1	14	14	14	0	0	0	0	2	1	1	1	0	1	1	0	1	0	0	0	0	0	0	0	0	0	1	1	2	2	7	5	5	6	1	5	4	3	3	2	2	1	2	2
sp|Q99583|MNT_HUMAN	sp|Q99583|MNT_HUMAN	40	40	38	sp|Q99583|MNT_HUMAN Max-binding protein MNT OS=Homo sapiens OX=9606 GN=MNT PE=1 SV=1	1	40	40	38	0	0	0	1	1	2	0	0	1	2	4	0	1	1	3	1	1	1	1	4	3	0	3	3	1	2	0	0	0	2	3	3	0	0	2	0	0	0	3	1
sp|Q99575|POP1_HUMAN	sp|Q99575|POP1_HUMAN	120	120	120	sp|Q99575|POP1_HUMAN Ribonucleases P/MRP protein subunit POP1 OS=Homo sapiens OX=9606 GN=POP1 PE=1 SV=2	1	120	120	120	1	4	1	10	9	11	8	16	11	6	8	2	3	4	1	0	3	2	3	1	3	0	2	3	1	2	4	4	2	8	6	2	2	1	4	1	5	1	1	3
sp|Q99571|P2RX4_HUMAN	sp|Q99571|P2RX4_HUMAN	33	33	32	sp|Q99571|P2RX4_HUMAN P2X purinoceptor 4 OS=Homo sapiens OX=9606 GN=P2RX4 PE=1 SV=2	1	33	33	32	1	1	1	5	1	1	1	0	2	2	2	0	1	1	3	1	1	1	0	1	1	2	0	1	0	0	2	0	0	1	2	2	1	2	0	0	0	1	1	2
sp|Q99567|NUP88_HUMAN	sp|Q99567|NUP88_HUMAN	71	71	71	sp|Q99567|NUP88_HUMAN Nuclear pore complex protein Nup88 OS=Homo sapiens OX=9606 GN=NUP88 PE=1 SV=2	1	71	71	71	0	1	1	4	2	4	6	0	0	1	3	2	3	3	2	2	1	3	4	2	0	3	1	3	1	3	2	2	1	1	1	4	0	4	0	1	2	1	2	0
sp|Q99547|MPH6_HUMAN	sp|Q99547|MPH6_HUMAN	20	20	20	sp|Q99547|MPH6_HUMAN M-phase phosphoprotein 6 OS=Homo sapiens OX=9606 GN=MPHOSPH6 PE=1 SV=2	1	20	20	20	0	0	0	1	1	1	0	1	1	2	0	0	0	0	2	1	0	0	0	0	2	0	0	1	0	0	0	0	0	1	0	0	1	0	1	0	0	0	0	0
sp|Q99543|DNJC2_HUMAN	sp|Q99543|DNJC2_HUMAN	99	99	98	sp|Q99543|DNJC2_HUMAN DnaJ homolog subfamily C member 2 OS=Homo sapiens OX=9606 GN=DNAJC2 PE=1 SV=4	1	99	99	98	4	1	2	1	4	5	2	6	2	2	3	6	3	3	5	6	2	3	1	3	1	3	2	2	5	1	2	4	5	5	4	2	1	1	4	2	6	3	3	4
sp|Q99538|LGMN_HUMAN	sp|Q99538|LGMN_HUMAN	41	41	41	sp|Q99538|LGMN_HUMAN Legumain OS=Homo sapiens OX=9606 GN=LGMN PE=1 SV=1	1	41	41	41	1	0	0	4	0	1	1	2	2	2	3	3	1	4	2	2	3	1	1	4	3	3	3	5	2	2	2	1	1	1	2	0	1	1	1	1	3	2	1	2
sp|Q99536|VAT1_HUMAN	sp|Q99536|VAT1_HUMAN	34	34	34	sp|Q99536|VAT1_HUMAN Synaptic vesicle membrane protein VAT-1 homolog OS=Homo sapiens OX=9606 GN=VAT1 PE=1 SV=2	1	34	34	34	0	0	1	5	7	5	4	4	6	3	3	3	4	6	4	3	1	0	1	3	2	3	3	0	0	1	2	1	3	4	2	3	4	6	4	5	7	5	4	4
sp|Q99523|SORT_HUMAN	sp|Q99523|SORT_HUMAN	64	64	64	sp|Q99523|SORT_HUMAN Sortilin OS=Homo sapiens OX=9606 GN=SORT1 PE=1 SV=3	1	64	64	64	5	2	2	5	5	2	4	2	3	0	1	1	3	3	3	5	1	5	3	2	0	1	3	3	3	2	2	1	4	2	4	4	0	3	1	1	1	4	0	0
sp|Q99519|NEUR1_HUMAN	sp|Q99519|NEUR1_HUMAN	35	35	35	sp|Q99519|NEUR1_HUMAN Sialidase-1 OS=Homo sapiens OX=9606 GN=NEU1 PE=1 SV=1	1	35	35	35	1	0	0	0	3	3	0	0	0	1	0	1	1	0	1	3	5	7	3	3	6	1	2	4	3	0	1	1	1	2	4	0	0	3	2	1	1	2	0	1
sp|Q99504|EYA3_HUMAN	sp|Q99504|EYA3_HUMAN	32	32	30	sp|Q99504|EYA3_HUMAN Eyes absent homolog 3 OS=Homo sapiens OX=9606 GN=EYA3 PE=1 SV=3	1	32	32	30	0	1	0	1	0	0	1	1	2	3	2	0	1	2	2	3	0	0	0	0	0	1	0	0	2	4	1	1	1	2	1	0	0	0	0	0	0	0	1	0
sp|Q99497|PARK7_HUMAN	sp|Q99497|PARK7_HUMAN	31	31	31	sp|Q99497|PARK7_HUMAN Parkinson disease protein 7 OS=Homo sapiens OX=9606 GN=PARK7 PE=1 SV=2	1	31	31	31	1	0	0	0	1	0	1	1	0	0	1	2	2	2	0	2	2	1	0	1	1	3	2	4	6	10	16	11	10	9	5	7	7	7	3	5	2	3	1	4
sp|Q99496|RING2_HUMAN	sp|Q99496|RING2_HUMAN	37	37	30	sp|Q99496|RING2_HUMAN E3 ubiquitin-protein ligase RING2 OS=Homo sapiens OX=9606 GN=RNF2 PE=1 SV=1	1	37	37	30	0	0	0	1	0	4	0	0	1	0	0	0	0	1	0	2	0	0	2	0	0	0	0	1	1	1	1	0	0	2	0	2	3	0	1	1	0	0	0	1
sp|Q99490|AGAP2_HUMAN	sp|Q99490|AGAP2_HUMAN	85	85	84	sp|Q99490|AGAP2_HUMAN Arf-GAP with GTPase, ANK repeat and PH domain-containing protein 2 OS=Homo sapiens OX=9606 GN=AGAP2 PE=1 SV=2	1	85	85	84	3	2	1	0	3	0	5	3	1	1	4	3	1	1	5	1	4	2	1	3	2	2	3	1	1	0	0	1	2	2	1	2	4	5	2	1	3	4	1	1
sp|Q99471|PFD5_HUMAN	sp|Q99471|PFD5_HUMAN	18	18	18	sp|Q99471|PFD5_HUMAN Prefoldin subunit 5 OS=Homo sapiens OX=9606 GN=PFDN5 PE=1 SV=2	1	18	18	18	0	0	0	2	5	3	4	3	4	4	7	5	5	6	8	6	7	4	0	0	0	1	1	6	6	4	2	1	2	1	2	1	0	1	0	2	2	2	0	1
sp|Q99470|SDF2_HUMAN	sp|Q99470|SDF2_HUMAN	20	20	20	sp|Q99470|SDF2_HUMAN Stromal cell-derived factor 2 OS=Homo sapiens OX=9606 GN=SDF2 PE=1 SV=2	1	20	20	20	0	1	0	0	0	1	1	0	1	1	2	0	1	1	1	3	1	2	0	0	0	0	0	1	1	1	0	0	1	2	2	1	0	1	0	0	0	0	0	0
sp|Q99460|PSMD1_HUMAN	sp|Q99460|PSMD1_HUMAN	104	104	104	sp|Q99460|PSMD1_HUMAN 26S proteasome non-ATPase regulatory subunit 1 OS=Homo sapiens OX=9606 GN=PSMD1 PE=1 SV=2	1	104	104	104	2	0	2	6	17	28	28	20	13	18	14	9	8	4	4	5	1	3	2	2	1	2	1	3	3	1	2	3	1	1	2	14	10	9	6	5	5	6	6	5
sp|Q99459|CDC5L_HUMAN	sp|Q99459|CDC5L_HUMAN	112	112	112	sp|Q99459|CDC5L_HUMAN Cell division cycle 5-like protein OS=Homo sapiens OX=9606 GN=CDC5L PE=1 SV=2	1	112	112	112	0	0	1	12	9	6	3	2	3	2	1	3	4	3	5	1	2	3	3	0	4	1	3	4	2	5	4	1	2	3	7	0	2	2	3	2	2	4	0	1
sp|Q99447|PCY2_HUMAN	sp|Q99447|PCY2_HUMAN	50	50	50	sp|Q99447|PCY2_HUMAN Ethanolamine-phosphate cytidylyltransferase OS=Homo sapiens OX=9606 GN=PCYT2 PE=1 SV=1	1	50	50	50	0	0	0	2	2	3	2	1	0	1	2	3	1	1	4	12	18	7	1	5	11	12	11	2	0	0	0	1	3	1	2	1	1	2	0	0	1	1	1	0
sp|Q99442|SEC62_HUMAN	sp|Q99442|SEC62_HUMAN	43	43	43	sp|Q99442|SEC62_HUMAN Translocation protein SEC62 OS=Homo sapiens OX=9606 GN=SEC62 PE=1 SV=1	1	43	43	43	1	0	1	1	3	1	3	1	1	1	2	2	3	4	1	3	0	2	2	2	1	2	0	0	0	2	0	0	2	0	2	0	0	0	2	0	1	0	1	0
sp|Q99439|CNN2_HUMAN	sp|Q99439|CNN2_HUMAN	27	27	26	sp|Q99439|CNN2_HUMAN Calponin-2 OS=Homo sapiens OX=9606 GN=CNN2 PE=1 SV=4	1	27	27	26	0	1	0	0	1	1	1	0	0	0	1	0	1	0	6	4	1	1	1	4	3	10	7	4	4	4	2	0	3	4	1	0	0	0	0	0	1	0	1	0
sp|Q99436|PSB7_HUMAN	sp|Q99436|PSB7_HUMAN	22	22	22	sp|Q99436|PSB7_HUMAN Proteasome subunit beta type-7 OS=Homo sapiens OX=9606 GN=PSMB7 PE=1 SV=1	1	22	22	22	0	0	1	0	4	3	4	4	4	4	5	0	2	0	2	0	0	0	0	0	0	1	1	1	0	0	0	0	0	0	1	0	3	2	2	2	2	1	1	2
sp|Q99426|TBCB_HUMAN	sp|Q99426|TBCB_HUMAN	36	36	36	sp|Q99426|TBCB_HUMAN Tubulin-folding cofactor B OS=Homo sapiens OX=9606 GN=TBCB PE=1 SV=2	1	36	36	36	0	0	0	1	1	0	0	1	0	2	1	0	0	0	2	2	9	11	7	4	6	7	2	1	1	2	2	0	1	0	1	0	1	2	0	1	0	1	0	0
sp|Q99418|CYH2_HUMAN	sp|Q99418|CYH2_HUMAN	59	42	36	sp|Q99418|CYH2_HUMAN Cytohesin-2 OS=Homo sapiens OX=9606 GN=CYTH2 PE=1 SV=2	1	59	42	36	1	0	1	1	3	3	2	1	2	1	2	0	4	6	5	4	3	4	1	0	1	1	0	0	3	2	2	1	2	1	1	3	4	2	1	1	0	0	0	0
sp|Q99417|MYCBP_HUMAN	sp|Q99417|MYCBP_HUMAN	23	23	23	sp|Q99417|MYCBP_HUMAN c-Myc-binding protein OS=Homo sapiens OX=9606 GN=MYCBP PE=1 SV=3	1	23	23	23	1	0	0	0	0	0	0	0	0	1	1	0	0	3	3	2	1	0	1	0	1	0	0	0	0	2	2	0	2	0	1	1	0	0	0	0	1	1	0	1
sp|Q96TA2|YMEL1_HUMAN	sp|Q96TA2|YMEL1_HUMAN	86	86	86	sp|Q96TA2|YMEL1_HUMAN ATP-dependent zinc metalloprotease YME1L1 OS=Homo sapiens OX=9606 GN=YME1L1 PE=1 SV=2	1	86	86	86	3	1	1	0	6	6	2	4	4	4	3	1	1	3	4	2	5	2	1	1	2	1	1	3	2	4	4	0	1	2	4	4	3	2	1	2	1	3	1	1
sp|Q96TA1|NIBA2_HUMAN	sp|Q96TA1|NIBA2_HUMAN	82	82	82	sp|Q96TA1|NIBA2_HUMAN Protein Niban 2 OS=Homo sapiens OX=9606 GN=NIBAN2 PE=1 SV=3	1	82	82	82	1	0	1	5	6	9	2	4	3	2	5	2	2	7	15	7	1	3	0	2	2	4	1	1	3	2	0	2	3	0	1	2	2	1	0	1	1	1	1	0
sp|Q96T76|MMS19_HUMAN	sp|Q96T76|MMS19_HUMAN	87	87	87	sp|Q96T76|MMS19_HUMAN MMS19 nucleotide excision repair protein homolog OS=Homo sapiens OX=9606 GN=MMS19 PE=1 SV=2	1	87	87	87	1	2	0	8	6	3	4	4	4	6	16	13	6	4	5	3	3	0	2	3	2	2	0	1	3	2	3	3	5	3	1	1	2	0	2	0	1	4	2	3
sp|Q96T60|PNKP_HUMAN	sp|Q96T60|PNKP_HUMAN	51	51	51	sp|Q96T60|PNKP_HUMAN Bifunctional polynucleotide phosphatase/kinase OS=Homo sapiens OX=9606 GN=PNKP PE=1 SV=1	1	51	51	51	0	1	1	1	1	2	1	0	1	2	1	2	2	1	0	2	0	0	0	1	2	2	0	1	0	1	2	1	1	2	2	4	7	3	5	1	1	2	2	4
sp|Q96T51|RUFY1_HUMAN	sp|Q96T51|RUFY1_HUMAN	101	101	99	sp|Q96T51|RUFY1_HUMAN RUN and FYVE domain-containing protein 1 OS=Homo sapiens OX=9606 GN=RUFY1 PE=1 SV=2	1	101	101	99	1	1	1	11	7	11	6	8	7	2	5	4	7	3	6	2	0	3	0	1	3	3	4	4	2	5	1	0	7	1	1	3	3	5	1	1	1	1	5	6
sp|Q96T37|RBM15_HUMAN	sp|Q96T37|RBM15_HUMAN	143	143	136	sp|Q96T37|RBM15_HUMAN RNA-binding protein 15 OS=Homo sapiens OX=9606 GN=RBM15 PE=1 SV=2	1	143	143	136	6	3	2	9	4	5	2	9	8	5	6	9	4	3	3	5	2	6	4	3	2	4	8	4	3	7	2	1	2	1	5	3	4	1	2	5	5	4	0	1
sp|Q96T21|SEBP2_HUMAN	sp|Q96T21|SEBP2_HUMAN	90	90	90	sp|Q96T21|SEBP2_HUMAN Selenocysteine insertion sequence-binding protein 2 OS=Homo sapiens OX=9606 GN=SECISBP2 PE=1 SV=2	1	90	90	90	3	0	0	0	3	4	3	1	2	3	1	5	0	2	2	2	2	0	0	1	2	1	2	1	3	1	3	0	1	5	0	6	3	2	1	3	0	4	1	1
sp|Q96SZ5|AEDO_HUMAN	sp|Q96SZ5|AEDO_HUMAN	29	29	29	sp|Q96SZ5|AEDO_HUMAN 2-aminoethanethiol dioxygenase OS=Homo sapiens OX=9606 GN=ADO PE=1 SV=2	1	29	29	29	0	1	0	0	3	0	0	0	1	2	1	0	0	1	0	1	0	2	1	0	0	0	0	1	1	9	8	3	4	1	1	1	0	1	1	0	0	0	1	1
sp|Q96SY0|INT14_HUMAN	sp|Q96SY0|INT14_HUMAN	33	33	33	sp|Q96SY0|INT14_HUMAN Integrator complex subunit 14 OS=Homo sapiens OX=9606 GN=INTS14 PE=1 SV=2	1	33	33	33	0	0	1	1	1	1	1	0	2	1	1	4	3	1	0	1	0	0	0	0	1	0	1	0	2	4	1	1	0	0	0	1	0	0	0	1	1	0	0	1
sp|Q96SW2|CRBN_HUMAN	sp|Q96SW2|CRBN_HUMAN	46	46	46	sp|Q96SW2|CRBN_HUMAN Protein cereblon OS=Homo sapiens OX=9606 GN=CRBN PE=1 SV=1	1	46	46	46	2	2	1	1	2	4	1	3	4	3	3	4	10	3	1	2	1	5	0	0	0	1	2	2	1	0	2	1	0	1	1	1	1	2	2	2	2	1	2	0
sp|Q96SU4|OSBL9_HUMAN	sp|Q96SU4|OSBL9_HUMAN	80	79	79	sp|Q96SU4|OSBL9_HUMAN Oxysterol-binding protein-related protein 9 OS=Homo sapiens OX=9606 GN=OSBPL9 PE=1 SV=2	1	80	79	79	1	0	0	1	1	3	1	4	3	8	5	1	3	2	2	9	4	1	3	0	5	2	2	2	4	2	2	2	2	2	2	0	3	2	1	3	1	3	1	2
sp|Q96ST3|SIN3A_HUMAN	sp|Q96ST3|SIN3A_HUMAN	160	160	158	sp|Q96ST3|SIN3A_HUMAN Paired amphipathic helix protein Sin3a OS=Homo sapiens OX=9606 GN=SIN3A PE=1 SV=2	1	160	160	158	7	1	0	7	7	9	6	4	1	5	4	5	6	1	5	3	3	3	4	5	2	5	4	5	1	3	7	3	3	4	6	6	4	4	6	1	6	5	2	3
sp|Q96ST2|IWS1_HUMAN	sp|Q96ST2|IWS1_HUMAN	131	131	131	sp|Q96ST2|IWS1_HUMAN Protein IWS1 homolog OS=Homo sapiens OX=9606 GN=IWS1 PE=1 SV=2	1	131	131	131	4	1	3	9	6	2	16	15	8	11	7	9	6	5	2	9	4	6	2	3	3	2	6	2	3	4	2	4	5	10	4	7	12	9	5	4	6	2	4	6
sp|Q96SI9|STRBP_HUMAN	sp|Q96SI9|STRBP_HUMAN	85	77	77	sp|Q96SI9|STRBP_HUMAN Spermatid perinuclear RNA-binding protein OS=Homo sapiens OX=9606 GN=STRBP PE=1 SV=1	1	85	77	77	5	0	1	9	8	4	7	2	5	3	2	1	3	2	4	3	1	5	3	1	0	2	3	2	3	1	3	1	3	2	2	6	7	4	4	3	8	3	3	5
sp|Q96SI1|KCD15_HUMAN	sp|Q96SI1|KCD15_HUMAN	41	41	40	sp|Q96SI1|KCD15_HUMAN BTB/POZ domain-containing protein KCTD15 OS=Homo sapiens OX=9606 GN=KCTD15 PE=1 SV=1	1	41	41	40	1	0	0	2	2	3	1	0	1	1	1	1	0	0	1	7	1	3	2	0	0	0	1	0	2	0	1	2	0	2	3	3	0	0	0	0	0	1	0	1
sp|Q96SF2|TCPQM_HUMAN	sp|Q96SF2|TCPQM_HUMAN	34	34	17	sp|Q96SF2|TCPQM_HUMAN T-complex protein 1 subunit theta-like 2 OS=Homo sapiens OX=9606 GN=CCT8L2 PE=2 SV=2	1	34	34	17	0	1	1	1	2	1	1	0	0	0	0	0	1	3	1	2	0	2	0	2	2	0	0	0	1	0	2	0	3	1	1	0	1	0	0	0	0	0	1	0
sp|Q96SD1|DCR1C_HUMAN	sp|Q96SD1|DCR1C_HUMAN	61	61	61	sp|Q96SD1|DCR1C_HUMAN Protein artemis OS=Homo sapiens OX=9606 GN=DCLRE1C PE=1 SV=2	1	61	61	61	0	0	0	2	0	1	0	2	0	0	2	0	3	4	2	1	2	5	1	1	0	1	1	2	0	3	7	1	1	2	2	1	0	1	0	1	2	2	2	1
sp|Q96SB4|SRPK1_HUMAN	sp|Q96SB4|SRPK1_HUMAN	65	60	60	sp|Q96SB4|SRPK1_HUMAN SRSF protein kinase 1 OS=Homo sapiens OX=9606 GN=SRPK1 PE=1 SV=2	1	65	60	60	0	1	1	6	9	2	1	2	1	0	0	2	2	0	2	1	2	0	1	0	0	1	2	2	1	3	1	3	3	1	1	2	0	1	3	1	4	1	1	1
sp|Q96S99|PKHF1_HUMAN	sp|Q96S99|PKHF1_HUMAN	36	36	36	sp|Q96S99|PKHF1_HUMAN Pleckstrin homology domain-containing family F member 1 OS=Homo sapiens OX=9606 GN=PLEKHF1 PE=1 SV=3	1	36	36	36	0	1	0	0	1	1	3	1	1	0	0	1	0	0	2	0	1	0	2	2	0	2	1	0	3	2	2	1	0	2	0	2	2	0	0	0	0	2	1	3
sp|Q96S97|MYADM_HUMAN	sp|Q96S97|MYADM_HUMAN	15	15	15	sp|Q96S97|MYADM_HUMAN Myeloid-associated differentiation marker OS=Homo sapiens OX=9606 GN=MYADM PE=1 SV=2	1	15	15	15	1	2	0	2	2	3	2	1	1	0	0	3	1	0	0	1	0	0	2	1	1	0	0	1	1	0	0	0	0	0	0	0	1	0	1	0	0	0	1	1
sp|Q96S82|UBL7_HUMAN	sp|Q96S82|UBL7_HUMAN	25	25	25	sp|Q96S82|UBL7_HUMAN Ubiquitin-like protein 7 OS=Homo sapiens OX=9606 GN=UBL7 PE=1 SV=2	1	25	25	25	0	0	0	0	0	1	1	0	0	1	3	3	0	1	1	0	2	4	4	1	0	1	0	0	0	0	2	0	0	3	0	1	0	0	0	0	1	0	0	0
sp|Q96S66|CLCC1_HUMAN	sp|Q96S66|CLCC1_HUMAN	64	64	64	sp|Q96S66|CLCC1_HUMAN Chloride channel CLIC-like protein 1 OS=Homo sapiens OX=9606 GN=CLCC1 PE=1 SV=1	1	64	64	64	1	1	1	5	0	1	3	1	1	4	1	4	0	3	3	2	1	3	2	2	3	1	0	1	2	5	2	3	1	1	1	1	2	2	1	3	2	3	1	1
sp|Q96S59|RANB9_HUMAN	sp|Q96S59|RANB9_HUMAN	51	51	46	sp|Q96S59|RANB9_HUMAN Ran-binding protein 9 OS=Homo sapiens OX=9606 GN=RANBP9 PE=1 SV=1	1	51	51	46	0	2	1	4	14	13	5	1	0	1	2	4	1	1	1	1	2	2	0	1	0	1	0	1	0	0	0	0	2	0	1	1	0	3	0	0	0	0	2	0
sp|Q96S55|WRIP1_HUMAN	sp|Q96S55|WRIP1_HUMAN	52	52	52	sp|Q96S55|WRIP1_HUMAN ATPase WRNIP1 OS=Homo sapiens OX=9606 GN=WRNIP1 PE=1 SV=2	1	52	52	52	0	0	0	2	1	0	2	2	3	2	1	2	0	2	1	3	2	1	1	0	0	1	1	2	3	2	1	0	0	1	1	0	1	1	1	0	0	3	0	2
sp|Q96S52|PIGS_HUMAN	sp|Q96S52|PIGS_HUMAN	35	35	35	sp|Q96S52|PIGS_HUMAN GPI transamidase component PIG-S OS=Homo sapiens OX=9606 GN=PIGS PE=1 SV=3	1	35	35	35	0	3	1	0	2	2	2	1	0	0	1	0	0	3	1	1	1	0	0	0	1	1	1	3	1	0	3	0	1	2	1	0	2	1	1	0	2	1	0	0
sp|Q96S44|PRPK_HUMAN	sp|Q96S44|PRPK_HUMAN	25	25	25	sp|Q96S44|PRPK_HUMAN EKC/KEOPS complex subunit TP53RK OS=Homo sapiens OX=9606 GN=TP53RK PE=1 SV=2	1	25	25	25	1	0	0	1	0	0	1	3	0	0	1	1	1	1	4	5	4	2	2	1	0	0	2	1	0	1	0	0	0	0	1	0	0	1	0	0	1	0	1	1
sp|Q96S19|MTL26_HUMAN	sp|Q96S19|MTL26_HUMAN	29	29	29	sp|Q96S19|MTL26_HUMAN Methyltransferase-like 26 OS=Homo sapiens OX=9606 GN=METTL26 PE=1 SV=2	1	29	29	29	1	0	0	0	0	0	0	2	1	0	1	1	0	1	1	0	1	2	0	0	0	0	1	1	0	2	1	0	0	0	10	14	5	3	1	0	1	1	0	1
sp|Q96S16|JMJD8_HUMAN	sp|Q96S16|JMJD8_HUMAN	25	25	25	sp|Q96S16|JMJD8_HUMAN JmjC domain-containing protein 8 OS=Homo sapiens OX=9606 GN=JMJD8 PE=1 SV=2	1	25	25	25	0	0	0	0	1	0	0	0	2	0	0	1	1	0	0	2	1	2	0	0	0	1	2	0	1	2	1	0	0	0	0	1	3	0	0	0	0	0	0	0
sp|Q96RY5|CRML_HUMAN	sp|Q96RY5|CRML_HUMAN	97	97	97	sp|Q96RY5|CRML_HUMAN Protein cramped-like OS=Homo sapiens OX=9606 GN=CRAMP1 PE=1 SV=3	1	97	97	97	1	2	2	7	4	3	4	3	3	7	2	1	3	2	3	2	2	6	0	5	2	2	6	4	0	3	5	3	2	1	1	0	4	2	1	0	1	2	0	3
sp|Q96RU3|FNBP1_HUMAN	sp|Q96RU3|FNBP1_HUMAN	79	79	79	sp|Q96RU3|FNBP1_HUMAN Formin-binding protein 1 OS=Homo sapiens OX=9606 GN=FNBP1 PE=1 SV=2	1	79	79	79	0	1	0	1	1	2	1	3	2	8	11	8	2	3	3	1	0	1	1	2	0	2	7	1	3	3	3	2	1	0	2	3	2	1	0	1	1	0	0	1
sp|Q96RS6|NUDC1_HUMAN	sp|Q96RS6|NUDC1_HUMAN	56	56	56	sp|Q96RS6|NUDC1_HUMAN NudC domain-containing protein 1 OS=Homo sapiens OX=9606 GN=NUDCD1 PE=1 SV=2	1	56	56	56	1	0	0	1	0	4	5	2	2	3	6	1	5	12	13	11	11	18	21	5	3	0	1	5	3	1	1	2	0	2	1	0	0	1	0	0	0	1	1	1
sp|Q96RR4|KKCC2_HUMAN	sp|Q96RR4|KKCC2_HUMAN	58	58	58	sp|Q96RR4|KKCC2_HUMAN Calcium/calmodulin-dependent protein kinase kinase 2 OS=Homo sapiens OX=9606 GN=CAMKK2 PE=1 SV=2	1	58	58	58	2	1	0	0	3	1	1	0	0	3	2	0	3	1	4	4	1	0	4	3	0	2	1	1	2	1	1	0	4	1	2	0	2	0	1	1	0	2	2	4
sp|Q96RQ3|MCCA_HUMAN	sp|Q96RQ3|MCCA_HUMAN	67	66	66	sp|Q96RQ3|MCCA_HUMAN Methylcrotonoyl-CoA carboxylase subunit alpha, mitochondrial OS=Homo sapiens OX=9606 GN=MCCC1 PE=1 SV=3	1	67	66	66	1	0	2	2	3	3	5	13	17	19	15	5	4	1	0	3	1	3	2	3	1	0	1	1	1	1	3	0	0	1	0	1	2	1	2	0	2	0	0	1
sp|Q96RQ1|ERGI2_HUMAN	sp|Q96RQ1|ERGI2_HUMAN	25	25	25	sp|Q96RQ1|ERGI2_HUMAN Endoplasmic reticulum-Golgi intermediate compartment protein 2 OS=Homo sapiens OX=9606 GN=ERGIC2 PE=1 SV=2	1	25	25	25	1	0	0	1	0	1	0	0	0	1	0	2	0	1	0	0	1	1	2	3	1	0	0	0	1	1	2	0	1	0	0	1	0	1	0	1	0	1	1	0
sp|Q96RP9|EFGM_HUMAN	sp|Q96RP9|EFGM_HUMAN	98	98	98	sp|Q96RP9|EFGM_HUMAN Elongation factor G, mitochondrial OS=Homo sapiens OX=9606 GN=GFM1 PE=1 SV=2	1	98	98	98	1	0	0	2	5	1	3	0	5	0	4	3	2	4	2	1	2	2	1	11	24	14	3	4	1	4	5	2	0	2	5	0	2	2	3	1	4	0	0	1
sp|Q96RK0|CIC_HUMAN	sp|Q96RK0|CIC_HUMAN	95	95	95	sp|Q96RK0|CIC_HUMAN Protein capicua homolog OS=Homo sapiens OX=9606 GN=CIC PE=1 SV=2	1	95	95	95	0	1	1	3	2	3	3	3	2	0	5	3	4	2	4	4	3	2	2	3	5	0	3	2	0	2	2	1	2	1	2	2	3	1	2	2	1	3	1	1
sp|Q96RG2|PASK_HUMAN	sp|Q96RG2|PASK_HUMAN	79	79	79	sp|Q96RG2|PASK_HUMAN PAS domain-containing serine/threonine-protein kinase OS=Homo sapiens OX=9606 GN=PASK PE=1 SV=3	1	79	79	79	1	1	0	2	2	3	3	3	3	5	11	3	6	2	2	2	1	3	1	1	1	2	2	5	1	1	1	1	3	4	3	2	0	1	2	0	2	1	2	2
sp|Q96RF0|SNX18_HUMAN	sp|Q96RF0|SNX18_HUMAN	48	48	48	sp|Q96RF0|SNX18_HUMAN Sorting nexin-18 OS=Homo sapiens OX=9606 GN=SNX18 PE=1 SV=2	1	48	48	48	0	0	0	2	2	2	0	0	3	4	2	2	0	0	1	2	2	1	0	0	1	1	2	3	2	1	0	0	0	0	1	0	0	0	0	0	2	1	1	0
sp|Q96RE7|NACC1_HUMAN	sp|Q96RE7|NACC1_HUMAN	57	57	56	sp|Q96RE7|NACC1_HUMAN Nucleus accumbens-associated protein 1 OS=Homo sapiens OX=9606 GN=NACC1 PE=1 SV=1	1	57	57	56	0	0	0	2	4	6	2	5	2	4	5	5	1	1	4	2	2	1	0	1	2	0	0	1	3	4	1	1	3	1	1	1	0	2	0	1	0	0	1	0
sp|Q96R05|RET7_HUMAN	sp|Q96R05|RET7_HUMAN	21	21	21	sp|Q96R05|RET7_HUMAN Retinoid-binding protein 7 OS=Homo sapiens OX=9606 GN=RBP7 PE=1 SV=1	1	21	21	21	0	0	0	0	0	0	0	1	0	0	0	0	0	1	0	0	3	1	0	0	0	0	2	1	3	0	0	0	1	1	3	2	1	1	0	1	0	0	0	1
sp|Q96QU8|XPO6_HUMAN	sp|Q96QU8|XPO6_HUMAN	101	101	101	sp|Q96QU8|XPO6_HUMAN Exportin-6 OS=Homo sapiens OX=9606 GN=XPO6 PE=1 SV=1	1	101	101	101	4	0	1	0	1	5	2	1	3	3	6	2	7	2	5	3	3	4	1	4	1	0	1	3	5	5	3	0	3	2	4	1	0	4	3	0	2	1	0	1
sp|Q96QT6|PHF12_HUMAN	sp|Q96QT6|PHF12_HUMAN	59	59	59	sp|Q96QT6|PHF12_HUMAN PHD finger protein 12 OS=Homo sapiens OX=9606 GN=PHF12 PE=1 SV=2	1	59	59	59	1	1	0	2	4	1	1	0	2	4	2	1	2	2	2	0	3	3	3	0	2	0	0	0	2	2	0	1	0	1	2	0	1	0	1	1	1	0	1	0
sp|Q96QR8|PURB_HUMAN	sp|Q96QR8|PURB_HUMAN	49	49	39	sp|Q96QR8|PURB_HUMAN Transcriptional activator protein Pur-beta OS=Homo sapiens OX=9606 GN=PURB PE=1 SV=3	1	49	49	39	3	0	1	4	4	3	3	1	1	4	8	5	5	5	2	1	1	1	2	1	2	1	0	1	1	2	4	1	1	4	3	2	2	2	4	2	6	3	3	2
sp|Q96QK8|SIM14_HUMAN	sp|Q96QK8|SIM14_HUMAN	8	8	8	sp|Q96QK8|SIM14_HUMAN Small integral membrane protein 14 OS=Homo sapiens OX=9606 GN=SMIM14 PE=1 SV=1	1	8	8	8	0	0	0	0	1	1	1	2	0	1	0	0	0	1	0	0	1	1	0	1	0	0	0	0	0	0	0	0	0	0	1	0	0	0	0	0	0	0	1	0
sp|Q96QK1|VPS35_HUMAN	sp|Q96QK1|VPS35_HUMAN	98	98	98	sp|Q96QK1|VPS35_HUMAN Vacuolar protein sorting-associated protein 35 OS=Homo sapiens OX=9606 GN=VPS35 PE=1 SV=2	1	98	98	98	1	1	2	9	6	5	3	2	4	8	8	13	24	30	28	12	5	3	2	3	2	1	4	2	1	1	3	3	0	3	0	5	5	3	3	1	4	3	1	1
sp|Q96QG7|MTMR9_HUMAN	sp|Q96QG7|MTMR9_HUMAN	47	46	46	sp|Q96QG7|MTMR9_HUMAN Myotubularin-related protein 9 OS=Homo sapiens OX=9606 GN=MTMR9 PE=1 SV=1	1	47	46	46	1	1	0	2	0	1	2	1	2	1	1	4	1	2	2	2	6	4	1	2	0	0	0	1	2	2	1	0	0	1	1	0	0	0	2	1	0	1	0	2
sp|Q96QF0|RAB3I_HUMAN	sp|Q96QF0|RAB3I_HUMAN	48	48	45	sp|Q96QF0|RAB3I_HUMAN Rab-3A-interacting protein OS=Homo sapiens OX=9606 GN=RAB3IP PE=1 SV=1	1	48	48	45	0	0	0	0	0	0	0	3	1	4	3	4	1	0	1	1	1	2	0	1	1	0	2	2	0	0	3	2	1	2	1	1	1	1	2	0	1	1	1	2
sp|Q96QD9|UIF_HUMAN	sp|Q96QD9|UIF_HUMAN	41	41	41	sp|Q96QD9|UIF_HUMAN UAP56-interacting factor OS=Homo sapiens OX=9606 GN=FYTTD1 PE=1 SV=3	1	41	41	41	0	2	0	3	1	0	0	1	1	1	0	1	1	1	1	0	0	2	1	0	3	0	0	0	0	0	1	0	0	1	0	3	0	0	0	0	1	1	0	0
sp|Q96QD8|S38A2_HUMAN	sp|Q96QD8|S38A2_HUMAN	11	11	11	sp|Q96QD8|S38A2_HUMAN Sodium-coupled neutral amino acid transporter 2 OS=Homo sapiens OX=9606 GN=SLC38A2 PE=1 SV=2	1	11	11	11	1	0	2	4	4	3	1	0	0	1	0	0	0	2	0	1	1	2	0	1	1	0	0	2	0	0	0	0	0	0	1	2	2	1	0	2	2	1	1	0
sp|Q96Q11|TRNT1_HUMAN	sp|Q96Q11|TRNT1_HUMAN	63	63	63	sp|Q96Q11|TRNT1_HUMAN CCA tRNA nucleotidyltransferase 1, mitochondrial OS=Homo sapiens OX=9606 GN=TRNT1 PE=1 SV=2	1	63	63	63	0	1	0	1	0	2	0	1	0	2	2	1	2	0	4	12	18	11	4	1	2	2	4	1	2	2	1	2	4	1	2	4	3	2	0	0	2	0	2	2
sp|Q96Q05|TPPC9_HUMAN	sp|Q96Q05|TPPC9_HUMAN	94	94	93	sp|Q96Q05|TPPC9_HUMAN Trafficking protein particle complex subunit 9 OS=Homo sapiens OX=9606 GN=TRAPPC9 PE=1 SV=2	1	94	94	93	0	0	0	7	4	3	4	7	2	4	2	5	1	2	1	1	0	6	3	3	0	0	0	3	4	1	0	0	3	3	1	3	4	3	7	0	2	3	1	1
sp|Q96PZ0|PUS7_HUMAN	sp|Q96PZ0|PUS7_HUMAN	88	88	88	sp|Q96PZ0|PUS7_HUMAN Pseudouridylate synthase 7 homolog OS=Homo sapiens OX=9606 GN=PUS7 PE=1 SV=2	1	88	88	88	2	1	0	1	0	1	5	1	2	11	16	23	28	10	5	9	7	3	4	4	0	1	2	2	3	4	2	2	1	1	4	1	1	0	1	0	0	2	1	1
sp|Q96PU8|QKI_HUMAN	sp|Q96PU8|QKI_HUMAN	39	39	39	sp|Q96PU8|QKI_HUMAN Protein quaking OS=Homo sapiens OX=9606 GN=QKI PE=1 SV=1	1	39	39	39	0	0	0	0	2	1	0	1	0	0	1	2	0	0	1	2	2	1	0	1	1	1	1	0	1	0	0	0	0	1	1	3	0	1	2	1	0	0	2	2
sp|Q96PU5|NED4L_HUMAN	sp|Q96PU5|NED4L_HUMAN	112	100	99	sp|Q96PU5|NED4L_HUMAN E3 ubiquitin-protein ligase NEDD4-like OS=Homo sapiens OX=9606 GN=NEDD4L PE=1 SV=2	1	112	100	99	4	1	0	5	2	4	2	4	4	5	6	5	5	14	11	10	3	3	4	3	3	2	4	4	2	2	1	0	0	3	1	2	2	1	4	0	0	1	1	1
sp|Q96PP9|GBP4_HUMAN	sp|Q96PP9|GBP4_HUMAN	84	84	73	sp|Q96PP9|GBP4_HUMAN Guanylate-binding protein 4 OS=Homo sapiens OX=9606 GN=GBP4 PE=1 SV=2	1	84	84	73	1	0	0	3	1	2	0	4	4	4	1	4	1	1	1	3	1	5	10	0	1	1	3	2	2	2	2	0	0	4	0	2	0	2	2	0	3	4	0	2
sp|Q96PM5|ZN363_HUMAN	sp|Q96PM5|ZN363_HUMAN	49	49	49	sp|Q96PM5|ZN363_HUMAN RING finger and CHY zinc finger domain-containing protein 1 OS=Homo sapiens OX=9606 GN=RCHY1 PE=1 SV=1	1	49	49	49	0	0	1	2	4	1	3	1	1	0	0	1	3	3	1	0	8	3	0	1	3	5	1	2	2	1	1	2	2	0	3	1	3	0	1	0	1	2	1	1
sp|Q96PK6|RBM14_HUMAN	sp|Q96PK6|RBM14_HUMAN	46	46	46	sp|Q96PK6|RBM14_HUMAN RNA-binding protein 14 OS=Homo sapiens OX=9606 GN=RBM14 PE=1 SV=2	1	46	46	46	1	1	1	5	3	4	1	1	0	1	0	1	0	2	2	1	1	5	3	2	0	0	0	1	1	2	2	0	1	1	1	1	1	2	1	3	1	2	0	1
sp|Q96PE7|MCEE_HUMAN	sp|Q96PE7|MCEE_HUMAN	13	13	13	sp|Q96PE7|MCEE_HUMAN Methylmalonyl-CoA epimerase, mitochondrial OS=Homo sapiens OX=9606 GN=MCEE PE=1 SV=1	1	13	13	13	0	0	0	0	0	0	0	0	0	1	1	1	1	0	1	0	0	0	0	0	0	0	0	0	0	0	1	1	2	0	1	2	1	0	0	1	0	0	0	0
sp|Q96PE3|INP4A_HUMAN	sp|Q96PE3|INP4A_HUMAN	97	97	97	sp|Q96PE3|INP4A_HUMAN Inositol polyphosphate-4-phosphatase type I A OS=Homo sapiens OX=9606 GN=INPP4A PE=1 SV=1	1	97	97	97	1	1	1	5	2	2	2	3	3	4	7	3	3	3	4	3	3	4	3	1	4	2	3	2	1	3	3	0	5	3	2	2	0	2	5	1	2	3	4	3
sp|Q96PC5|MIA2_HUMAN	sp|Q96PC5|MIA2_HUMAN	150	150	107	sp|Q96PC5|MIA2_HUMAN Melanoma inhibitory activity protein 2 OS=Homo sapiens OX=9606 GN=MIA2 PE=1 SV=4	1	150	150	107	1	3	0	4	5	5	4	3	4	10	4	7	4	5	4	4	5	7	4	0	5	4	1	3	10	5	8	5	1	5	2	5	2	6	2	1	3	2	2	3
sp|Q96P70|IPO9_HUMAN	sp|Q96P70|IPO9_HUMAN	62	62	62	sp|Q96P70|IPO9_HUMAN Importin-9 OS=Homo sapiens OX=9606 GN=IPO9 PE=1 SV=3	1	62	62	62	0	0	1	3	9	4	2	0	0	3	2	4	2	2	1	3	1	0	1	1	3	0	1	0	1	2	1	0	1	1	0	5	2	3	3	1	3	7	0	1
sp|Q96P63|SPB12_HUMAN	sp|Q96P63|SPB12_HUMAN	43	43	43	sp|Q96P63|SPB12_HUMAN Serpin B12 OS=Homo sapiens OX=9606 GN=SERPINB12 PE=1 SV=1	1	43	43	43	3	1	0	2	3	2	3	0	0	1	1	2	0	0	1	0	1	0	2	0	1	4	1	2	1	1	0	0	2	0	0	0	1	0	1	0	0	6	1	2
sp|Q96P48|ARAP1_HUMAN	sp|Q96P48|ARAP1_HUMAN	147	147	147	sp|Q96P48|ARAP1_HUMAN Arf-GAP with Rho-GAP domain, ANK repeat and PH domain-containing protein 1 OS=Homo sapiens OX=9606 GN=ARAP1 PE=1 SV=3	1	147	147	147	4	1	1	2	4	6	3	3	7	7	6	6	4	4	8	2	4	3	3	3	5	7	5	4	5	5	2	1	6	3	5	2	1	4	2	4	5	4	3	2
sp|Q96P47|AGAP3_HUMAN	sp|Q96P47|AGAP3_HUMAN	53	39	39	sp|Q96P47|AGAP3_HUMAN Arf-GAP with GTPase, ANK repeat and PH domain-containing protein 3 OS=Homo sapiens OX=9606 GN=AGAP3 PE=1 SV=2	1	53	39	39	0	0	2	5	6	2	0	1	1	5	1	2	0	1	3	4	1	1	3	1	2	2	0	0	1	0	2	2	5	1	0	0	1	1	1	3	1	0	1	0
sp|Q96P16|RPR1A_HUMAN	sp|Q96P16|RPR1A_HUMAN	36	32	32	sp|Q96P16|RPR1A_HUMAN Regulation of nuclear pre-mRNA domain-containing protein 1A OS=Homo sapiens OX=9606 GN=RPRD1A PE=1 SV=1	1	36	32	32	1	0	0	0	1	0	0	2	1	2	1	2	1	2	3	5	2	2	0	1	1	0	2	0	0	1	0	0	1	1	2	3	2	1	1	1	0	1	1	1
sp|Q96P11|NSUN5_HUMAN	sp|Q96P11|NSUN5_HUMAN	41	41	35	sp|Q96P11|NSUN5_HUMAN 28S rRNA (cytosine-C(5))-methyltransferase OS=Homo sapiens OX=9606 GN=NSUN5 PE=1 SV=2	1	41	41	35	1	0	0	6	4	3	0	3	1	0	1	0	3	0	1	1	0	3	2	1	0	0	0	3	0	1	2	0	0	2	0	0	1	0	0	0	2	1	0	0
sp|Q96NY8|NECT4_HUMAN	sp|Q96NY8|NECT4_HUMAN	35	35	35	sp|Q96NY8|NECT4_HUMAN Nectin-4 OS=Homo sapiens OX=9606 GN=NECTIN4 PE=1 SV=1	1	35	35	35	1	0	0	4	0	1	1	0	1	1	1	0	1	0	2	2	0	0	2	4	1	1	0	0	2	0	2	0	0	0	0	0	2	1	0	0	1	1	0	0
sp|Q96NY7|CLIC6_HUMAN	sp|Q96NY7|CLIC6_HUMAN	59	59	58	sp|Q96NY7|CLIC6_HUMAN Chloride intracellular channel protein 6 OS=Homo sapiens OX=9606 GN=CLIC6 PE=2 SV=3	1	59	59	58	3	2	0	5	1	1	2	4	2	4	1	2	3	2	2	2	1	1	2	2	1	4	4	3	3	0	2	1	3	2	3	0	0	4	1	0	0	0	1	1
sp|Q96NT0|CC115_HUMAN	sp|Q96NT0|CC115_HUMAN	14	14	14	sp|Q96NT0|CC115_HUMAN Coiled-coil domain-containing protein 115 OS=Homo sapiens OX=9606 GN=CCDC115 PE=1 SV=1	1	14	14	14	0	0	1	0	2	0	0	0	2	0	0	1	0	0	0	1	0	1	0	1	0	0	1	1	3	0	0	2	0	2	1	0	0	0	0	0	0	1	0	0
sp|Q96NL8|CH037_HUMAN	sp|Q96NL8|CH037_HUMAN	27	27	27	sp|Q96NL8|CH037_HUMAN Protein C8orf37 OS=Homo sapiens OX=9606 GN=C8orf37 PE=1 SV=1	1	27	27	27	0	1	0	0	1	0	2	0	1	0	0	0	0	0	0	0	2	1	2	2	0	3	1	1	1	2	2	0	0	0	0	0	0	0	1	1	1	1	1	0
sp|Q96NB2|SFXN2_HUMAN	sp|Q96NB2|SFXN2_HUMAN	30	30	30	sp|Q96NB2|SFXN2_HUMAN Sideroflexin-2 OS=Homo sapiens OX=9606 GN=SFXN2 PE=1 SV=2	1	30	30	30	1	0	0	0	2	1	0	1	2	0	1	1	1	1	3	2	0	0	0	0	1	0	0	1	3	1	0	3	1	1	0	0	0	0	0	0	0	2	1	0
sp|Q96NA2|RILP_HUMAN	sp|Q96NA2|RILP_HUMAN	50	50	50	sp|Q96NA2|RILP_HUMAN Rab-interacting lysosomal protein OS=Homo sapiens OX=9606 GN=RILP PE=1 SV=1	1	50	50	50	0	0	0	1	2	2	1	0	1	3	1	2	2	2	2	6	2	0	0	0	1	1	0	0	1	1	1	0	1	1	1	1	0	0	0	2	1	1	0	0
sp|Q96N66|MBOA7_HUMAN	sp|Q96N66|MBOA7_HUMAN	44	44	44	sp|Q96N66|MBOA7_HUMAN Lysophospholipid acyltransferase 7 OS=Homo sapiens OX=9606 GN=MBOAT7 PE=1 SV=2	1	44	44	44	1	0	0	2	2	0	1	2	2	2	1	1	1	2	3	0	2	0	0	2	0	0	2	3	0	1	3	3	2	1	1	1	1	1	1	0	5	1	1	1
sp|Q96MX6|DAA10_HUMAN	sp|Q96MX6|DAA10_HUMAN	44	44	44	sp|Q96MX6|DAA10_HUMAN Dynein axonemal assembly factor 10 OS=Homo sapiens OX=9606 GN=DNAAF10 PE=1 SV=1	1	44	44	44	0	0	0	3	0	1	0	0	1	4	1	2	0	0	1	0	0	1	0	2	0	2	1	2	1	1	0	1	1	1	1	1	2	1	0	0	0	1	1	1
sp|Q96MW5|COG8_HUMAN	sp|Q96MW5|COG8_HUMAN	45	45	45	sp|Q96MW5|COG8_HUMAN Conserved oligomeric Golgi complex subunit 8 OS=Homo sapiens OX=9606 GN=COG8 PE=1 SV=2	1	45	45	45	1	0	2	1	2	1	2	2	0	1	2	1	2	1	2	2	1	2	1	0	0	0	0	3	2	1	3	0	0	1	1	3	5	0	0	1	1	1	0	0
sp|Q96MW1|CCD43_HUMAN	sp|Q96MW1|CCD43_HUMAN	24	24	24	sp|Q96MW1|CCD43_HUMAN Coiled-coil domain-containing protein 43 OS=Homo sapiens OX=9606 GN=CCDC43 PE=1 SV=2	1	24	24	24	0	0	0	1	0	1	0	1	1	0	1	0	0	1	0	0	1	5	7	3	2	1	0	1	1	0	1	1	0	0	1	3	2	0	0	1	0	0	0	0
sp|Q96MG7|NSE3_HUMAN	sp|Q96MG7|NSE3_HUMAN	48	48	48	sp|Q96MG7|NSE3_HUMAN Non-structural maintenance of chromosomes element 3 homolog OS=Homo sapiens OX=9606 GN=NSMCE3 PE=1 SV=1	1	48	48	48	0	2	0	0	0	0	1	3	4	1	2	3	2	0	0	1	2	1	1	2	2	1	1	1	1	0	1	0	1	1	1	0	0	2	0	1	2	0	1	0
sp|Q96ME1|FXL18_HUMAN	sp|Q96ME1|FXL18_HUMAN	70	70	70	sp|Q96ME1|FXL18_HUMAN F-box/LRR-repeat protein 18 OS=Homo sapiens OX=9606 GN=FBXL18 PE=1 SV=2	1	70	70	70	0	0	0	1	1	0	2	0	1	3	1	1	1	0	5	2	1	2	5	4	7	5	0	4	0	1	2	1	2	1	1	1	2	1	1	0	2	1	2	0
sp|Q96M96|FGD4_HUMAN	sp|Q96M96|FGD4_HUMAN	99	99	98	sp|Q96M96|FGD4_HUMAN FYVE, RhoGEF and PH domain-containing protein 4 OS=Homo sapiens OX=9606 GN=FGD4 PE=1 SV=2	1	99	99	98	2	1	0	3	0	2	4	3	2	2	0	4	2	5	2	1	2	0	5	7	4	2	2	2	3	1	4	2	5	0	0	1	4	2	5	0	1	1	1	2
sp|Q96M27|PRRC1_HUMAN	sp|Q96M27|PRRC1_HUMAN	25	25	25	sp|Q96M27|PRRC1_HUMAN Protein PRRC1 OS=Homo sapiens OX=9606 GN=PRRC1 PE=1 SV=1	1	25	25	25	1	0	0	0	1	0	0	2	4	7	4	2	4	3	1	4	2	2	1	0	0	0	0	1	2	0	0	0	3	0	2	4	4	2	1	0	2	2	1	0
sp|Q96LZ3|CANB2_HUMAN	sp|Q96LZ3|CANB2_HUMAN	25	25	24	sp|Q96LZ3|CANB2_HUMAN Calcineurin subunit B type 2 OS=Homo sapiens OX=9606 GN=PPP3R2 PE=1 SV=3	1	25	25	24	1	0	0	1	0	0	0	1	1	2	3	3	1	1	2	2	3	2	1	0	1	0	0	1	0	1	1	0	1	1	0	0	0	1	0	0	1	1	2	1
sp|Q96LR5|UB2E2_HUMAN	sp|Q96LR5|UB2E2_HUMAN	15	9	9	sp|Q96LR5|UB2E2_HUMAN Ubiquitin-conjugating enzyme E2 E2 OS=Homo sapiens OX=9606 GN=UBE2E2 PE=1 SV=1	1	15	9	9	2	0	0	2	3	3	2	2	2	0	1	0	0	1	0	1	1	2	0	0	1	4	3	3	3	2	2	1	0	2	1	1	0	2	1	0	0	1	0	0
sp|Q96LD8|SENP8_HUMAN	sp|Q96LD8|SENP8_HUMAN	14	14	14	sp|Q96LD8|SENP8_HUMAN Sentrin-specific protease 8 OS=Homo sapiens OX=9606 GN=SENP8 PE=1 SV=1	1	14	14	14	0	0	0	0	0	0	0	0	1	1	0	0	0	1	0	1	1	0	0	1	0	0	0	1	0	0	1	3	6	3	0	1	0	1	0	0	0	1	0	0
sp|Q96LD4|TRI47_HUMAN	sp|Q96LD4|TRI47_HUMAN	54	54	54	sp|Q96LD4|TRI47_HUMAN E3 ubiquitin-protein ligase TRIM47 OS=Homo sapiens OX=9606 GN=TRIM47 PE=1 SV=2	1	54	54	54	1	0	0	1	1	0	1	2	5	2	2	0	3	2	1	1	4	4	2	1	0	2	0	1	1	1	2	0	1	1	0	1	3	2	1	1	1	1	1	0
sp|Q96LB3|IFT74_HUMAN	sp|Q96LB3|IFT74_HUMAN	83	83	83	sp|Q96LB3|IFT74_HUMAN Intraflagellar transport protein 74 homolog OS=Homo sapiens OX=9606 GN=IFT74 PE=1 SV=1	1	83	83	83	0	0	0	3	4	1	2	1	1	3	3	3	1	1	2	0	3	1	4	2	2	1	1	1	3	1	0	1	1	1	2	1	0	3	0	2	0	0	3	1
sp|Q96LA8|ANM6_HUMAN	sp|Q96LA8|ANM6_HUMAN	35	35	35	sp|Q96LA8|ANM6_HUMAN Protein arginine N-methyltransferase 6 OS=Homo sapiens OX=9606 GN=PRMT6 PE=1 SV=1	1	35	35	35	0	0	0	0	2	1	3	2	3	3	2	1	11	11	7	8	3	2	3	1	1	2	1	0	2	0	0	0	1	2	2	1	1	0	3	0	0	0	0	0
sp|Q96L92|SNX27_HUMAN	sp|Q96L92|SNX27_HUMAN	59	59	58	sp|Q96L92|SNX27_HUMAN Sorting nexin-27 OS=Homo sapiens OX=9606 GN=SNX27 PE=1 SV=2	1	59	59	58	2	1	0	5	0	2	0	2	2	3	3	4	0	1	1	1	0	0	1	9	11	7	4	6	3	3	1	0	4	5	5	6	3	5	1	0	1	3	0	3
sp|Q96L21|RL10L_HUMAN	sp|Q96L21|RL10L_HUMAN	44	44	18	sp|Q96L21|RL10L_HUMAN 60S ribosomal protein L10-like OS=Homo sapiens OX=9606 GN=RPL10L PE=1 SV=3	1	44	44	18	0	0	0	5	2	2	0	0	2	3	2	1	1	1	0	0	0	1	2	1	0	2	1	0	2	1	1	0	0	0	0	0	2	0	1	0	0	1	2	0
sp|Q96KX1|CD036_HUMAN	sp|Q96KX1|CD036_HUMAN	12	12	12	sp|Q96KX1|CD036_HUMAN Uncharacterized protein C4orf36 OS=Homo sapiens OX=9606 GN=C4orf36 PE=4 SV=2	1	12	12	12	0	0	0	1	1	1	1	1	0	0	0	0	0	0	2	2	0	1	0	1	0	0	1	1	1	1	1	1	1	2	1	0	0	0	1	0	3	1	0	1
sp|Q96KR1|ZFR_HUMAN	sp|Q96KR1|ZFR_HUMAN	116	115	113	sp|Q96KR1|ZFR_HUMAN Zinc finger RNA-binding protein OS=Homo sapiens OX=9606 GN=ZFR PE=1 SV=2	1	116	115	113	0	1	2	10	9	5	10	3	6	7	4	2	2	5	4	7	5	3	5	3	2	2	2	0	3	2	2	2	5	4	4	4	5	4	7	5	8	3	3	3
sp|Q96KQ7|EHMT2_HUMAN	sp|Q96KQ7|EHMT2_HUMAN	100	100	98	sp|Q96KQ7|EHMT2_HUMAN Histone-lysine N-methyltransferase EHMT2 OS=Homo sapiens OX=9606 GN=EHMT2 PE=1 SV=3	1	100	100	98	4	1	1	5	2	3	7	0	3	1	2	3	1	3	4	3	4	5	1	0	1	5	5	3	1	1	2	1	4	3	3	1	3	1	1	2	3	4	3	2
sp|Q96KQ4|ASPP1_HUMAN	sp|Q96KQ4|ASPP1_HUMAN	92	92	89	sp|Q96KQ4|ASPP1_HUMAN Apoptosis-stimulating of p53 protein 1 OS=Homo sapiens OX=9606 GN=PPP1R13B PE=1 SV=3	1	92	92	89	2	0	1	5	2	2	2	4	1	2	5	4	3	6	4	3	5	7	0	4	1	5	2	5	4	3	5	3	4	1	3	2	3	2	2	1	3	0	2	1
sp|Q96KP4|CNDP2_HUMAN	sp|Q96KP4|CNDP2_HUMAN	59	59	59	sp|Q96KP4|CNDP2_HUMAN Cytosolic non-specific dipeptidase OS=Homo sapiens OX=9606 GN=CNDP2 PE=1 SV=2	1	59	59	59	0	0	0	1	2	0	0	3	1	3	3	0	1	1	3	2	4	7	17	11	15	6	5	7	2	4	2	1	2	1	1	1	3	2	4	0	4	3	1	2
sp|Q96KN1|LRAT2_HUMAN	sp|Q96KN1|LRAT2_HUMAN	31	31	31	sp|Q96KN1|LRAT2_HUMAN Protein LRATD2 OS=Homo sapiens OX=9606 GN=LRATD2 PE=1 SV=1	1	31	31	31	0	0	0	0	3	2	0	0	1	3	0	1	2	2	1	2	1	0	0	1	1	1	1	1	1	0	1	0	2	3	0	1	2	2	0	3	0	2	2	2
sp|Q96KG9|SCYL1_HUMAN	sp|Q96KG9|SCYL1_HUMAN	74	74	74	sp|Q96KG9|SCYL1_HUMAN N-terminal kinase-like protein OS=Homo sapiens OX=9606 GN=SCYL1 PE=1 SV=1	1	74	74	74	3	0	1	3	3	3	1	3	2	0	5	2	5	2	2	2	1	2	0	0	1	3	1	3	6	1	2	0	4	4	1	1	5	1	2	1	2	3	1	2
sp|Q96KC8|DNJC1_HUMAN	sp|Q96KC8|DNJC1_HUMAN	58	58	58	sp|Q96KC8|DNJC1_HUMAN DnaJ homolog subfamily C member 1 OS=Homo sapiens OX=9606 GN=DNAJC1 PE=1 SV=1	1	58	58	58	0	2	0	0	2	4	1	2	2	1	1	0	1	2	1	3	1	0	2	3	1	0	1	1	1	2	0	3	2	2	1	6	1	1	1	0	0	2	1	1
sp|Q96KB5|TOPK_HUMAN	sp|Q96KB5|TOPK_HUMAN	33	33	33	sp|Q96KB5|TOPK_HUMAN Lymphokine-activated killer T-cell-originated protein kinase OS=Homo sapiens OX=9606 GN=PBK PE=1 SV=3	1	33	33	33	1	0	0	1	1	0	0	0	0	2	0	1	0	2	1	0	0	1	0	1	0	0	11	9	0	1	0	0	1	1	2	1	4	0	0	0	0	1	0	1
sp|Q96KA5|CLP1L_HUMAN	sp|Q96KA5|CLP1L_HUMAN	40	40	40	sp|Q96KA5|CLP1L_HUMAN Cleft lip and palate transmembrane protein 1-like protein OS=Homo sapiens OX=9606 GN=CLPTM1L PE=1 SV=1	1	40	40	40	0	0	0	0	2	3	1	1	1	1	1	2	2	1	1	2	2	3	2	0	0	1	2	0	2	0	0	0	0	0	2	0	0	0	1	0	2	0	1	0
sp|Q96K76|UBP47_HUMAN	sp|Q96K76|UBP47_HUMAN	177	177	177	sp|Q96K76|UBP47_HUMAN Ubiquitin carboxyl-terminal hydrolase 47 OS=Homo sapiens OX=9606 GN=USP47 PE=1 SV=3	1	177	177	177	5	2	4	3	7	4	7	11	17	37	40	15	7	5	4	2	6	6	2	4	6	6	2	4	4	6	6	2	6	3	7	3	5	2	1	2	5	4	5	7
sp|Q96K49|TM87B_HUMAN	sp|Q96K49|TM87B_HUMAN	55	54	54	sp|Q96K49|TM87B_HUMAN Transmembrane protein 87B OS=Homo sapiens OX=9606 GN=TMEM87B PE=1 SV=1	1	55	54	54	4	1	2	4	4	1	2	0	2	1	1	1	0	4	2	2	3	2	2	1	1	1	3	1	1	0	0	0	4	3	0	2	1	1	2	0	1	0	0	1
sp|Q96K37|S35E1_HUMAN	sp|Q96K37|S35E1_HUMAN	21	21	21	sp|Q96K37|S35E1_HUMAN Solute carrier family 35 member E1 OS=Homo sapiens OX=9606 GN=SLC35E1 PE=1 SV=2	1	21	21	21	0	0	1	2	1	0	1	0	0	0	1	1	0	0	0	1	0	1	1	1	0	1	0	0	0	1	0	0	1	0	1	1	0	0	0	1	1	0	0	0
sp|Q96K21|ANCHR_HUMAN	sp|Q96K21|ANCHR_HUMAN	75	74	74	sp|Q96K21|ANCHR_HUMAN Abscission/NoCut checkpoint regulator OS=Homo sapiens OX=9606 GN=ZFYVE19 PE=1 SV=3	1	75	74	74	0	2	2	2	1	1	1	0	2	2	5	2	3	1	0	3	6	4	4	2	0	2	1	0	3	3	2	0	2	2	2	2	1	0	0	0	1	1	1	1
sp|Q96K17|BT3L4_HUMAN	sp|Q96K17|BT3L4_HUMAN	16	14	14	sp|Q96K17|BT3L4_HUMAN Transcription factor BTF3 homolog 4 OS=Homo sapiens OX=9606 GN=BTF3L4 PE=1 SV=1	1	16	14	14	0	0	0	1	0	0	0	1	0	1	0	0	1	1	4	5	2	0	1	1	1	0	0	2	3	2	2	0	1	0	0	1	1	1	0	1	0	0	0	0
sp|Q96JY6|PDLI2_HUMAN	sp|Q96JY6|PDLI2_HUMAN	49	49	49	sp|Q96JY6|PDLI2_HUMAN PDZ and LIM domain protein 2 OS=Homo sapiens OX=9606 GN=PDLIM2 PE=1 SV=1	1	49	49	49	0	1	0	0	2	1	1	0	1	1	1	0	0	0	2	2	2	1	2	1	1	3	6	5	1	4	3	0	2	4	3	0	0	2	1	1	2	0	0	0
sp|Q96JP5|ZFP91_HUMAN	sp|Q96JP5|ZFP91_HUMAN	80	80	74	sp|Q96JP5|ZFP91_HUMAN E3 ubiquitin-protein ligase ZFP91 OS=Homo sapiens OX=9606 GN=ZFP91 PE=1 SV=1	1	80	80	74	3	2	0	3	9	6	3	1	2	7	10	5	5	4	1	2	4	1	3	1	5	2	2	1	0	0	8	2	5	2	2	5	3	3	1	1	2	1	3	2
sp|Q96JK2|DCAF5_HUMAN	sp|Q96JK2|DCAF5_HUMAN	74	74	74	sp|Q96JK2|DCAF5_HUMAN DDB1- and CUL4-associated factor 5 OS=Homo sapiens OX=9606 GN=DCAF5 PE=1 SV=2	1	74	74	74	2	0	0	6	9	5	7	7	6	7	2	4	4	3	2	2	3	4	1	3	3	4	2	6	4	3	2	2	5	4	0	0	1	1	4	1	0	1	1	2
sp|Q96JJ7|TMX3_HUMAN	sp|Q96JJ7|TMX3_HUMAN	38	38	38	sp|Q96JJ7|TMX3_HUMAN Protein disulfide-isomerase TMX3 OS=Homo sapiens OX=9606 GN=TMX3 PE=1 SV=2	1	38	38	38	0	0	2	1	1	1	1	1	0	0	0	2	2	2	1	2	1	1	2	1	2	1	0	0	1	2	1	3	4	1	3	1	1	0	0	1	0	0	1	0
sp|Q96JH7|VCIP1_HUMAN	sp|Q96JH7|VCIP1_HUMAN	118	118	117	sp|Q96JH7|VCIP1_HUMAN Deubiquitinating protein VCPIP1 OS=Homo sapiens OX=9606 GN=VCPIP1 PE=1 SV=2	1	118	118	117	2	0	1	3	2	1	13	10	4	6	3	1	2	1	1	2	6	5	5	4	2	1	3	1	1	2	0	0	3	6	0	3	4	1	3	0	0	2	1	1
sp|Q96JG6|VPS50_HUMAN	sp|Q96JG6|VPS50_HUMAN	105	105	105	sp|Q96JG6|VPS50_HUMAN Syndetin OS=Homo sapiens OX=9606 GN=VPS50 PE=1 SV=3	1	105	105	105	3	2	2	4	10	2	4	4	0	3	5	4	2	4	7	2	4	6	2	4	2	1	3	2	3	3	1	1	4	3	0	4	6	2	0	3	5	3	4	4
sp|Q96JB5|CK5P3_HUMAN	sp|Q96JB5|CK5P3_HUMAN	49	49	49	sp|Q96JB5|CK5P3_HUMAN CDK5 regulatory subunit-associated protein 3 OS=Homo sapiens OX=9606 GN=CDK5RAP3 PE=1 SV=2	1	49	49	49	0	1	0	1	1	2	0	1	0	2	2	2	2	0	2	9	9	2	0	0	0	1	2	2	2	4	0	1	1	0	3	2	2	0	0	0	1	0	1	1
sp|Q96JB2|COG3_HUMAN	sp|Q96JB2|COG3_HUMAN	83	83	83	sp|Q96JB2|COG3_HUMAN Conserved oligomeric Golgi complex subunit 3 OS=Homo sapiens OX=9606 GN=COG3 PE=1 SV=3	1	83	83	83	1	1	0	2	2	5	5	5	3	2	4	1	1	2	3	8	1	2	3	1	2	7	1	1	3	1	2	2	0	1	1	1	1	1	2	2	1	2	0	1
sp|Q96J42|TXD15_HUMAN	sp|Q96J42|TXD15_HUMAN	23	23	23	sp|Q96J42|TXD15_HUMAN Thioredoxin domain-containing protein 15 OS=Homo sapiens OX=9606 GN=TXNDC15 PE=1 SV=1	1	23	23	23	0	0	0	1	2	2	0	0	0	2	0	1	0	1	1	0	0	0	1	0	1	2	1	2	1	2	0	0	1	0	1	0	3	1	0	0	2	0	1	0
sp|Q96J02|ITCH_HUMAN	sp|Q96J02|ITCH_HUMAN	105	99	91	sp|Q96J02|ITCH_HUMAN E3 ubiquitin-protein ligase Itchy homolog OS=Homo sapiens OX=9606 GN=ITCH PE=1 SV=2	1	105	99	91	0	3	2	3	2	5	2	3	1	2	1	1	6	4	5	5	2	2	4	2	2	2	5	5	3	4	5	3	4	8	3	2	0	3	3	0	3	1	3	3
sp|Q96J01|THOC3_HUMAN	sp|Q96J01|THOC3_HUMAN	43	43	43	sp|Q96J01|THOC3_HUMAN THO complex subunit 3 OS=Homo sapiens OX=9606 GN=THOC3 PE=1 SV=1	1	43	43	43	1	0	0	2	2	1	1	1	2	0	1	1	1	1	0	0	0	0	0	1	0	0	0	1	2	8	10	0	1	1	1	0	0	1	0	1	0	0	0	1
sp|Q96IZ6|MET2A_HUMAN	sp|Q96IZ6|MET2A_HUMAN	55	55	15	sp|Q96IZ6|MET2A_HUMAN tRNA N(3)-methylcytidine methyltransferase METTL2A OS=Homo sapiens OX=9606 GN=METTL2A PE=1 SV=5	1	55	55	15	0	1	0	0	2	3	1	2	1	1	1	3	3	2	3	2	3	2	2	9	5	6	4	4	1	2	2	0	2	0	1	3	0	1	0	1	0	2	0	1
sp|Q96IZ0|PAWR_HUMAN	sp|Q96IZ0|PAWR_HUMAN	41	41	41	sp|Q96IZ0|PAWR_HUMAN PRKC apoptosis WT1 regulator protein OS=Homo sapiens OX=9606 GN=PAWR PE=1 SV=1	1	41	41	41	2	0	0	2	1	1	1	2	2	1	3	12	10	7	10	8	9	5	2	3	2	5	2	5	2	3	4	1	0	4	3	8	4	1	5	3	4	2	2	4
sp|Q96IX5|ATPMK_HUMAN	sp|Q96IX5|ATPMK_HUMAN	4	4	4	sp|Q96IX5|ATPMK_HUMAN ATP synthase membrane subunit K, mitochondrial OS=Homo sapiens OX=9606 GN=ATP5MK PE=1 SV=1	1	4	4	4	0	0	0	2	1	0	0	0	0	0	0	0	0	1	1	0	0	0	0	0	0	0	0	0	0	0	0	0	0	0	0	0	1	1	0	0	1	1	0	0
sp|Q96IV0|NGLY1_HUMAN	sp|Q96IV0|NGLY1_HUMAN	92	92	92	sp|Q96IV0|NGLY1_HUMAN Peptide-N(4)-(N-acetyl-beta-glucosaminyl)asparagine amidase OS=Homo sapiens OX=9606 GN=NGLY1 PE=1 SV=1	1	92	92	92	2	4	1	1	7	1	3	1	4	2	1	4	7	4	5	5	0	5	4	3	5	4	5	6	2	2	3	2	4	5	1	2	1	3	3	2	0	4	2	4
sp|Q96IU4|ABHEB_HUMAN	sp|Q96IU4|ABHEB_HUMAN	13	13	13	sp|Q96IU4|ABHEB_HUMAN Protein ABHD14B OS=Homo sapiens OX=9606 GN=ABHD14B PE=1 SV=1	1	13	13	13	0	0	0	0	0	0	0	0	1	0	0	0	0	1	0	0	0	0	0	0	0	0	0	0	0	0	1	3	6	5	2	0	0	0	0	0	0	0	0	0
sp|Q96IR7|HPDL_HUMAN	sp|Q96IR7|HPDL_HUMAN	30	30	30	sp|Q96IR7|HPDL_HUMAN 4-hydroxyphenylpyruvate dioxygenase-like protein OS=Homo sapiens OX=9606 GN=HPDL PE=1 SV=1	1	30	30	30	0	0	0	0	0	0	0	1	0	0	1	0	1	2	0	0	1	0	0	0	0	0	1	0	1	0	2	0	9	11	4	1	1	1	0	0	0	0	0	1
sp|Q96IK1|BOD1_HUMAN	sp|Q96IK1|BOD1_HUMAN	23	21	18	sp|Q96IK1|BOD1_HUMAN Biorientation of chromosomes in cell division protein 1 OS=Homo sapiens OX=9606 GN=BOD1 PE=1 SV=2	1	23	21	18	0	0	0	0	1	0	0	0	1	1	2	1	0	0	0	0	0	1	0	1	0	0	3	3	1	2	3	0	1	1	0	1	2	1	0	0	2	1	0	2
sp|Q96IJ6|GMPPA_HUMAN	sp|Q96IJ6|GMPPA_HUMAN	40	40	40	sp|Q96IJ6|GMPPA_HUMAN Mannose-1-phosphate guanyltransferase alpha OS=Homo sapiens OX=9606 GN=GMPPA PE=1 SV=1	1	40	40	40	0	0	0	1	3	3	2	2	0	10	11	6	6	4	3	1	1	1	2	10	5	5	3	7	1	2	1	0	2	2	2	3	3	2	3	2	1	1	2	1
sp|Q96I99|SUCB2_HUMAN	sp|Q96I99|SUCB2_HUMAN	51	51	51	sp|Q96I99|SUCB2_HUMAN Succinate--CoA ligase [GDP-forming] subunit beta, mitochondrial OS=Homo sapiens OX=9606 GN=SUCLG2 PE=1 SV=2	1	51	51	51	1	0	3	1	2	0	2	1	1	0	0	1	2	1	1	1	0	1	1	4	2	14	20	19	6	5	3	0	2	3	2	2	1	1	2	2	1	2	2	0
sp|Q96I59|SYNM_HUMAN	sp|Q96I59|SYNM_HUMAN	53	53	53	sp|Q96I59|SYNM_HUMAN Probable asparagine--tRNA ligase, mitochondrial OS=Homo sapiens OX=9606 GN=NARS2 PE=1 SV=3	1	53	53	53	0	0	0	0	0	0	1	1	0	1	3	5	8	10	10	10	3	0	1	0	1	4	0	0	1	0	1	0	0	1	1	1	2	2	0	0	1	1	3	3
sp|Q96I51|RCC1L_HUMAN	sp|Q96I51|RCC1L_HUMAN	32	32	32	sp|Q96I51|RCC1L_HUMAN RCC1-like G exchanging factor-like protein OS=Homo sapiens OX=9606 GN=RCC1L PE=1 SV=2	1	32	32	32	0	2	0	0	3	1	0	1	0	1	1	1	0	0	1	3	1	0	0	1	2	0	1	3	1	0	6	1	3	3	0	2	0	0	1	0	1	0	1	1
sp|Q96I25|SPF45_HUMAN	sp|Q96I25|SPF45_HUMAN	62	62	62	sp|Q96I25|SPF45_HUMAN Splicing factor 45 OS=Homo sapiens OX=9606 GN=RBM17 PE=1 SV=1	1	62	62	62	0	4	0	3	3	0	2	3	3	2	2	2	4	0	4	4	3	1	3	1	1	3	2	2	2	2	2	0	1	1	1	2	3	2	3	3	0	1	1	0
sp|Q96I24|FUBP3_HUMAN	sp|Q96I24|FUBP3_HUMAN	55	50	50	sp|Q96I24|FUBP3_HUMAN Far upstream element-binding protein 3 OS=Homo sapiens OX=9606 GN=FUBP3 PE=1 SV=2	1	55	50	50	0	0	2	3	3	1	2	5	2	4	0	1	2	1	1	3	2	3	3	1	0	0	0	0	0	2	4	1	2	0	0	4	2	7	5	2	5	4	5	4
sp|Q96I15|SCLY_HUMAN	sp|Q96I15|SCLY_HUMAN	39	39	39	sp|Q96I15|SCLY_HUMAN Selenocysteine lyase OS=Homo sapiens OX=9606 GN=SCLY PE=1 SV=4	1	39	39	39	1	1	0	2	1	0	2	0	0	1	0	1	0	0	1	1	3	6	6	1	1	2	3	0	0	2	0	0	1	0	2	0	1	0	0	0	2	0	1	1
sp|Q96HY7|DHTK1_HUMAN	sp|Q96HY7|DHTK1_HUMAN	78	78	78	sp|Q96HY7|DHTK1_HUMAN Probable 2-oxoglutarate dehydrogenase E1 component DHKTD1, mitochondrial OS=Homo sapiens OX=9606 GN=DHTKD1 PE=1 SV=2	1	78	78	78	0	0	1	0	5	3	0	3	0	0	1	1	0	2	4	3	15	18	13	2	2	1	0	3	2	2	4	1	1	0	0	3	2	0	0	0	1	1	1	0
sp|Q96HY6|DDRGK_HUMAN	sp|Q96HY6|DDRGK_HUMAN	39	39	38	sp|Q96HY6|DDRGK_HUMAN DDRGK domain-containing protein 1 OS=Homo sapiens OX=9606 GN=DDRGK1 PE=1 SV=2	1	39	39	38	0	0	0	2	0	3	0	1	0	0	1	1	0	2	1	0	4	2	3	0	1	1	0	1	4	1	0	1	0	2	1	0	2	1	0	0	0	0	1	2
sp|Q96HW7|INT4_HUMAN	sp|Q96HW7|INT4_HUMAN	96	96	96	sp|Q96HW7|INT4_HUMAN Integrator complex subunit 4 OS=Homo sapiens OX=9606 GN=INTS4 PE=1 SV=2	1	96	96	96	1	1	1	1	3	1	5	7	3	2	1	2	5	10	2	1	3	0	1	2	2	4	3	4	1	4	4	3	3	3	3	5	5	2	2	0	2	1	0	3
sp|Q96HS1|PGAM5_HUMAN	sp|Q96HS1|PGAM5_HUMAN	46	46	46	sp|Q96HS1|PGAM5_HUMAN Serine/threonine-protein phosphatase PGAM5, mitochondrial OS=Homo sapiens OX=9606 GN=PGAM5 PE=1 SV=2	1	46	46	46	1	0	1	4	1	2	0	0	1	2	3	3	1	3	1	1	1	2	0	1	0	1	0	0	2	0	2	0	2	0	0	0	0	1	2	1	0	3	1	0
sp|Q96HR9|REEP6_HUMAN	sp|Q96HR9|REEP6_HUMAN	17	17	17	sp|Q96HR9|REEP6_HUMAN Receptor expression-enhancing protein 6 OS=Homo sapiens OX=9606 GN=REEP6 PE=1 SV=2	1	17	17	17	0	1	0	3	0	1	1	0	0	0	0	0	1	0	0	0	0	0	0	0	0	0	0	0	0	1	1	0	0	0	0	0	0	0	1	0	0	0	0	0
sp|Q96HR8|NAF1_HUMAN	sp|Q96HR8|NAF1_HUMAN	30	30	30	sp|Q96HR8|NAF1_HUMAN H/ACA ribonucleoprotein complex non-core subunit NAF1 OS=Homo sapiens OX=9606 GN=NAF1 PE=1 SV=2	1	30	30	30	1	0	0	1	2	1	0	1	0	0	1	1	0	1	0	2	1	0	0	2	0	2	2	0	0	0	0	0	0	2	1	1	0	1	0	0	0	0	0	1
sp|Q96HQ2|C2AIL_HUMAN	sp|Q96HQ2|C2AIL_HUMAN	17	17	17	sp|Q96HQ2|C2AIL_HUMAN CDKN2AIP N-terminal-like protein OS=Homo sapiens OX=9606 GN=CDKN2AIPNL PE=1 SV=1	1	17	17	17	0	0	0	0	0	0	1	0	0	1	2	3	3	2	2	2	2	2	0	0	0	0	0	0	1	0	0	0	1	0	0	0	0	0	0	0	0	0	0	0
sp|Q96HP4|OXND1_HUMAN	sp|Q96HP4|OXND1_HUMAN	42	42	42	sp|Q96HP4|OXND1_HUMAN Oxidoreductase NAD-binding domain-containing protein 1 OS=Homo sapiens OX=9606 GN=OXNAD1 PE=1 SV=1	1	42	42	42	0	0	0	1	2	0	1	0	0	0	0	1	3	2	1	1	3	3	1	1	3	0	2	0	1	2	0	1	7	7	5	0	0	0	2	2	0	1	0	0
sp|Q96HP0|DOCK6_HUMAN	sp|Q96HP0|DOCK6_HUMAN	203	203	192	sp|Q96HP0|DOCK6_HUMAN Dedicator of cytokinesis protein 6 OS=Homo sapiens OX=9606 GN=DOCK6 PE=1 SV=3	1	203	203	192	8	2	3	11	10	2	8	6	6	6	9	4	4	6	11	5	6	5	7	8	3	4	5	2	8	6	5	0	5	8	4	2	5	3	9	1	7	5	2	3
sp|Q96HN2|SAHH3_HUMAN	sp|Q96HN2|SAHH3_HUMAN	61	61	39	sp|Q96HN2|SAHH3_HUMAN Adenosylhomocysteinase 3 OS=Homo sapiens OX=9606 GN=AHCYL2 PE=1 SV=1	1	61	61	39	0	0	0	2	4	0	1	1	1	5	3	4	6	8	8	8	5	3	4	2	2	2	1	4	1	1	0	2	1	5	3	3	4	1	2	1	2	1	0	2
sp|Q96HJ9|FMC1_HUMAN	sp|Q96HJ9|FMC1_HUMAN	24	24	24	sp|Q96HJ9|FMC1_HUMAN Protein FMC1 homolog OS=Homo sapiens OX=9606 GN=FMC1 PE=1 SV=2	1	24	24	24	0	0	0	0	0	0	0	0	0	1	2	0	0	0	1	3	3	2	1	0	0	0	1	1	0	0	3	0	0	0	1	1	0	0	1	0	1	1	1	1
sp|Q96HE7|ERO1A_HUMAN	sp|Q96HE7|ERO1A_HUMAN	73	73	66	sp|Q96HE7|ERO1A_HUMAN ERO1-like protein alpha OS=Homo sapiens OX=9606 GN=ERO1A PE=1 SV=2	1	73	73	66	4	0	2	2	1	1	6	3	3	3	9	6	9	11	16	22	17	2	4	6	12	22	12	5	4	3	5	2	1	3	1	4	1	0	1	5	3	3	2	3
sp|Q96HC4|PDLI5_HUMAN	sp|Q96HC4|PDLI5_HUMAN	61	61	61	sp|Q96HC4|PDLI5_HUMAN PDZ and LIM domain protein 5 OS=Homo sapiens OX=9606 GN=PDLIM5 PE=1 SV=5	1	61	61	61	0	0	0	0	1	0	2	2	0	2	2	3	3	8	16	9	4	4	0	3	4	4	3	3	5	3	3	0	1	0	2	0	1	0	1	2	2	1	1	1
sp|Q96HA8|NTAQ1_HUMAN	sp|Q96HA8|NTAQ1_HUMAN	22	22	22	sp|Q96HA8|NTAQ1_HUMAN Protein N-terminal glutamine amidohydrolase OS=Homo sapiens OX=9606 GN=NTAQ1 PE=1 SV=2	1	22	22	22	0	0	0	0	1	0	1	0	1	0	0	1	0	2	1	1	0	0	0	1	0	0	0	3	2	4	3	2	1	1	1	2	1	1	0	0	2	0	0	0
sp|Q96HA7|TONSL_HUMAN	sp|Q96HA7|TONSL_HUMAN	105	105	104	sp|Q96HA7|TONSL_HUMAN Tonsoku-like protein OS=Homo sapiens OX=9606 GN=TONSL PE=1 SV=2	1	105	105	104	3	1	0	3	4	2	3	5	5	1	4	4	1	2	2	4	3	3	2	3	2	5	4	2	4	5	1	0	2	0	1	2	4	1	0	2	1	1	0	0
sp|Q96H79|ZCCHL_HUMAN	sp|Q96H79|ZCCHL_HUMAN	40	40	40	sp|Q96H79|ZCCHL_HUMAN Zinc finger CCCH-type antiviral protein 1-like OS=Homo sapiens OX=9606 GN=ZC3HAV1L PE=1 SV=2	1	40	40	40	2	1	0	2	0	2	1	0	2	3	1	0	0	0	1	0	1	1	0	1	3	0	0	0	0	0	5	1	6	5	2	1	0	1	1	0	2	1	0	1
sp|Q96H20|SNF8_HUMAN	sp|Q96H20|SNF8_HUMAN	20	20	20	sp|Q96H20|SNF8_HUMAN Vacuolar-sorting protein SNF8 OS=Homo sapiens OX=9606 GN=SNF8 PE=1 SV=1	1	20	20	20	0	0	1	1	0	0	0	0	0	0	0	0	1	1	1	6	3	0	1	0	1	0	1	1	2	0	1	0	0	1	1	1	0	0	0	0	0	0	0	0
sp|Q96GZ6|S41A3_HUMAN	sp|Q96GZ6|S41A3_HUMAN	25	25	24	sp|Q96GZ6|S41A3_HUMAN Solute carrier family 41 member 3 OS=Homo sapiens OX=9606 GN=SLC41A3 PE=1 SV=2	1	25	25	24	2	0	0	1	0	3	1	1	3	2	1	0	1	2	1	2	1	0	0	0	2	0	0	0	0	0	1	0	2	0	2	2	2	0	0	0	0	0	0	1
sp|Q96GY0|ZC21A_HUMAN	sp|Q96GY0|ZC21A_HUMAN	48	48	48	sp|Q96GY0|ZC21A_HUMAN Zinc finger C2HC domain-containing protein 1A OS=Homo sapiens OX=9606 GN=ZC2HC1A PE=1 SV=2	1	48	48	48	1	0	0	6	4	2	1	2	0	3	0	1	2	2	3	1	4	1	2	2	4	1	1	0	0	0	2	2	4	1	1	1	1	0	2	0	3	0	2	0
sp|Q96GX9|MTNB_HUMAN	sp|Q96GX9|MTNB_HUMAN	51	51	51	sp|Q96GX9|MTNB_HUMAN Methylthioribulose-1-phosphate dehydratase OS=Homo sapiens OX=9606 GN=APIP PE=1 SV=1	1	51	51	51	6	2	2	3	2	2	4	2	3	2	1	1	1	0	3	3	2	1	2	8	9	7	3	3	4	2	3	2	1	4	2	1	3	2	2	1	2	2	2	0
sp|Q96GX5|GWL_HUMAN	sp|Q96GX5|GWL_HUMAN	80	79	79	sp|Q96GX5|GWL_HUMAN Serine/threonine-protein kinase greatwall OS=Homo sapiens OX=9606 GN=MASTL PE=1 SV=1	1	80	79	79	1	4	1	4	2	2	1	5	3	6	7	11	7	9	7	1	4	1	2	1	3	3	2	2	5	2	5	0	2	3	1	1	1	0	0	1	1	0	3	0
sp|Q96GX2|A7L3B_HUMAN	sp|Q96GX2|A7L3B_HUMAN	8	8	8	sp|Q96GX2|A7L3B_HUMAN Ataxin-7-like protein 3B OS=Homo sapiens OX=9606 GN=ATXN7L3B PE=1 SV=2	1	8	8	8	0	0	0	0	1	0	0	0	0	0	1	1	1	0	1	3	0	0	0	1	0	1	2	3	2	0	0	1	0	0	0	0	0	0	0	0	0	0	0	0
sp|Q96GW9|SYMM_HUMAN	sp|Q96GW9|SYMM_HUMAN	64	64	64	sp|Q96GW9|SYMM_HUMAN Methionine--tRNA ligase, mitochondrial OS=Homo sapiens OX=9606 GN=MARS2 PE=1 SV=2	1	64	64	64	1	0	1	2	4	1	1	1	1	2	1	1	1	3	3	3	0	1	1	2	0	3	3	13	11	8	5	1	1	4	1	3	2	1	2	0	0	0	2	0
sp|Q96GS4|BORC6_HUMAN	sp|Q96GS4|BORC6_HUMAN	43	43	43	sp|Q96GS4|BORC6_HUMAN BLOC-1-related complex subunit 6 OS=Homo sapiens OX=9606 GN=BORCS6 PE=1 SV=2	1	43	43	43	0	0	2	2	1	1	1	1	1	0	1	1	2	0	1	2	1	1	1	2	1	0	1	2	3	2	0	2	2	0	0	0	0	2	2	0	2	3	0	1
sp|Q96GQ7|DDX27_HUMAN	sp|Q96GQ7|DDX27_HUMAN	92	92	92	sp|Q96GQ7|DDX27_HUMAN Probable ATP-dependent RNA helicase DDX27 OS=Homo sapiens OX=9606 GN=DDX27 PE=1 SV=2	1	92	92	92	1	0	0	13	6	6	2	4	2	3	3	0	2	0	2	3	3	2	0	1	1	1	1	1	0	3	1	1	2	1	3	1	1	0	2	0	4	1	3	2
sp|Q96GM8|TOE1_HUMAN	sp|Q96GM8|TOE1_HUMAN	38	38	38	sp|Q96GM8|TOE1_HUMAN Target of EGR1 protein 1 OS=Homo sapiens OX=9606 GN=TOE1 PE=1 SV=1	1	38	38	38	1	1	0	3	5	1	2	1	0	1	1	1	0	1	1	2	1	2	0	0	0	0	0	0	0	0	0	0	2	2	2	1	0	3	0	1	0	0	0	0
sp|Q96GK7|FAH2A_HUMAN	sp|Q96GK7|FAH2A_HUMAN	33	33	13	sp|Q96GK7|FAH2A_HUMAN Fumarylacetoacetate hydrolase domain-containing protein 2A OS=Homo sapiens OX=9606 GN=FAHD2A PE=1 SV=1	1	33	33	13	0	0	1	0	1	0	1	0	0	1	1	0	0	2	0	0	2	2	1	1	0	1	0	2	10	6	5	0	0	3	8	3	0	1	0	0	2	0	0	0
sp|Q96GJ1|TRM2_HUMAN	sp|Q96GJ1|TRM2_HUMAN	43	43	43	sp|Q96GJ1|TRM2_HUMAN tRNA (uracil(54)-C(5))-methyltransferase homolog OS=Homo sapiens OX=9606 GN=TRMT2B PE=1 SV=1	1	43	43	43	1	1	2	1	3	2	0	1	3	0	1	2	4	3	4	3	2	1	0	2	0	0	1	0	0	0	2	2	0	0	0	0	1	2	1	0	0	2	0	1
sp|Q96GG9|DCNL1_HUMAN	sp|Q96GG9|DCNL1_HUMAN	39	39	36	sp|Q96GG9|DCNL1_HUMAN DCN1-like protein 1 OS=Homo sapiens OX=9606 GN=DCUN1D1 PE=1 SV=1	1	39	39	36	1	1	1	3	3	0	0	1	0	1	0	1	1	1	0	0	0	0	1	1	2	7	8	8	8	5	2	0	1	1	2	0	1	0	0	0	0	0	1	0
sp|Q96GF1|RN185_HUMAN	sp|Q96GF1|RN185_HUMAN	11	10	10	sp|Q96GF1|RN185_HUMAN E3 ubiquitin-protein ligase RNF185 OS=Homo sapiens OX=9606 GN=RNF185 PE=1 SV=1	1	11	10	10	0	1	0	0	0	0	0	0	0	0	0	0	1	0	0	0	1	1	0	0	2	0	0	0	0	0	0	0	0	1	1	0	1	0	0	0	1	0	0	0
sp|Q96GD0|PLPP_HUMAN	sp|Q96GD0|PLPP_HUMAN	29	21	21	sp|Q96GD0|PLPP_HUMAN Chronophin OS=Homo sapiens OX=9606 GN=PDXP PE=1 SV=2	1	29	21	21	1	0	0	1	1	1	0	0	0	0	0	0	1	1	0	0	0	0	1	0	5	11	6	5	1	1	1	1	1	1	1	0	0	1	0	1	0	0	0	1
sp|Q96GC9|VMP1_HUMAN	sp|Q96GC9|VMP1_HUMAN	35	35	35	sp|Q96GC9|VMP1_HUMAN Vacuole membrane protein 1 OS=Homo sapiens OX=9606 GN=VMP1 PE=1 SV=1	1	35	35	35	1	1	2	3	0	0	2	2	0	1	2	1	1	0	1	2	2	1	0	0	1	0	0	1	0	1	0	0	1	2	2	0	2	3	1	1	2	2	1	1
sp|Q96GC5|RM48_HUMAN	sp|Q96GC5|RM48_HUMAN	26	26	26	sp|Q96GC5|RM48_HUMAN 39S ribosomal protein L48, mitochondrial OS=Homo sapiens OX=9606 GN=MRPL48 PE=1 SV=2	1	26	26	26	0	2	2	0	4	2	2	1	0	0	1	1	0	0	0	0	0	0	0	0	1	0	1	1	1	1	2	0	0	0	0	2	2	0	0	0	0	0	0	1
sp|Q96GA7|SDSL_HUMAN	sp|Q96GA7|SDSL_HUMAN	30	30	30	sp|Q96GA7|SDSL_HUMAN Serine dehydratase-like OS=Homo sapiens OX=9606 GN=SDSL PE=1 SV=1	1	30	30	30	2	0	0	1	0	0	1	0	0	2	1	0	1	1	1	1	0	0	1	1	5	11	10	8	7	4	6	0	1	1	0	1	0	1	0	0	0	0	0	0
sp|Q96GA3|LTV1_HUMAN	sp|Q96GA3|LTV1_HUMAN	49	49	49	sp|Q96GA3|LTV1_HUMAN Protein LTV1 homolog OS=Homo sapiens OX=9606 GN=LTV1 PE=1 SV=1	1	49	49	49	1	0	0	2	6	4	1	3	1	3	4	4	0	0	2	4	1	4	1	1	2	1	2	0	2	1	2	1	0	1	5	1	1	0	0	1	0	0	1	0
sp|Q96G74|OTUD5_HUMAN	sp|Q96G74|OTUD5_HUMAN	55	55	55	sp|Q96G74|OTUD5_HUMAN OTU domain-containing protein 5 OS=Homo sapiens OX=9606 GN=OTUD5 PE=1 SV=1	1	55	55	55	0	0	0	1	0	1	2	2	4	3	3	2	4	7	3	4	1	1	1	3	3	2	1	4	0	0	2	0	2	0	3	0	0	0	2	2	0	1	1	2
sp|Q96G46|DUS3L_HUMAN	sp|Q96G46|DUS3L_HUMAN	85	85	85	sp|Q96G46|DUS3L_HUMAN tRNA-dihydrouridine(47) synthase [NAD(P)(+)]-like OS=Homo sapiens OX=9606 GN=DUS3L PE=1 SV=2	1	85	85	85	1	0	0	1	0	2	0	2	0	5	4	10	3	10	14	4	1	2	3	2	6	4	0	3	3	0	1	2	3	3	3	0	1	0	1	0	1	1	0	1
sp|Q96G28|CFA36_HUMAN	sp|Q96G28|CFA36_HUMAN	38	38	38	sp|Q96G28|CFA36_HUMAN Cilia- and flagella-associated protein 36 OS=Homo sapiens OX=9606 GN=CFAP36 PE=1 SV=2	1	38	38	38	0	0	0	1	3	1	1	0	2	1	0	0	0	0	2	6	12	6	2	1	0	0	2	1	1	4	2	0	0	1	0	0	2	0	0	0	0	0	3	0
sp|Q96G23|CERS2_HUMAN	sp|Q96G23|CERS2_HUMAN	39	39	39	sp|Q96G23|CERS2_HUMAN Ceramide synthase 2 OS=Homo sapiens OX=9606 GN=CERS2 PE=1 SV=1	1	39	39	39	0	0	1	1	3	3	0	2	0	3	2	1	2	2	0	0	1	1	2	0	0	1	1	0	1	0	1	0	2	0	0	4	2	2	1	2	0	1	1	0
sp|Q96G04|EF2KT_HUMAN	sp|Q96G04|EF2KT_HUMAN	28	21	21	sp|Q96G04|EF2KT_HUMAN Protein-lysine N-methyltransferase EEF2KMT OS=Homo sapiens OX=9606 GN=EEF2KMT PE=1 SV=2	1	28	21	21	0	0	0	0	1	1	1	0	0	0	0	0	0	0	0	0	1	0	0	0	2	0	0	1	3	1	0	0	0	2	0	0	0	0	1	0	0	0	0	0
sp|Q96G03|PGM2_HUMAN	sp|Q96G03|PGM2_HUMAN	83	83	82	sp|Q96G03|PGM2_HUMAN Phosphoglucomutase-2 OS=Homo sapiens OX=9606 GN=PGM2 PE=1 SV=4	1	83	83	82	3	0	0	1	4	2	3	3	1	3	1	3	1	1	4	4	3	0	0	3	5	18	32	22	9	5	1	0	3	1	3	0	2	2	1	0	1	0	1	0
sp|Q96FZ7|CHMP6_HUMAN	sp|Q96FZ7|CHMP6_HUMAN	22	22	22	sp|Q96FZ7|CHMP6_HUMAN Charged multivesicular body protein 6 OS=Homo sapiens OX=9606 GN=CHMP6 PE=1 SV=3	1	22	22	22	0	0	1	1	2	2	2	0	0	1	0	0	1	0	1	1	2	0	0	0	1	1	0	1	1	1	0	0	0	1	0	1	0	2	0	0	0	0	0	0
sp|Q96FZ2|HMCES_HUMAN	sp|Q96FZ2|HMCES_HUMAN	59	59	59	sp|Q96FZ2|HMCES_HUMAN Abasic site processing protein HMCES OS=Homo sapiens OX=9606 GN=HMCES PE=1 SV=1	1	59	59	59	0	0	1	0	1	4	1	2	0	2	0	1	3	4	2	2	2	3	0	2	1	1	6	3	4	6	1	3	0	2	1	3	1	3	1	1	1	2	2	2
sp|Q96FX8|PERP_HUMAN	sp|Q96FX8|PERP_HUMAN	10	10	10	sp|Q96FX8|PERP_HUMAN p53 apoptosis effector related to PMP-22 OS=Homo sapiens OX=9606 GN=PERP PE=1 SV=1	1	10	10	10	1	0	0	2	1	1	0	2	0	0	1	1	1	1	1	1	2	0	1	0	2	2	0	0	0	2	2	1	0	0	0	1	0	0	1	0	0	1	0	0
sp|Q96FX7|TRM61_HUMAN	sp|Q96FX7|TRM61_HUMAN	20	20	20	sp|Q96FX7|TRM61_HUMAN tRNA (adenine(58)-N(1))-methyltransferase catalytic subunit TRMT61A OS=Homo sapiens OX=9606 GN=TRMT61A PE=1 SV=1	1	20	20	20	1	0	0	0	0	0	1	2	4	5	4	3	1	0	1	1	3	1	0	0	0	0	0	0	0	1	0	0	1	2	0	0	3	0	0	0	0	0	1	0
sp|Q96FX2|DPH3_HUMAN	sp|Q96FX2|DPH3_HUMAN	4	4	4	sp|Q96FX2|DPH3_HUMAN DPH3 homolog OS=Homo sapiens OX=9606 GN=DPH3 PE=1 SV=1	1	4	4	4	0	0	0	0	0	0	0	0	0	0	0	0	0	0	0	0	0	0	0	0	0	0	0	0	2	2	0	0	0	0	0	0	0	1	0	0	0	0	1	0
sp|Q96FW1|OTUB1_HUMAN	sp|Q96FW1|OTUB1_HUMAN	34	34	34	sp|Q96FW1|OTUB1_HUMAN Ubiquitin thioesterase OTUB1 OS=Homo sapiens OX=9606 GN=OTUB1 PE=1 SV=2	1	34	34	34	0	0	1	10	8	7	3	7	4	8	9	4	7	6	7	4	2	2	3	7	7	5	4	1	5	4	1	1	1	1	1	1	6	2	5	2	2	3	2	2
sp|Q96FV9|THOC1_HUMAN	sp|Q96FV9|THOC1_HUMAN	80	80	79	sp|Q96FV9|THOC1_HUMAN THO complex subunit 1 OS=Homo sapiens OX=9606 GN=THOC1 PE=1 SV=1	1	80	80	79	2	2	0	3	2	3	3	0	3	2	4	1	3	1	3	1	1	4	1	3	2	1	2	3	0	3	3	2	1	2	2	3	1	3	0	0	1	2	4	3
sp|Q96FV2|SCRN2_HUMAN	sp|Q96FV2|SCRN2_HUMAN	26	26	26	sp|Q96FV2|SCRN2_HUMAN Secernin-2 OS=Homo sapiens OX=9606 GN=SCRN2 PE=1 SV=3	1	26	26	26	0	0	1	0	0	1	1	0	1	1	1	0	0	0	1	1	0	1	2	0	0	0	0	3	8	4	1	1	0	2	1	0	0	0	1	0	1	0	0	0
sp|Q96FT9|IFT43_HUMAN	sp|Q96FT9|IFT43_HUMAN	25	25	25	sp|Q96FT9|IFT43_HUMAN Intraflagellar transport protein 43 homolog OS=Homo sapiens OX=9606 GN=IFT43 PE=1 SV=3	1	25	25	25	0	0	1	0	0	2	0	0	1	0	1	1	0	0	1	0	0	2	2	2	1	1	0	1	1	0	0	0	0	1	1	0	2	1	0	0	0	1	0	1
sp|Q96FQ6|S10AG_HUMAN	sp|Q96FQ6|S10AG_HUMAN	19	19	19	sp|Q96FQ6|S10AG_HUMAN Protein S100-A16 OS=Homo sapiens OX=9606 GN=S100A16 PE=1 SV=1	1	19	19	19	2	1	0	1	2	5	2	2	2	3	3	4	2	2	2	4	2	1	2	0	1	1	1	2	2	3	4	1	6	6	6	5	5	4	4	3	4	3	4	3
sp|Q96FN9|DTD2_HUMAN	sp|Q96FN9|DTD2_HUMAN	17	17	17	sp|Q96FN9|DTD2_HUMAN D-aminoacyl-tRNA deacylase 2 OS=Homo sapiens OX=9606 GN=DTD2 PE=1 SV=1	1	17	17	17	0	0	0	0	0	1	0	0	0	2	0	0	0	1	2	1	0	2	1	1	0	0	0	0	1	0	1	0	0	0	0	0	1	0	0	1	0	0	1	0
sp|Q96FN4|CPNE2_HUMAN	sp|Q96FN4|CPNE2_HUMAN	55	54	54	sp|Q96FN4|CPNE2_HUMAN Copine-2 OS=Homo sapiens OX=9606 GN=CPNE2 PE=1 SV=3	1	55	54	54	1	2	0	1	1	0	3	1	1	3	1	0	2	1	3	1	0	2	0	1	0	1	1	8	8	4	3	0	3	1	3	1	2	1	0	0	1	2	0	1
sp|Q96FJ2|DYL2_HUMAN	sp|Q96FJ2|DYL2_HUMAN	14	14	7	sp|Q96FJ2|DYL2_HUMAN Dynein light chain 2, cytoplasmic OS=Homo sapiens OX=9606 GN=DYNLL2 PE=1 SV=1	1	14	14	7	0	0	0	2	1	3	2	2	2	2	3	1	1	0	1	2	1	0	0	0	1	0	1	2	2	2	4	2	4	4	3	4	2	0	1	0	2	1	1	1
sp|Q96FF7|MISP3_HUMAN	sp|Q96FF7|MISP3_HUMAN	35	34	34	sp|Q96FF7|MISP3_HUMAN Uncharacterized protein MISP3 OS=Homo sapiens OX=9606 GN=MISP3 PE=2 SV=4	1	35	34	34	3	0	0	0	1	2	1	0	1	1	1	1	1	3	2	1	2	0	0	0	0	1	0	0	1	1	0	0	2	0	0	1	3	3	0	1	0	1	0	0
sp|Q96FB5|RRNAD_HUMAN	sp|Q96FB5|RRNAD_HUMAN	41	41	41	sp|Q96FB5|RRNAD_HUMAN Protein RRNAD1 OS=Homo sapiens OX=9606 GN=RRNAD1 PE=2 SV=2	1	41	41	41	0	2	1	0	1	1	0	2	0	1	0	0	1	2	6	3	2	1	0	0	0	0	2	1	0	0	1	0	3	0	1	0	2	2	0	0	3	0	0	2
sp|Q96F86|EDC3_HUMAN	sp|Q96F86|EDC3_HUMAN	50	50	50	sp|Q96F86|EDC3_HUMAN Enhancer of mRNA-decapping protein 3 OS=Homo sapiens OX=9606 GN=EDC3 PE=1 SV=1	1	50	50	50	0	1	1	2	0	2	2	3	0	3	3	0	0	1	1	2	2	1	1	1	2	0	1	1	3	2	0	2	1	3	1	2	1	2	2	1	0	1	3	0
sp|Q96F63|CCD97_HUMAN	sp|Q96F63|CCD97_HUMAN	42	42	42	sp|Q96F63|CCD97_HUMAN Coiled-coil domain-containing protein 97 OS=Homo sapiens OX=9606 GN=CCDC97 PE=1 SV=1	1	42	42	42	0	0	0	1	3	1	1	2	0	2	0	0	2	1	8	9	3	1	2	0	1	1	0	2	1	1	0	1	2	0	0	0	0	0	0	0	0	1	1	0
sp|Q96F46|I17RA_HUMAN	sp|Q96F46|I17RA_HUMAN	65	65	65	sp|Q96F46|I17RA_HUMAN Interleukin-17 receptor A OS=Homo sapiens OX=9606 GN=IL17RA PE=1 SV=2	1	65	65	65	2	1	1	2	5	4	0	1	2	3	0	2	2	4	2	2	1	4	2	1	4	0	1	2	1	3	2	0	1	1	1	2	2	1	2	0	0	2	1	2
sp|Q96F44|TRI11_HUMAN	sp|Q96F44|TRI11_HUMAN	56	56	55	sp|Q96F44|TRI11_HUMAN E3 ubiquitin-protein ligase TRIM11 OS=Homo sapiens OX=9606 GN=TRIM11 PE=1 SV=2	1	56	56	55	0	0	0	1	4	3	3	1	4	2	1	1	4	0	2	1	2	5	1	6	3	0	3	4	2	1	0	1	2	1	1	3	2	0	1	1	1	3	0	0
sp|Q96F24|NRBF2_HUMAN	sp|Q96F24|NRBF2_HUMAN	32	32	32	sp|Q96F24|NRBF2_HUMAN Nuclear receptor-binding factor 2 OS=Homo sapiens OX=9606 GN=NRBF2 PE=1 SV=1	1	32	32	32	0	0	0	1	0	1	0	1	1	2	1	1	3	1	0	1	1	0	1	1	2	2	2	0	1	0	2	0	1	1	1	0	0	0	1	0	2	1	0	1
sp|Q96F10|SAT2_HUMAN	sp|Q96F10|SAT2_HUMAN	21	21	21	sp|Q96F10|SAT2_HUMAN Thialysine N-epsilon-acetyltransferase OS=Homo sapiens OX=9606 GN=SAT2 PE=1 SV=1	1	21	21	21	0	1	1	0	0	1	0	1	0	0	0	1	1	1	0	0	1	0	0	0	0	0	0	0	1	0	3	1	1	0	1	1	0	0	1	0	1	2	1	0
sp|Q96F07|CYFP2_HUMAN	sp|Q96F07|CYFP2_HUMAN	170	170	126	sp|Q96F07|CYFP2_HUMAN Cytoplasmic FMR1-interacting protein 2 OS=Homo sapiens OX=9606 GN=CYFIP2 PE=1 SV=2	1	170	170	126	3	3	1	2	5	9	7	10	8	11	14	4	7	5	9	4	3	7	5	3	3	3	3	7	5	2	8	1	7	4	1	4	3	5	4	4	3	1	4	3
sp|Q96EZ8|MCRS1_HUMAN	sp|Q96EZ8|MCRS1_HUMAN	57	57	57	sp|Q96EZ8|MCRS1_HUMAN Microspherule protein 1 OS=Homo sapiens OX=9606 GN=MCRS1 PE=1 SV=1	1	57	57	57	0	1	1	3	2	2	0	2	1	1	1	1	1	0	0	0	1	1	2	1	3	0	2	1	0	0	0	1	1	0	1	2	0	1	1	1	0	1	0	2
sp|Q96EY9|ADAT3_HUMAN	sp|Q96EY9|ADAT3_HUMAN	35	35	35	sp|Q96EY9|ADAT3_HUMAN Probable inactive tRNA-specific adenosine deaminase-like protein 3 OS=Homo sapiens OX=9606 GN=ADAT3 PE=1 SV=1	1	35	35	35	0	0	0	2	0	1	0	0	2	0	1	1	0	0	2	6	1	3	1	0	1	2	2	2	1	0	0	0	0	1	1	1	1	0	1	1	1	0	1	0
sp|Q96EY8|MMAB_HUMAN	sp|Q96EY8|MMAB_HUMAN	39	39	39	sp|Q96EY8|MMAB_HUMAN Corrinoid adenosyltransferase OS=Homo sapiens OX=9606 GN=MMAB PE=1 SV=1	1	39	39	39	0	1	1	2	2	2	2	1	1	0	0	2	2	1	0	1	0	3	6	3	1	2	4	3	5	4	5	3	3	2	3	1	0	1	1	0	2	0	1	1
sp|Q96EY7|PTCD3_HUMAN	sp|Q96EY7|PTCD3_HUMAN	75	75	75	sp|Q96EY7|PTCD3_HUMAN Pentatricopeptide repeat domain-containing protein 3, mitochondrial OS=Homo sapiens OX=9606 GN=PTCD3 PE=1 SV=3	1	75	75	75	0	0	0	1	12	12	7	5	2	7	0	3	3	2	1	4	0	2	2	2	1	4	0	3	4	1	0	1	3	0	1	3	1	2	3	1	3	1	0	0
sp|Q96EY5|MB12A_HUMAN	sp|Q96EY5|MB12A_HUMAN	17	17	17	sp|Q96EY5|MB12A_HUMAN Multivesicular body subunit 12A OS=Homo sapiens OX=9606 GN=MVB12A PE=1 SV=1	1	17	17	17	0	0	0	0	0	0	0	0	0	0	1	2	2	1	1	0	0	0	0	0	0	1	1	0	0	0	0	0	1	2	3	2	1	0	0	0	0	2	0	0
sp|Q96EY4|TMA16_HUMAN	sp|Q96EY4|TMA16_HUMAN	24	24	24	sp|Q96EY4|TMA16_HUMAN Translation machinery-associated protein 16 OS=Homo sapiens OX=9606 GN=TMA16 PE=1 SV=2	1	24	24	24	1	2	1	3	0	0	0	0	0	0	0	1	2	0	0	1	1	0	0	1	1	0	0	0	2	0	1	0	1	0	0	0	1	1	0	0	1	1	0	0
sp|Q96EY1|DNJA3_HUMAN	sp|Q96EY1|DNJA3_HUMAN	52	52	52	sp|Q96EY1|DNJA3_HUMAN DnaJ homolog subfamily A member 3, mitochondrial OS=Homo sapiens OX=9606 GN=DNAJA3 PE=1 SV=2	1	52	52	52	0	1	0	2	1	1	1	2	2	1	1	1	2	5	0	2	3	0	1	1	2	1	1	1	1	1	0	0	2	2	1	1	1	1	1	1	0	1	0	0
sp|Q96EV8|DTBP1_HUMAN	sp|Q96EV8|DTBP1_HUMAN	29	29	29	sp|Q96EV8|DTBP1_HUMAN Dysbindin OS=Homo sapiens OX=9606 GN=DTNBP1 PE=1 SV=1	1	29	29	29	1	0	0	1	5	1	1	1	1	1	1	3	3	1	2	1	2	0	3	3	0	2	2	2	3	0	0	0	1	2	0	1	0	2	0	2	1	1	2	0
sp|Q96EV2|RBM33_HUMAN	sp|Q96EV2|RBM33_HUMAN	88	88	87	sp|Q96EV2|RBM33_HUMAN RNA-binding protein 33 OS=Homo sapiens OX=9606 GN=RBM33 PE=1 SV=3	1	88	88	87	3	1	1	6	4	6	2	1	6	1	3	4	5	3	1	1	2	4	0	2	6	2	2	4	3	3	2	0	3	6	1	1	2	2	3	1	1	1	3	3
sp|Q96ET8|TV23C_HUMAN	sp|Q96ET8|TV23C_HUMAN	35	35	18	sp|Q96ET8|TV23C_HUMAN Golgi apparatus membrane protein TVP23 homolog C OS=Homo sapiens OX=9606 GN=TVP23C PE=1 SV=3	1	35	35	18	1	1	0	1	1	0	1	1	1	3	2	0	1	0	1	1	2	4	2	0	1	1	1	2	0	0	0	1	3	1	1	1	2	0	0	1	0	1	0	1
sp|Q96ER3|SAAL1_HUMAN	sp|Q96ER3|SAAL1_HUMAN	33	33	33	sp|Q96ER3|SAAL1_HUMAN Protein SAAL1 OS=Homo sapiens OX=9606 GN=SAAL1 PE=1 SV=2	1	33	33	33	2	3	0	0	2	0	2	3	0	2	1	3	1	3	3	0	2	0	0	0	0	1	1	0	0	1	0	1	3	0	0	0	1	2	0	1	1	0	0	1
sp|Q96EP5|DAZP1_HUMAN	sp|Q96EP5|DAZP1_HUMAN	34	34	34	sp|Q96EP5|DAZP1_HUMAN DAZ-associated protein 1 OS=Homo sapiens OX=9606 GN=DAZAP1 PE=1 SV=1	1	34	34	34	0	1	0	0	0	0	1	1	0	1	0	2	4	1	4	5	3	5	4	0	3	2	2	2	3	2	2	0	2	1	3	3	4	1	4	2	1	1	2	1
sp|Q96EP1|CHFR_HUMAN	sp|Q96EP1|CHFR_HUMAN	65	65	65	sp|Q96EP1|CHFR_HUMAN E3 ubiquitin-protein ligase CHFR OS=Homo sapiens OX=9606 GN=CHFR PE=1 SV=2	1	65	65	65	3	1	1	0	1	3	5	2	1	4	2	2	4	2	1	1	1	4	2	0	2	1	4	4	0	1	1	1	1	2	3	2	1	1	1	1	1	1	2	1
[truncated: 4,213 more rows]
[truncated: 705 more columns]
