# Supplementary material for: Global Interactome Mapping Reveals Pro-tumorigenic Interactions of NF-κB in Breast Cancer
Source: Mol Cell Proteomics. 2024 Feb 28;23(4):100744. doi: 10.1016/j.mcpro.2024.100744 (PMC10988130; doi:10.1016/j.mcpro.2024.100744)
Supplement: Supplemental File 4 [file mmc4.xlsx]

## Sheet: S4A_cofrac_int_inhibited_NFkB
Supplementary Table S4A. List of protein-protein interactions detected by SEC-PCP-SILAC and SEC-label-free experiments in MCF-7 cells with inhibited NF-κB pathway. Legend: Unique interaction - interaction is present in NF-κB inhibited interaction network only. Inhibited=cells transfected with full pCMV4-FLAG-ΔN IκBα plasmid, control=cells transfected with empty pCMV4 plasmid.
Criteria for deregulation in total proteome analysis - i) q-value < 0.05 and Log2FC > 0.58; ii) q-value <0.05 and Log2FC < -0.58
Protein A name	Protein A UniProt ID	Protein A gene name	Protein A description	Total proteome analysis - Protein A (inhibited vs. control)		Protein B name	Protein B UniProt ID	Protein B gene name	Protein B description	Total proteome analysis - Protein B (inhibited vs. control)		Interaction score	Unique interaction	Precision	CORUM Complex Database (29)	STRING.v11.5 Physical Association (33)	Genemania Physical Association Feb-2023 (34)	HumanNet v3 Physical Association (35)	BioGrid PPI Feb-2023 (36)	Reactome Complex PPI Feb-2023 (37)	IntAct Complex PPI (38)	HIPPIE Feb-2023 (39)	IID Feb-2023 (40)	MINT Feb-2023 (41)	HINT Feb-2023 (42)	Skinnider et al. 2021 PPI (45)	Havugimana et al. 2022 MCF7 PPI (46)	Havugimana et al. 2022 MCF10A PPI (46)	Havugimana et al. 2022 MDA-MB-231 PPI (46)	Kerr et al. 2020 (21)	Kim et al. 2021 BrCa PPI Network (51)	Drew et al. 2021 PPI (44)	Huttlin et al. 2021 HEK293T PPI (43)	Huttlin et al. 2021 HCT116 PPI (43)	Huttlin et al. 2017 PPI (50)	Huttlin et al. 2015 PPI (49)	Wan et al. 2015 PPI (48)	Havugimana et al. 2012 PPI (47)	Interaction validated in at least one reference		STRING v11.5 Functional Association (33)	HumanNet v3 Functional Association (35)	GeneMania Functional Association (34)
				Log2FC	q-value					Log2FC	q-value		1=no; 0=yes		1=true positive; 0=novel interaction	1=validated; 0=not validated	1=validated; 0=not validated	1=validated; 0=not validated	1=validated; 0=not validated	1=validated; 0=not validated	1=validated; 0=not validated	1=validated; 0=not validated	1=validated; 0=not validated	1=validated; 0=not validated	1=validated; 0=not validated	1=validated; 0=not validated	1=validated; 0=not validated	1=validated; 0=not validated	1=validated; 0=not validated	1=validated; 0=not validated	1=validated; 0=not validated	1=validated; 0=not validated	1=validated; 0=not validated	1=validated; 0=not validated	1=validated; 0=not validated	1=validated; 0=not validated	1=validated; 0=not validated	1=validated; 0=not validated	1=validated; 0=not validated		1=associated; 0=not associated	1=associated; 0=not associated	1=associated; 0=not associated
RM21_HUMAN	Q7Z2W9	MRPL21	39S ribosomal protein L21, mitochondrial	0.0746575	0.0254209	RT18A_HUMAN	Q9NVS2	MRPS18A	39S ribosomal protein S18a, mitochondrial	0.00276702	0.311654	-0.573946	0	1	1	1	0	0	1	1	0	1	0	0	1	1	0	0	0	0	0	1	0	0	0	0	0	0	1		1	1	0
RM21_HUMAN	Q7Z2W9	MRPL21	39S ribosomal protein L21, mitochondrial	0.0746575	0.0254209	RT23_HUMAN	Q9Y3D9	MRPS23	28S ribosomal protein S23, mitochondrial	-0.0026282	0.268766	-0.575141	0	1	1	1	0	0	0	1	0	0	0	0	0	1	0	0	0	0	0	0	0	0	0	0	0	0	1		1	1	0
RPP40_HUMAN	O75818	RPP40	Ribonuclease P protein subunit p40	0.107852	0.0348366	RPP30_HUMAN	P78346	RPP30	Ribonuclease P protein subunit p30	0.0460261	0.009728	-0.576566	0	1	1	1	1	1	1	1	0	1	0	0	1	0	1	1	1	0	0	1	1	1	1	0	0	0	1		1	1	1
RT09_HUMAN	P82933	MRPS9	28S ribosomal protein S9, mitochondrial	0.0461447	0.0124534	RM17_HUMAN	Q9NRX2	MRPL17	39S ribosomal protein L17, mitochondrial	-0.117566	0.0611009	-0.578186	0	1	1	1	0	0	0	1	0	0	0	0	0	1	0	0	0	0	0	0	0	0	0	0	0	0	1		1	1	1
RM17_HUMAN	Q9NRX2	MRPL17	39S ribosomal protein L17, mitochondrial	-0.117566	0.0611009	RT23_HUMAN	Q9Y3D9	MRPS23	28S ribosomal protein S23, mitochondrial	-0.0026282	0.268766	-0.578495	0	1	1	1	0	0	0	1	0	0	0	0	0	1	0	0	0	0	0	0	0	0	0	0	0	0	1		1	1	1
RS19_HUMAN	P39019	RPS19	40S ribosomal protein S19	0.0380908	0.255564	RS25_HUMAN	P62851	RPS25	40S ribosomal protein S25	0.0582442	0.123221	-0.579286	0	1	1	1	1	1	1	1	1	1	0	0	1	1	1	1	1	1	0	1	0	0	0	0	1	1	1		1	1	1
RL23A_HUMAN	P62750	RPL23A	60S ribosomal protein L23a	0.0187196	0.274519	RL31_HUMAN	P62899	RPL31	60S ribosomal protein L31	0.0152948	0.244372	-0.581148	0	1	1	1	1	1	1	1	0	1	0	0	0	1	1	1	1	1	0	1	0	0	0	0	1	1	1		1	1	1
RAE1_HUMAN	P24386	CHM	Rab proteins geranylgeranyltransferase component A 1	-0.0143187	0.0337003	NT5D3_HUMAN	Q86UY8	NT5DC3	5'-nucleotidase domain-containing protein 3	-0.0208545	0.345953	-0.581307	0	1	0	0	0	0	0	0	0	0	0	0	0	0	0	0	0	0	0	0	0	0	0	0	0	0	0		0	0	0
RL35A_HUMAN	P18077	RPL35A	60S ribosomal protein L35a	-0.0270529	0.107576	RL13_HUMAN	P26373	RPL13	60S ribosomal protein L13	0.0305329	0.158451	-0.581729	0	1	1	1	1	1	1	1	0	1	0	0	0	0	0	0	0	1	0	1	0	0	0	0	1	0	1		1	1	1
DNS2A_HUMAN	O00115	DNASE2	Deoxyribonuclease-2-alpha	-0.00820422	0.0775951	RNT2_HUMAN	O00584	RNASET2	Ribonuclease T2	0.0834597	0.00872991	-0.581957	1	1	0	0	0	0	0	0	0	0	0	0	0	0	0	0	0	0	0	0	0	0	0	0	0	0	0		0	0	0
RT34_HUMAN	P82930	MRPS34	28S ribosomal protein S34, mitochondrial	0.0139685	0.306353	RT18B_HUMAN	Q9Y676	MRPS18B	28S ribosomal protein S18b, mitochondrial	0.0665775	0.00582424	-0.582489	0	0.9	1	1	1	1	1	1	0	1	1	0	1	1	0	0	0	0	0	1	1	1	1	0	0	0	1		1	1	0
NRCAM_HUMAN	Q92823	NRCAM	Neuronal cell adhesion molecule	0.0806932	0.00589057	RANB3_HUMAN	Q9H6Z4	RANBP3	Ran-binding protein 3	0.0279695	0.365795	-0.585373	0	0.818182	0	0	0	0	0	0	0	0	0	0	0	0	0	0	0	0	0	0	0	0	0	0	0	0	0		0	0	0
EF1G_HUMAN	P26641	EEF1G	Elongation factor 1-gamma	-0.000852265	0.384306	EF1D_HUMAN	P29692	EEF1D	Elongation factor 1-delta	-0.021078	0.143653	-0.585424	1	0.818182	0	1	1	1	1	1	1	1	0	0	1	1	1	1	0	1	0	1	1	1	1	1	1	0	1		1	1	1
HS90A_HUMAN	P07900	HSP90AA1	Heat shock protein HSP 90-alpha	0.079452	0.0185703	HS90B_HUMAN	P08238	HSP90AB1	Heat shock protein HSP 90-beta	0.0283621	0.169874	-0.586082	1	0.833333	1	1	1	1	1	0	1	1	0	0	1	1	1	1	1	1	0	1	1	1	0	0	1	0	1		1	1	1
ANM3_HUMAN	O60678	PRMT3	Protein arginine N-methyltransferase 3	-0.0811404	0.092976	CNOT3_HUMAN	O75175	CNOT3	CCR4-NOT transcription complex subunit 3	0.0143395	0.142585	-0.58694	0	0.833333	0	0	0	0	0	0	0	0	0	0	0	0	0	0	0	0	0	0	0	0	0	0	0	0	0		0	0	0
RL23A_HUMAN	P62750	RPL23A	60S ribosomal protein L23a	0.0187196	0.274519	F120A_HUMAN	Q9NZB2	FAM120A	Constitutive coactivator of PPAR-gamma-like protein 1	0.0236734	0.141677	-0.587372	0	0.833333	0	0	0	0	0	0	0	0	0	0	0	1	0	0	0	1	0	0	0	0	0	0	0	0	1		0	0	0
RT18A_HUMAN	Q9NVS2	MRPS18A	39S ribosomal protein S18a, mitochondrial	0.00276702	0.311654	RT23_HUMAN	Q9Y3D9	MRPS23	28S ribosomal protein S23, mitochondrial	-0.0026282	0.268766	-0.587377	0	0.846154	1	1	0	0	0	1	0	0	0	0	0	1	0	0	0	0	0	0	0	0	0	0	0	0	1		1	1	1
PSA2_HUMAN	P25787	PSMA2	Proteasome subunit alpha type-2	-0.0133538	0.33158	PSB3_HUMAN	P49720	PSMB3	Proteasome subunit beta type-3	-0.0380703	0.125422	-0.589148	1	0.857143	1	1	1	1	1	1	0	1	0	0	1	1	1	1	1	1	0	1	1	1	1	0	0	1	1		1	1	1
PNPH_HUMAN	P00491	PNP	Purine nucleoside phosphorylase	-0.0435904	0.0493708	AATC_HUMAN	P17174	GOT1	Aspartate aminotransferase, cytoplasmic	-0.0523721	0.0207201	-0.589409	1	0.857143	0	0	0	0	0	0	0	0	0	0	0	0	0	0	0	0	0	0	0	0	0	0	0	0	0		0	0	0
ARSA_HUMAN	P15289	ARSA	Arylsulfatase A	0.0445672	0.0303193	PPM1H_HUMAN	Q9ULR3	PPM1H	Protein phosphatase 1H	0.0128341	0.0995207	-0.58969	0	0.857143	0	0	0	0	0	0	0	0	0	0	0	0	0	0	0	0	0	0	0	0	0	0	0	0	0		0	0	0
RL26_HUMAN	P61254	RPL26	60S ribosomal protein L26	0.0178677	0.349974	RL23A_HUMAN	P62750	RPL23A	60S ribosomal protein L23a	0.0187196	0.274519	-0.589956	0	0.866667	1	1	1	1	0	1	0	0	0	0	0	1	0	0	0	1	0	1	0	0	0	0	0	0	1		1	1	1
MTA2_HUMAN	O94776	MTA2	Metastasis-associated protein MTA2	0.0231381	0.189551	HDAC1_HUMAN	Q13547	HDAC1	Histone deacetylase 1	0.123646	0.024325	-0.590271	0	0.823529	1	1	1	1	1	1	1	1	0	0	1	1	1	1	1	0	0	1	1	1	1	0	1	1	1		1	1	1
RL35A_HUMAN	P18077	RPL35A	60S ribosomal protein L35a	-0.0270529	0.107576	RL21_HUMAN	P46778	RPL21	60S ribosomal protein L21	0.0402242	0.156093	-0.5906	0	0.833333	1	1	1	1	1	1	0	1	0	0	0	1	0	0	0	1	0	1	0	0	0	0	1	0	1		1	1	1
PSB1_HUMAN	P20618	PSMB1	Proteasome subunit beta type-1	-0.00525188	0.292419	PSB4_HUMAN	P28070	PSMB4	Proteasome subunit beta type-4	-0.0454165	0.120943	-0.591264	1	0.842105	1	1	1	1	1	1	0	1	0	0	1	1	1	1	1	1	0	1	1	1	1	1	1	1	1		1	1	1
RL9_HUMAN	P32969	RPL9	60S ribosomal protein L9	0.0149968	0.370019	RL15_HUMAN	P61313	RPL15	60S ribosomal protein L15	0.00642303	0.250203	-0.591477	0	0.85	1	1	1	1	1	1	0	1	0	0	0	1	0	0	0	1	0	1	0	0	0	0	1	1	1		1	1	1
RL9_HUMAN	P32969	RPL9	60S ribosomal protein L9	0.0149968	0.370019	RL7A_HUMAN	P62424	RPL7A	60S ribosomal protein L7a	0.0404888	0.121345	-0.591712	0	0.857143	1	1	1	1	1	1	0	1	0	0	0	1	0	0	0	1	0	1	0	1	0	0	1	1	1		1	1	1
RM21_HUMAN	Q7Z2W9	MRPL21	39S ribosomal protein L21, mitochondrial	0.0746575	0.0254209	RM17_HUMAN	Q9NRX2	MRPL17	39S ribosomal protein L17, mitochondrial	-0.117566	0.0611009	-0.591724	0	0.863636	1	1	0	0	1	1	0	1	0	0	1	1	0	0	0	0	0	1	0	0	0	0	0	0	1		1	1	1
TPK1_HUMAN	Q9H3S4	TPK1	Thiamin pyrophosphokinase 1	0.0375745	0.281968	MINP1_HUMAN	Q9UNW1	MINPP1	Multiple inositol polyphosphate phosphatase 1	0.113005	0.00520189	-0.592197	0	0.863636	0	0	0	0	0	0	0	0	0	0	0	0	0	0	0	0	0	0	0	0	0	0	0	0	0		1	0	0
RM21_HUMAN	Q7Z2W9	MRPL21	39S ribosomal protein L21, mitochondrial	0.0746575	0.0254209	RT28_HUMAN	Q9Y2Q9	MRPS28	28S ribosomal protein S28, mitochondrial	0.13228	0.0126754	-0.592206	0	0.869565	1	1	0	0	0	1	0	0	0	0	0	1	0	0	0	0	0	0	0	0	0	0	0	0	1		1	1	1
EF1B_HUMAN	P24534	EEF1B2	Elongation factor 1-beta	0.0014529	0.240155	EF1D_HUMAN	P29692	EEF1D	Elongation factor 1-delta	-0.021078	0.143653	-0.5924	1	0.869565	0	1	1	1	1	1	0	1	0	0	1	1	1	1	0	1	0	1	1	1	1	0	1	0	1		1	1	1
HEM3_HUMAN	P08397	HMBS	Porphobilinogen deaminase	-0.0514513	0.112594	NT5D1_HUMAN	Q5TFE4	NT5DC1	5'-nucleotidase domain-containing protein 1	-0.0388822	0.0277607	-0.592455	0	0.869565	0	0	0	0	0	0	0	0	0	0	0	0	0	0	0	0	0	0	0	0	0	0	0	0	0		0	0	0
RT18A_HUMAN	Q9NVS2	MRPS18A	39S ribosomal protein S18a, mitochondrial	0.00276702	0.311654	RT28_HUMAN	Q9Y2Q9	MRPS28	28S ribosomal protein S28, mitochondrial	0.13228	0.0126754	-0.592731	0	0.875	1	1	0	0	0	1	0	0	0	0	0	1	0	0	0	0	0	0	0	0	0	0	0	0	1		1	1	1
NED4L_HUMAN	Q96PU5	NEDD4L	E3 ubiquitin-protein ligase NEDD4-like	-0.0703405	0.112461	AASD1_HUMAN	Q9BTE6	AARSD1	Alanyl-tRNA editing protein Aarsd1	0.0250068	0.295085	-0.59293	0	0.875	0	0	0	0	0	0	0	0	0	0	0	0	0	0	0	0	0	0	0	0	0	0	0	0	0		0	0	0
PSME4_HUMAN	Q14997	PSME4	Proteasome activator complex subunit 4	-0.00672231	0.273587	ABRX2_HUMAN	Q15018	ABRAXAS2	BRISC complex subunit Abraxas 2	0.0322924	0.27121	-0.592955	0	0.875	0	0	0	0	0	0	0	0	0	0	0	0	0	0	0	0	0	0	0	0	0	0	0	0	0		0	0	1
EF1B_HUMAN	P24534	EEF1B2	Elongation factor 1-beta	0.0014529	0.240155	EF1G_HUMAN	P26641	EEF1G	Elongation factor 1-gamma	-0.000852265	0.384306	-0.59382	1	0.807692	0	1	1	1	1	1	0	1	0	0	1	1	0	0	0	1	0	1	1	1	1	1	1	1	1		1	1	1
RL31_HUMAN	P62899	RPL31	60S ribosomal protein L31	0.0152948	0.244372	F120A_HUMAN	Q9NZB2	FAM120A	Constitutive coactivator of PPAR-gamma-like protein 1	0.0236734	0.141677	-0.594011	0	0.807692	0	0	0	1	1	0	0	1	0	0	0	0	0	0	0	1	0	0	0	1	0	0	0	0	1		0	1	0
RT09_HUMAN	P82933	MRPS9	28S ribosomal protein S9, mitochondrial	0.0461447	0.0124534	RT23_HUMAN	Q9Y3D9	MRPS23	28S ribosomal protein S23, mitochondrial	-0.0026282	0.268766	-0.59407	0	0.814815	1	1	1	1	1	1	0	1	1	0	1	1	0	0	0	0	0	1	1	1	0	0	1	0	1		1	1	1
RT28_HUMAN	Q9Y2Q9	MRPS28	28S ribosomal protein S28, mitochondrial	0.13228	0.0126754	RT23_HUMAN	Q9Y3D9	MRPS23	28S ribosomal protein S23, mitochondrial	-0.0026282	0.268766	-0.594075	0	0.821429	1	1	0	1	1	1	0	1	0	0	1	1	0	0	0	0	0	1	1	1	0	0	0	0	1		1	1	1
RS20_HUMAN	P60866	RPS20	40S ribosomal protein S20	-0.0278186	0.161052	RS25_HUMAN	P62851	RPS25	40S ribosomal protein S25	0.0582442	0.123221	-0.594279	0	0.827586	1	1	1	1	1	1	0	1	0	0	0	1	1	1	1	1	0	1	0	0	0	0	1	1	1		1	1	1
PSB3_HUMAN	P49720	PSMB3	Proteasome subunit beta type-3	-0.0380703	0.125422	PSB7_HUMAN	Q99436	PSMB7	Proteasome subunit beta type-7	-0.0257441	0.255446	-0.594336	1	0.833333	1	1	1	1	1	1	1	1	0	0	1	1	1	1	1	1	0	1	1	1	1	1	0	1	1		1	1	1
RS18_HUMAN	P62269	RPS18	40S ribosomal protein S18	-0.0213177	0.242473	RS25_HUMAN	P62851	RPS25	40S ribosomal protein S25	0.0582442	0.123221	-0.594415	0	0.8125	1	1	1	1	1	1	0	1	0	0	1	1	0	0	0	1	0	1	0	0	0	0	1	0	1		1	1	1
ANAG_HUMAN	P54802	NAGLU	Alpha-N-acetylglucosaminidase	-0.00573258	0.328207	MAVS_HUMAN	Q7Z434	MAVS	Mitochondrial antiviral-signaling protein	0.0867908	0.0204968	-0.594554	0	0.8125	0	0	0	0	0	0	0	0	0	0	0	0	0	0	0	0	0	0	0	0	0	0	0	0	0		0	0	0
RS17_HUMAN	P08708	RPS17	40S ribosomal protein S17	0.0250545	0.0411373	RS10_HUMAN	P46783	RPS10	40S ribosomal protein S10	-0.0189486	0.0162076	-0.594576	1	0.818182	1	1	1	1	0	1	0	1	0	0	0	1	1	1	1	0	0	1	0	1	0	0	0	0	1		1	1	1
RL13_HUMAN	P26373	RPL13	60S ribosomal protein L13	0.0305329	0.158451	RL14_HUMAN	P50914	RPL14	60S ribosomal protein L14	-0.0425932	0.306353	-0.594815	0	0.823529	1	1	1	1	1	1	0	1	0	0	0	0	0	0	0	1	0	1	0	1	0	0	1	1	1		1	1	1
RL35A_HUMAN	P18077	RPL35A	60S ribosomal protein L35a	-0.0270529	0.107576	RL7A_HUMAN	P62424	RPL7A	60S ribosomal protein L7a	0.0404888	0.121345	-0.594934	0	0.828571	1	1	1	1	1	1	0	1	0	0	0	1	0	0	0	1	0	1	0	0	0	0	1	0	1		1	1	1
RT29_HUMAN	P51398	DAP3	28S ribosomal protein S29, mitochondrial	0.0368647	0.0196418	RT28_HUMAN	Q9Y2Q9	MRPS28	28S ribosomal protein S28, mitochondrial	0.13228	0.0126754	-0.595627	0	0.833333	1	1	1	0	1	1	0	1	1	0	1	0	0	0	0	0	0	1	0	0	0	0	1	0	1		1	1	1
SNG2_HUMAN	O43760	SYNGR2	Synaptogyrin-2	0.0722026	0.0566901	RL13_HUMAN	P26373	RPL13	60S ribosomal protein L13	0.0305329	0.158451	-0.595759	0	0.833333	0	0	0	0	0	0	0	0	0	0	0	0	0	0	0	0	0	0	0	0	0	0	0	0	0		0	0	0
RT29_HUMAN	P51398	DAP3	28S ribosomal protein S29, mitochondrial	0.0368647	0.0196418	RT18A_HUMAN	Q9NVS2	MRPS18A	39S ribosomal protein S18a, mitochondrial	0.00276702	0.311654	-0.596039	0	0.837838	1	1	0	0	0	1	0	0	0	0	0	0	0	0	0	0	0	0	0	0	0	0	0	0	1		1	1	1
RL13_HUMAN	P26373	RPL13	60S ribosomal protein L13	0.0305329	0.158451	RL4_HUMAN	P36578	RPL4	60S ribosomal protein L4	0.0125798	0.381434	-0.596262	1	0.842105	1	1	1	1	1	1	0	1	0	0	0	0	1	1	1	0	0	1	1	1	0	0	1	1	1		1	1	1
SNAG_HUMAN	Q99747	NAPG	Gamma-soluble NSF attachment protein	0.0110846	0.0968648	BOLA1_HUMAN	Q9Y3E2	BOLA1	BolA-like protein 1	-0.000165007	0.35974	-0.596336	0	0.842105	0	0	0	0	0	0	0	0	0	0	0	0	0	0	0	0	0	0	0	0	0	0	0	0	0		0	0	0
RL13A_HUMAN	P40429	RPL13A	60S ribosomal protein L13a	0.0295328	0.0751699	RL27_HUMAN	P61353	RPL27	60S ribosomal protein L27	0.0325022	0.140146	-0.596372	1	0.846154	1	1	1	1	1	1	0	1	0	0	0	1	0	0	0	1	0	1	0	0	0	0	1	0	1		1	1	1
PSB1_HUMAN	P20618	PSMB1	Proteasome subunit beta type-1	-0.00525188	0.292419	PSB7_HUMAN	Q99436	PSMB7	Proteasome subunit beta type-7	-0.0257441	0.255446	-0.596462	1	0.85	1	1	1	1	1	1	1	1	0	1	1	1	1	1	1	1	0	1	1	1	1	1	1	1	1		1	1	1
PSA1_HUMAN	P25786	PSMA1	Proteasome subunit alpha type-1	-0.0245821	0.0907471	PSA6_HUMAN	P60900	PSMA6	Proteasome subunit alpha type-6	-0.0310299	0.0817294	-0.596634	1	0.853659	1	1	1	1	1	1	1	1	0	0	1	1	1	1	1	0	0	1	1	1	1	1	1	1	1		1	1	1
RS5_HUMAN	P46782	RPS5	40S ribosomal protein S5	0.0622909	0.0669589	RS18_HUMAN	P62269	RPS18	40S ribosomal protein S18	-0.0213177	0.242473	-0.5974	1	0.857143	1	1	1	1	1	1	0	1	0	0	0	1	0	0	0	1	0	1	0	0	0	0	1	0	1		1	1	1
RL4_HUMAN	P36578	RPL4	60S ribosomal protein L4	0.0125798	0.381434	RL18_HUMAN	Q07020	RPL18	60S ribosomal protein L18	-0.00137376	0.270642	-0.597554	1	0.840909	1	1	1	1	1	1	1	1	0	0	0	1	0	0	0	0	0	1	0	1	0	0	1	1	1		1	1	1
RT34_HUMAN	P82930	MRPS34	28S ribosomal protein S34, mitochondrial	0.0139685	0.306353	RT07_HUMAN	Q9Y2R9	MRPS7	28S ribosomal protein S7, mitochondrial	-0.0662223	0.0801299	-0.597999	0	0.844444	1	1	1	1	1	1	0	1	1	0	1	1	0	0	0	0	0	1	1	1	1	0	0	0	1		1	1	0
RL13_HUMAN	P26373	RPL13	60S ribosomal protein L13	0.0305329	0.158451	RL9_HUMAN	P32969	RPL9	60S ribosomal protein L9	0.0149968	0.370019	-0.598259	0	0.829787	1	1	1	1	1	1	0	1	0	0	0	0	0	0	0	1	0	1	0	1	0	0	1	0	1		1	1	1
SNG2_HUMAN	O43760	SYNGR2	Synaptogyrin-2	0.0722026	0.0566901	RL35A_HUMAN	P18077	RPL35A	60S ribosomal protein L35a	-0.0270529	0.107576	-0.598523	0	0.829787	0	0	0	0	0	0	0	0	0	0	0	0	0	0	0	0	0	0	0	0	0	0	0	0	0		0	0	0
RL9_HUMAN	P32969	RPL9	60S ribosomal protein L9	0.0149968	0.370019	RL18_HUMAN	Q07020	RPL18	60S ribosomal protein L18	-0.00137376	0.270642	-0.598646	0	0.833333	1	1	1	1	1	1	0	1	0	0	0	1	0	0	0	1	0	1	0	0	0	0	1	1	1		1	1	1
RL15_HUMAN	P61313	RPL15	60S ribosomal protein L15	0.00642303	0.250203	RL7A_HUMAN	P62424	RPL7A	60S ribosomal protein L7a	0.0404888	0.121345	-0.599079	1	0.82	1	1	1	1	1	1	0	1	0	0	1	1	0	0	0	1	1	1	1	1	0	0	1	1	1		1	1	1
P4HA2_HUMAN	O15460	P4HA2	Prolyl 4-hydroxylase subunit alpha-2	0.0569538	0.0686838	KLC1_HUMAN	Q07866	KLC1	Kinesin light chain 1	-0.0322057	0.0648227	-0.599339	0	0.82	0	0	0	0	0	0	0	0	0	0	0	0	0	0	0	0	0	0	0	0	0	0	0	0	0		0	0	0
ACSL1_HUMAN	P33121	ACSL1	Long-chain-fatty-acid--CoA ligase 1	-0.0878952	0.00266663	S23IP_HUMAN	Q9Y6Y8	SEC23IP	SEC23-interacting protein	-0.014556	0.0544512	-0.599405	0	0.82	0	0	0	0	0	0	0	0	0	0	0	0	0	0	0	0	0	0	0	0	0	0	0	0	0		0	0	0
RL35A_HUMAN	P18077	RPL35A	60S ribosomal protein L35a	-0.0270529	0.107576	RL13A_HUMAN	P40429	RPL13A	60S ribosomal protein L13a	0.0295328	0.0751699	-0.599436	0	0.823529	1	1	1	1	1	1	1	1	0	0	0	1	0	0	0	1	0	1	0	0	0	0	1	0	1		1	1	1
BPNT1_HUMAN	O95861	BPNT1	3'(2'),5'-bisphosphate nucleotidase 1	-0.0468952	0.216925	CYRIB_HUMAN	Q9NUQ9	CYRIB	CYFIP-related Rac1 interactor B	-0.0581241	0.0547428	-0.599449	0	0.823529	0	0	0	0	0	0	0	0	0	0	0	0	0	0	0	0	0	0	0	0	0	0	0	0	0		0	0	0
ACSL1_HUMAN	P33121	ACSL1	Long-chain-fatty-acid--CoA ligase 1	-0.0878952	0.00266663	NSDHL_HUMAN	Q15738	NSDHL	Sterol-4-alpha-carboxylate 3-dehydrogenase, decarboxylating	0.102379	0.00411608	-0.599657	0	0.823529	0	0	0	0	0	0	0	0	0	0	0	0	0	0	0	0	0	0	0	0	0	0	0	0	0		0	0	1
PSB3_HUMAN	P49720	PSMB3	Proteasome subunit beta type-3	-0.0380703	0.125422	PSA6_HUMAN	P60900	PSMA6	Proteasome subunit alpha type-6	-0.0310299	0.0817294	-0.599726	1	0.826923	1	1	1	1	1	1	0	1	0	0	1	1	1	1	1	0	0	1	1	1	1	0	0	1	1		1	1	1
CSN2_HUMAN	P61201	COPS2	COP9 signalosome complex subunit 2	-0.0171161	0.335656	CSN6_HUMAN	Q7L5N1	COPS6	COP9 signalosome complex subunit 6	-0.00762258	0.261677	-0.599909	1	0.830189	1	1	1	1	1	1	1	1	0	0	1	1	1	1	1	0	1	1	1	1	1	1	1	1	1		1	1	1
PSA1_HUMAN	P25786	PSMA1	Proteasome subunit alpha type-1	-0.0245821	0.0907471	PSB3_HUMAN	P49720	PSMB3	Proteasome subunit beta type-3	-0.0380703	0.125422	-0.599926	1	0.833333	1	1	1	1	1	1	1	1	0	0	1	1	1	1	1	1	0	1	1	1	1	1	0	1	1		1	1	1
RM17_HUMAN	Q9NRX2	MRPL17	39S ribosomal protein L17, mitochondrial	-0.117566	0.0611009	RT18A_HUMAN	Q9NVS2	MRPS18A	39S ribosomal protein S18a, mitochondrial	0.00276702	0.311654	-0.599984	0	0.836364	1	1	0	0	1	1	0	1	0	0	1	1	0	0	0	0	0	1	0	0	0	0	0	0	1		1	1	1
VATH_HUMAN	Q9UI12	ATP6V1H	V-type proton ATPase subunit H	0.0122705	0.111759	TRM6_HUMAN	Q9UJA5	TRMT6	tRNA (adenine(58)-N(1))-methyltransferase non-catalytic subunit TRM6	0.0652045	0.0269042	-0.600272	0	0.836364	0	0	0	0	0	0	0	0	0	0	0	0	0	0	0	0	0	0	0	0	0	0	0	0	0		0	0	0
NEO1_HUMAN	Q92859	NEO1	Neogenin	0.125862	0.00373388	TRM6_HUMAN	Q9UJA5	TRMT6	tRNA (adenine(58)-N(1))-methyltransferase non-catalytic subunit TRM6	0.0652045	0.0269042	-0.600335	0	0.836364	0	0	0	0	0	0	0	0	0	0	0	0	0	0	0	0	0	0	0	0	0	0	0	0	0		0	0	0
RL35A_HUMAN	P18077	RPL35A	60S ribosomal protein L35a	-0.0270529	0.107576	RL15_HUMAN	P61313	RPL15	60S ribosomal protein L15	0.00642303	0.250203	-0.600368	0	0.839286	1	1	1	1	1	1	0	1	0	0	0	1	0	0	0	1	0	1	0	0	0	0	1	0	1		1	1	1
RL35A_HUMAN	P18077	RPL35A	60S ribosomal protein L35a	-0.0270529	0.107576	RL14_HUMAN	P50914	RPL14	60S ribosomal protein L14	-0.0425932	0.306353	-0.600615	0	0.842105	1	1	1	1	1	1	0	1	0	0	0	1	0	0	0	1	0	1	0	0	0	0	1	0	1		1	1	1
RL13_HUMAN	P26373	RPL13	60S ribosomal protein L13	0.0305329	0.158451	RL7A_HUMAN	P62424	RPL7A	60S ribosomal protein L7a	0.0404888	0.121345	-0.600687	1	0.844828	1	1	1	1	1	1	0	1	0	0	0	0	1	1	1	1	0	1	1	1	0	0	1	1	1		1	1	1
AT1A1_HUMAN	P05023	ATP1A1	Sodium/potassium-transporting ATPase subunit alpha-1	-0.00833715	0.37885	AAAT_HUMAN	Q15758	SLC1A5	Neutral amino acid transporter B(0)	0.0529064	0.0257537	-0.600755	0	0.844828	0	0	0	0	1	0	0	0	0	0	0	0	0	0	0	0	0	1	0	0	0	0	0	0	1		0	0	0
P4HA2_HUMAN	O15460	P4HA2	Prolyl 4-hydroxylase subunit alpha-2	0.0569538	0.0686838	RPP30_HUMAN	P78346	RPP30	Ribonuclease P protein subunit p30	0.0460261	0.009728	-0.600871	0	0.844828	0	0	0	0	0	0	0	0	0	0	0	0	0	0	0	0	0	0	0	0	0	0	0	0	0		0	0	0
RS9_HUMAN	P46781	RPS9	40S ribosomal protein S9	-0.0116167	0.316409	RS4X_HUMAN	P62701	RPS4X	40S ribosomal protein S4, X isoform	0.0075136	0.394375	-0.600937	1	0.847458	1	1	1	1	1	1	0	1	0	0	1	1	0	0	0	1	0	1	0	0	0	0	1	0	1		1	1	1
NED4L_HUMAN	Q96PU5	NEDD4L	E3 ubiquitin-protein ligase NEDD4-like	-0.0703405	0.112461	DLGP4_HUMAN	Q9Y2H0	DLGAP4	Disks large-associated protein 4	-0.00624918	0.248323	-0.601147	0	0.833333	0	0	0	0	0	0	0	0	0	0	0	0	0	0	0	0	0	0	0	0	0	0	0	0	0		0	0	1
PSD12_HUMAN	O00232	PSMD12	26S proteasome non-ATPase regulatory subunit 12	-0.0392712	0.0207739	PSD13_HUMAN	Q9UNM6	PSMD13	26S proteasome non-ATPase regulatory subunit 13	-0.0321975	0.0175531	-0.601282	1	0.836066	1	1	1	1	1	1	1	1	0	0	1	1	1	1	1	1	0	1	1	1	1	0	1	1	1		1	1	1
RT18A_HUMAN	Q9NVS2	MRPS18A	39S ribosomal protein S18a, mitochondrial	0.00276702	0.311654	RT18B_HUMAN	Q9Y676	MRPS18B	28S ribosomal protein S18b, mitochondrial	0.0665775	0.00582424	-0.601385	0	0.83871	1	1	0	0	0	0	0	0	0	0	0	1	0	0	0	0	0	0	0	0	0	0	0	0	1		1	1	1
PSA7_HUMAN	O14818	PSMA7	Proteasome subunit alpha type-7	-0.046785	0.0571832	PSA5_HUMAN	P28066	PSMA5	Proteasome subunit alpha type-5	-0.0730573	0.0171913	-0.601385	1	0.84127	1	1	1	1	1	1	0	1	0	0	1	1	1	1	1	1	0	1	1	1	0	0	1	1	1		1	1	1
DDI2_HUMAN	Q5TDH0	DDI2	Protein DDI1 homolog 2	0.00908151	0.128969	ACOT9_HUMAN	Q9Y305	ACOT9	Acyl-coenzyme A thioesterase 9, mitochondrial	-0.019074	0.349974	-0.601428	0	0.84127	0	0	0	0	0	0	0	0	0	0	0	0	0	0	0	0	0	0	0	0	0	0	0	0	0		0	0	0
RL7A_HUMAN	P62424	RPL7A	60S ribosomal protein L7a	0.0404888	0.121345	RL10A_HUMAN	P62906	RPL10A	60S ribosomal protein L10a	0.000694041	0.38239	-0.601472	1	0.84375	1	1	1	1	1	1	0	1	0	0	0	1	1	1	1	1	1	1	0	1	0	0	1	1	1		1	1	1
RL4_HUMAN	P36578	RPL4	60S ribosomal protein L4	0.0125798	0.381434	RL7A_HUMAN	P62424	RPL7A	60S ribosomal protein L7a	0.0404888	0.121345	-0.601529	1	0.846154	1	1	1	1	1	1	0	1	0	0	0	1	1	1	1	0	1	1	1	1	0	0	1	1	1		1	1	1
ARPC2_HUMAN	O15144	ARPC2	Actin-related protein 2/3 complex subunit 2	-0.015772	0.321923	ARPC4_HUMAN	P59998	ARPC4	Actin-related protein 2/3 complex subunit 4	0.00155359	0.265438	-0.601569	1	0.848485	1	1	1	1	1	1	0	1	0	0	1	0	1	1	1	1	0	1	0	1	0	0	1	1	1		1	1	1
PSA7_HUMAN	O14818	PSMA7	Proteasome subunit alpha type-7	-0.046785	0.0571832	PSA4_HUMAN	P25789	PSMA4	Proteasome subunit alpha type-4	-0.0431259	0.0314948	-0.601633	1	0.850746	1	1	1	1	1	1	1	1	0	1	1	1	1	1	1	1	0	1	1	0	0	0	1	1	1		1	1	1
PSMD3_HUMAN	O43242	PSMD3	26S proteasome non-ATPase regulatory subunit 3	-0.042255	0.171853	PRS8_HUMAN	P62195	PSMC5	26S proteasome regulatory subunit 8	-0.0403411	0.0390846	-0.60166	1	0.852941	1	1	1	1	1	1	0	1	0	0	1	1	1	1	1	1	0	1	1	1	1	0	1	1	1		1	1	1
PSD11_HUMAN	O00231	PSMD11	26S proteasome non-ATPase regulatory subunit 11	-0.0212027	0.116049	PSD12_HUMAN	O00232	PSMD12	26S proteasome non-ATPase regulatory subunit 12	-0.0392712	0.0207739	-0.601684	1	0.855072	1	1	1	1	1	1	1	1	0	0	1	1	1	1	1	1	0	1	1	1	1	0	1	1	1		1	1	1
RT29_HUMAN	P51398	DAP3	28S ribosomal protein S29, mitochondrial	0.0368647	0.0196418	RM21_HUMAN	Q7Z2W9	MRPL21	39S ribosomal protein L21, mitochondrial	0.0746575	0.0254209	-0.601726	0	0.857143	1	1	0	0	0	1	0	0	0	0	0	0	0	0	0	0	0	0	0	0	0	0	0	0	1		1	1	0
ANXA1_HUMAN	P04083	ANXA1	Annexin A1	-0.196089	0.00464792	DOPD_HUMAN	P30046	DDT	D-dopachrome decarboxylase	-0.0216008	0.166032	-0.601835	1	0.857143	0	0	0	0	0	0	0	0	0	0	0	0	0	0	0	0	0	0	0	0	0	0	0	0	0		0	0	0
RL35A_HUMAN	P18077	RPL35A	60S ribosomal protein L35a	-0.0270529	0.107576	RL9_HUMAN	P32969	RPL9	60S ribosomal protein L9	0.0149968	0.370019	-0.601883	0	0.859155	1	1	1	1	1	1	0	1	0	0	0	1	0	0	0	1	0	1	0	0	0	0	1	0	1		1	1	1
PRS4_HUMAN	P62191	PSMC1	26S proteasome regulatory subunit 4	-0.0161211	0.168033	PSMD2_HUMAN	Q13200	PSMD2	26S proteasome non-ATPase regulatory subunit 2	0.019575	0.369655	-0.601896	1	0.861111	1	1	1	1	1	1	1	1	0	0	1	1	1	1	1	1	0	1	1	1	1	0	1	1	1		1	1	1
RL14_HUMAN	P50914	RPL14	60S ribosomal protein L14	-0.0425932	0.306353	RL32_HUMAN	P62910	RPL32	60S ribosomal protein L32	0.0386742	0.0951727	-0.601967	0	0.851351	1	1	1	1	1	1	0	1	0	0	1	1	0	0	0	0	0	1	0	0	0	1	0	1	1		1	1	1
PSD12_HUMAN	O00232	PSMD12	26S proteasome non-ATPase regulatory subunit 12	-0.0392712	0.0207739	PSMD7_HUMAN	P51665	PSMD7	26S proteasome non-ATPase regulatory subunit 7	0.0373182	0.27672	-0.602022	1	0.853333	1	1	1	1	1	1	1	1	0	0	1	1	1	1	1	1	0	1	1	1	1	1	1	1	1		1	1	1
RM17_HUMAN	Q9NRX2	MRPL17	39S ribosomal protein L17, mitochondrial	-0.117566	0.0611009	RT28_HUMAN	Q9Y2Q9	MRPS28	28S ribosomal protein S28, mitochondrial	0.13228	0.0126754	-0.602132	0	0.855263	1	1	0	0	0	1	0	0	0	0	0	1	0	0	0	0	0	0	0	0	0	0	0	0	1		1	1	1
RL9_HUMAN	P32969	RPL9	60S ribosomal protein L9	0.0149968	0.370019	RL4_HUMAN	P36578	RPL4	60S ribosomal protein L4	0.0125798	0.381434	-0.602319	0	0.857143	1	1	1	1	1	1	0	1	0	0	0	1	0	0	0	0	0	1	0	0	0	0	1	1	1		1	1	1
ACSL1_HUMAN	P33121	ACSL1	Long-chain-fatty-acid--CoA ligase 1	-0.0878952	0.00266663	EIF3L_HUMAN	Q9Y262	EIF3L	Eukaryotic translation initiation factor 3 subunit L	-0.000519578	0.350304	-0.602355	0	0.857143	0	0	0	0	0	0	0	0	0	0	0	0	0	0	0	0	0	0	0	0	0	0	0	0	0		0	0	0
RS24_HUMAN	P62847	RPS24	40S ribosomal protein S24	0.00380275	0.325336	RS25_HUMAN	P62851	RPS25	40S ribosomal protein S25	0.0582442	0.123221	-0.602428	0	0.858974	1	1	1	1	1	1	0	1	0	0	0	1	0	0	0	0	0	1	0	0	0	0	0	1	1		1	1	1
PSB4_HUMAN	P28070	PSMB4	Proteasome subunit beta type-4	-0.0454165	0.120943	PSB7_HUMAN	Q99436	PSMB7	Proteasome subunit beta type-7	-0.0257441	0.255446	-0.602459	1	0.860759	1	1	1	1	1	1	1	1	0	1	1	1	1	1	1	1	0	1	1	1	1	1	1	1	1		1	1	1
RL13A_HUMAN	P40429	RPL13A	60S ribosomal protein L13a	0.0295328	0.0751699	BAP31_HUMAN	P51572	BCAP31	B-cell receptor-associated protein 31	0.0869836	0.0132459	-0.602465	0	0.860759	0	0	0	0	0	0	0	0	0	0	0	0	0	0	0	0	0	0	0	0	0	0	0	0	0		0	0	0
RL9_HUMAN	P32969	RPL9	60S ribosomal protein L9	0.0149968	0.370019	RL13A_HUMAN	P40429	RPL13A	60S ribosomal protein L13a	0.0295328	0.0751699	-0.602585	0	0.8625	1	1	1	1	1	1	0	1	0	0	0	1	0	0	0	1	0	1	1	1	0	0	1	0	1		1	1	1
ARK72_HUMAN	O43488	AKR7A2	Aflatoxin B1 aldehyde reductase member 2	-0.005128	0.326788	GABT_HUMAN	P80404	ABAT	4-aminobutyrate aminotransferase, mitochondrial	0.034818	0.0783967	-0.602625	1	0.8625	0	0	0	0	0	0	0	0	0	0	0	0	0	0	0	0	0	0	0	0	0	0	0	0	0		0	0	0
RL32_HUMAN	P62910	RPL32	60S ribosomal protein L32	0.0386742	0.0951727	RL36_HUMAN	Q9Y3U8	RPL36	60S ribosomal protein L36	0.0296586	0.208874	-0.602738	0	0.864198	1	1	1	1	1	1	0	1	0	0	0	1	0	0	0	0	0	1	1	0	0	0	0	0	1		1	1	1
NEO1_HUMAN	Q92859	NEO1	Neogenin	0.125862	0.00373388	HDAC6_HUMAN	Q9UBN7	HDAC6	Histone deacetylase 6	0.131297	0.23619	-0.602949	0	0.853659	0	0	0	0	0	0	0	0	0	0	0	0	0	0	0	0	0	0	0	0	0	0	0	0	0		0	0	0
P4HA2_HUMAN	O15460	P4HA2	Prolyl 4-hydroxylase subunit alpha-2	0.0569538	0.0686838	RPP40_HUMAN	O75818	RPP40	Ribonuclease P protein subunit p40	0.107852	0.0348366	-0.602994	0	0.853659	0	0	0	0	0	0	0	0	0	0	0	0	0	0	0	0	0	0	0	0	0	0	0	0	0		0	0	0
IN35_HUMAN	P80217	IFI35	Interferon-induced 35 kDa protein	-0.314063	6.05021e-06	NMI_HUMAN	Q13287	NMI	N-myc-interactor	-0.306122	5.47054e-07	-0.603009	1	0.855422	1	1	1	1	1	0	0	1	0	0	1	0	1	1	1	1	0	1	1	1	1	1	0	0	1		1	1	1
MCM4_HUMAN	P33991	MCM4	DNA replication licensing factor MCM4	-0.0516838	0.00403799	MCM7_HUMAN	P33993	MCM7	DNA replication licensing factor MCM7	-0.0397049	0.00621094	-0.603042	1	0.857143	1	1	1	1	1	1	1	1	0	1	1	1	1	1	1	1	0	1	0	0	0	0	1	1	1		1	1	1
RS19_HUMAN	P39019	RPS19	40S ribosomal protein S19	0.0380908	0.255564	RS20_HUMAN	P60866	RPS20	40S ribosomal protein S20	-0.0278186	0.161052	-0.60309	0	0.858824	1	1	1	1	1	1	0	1	0	0	0	1	1	1	1	1	0	1	0	1	0	0	1	1	1		1	1	1
PSMD7_HUMAN	P51665	PSMD7	26S proteasome non-ATPase regulatory subunit 7	0.0373182	0.27672	PSD13_HUMAN	Q9UNM6	PSMD13	26S proteasome non-ATPase regulatory subunit 13	-0.0321975	0.0175531	-0.603221	1	0.850575	1	1	1	1	1	1	1	1	0	0	1	1	1	1	1	1	0	1	1	1	1	1	1	1	1		1	1	1
RL13_HUMAN	P26373	RPL13	60S ribosomal protein L13	0.0305329	0.158451	RL18_HUMAN	Q07020	RPL18	60S ribosomal protein L18	-0.00137376	0.270642	-0.60326	1	0.852273	1	1	1	1	1	1	0	1	0	0	0	0	0	0	0	1	0	1	1	0	0	0	1	1	1		1	1	1
PSA4_HUMAN	P25789	PSMA4	Proteasome subunit alpha type-4	-0.0431259	0.0314948	PSA5_HUMAN	P28066	PSMA5	Proteasome subunit alpha type-5	-0.0730573	0.0171913	-0.603402	1	0.844444	1	1	1	1	1	1	0	1	0	0	1	1	1	1	1	1	0	1	1	1	0	0	1	1	1		1	1	1
RL13_HUMAN	P26373	RPL13	60S ribosomal protein L13	0.0305329	0.158451	RL19_HUMAN	P84098	RPL19	60S ribosomal protein L19	-0.047235	0.0335928	-0.603845	1	0.846154	1	1	1	1	1	1	0	1	0	0	0	0	0	0	0	1	0	1	1	0	0	0	1	1	1		1	1	1
RL17_HUMAN	P18621	RPL17	60S ribosomal protein L17	0.024658	0.077714	RL27A_HUMAN	P46776	RPL27A	60S ribosomal protein L27a	0.0178398	0.234842	-0.603892	1	0.847826	1	1	1	1	1	1	0	1	0	0	0	1	0	0	0	1	0	1	0	0	0	0	0	0	1		1	1	1
RL10A_HUMAN	P62906	RPL10A	60S ribosomal protein L10a	0.000694041	0.38239	RL18_HUMAN	Q07020	RPL18	60S ribosomal protein L18	-0.00137376	0.270642	-0.603895	1	0.849462	1	1	1	1	1	1	0	1	0	0	1	1	0	0	0	1	0	1	0	0	1	0	1	1	1		1	1	1
CAPZB_HUMAN	P47756	CAPZB	F-actin-capping protein subunit beta	-0.0340613	0.216258	CAZA1_HUMAN	P52907	CAPZA1	F-actin-capping protein subunit alpha-1	-0.00358582	0.122395	-0.603957	1	0.851064	1	1	1	1	1	1	1	1	0	0	0	1	1	1	1	0	0	1	1	1	0	0	1	1	1		1	1	1
PSA2_HUMAN	P25787	PSMA2	Proteasome subunit alpha type-2	-0.0133538	0.33158	PSA6_HUMAN	P60900	PSMA6	Proteasome subunit alpha type-6	-0.0310299	0.0817294	-0.60397	1	0.852632	1	1	1	1	1	1	0	1	0	0	1	1	1	1	1	0	0	1	1	1	0	0	1	1	1		1	1	1
PSA1_HUMAN	P25786	PSMA1	Proteasome subunit alpha type-1	-0.0245821	0.0907471	PSA4_HUMAN	P25789	PSMA4	Proteasome subunit alpha type-4	-0.0431259	0.0314948	-0.603979	1	0.854167	1	1	1	1	1	1	1	1	0	0	1	1	1	1	1	1	0	1	1	1	1	1	1	1	1		1	1	1
RL13_HUMAN	P26373	RPL13	60S ribosomal protein L13	0.0305329	0.158451	RL15_HUMAN	P61313	RPL15	60S ribosomal protein L15	0.00642303	0.250203	-0.604016	1	0.85567	1	1	1	1	1	1	0	1	0	0	1	0	0	0	0	1	0	1	0	1	0	1	1	1	1		1	1	1
AK1C3_HUMAN	P42330	AKR1C3	Aldo-keto reductase family 1 member C3	0.105944	0.015336	NMRL1_HUMAN	Q9HBL8	NMRAL1	NmrA-like family domain-containing protein 1	-0.0408907	0.242109	-0.604095	0	0.85567	0	0	0	0	0	0	0	0	0	0	0	0	0	0	0	0	0	0	0	0	0	0	0	0	0		0	0	0
AP1M1_HUMAN	Q9BXS5	AP1M1	AP-1 complex subunit mu-1	-0.0222924	0.0249629	AP1M2_HUMAN	Q9Y6Q5	AP1M2	AP-1 complex subunit mu-2	-0.00128553	0.150632	-0.604159	0	0.857143	1	1	1	1	1	0	0	1	0	0	0	0	1	1	1	0	0	1	0	1	0	0	0	0	1		1	1	1
RL35A_HUMAN	P18077	RPL35A	60S ribosomal protein L35a	-0.0270529	0.107576	RL34_HUMAN	P49207	RPL34	60S ribosomal protein L34	0.0262566	0.339603	-0.604221	0	0.858586	1	1	1	1	1	1	0	1	1	0	0	1	0	0	0	1	0	1	0	0	0	0	1	0	1		1	1	1
MYH10_HUMAN	P35580	MYH10	Myosin-10	-0.0184081	0.187064	GRAP1_HUMAN	Q4V328	GRIPAP1	GRIP1-associated protein 1	0.00702909	0.238072	-0.604345	0	0.858586	0	0	1	0	0	0	0	0	0	0	0	0	0	0	0	0	0	0	0	0	0	0	0	0	1		0	0	1
AATC_HUMAN	P17174	GOT1	Aspartate aminotransferase, cytoplasmic	-0.0523721	0.0207201	AMPB_HUMAN	Q9H4A4	RNPEP	Aminopeptidase B	-0.0449106	0.0369156	-0.604523	1	0.85	0	0	0	0	0	0	0	0	0	0	0	0	0	0	0	0	0	0	0	0	0	0	0	0	0		0	0	0
RL7A_HUMAN	P62424	RPL7A	60S ribosomal protein L7a	0.0404888	0.121345	RL18_HUMAN	Q07020	RPL18	60S ribosomal protein L18	-0.00137376	0.270642	-0.604669	1	0.843137	1	1	1	1	1	1	0	1	0	0	0	1	0	0	0	1	0	1	1	1	0	0	1	1	1		1	1	1
RSU1_HUMAN	Q15404	RSU1	Ras suppressor protein 1	-0.0984362	0.0497474	CK054_HUMAN	Q9H0W9	C11orf54	Ester hydrolase C11orf54	0.050585	0.0079634	-0.604715	0	0.843137	0	0	0	0	0	0	0	0	0	0	0	0	0	0	0	0	0	0	0	0	0	0	0	0	0		0	0	0
RS6_HUMAN	P62753	RPS6	40S ribosomal protein S6	-0.0191649	0.402197	F120A_HUMAN	Q9NZB2	FAM120A	Constitutive coactivator of PPAR-gamma-like protein 1	0.0236734	0.141677	-0.604817	0	0.843137	0	0	0	0	0	0	0	0	0	0	0	1	0	0	0	1	0	0	0	0	0	0	0	0	1		0	0	0
PSA2_HUMAN	P25787	PSMA2	Proteasome subunit alpha type-2	-0.0133538	0.33158	PSA4_HUMAN	P25789	PSMA4	Proteasome subunit alpha type-4	-0.0431259	0.0314948	-0.604871	1	0.84466	1	1	1	1	1	1	0	1	0	1	1	1	1	1	1	1	0	1	1	1	0	0	1	1	1		1	1	1
RL26_HUMAN	P61254	RPL26	60S ribosomal protein L26	0.0178677	0.349974	F120A_HUMAN	Q9NZB2	FAM120A	Constitutive coactivator of PPAR-gamma-like protein 1	0.0236734	0.141677	-0.604989	0	0.84466	0	0	0	0	0	0	0	0	0	0	0	1	0	0	0	1	0	0	0	0	0	0	0	0	1		0	0	0
RNZ2_HUMAN	Q9BQ52	ELAC2	Zinc phosphodiesterase ELAC protein 2	0.0133147	0.02475	DLGP4_HUMAN	Q9Y2H0	DLGAP4	Disks large-associated protein 4	-0.00624918	0.248323	-0.605113	0	0.84466	0	0	0	0	0	0	0	0	0	0	0	0	0	0	0	0	0	0	0	0	0	0	0	0	0		0	0	0
SDCB1_HUMAN	O00560	SDCBP	Syntenin-1	0.0790139	0.11225	RL35A_HUMAN	P18077	RPL35A	60S ribosomal protein L35a	-0.0270529	0.107576	-0.605116	0	0.84466	0	0	0	0	0	0	0	0	0	0	0	0	0	0	0	0	0	0	0	0	0	0	0	0	0		0	0	0
DDAH1_HUMAN	O94760	DDAH1	N(G),N(G)-dimethylarginine dimethylaminohydrolase 1	-0.0325944	0.0309385	AK1A1_HUMAN	P14550	AKR1A1	Aldo-keto reductase family 1 member A1	-0.0690205	0.0181431	-0.605335	1	0.84466	0	0	0	0	0	0	0	0	0	0	0	0	0	0	0	0	0	0	0	0	0	0	0	0	0		0	0	0
PCY1A_HUMAN	P49585	PCYT1A	Choline-phosphate cytidylyltransferase A	0.0103566	0.304166	RL26_HUMAN	P61254	RPL26	60S ribosomal protein L26	0.0178677	0.349974	-0.605369	0	0.836538	0	0	0	0	0	0	0	0	0	0	0	0	0	0	0	0	0	0	0	0	0	0	0	0	0		0	0	0
RL9_HUMAN	P32969	RPL9	60S ribosomal protein L9	0.0149968	0.370019	RL6_HUMAN	Q02878	RPL6	60S ribosomal protein L6	0.0268556	0.0544512	-0.605412	0	0.838095	1	1	1	1	1	1	0	1	0	0	0	1	0	0	0	1	0	1	0	0	0	0	1	1	1		1	1	1
NSDHL_HUMAN	Q15738	NSDHL	Sterol-4-alpha-carboxylate 3-dehydrogenase, decarboxylating	0.102379	0.00411608	S23IP_HUMAN	Q9Y6Y8	SEC23IP	SEC23-interacting protein	-0.014556	0.0544512	-0.605416	0	0.838095	0	0	0	0	0	0	0	0	0	0	0	0	0	0	0	0	0	0	0	0	0	0	0	0	0		0	0	0
AASD1_HUMAN	Q9BTE6	AARSD1	Alanyl-tRNA editing protein Aarsd1	0.0250068	0.295085	DLGP4_HUMAN	Q9Y2H0	DLGAP4	Disks large-associated protein 4	-0.00624918	0.248323	-0.605561	0	0.838095	0	0	0	0	0	0	0	0	0	0	0	0	0	0	0	0	0	0	0	0	0	0	0	0	0		0	0	0
ARI1_HUMAN	Q9Y4X5	ARIH1	E3 ubiquitin-protein ligase ARIH1	-0.0451141	0.292264	NEMO_HUMAN	Q9Y6K9	IKBKG	NF-kappa-B essential modulator	0.000639089	0.365795	-0.605767	0	0.838095	0	0	0	0	0	0	0	0	0	0	0	0	0	0	0	0	0	0	0	0	0	0	0	0	0		0	0	0
SDCB1_HUMAN	O00560	SDCBP	Syntenin-1	0.0790139	0.11225	RL9_HUMAN	P32969	RPL9	60S ribosomal protein L9	0.0149968	0.370019	-0.605868	0	0.838095	0	0	0	0	0	0	0	0	0	0	0	0	0	0	0	0	0	0	0	0	0	0	0	0	0		0	0	0
RS9_HUMAN	P46781	RPS9	40S ribosomal protein S9	-0.0116167	0.316409	RS10_HUMAN	P46783	RPS10	40S ribosomal protein S10	-0.0189486	0.0162076	-0.605879	1	0.839623	1	1	1	1	1	1	0	1	0	0	0	1	1	1	1	1	0	1	0	1	0	0	1	0	1		1	1	1
PGTB1_HUMAN	P53609	PGGT1B	Geranylgeranyl transferase type-1 subunit beta	NA	NA	ARI1_HUMAN	Q9Y4X5	ARIH1	E3 ubiquitin-protein ligase ARIH1	-0.0451141	0.292264	-0.605903	0	0.839623	0	0	0	0	0	0	0	0	0	0	0	0	0	0	0	0	0	0	0	0	0	0	0	0	0		0	0	0
RS14_HUMAN	P62263	RPS14	40S ribosomal protein S14	0.0328891	0.299279	RS18_HUMAN	P62269	RPS18	40S ribosomal protein S18	-0.0213177	0.242473	-0.60599	1	0.833333	1	1	1	1	1	1	0	1	0	0	0	1	0	0	0	1	0	1	0	0	0	0	1	0	1		1	1	1
RL12_HUMAN	P30050	RPL12	60S ribosomal protein L12	-0.00571306	0.327591	RL10A_HUMAN	P62906	RPL10A	60S ribosomal protein L10a	0.000694041	0.38239	-0.606128	0	0.834862	1	1	1	1	1	1	0	1	0	0	0	1	1	1	1	1	0	1	0	0	0	0	1	1	1		1	1	1
H15_HUMAN	P16401	H1-5	Histone H1.5	0.0574702	0.163269	DDX5_HUMAN	P17844	DDX5	Probable ATP-dependent RNA helicase DDX5	0.00644457	0.396642	-0.606183	0	0.834862	0	0	0	0	0	0	0	0	0	0	0	1	0	0	0	1	0	0	0	0	0	0	0	0	1		0	0	0
RS18_HUMAN	P62269	RPS18	40S ribosomal protein S18	-0.0213177	0.242473	RS15_HUMAN	P62841	RPS15	40S ribosomal protein S15	-0.0125687	0.13302	-0.606262	0	0.836364	1	1	1	1	1	1	1	1	0	0	1	1	0	0	0	1	0	1	0	0	0	0	1	1	1		1	1	1
RT34_HUMAN	P82930	MRPS34	28S ribosomal protein S34, mitochondrial	0.0139685	0.306353	RT18A_HUMAN	Q9NVS2	MRPS18A	39S ribosomal protein S18a, mitochondrial	0.00276702	0.311654	-0.606433	0	0.837838	1	1	0	0	0	1	0	0	0	0	0	1	0	0	0	0	0	0	0	0	0	0	0	0	1		1	1	1
PSA4_HUMAN	P25789	PSMA4	Proteasome subunit alpha type-4	-0.0431259	0.0314948	PSB3_HUMAN	P49720	PSMB3	Proteasome subunit beta type-3	-0.0380703	0.125422	-0.606435	1	0.839286	1	1	1	1	1	1	0	1	0	0	1	1	1	1	1	1	0	1	1	1	1	0	0	1	1		1	1	1
RS10_HUMAN	P46783	RPS10	40S ribosomal protein S10	-0.0189486	0.0162076	RS18_HUMAN	P62269	RPS18	40S ribosomal protein S18	-0.0213177	0.242473	-0.606522	1	0.840708	1	1	1	1	1	1	0	1	0	0	0	1	0	0	0	1	0	1	1	0	0	0	1	0	1		1	1	1
PSMD3_HUMAN	O43242	PSMD3	26S proteasome non-ATPase regulatory subunit 3	-0.042255	0.171853	PRS6B_HUMAN	P43686	PSMC4	26S proteasome regulatory subunit 6B	-0.0323519	0.0700899	-0.606771	1	0.842105	1	1	1	1	1	1	0	1	0	0	1	1	1	1	1	1	0	1	1	1	0	0	1	1	1		1	1	1
RL13A_HUMAN	P40429	RPL13A	60S ribosomal protein L13a	0.0295328	0.0751699	RL7A_HUMAN	P62424	RPL7A	60S ribosomal protein L7a	0.0404888	0.121345	-0.606776	1	0.843478	1	1	1	1	1	1	0	1	0	0	0	1	0	0	0	1	1	1	1	1	0	0	1	0	1		1	1	1
PSA2_HUMAN	P25787	PSMA2	Proteasome subunit alpha type-2	-0.0133538	0.33158	PSB7_HUMAN	Q99436	PSMB7	Proteasome subunit beta type-7	-0.0257441	0.255446	-0.606777	1	0.844828	1	1	1	1	1	1	0	1	0	0	1	1	1	1	1	1	0	1	1	1	1	1	1	1	1		1	1	1
RT29_HUMAN	P51398	DAP3	28S ribosomal protein S29, mitochondrial	0.0368647	0.0196418	RT23_HUMAN	Q9Y3D9	MRPS23	28S ribosomal protein S23, mitochondrial	-0.0026282	0.268766	-0.606855	0	0.846154	1	1	1	1	1	1	0	1	1	0	1	0	0	0	0	0	0	1	1	1	0	0	1	0	1		1	1	1
HEM3_HUMAN	P08397	HMBS	Porphobilinogen deaminase	-0.0514513	0.112594	AL4A1_HUMAN	P30038	ALDH4A1	Delta-1-pyrroline-5-carboxylate dehydrogenase, mitochondrial	0.0608416	0.0168271	-0.606891	0	0.846154	0	0	0	0	0	0	0	0	0	0	0	0	0	0	0	0	0	0	0	0	0	0	0	0	0		0	0	0
NOL3_HUMAN	O60936	NOL3	Nucleolar protein 3	-0.0605325	0.382323	PUR8_HUMAN	P30566	ADSL	Adenylosuccinate lyase	-0.0360421	0.0616752	-0.606972	1	0.846154	0	0	0	0	0	0	0	0	0	0	0	0	0	0	0	0	0	0	0	0	0	0	0	0	0		0	0	0
UBA6_HUMAN	A0AVT1	UBA6	Ubiquitin-like modifier-activating enzyme 6	-0.0694623	0.0017078	NOL3_HUMAN	O60936	NOL3	Nucleolar protein 3	-0.0605325	0.382323	-0.607134	1	0.838983	0	0	1	0	1	0	0	1	1	0	0	0	0	0	0	0	0	0	0	0	0	0	0	0	1		0	0	1
RT09_HUMAN	P82933	MRPS9	28S ribosomal protein S9, mitochondrial	0.0461447	0.0124534	RT18A_HUMAN	Q9NVS2	MRPS18A	39S ribosomal protein S18a, mitochondrial	0.00276702	0.311654	-0.607165	0	0.840336	1	1	0	0	0	1	0	0	0	0	0	1	0	0	0	0	0	0	0	0	0	0	0	0	1		1	1	1
SDCB1_HUMAN	O00560	SDCBP	Syntenin-1	0.0790139	0.11225	RL13_HUMAN	P26373	RPL13	60S ribosomal protein L13	0.0305329	0.158451	-0.607224	0	0.840336	0	0	0	0	0	0	0	0	0	0	0	0	0	0	0	0	0	0	0	0	0	0	0	0	0		0	0	0
RL13_HUMAN	P26373	RPL13	60S ribosomal protein L13	0.0305329	0.158451	RL6_HUMAN	Q02878	RPL6	60S ribosomal protein L6	0.0268556	0.0544512	-0.607232	1	0.841667	1	1	1	1	1	1	0	1	0	0	0	0	1	1	1	1	0	1	0	1	0	0	1	1	1		1	1	1
MAVS_HUMAN	Q7Z434	MAVS	Mitochondrial antiviral-signaling protein	0.0867908	0.0204968	SNX5_HUMAN	Q9Y5X3	SNX5	Sorting nexin-5	0.000876071	0.303419	-0.607303	0	0.841667	0	0	0	0	0	0	0	0	0	0	0	0	0	0	0	0	0	0	0	0	0	0	0	0	0		0	0	0
IDHC_HUMAN	O75874	IDH1	Isocitrate dehydrogenase [NADP] cytoplasmic	-0.0421679	0.173062	RANG_HUMAN	P43487	RANBP1	Ran-specific GTPase-activating protein	-0.089721	0.00716113	-0.607336	1	0.841667	0	0	1	0	1	0	0	1	0	0	0	1	0	0	0	0	0	0	0	0	0	0	0	0	1		0	0	1
RL17_HUMAN	P18621	RPL17	60S ribosomal protein L17	0.024658	0.077714	RL14_HUMAN	P50914	RPL14	60S ribosomal protein L14	-0.0425932	0.306353	-0.607472	0	0.842975	1	1	1	1	1	1	0	1	0	0	0	1	0	0	0	1	0	1	0	1	0	0	0	1	1		1	1	1
IPYR_HUMAN	Q15181	PPA1	Inorganic pyrophosphatase	-0.101954	0.00249862	PGM2_HUMAN	Q96G03	PGM2	Phosphoglucomutase-2	-0.0127281	0.103006	-0.607495	1	0.842975	0	0	0	0	0	0	0	0	0	0	0	0	0	0	0	0	0	0	0	0	0	0	0	0	0		0	0	0
LKHA4_HUMAN	P09960	LTA4H	Leukotriene A-4 hydrolase	0.0119424	0.272264	MDHC_HUMAN	P40925	MDH1	Malate dehydrogenase, cytoplasmic	-0.104222	0.0122527	-0.60774	1	0.836066	0	0	0	0	0	0	0	0	0	0	0	1	0	0	0	0	0	0	0	0	0	0	0	0	1		0	0	0
RS17_HUMAN	P08708	RPS17	40S ribosomal protein S17	0.0250545	0.0411373	RS9_HUMAN	P46781	RPS9	40S ribosomal protein S9	-0.0116167	0.316409	-0.607775	1	0.837398	1	1	1	1	0	1	0	1	0	0	0	1	1	1	1	0	0	1	0	0	0	0	0	1	1		1	1	1
KCY_HUMAN	P30085	CMPK1	UMP-CMP kinase	-0.0567489	0.221877	ADIRF_HUMAN	Q15847	ADIRF	Adipogenesis regulatory factor	-0.208248	0.039277	-0.607901	1	0.837398	0	0	0	0	0	0	0	0	0	0	0	0	0	0	0	0	0	0	0	0	0	0	0	0	0		0	0	0
NNRE_HUMAN	Q8NCW5	NAXE	NAD(P)H-hydrate epimerase	-0.0295496	0.170238	HEBP2_HUMAN	Q9Y5Z4	HEBP2	Heme-binding protein 2	-0.0659128	0.0123035	-0.607945	1	0.837398	0	0	0	0	0	0	0	0	0	0	0	0	0	0	0	0	0	0	0	0	0	0	0	0	0		0	0	0
PDXK_HUMAN	O00764	PDXK	Pyridoxal kinase	-0.0265537	0.0408979	PGAM1_HUMAN	P18669	PGAM1	Phosphoglycerate mutase 1	-0.107461	0.00503209	-0.607988	1	0.837398	0	0	0	0	0	0	0	0	0	0	0	0	0	0	0	0	0	0	0	0	0	0	0	0	0		0	0	1
RL4_HUMAN	P36578	RPL4	60S ribosomal protein L4	0.0125798	0.381434	RL10A_HUMAN	P62906	RPL10A	60S ribosomal protein L10a	0.000694041	0.38239	-0.608101	1	0.83871	1	1	1	1	1	1	0	1	0	0	0	1	1	1	1	0	1	1	0	1	0	0	1	1	1		1	1	1
RL13_HUMAN	P26373	RPL13	60S ribosomal protein L13	0.0305329	0.158451	RL32_HUMAN	P62910	RPL32	60S ribosomal protein L32	0.0386742	0.0951727	-0.608224	1	0.84	1	1	1	1	1	1	0	1	0	0	0	0	0	0	0	0	0	1	1	1	0	0	0	0	1		1	1	1
SNG2_HUMAN	O43760	SYNGR2	Synaptogyrin-2	0.0722026	0.0566901	RL12_HUMAN	P30050	RPL12	60S ribosomal protein L12	-0.00571306	0.327591	-0.608292	0	0.84	0	0	0	0	0	0	0	0	0	0	0	0	0	0	0	0	0	0	0	0	0	0	0	0	0		0	0	1
NSDHL_HUMAN	Q15738	NSDHL	Sterol-4-alpha-carboxylate 3-dehydrogenase, decarboxylating	0.102379	0.00411608	EIF3L_HUMAN	Q9Y262	EIF3L	Eukaryotic translation initiation factor 3 subunit L	-0.000519578	0.350304	-0.608389	0	0.833333	0	0	0	0	0	0	0	0	0	0	0	0	0	0	0	0	0	0	0	0	0	0	0	0	0		0	0	0
RS17_HUMAN	P08708	RPS17	40S ribosomal protein S17	0.0250545	0.0411373	RS15_HUMAN	P62841	RPS15	40S ribosomal protein S15	-0.0125687	0.13302	-0.608412	0	0.834646	1	1	1	1	0	1	0	1	0	0	0	1	1	1	1	0	0	1	0	0	0	0	0	1	1		1	1	1
RL27_HUMAN	P61353	RPL27	60S ribosomal protein L27	0.0325022	0.140146	RL7A_HUMAN	P62424	RPL7A	60S ribosomal protein L7a	0.0404888	0.121345	-0.608415	1	0.835938	1	1	1	1	1	1	0	1	0	0	1	1	1	1	1	1	0	1	0	1	0	0	1	0	1		1	1	1
RL12_HUMAN	P30050	RPL12	60S ribosomal protein L12	-0.00571306	0.327591	RL4_HUMAN	P36578	RPL4	60S ribosomal protein L4	0.0125798	0.381434	-0.608435	0	0.837209	1	1	1	1	1	1	0	1	0	0	0	1	1	1	1	0	0	1	0	1	0	0	1	1	1		1	1	1
RT29_HUMAN	P51398	DAP3	28S ribosomal protein S29, mitochondrial	0.0368647	0.0196418	RM17_HUMAN	Q9NRX2	MRPL17	39S ribosomal protein L17, mitochondrial	-0.117566	0.0611009	-0.608483	0	0.838462	1	1	0	0	0	1	0	0	0	0	0	0	0	0	0	0	0	0	0	0	0	0	0	0	1		1	1	0
RT09_HUMAN	P82933	MRPS9	28S ribosomal protein S9, mitochondrial	0.0461447	0.0124534	RT28_HUMAN	Q9Y2Q9	MRPS28	28S ribosomal protein S28, mitochondrial	0.13228	0.0126754	-0.608575	0	0.839695	1	1	1	0	1	1	0	1	1	0	1	1	0	0	0	0	0	1	0	0	0	0	0	1	1		1	1	1
RL34_HUMAN	P49207	RPL34	60S ribosomal protein L34	0.0262566	0.339603	RL27_HUMAN	P61353	RPL27	60S ribosomal protein L27	0.0325022	0.140146	-0.608683	1	0.840909	1	1	1	1	1	1	1	1	0	0	0	1	0	0	0	1	0	1	0	0	0	0	1	0	1		1	1	1
RL6_HUMAN	Q02878	RPL6	60S ribosomal protein L6	0.0268556	0.0544512	RL18_HUMAN	Q07020	RPL18	60S ribosomal protein L18	-0.00137376	0.270642	-0.608748	1	0.842105	1	1	1	1	1	1	0	1	0	0	0	1	0	0	0	1	0	1	0	0	0	0	1	1	1		1	1	1
ENOA_HUMAN	P06733	ENO1	Alpha-enolase	-0.0525561	0.115001	TPIS_HUMAN	P60174	TPI1	Triosephosphate isomerase	-0.0409714	0.0682094	-0.608815	1	0.842105	0	1	1	0	1	0	0	1	0	0	1	1	0	0	0	0	0	0	0	0	0	0	1	1	1		1	1	1
CLU_HUMAN	O75153	CLUH	Clustered mitochondria protein homolog	-0.0328704	0.231624	CSN8_HUMAN	Q99627	COPS8	COP9 signalosome complex subunit 8	-0.0307277	0.0042391	-0.608883	0	0.842105	0	0	0	0	0	0	0	0	0	0	0	1	0	0	0	0	0	0	0	0	0	0	0	0	1		0	0	0
RT07_HUMAN	Q9Y2R9	MRPS7	28S ribosomal protein S7, mitochondrial	-0.0662223	0.0801299	RT18B_HUMAN	Q9Y676	MRPS18B	28S ribosomal protein S18b, mitochondrial	0.0665775	0.00582424	-0.609028	0	0.837037	1	1	0	1	1	1	0	1	0	0	0	1	0	0	0	0	0	1	1	1	0	0	0	0	1		1	1	1
RL12_HUMAN	P30050	RPL12	60S ribosomal protein L12	-0.00571306	0.327591	RL8_HUMAN	P62917	RPL8	60S ribosomal protein L8	-0.0189972	0.382812	-0.609035	0	0.838235	1	1	1	1	1	1	0	1	0	0	0	1	0	0	0	1	0	1	0	0	0	0	1	1	1		1	1	1
PRS7_HUMAN	P35998	PSMC2	26S proteasome regulatory subunit 7	-0.0292383	0.0893145	PRS4_HUMAN	P62191	PSMC1	26S proteasome regulatory subunit 4	-0.0161211	0.168033	-0.609042	1	0.839416	1	1	1	1	1	1	0	1	0	0	1	1	1	1	1	1	0	1	1	1	1	1	1	1	1		1	1	1
RL13_HUMAN	P26373	RPL13	60S ribosomal protein L13	0.0305329	0.158451	RL36_HUMAN	Q9Y3U8	RPL36	60S ribosomal protein L36	0.0296586	0.208874	-0.609113	0	0.84058	1	1	1	1	1	1	0	1	0	0	0	0	0	0	0	0	0	1	1	0	0	0	1	1	1		1	1	1
DDI2_HUMAN	Q5TDH0	DDI2	Protein DDI1 homolog 2	0.00908151	0.128969	ES8L1_HUMAN	Q8TE68	EPS8L1	Epidermal growth factor receptor kinase substrate 8-like protein 1	-0.0534575	0.155858	-0.609152	0	0.84058	0	0	0	0	0	0	0	0	0	0	0	0	0	0	0	0	0	0	0	0	0	0	0	0	0		0	0	0
RS10_HUMAN	P46783	RPS10	40S ribosomal protein S10	-0.0189486	0.0162076	RS14_HUMAN	P62263	RPS14	40S ribosomal protein S14	0.0328891	0.299279	-0.609206	1	0.841727	1	1	1	1	1	1	0	1	0	0	0	1	1	1	1	1	0	1	0	1	0	0	1	1	1		1	1	1
RL13_HUMAN	P26373	RPL13	60S ribosomal protein L13	0.0305329	0.158451	RL21_HUMAN	P46778	RPL21	60S ribosomal protein L21	0.0402242	0.156093	-0.609262	0	0.842857	1	1	1	1	1	1	0	1	0	0	0	0	0	0	0	1	0	1	0	0	0	0	1	1	1		1	1	1
RL35A_HUMAN	P18077	RPL35A	60S ribosomal protein L35a	-0.0270529	0.107576	RL32_HUMAN	P62910	RPL32	60S ribosomal protein L32	0.0386742	0.0951727	-0.609282	0	0.843972	1	1	1	1	1	1	0	1	1	0	0	1	0	0	0	0	0	1	0	0	0	0	1	0	1		1	1	1
RL26_HUMAN	P61254	RPL26	60S ribosomal protein L26	0.0178677	0.349974	RS6_HUMAN	P62753	RPS6	40S ribosomal protein S6	-0.0191649	0.402197	-0.609337	0	0.839161	1	1	1	1	1	1	0	1	0	0	1	1	0	0	0	1	0	1	1	1	0	0	1	0	1		1	1	1
RL9_HUMAN	P32969	RPL9	60S ribosomal protein L9	0.0149968	0.370019	RL10A_HUMAN	P62906	RPL10A	60S ribosomal protein L10a	0.000694041	0.38239	-0.609388	0	0.840278	1	1	1	1	1	1	0	1	0	0	0	1	0	0	0	1	0	1	0	0	0	0	1	1	1		1	1	1
RL14_HUMAN	P50914	RPL14	60S ribosomal protein L14	-0.0425932	0.306353	RL7A_HUMAN	P62424	RPL7A	60S ribosomal protein L7a	0.0404888	0.121345	-0.609506	0	0.835616	1	1	1	1	1	1	0	1	0	0	0	1	0	0	0	0	0	1	0	1	0	0	1	1	1		1	1	1
PSA7_HUMAN	O14818	PSMA7	Proteasome subunit alpha type-7	-0.046785	0.0571832	PSA1_HUMAN	P25786	PSMA1	Proteasome subunit alpha type-1	-0.0245821	0.0907471	-0.609517	1	0.836735	1	1	1	1	1	1	1	1	0	1	1	1	1	1	1	1	0	1	1	1	1	1	1	1	1		1	1	1
ASSY_HUMAN	P00966	ASS1	Argininosuccinate synthase	-0.0618953	0.045013	GABT_HUMAN	P80404	ABAT	4-aminobutyrate aminotransferase, mitochondrial	0.034818	0.0783967	-0.609539	1	0.836735	0	0	0	0	0	0	0	0	0	0	0	0	0	0	0	0	0	0	0	0	0	0	0	0	0		1	1	1
SDCB1_HUMAN	O00560	SDCBP	Syntenin-1	0.0790139	0.11225	RL32_HUMAN	P62910	RPL32	60S ribosomal protein L32	0.0386742	0.0951727	-0.609542	0	0.836735	0	0	0	0	0	0	0	0	0	0	0	0	0	0	0	0	0	0	0	0	0	0	0	0	0		0	0	0
RS10_HUMAN	P46783	RPS10	40S ribosomal protein S10	-0.0189486	0.0162076	RS4X_HUMAN	P62701	RPS4X	40S ribosomal protein S4, X isoform	0.0075136	0.394375	-0.609611	1	0.837838	1	1	1	1	1	1	0	1	0	0	1	1	0	0	0	1	0	1	0	1	0	0	1	1	1		1	1	1
RS10_HUMAN	P46783	RPS10	40S ribosomal protein S10	-0.0189486	0.0162076	RS25_HUMAN	P62851	RPS25	40S ribosomal protein S25	0.0582442	0.123221	-0.609616	0	0.838926	1	1	1	1	1	1	0	1	0	0	0	1	1	1	1	1	0	1	0	0	0	0	1	1	1		1	1	1
RL35A_HUMAN	P18077	RPL35A	60S ribosomal protein L35a	-0.0270529	0.107576	RL10A_HUMAN	P62906	RPL10A	60S ribosomal protein L10a	0.000694041	0.38239	-0.609696	0	0.84	1	1	1	1	1	1	0	1	0	0	0	1	0	0	0	1	0	1	0	0	0	0	1	0	1		1	1	1
DRG2_HUMAN	P55039	DRG2	Developmentally-regulated GTP-binding protein 2	-0.0164634	0.117015	ARI1_HUMAN	Q9Y4X5	ARIH1	E3 ubiquitin-protein ligase ARIH1	-0.0451141	0.292264	-0.609719	0	0.84	0	0	0	0	0	0	0	0	0	0	0	0	0	0	0	0	0	0	0	0	0	0	0	0	0		0	0	0
PSA6_HUMAN	P60900	PSMA6	Proteasome subunit alpha type-6	-0.0310299	0.0817294	PSB7_HUMAN	Q99436	PSMB7	Proteasome subunit beta type-7	-0.0257441	0.255446	-0.609808	1	0.84106	1	1	1	1	1	1	0	1	0	0	1	1	1	1	1	0	0	1	1	1	1	1	1	1	1		1	1	1
RT29_HUMAN	P51398	DAP3	28S ribosomal protein S29, mitochondrial	0.0368647	0.0196418	RT18B_HUMAN	Q9Y676	MRPS18B	28S ribosomal protein S18b, mitochondrial	0.0665775	0.00582424	-0.609836	0	0.842105	1	1	1	1	1	1	0	1	1	0	0	0	0	0	0	0	0	1	1	1	0	0	1	0	1		1	1	1
TBB4B_HUMAN	P68371	TUBB4B	Tubulin beta-4B chain	-0.0306293	0.150341	TBA1C_HUMAN	Q9BQE3	TUBA1C	Tubulin alpha-1C chain	-0.0971351	0.134709	-0.60987	1	0.836601	0	1	1	1	1	1	0	1	0	0	1	0	0	1	1	0	0	1	0	0	0	0	0	0	1		1	1	1
CHM1B_HUMAN	Q7LBR1	CHMP1B	Charged multivesicular body protein 1b	0.0676847	0.00679862	5NT3A_HUMAN	Q9H0P0	NT5C3A	Cytosolic 5'-nucleotidase 3A	-0.260025	0.000425361	-0.60991	0	0.836601	0	0	0	0	0	0	0	0	0	0	0	0	0	0	0	0	0	0	0	0	0	0	0	0	0		0	0	0
RL4_HUMAN	P36578	RPL4	60S ribosomal protein L4	0.0125798	0.381434	RL6_HUMAN	Q02878	RPL6	60S ribosomal protein L6	0.0268556	0.0544512	-0.609952	1	0.837662	1	1	1	1	1	1	0	1	0	0	0	1	1	1	1	0	1	1	1	0	0	0	1	1	1		1	1	1
RL17_HUMAN	P18621	RPL17	60S ribosomal protein L17	0.024658	0.077714	RL13A_HUMAN	P40429	RPL13A	60S ribosomal protein L13a	0.0295328	0.0751699	-0.609959	1	0.83871	1	1	1	1	1	1	0	1	0	0	0	1	0	0	0	1	0	1	1	1	0	0	0	0	1		1	1	1
PSA1_HUMAN	P25786	PSMA1	Proteasome subunit alpha type-1	-0.0245821	0.0907471	PSA2_HUMAN	P25787	PSMA2	Proteasome subunit alpha type-2	-0.0133538	0.33158	-0.60999	1	0.839744	1	1	1	1	1	1	1	1	0	0	1	1	1	1	1	1	0	1	1	1	1	1	1	1	1		1	1	1
RS14_HUMAN	P62263	RPS14	40S ribosomal protein S14	0.0328891	0.299279	RS25_HUMAN	P62851	RPS25	40S ribosomal protein S25	0.0582442	0.123221	-0.610001	0	0.840764	1	1	1	1	1	1	0	1	0	0	0	1	1	1	1	1	0	1	0	0	0	0	1	1	1		1	1	1
PSA7_HUMAN	O14818	PSMA7	Proteasome subunit alpha type-7	-0.046785	0.0571832	PSA6_HUMAN	P60900	PSMA6	Proteasome subunit alpha type-6	-0.0310299	0.0817294	-0.610049	1	0.841772	1	1	1	1	1	1	0	1	0	1	1	1	1	1	1	0	0	1	1	0	0	0	1	1	1		1	1	1
RS15A_HUMAN	P62244	RPS15A	40S ribosomal protein S15a	0.0827403	0.00626924	LG3BP_HUMAN	Q08380	LGALS3BP	Galectin-3-binding protein	-0.27484	0.00116196	-0.61011	0	0.841772	0	0	0	0	0	0	0	0	0	0	0	0	0	0	0	0	0	0	0	0	0	0	0	0	0		0	0	0
NIT1_HUMAN	Q86X76	NIT1	Deaminated glutathione amidase	0.0925641	0.00679862	NHLC2_HUMAN	Q8NBF2	NHLRC2	NHL repeat-containing protein 2	-0.0476098	0.129913	-0.610151	0	0.841772	0	0	0	0	0	0	0	0	0	0	0	0	0	0	0	0	0	0	0	0	0	0	0	0	0		0	1	0
BPNT1_HUMAN	O95861	BPNT1	3'(2'),5'-bisphosphate nucleotidase 1	-0.0468952	0.216925	NUP37_HUMAN	Q8NFH4	NUP37	Nucleoporin Nup37	-0.0399674	0.213335	-0.610278	0	0.841772	0	0	0	0	0	0	0	0	0	0	0	0	0	0	0	0	0	0	0	0	0	0	0	0	0		0	0	0
RS9_HUMAN	P46781	RPS9	40S ribosomal protein S9	-0.0116167	0.316409	RS5_HUMAN	P46782	RPS5	40S ribosomal protein S5	0.0622909	0.0669589	-0.610362	1	0.8375	1	1	1	1	1	1	0	1	0	0	0	1	1	1	1	1	0	1	1	0	0	0	1	0	1		1	1	1
RS11_HUMAN	P62280	RPS11	40S ribosomal protein S11	0.0287785	0.0650358	RS25_HUMAN	P62851	RPS25	40S ribosomal protein S25	0.0582442	0.123221	-0.610376	0	0.838509	1	1	1	1	1	1	0	1	0	0	1	1	0	0	0	1	0	1	0	0	0	0	1	0	1		1	1	1
RL24_HUMAN	P83731	RPL24	60S ribosomal protein L24	0.025243	0.350528	RL36_HUMAN	Q9Y3U8	RPL36	60S ribosomal protein L36	0.0296586	0.208874	-0.610385	0	0.839506	1	1	1	1	1	1	0	1	0	0	0	0	0	0	0	0	0	1	1	0	0	0	1	0	1		1	1	1
RL9_HUMAN	P32969	RPL9	60S ribosomal protein L9	0.0149968	0.370019	RL32_HUMAN	P62910	RPL32	60S ribosomal protein L32	0.0386742	0.0951727	-0.610435	0	0.840491	1	1	1	1	1	1	0	1	0	0	0	1	0	0	0	0	0	1	0	0	0	0	1	1	1		1	1	1
RS20_HUMAN	P60866	RPS20	40S ribosomal protein S20	-0.0278186	0.161052	RS18_HUMAN	P62269	RPS18	40S ribosomal protein S18	-0.0213177	0.242473	-0.61045	1	0.841463	1	1	1	1	1	1	0	1	0	0	0	1	0	0	0	1	0	1	0	0	0	0	1	0	1		1	1	1
PSA7_HUMAN	O14818	PSMA7	Proteasome subunit alpha type-7	-0.046785	0.0571832	PSA2_HUMAN	P25787	PSMA2	Proteasome subunit alpha type-2	-0.0133538	0.33158	-0.610557	1	0.842424	1	1	1	1	1	1	0	1	0	1	1	1	1	1	1	1	0	1	1	1	0	0	1	1	1		1	1	1
RS5_HUMAN	P46782	RPS5	40S ribosomal protein S5	0.0622909	0.0669589	RS4X_HUMAN	P62701	RPS4X	40S ribosomal protein S4, X isoform	0.0075136	0.394375	-0.610583	1	0.843373	1	1	1	1	1	1	0	1	0	0	1	1	0	0	0	1	0	1	0	0	0	0	1	1	1		1	1	1
SUCB1_HUMAN	Q9P2R7	SUCLA2	Succinate--CoA ligase [ADP-forming] subunit beta, mitochondrial	0.048325	0.0176342	MINP1_HUMAN	Q9UNW1	MINPP1	Multiple inositol polyphosphate phosphatase 1	0.113005	0.00520189	-0.610627	0	0.843373	0	0	0	0	0	0	0	0	0	0	0	0	0	0	0	0	0	0	0	0	0	0	0	0	0		0	0	1
PSB1_HUMAN	P20618	PSMB1	Proteasome subunit beta type-1	-0.00525188	0.292419	PSA1_HUMAN	P25786	PSMA1	Proteasome subunit alpha type-1	-0.0245821	0.0907471	-0.610668	1	0.844311	1	1	1	1	1	1	1	1	0	0	1	1	1	1	1	1	0	1	1	1	1	1	1	1	1		1	1	1
PSA4_HUMAN	P25789	PSMA4	Proteasome subunit alpha type-4	-0.0431259	0.0314948	PSA6_HUMAN	P60900	PSMA6	Proteasome subunit alpha type-6	-0.0310299	0.0817294	-0.610721	1	0.845238	1	1	1	1	1	1	0	1	0	0	1	1	1	1	1	0	0	1	0	0	0	0	1	1	1		1	1	1
RL21_HUMAN	P46778	RPL21	60S ribosomal protein L21	0.0402242	0.156093	RL32_HUMAN	P62910	RPL32	60S ribosomal protein L32	0.0386742	0.0951727	-0.610733	0	0.846154	1	1	1	1	1	1	0	1	0	0	0	1	0	0	0	0	0	1	0	0	0	0	1	1	1		1	1	1
GAL3A_HUMAN	P0DPI2	GATD3A	Glutamine amidotransferase-like class 1 domain-containing protein 3A, mitochondrial	NA	NA	GNA1_HUMAN	Q96EK6	GNPNAT1	Glucosamine 6-phosphate N-acetyltransferase	0.0106607	0.234511	-0.610743	1	0.846154	0	0	0	0	0	0	0	0	0	0	0	0	0	0	0	0	0	0	0	0	0	0	0	0	0		0	0	1
RS9_HUMAN	P46781	RPS9	40S ribosomal protein S9	-0.0116167	0.316409	RS14_HUMAN	P62263	RPS14	40S ribosomal protein S14	0.0328891	0.299279	-0.610808	1	0.842105	1	1	1	1	1	1	0	1	0	0	0	1	1	1	1	1	0	1	0	0	0	0	1	1	1		1	1	1
ASSY_HUMAN	P00966	ASS1	Argininosuccinate synthase	-0.0618953	0.045013	NAKD2_HUMAN	Q4G0N4	NADK2	NAD kinase 2, mitochondrial	0.0667066	0.0366337	-0.61084	0	0.842105	0	0	0	0	0	0	0	0	0	0	0	0	0	0	0	0	0	0	0	0	0	0	0	0	0		0	0	0
RS13_HUMAN	P62277	RPS13	40S ribosomal protein S13	-0.0508795	0.201026	RS4X_HUMAN	P62701	RPS4X	40S ribosomal protein S4, X isoform	0.0075136	0.394375	-0.610857	1	0.843023	1	1	1	1	1	1	0	1	0	0	1	1	0	0	0	1	0	1	0	0	0	0	1	1	1		1	1	1
NMI_HUMAN	Q13287	NMI	N-myc-interactor	-0.306122	5.47054e-07	DDI2_HUMAN	Q5TDH0	DDI2	Protein DDI1 homolog 2	0.00908151	0.128969	-0.610878	0	0.843023	0	0	0	0	0	0	0	0	0	0	0	0	0	0	0	0	0	0	0	0	0	0	0	0	0		0	0	0
RL13_HUMAN	P26373	RPL13	60S ribosomal protein L13	0.0305329	0.158451	RL10A_HUMAN	P62906	RPL10A	60S ribosomal protein L10a	0.000694041	0.38239	-0.610887	1	0.843931	1	1	1	1	1	1	0	1	0	0	0	0	1	1	1	1	0	1	1	1	0	0	1	1	1		1	1	1
1433T_HUMAN	P27348	YWHAQ	14-3-3 protein theta	-0.023189	0.150433	PUR9_HUMAN	P31939	ATIC	Bifunctional purine biosynthesis protein ATIC	-0.0487113	0.0217544	-0.610955	1	0.843931	0	0	0	0	0	0	0	0	0	0	0	1	0	0	0	0	0	0	0	0	0	0	0	0	1		0	0	1
PSD12_HUMAN	O00232	PSMD12	26S proteasome non-ATPase regulatory subunit 12	-0.0392712	0.0207739	PRS6B_HUMAN	P43686	PSMC4	26S proteasome regulatory subunit 6B	-0.0323519	0.0700899	-0.610957	1	0.844828	1	1	1	1	1	1	0	1	0	0	1	1	1	1	1	1	0	1	1	1	1	0	1	1	1		1	1	1
HEM3_HUMAN	P08397	HMBS	Porphobilinogen deaminase	-0.0514513	0.112594	GRHPR_HUMAN	Q9UBQ7	GRHPR	Glyoxylate reductase/hydroxypyruvate reductase	-0.047178	0.0583864	-0.611138	0	0.84	0	0	0	0	0	0	0	0	0	0	0	0	0	0	0	0	0	0	0	0	0	0	0	0	0		0	0	1
CSN8_HUMAN	Q99627	COPS8	COP9 signalosome complex subunit 8	-0.0307277	0.0042391	UBE2O_HUMAN	Q9C0C9	UBE2O	(E3-independent) E2 ubiquitin-conjugating enzyme	-0.0789139	0.00340834	-0.611145	0	0.84	0	0	0	0	0	0	0	0	0	0	0	0	0	0	0	0	0	0	0	0	0	0	0	0	0		0	0	0
PRS6B_HUMAN	P43686	PSMC4	26S proteasome regulatory subunit 6B	-0.0323519	0.0700899	PSD13_HUMAN	Q9UNM6	PSMD13	26S proteasome non-ATPase regulatory subunit 13	-0.0321975	0.0175531	-0.611278	1	0.840909	1	1	1	1	1	1	1	1	0	0	1	1	1	1	1	1	0	1	1	1	0	0	1	1	1		1	1	1
PPID_HUMAN	Q08752	PPID	Peptidyl-prolyl cis-trans isomerase D	0.0126491	0.245754	GRHPR_HUMAN	Q9UBQ7	GRHPR	Glyoxylate reductase/hydroxypyruvate reductase	-0.047178	0.0583864	-0.611283	1	0.836158	0	0	0	0	0	0	0	0	0	0	0	0	0	0	0	0	0	0	0	0	0	0	0	0	0		0	0	0
RL35A_HUMAN	P18077	RPL35A	60S ribosomal protein L35a	-0.0270529	0.107576	RL4_HUMAN	P36578	RPL4	60S ribosomal protein L4	0.0125798	0.381434	-0.611328	0	0.837079	1	1	1	1	1	1	0	1	0	0	0	1	0	0	0	0	0	1	0	0	0	0	1	0	1		1	1	1
SCRN3_HUMAN	Q0VDG4	SCRN3	Secernin-3	0.0696963	0.0630428	UBCP1_HUMAN	Q8WVY7	UBLCP1	Ubiquitin-like domain-containing CTD phosphatase 1	-0.0679712	0.196803	-0.611386	0	0.832402	0	0	0	0	0	0	0	0	0	0	0	0	0	0	0	0	0	0	0	0	0	0	0	0	0		0	0	0
RT29_HUMAN	P51398	DAP3	28S ribosomal protein S29, mitochondrial	0.0368647	0.0196418	RT09_HUMAN	P82933	MRPS9	28S ribosomal protein S9, mitochondrial	0.0461447	0.0124534	-0.611386	0	0.833333	1	1	1	1	1	1	0	1	0	0	1	0	0	0	0	0	0	1	0	1	0	0	1	0	1		1	1	1
GAL3A_HUMAN	P0DPI2	GATD3A	Glutamine amidotransferase-like class 1 domain-containing protein 3A, mitochondrial	NA	NA	C10_HUMAN	Q99622	C12orf57	Protein C10	0.0560869	0.173997	-0.61144	0	0.833333	0	0	0	0	0	0	0	0	0	0	0	0	0	0	0	0	0	0	0	0	0	0	0	0	0		0	0	0
RS5_HUMAN	P46782	RPS5	40S ribosomal protein S5	0.0622909	0.0669589	RS10_HUMAN	P46783	RPS10	40S ribosomal protein S10	-0.0189486	0.0162076	-0.611611	1	0.82967	1	1	1	1	1	1	0	1	0	0	0	1	1	1	1	1	0	1	1	1	0	0	1	0	1		1	1	1
ADHX_HUMAN	P11766	ADH5	Alcohol dehydrogenase class-3	-0.0428286	0.068502	ECI1_HUMAN	P42126	ECI1	Enoyl-CoA delta isomerase 1, mitochondrial	0.0766577	0.0337235	-0.611613	0	0.82967	0	0	0	0	0	0	0	0	0	0	0	0	0	0	0	0	0	0	0	0	0	0	0	0	0		0	0	0
PSA2_HUMAN	P25787	PSMA2	Proteasome subunit alpha type-2	-0.0133538	0.33158	PSA5_HUMAN	P28066	PSMA5	Proteasome subunit alpha type-5	-0.0730573	0.0171913	-0.611666	1	0.830601	1	1	1	1	1	1	0	1	0	0	1	1	1	1	1	1	0	1	1	1	0	0	1	1	1		1	1	1
BIP_HUMAN	P11021	HSPA5	Endoplasmic reticulum chaperone BiP	0.0300991	0.15872	HSP76_HUMAN	P17066	HSPA6	Heat shock 70 kDa protein 6	NA	NA	-0.611687	1	0.826087	0	1	1	0	1	0	0	1	0	0	0	1	1	1	1	1	0	0	0	0	0	0	0	1	1		1	1	1
RL13A_HUMAN	P40429	RPL13A	60S ribosomal protein L13a	0.0295328	0.0751699	RL15_HUMAN	P61313	RPL15	60S ribosomal protein L15	0.00642303	0.250203	-0.611735	1	0.827027	1	1	1	1	1	1	0	1	0	0	0	1	0	0	0	1	0	1	1	0	0	0	1	0	1		1	1	1
DPYL4_HUMAN	O14531	DPYSL4	Dihydropyrimidinase-related protein 4	0.0314254	0.210378	NED4L_HUMAN	Q96PU5	NEDD4L	E3 ubiquitin-protein ligase NEDD4-like	-0.0703405	0.112461	-0.611773	0	0.827027	0	0	0	0	0	0	0	0	0	0	0	0	0	0	0	0	0	0	0	0	0	0	0	0	0		0	0	0
RL35A_HUMAN	P18077	RPL35A	60S ribosomal protein L35a	-0.0270529	0.107576	RL28_HUMAN	P46779	RPL28	60S ribosomal protein L28	0.0098911	0.27672	-0.611838	0	0.827957	1	1	1	1	0	1	0	0	0	0	0	1	0	0	0	1	0	1	0	0	0	0	0	0	1		1	1	1
ADHX_HUMAN	P11766	ADH5	Alcohol dehydrogenase class-3	-0.0428286	0.068502	CPNE1_HUMAN	Q99829	CPNE1	Copine-1	-0.054567	0.114887	-0.611878	1	0.827957	0	0	0	0	0	0	0	0	0	0	0	0	0	0	0	0	0	0	0	0	0	0	0	0	0		0	0	0
PRS6B_HUMAN	P43686	PSMC4	26S proteasome regulatory subunit 6B	-0.0323519	0.0700899	PRS8_HUMAN	P62195	PSMC5	26S proteasome regulatory subunit 8	-0.0403411	0.0390846	-0.611879	1	0.828877	1	1	1	1	1	1	1	1	0	0	1	1	1	1	1	1	0	1	1	1	1	0	1	1	1		1	1	1
PCY1A_HUMAN	P49585	PCYT1A	Choline-phosphate cytidylyltransferase A	0.0103566	0.304166	RL23A_HUMAN	P62750	RPL23A	60S ribosomal protein L23a	0.0187196	0.274519	-0.611929	0	0.828877	0	0	0	0	0	0	0	0	0	0	0	0	0	0	0	0	0	0	0	0	0	0	0	0	0		0	0	0
FLNB_HUMAN	O75369	FLNB	Filamin-B	0.0230561	0.0525669	EF1D_HUMAN	P29692	EEF1D	Elongation factor 1-delta	-0.021078	0.143653	-0.611976	1	0.828877	0	0	0	0	0	0	0	0	0	0	0	1	0	0	0	0	0	0	0	0	0	0	0	0	1		0	0	0
RL34_HUMAN	P49207	RPL34	60S ribosomal protein L34	0.0262566	0.339603	RL7A_HUMAN	P62424	RPL7A	60S ribosomal protein L7a	0.0404888	0.121345	-0.611991	1	0.829787	1	1	1	1	1	1	0	1	0	0	0	1	0	0	0	1	0	1	0	0	0	0	1	0	1		1	1	1
CNDP2_HUMAN	Q96KP4	CNDP2	Cytosolic non-specific dipeptidase	-0.0507283	0.0520322	SIAS_HUMAN	Q9NR45	NANS	Sialic acid synthase	0.00309818	0.280221	-0.612053	1	0.829787	0	0	1	0	1	0	0	1	0	0	0	1	0	0	0	0	0	0	0	0	0	0	0	0	1		1	0	1
RL13_HUMAN	P26373	RPL13	60S ribosomal protein L13	0.0305329	0.158451	RL12_HUMAN	P30050	RPL12	60S ribosomal protein L12	-0.00571306	0.327591	-0.612127	0	0.830688	1	1	1	1	1	1	0	1	0	0	0	0	1	1	1	1	0	1	0	1	0	0	1	1	1		1	1	1
HNRPR_HUMAN	O43390	HNRNPR	Heterogeneous nuclear ribonucleoprotein R	0.0153272	0.29471	SF3B1_HUMAN	O75533	SF3B1	Splicing factor 3B subunit 1	0.0722845	0.00290282	-0.612296	0	0.831579	1	0	1	1	1	1	0	1	0	0	0	0	0	0	0	0	0	0	0	0	0	0	0	1	1		1	1	1
G6PI_HUMAN	P06744	GPI	Glucose-6-phosphate isomerase	-0.0343994	0.1526	ADX_HUMAN	P10109	FDX1	Adrenodoxin, mitochondrial	0.0214762	0.111964	-0.612349	0	0.831579	0	0	1	0	1	0	0	1	1	0	0	0	0	0	0	0	0	0	0	0	0	0	0	0	1		0	0	1
PRS6B_HUMAN	P43686	PSMC4	26S proteasome regulatory subunit 6B	-0.0323519	0.0700899	PSMD7_HUMAN	P51665	PSMD7	26S proteasome non-ATPase regulatory subunit 7	0.0373182	0.27672	-0.612356	1	0.832461	1	1	1	1	1	1	1	1	0	0	1	1	1	1	1	1	0	1	1	1	1	1	1	1	1		1	1	1
DYR_HUMAN	P00374	DHFR	Dihydrofolate reductase	-0.205432	0.0243456	C10_HUMAN	Q99622	C12orf57	Protein C10	0.0560869	0.173997	-0.612414	0	0.832461	0	0	0	0	0	0	0	0	0	0	0	0	0	0	0	0	0	0	0	0	0	0	0	0	0		0	0	0
ARPC5_HUMAN	O15511	ARPC5	Actin-related protein 2/3 complex subunit 5	-0.077536	0.0334853	ODBB_HUMAN	P21953	BCKDHB	2-oxoisovalerate dehydrogenase subunit beta, mitochondrial	0.0010067	0.152238	-0.612449	0	0.828125	0	0	0	0	0	0	0	0	0	0	0	0	0	0	0	0	0	0	0	0	0	0	0	0	0		0	0	1
CSK_HUMAN	P41240	CSK	Tyrosine-protein kinase CSK	-0.0230809	0.149156	NNRE_HUMAN	Q8NCW5	NAXE	NAD(P)H-hydrate epimerase	-0.0295496	0.170238	-0.612553	0	0.828125	0	0	0	0	0	0	0	0	0	0	0	0	0	0	0	0	0	0	0	0	0	0	0	0	0		0	0	0
RL15_HUMAN	P61313	RPL15	60S ribosomal protein L15	0.00642303	0.250203	RL18_HUMAN	Q07020	RPL18	60S ribosomal protein L18	-0.00137376	0.270642	-0.612625	1	0.829016	1	1	1	1	1	1	0	1	0	0	0	1	0	0	0	1	0	1	0	0	0	0	1	1	1		1	1	1
SDCB1_HUMAN	O00560	SDCBP	Syntenin-1	0.0790139	0.11225	BAP31_HUMAN	P51572	BCAP31	B-cell receptor-associated protein 31	0.0869836	0.0132459	-0.612652	0	0.829016	0	0	0	0	0	0	0	0	0	0	0	0	0	0	0	0	0	0	0	0	0	0	0	0	0		0	0	0
PSD12_HUMAN	O00232	PSMD12	26S proteasome non-ATPase regulatory subunit 12	-0.0392712	0.0207739	PSMD3_HUMAN	O43242	PSMD3	26S proteasome non-ATPase regulatory subunit 3	-0.042255	0.171853	-0.612678	1	0.829897	1	1	1	1	1	1	0	1	0	0	1	1	1	1	1	1	0	1	1	1	1	0	1	1	1		1	1	1
PSA1_HUMAN	P25786	PSMA1	Proteasome subunit alpha type-1	-0.0245821	0.0907471	PSA5_HUMAN	P28066	PSMA5	Proteasome subunit alpha type-5	-0.0730573	0.0171913	-0.612771	1	0.826531	1	1	1	1	1	1	1	1	0	0	1	1	1	1	1	1	0	1	1	1	1	1	1	1	1		1	1	1
RT29_HUMAN	P51398	DAP3	28S ribosomal protein S29, mitochondrial	0.0368647	0.0196418	RT34_HUMAN	P82930	MRPS34	28S ribosomal protein S34, mitochondrial	0.0139685	0.306353	-0.61279	0	0.827411	1	1	1	1	1	1	0	1	1	0	1	0	0	0	0	0	0	1	1	1	1	0	0	0	1		1	1	0
RT09_HUMAN	P82933	MRPS9	28S ribosomal protein S9, mitochondrial	0.0461447	0.0124534	RM21_HUMAN	Q7Z2W9	MRPL21	39S ribosomal protein L21, mitochondrial	0.0746575	0.0254209	-0.612832	0	0.824121	1	1	1	0	1	1	0	1	1	0	0	1	0	0	0	0	0	0	0	0	0	0	0	1	1		1	1	1
GNAI2_HUMAN	P04899	GNAI2	Guanine nucleotide-binding protein G(i) subunit alpha-2	0.0294738	0.0674897	ELAP1_HUMAN	Q6UXG2	ELAPOR1	Endosome/lysosome-associated apoptosis and autophagy regulator 1	0.106776	0.00609589	-0.612867	0	0.824121	0	0	0	0	0	0	0	0	0	0	0	0	0	0	0	0	0	0	0	0	0	0	0	0	0		0	0	0
PSA1_HUMAN	P25786	PSMA1	Proteasome subunit alpha type-1	-0.0245821	0.0907471	PSB7_HUMAN	Q99436	PSMB7	Proteasome subunit beta type-7	-0.0257441	0.255446	-0.612908	1	0.825	1	1	1	1	1	1	1	1	0	0	1	1	1	1	1	1	0	1	1	1	1	1	1	1	1		1	1	1
RGS10_HUMAN	O43665	RGS10	Regulator of G-protein signaling 10	0.000307362	0.308238	ISCA2_HUMAN	Q86U28	ISCA2	Iron-sulfur cluster assembly 2 homolog, mitochondrial	0.0532436	0.237692	-0.612935	0	0.820896	0	0	0	0	0	0	0	0	0	0	0	0	0	0	0	0	0	0	0	0	0	0	0	0	0		0	0	0
UBE4A_HUMAN	Q14139	UBE4A	Ubiquitin conjugation factor E4 A	0.0875734	0.0940795	SNX6_HUMAN	Q9UNH7	SNX6	Sorting nexin-6	-0.0351209	0.280551	-0.613024	0	0.820896	0	0	0	0	0	0	0	0	0	0	0	0	0	0	0	0	0	0	0	0	0	0	0	0	0		0	0	0
AP2A1_HUMAN	O95782	AP2A1	AP-2 complex subunit alpha-1	0.0238893	0.0698702	AAAT_HUMAN	Q15758	SLC1A5	Neutral amino acid transporter B(0)	0.0529064	0.0257537	-0.613035	0	0.820896	0	0	0	0	0	0	0	0	0	0	0	0	0	0	0	0	0	0	0	0	0	0	0	0	0		0	0	0
RS9_HUMAN	P46781	RPS9	40S ribosomal protein S9	-0.0116167	0.316409	RS18_HUMAN	P62269	RPS18	40S ribosomal protein S18	-0.0213177	0.242473	-0.61325	1	0.821782	1	1	1	1	1	1	0	1	0	0	1	1	0	0	0	1	0	1	0	0	0	0	1	0	1		1	1	1
PSD11_HUMAN	O00231	PSMD11	26S proteasome non-ATPase regulatory subunit 11	-0.0212027	0.116049	PSMD3_HUMAN	O43242	PSMD3	26S proteasome non-ATPase regulatory subunit 3	-0.042255	0.171853	-0.613254	1	0.82266	1	1	1	1	1	1	1	1	0	0	1	1	1	1	1	1	0	1	1	0	0	0	1	1	1		1	1	1
RL7A_HUMAN	P62424	RPL7A	60S ribosomal protein L7a	0.0404888	0.121345	RL32_HUMAN	P62910	RPL32	60S ribosomal protein L32	0.0386742	0.0951727	-0.613267	1	0.823529	1	1	1	1	1	1	0	1	0	0	0	1	0	0	0	0	0	1	0	0	0	0	1	1	1		1	1	1
UBA6_HUMAN	A0AVT1	UBA6	Ubiquitin-like modifier-activating enzyme 6	-0.0694623	0.0017078	PUR8_HUMAN	P30566	ADSL	Adenylosuccinate lyase	-0.0360421	0.0616752	-0.613272	1	0.823529	0	0	0	0	0	0	0	0	0	0	0	0	0	0	0	0	0	0	0	0	0	0	0	0	0		0	0	0
RS18_HUMAN	P62269	RPS18	40S ribosomal protein S18	-0.0213177	0.242473	RS4X_HUMAN	P62701	RPS4X	40S ribosomal protein S4, X isoform	0.0075136	0.394375	-0.613334	1	0.82439	1	1	1	1	1	1	0	1	0	0	1	1	0	0	0	1	0	1	0	0	0	0	1	0	1		1	1	1
RL9_HUMAN	P32969	RPL9	60S ribosomal protein L9	0.0149968	0.370019	BAP31_HUMAN	P51572	BCAP31	B-cell receptor-associated protein 31	0.0869836	0.0132459	-0.613354	0	0.82439	0	0	0	0	0	0	0	0	0	0	0	0	0	0	0	0	0	0	0	0	0	0	0	0	0		0	0	0
RL13_HUMAN	P26373	RPL13	60S ribosomal protein L13	0.0305329	0.158451	RL8_HUMAN	P62917	RPL8	60S ribosomal protein L8	-0.0189972	0.382812	-0.6134	1	0.825243	1	1	1	1	1	1	0	1	0	0	0	0	0	0	0	1	0	1	1	1	0	0	1	0	1		1	1	1
GSHR_HUMAN	P00390	GSR	Glutathione reductase, mitochondrial	-0.016363	0.145024	CNDP2_HUMAN	Q96KP4	CNDP2	Cytosolic non-specific dipeptidase	-0.0507283	0.0520322	-0.613506	1	0.825243	0	0	1	0	1	0	0	1	1	0	0	1	0	0	0	0	0	0	0	0	0	0	0	0	1		0	0	1
RAE1_HUMAN	P24386	CHM	Rab proteins geranylgeranyltransferase component A 1	-0.0143187	0.0337003	NFS1_HUMAN	Q9Y697	NFS1	Cysteine desulfurase, mitochondrial	0.0890304	0.0262673	-0.613525	0	0.821256	0	0	0	0	0	0	0	0	0	0	0	0	0	0	0	0	0	0	0	0	0	0	0	0	0		0	0	0
PSA5_HUMAN	P28066	PSMA5	Proteasome subunit alpha type-5	-0.0730573	0.0171913	PSA6_HUMAN	P60900	PSMA6	Proteasome subunit alpha type-6	-0.0310299	0.0817294	-0.61355	1	0.822115	1	1	1	1	1	1	0	1	0	0	1	1	1	1	1	0	0	1	1	1	0	0	1	1	1		1	1	1
SH3L1_HUMAN	O75368	SH3BGRL	SH3 domain-binding glutamic acid-rich-like protein	-0.0519999	0.288768	RABP1_HUMAN	P29762	CRABP1	Cellular retinoic acid-binding protein 1	-0.105917	0.0402294	-0.613656	0	0.822115	0	0	0	0	0	0	0	0	0	0	0	0	0	0	0	0	0	0	0	0	0	0	0	0	0		0	0	0
SDCB1_HUMAN	O00560	SDCBP	Syntenin-1	0.0790139	0.11225	RL36_HUMAN	Q9Y3U8	RPL36	60S ribosomal protein L36	0.0296586	0.208874	-0.613657	0	0.822115	0	0	0	0	0	0	0	0	0	0	0	0	0	0	0	0	0	0	0	0	0	0	0	0	0		0	0	0
RS19_HUMAN	P39019	RPS19	40S ribosomal protein S19	0.0380908	0.255564	RS18_HUMAN	P62269	RPS18	40S ribosomal protein S18	-0.0213177	0.242473	-0.613713	0	0.822967	1	1	1	1	1	1	0	1	0	0	1	1	0	0	0	1	0	1	1	1	0	0	0	0	1		1	1	1
DNS2A_HUMAN	O00115	DNASE2	Deoxyribonuclease-2-alpha	-0.00820422	0.0775951	ABCE1_HUMAN	P61221	ABCE1	ATP-binding cassette sub-family E member 1	-0.0444725	0.0289918	-0.613721	1	0.822967	0	0	0	0	0	0	0	0	0	0	0	0	0	0	0	0	0	0	0	0	0	0	0	0	0		0	0	0
RS20_HUMAN	P60866	RPS20	40S ribosomal protein S20	-0.0278186	0.161052	RS24_HUMAN	P62847	RPS24	40S ribosomal protein S24	0.00380275	0.325336	-0.613748	1	0.82381	1	1	1	1	1	1	0	1	0	0	0	1	0	0	0	0	0	1	0	0	0	0	0	0	1		1	1	1
RL26_HUMAN	P61254	RPL26	60S ribosomal protein L26	0.0178677	0.349974	RL31_HUMAN	P62899	RPL31	60S ribosomal protein L31	0.0152948	0.244372	-0.613757	0	0.824645	1	1	1	1	1	1	0	1	0	0	0	1	0	0	0	1	0	1	1	0	0	0	0	0	1		1	1	1
SPB9_HUMAN	P50453	SERPINB9	Serpin B9	-0.0519785	0.0686045	ARCH_HUMAN	Q8IWT0	ZBTB8OS	Protein archease	0.0493507	0.0149288	-0.613763	0	0.824645	0	0	0	0	0	0	0	0	0	0	0	0	0	0	0	0	0	0	0	0	0	0	0	0	0		0	0	0
NUD18_HUMAN	Q6ZVK8	NUDT18	8-oxo-dGDP phosphatase NUDT18	-0.0985169	0.377205	ISCA2_HUMAN	Q86U28	ISCA2	Iron-sulfur cluster assembly 2 homolog, mitochondrial	0.0532436	0.237692	-0.613796	0	0.824645	0	0	0	0	0	0	0	0	0	0	0	0	0	0	0	0	0	0	0	0	0	0	0	0	0		0	0	0
EIF3A_HUMAN	Q14152	EIF3A	Eukaryotic translation initiation factor 3 subunit A	-0.0024475	0.36422	NSDHL_HUMAN	Q15738	NSDHL	Sterol-4-alpha-carboxylate 3-dehydrogenase, decarboxylating	0.102379	0.00411608	-0.613809	0	0.820755	0	0	0	0	0	0	0	0	0	0	0	0	0	0	0	0	0	0	0	0	0	0	0	0	0		0	0	0
RS14_HUMAN	P62263	RPS14	40S ribosomal protein S14	0.0328891	0.299279	RS13_HUMAN	P62277	RPS13	40S ribosomal protein S13	-0.0508795	0.201026	-0.613963	1	0.821596	1	1	1	1	1	1	0	1	0	0	1	1	0	0	0	1	0	1	1	0	1	0	1	1	1		1	1	1
RABP1_HUMAN	P29762	CRABP1	Cellular retinoic acid-binding protein 1	-0.105917	0.0402294	THTR_HUMAN	Q16762	TST	Thiosulfate sulfurtransferase	0.0180827	0.0267815	-0.614034	0	0.821596	0	0	0	0	0	0	0	0	0	0	0	0	0	0	0	0	0	0	0	0	0	0	0	0	0		0	0	0
PDCD5_HUMAN	O14737	PDCD5	Programmed cell death protein 5	0.0412589	0.28424	DDAH1_HUMAN	O94760	DDAH1	N(G),N(G)-dimethylarginine dimethylaminohydrolase 1	-0.0325944	0.0309385	-0.614183	1	0.821596	0	0	0	0	0	0	0	0	0	0	0	0	0	0	0	0	0	0	0	0	0	0	0	0	0		0	0	0
ANAG_HUMAN	P54802	NAGLU	Alpha-N-acetylglucosaminidase	-0.00573258	0.328207	SNX5_HUMAN	Q9Y5X3	SNX5	Sorting nexin-5	0.000876071	0.303419	-0.6142	0	0.821596	0	0	0	0	0	0	0	0	0	0	0	0	0	0	0	0	0	0	0	0	0	0	0	0	0		0	0	0
SYMC_HUMAN	P56192	MARS1	Methionine--tRNA ligase, cytoplasmic	-0.0391738	0.136559	SYLC_HUMAN	Q9P2J5	LARS1	Leucine--tRNA ligase, cytoplasmic	-0.0387627	0.0253987	-0.614213	1	0.82243	1	1	1	1	1	1	0	0	0	0	1	0	1	1	1	0	0	1	1	1	1	0	1	1	1		1	1	1
CUL1_HUMAN	Q13616	CUL1	Cullin-1	-0.0472228	0.0831148	CUL3_HUMAN	Q13618	CUL3	Cullin-3	0.00103641	0.394412	-0.61425	0	0.823256	1	1	1	0	1	0	0	1	0	0	1	0	1	1	1	0	0	0	0	0	0	0	1	0	1		1	1	1
TXD12_HUMAN	O95881	TXNDC12	Thioredoxin domain-containing protein 12	0.0428172	0.162245	CDK5_HUMAN	Q00535	CDK5	Cyclin-dependent-like kinase 5	-0.0235103	0.0441586	-0.614261	0	0.823256	0	0	0	0	0	0	0	0	0	0	0	0	0	0	0	0	0	0	0	0	0	0	0	0	0		0	0	0
RL13A_HUMAN	P40429	RPL13A	60S ribosomal protein L13a	0.0295328	0.0751699	RL27A_HUMAN	P46776	RPL27A	60S ribosomal protein L27a	0.0178398	0.234842	-0.614308	1	0.824074	1	1	1	1	1	1	0	1	0	0	0	1	0	0	0	1	0	1	0	0	0	0	1	0	1		1	1	1
CLU_HUMAN	O75153	CLUH	Clustered mitochondria protein homolog	-0.0328704	0.231624	HEXI1_HUMAN	O94992	HEXIM1	Protein HEXIM1	0.0225296	0.233503	-0.614443	0	0.820276	0	0	0	0	0	0	0	0	0	0	0	0	0	0	0	0	0	0	0	0	0	0	0	0	0		0	0	0
RS8_HUMAN	P62241	RPS8	40S ribosomal protein S8	0.00455704	0.180359	RS4X_HUMAN	P62701	RPS4X	40S ribosomal protein S4, X isoform	0.0075136	0.394375	-0.614453	1	0.821101	1	1	1	1	1	1	0	1	0	0	1	1	0	0	0	0	0	1	0	1	0	0	1	1	1		1	1	1
PSB1_HUMAN	P20618	PSMB1	Proteasome subunit beta type-1	-0.00525188	0.292419	PSA2_HUMAN	P25787	PSMA2	Proteasome subunit alpha type-2	-0.0133538	0.33158	-0.614541	1	0.821918	1	1	1	1	1	1	0	1	0	0	1	1	1	1	1	1	0	1	1	1	1	0	1	1	1		1	1	1
SDCB1_HUMAN	O00560	SDCBP	Syntenin-1	0.0790139	0.11225	RL15_HUMAN	P61313	RPL15	60S ribosomal protein L15	0.00642303	0.250203	-0.614542	0	0.821918	0	0	0	0	0	0	0	0	0	0	0	0	0	0	0	0	0	0	0	0	0	0	0	0	0		0	0	0
NUD18_HUMAN	Q6ZVK8	NUDT18	8-oxo-dGDP phosphatase NUDT18	-0.0985169	0.377205	OVCA2_HUMAN	Q8WZ82	OVCA2	Esterase OVCA2	-0.058701	0.133372	-0.614584	0	0.821918	0	0	0	0	0	0	0	0	0	0	0	0	0	0	0	0	0	0	0	0	0	0	0	0	0		0	0	0
CISY_HUMAN	O75390	CS	Citrate synthase, mitochondrial	0.0441426	0.0449532	GABT_HUMAN	P80404	ABAT	4-aminobutyrate aminotransferase, mitochondrial	0.034818	0.0783967	-0.61464	1	0.821918	0	0	0	0	0	0	0	0	0	0	0	0	0	0	0	0	0	0	0	0	0	0	0	0	0		0	0	0
SC24C_HUMAN	P53992	SEC24C	Protein transport protein Sec24C	0.0251149	0.197775	PTPRK_HUMAN	Q15262	PTPRK	Receptor-type tyrosine-protein phosphatase kappa	-0.00550213	0.361271	-0.614648	0	0.821918	0	0	0	0	0	0	0	0	0	0	0	0	0	0	0	0	0	0	0	0	0	0	0	0	0		0	0	0
RS5_HUMAN	P46782	RPS5	40S ribosomal protein S5	0.0622909	0.0669589	RS25_HUMAN	P62851	RPS25	40S ribosomal protein S25	0.0582442	0.123221	-0.614675	0	0.822727	1	1	1	1	1	1	1	1	0	0	1	1	1	1	1	1	0	1	0	0	0	0	1	0	1		1	1	1
RNT2_HUMAN	O00584	RNASET2	Ribonuclease T2	0.0834597	0.00872991	ABCE1_HUMAN	P61221	ABCE1	ATP-binding cassette sub-family E member 1	-0.0444725	0.0289918	-0.614761	1	0.822727	0	0	0	0	0	0	0	0	0	0	0	0	0	0	0	0	0	0	0	0	0	0	0	0	0		0	0	0
RL12_HUMAN	P30050	RPL12	60S ribosomal protein L12	-0.00571306	0.327591	NSDHL_HUMAN	Q15738	NSDHL	Sterol-4-alpha-carboxylate 3-dehydrogenase, decarboxylating	0.102379	0.00411608	-0.614824	0	0.822727	0	0	0	0	0	0	0	0	0	0	0	0	0	0	0	0	0	0	0	0	0	0	0	0	0		0	0	0
PSDE_HUMAN	O00487	PSMD14	26S proteasome non-ATPase regulatory subunit 14	-0.00976739	0.336491	PSMD7_HUMAN	P51665	PSMD7	26S proteasome non-ATPase regulatory subunit 7	0.0373182	0.27672	-0.614856	1	0.823529	1	1	1	1	1	1	1	1	0	0	1	1	1	1	1	1	0	1	1	1	1	1	1	1	1		1	1	1
PSD11_HUMAN	O00231	PSMD11	26S proteasome non-ATPase regulatory subunit 11	-0.0212027	0.116049	PRS6B_HUMAN	P43686	PSMC4	26S proteasome regulatory subunit 6B	-0.0323519	0.0700899	-0.614962	1	0.824324	1	1	1	1	1	1	1	1	0	0	1	1	1	1	1	1	0	1	0	1	1	0	1	1	1		1	1	1
RL7A_HUMAN	P62424	RPL7A	60S ribosomal protein L7a	0.0404888	0.121345	RL36_HUMAN	Q9Y3U8	RPL36	60S ribosomal protein L36	0.0296586	0.208874	-0.615062	0	0.825112	1	1	1	1	1	1	1	1	0	0	1	1	0	0	0	1	0	1	1	0	0	0	1	1	1		1	1	1
RL12_HUMAN	P30050	RPL12	60S ribosomal protein L12	-0.00571306	0.327591	RL18_HUMAN	Q07020	RPL18	60S ribosomal protein L18	-0.00137376	0.270642	-0.615137	0	0.825893	1	1	1	1	1	1	0	1	0	0	0	1	0	0	0	1	0	1	0	0	0	0	1	1	1		1	1	1
RL35A_HUMAN	P18077	RPL35A	60S ribosomal protein L35a	-0.0270529	0.107576	RL18_HUMAN	Q07020	RPL18	60S ribosomal protein L18	-0.00137376	0.270642	-0.615161	0	0.826667	1	1	1	1	1	1	0	1	0	0	0	1	0	0	0	1	0	1	0	0	0	0	1	0	1		1	1	1
RL9_HUMAN	P32969	RPL9	60S ribosomal protein L9	0.0149968	0.370019	RL14_HUMAN	P50914	RPL14	60S ribosomal protein L14	-0.0425932	0.306353	-0.615178	0	0.827434	1	1	1	1	1	1	0	1	0	0	0	1	0	0	0	1	0	1	0	0	0	0	1	1	1		1	1	1
PSD11_HUMAN	O00231	PSMD11	26S proteasome non-ATPase regulatory subunit 11	-0.0212027	0.116049	PRS8_HUMAN	P62195	PSMC5	26S proteasome regulatory subunit 8	-0.0403411	0.0390846	-0.61519	1	0.828194	1	1	1	1	1	1	0	1	0	0	1	1	1	1	1	1	0	1	1	1	1	0	1	1	1		1	1	1
ACTY_HUMAN	P42025	ACTR1B	Beta-centractin	0.083164	0.0175602	DCTN1_HUMAN	Q14203	DCTN1	Dynactin subunit 1	-0.0292164	0.125296	-0.615202	0	0.828194	0	1	1	1	1	0	1	1	1	0	1	1	0	0	0	0	0	1	1	1	1	1	1	0	1		1	1	1
RS6_HUMAN	P62753	RPS6	40S ribosomal protein S6	-0.0191649	0.402197	RL31_HUMAN	P62899	RPL31	60S ribosomal protein L31	0.0152948	0.244372	-0.61521	0	0.825328	1	1	1	1	1	1	0	1	0	0	1	1	0	0	0	1	0	1	1	1	0	0	1	1	1		1	1	1
1433T_HUMAN	P27348	YWHAQ	14-3-3 protein theta	-0.023189	0.150433	1433B_HUMAN	P31946	YWHAB	14-3-3 protein beta/alpha	-0.0325516	0.0366337	-0.615232	1	0.826087	1	1	1	1	1	0	0	1	0	0	1	1	1	1	1	1	0	1	1	0	0	0	0	0	1		1	1	1
RL4_HUMAN	P36578	RPL4	60S ribosomal protein L4	0.0125798	0.381434	RL15_HUMAN	P61313	RPL15	60S ribosomal protein L15	0.00642303	0.250203	-0.615254	1	0.82684	1	1	1	1	1	1	0	1	0	0	0	1	0	0	0	0	1	1	0	1	0	0	1	1	1		1	1	1
RS2_HUMAN	P15880	RPS2	40S ribosomal protein S2	-0.0109034	0.248763	RS4X_HUMAN	P62701	RPS4X	40S ribosomal protein S4, X isoform	0.0075136	0.394375	-0.615271	1	0.827586	1	1	1	1	1	1	0	1	0	0	1	1	0	0	0	1	0	1	0	0	0	0	1	1	1		1	1	1
GALNS_HUMAN	P34059	GALNS	N-acetylgalactosamine-6-sulfatase	0.0277612	0.0390528	ILKAP_HUMAN	Q9H0C8	ILKAP	Integrin-linked kinase-associated serine/threonine phosphatase 2C	0.0386342	0.191976	-0.615386	0	0.827586	0	0	0	0	0	0	0	0	0	0	0	0	0	0	0	0	0	0	0	0	0	0	0	0	0		0	0	0
BCAT2_HUMAN	O15382	BCAT2	Branched-chain-amino-acid aminotransferase, mitochondrial	0.0291406	0.329159	RPE_HUMAN	Q96AT9	RPE	Ribulose-phosphate 3-epimerase	-0.0147319	0.0863742	-0.615388	1	0.827586	0	0	0	0	0	0	0	0	0	0	0	0	0	0	0	0	0	1	0	0	0	0	0	0	1		0	0	0
RL31_HUMAN	P62899	RPL31	60S ribosomal protein L31	0.0152948	0.244372	RL8_HUMAN	P62917	RPL8	60S ribosomal protein L8	-0.0189972	0.382812	-0.61543	0	0.828326	1	1	1	1	1	1	0	1	0	0	0	1	0	0	0	0	0	1	0	0	0	0	1	1	1		1	1	1
RS18_HUMAN	P62269	RPS18	40S ribosomal protein S18	-0.0213177	0.242473	SPTB2_HUMAN	Q01082	SPTBN1	Spectrin beta chain, non-erythrocytic 1	-0.00143575	0.240678	-0.615539	1	0.828326	0	0	0	0	0	0	0	0	0	0	0	0	0	0	0	0	0	0	0	0	0	0	0	0	0		0	0	0
RL35A_HUMAN	P18077	RPL35A	60S ribosomal protein L35a	-0.0270529	0.107576	RL6_HUMAN	Q02878	RPL6	60S ribosomal protein L6	0.0268556	0.0544512	-0.615551	0	0.82906	1	1	1	1	1	1	0	1	0	0	0	1	0	0	0	1	0	1	0	0	0	0	1	0	1		1	1	1
RSU1_HUMAN	Q15404	RSU1	Ras suppressor protein 1	-0.0984362	0.0497474	MIX23_HUMAN	Q4VC31	MIX23	Protein MIX23	0.0522048	0.0108132	-0.615553	0	0.82906	0	0	0	0	0	0	0	0	0	0	0	0	0	0	0	0	0	0	0	0	0	0	0	0	0		0	0	0
1433T_HUMAN	P27348	YWHAQ	14-3-3 protein theta	-0.023189	0.150433	1433Z_HUMAN	P63104	YWHAZ	14-3-3 protein zeta/delta	-0.0396238	0.138955	-0.615614	1	0.829787	1	1	1	1	1	0	0	1	0	0	1	1	1	1	1	1	0	1	1	0	0	0	0	0	1		1	1	1
PSB1_HUMAN	P20618	PSMB1	Proteasome subunit beta type-1	-0.00525188	0.292419	PSA6_HUMAN	P60900	PSMA6	Proteasome subunit alpha type-6	-0.0310299	0.0817294	-0.615654	1	0.827004	1	1	1	1	1	1	0	1	0	0	1	1	1	1	1	0	0	1	1	1	1	0	1	1	1		1	1	1
PSB1_HUMAN	P20618	PSMB1	Proteasome subunit beta type-1	-0.00525188	0.292419	PSB3_HUMAN	P49720	PSMB3	Proteasome subunit beta type-3	-0.0380703	0.125422	-0.615805	1	0.827731	1	1	1	1	1	1	0	1	0	1	1	1	1	1	1	1	0	1	1	1	1	0	0	1	1		1	1	1
ARPC3_HUMAN	O15145	ARPC3	Actin-related protein 2/3 complex subunit 3	-0.000963602	0.16732	ARPC4_HUMAN	P59998	ARPC4	Actin-related protein 2/3 complex subunit 4	0.00155359	0.265438	-0.615807	1	0.828452	1	1	1	1	1	1	0	1	0	0	1	0	1	1	1	1	0	1	0	1	0	0	1	1	1		1	1	1
DPYL4_HUMAN	O14531	DPYSL4	Dihydropyrimidinase-related protein 4	0.0314254	0.210378	DLGP4_HUMAN	Q9Y2H0	DLGAP4	Disks large-associated protein 4	-0.00624918	0.248323	-0.615828	0	0.825	0	0	0	0	0	0	0	0	0	0	0	0	0	0	0	0	0	0	0	0	0	0	0	0	0		0	0	0
ACAD9_HUMAN	Q9H845	ACAD9	Complex I assembly factor ACAD9, mitochondrial	0.0691336	0.0335327	BCCIP_HUMAN	Q9P287	BCCIP	BRCA2 and CDKN1A-interacting protein	0.0338268	0.00954277	-0.615928	1	0.825	0	0	0	0	0	0	0	0	0	0	0	0	0	0	0	0	0	0	0	0	0	0	0	0	0		0	0	1
RL26_HUMAN	P61254	RPL26	60S ribosomal protein L26	0.0178677	0.349974	NSDHL_HUMAN	Q15738	NSDHL	Sterol-4-alpha-carboxylate 3-dehydrogenase, decarboxylating	0.102379	0.00411608	-0.615985	0	0.818182	0	0	0	0	0	0	0	0	0	0	0	0	0	0	0	0	0	0	0	0	0	0	0	0	0		0	0	0
RBBP5_HUMAN	Q15291	RBBP5	Retinoblastoma-binding protein 5	0.0558024	0.0874216	UBE2O_HUMAN	Q9C0C9	UBE2O	(E3-independent) E2 ubiquitin-conjugating enzyme	-0.0789139	0.00340834	-0.615993	0	0.818182	0	0	0	0	0	0	0	0	0	0	0	0	0	0	0	0	0	0	0	0	0	0	0	0	0		0	0	0
LYAG_HUMAN	P10253	GAA	Lysosomal alpha-glucosidase	0.120462	0.002667	ISOC1_HUMAN	Q96CN7	ISOC1	Isochorismatase domain-containing protein 1	-0.0375756	0.0992344	-0.616101	1	0.814815	0	0	0	0	0	0	0	0	0	0	0	0	0	0	0	0	0	1	0	0	0	0	0	0	1		0	0	0
EIF3A_HUMAN	Q14152	EIF3A	Eukaryotic translation initiation factor 3 subunit A	-0.0024475	0.36422	EIF3L_HUMAN	Q9Y262	EIF3L	Eukaryotic translation initiation factor 3 subunit L	-0.000519578	0.350304	-0.616138	0	0.812245	1	1	1	1	1	1	1	1	0	0	1	1	1	1	1	0	0	1	1	1	1	0	1	1	1		1	1	1
PSA7_HUMAN	O14818	PSMA7	Proteasome subunit alpha type-7	-0.046785	0.0571832	PSB7_HUMAN	Q99436	PSMB7	Proteasome subunit beta type-7	-0.0257441	0.255446	-0.616206	1	0.813008	1	1	1	1	1	1	1	1	0	0	1	1	1	1	1	1	0	1	1	1	1	1	1	1	1		1	1	1
RS5_HUMAN	P46782	RPS5	40S ribosomal protein S5	0.0622909	0.0669589	SPTB2_HUMAN	Q01082	SPTBN1	Spectrin beta chain, non-erythrocytic 1	-0.00143575	0.240678	-0.616244	1	0.813008	0	0	0	0	0	0	0	0	0	0	0	0	0	0	0	0	0	0	0	0	0	0	0	0	0		0	0	0
RS13_HUMAN	P62277	RPS13	40S ribosomal protein S13	-0.0508795	0.201026	RS24_HUMAN	P62847	RPS24	40S ribosomal protein S24	0.00380275	0.325336	-0.616262	1	0.813765	1	1	1	1	1	1	0	1	0	0	0	1	0	0	0	0	0	1	0	0	0	0	0	1	1		1	1	1
PSA1_HUMAN	P25786	PSMA1	Proteasome subunit alpha type-1	-0.0245821	0.0907471	PSB2_HUMAN	P49721	PSMB2	Proteasome subunit beta type-2	-0.0242682	0.236737	-0.616308	1	0.814516	1	1	1	1	1	1	1	1	0	0	1	1	1	1	1	1	0	1	1	1	1	1	1	1	1		1	1	1
RL12_HUMAN	P30050	RPL12	60S ribosomal protein L12	-0.00571306	0.327591	RL7A_HUMAN	P62424	RPL7A	60S ribosomal protein L7a	0.0404888	0.121345	-0.616312	0	0.815261	1	1	1	1	1	1	0	1	0	0	0	1	1	1	1	1	0	1	0	0	0	0	1	1	1		1	1	1
NQO1_HUMAN	P15559	NQO1	NAD(P)H dehydrogenase [quinone] 1	-0.0377466	0.0664761	NUDC2_HUMAN	Q8WVJ2	NUDCD2	NudC domain-containing protein 2	-0.0980801	0.00551931	-0.61637	0	0.815261	0	0	0	0	0	0	0	0	0	0	0	0	0	0	0	0	0	0	0	0	0	0	0	0	0		0	0	0
RL7A_HUMAN	P62424	RPL7A	60S ribosomal protein L7a	0.0404888	0.121345	RL6_HUMAN	Q02878	RPL6	60S ribosomal protein L6	0.0268556	0.0544512	-0.616386	1	0.816	1	1	1	1	1	1	0	1	0	0	1	1	1	1	1	1	1	1	0	0	0	0	1	1	1		1	1	1
PDXK_HUMAN	O00764	PDXK	Pyridoxal kinase	-0.0265537	0.0408979	ARMT1_HUMAN	Q9H993	ARMT1	Damage-control phosphatase ARMT1	-0.056165	0.0686838	-0.616389	1	0.816	0	0	0	0	0	0	0	0	0	0	0	0	0	0	0	0	0	0	0	0	0	0	0	0	0		0	0	0
CSN2_HUMAN	P61201	COPS2	COP9 signalosome complex subunit 2	-0.0171161	0.335656	CSN8_HUMAN	Q99627	COPS8	COP9 signalosome complex subunit 8	-0.0307277	0.0042391	-0.61639	0	0.816733	1	1	1	1	1	1	1	1	0	0	1	1	1	1	1	0	1	1	1	1	1	1	1	1	1		1	1	1
AATC_HUMAN	P17174	GOT1	Aspartate aminotransferase, cytoplasmic	-0.0523721	0.0207201	IAH1_HUMAN	Q2TAA2	IAH1	Isoamyl acetate-hydrolyzing esterase 1 homolog	-0.0481258	0.0828708	-0.616401	1	0.816733	0	0	0	0	0	0	0	0	0	0	0	0	0	0	0	0	0	0	0	0	0	0	0	0	0		0	0	0
IPO7_HUMAN	O95373	IPO7	Importin-7	-0.0133425	0.281238	TBCD_HUMAN	Q9BTW9	TBCD	Tubulin-specific chaperone D	-0.0316264	0.35376	-0.616489	0	0.816733	0	0	0	0	0	0	0	0	0	0	0	0	0	0	0	0	0	0	0	0	0	0	0	0	0		0	0	0
RL17_HUMAN	P18621	RPL17	60S ribosomal protein L17	0.024658	0.077714	BAP31_HUMAN	P51572	BCAP31	B-cell receptor-associated protein 31	0.0869836	0.0132459	-0.616502	0	0.816733	0	0	0	0	0	0	0	0	0	0	0	0	0	0	0	0	0	0	0	0	0	0	0	0	0		0	0	0
PRS7_HUMAN	P35998	PSMC2	26S proteasome regulatory subunit 7	-0.0292383	0.0893145	PSMD2_HUMAN	Q13200	PSMD2	26S proteasome non-ATPase regulatory subunit 2	0.019575	0.369655	-0.616568	1	0.814229	1	1	1	1	1	1	0	1	0	0	1	1	1	1	1	1	0	1	1	1	0	0	1	1	1		1	1	1
SRXN1_HUMAN	Q9BYN0	SRXN1	Sulfiredoxin-1	-0.0312675	0.187409	KAD3_HUMAN	Q9UIJ7	AK3	GTP:AMP phosphotransferase AK3, mitochondrial	-0.0146931	0.182575	-0.616576	0	0.814229	0	0	0	0	0	0	0	0	0	0	0	0	0	0	0	0	0	0	0	0	0	0	0	0	0		0	0	0
EF2K_HUMAN	O00418	EEF2K	Eukaryotic elongation factor 2 kinase	-0.0634626	0.0134336	RAE1_HUMAN	P24386	CHM	Rab proteins geranylgeranyltransferase component A 1	-0.0143187	0.0337003	-0.616618	0	0.814229	0	0	0	0	0	0	0	0	0	0	0	0	0	0	0	0	0	0	0	0	0	0	0	0	0		0	0	0
RS17_HUMAN	P08708	RPS17	40S ribosomal protein S17	0.0250545	0.0411373	RS18_HUMAN	P62269	RPS18	40S ribosomal protein S18	-0.0213177	0.242473	-0.616657	1	0.814961	1	1	1	1	0	1	0	0	0	0	0	1	0	0	0	0	0	1	0	0	0	0	0	0	1		1	1	1
RM21_HUMAN	Q7Z2W9	MRPL21	39S ribosomal protein L21, mitochondrial	0.0746575	0.0254209	RT18B_HUMAN	Q9Y676	MRPS18B	28S ribosomal protein S18b, mitochondrial	0.0665775	0.00582424	-0.616688	0	0.815686	1	1	0	0	0	1	0	0	0	0	0	1	0	0	0	0	0	0	0	0	0	0	0	0	1		1	1	0
RS11_HUMAN	P62280	RPS11	40S ribosomal protein S11	0.0287785	0.0650358	RS4X_HUMAN	P62701	RPS4X	40S ribosomal protein S4, X isoform	0.0075136	0.394375	-0.616721	1	0.816406	1	1	1	1	1	1	0	1	0	0	1	1	0	0	0	1	0	1	0	0	0	0	1	1	1		1	1	1
RL10A_HUMAN	P62906	RPL10A	60S ribosomal protein L10a	0.000694041	0.38239	RL8_HUMAN	P62917	RPL8	60S ribosomal protein L8	-0.0189972	0.382812	-0.61676	1	0.813953	1	1	1	1	1	1	0	1	0	0	0	1	0	0	0	1	0	1	0	0	0	0	1	1	1		1	1	1
RL21_HUMAN	P46778	RPL21	60S ribosomal protein L21	0.0402242	0.156093	RL7A_HUMAN	P62424	RPL7A	60S ribosomal protein L7a	0.0404888	0.121345	-0.616762	0	0.814672	1	1	1	1	1	1	0	1	0	0	0	1	0	0	0	1	0	1	0	0	0	0	1	1	1		1	1	1
PSD11_HUMAN	O00231	PSMD11	26S proteasome non-ATPase regulatory subunit 11	-0.0212027	0.116049	PSD13_HUMAN	Q9UNM6	PSMD13	26S proteasome non-ATPase regulatory subunit 13	-0.0321975	0.0175531	-0.616815	1	0.815385	1	1	1	1	1	1	1	1	0	0	1	1	1	1	1	1	0	1	1	1	0	0	1	1	1		1	1	1
ERP29_HUMAN	P30040	ERP29	Endoplasmic reticulum resident protein 29	0.0704656	0.00267641	MESD_HUMAN	Q14696	MESD	LRP chaperone MESD	0.00613101	0.245616	-0.616832	0	0.815385	0	0	0	0	0	0	0	0	0	0	0	0	0	0	0	0	0	0	0	0	0	0	0	0	0		0	0	0
BPNT1_HUMAN	O95861	BPNT1	3'(2'),5'-bisphosphate nucleotidase 1	-0.0468952	0.216925	CHM1B_HUMAN	Q7LBR1	CHMP1B	Charged multivesicular body protein 1b	0.0676847	0.00679862	-0.616836	0	0.815385	0	0	0	0	0	0	0	0	0	0	0	0	0	0	0	0	0	0	0	0	0	0	0	0	0		0	0	0
RL13_HUMAN	P26373	RPL13	60S ribosomal protein L13	0.0305329	0.158451	RL13A_HUMAN	P40429	RPL13A	60S ribosomal protein L13a	0.0295328	0.0751699	-0.616859	1	0.816092	1	1	1	1	1	1	0	1	0	0	0	0	0	0	0	1	0	1	1	1	0	0	1	0	1		1	1	1
WDR61_HUMAN	Q9GZS3	WDR61	WD repeat-containing protein 61	-0.0146925	0.307263	CYRIB_HUMAN	Q9NUQ9	CYRIB	CYFIP-related Rac1 interactor B	-0.0581241	0.0547428	-0.616902	0	0.812977	0	0	0	0	0	0	0	0	0	0	0	0	0	0	0	0	0	0	0	0	0	0	0	0	0		0	0	0
AATM_HUMAN	P00505	GOT2	Aspartate aminotransferase, mitochondrial	0.069788	0.00626924	G6PI_HUMAN	P06744	GPI	Glucose-6-phosphate isomerase	-0.0343994	0.1526	-0.616917	0	0.812977	0	0	1	0	1	0	0	1	1	0	0	0	1	1	0	0	0	1	0	0	0	0	1	0	1		1	0	1
SERA_HUMAN	O43175	PHGDH	D-3-phosphoglycerate dehydrogenase	-0.0616455	0.0460645	SSBP_HUMAN	Q04837	SSBP1	Single-stranded DNA-binding protein, mitochondrial	0.00510928	0.399992	-0.61693	0	0.812977	0	0	0	0	0	0	0	0	0	0	0	0	0	0	0	0	0	0	0	0	0	0	0	0	0		0	0	0
SCAM3_HUMAN	O14828	SCAMP3	Secretory carrier-associated membrane protein 3	0.0358745	0.00774881	ELAP1_HUMAN	Q6UXG2	ELAPOR1	Endosome/lysosome-associated apoptosis and autophagy regulator 1	0.106776	0.00609589	-0.617034	0	0.806818	0	0	0	0	0	0	0	0	0	0	0	0	0	0	0	0	0	0	0	0	0	0	0	0	0		0	0	0
RL10A_HUMAN	P62906	RPL10A	60S ribosomal protein L10a	0.000694041	0.38239	RL6_HUMAN	Q02878	RPL6	60S ribosomal protein L6	0.0268556	0.0544512	-0.617083	1	0.804511	1	1	1	1	1	1	0	1	0	0	0	1	1	1	1	1	1	1	0	0	0	0	1	1	1		1	1	1
BAP31_HUMAN	P51572	BCAP31	B-cell receptor-associated protein 31	0.0869836	0.0132459	RL15_HUMAN	P61313	RPL15	60S ribosomal protein L15	0.00642303	0.250203	-0.617099	0	0.804511	0	0	0	0	0	0	0	0	0	0	0	0	0	0	0	0	0	0	0	0	0	0	0	0	0		0	0	0
PDIA4_HUMAN	P13667	PDIA4	Protein disulfide-isomerase A4	0.0289781	0.128114	ECH1_HUMAN	Q13011	ECH1	Delta(3,5)-Delta(2,4)-dienoyl-CoA isomerase, mitochondrial	0.0595361	0.16067	-0.617149	1	0.804511	0	0	0	0	0	0	0	0	0	0	0	0	0	0	0	0	0	0	0	0	0	0	0	0	0		0	0	0
RL15_HUMAN	P61313	RPL15	60S ribosomal protein L15	0.00642303	0.250203	RL27_HUMAN	P61353	RPL27	60S ribosomal protein L27	0.0325022	0.140146	-0.617252	1	0.805243	1	1	1	1	1	1	0	1	0	0	0	1	0	0	0	1	0	1	0	0	0	0	1	0	1		1	1	1
NT5D1_HUMAN	Q5TFE4	NT5DC1	5'-nucleotidase domain-containing protein 1	-0.0388822	0.0277607	DCNL1_HUMAN	Q96GG9	DCUN1D1	DCN1-like protein 1	-0.0356201	0.0105464	-0.617315	1	0.805243	0	0	0	0	0	0	0	0	0	0	0	0	0	0	0	0	0	0	0	0	0	0	0	0	0		0	0	0
DHSO_HUMAN	Q00796	SORD	Sorbitol dehydrogenase	-0.0361465	0.141677	NAKD2_HUMAN	Q4G0N4	NADK2	NAD kinase 2, mitochondrial	0.0667066	0.0366337	-0.617323	0	0.805243	0	0	0	0	0	0	0	0	0	0	0	0	0	0	0	0	0	0	0	0	0	0	0	0	0		0	0	0
PSA5_HUMAN	P28066	PSMA5	Proteasome subunit alpha type-5	-0.0730573	0.0171913	PSB3_HUMAN	P49720	PSMB3	Proteasome subunit beta type-3	-0.0380703	0.125422	-0.617413	1	0.802974	1	1	1	1	1	1	0	1	0	0	0	1	1	1	1	1	0	1	1	1	0	0	0	1	1		1	1	1
PSDE_HUMAN	O00487	PSMD14	26S proteasome non-ATPase regulatory subunit 14	-0.00976739	0.336491	PSD13_HUMAN	Q9UNM6	PSMD13	26S proteasome non-ATPase regulatory subunit 13	-0.0321975	0.0175531	-0.617415	1	0.803704	1	1	1	1	1	1	1	1	0	0	1	1	1	1	1	1	0	1	1	1	0	0	1	1	1		1	1	1
PSB5_HUMAN	P28074	PSMB5	Proteasome subunit beta type-5	-0.00928161	0.273491	PSB7_HUMAN	Q99436	PSMB7	Proteasome subunit beta type-7	-0.0257441	0.255446	-0.617435	1	0.804428	1	1	1	1	1	1	0	1	0	1	1	1	1	1	1	1	0	1	1	1	1	1	1	1	1		1	1	1
GRAN_HUMAN	P28676	GCA	Grancalcin	-0.0993822	0.00474279	UBCP1_HUMAN	Q8WVY7	UBLCP1	Ubiquitin-like domain-containing CTD phosphatase 1	-0.0679712	0.196803	-0.617455	0	0.801471	0	0	0	0	0	0	0	0	0	0	0	0	0	0	0	0	0	0	0	0	0	0	0	0	0		0	0	0
RL12_HUMAN	P30050	RPL12	60S ribosomal protein L12	-0.00571306	0.327591	RS6_HUMAN	P62753	RPS6	40S ribosomal protein S6	-0.0191649	0.402197	-0.61749	0	0.802198	1	1	1	1	1	1	0	1	0	0	1	1	0	0	0	1	0	1	0	0	0	0	1	1	1		1	1	1
SYK_HUMAN	Q15046	KARS1	Lysine--tRNA ligase	-0.020078	0.0905428	SYLC_HUMAN	Q9P2J5	LARS1	Leucine--tRNA ligase, cytoplasmic	-0.0387627	0.0253987	-0.617555	1	0.80292	1	1	1	1	1	1	0	0	0	0	1	1	1	1	1	0	0	1	1	1	1	0	1	1	1		1	1	1
TALDO_HUMAN	P37837	TALDO1	Transaldolase	-0.0371568	0.0432653	RANG_HUMAN	P43487	RANBP1	Ran-specific GTPase-activating protein	-0.089721	0.00716113	-0.617569	1	0.80292	0	0	0	0	0	0	0	0	0	0	0	1	0	0	0	0	0	0	0	0	0	0	0	0	1		0	0	0
PLCG1_HUMAN	P19174	PLCG1	1-phosphatidylinositol 4,5-bisphosphate phosphodiesterase gamma-1	-0.0913923	0.00116379	DCPS_HUMAN	Q96C86	DCPS	m7GpppX diphosphatase	-0.0119757	0.360539	-0.617591	0	0.80292	0	0	0	0	0	0	0	0	0	0	0	0	0	0	0	0	0	0	0	0	0	0	0	0	0		0	0	0
PAG15_HUMAN	Q8NCC3	PLA2G15	Phospholipase A2 group XV	0.0832272	0.26092	CHM2B_HUMAN	Q9UQN3	CHMP2B	Charged multivesicular body protein 2b	-0.0285334	0.0620335	-0.617667	0	0.8	0	0	0	0	0	0	0	0	0	0	0	0	0	0	0	0	0	0	0	0	0	0	0	0	0		0	0	0
PSA7_HUMAN	O14818	PSMA7	Proteasome subunit alpha type-7	-0.046785	0.0571832	PSB3_HUMAN	P49720	PSMB3	Proteasome subunit beta type-3	-0.0380703	0.125422	-0.617691	1	0.800725	1	1	1	1	1	1	0	1	0	1	1	1	1	1	1	1	0	1	1	1	1	0	0	1	1		1	1	1
RAE1_HUMAN	P24386	CHM	Rab proteins geranylgeranyltransferase component A 1	-0.0143187	0.0337003	CAB45_HUMAN	Q9BRK5	SDF4	45 kDa calcium-binding protein	0.0253664	0.2224	-0.617778	0	0.797834	0	0	0	0	0	0	0	0	0	0	0	0	0	0	0	0	0	0	0	0	0	0	0	0	0		0	0	0
RS18_HUMAN	P62269	RPS18	40S ribosomal protein S18	-0.0213177	0.242473	RS13_HUMAN	P62277	RPS13	40S ribosomal protein S13	-0.0508795	0.201026	-0.617787	1	0.798561	1	1	1	1	1	1	0	1	0	0	0	1	0	0	0	1	0	1	0	0	0	0	1	0	1		1	1	1
RS9_HUMAN	P46781	RPS9	40S ribosomal protein S9	-0.0116167	0.316409	RS13_HUMAN	P62277	RPS13	40S ribosomal protein S13	-0.0508795	0.201026	-0.617796	1	0.799283	1	1	1	1	1	1	0	1	0	0	0	1	0	0	0	1	0	1	0	0	0	0	1	1	1		1	1	1
RL35A_HUMAN	P18077	RPL35A	60S ribosomal protein L35a	-0.0270529	0.107576	RL27A_HUMAN	P46776	RPL27A	60S ribosomal protein L27a	0.0178398	0.234842	-0.617803	0	0.8	1	1	1	1	1	1	0	1	0	0	0	1	0	0	0	1	0	1	0	0	0	0	1	0	1		1	1	1
RL9_HUMAN	P32969	RPL9	60S ribosomal protein L9	0.0149968	0.370019	RL21_HUMAN	P46778	RPL21	60S ribosomal protein L21	0.0402242	0.156093	-0.617807	0	0.800712	1	1	1	1	1	1	0	1	0	0	0	1	0	0	0	1	0	1	0	0	0	0	1	1	1		1	1	1
PSB1_HUMAN	P20618	PSMB1	Proteasome subunit beta type-1	-0.00525188	0.292419	PSB5_HUMAN	P28074	PSMB5	Proteasome subunit beta type-5	-0.00928161	0.273491	-0.617833	1	0.801418	1	1	1	1	1	1	0	1	0	1	1	1	1	1	1	1	0	1	1	1	1	0	1	1	1		1	1	1
SDCB1_HUMAN	O00560	SDCBP	Syntenin-1	0.0790139	0.11225	RL21_HUMAN	P46778	RPL21	60S ribosomal protein L21	0.0402242	0.156093	-0.617914	0	0.801418	0	0	0	0	0	0	0	0	0	0	0	0	0	0	0	0	0	0	0	0	0	0	0	0	0		0	0	0
GSTO1_HUMAN	P78417	GSTO1	Glutathione S-transferase omega-1	-0.0928169	0.0157061	NNRE_HUMAN	Q8NCW5	NAXE	NAD(P)H-hydrate epimerase	-0.0295496	0.170238	-0.617915	1	0.801418	0	0	1	0	1	0	0	1	1	0	0	0	0	0	0	0	0	1	0	0	0	0	0	0	1		0	0	1
PSA1_HUMAN	P25786	PSMA1	Proteasome subunit alpha type-1	-0.0245821	0.0907471	PSA3_HUMAN	P25788	PSMA3	Proteasome subunit alpha type-3	0.0319454	0.142778	-0.617936	1	0.80212	1	1	1	1	1	1	1	1	0	0	1	1	1	1	1	0	0	1	1	1	1	1	1	1	1		1	1	1
HMGB1_HUMAN	P09429	HMGB1	High mobility group protein B1	-0.00860043	0.227773	PTPA_HUMAN	Q15257	PTPA	Serine/threonine-protein phosphatase 2A activator	-0.0505011	0.154977	-0.617941	1	0.80212	0	0	0	0	0	0	0	0	0	0	0	0	0	0	0	0	0	0	0	0	0	0	0	0	0		0	0	0
PGTB1_HUMAN	P53609	PGGT1B	Geranylgeranyl transferase type-1 subunit beta	NA	NA	NEMO_HUMAN	Q9Y6K9	IKBKG	NF-kappa-B essential modulator	0.000639089	0.365795	-0.617967	0	0.80212	0	0	0	0	0	0	0	0	0	0	0	0	0	0	0	0	0	0	0	0	0	0	0	0	0		0	0	0
FLNB_HUMAN	O75369	FLNB	Filamin-B	0.0230561	0.0525669	EF1G_HUMAN	P26641	EEF1G	Elongation factor 1-gamma	-0.000852265	0.384306	-0.617978	1	0.80212	0	0	0	0	0	0	0	0	0	0	0	0	0	0	0	0	0	0	0	0	0	0	0	0	0		0	0	1
RS17_HUMAN	P08708	RPS17	40S ribosomal protein S17	0.0250545	0.0411373	RS5_HUMAN	P46782	RPS5	40S ribosomal protein S5	0.0622909	0.0669589	-0.618041	1	0.802817	1	1	1	1	0	1	0	0	0	0	0	1	1	1	1	0	0	1	0	0	0	0	0	0	1		1	1	1
TPK1_HUMAN	Q9H3S4	TPK1	Thiamin pyrophosphokinase 1	0.0375745	0.281968	SUCB1_HUMAN	Q9P2R7	SUCLA2	Succinate--CoA ligase [ADP-forming] subunit beta, mitochondrial	0.048325	0.0176342	-0.61806	0	0.802817	0	0	0	0	0	0	0	0	0	0	0	0	0	0	0	0	0	0	0	0	0	0	0	0	0		0	0	0
RL35A_HUMAN	P18077	RPL35A	60S ribosomal protein L35a	-0.0270529	0.107576	RL27_HUMAN	P61353	RPL27	60S ribosomal protein L27	0.0325022	0.140146	-0.618075	0	0.800699	1	1	1	1	1	1	0	1	0	0	0	1	0	0	0	1	0	1	0	0	0	0	1	0	1		1	1	1
CDK5_HUMAN	Q00535	CDK5	Cyclin-dependent-like kinase 5	-0.0235103	0.0441586	TIGAR_HUMAN	Q9NQ88	TIGAR	Fructose-2,6-bisphosphatase TIGAR	-0.0836282	0.0875814	-0.618094	0	0.797909	0	0	0	0	0	0	0	0	0	0	0	0	0	0	0	0	0	0	0	0	0	0	0	0	0		0	0	0
HNRPR_HUMAN	O43390	HNRNPR	Heterogeneous nuclear ribonucleoprotein R	0.0153272	0.29471	SPTB2_HUMAN	Q01082	SPTBN1	Spectrin beta chain, non-erythrocytic 1	-0.00143575	0.240678	-0.618201	1	0.797909	0	0	0	0	0	0	0	0	0	0	0	0	0	0	0	0	0	0	0	0	0	0	0	0	0		0	0	0
RL35A_HUMAN	P18077	RPL35A	60S ribosomal protein L35a	-0.0270529	0.107576	RL19_HUMAN	P84098	RPL19	60S ribosomal protein L19	-0.047235	0.0335928	-0.618206	0	0.798611	1	1	1	1	1	1	0	1	0	0	0	1	0	0	0	1	0	1	0	0	0	0	1	0	1		1	1	1
BCAT2_HUMAN	O15382	BCAT2	Branched-chain-amino-acid aminotransferase, mitochondrial	0.0291406	0.329159	HCDH_HUMAN	Q16836	HADH	Hydroxyacyl-coenzyme A dehydrogenase, mitochondrial	0.0425731	0.0185327	-0.618206	1	0.798611	0	0	0	0	0	0	0	0	0	0	0	0	0	0	0	0	0	0	0	0	0	0	0	0	0		1	0	0
RL15_HUMAN	P61313	RPL15	60S ribosomal protein L15	0.00642303	0.250203	RL19_HUMAN	P84098	RPL19	60S ribosomal protein L19	-0.047235	0.0335928	-0.618239	1	0.799308	1	1	1	1	1	1	0	1	0	0	0	1	0	0	0	0	0	1	0	0	0	0	1	1	1		1	1	1
PUR9_HUMAN	P31939	ATIC	Bifunctional purine biosynthesis protein ATIC	-0.0487113	0.0217544	1433Z_HUMAN	P63104	YWHAZ	14-3-3 protein zeta/delta	-0.0396238	0.138955	-0.618317	1	0.799308	0	0	0	0	0	0	0	0	0	0	0	1	0	0	0	1	0	0	0	0	0	0	0	0	1		0	0	0
RS13_HUMAN	P62277	RPS13	40S ribosomal protein S13	-0.0508795	0.201026	RS25_HUMAN	P62851	RPS25	40S ribosomal protein S25	0.0582442	0.123221	-0.618383	0	0.8	1	1	1	1	1	1	0	1	0	0	0	1	0	0	0	1	0	1	0	0	0	0	1	1	1		1	1	1
RL14_HUMAN	P50914	RPL14	60S ribosomal protein L14	-0.0425932	0.306353	RL15_HUMAN	P61313	RPL15	60S ribosomal protein L15	0.00642303	0.250203	-0.618385	0	0.800687	1	1	1	1	1	1	0	1	0	0	1	1	0	0	0	1	0	1	0	1	0	1	1	1	1		1	1	1
RS5_HUMAN	P46782	RPS5	40S ribosomal protein S5	0.0622909	0.0669589	RS13_HUMAN	P62277	RPS13	40S ribosomal protein S13	-0.0508795	0.201026	-0.618403	1	0.80137	1	1	1	1	1	1	0	1	0	0	0	1	0	0	0	1	0	1	0	0	0	0	1	1	1		1	1	1
PGTB1_HUMAN	P53609	PGGT1B	Geranylgeranyl transferase type-1 subunit beta	NA	NA	DRG2_HUMAN	P55039	DRG2	Developmentally-regulated GTP-binding protein 2	-0.0164634	0.117015	-0.61846	0	0.80137	0	0	0	0	0	0	0	0	0	0	0	0	0	0	0	0	0	0	0	0	0	0	0	0	0		0	0	0
GSHR_HUMAN	P00390	GSR	Glutathione reductase, mitochondrial	-0.016363	0.145024	SIAS_HUMAN	Q9NR45	NANS	Sialic acid synthase	0.00309818	0.280221	-0.618529	1	0.80137	0	0	0	0	0	0	0	0	0	0	0	1	0	0	0	0	0	0	0	0	0	0	0	0	1		0	0	0
PSD11_HUMAN	O00231	PSMD11	26S proteasome non-ATPase regulatory subunit 11	-0.0212027	0.116049	PSMD7_HUMAN	P51665	PSMD7	26S proteasome non-ATPase regulatory subunit 7	0.0373182	0.27672	-0.618554	1	0.802048	1	1	1	1	1	1	1	1	0	0	1	1	1	1	1	1	0	1	1	1	1	1	1	1	1		1	1	1
RL4_HUMAN	P36578	RPL4	60S ribosomal protein L4	0.0125798	0.381434	RL8_HUMAN	P62917	RPL8	60S ribosomal protein L8	-0.0189972	0.382812	-0.61857	1	0.802721	1	1	1	1	1	1	0	1	0	0	1	1	0	0	0	0	0	1	0	1	1	1	1	1	1		1	1	1
PSD12_HUMAN	O00232	PSMD12	26S proteasome non-ATPase regulatory subunit 12	-0.0392712	0.0207739	PSDE_HUMAN	O00487	PSMD14	26S proteasome non-ATPase regulatory subunit 14	-0.00976739	0.336491	-0.618593	1	0.80339	1	1	1	1	1	1	1	1	0	0	1	1	1	1	1	1	0	1	1	1	1	0	1	1	1		1	1	1
RL32_HUMAN	P62910	RPL32	60S ribosomal protein L32	0.0386742	0.0951727	RL24_HUMAN	P83731	RPL24	60S ribosomal protein L24	0.025243	0.350528	-0.6186	1	0.804054	1	1	1	1	1	1	0	1	0	0	0	0	0	0	0	0	0	1	0	0	0	0	1	0	1		1	1	1
RL27A_HUMAN	P46776	RPL27A	60S ribosomal protein L27a	0.0178398	0.234842	RL7A_HUMAN	P62424	RPL7A	60S ribosomal protein L7a	0.0404888	0.121345	-0.618651	1	0.802013	1	1	1	1	1	1	0	1	0	0	0	1	0	0	0	1	0	1	0	0	0	0	1	1	1		1	1	1
ARPC4_HUMAN	P59998	ARPC4	Actin-related protein 2/3 complex subunit 4	0.00155359	0.265438	ARP3_HUMAN	P61158	ACTR3	Actin-related protein 3	-0.0409537	0.00102415	-0.618673	1	0.802676	1	1	1	1	1	1	0	1	0	0	1	0	1	1	1	1	0	1	1	1	1	0	1	1	1		1	1	1
XRCC6_HUMAN	P12956	XRCC6	X-ray repair cross-complementing protein 6	0.0144781	0.332511	XRCC5_HUMAN	P13010	XRCC5	X-ray repair cross-complementing protein 5	0.0535212	0.00673963	-0.6187	1	0.803333	1	1	1	1	1	1	1	1	0	1	1	1	1	1	1	1	1	1	1	1	1	0	1	1	1		1	1	1
NRCAM_HUMAN	Q92823	NRCAM	Neuronal cell adhesion molecule	0.0806932	0.00589057	PACN2_HUMAN	Q9UNF0	PACSIN2	Protein kinase C and casein kinase substrate in neurons protein 2	0.0156409	0.0361215	-0.618706	0	0.803333	0	0	0	0	0	0	0	0	0	0	0	0	0	0	0	0	0	0	0	0	0	0	0	0	0		0	0	0
PIR_HUMAN	O00625	PIR	Pirin	-0.0236544	0.0977508	TXD17_HUMAN	Q9BRA2	TXNDC17	Thioredoxin domain-containing protein 17	0.0537405	0.279258	-0.618715	1	0.803333	0	0	0	0	0	0	0	0	0	0	0	0	0	0	0	0	0	1	0	0	0	0	0	0	1		0	0	0
QOR_HUMAN	Q08257	CRYZ	Quinone oxidoreductase	0.0137233	0.0213244	CHRD1_HUMAN	Q9UHD1	CHORDC1	Cysteine and histidine-rich domain-containing protein 1	0.0814415	0.0265804	-0.61873	0	0.800664	0	0	0	0	0	0	0	0	0	0	0	1	0	0	0	0	0	0	0	0	0	0	0	0	1		0	0	0
PLBL2_HUMAN	Q8NHP8	PLBD2	Putative phospholipase B-like 2	0.0336495	0.0398304	ACSA_HUMAN	Q9NR19	ACSS2	Acetyl-coenzyme A synthetase, cytoplasmic	-0.0544393	0.0192935	-0.618774	0	0.79538	0	0	0	0	0	0	0	0	0	0	0	0	0	0	0	0	0	0	0	0	0	0	0	0	0		0	0	0
IN35_HUMAN	P80217	IFI35	Interferon-induced 35 kDa protein	-0.314063	6.05021e-06	DDI2_HUMAN	Q5TDH0	DDI2	Protein DDI1 homolog 2	0.00908151	0.128969	-0.618776	0	0.79538	0	0	0	0	0	0	0	0	0	0	0	0	0	0	0	0	0	0	0	0	0	0	0	0	0		0	0	0
PSB4_HUMAN	P28070	PSMB4	Proteasome subunit beta type-4	-0.0454165	0.120943	PSB3_HUMAN	P49720	PSMB3	Proteasome subunit beta type-3	-0.0380703	0.125422	-0.618796	1	0.796053	1	1	1	1	1	1	0	1	0	0	1	1	1	1	1	1	0	1	1	1	1	1	0	1	1		1	1	1
HMCS1_HUMAN	Q01581	HMGCS1	Hydroxymethylglutaryl-CoA synthase, cytoplasmic	-0.167003	0.0015421	CFDP1_HUMAN	Q9UEE9	CFDP1	Craniofacial development protein 1	0.00724558	0.395404	-0.618825	0	0.796053	0	0	0	0	0	0	0	0	0	0	0	0	0	0	0	0	0	0	0	0	0	0	0	0	0		0	0	0
RS14_HUMAN	P62263	RPS14	40S ribosomal protein S14	0.0328891	0.299279	RS4X_HUMAN	P62701	RPS4X	40S ribosomal protein S4, X isoform	0.0075136	0.394375	-0.618837	1	0.796721	1	1	1	1	1	1	0	1	0	0	1	1	0	0	0	1	0	1	0	0	0	0	1	1	1		1	1	1
RL13A_HUMAN	P40429	RPL13A	60S ribosomal protein L13a	0.0295328	0.0751699	RL14_HUMAN	P50914	RPL14	60S ribosomal protein L14	-0.0425932	0.306353	-0.618839	0	0.797386	1	1	1	1	1	1	0	1	0	0	1	1	0	0	0	1	0	1	0	1	0	1	1	0	1		1	1	1
CSN6_HUMAN	Q7L5N1	COPS6	COP9 signalosome complex subunit 6	-0.00762258	0.261677	CSN8_HUMAN	Q99627	COPS8	COP9 signalosome complex subunit 8	-0.0307277	0.0042391	-0.618874	0	0.795455	1	1	1	1	1	1	1	1	0	0	1	1	1	1	1	0	1	1	1	1	1	1	1	1	1		1	1	1
LGUL_HUMAN	Q04760	GLO1	Lactoylglutathione lyase	-0.0415068	0.0682094	PGM2_HUMAN	Q96G03	PGM2	Phosphoglucomutase-2	-0.0127281	0.103006	-0.618921	1	0.795455	0	0	0	0	0	0	0	0	0	0	0	0	0	0	0	0	0	0	0	0	0	0	0	0	0		1	0	0
RS18_HUMAN	P62269	RPS18	40S ribosomal protein S18	-0.0213177	0.242473	RS11_HUMAN	P62280	RPS11	40S ribosomal protein S11	0.0287785	0.0650358	-0.619042	1	0.788462	1	1	1	1	1	1	0	1	0	0	0	1	0	0	0	1	0	1	0	0	0	0	1	0	1		1	1	1
RL35A_HUMAN	P18077	RPL35A	60S ribosomal protein L35a	-0.0270529	0.107576	RL10_HUMAN	P27635	RPL10	60S ribosomal protein L10	0.0343245	0.11103	-0.619163	0	0.786624	1	1	1	0	1	1	0	1	0	0	0	0	0	0	0	1	0	1	0	0	0	0	1	0	1		1	1	1
SH3L1_HUMAN	O75368	SH3BGRL	SH3 domain-binding glutamic acid-rich-like protein	-0.0519999	0.288768	THTR_HUMAN	Q16762	TST	Thiosulfate sulfurtransferase	0.0180827	0.0267815	-0.61923	1	0.786624	0	0	0	0	0	0	0	0	0	0	0	0	0	0	0	0	0	0	0	0	0	0	0	0	0		0	0	0
COF1_HUMAN	P23528	CFL1	Cofilin-1	-0.0448851	0.0465941	DEST_HUMAN	P60981	DSTN	Destrin	-0.0260511	0.0348413	-0.619235	1	0.786624	0	0	0	1	1	0	0	1	0	0	0	0	1	0	0	0	0	1	1	0	0	0	0	0	1		0	1	1
BAP31_HUMAN	P51572	BCAP31	B-cell receptor-associated protein 31	0.0869836	0.0132459	RL36_HUMAN	Q9Y3U8	RPL36	60S ribosomal protein L36	0.0296586	0.208874	-0.619235	0	0.786624	0	0	0	0	0	0	0	0	0	0	0	0	0	0	0	0	0	0	0	0	0	0	0	0	0		0	0	1
LDHA_HUMAN	P00338	LDHA	L-lactate dehydrogenase A chain	-0.0709318	0.0378874	PROF1_HUMAN	P07737	PFN1	Profilin-1	-0.0772581	0.0511566	-0.619243	1	0.786624	0	0	0	0	0	0	0	0	0	0	0	0	0	0	0	0	0	0	0	0	0	0	0	0	0		0	0	0
IDHC_HUMAN	O75874	IDH1	Isocitrate dehydrogenase [NADP] cytoplasmic	-0.0421679	0.173062	CHRD1_HUMAN	Q9UHD1	CHORDC1	Cysteine and histidine-rich domain-containing protein 1	0.0814415	0.0265804	-0.619257	1	0.786624	0	0	0	0	0	0	0	0	0	0	0	1	0	0	0	0	0	0	0	0	0	0	0	0	1		0	0	0
ECI1_HUMAN	P42126	ECI1	Enoyl-CoA delta isomerase 1, mitochondrial	0.0766577	0.0337235	PHS_HUMAN	P61457	PCBD1	Pterin-4-alpha-carbinolamine dehydratase	-0.000651186	0.245616	-0.619283	0	0.786624	0	0	0	0	0	0	0	0	0	0	0	0	0	0	0	0	0	0	0	0	0	0	0	0	0		0	0	1
ANAG_HUMAN	P54802	NAGLU	Alpha-N-acetylglucosaminidase	-0.00573258	0.328207	TBCD_HUMAN	Q9BTW9	TBCD	Tubulin-specific chaperone D	-0.0316264	0.35376	-0.619337	0	0.784127	0	0	0	0	0	0	0	0	0	0	0	0	0	0	0	0	0	0	0	0	0	0	0	0	0		0	0	0
UBE4A_HUMAN	Q14139	UBE4A	Ubiquitin conjugation factor E4 A	0.0875734	0.0940795	FCSK_HUMAN	Q8N0W3	FCSK	L-fucose kinase	-0.0370713	0.392152	-0.61934	0	0.784127	0	0	0	0	0	0	0	0	0	0	0	0	0	0	0	0	0	0	0	0	0	0	0	0	0		0	0	0
RGS10_HUMAN	O43665	RGS10	Regulator of G-protein signaling 10	0.000307362	0.308238	NUD18_HUMAN	Q6ZVK8	NUDT18	8-oxo-dGDP phosphatase NUDT18	-0.0985169	0.377205	-0.619342	0	0.784127	0	0	0	0	0	0	0	0	0	0	0	0	0	0	0	0	0	0	0	0	0	0	0	0	0		0	0	0
RPAB1_HUMAN	P19388	POLR2E	DNA-directed RNA polymerases I, II, and III subunit RPABC1	0.0218593	0.17763	DREB_HUMAN	Q16643	DBN1	Drebrin	0.0264059	0.135064	-0.619416	0	0.77918	0	0	0	0	0	0	0	0	0	0	0	0	0	0	0	0	0	0	0	0	0	0	0	0	0		0	0	1
RL15_HUMAN	P61313	RPL15	60S ribosomal protein L15	0.00642303	0.250203	RL6_HUMAN	Q02878	RPL6	60S ribosomal protein L6	0.0268556	0.0544512	-0.619427	1	0.779874	1	1	1	1	1	1	0	1	0	0	1	1	0	0	0	1	1	1	0	0	0	0	1	1	1		1	1	1
RL7A_HUMAN	P62424	RPL7A	60S ribosomal protein L7a	0.0404888	0.121345	RL8_HUMAN	P62917	RPL8	60S ribosomal protein L8	-0.0189972	0.382812	-0.619448	0	0.780564	1	1	1	1	1	1	0	1	0	0	1	1	0	0	0	1	0	1	1	1	0	0	1	1	1		1	1	1
RL35A_HUMAN	P18077	RPL35A	60S ribosomal protein L35a	-0.0270529	0.107576	RL17_HUMAN	P18621	RPL17	60S ribosomal protein L17	0.024658	0.077714	-0.619536	0	0.78125	1	1	1	1	1	1	0	1	1	0	0	1	0	0	0	1	0	1	0	0	0	0	0	0	1		1	1	1
RL13_HUMAN	P26373	RPL13	60S ribosomal protein L13	0.0305329	0.158451	RL34_HUMAN	P49207	RPL34	60S ribosomal protein L34	0.0262566	0.339603	-0.619555	1	0.781931	1	1	1	1	1	1	0	1	0	0	0	0	0	0	0	0	0	1	0	0	0	0	1	0	1		1	1	1
RL21_HUMAN	P46778	RPL21	60S ribosomal protein L21	0.0402242	0.156093	RL15_HUMAN	P61313	RPL15	60S ribosomal protein L15	0.00642303	0.250203	-0.619591	0	0.782609	1	1	1	1	1	1	0	1	0	0	0	1	0	0	0	1	0	1	0	0	0	0	1	1	1		1	1	1
RL10A_HUMAN	P62906	RPL10A	60S ribosomal protein L10a	0.000694041	0.38239	RL32_HUMAN	P62910	RPL32	60S ribosomal protein L32	0.0386742	0.0951727	-0.619612	1	0.783282	1	1	1	1	1	1	0	1	0	0	0	1	0	0	0	0	0	1	0	0	0	0	0	1	1		1	1	1
SDCB1_HUMAN	O00560	SDCBP	Syntenin-1	0.0790139	0.11225	SNG2_HUMAN	O43760	SYNGR2	Synaptogyrin-2	0.0722026	0.0566901	-0.61963	0	0.783282	0	0	0	0	0	0	0	0	0	0	0	0	0	0	0	0	0	0	0	0	0	0	0	0	0		0	0	0
RT34_HUMAN	P82930	MRPS34	28S ribosomal protein S34, mitochondrial	0.0139685	0.306353	RM21_HUMAN	Q7Z2W9	MRPL21	39S ribosomal protein L21, mitochondrial	0.0746575	0.0254209	-0.619666	0	0.783951	1	1	0	0	0	1	0	0	0	0	0	1	0	0	0	0	0	0	0	0	0	0	0	0	1		1	1	0
PCKGM_HUMAN	Q16822	PCK2	Phosphoenolpyruvate carboxykinase [GTP], mitochondrial	0.0184314	0.315349	CNPY2_HUMAN	Q9Y2B0	CNPY2	Protein canopy homolog 2	0.00966359	0.194435	-0.619688	1	0.783951	0	0	0	0	0	0	0	0	0	0	0	0	0	0	0	0	0	0	0	0	0	0	0	0	0		0	0	0
MCM2_HUMAN	P49736	MCM2	DNA replication licensing factor MCM2	-0.0293404	0.0594376	MCM6_HUMAN	Q14566	MCM6	DNA replication licensing factor MCM6	-0.0136151	0.0285801	-0.619794	1	0.784615	1	1	1	1	1	1	1	1	0	0	1	0	1	1	1	1	0	1	1	1	0	0	1	1	1		1	1	1
ARK72_HUMAN	O43488	AKR7A2	Aflatoxin B1 aldehyde reductase member 2	-0.005128	0.326788	ASSY_HUMAN	P00966	ASS1	Argininosuccinate synthase	-0.0618953	0.045013	-0.619813	1	0.784615	0	0	0	0	0	0	0	0	0	0	0	0	0	0	0	0	0	0	0	0	0	0	0	0	0		0	0	0
RL35A_HUMAN	P18077	RPL35A	60S ribosomal protein L35a	-0.0270529	0.107576	BAP31_HUMAN	P51572	BCAP31	B-cell receptor-associated protein 31	0.0869836	0.0132459	-0.619841	0	0.784615	0	0	0	0	0	0	0	0	0	0	0	0	0	0	0	0	0	0	0	0	0	0	0	0	0		0	0	0
RL14_HUMAN	P50914	RPL14	60S ribosomal protein L14	-0.0425932	0.306353	RL10A_HUMAN	P62906	RPL10A	60S ribosomal protein L10a	0.000694041	0.38239	-0.619846	0	0.785276	1	1	1	1	1	1	0	1	0	0	0	1	0	0	0	1	0	1	0	1	0	0	1	1	1		1	1	1
HEM3_HUMAN	P08397	HMBS	Porphobilinogen deaminase	-0.0514513	0.112594	MGN2_HUMAN	Q96A72	MAGOHB	Protein mago nashi homolog 2	0.0147164	0.252649	-0.619871	0	0.785276	0	0	0	0	0	0	0	0	0	0	0	0	0	0	0	0	0	0	0	0	0	0	0	0	0		0	0	0
HDAC6_HUMAN	Q9UBN7	HDAC6	Histone deacetylase 6	0.131297	0.23619	TRM6_HUMAN	Q9UJA5	TRMT6	tRNA (adenine(58)-N(1))-methyltransferase non-catalytic subunit TRM6	0.0652045	0.0269042	-0.619873	0	0.785276	0	0	0	0	0	0	0	0	0	0	0	0	0	0	0	0	0	0	0	0	0	0	0	0	0		0	0	0
PCY1A_HUMAN	P49585	PCYT1A	Choline-phosphate cytidylyltransferase A	0.0103566	0.304166	F120A_HUMAN	Q9NZB2	FAM120A	Constitutive coactivator of PPAR-gamma-like protein 1	0.0236734	0.141677	-0.619911	0	0.785276	0	0	0	0	0	0	0	0	0	0	0	0	0	0	0	0	0	0	0	0	0	0	0	0	0		0	0	0
RL27A_HUMAN	P46776	RPL27A	60S ribosomal protein L27a	0.0178398	0.234842	RL34_HUMAN	P49207	RPL34	60S ribosomal protein L34	0.0262566	0.339603	-0.619941	1	0.785933	1	1	1	1	1	1	0	1	0	0	0	1	0	0	0	0	0	1	0	0	0	0	1	0	1		1	1	1
RS10_HUMAN	P46783	RPS10	40S ribosomal protein S10	-0.0189486	0.0162076	RS13_HUMAN	P62277	RPS13	40S ribosomal protein S13	-0.0508795	0.201026	-0.620011	1	0.786585	1	1	1	1	1	1	0	1	0	0	0	1	0	0	0	1	0	1	1	0	0	0	1	1	1		1	1	1
RS18_HUMAN	P62269	RPS18	40S ribosomal protein S18	-0.0213177	0.242473	RS24_HUMAN	P62847	RPS24	40S ribosomal protein S24	0.00380275	0.325336	-0.620076	1	0.784848	1	1	1	1	1	1	0	1	0	0	0	1	0	0	0	0	0	1	0	0	0	0	0	0	1		1	1	1
RS4X_HUMAN	P62701	RPS4X	40S ribosomal protein S4, X isoform	0.0075136	0.394375	LG3BP_HUMAN	Q08380	LGALS3BP	Galectin-3-binding protein	-0.27484	0.00116196	-0.620125	0	0.784848	0	0	1	1	1	0	0	1	1	0	1	0	0	0	0	0	0	0	0	0	0	0	0	0	1		0	1	1
SNG2_HUMAN	O43760	SYNGR2	Synaptogyrin-2	0.0722026	0.0566901	RL21_HUMAN	P46778	RPL21	60S ribosomal protein L21	0.0402242	0.156093	-0.62032	0	0.78012	0	0	0	0	0	0	0	0	0	0	0	0	0	0	0	0	0	0	0	0	0	0	0	0	0		0	0	0
PSB1_HUMAN	P20618	PSMB1	Proteasome subunit beta type-1	-0.00525188	0.292419	PSA4_HUMAN	P25789	PSMA4	Proteasome subunit alpha type-4	-0.0431259	0.0314948	-0.620322	1	0.780781	1	1	1	1	1	1	0	1	0	0	1	1	1	1	1	1	0	1	1	1	1	0	1	1	1		1	1	1
RLA0_HUMAN	P05388	RPLP0	60S acidic ribosomal protein P0	0.000195473	0.398607	RL4_HUMAN	P36578	RPL4	60S ribosomal protein L4	0.0125798	0.381434	-0.620402	1	0.781437	1	1	1	1	1	1	0	1	0	0	0	1	1	1	1	0	1	1	1	1	0	0	1	1	1		1	1	1
YAP1_HUMAN	P46937	YAP1	Transcriptional coactivator YAP1	-0.0363078	0.038844	FCSK_HUMAN	Q8N0W3	FCSK	L-fucose kinase	-0.0370713	0.392152	-0.620423	1	0.781437	0	0	0	0	0	0	0	0	0	0	0	0	0	0	0	0	0	0	0	0	0	0	0	0	0		0	0	0
PSA7_HUMAN	O14818	PSMA7	Proteasome subunit alpha type-7	-0.046785	0.0571832	PSA3_HUMAN	P25788	PSMA3	Proteasome subunit alpha type-3	0.0319454	0.142778	-0.620428	1	0.78209	1	1	1	1	1	1	0	1	0	1	1	1	1	1	1	0	0	1	1	0	0	0	1	1	1		1	1	1
KAD1_HUMAN	P00568	AK1	Adenylate kinase isoenzyme 1	-0.0395385	0.00977756	ARL3_HUMAN	P36405	ARL3	ADP-ribosylation factor-like protein 3	0.0144869	0.398946	-0.620458	1	0.779762	0	0	0	0	0	0	0	0	0	0	0	0	0	0	0	0	0	0	0	0	0	0	0	0	0		0	0	0
ECHM_HUMAN	P30084	ECHS1	Enoyl-CoA hydratase, mitochondrial	0.0202224	0.09643	CNDP2_HUMAN	Q96KP4	CNDP2	Cytosolic non-specific dipeptidase	-0.0507283	0.0520322	-0.620465	1	0.779762	0	0	1	0	1	0	0	1	1	0	0	1	0	0	0	1	0	0	0	0	0	0	0	0	1		0	0	1
RL12_HUMAN	P30050	RPL12	60S ribosomal protein L12	-0.00571306	0.327591	RL32_HUMAN	P62910	RPL32	60S ribosomal protein L32	0.0386742	0.0951727	-0.620474	0	0.780415	1	1	1	1	1	1	0	1	0	0	0	1	0	0	0	0	0	1	0	0	0	0	0	1	1		1	1	1
PSB4_HUMAN	P28070	PSMB4	Proteasome subunit beta type-4	-0.0454165	0.120943	PSB5_HUMAN	P28074	PSMB5	Proteasome subunit beta type-5	-0.00928161	0.273491	-0.620482	1	0.781065	1	1	1	1	1	1	0	1	0	1	1	1	1	1	1	1	0	1	1	1	1	1	1	1	1		1	1	1
RL17_HUMAN	P18621	RPL17	60S ribosomal protein L17	0.024658	0.077714	RL7A_HUMAN	P62424	RPL7A	60S ribosomal protein L7a	0.0404888	0.121345	-0.620529	1	0.781711	1	1	1	0	1	1	0	1	0	0	0	1	1	1	1	1	0	1	0	0	0	0	0	1	1		1	1	1
PSB4_HUMAN	P28070	PSMB4	Proteasome subunit beta type-4	-0.0454165	0.120943	PSA6_HUMAN	P60900	PSMA6	Proteasome subunit alpha type-6	-0.0310299	0.0817294	-0.620549	1	0.782353	1	1	1	1	1	1	0	1	0	0	1	1	1	1	1	0	0	1	1	1	1	1	1	1	1		1	1	1
SNG2_HUMAN	O43760	SYNGR2	Synaptogyrin-2	0.0722026	0.0566901	RL4_HUMAN	P36578	RPL4	60S ribosomal protein L4	0.0125798	0.381434	-0.620556	0	0.782353	0	0	0	0	0	0	0	0	0	0	0	0	0	0	0	0	0	0	0	0	0	0	0	0	0		0	0	0
ARY1_HUMAN	P18440	NAT1	Arylamine N-acetyltransferase 1	-0.103285	0.106859	TPMT_HUMAN	P51580	TPMT	Thiopurine S-methyltransferase	-0.0870098	0.000770388	-0.620624	0	0.780059	0	0	0	0	0	0	0	0	0	0	0	0	0	0	0	0	0	0	0	0	0	0	0	0	0		1	0	1
SNG2_HUMAN	O43760	SYNGR2	Synaptogyrin-2	0.0722026	0.0566901	RL9_HUMAN	P32969	RPL9	60S ribosomal protein L9	0.0149968	0.370019	-0.620648	0	0.780059	0	0	0	0	0	0	0	0	0	0	0	0	0	0	0	0	0	0	0	0	0	0	0	0	0		0	0	0
RASA1_HUMAN	P20936	RASA1	Ras GTPase-activating protein 1	-0.0710868	0.344605	NT5D3_HUMAN	Q86UY8	NT5DC3	5'-nucleotidase domain-containing protein 3	-0.0208545	0.345953	-0.620685	0	0.780059	0	0	0	0	0	0	0	0	0	0	0	0	0	0	0	0	0	0	0	0	0	0	0	0	0		0	0	0
ARPC2_HUMAN	O15144	ARPC2	Actin-related protein 2/3 complex subunit 2	-0.015772	0.321923	ARP3_HUMAN	P61158	ACTR3	Actin-related protein 3	-0.0409537	0.00102415	-0.620697	1	0.780702	1	1	1	1	1	1	0	1	0	0	1	1	1	1	1	1	0	1	1	1	1	0	1	1	1		1	1	1
RL13_HUMAN	P26373	RPL13	60S ribosomal protein L13	0.0305329	0.158451	RL27A_HUMAN	P46776	RPL27A	60S ribosomal protein L27a	0.0178398	0.234842	-0.620755	1	0.781341	1	1	1	1	1	1	0	1	0	0	0	0	0	0	0	1	0	1	0	0	0	0	1	1	1		1	1	1
RS5_HUMAN	P46782	RPS5	40S ribosomal protein S5	0.0622909	0.0669589	RS14_HUMAN	P62263	RPS14	40S ribosomal protein S14	0.0328891	0.299279	-0.620758	1	0.781977	1	1	1	1	1	1	1	1	0	0	1	1	1	1	1	1	0	1	0	0	0	0	1	1	1		1	1	1
RS17_HUMAN	P08708	RPS17	40S ribosomal protein S17	0.0250545	0.0411373	RS24_HUMAN	P62847	RPS24	40S ribosomal protein S24	0.00380275	0.325336	-0.620782	1	0.782609	1	1	1	1	0	1	0	1	0	0	0	1	0	0	0	0	0	1	0	0	0	0	0	1	1		1	1	1
DYLT1_HUMAN	P63172	DYNLT1	Dynein light chain Tctex-type 1	0.0270929	0.174783	UBE2O_HUMAN	Q9C0C9	UBE2O	(E3-independent) E2 ubiquitin-conjugating enzyme	-0.0789139	0.00340834	-0.620844	0	0.782609	0	0	0	0	0	0	0	0	0	0	0	0	0	0	0	0	0	0	0	0	0	0	0	0	0		0	0	0
AT1A1_HUMAN	P05023	ATP1A1	Sodium/potassium-transporting ATPase subunit alpha-1	-0.00833715	0.37885	ELAP1_HUMAN	Q6UXG2	ELAPOR1	Endosome/lysosome-associated apoptosis and autophagy regulator 1	0.106776	0.00609589	-0.620942	0	0.782609	0	0	0	0	0	0	0	0	0	0	0	0	0	0	0	0	0	0	0	0	0	0	0	0	0		0	0	0
HNRPL_HUMAN	P14866	HNRNPL	Heterogeneous nuclear ribonucleoprotein L	0.0460581	0.0783739	F120A_HUMAN	Q9NZB2	FAM120A	Constitutive coactivator of PPAR-gamma-like protein 1	0.0236734	0.141677	-0.620993	0	0.782609	0	0	0	1	1	0	0	1	1	0	1	0	0	0	0	1	0	0	1	0	0	0	0	0	1		0	1	0
1433G_HUMAN	P61981	YWHAG	14-3-3 protein gamma	0.00885283	0.248763	1433Z_HUMAN	P63104	YWHAZ	14-3-3 protein zeta/delta	-0.0396238	0.138955	-0.62101	1	0.783237	1	1	1	1	1	0	0	1	0	0	1	1	1	1	1	1	0	1	1	0	0	0	1	0	1		1	1	1
DOPD_HUMAN	P30046	DDT	D-dopachrome decarboxylase	-0.0216008	0.166032	AK1C1_HUMAN	Q04828	AKR1C1	Aldo-keto reductase family 1 member C1	NA	NA	-0.621032	0	0.783237	0	0	0	0	0	0	0	0	0	0	0	0	0	0	0	0	0	0	0	0	0	0	0	0	0		0	0	0
RL15_HUMAN	P61313	RPL15	60S ribosomal protein L15	0.00642303	0.250203	RL32_HUMAN	P62910	RPL32	60S ribosomal protein L32	0.0386742	0.0951727	-0.621043	1	0.783862	1	1	1	1	1	1	0	1	0	0	0	1	0	0	0	0	0	1	0	0	0	0	0	1	1		1	1	1
RS4X_HUMAN	P62701	RPS4X	40S ribosomal protein S4, X isoform	0.0075136	0.394375	RS25_HUMAN	P62851	RPS25	40S ribosomal protein S25	0.0582442	0.123221	-0.621079	0	0.784483	1	1	1	1	1	1	0	1	0	0	0	1	0	0	0	1	0	1	0	0	0	0	1	1	1		1	1	1
RS10_HUMAN	P46783	RPS10	40S ribosomal protein S10	-0.0189486	0.0162076	RS24_HUMAN	P62847	RPS24	40S ribosomal protein S24	0.00380275	0.325336	-0.621084	1	0.7851	1	1	1	1	1	1	0	1	0	0	0	1	0	0	0	0	0	1	0	1	0	0	0	1	1		1	1	1
GSTM3_HUMAN	P21266	GSTM3	Glutathione S-transferase Mu 3	-0.0953	0.0217038	PHS_HUMAN	P61457	PCBD1	Pterin-4-alpha-carbinolamine dehydratase	-0.000651186	0.245616	-0.62112	1	0.7851	0	0	0	0	0	0	0	0	0	0	0	0	0	0	0	0	0	0	0	0	0	0	0	0	0		0	0	0
SUCA_HUMAN	P53597	SUCLG1	Succinate--CoA ligase [ADP/GDP-forming] subunit alpha, mitochondrial	0.0654133	0.086226	MGN2_HUMAN	Q96A72	MAGOHB	Protein mago nashi homolog 2	0.0147164	0.252649	-0.621161	1	0.7851	0	0	0	0	0	0	0	0	0	0	0	0	0	0	0	0	0	0	0	0	0	0	0	0	0		0	0	0
SNG2_HUMAN	O43760	SYNGR2	Synaptogyrin-2	0.0722026	0.0566901	RL10A_HUMAN	P62906	RPL10A	60S ribosomal protein L10a	0.000694041	0.38239	-0.621209	0	0.7851	0	0	0	0	0	0	0	0	0	0	0	0	0	0	0	0	0	0	0	0	0	0	0	0	0		0	0	1
PGP_HUMAN	A6NDG6	PGP	Glycerol-3-phosphate phosphatase	-0.0503811	0.0339789	PNPH_HUMAN	P00491	PNP	Purine nucleoside phosphorylase	-0.0435904	0.0493708	-0.621217	1	0.7851	0	0	0	0	0	0	0	0	0	0	0	0	0	0	0	0	0	0	0	0	0	0	0	0	0		0	0	0
RLA0_HUMAN	P05388	RPLP0	60S acidic ribosomal protein P0	0.000195473	0.398607	RL18_HUMAN	Q07020	RPL18	60S ribosomal protein L18	-0.00137376	0.270642	-0.621283	1	0.785714	1	1	1	1	1	1	0	1	0	0	0	1	0	0	0	1	0	1	1	1	0	0	1	1	1		1	1	1
IDHC_HUMAN	O75874	IDH1	Isocitrate dehydrogenase [NADP] cytoplasmic	-0.0421679	0.173062	CHM4B_HUMAN	Q9H444	CHMP4B	Charged multivesicular body protein 4b	-0.0499473	0.0093463	-0.621284	1	0.785714	0	0	0	0	0	0	0	0	0	0	0	0	0	0	0	0	0	0	0	0	0	0	0	0	0		0	0	0
RT34_HUMAN	P82930	MRPS34	28S ribosomal protein S34, mitochondrial	0.0139685	0.306353	RT28_HUMAN	Q9Y2Q9	MRPS28	28S ribosomal protein S28, mitochondrial	0.13228	0.0126754	-0.621311	0	0.786325	1	1	1	1	1	1	0	1	1	0	1	1	0	0	0	0	0	1	1	1	1	0	0	0	1		1	1	1
RS15_HUMAN	P62841	RPS15	40S ribosomal protein S15	-0.0125687	0.13302	RS24_HUMAN	P62847	RPS24	40S ribosomal protein S24	0.00380275	0.325336	-0.621324	0	0.784703	1	1	1	1	1	1	0	1	0	0	0	1	0	0	0	0	0	1	1	1	0	0	0	1	1		1	1	1
MIX23_HUMAN	Q4VC31	MIX23	Protein MIX23	0.0522048	0.0108132	CK054_HUMAN	Q9H0W9	C11orf54	Ester hydrolase C11orf54	0.050585	0.0079634	-0.621367	1	0.784703	0	0	0	0	0	0	0	0	0	0	0	0	0	0	0	0	0	0	0	0	0	0	0	0	0		0	0	0
ECI1_HUMAN	P42126	ECI1	Enoyl-CoA delta isomerase 1, mitochondrial	0.0766577	0.0337235	CPNE1_HUMAN	Q99829	CPNE1	Copine-1	-0.054567	0.114887	-0.621367	0	0.784703	0	0	0	0	0	0	0	0	0	0	0	0	0	0	0	0	0	0	0	0	0	0	0	0	0		0	0	0
RL19_HUMAN	P84098	RPL19	60S ribosomal protein L19	-0.047235	0.0335928	RL6_HUMAN	Q02878	RPL6	60S ribosomal protein L6	0.0268556	0.0544512	-0.621373	1	0.785311	1	1	1	1	1	1	0	1	0	0	0	1	0	0	0	1	0	1	0	0	0	0	1	1	1		1	1	1
RL9_HUMAN	P32969	RPL9	60S ribosomal protein L9	0.0149968	0.370019	RL3_HUMAN	P39023	RPL3	60S ribosomal protein L3	-0.00479872	0.0998206	-0.621413	0	0.785915	1	1	1	1	1	1	1	1	0	0	0	1	0	0	0	1	0	1	0	1	0	0	1	1	1		1	1	1
PSB3_HUMAN	P49720	PSMB3	Proteasome subunit beta type-3	-0.0380703	0.125422	PSB2_HUMAN	P49721	PSMB2	Proteasome subunit beta type-2	-0.0242682	0.236737	-0.621453	1	0.784314	1	1	1	1	1	1	0	1	0	1	1	1	1	1	1	1	0	1	1	1	1	0	0	1	1		1	1	1
RS5_HUMAN	P46782	RPS5	40S ribosomal protein S5	0.0622909	0.0669589	RS15_HUMAN	P62841	RPS15	40S ribosomal protein S15	-0.0125687	0.13302	-0.621495	0	0.784916	1	1	1	1	1	1	0	1	0	0	0	1	1	1	1	1	0	1	0	0	0	0	1	0	1		1	1	1
NIT2_HUMAN	Q9NQR4	NIT2	Omega-amidase NIT2	-0.00616468	0.117071	CLIC4_HUMAN	Q9Y696	CLIC4	Chloride intracellular channel protein 4	-0.048092	0.0362832	-0.621504	1	0.784916	0	0	0	0	0	0	0	0	0	0	0	0	0	0	0	0	0	0	0	0	0	0	0	0	0		0	0	0
FUMH_HUMAN	P07954	FH	Fumarate hydratase, mitochondrial	0.0230873	0.256581	CAN2_HUMAN	P17655	CAPN2	Calpain-2 catalytic subunit	-0.0621812	0.0450272	-0.621523	0	0.784916	0	0	0	0	0	0	0	0	0	0	0	0	0	0	0	0	0	0	0	0	0	0	0	0	0		0	0	0
RS9_HUMAN	P46781	RPS9	40S ribosomal protein S9	-0.0116167	0.316409	RS25_HUMAN	P62851	RPS25	40S ribosomal protein S25	0.0582442	0.123221	-0.621551	0	0.785515	1	1	1	1	1	1	0	1	0	0	0	1	1	1	1	1	0	1	0	0	0	0	1	1	1		1	1	1
RS17_HUMAN	P08708	RPS17	40S ribosomal protein S17	0.0250545	0.0411373	RS14_HUMAN	P62263	RPS14	40S ribosomal protein S14	0.0328891	0.299279	-0.621562	1	0.786111	1	1	1	1	0	1	0	1	0	0	0	1	1	1	1	0	0	1	0	0	0	0	0	0	1		1	1	1
GLNA_HUMAN	P15104	GLUL	Glutamine synthetase	-0.0851015	0.109842	TBCD_HUMAN	Q9BTW9	TBCD	Tubulin-specific chaperone D	-0.0316264	0.35376	-0.621567	0	0.783934	0	0	0	0	0	0	0	0	0	0	0	0	0	0	0	0	0	0	0	0	0	0	0	0	0		0	0	0
PSMD3_HUMAN	O43242	PSMD3	26S proteasome non-ATPase regulatory subunit 3	-0.042255	0.171853	PSD13_HUMAN	Q9UNM6	PSMD13	26S proteasome non-ATPase regulatory subunit 13	-0.0321975	0.0175531	-0.621603	1	0.782369	1	1	1	1	1	1	1	1	0	0	1	1	1	1	1	1	0	1	1	1	0	0	1	1	1		1	1	1
GALK2_HUMAN	Q01415	GALK2	N-acetylgalactosamine kinase	-0.14144	0.021127	LZIC_HUMAN	Q8WZA0	LZIC	Protein LZIC	-0.000832265	0.158533	-0.621634	0	0.78022	0	0	0	0	0	0	0	0	0	0	0	0	0	0	0	0	0	0	0	0	0	0	0	0	0		0	0	0
STIP1_HUMAN	P31948	STIP1	Stress-induced-phosphoprotein 1	0.0167881	0.326541	FAS_HUMAN	P49327	FASN	Fatty acid synthase	-0.0111063	0.259174	-0.621709	1	0.78022	0	0	0	0	0	0	0	0	0	0	0	1	0	0	0	1	0	0	0	0	0	0	0	0	1		0	0	1
KIME_HUMAN	Q03426	MVK	Mevalonate kinase	-0.0903504	0.028625	ULA1_HUMAN	Q13564	NAE1	NEDD8-activating enzyme E1 regulatory subunit	-0.0795388	0.07148	-0.621741	0	0.78022	0	0	0	0	0	0	0	0	0	0	0	0	0	0	0	0	0	0	0	0	0	0	0	0	0		0	0	0
MCM4_HUMAN	P33991	MCM4	DNA replication licensing factor MCM4	-0.0516838	0.00403799	MCM6_HUMAN	Q14566	MCM6	DNA replication licensing factor MCM6	-0.0136151	0.0285801	-0.621744	0	0.780822	1	1	1	1	1	1	1	1	0	0	1	1	1	1	1	1	0	1	0	0	0	0	1	1	1		1	1	1
RL18_HUMAN	Q07020	RPL18	60S ribosomal protein L18	-0.00137376	0.270642	RL36_HUMAN	Q9Y3U8	RPL36	60S ribosomal protein L36	0.0296586	0.208874	-0.621849	0	0.781421	1	1	1	1	1	1	0	1	0	0	0	1	0	0	0	1	0	1	1	0	0	0	1	1	1		1	1	1
ALDOA_HUMAN	P04075	ALDOA	Fructose-bisphosphate aldolase A	-0.0304523	0.11766	EF2_HUMAN	P13639	EEF2	Elongation factor 2	-0.0296604	0.228732	-0.621903	1	0.781421	0	0	0	0	0	0	0	0	0	0	0	1	0	0	0	0	0	0	0	0	0	0	0	0	1		1	0	1
RL14_HUMAN	P50914	RPL14	60S ribosomal protein L14	-0.0425932	0.306353	RL18_HUMAN	Q07020	RPL18	60S ribosomal protein L18	-0.00137376	0.270642	-0.621907	0	0.782016	1	1	1	1	1	1	0	1	0	0	0	1	0	0	0	1	0	1	0	1	0	0	1	1	1		1	1	1
PGM1_HUMAN	P36871	PGM1	Phosphoglucomutase-1	-0.0452084	0.132643	5NT3A_HUMAN	Q9H0P0	NT5C3A	Cytosolic 5'-nucleotidase 3A	-0.260025	0.000425361	-0.621961	0	0.782016	0	0	0	0	0	0	0	0	0	0	0	0	0	0	0	0	0	0	0	0	0	0	0	0	0		0	0	0
RL9_HUMAN	P32969	RPL9	60S ribosomal protein L9	0.0149968	0.370019	RL27_HUMAN	P61353	RPL27	60S ribosomal protein L27	0.0325022	0.140146	-0.622014	0	0.780488	1	1	1	1	1	1	0	1	0	0	0	1	0	0	0	1	0	1	0	0	0	0	1	1	1		1	1	1
PSB1_HUMAN	P20618	PSMB1	Proteasome subunit beta type-1	-0.00525188	0.292419	PSB2_HUMAN	P49721	PSMB2	Proteasome subunit beta type-2	-0.0242682	0.236737	-0.622113	1	0.778976	1	1	1	1	1	1	0	1	0	1	1	1	1	1	1	1	0	1	1	1	1	0	1	1	1		1	1	1
RS9_HUMAN	P46781	RPS9	40S ribosomal protein S9	-0.0116167	0.316409	SPTB2_HUMAN	Q01082	SPTBN1	Spectrin beta chain, non-erythrocytic 1	-0.00143575	0.240678	-0.622131	1	0.778976	0	0	0	0	0	0	0	0	0	0	0	0	0	0	0	0	0	0	0	0	0	0	0	0	0		0	0	1
BPNT1_HUMAN	O95861	BPNT1	3'(2'),5'-bisphosphate nucleotidase 1	-0.0468952	0.216925	ADX_HUMAN	P10109	FDX1	Adrenodoxin, mitochondrial	0.0214762	0.111964	-0.622151	0	0.778976	0	0	0	0	0	0	0	0	0	0	0	0	0	0	0	0	0	0	0	0	0	0	0	0	0		0	0	0
CLIC1_HUMAN	O00299	CLIC1	Chloride intracellular channel protein 1	-0.0708349	0.00504149	NIT2_HUMAN	Q9NQR4	NIT2	Omega-amidase NIT2	-0.00616468	0.117071	-0.622176	1	0.778976	0	0	0	0	0	0	0	0	0	0	0	0	0	0	0	0	0	0	0	0	0	0	0	0	0		0	0	0
GSHR_HUMAN	P00390	GSR	Glutathione reductase, mitochondrial	-0.016363	0.145024	TKFC_HUMAN	Q3LXA3	TKFC	Triokinase/FMN cyclase	-0.0526654	0.0340753	-0.622192	1	0.778976	0	0	0	0	0	0	0	0	0	0	0	1	0	0	0	0	0	0	0	0	0	0	0	0	1		0	0	0
WDR44_HUMAN	Q5JSH3	WDR44	WD repeat-containing protein 44	-0.0663051	0.131899	AP1M2_HUMAN	Q9Y6Q5	AP1M2	AP-1 complex subunit mu-2	-0.00128553	0.150632	-0.622328	0	0.774799	0	0	0	0	0	0	0	0	0	0	0	0	0	0	0	0	0	0	0	0	0	0	0	0	0		0	0	0
SNG2_HUMAN	O43760	SYNGR2	Synaptogyrin-2	0.0722026	0.0566901	RL19_HUMAN	P84098	RPL19	60S ribosomal protein L19	-0.047235	0.0335928	-0.622382	0	0.774799	0	0	0	0	0	0	0	0	0	0	0	0	0	0	0	0	0	0	0	0	0	0	0	0	0		0	0	1
RL8_HUMAN	P62917	RPL8	60S ribosomal protein L8	-0.0189972	0.382812	RL18_HUMAN	Q07020	RPL18	60S ribosomal protein L18	-0.00137376	0.270642	-0.622386	1	0.775401	1	1	1	1	1	1	0	1	0	0	1	1	0	0	0	1	0	1	1	0	1	1	1	1	1		1	1	1
BAP31_HUMAN	P51572	BCAP31	B-cell receptor-associated protein 31	0.0869836	0.0132459	RL27_HUMAN	P61353	RPL27	60S ribosomal protein L27	0.0325022	0.140146	-0.622389	0	0.775401	0	0	0	0	0	0	0	0	0	0	0	0	0	0	0	0	0	0	0	0	0	0	0	0	0		0	0	0
RLA0_HUMAN	P05388	RPLP0	60S acidic ribosomal protein P0	0.000195473	0.398607	RL7A_HUMAN	P62424	RPL7A	60S ribosomal protein L7a	0.0404888	0.121345	-0.622394	1	0.776	1	1	1	1	1	1	0	1	0	0	0	1	1	1	1	1	1	1	1	1	0	0	1	1	1		1	1	1
RL4_HUMAN	P36578	RPL4	60S ribosomal protein L4	0.0125798	0.381434	RL14_HUMAN	P50914	RPL14	60S ribosomal protein L14	-0.0425932	0.306353	-0.622496	0	0.774536	1	1	1	1	1	1	1	1	0	0	1	1	0	0	0	0	0	1	0	1	1	0	1	1	1		1	1	1
CLUS_HUMAN	P10909	CLU	Clusterin	0.119372	0.014762	BSDC1_HUMAN	Q9NW68	BSDC1	BSD domain-containing protein 1	-0.0628134	0.179238	-0.622511	0	0.774536	0	0	0	0	0	0	0	0	0	0	0	0	0	0	0	0	0	0	0	0	0	0	0	0	0		0	0	0
LHPP_HUMAN	Q9H008	LHPP	Phospholysine phosphohistidine inorganic pyrophosphate phosphatase	0.147855	0.0892912	CYRIB_HUMAN	Q9NUQ9	CYRIB	CYFIP-related Rac1 interactor B	-0.0581241	0.0547428	-0.622513	0	0.774536	0	0	0	0	0	0	0	0	0	0	0	0	0	0	0	0	0	0	0	0	0	0	0	0	0		0	0	0
RL15_HUMAN	P61313	RPL15	60S ribosomal protein L15	0.00642303	0.250203	RL10A_HUMAN	P62906	RPL10A	60S ribosomal protein L10a	0.000694041	0.38239	-0.622536	1	0.775132	1	1	1	1	1	1	0	1	0	0	0	1	0	0	0	1	1	1	0	0	0	0	1	1	1		1	1	1
CHM1B_HUMAN	Q7LBR1	CHMP1B	Charged multivesicular body protein 1b	0.0676847	0.00679862	CYRIB_HUMAN	Q9NUQ9	CYRIB	CYFIP-related Rac1 interactor B	-0.0581241	0.0547428	-0.622594	0	0.775132	0	0	0	0	0	0	0	0	0	0	0	0	0	0	0	0	0	0	0	0	0	0	0	0	0		0	0	0
RS17_HUMAN	P08708	RPS17	40S ribosomal protein S17	0.0250545	0.0411373	RS13_HUMAN	P62277	RPS13	40S ribosomal protein S13	-0.0508795	0.201026	-0.622598	1	0.775726	1	1	1	1	0	1	0	1	0	0	0	1	0	0	0	0	0	1	0	0	0	0	0	1	1		1	1	1
LDHA_HUMAN	P00338	LDHA	L-lactate dehydrogenase A chain	-0.0709318	0.0378874	ECI1_HUMAN	P42126	ECI1	Enoyl-CoA delta isomerase 1, mitochondrial	0.0766577	0.0337235	-0.62262	0	0.773684	0	0	0	0	0	0	0	0	0	0	0	0	0	0	0	0	0	0	0	0	0	0	0	0	0		0	0	0
PUR8_HUMAN	P30566	ADSL	Adenylosuccinate lyase	-0.0360421	0.0616752	CREL2_HUMAN	Q6UXH1	CRELD2	Protein disulfide isomerase CRELD2	-0.0153953	0.243203	-0.62264	1	0.773684	0	0	0	0	0	0	0	0	0	0	0	0	0	0	0	0	0	0	0	0	0	0	0	0	0		0	0	0
RL4_HUMAN	P36578	RPL4	60S ribosomal protein L4	0.0125798	0.381434	RL32_HUMAN	P62910	RPL32	60S ribosomal protein L32	0.0386742	0.0951727	-0.622644	1	0.774278	1	1	1	1	1	1	0	1	0	0	0	1	0	0	0	0	0	1	0	1	0	0	1	1	1		1	1	1
GGPPS_HUMAN	O95749	GGPS1	Geranylgeranyl pyrophosphate synthase	-0.037135	0.202252	NIF3L_HUMAN	Q9GZT8	NIF3L1	NIF3-like protein 1	-0.00962363	0.21609	-0.622655	1	0.772251	0	0	0	0	0	0	0	0	0	0	0	1	0	0	0	1	0	0	0	0	0	0	0	0	1		0	0	0
GDS1_HUMAN	P52306	RAP1GDS1	Rap1 GTPase-GDP dissociation stimulator 1	-0.0204832	0.230757	SCLY_HUMAN	Q96I15	SCLY	Selenocysteine lyase	0.218434	0.0337003	-0.622668	0	0.772251	0	0	0	0	0	0	0	0	0	0	0	0	0	0	0	0	0	0	0	0	0	0	0	0	0		0	0	0
SNG2_HUMAN	O43760	SYNGR2	Synaptogyrin-2	0.0722026	0.0566901	RL6_HUMAN	Q02878	RPL6	60S ribosomal protein L6	0.0268556	0.0544512	-0.622704	0	0.772251	0	0	0	0	0	0	0	0	0	0	0	0	0	0	0	0	0	0	0	0	0	0	0	0	0		0	0	0
ENOF1_HUMAN	Q7L5Y1	ENOSF1	Mitochondrial enolase superfamily member 1	-0.110744	0.0661777	UBCP1_HUMAN	Q8WVY7	UBLCP1	Ubiquitin-like domain-containing CTD phosphatase 1	-0.0679712	0.196803	-0.62273	0	0.770235	0	0	0	0	0	0	0	0	0	0	0	0	0	0	0	0	0	0	0	0	0	0	0	0	0		0	0	0
SDCB1_HUMAN	O00560	SDCBP	Syntenin-1	0.0790139	0.11225	SCAM3_HUMAN	O14828	SCAMP3	Secretory carrier-associated membrane protein 3	0.0358745	0.00774881	-0.62275	0	0.770235	0	0	0	0	0	0	0	0	0	0	0	0	0	0	0	0	0	0	0	0	0	0	0	0	0		0	0	0
VPS4B_HUMAN	O75351	VPS4B	Vacuolar protein sorting-associated protein 4B	-0.0127024	0.371562	ABHDA_HUMAN	Q9NUJ1	ABHD10	Palmitoyl-protein thioesterase ABHD10, mitochondrial	0.048045	0.0126754	-0.622781	0	0.770235	0	0	0	0	0	0	0	0	0	0	0	0	0	0	0	0	0	0	0	0	0	0	0	0	0		0	0	0
LGUL_HUMAN	Q04760	GLO1	Lactoylglutathione lyase	-0.0415068	0.0682094	PPID_HUMAN	Q08752	PPID	Peptidyl-prolyl cis-trans isomerase D	0.0126491	0.245754	-0.622801	1	0.770235	0	0	0	0	0	0	0	0	0	0	0	0	0	0	0	0	0	0	0	0	0	0	0	0	0		0	0	0
EF2K_HUMAN	O00418	EEF2K	Eukaryotic elongation factor 2 kinase	-0.0634626	0.0134336	NFS1_HUMAN	Q9Y697	NFS1	Cysteine desulfurase, mitochondrial	0.0890304	0.0262673	-0.622866	0	0.768229	0	0	0	0	0	0	0	0	0	0	0	0	0	0	0	0	0	0	0	0	0	0	0	0	0		0	0	0
TCPD_HUMAN	P50991	CCT4	T-complex protein 1 subunit delta	-0.0143658	0.268766	TCPH_HUMAN	Q99832	CCT7	T-complex protein 1 subunit eta	-0.0141533	0.25524	-0.622868	1	0.768831	1	1	1	1	1	1	0	1	0	0	1	1	1	1	1	1	0	1	1	1	1	0	1	1	1		1	1	1
PUR8_HUMAN	P30566	ADSL	Adenylosuccinate lyase	-0.0360421	0.0616752	ARC1A_HUMAN	Q92747	ARPC1A	Actin-related protein 2/3 complex subunit 1A	0.00546464	0.282519	-0.622986	1	0.768831	0	0	0	0	0	0	0	0	0	0	0	0	0	0	0	1	0	0	0	0	0	0	0	0	1		0	0	0
NRDC_HUMAN	O43847	NRDC	Nardilysin	-0.0221176	0.19333	CFDP1_HUMAN	Q9UEE9	CFDP1	Craniofacial development protein 1	0.00724558	0.395404	-0.623006	0	0.768831	0	0	0	0	0	0	0	0	0	0	0	1	0	0	0	0	0	0	0	0	0	0	0	0	1		0	0	0
ASSY_HUMAN	P00966	ASS1	Argininosuccinate synthase	-0.0618953	0.045013	DHSO_HUMAN	Q00796	SORD	Sorbitol dehydrogenase	-0.0361465	0.141677	-0.623025	1	0.768831	0	0	0	0	0	0	0	0	0	0	0	0	0	0	0	0	0	0	0	0	0	0	0	0	0		0	0	0
RS25_HUMAN	P62851	RPS25	40S ribosomal protein S25	0.0582442	0.123221	SPTB2_HUMAN	Q01082	SPTBN1	Spectrin beta chain, non-erythrocytic 1	-0.00143575	0.240678	-0.623041	0	0.768831	0	0	0	0	0	0	0	0	0	0	0	0	0	0	0	0	0	0	0	0	0	0	0	0	0		0	0	0
SDCB1_HUMAN	O00560	SDCBP	Syntenin-1	0.0790139	0.11225	RL14_HUMAN	P50914	RPL14	60S ribosomal protein L14	-0.0425932	0.306353	-0.623074	0	0.768831	0	0	0	0	0	0	0	0	0	0	0	0	0	0	0	0	0	0	0	0	0	0	0	0	0		0	0	0
LPPRC_HUMAN	P42704	LRPPRC	Leucine-rich PPR motif-containing protein, mitochondrial	0.0700425	0.0145111	DNPEP_HUMAN	Q9ULA0	DNPEP	Aspartyl aminopeptidase	-0.053738	0.093304	-0.623086	1	0.768831	0	0	0	0	0	0	0	0	0	0	0	0	0	0	0	0	0	0	0	0	0	0	0	0	0		0	0	0
PEPD_HUMAN	P12955	PEPD	Xaa-Pro dipeptidase	-0.039738	0.0619049	PSA_HUMAN	P55786	NPEPPS	Puromycin-sensitive aminopeptidase	-0.0572013	0.0275569	-0.623089	1	0.768831	0	0	0	0	0	0	0	0	0	0	0	1	0	0	0	0	0	0	0	0	0	0	0	0	1		0	1	0
PSMD3_HUMAN	O43242	PSMD3	26S proteasome non-ATPase regulatory subunit 3	-0.042255	0.171853	PSMD7_HUMAN	P51665	PSMD7	26S proteasome non-ATPase regulatory subunit 7	0.0373182	0.27672	-0.623098	1	0.76943	1	1	1	1	1	1	1	1	0	0	1	1	1	1	1	1	0	1	1	1	1	1	1	1	1		1	1	1
GSTM3_HUMAN	P21266	GSTM3	Glutathione S-transferase Mu 3	-0.0953	0.0217038	MDHC_HUMAN	P40925	MDH1	Malate dehydrogenase, cytoplasmic	-0.104222	0.0122527	-0.623161	1	0.767442	0	0	0	0	0	0	0	0	0	0	0	0	0	0	0	0	0	0	0	0	0	0	0	0	0		0	0	0
SNG2_HUMAN	O43760	SYNGR2	Synaptogyrin-2	0.0722026	0.0566901	RL14_HUMAN	P50914	RPL14	60S ribosomal protein L14	-0.0425932	0.306353	-0.623164	0	0.767442	0	0	0	0	0	0	0	0	0	0	0	0	0	0	0	0	0	0	0	0	0	0	0	0	0		0	0	0
PCY1A_HUMAN	P49585	PCYT1A	Choline-phosphate cytidylyltransferase A	0.0103566	0.304166	S23IP_HUMAN	Q9Y6Y8	SEC23IP	SEC23-interacting protein	-0.014556	0.0544512	-0.623183	0	0.767442	0	0	0	0	0	0	0	0	0	0	0	0	0	0	0	0	0	0	0	0	0	0	0	0	0		0	0	0
RLA0_HUMAN	P05388	RPLP0	60S acidic ribosomal protein P0	0.000195473	0.398607	RL30_HUMAN	P62888	RPL30	60S ribosomal protein L30	0.00117064	0.190814	-0.623213	1	0.768041	1	1	1	1	1	1	0	1	0	0	1	1	1	1	1	1	0	1	1	1	1	0	1	1	1		1	1	1
RL13A_HUMAN	P40429	RPL13A	60S ribosomal protein L13a	0.0295328	0.0751699	RL34_HUMAN	P49207	RPL34	60S ribosomal protein L34	0.0262566	0.339603	-0.623264	1	0.766667	1	1	1	1	1	1	0	1	0	0	0	1	0	0	0	1	0	1	0	0	0	0	1	0	1		1	1	1
RL27A_HUMAN	P46776	RPL27A	60S ribosomal protein L27a	0.0178398	0.234842	RL27_HUMAN	P61353	RPL27	60S ribosomal protein L27	0.0325022	0.140146	-0.623294	1	0.767263	1	1	1	1	1	1	0	1	0	0	0	1	0	0	0	1	0	1	0	0	0	0	1	0	1		1	1	1
SDCB1_HUMAN	O00560	SDCBP	Syntenin-1	0.0790139	0.11225	RL13A_HUMAN	P40429	RPL13A	60S ribosomal protein L13a	0.0295328	0.0751699	-0.623317	0	0.767263	0	0	0	0	0	0	0	0	0	0	0	0	0	0	0	0	0	0	0	0	0	0	0	0	0		0	0	0
IDI1_HUMAN	Q13907	IDI1	Isopentenyl-diphosphate Delta-isomerase 1	-0.0901961	0.00947257	THTR_HUMAN	Q16762	TST	Thiosulfate sulfurtransferase	0.0180827	0.0267815	-0.623344	0	0.767263	0	0	0	0	0	0	0	0	0	0	0	0	0	0	0	0	0	0	0	0	0	0	0	0	0		0	0	0
RL7A_HUMAN	P62424	RPL7A	60S ribosomal protein L7a	0.0404888	0.121345	RL19_HUMAN	P84098	RPL19	60S ribosomal protein L19	-0.047235	0.0335928	-0.623402	1	0.767857	1	1	1	0	1	1	0	1	0	0	0	1	0	0	0	0	0	1	0	0	0	0	1	1	1		1	1	1
PUR9_HUMAN	P31939	ATIC	Bifunctional purine biosynthesis protein ATIC	-0.0487113	0.0217544	GSHB_HUMAN	P48637	GSS	Glutathione synthetase	-0.0669466	0.0344074	-0.623449	1	0.767857	0	0	0	0	0	0	0	0	0	0	0	0	0	0	0	1	0	0	0	0	0	0	0	0	1		0	1	1
RANB3_HUMAN	Q9H6Z4	RANBP3	Ran-binding protein 3	0.0279695	0.365795	PACN2_HUMAN	Q9UNF0	PACSIN2	Protein kinase C and casein kinase substrate in neurons protein 2	0.0156409	0.0361215	-0.623464	0	0.767857	0	0	0	0	0	0	0	0	0	0	0	0	0	0	0	0	0	0	0	0	0	0	0	0	0		0	0	0
MAVS_HUMAN	Q7Z434	MAVS	Mitochondrial antiviral-signaling protein	0.0867908	0.0204968	TBCD_HUMAN	Q9BTW9	TBCD	Tubulin-specific chaperone D	-0.0316264	0.35376	-0.623475	0	0.767857	0	0	0	0	0	0	0	0	0	0	0	0	0	0	0	0	0	0	0	0	0	0	0	0	0		0	0	0
RL17_HUMAN	P18621	RPL17	60S ribosomal protein L17	0.024658	0.077714	RL13_HUMAN	P26373	RPL13	60S ribosomal protein L13	0.0305329	0.158451	-0.623494	1	0.768448	1	1	1	1	1	1	0	1	0	0	0	0	1	1	1	1	0	1	1	1	0	0	0	1	1		1	1	1
PROF1_HUMAN	P07737	PFN1	Profilin-1	-0.0772581	0.0511566	PHS_HUMAN	P61457	PCBD1	Pterin-4-alpha-carbinolamine dehydratase	-0.000651186	0.245616	-0.623629	1	0.766497	0	0	0	0	0	0	0	0	0	0	0	0	0	0	0	0	0	0	0	0	0	0	0	0	0		0	0	0
RL14_HUMAN	P50914	RPL14	60S ribosomal protein L14	-0.0425932	0.306353	RL6_HUMAN	Q02878	RPL6	60S ribosomal protein L6	0.0268556	0.0544512	-0.623645	0	0.767089	1	1	1	1	1	1	0	1	0	0	0	1	0	0	0	1	0	1	0	1	0	0	1	1	1		1	1	1
RCC1_HUMAN	P18754	RCC1	Regulator of chromosome condensation	0.0338469	0.267044	BCCIP_HUMAN	Q9P287	BCCIP	BRCA2 and CDKN1A-interacting protein	0.0338268	0.00954277	-0.623719	0	0.767089	0	0	0	0	0	0	0	0	0	0	0	0	0	0	0	0	0	0	0	0	0	0	0	0	0		1	0	0
RLA0_HUMAN	P05388	RPLP0	60S acidic ribosomal protein P0	0.000195473	0.398607	RL10A_HUMAN	P62906	RPL10A	60S ribosomal protein L10a	0.000694041	0.38239	-0.62376	1	0.767677	1	1	1	1	1	1	0	1	0	0	0	1	1	1	1	1	1	1	0	1	0	0	1	1	1		1	1	1
SAFB1_HUMAN	Q15424	SAFB	Scaffold attachment factor B1	-0.00768442	0.246473	PACN2_HUMAN	Q9UNF0	PACSIN2	Protein kinase C and casein kinase substrate in neurons protein 2	0.0156409	0.0361215	-0.623771	0	0.765743	0	0	0	0	0	0	0	0	0	0	0	0	0	0	0	0	0	0	0	0	0	0	0	0	0		0	0	0
PGP_HUMAN	A6NDG6	PGP	Glycerol-3-phosphate phosphatase	-0.0503811	0.0339789	AATC_HUMAN	P17174	GOT1	Aspartate aminotransferase, cytoplasmic	-0.0523721	0.0207201	-0.623858	1	0.763819	0	0	0	0	0	0	0	0	0	0	0	0	0	0	0	0	0	0	0	0	0	0	0	0	0		0	0	0
ANM3_HUMAN	O60678	PRMT3	Protein arginine N-methyltransferase 3	-0.0811404	0.092976	NS1BP_HUMAN	Q9Y6Y0	IVNS1ABP	Influenza virus NS1A-binding protein	NA	NA	-0.623874	0	0.763819	0	0	0	0	0	0	0	0	0	0	0	0	0	0	0	0	0	0	0	0	0	0	0	0	0		0	0	0
ARPC3_HUMAN	O15145	ARPC3	Actin-related protein 2/3 complex subunit 3	-0.000963602	0.16732	RD23A_HUMAN	P54725	RAD23A	UV excision repair protein RAD23 homolog A	-0.0170817	0.0288363	-0.623896	1	0.761905	0	0	0	0	0	0	0	0	0	0	0	0	0	0	0	0	0	0	0	0	0	0	0	0	0		0	0	0
PSA4_HUMAN	P25789	PSMA4	Proteasome subunit alpha type-4	-0.0431259	0.0314948	PSB7_HUMAN	Q99436	PSMB7	Proteasome subunit beta type-7	-0.0257441	0.255446	-0.623921	1	0.7625	1	1	1	1	1	1	0	1	0	0	1	1	1	1	1	1	0	1	1	1	1	1	1	1	1		1	1	1
T22D2_HUMAN	O75157	TSC22D2	TSC22 domain family protein 2	-0.0806843	0.0350584	SART3_HUMAN	Q15020	SART3	Squamous cell carcinoma antigen recognized by T-cells 3	0.011187	0.215926	-0.623957	0	0.7625	0	0	0	0	0	0	0	0	0	0	0	0	0	0	0	0	0	0	0	0	0	0	0	0	0		0	0	0
RS20_HUMAN	P60866	RPS20	40S ribosomal protein S20	-0.0278186	0.161052	RS13_HUMAN	P62277	RPS13	40S ribosomal protein S13	-0.0508795	0.201026	-0.623963	1	0.763092	1	1	1	1	1	1	0	1	0	0	0	1	0	0	0	1	0	1	0	0	0	0	1	1	1		1	1	1
RS9_HUMAN	P46781	RPS9	40S ribosomal protein S9	-0.0116167	0.316409	LG3BP_HUMAN	Q08380	LGALS3BP	Galectin-3-binding protein	-0.27484	0.00116196	-0.623971	0	0.763092	0	0	0	0	0	0	0	0	0	0	0	0	0	0	0	0	0	0	0	0	0	0	0	0	0		0	0	0
RL23A_HUMAN	P62750	RPL23A	60S ribosomal protein L23a	0.0187196	0.274519	RS6_HUMAN	P62753	RPS6	40S ribosomal protein S6	-0.0191649	0.402197	-0.623997	0	0.763682	1	1	1	1	1	1	0	1	0	0	0	1	0	0	0	1	0	1	1	0	0	0	1	1	1		1	1	1
RL12_HUMAN	P30050	RPL12	60S ribosomal protein L12	-0.00571306	0.327591	RL24_HUMAN	P83731	RPL24	60S ribosomal protein L24	0.025243	0.350528	-0.624014	0	0.764268	1	1	1	1	1	1	0	1	0	0	0	0	1	1	1	1	0	1	0	0	0	0	1	1	1		1	1	1
RS17_HUMAN	P08708	RPS17	40S ribosomal protein S17	0.0250545	0.0411373	RS25_HUMAN	P62851	RPS25	40S ribosomal protein S25	0.0582442	0.123221	-0.624112	0	0.764851	1	1	1	1	0	1	0	1	0	0	0	1	1	1	1	0	0	1	0	0	0	0	0	1	1		1	1	1
AATM_HUMAN	P00505	GOT2	Aspartate aminotransferase, mitochondrial	0.069788	0.00626924	MDHM_HUMAN	P40926	MDH2	Malate dehydrogenase, mitochondrial	0.0574569	0.0217544	-0.624127	0	0.764851	0	1	1	0	1	0	0	1	0	0	1	1	0	0	0	0	0	1	0	0	0	0	0	0	1		1	1	1
FKBP9_HUMAN	O95302	FKBP9	Peptidyl-prolyl cis-trans isomerase FKBP9	-0.0395235	0.288768	WDR4_HUMAN	P57081	WDR4	tRNA (guanine-N(7)-)-methyltransferase non-catalytic subunit WDR4	0.100214	0.0546346	-0.624158	0	0.762963	0	0	0	0	0	0	0	0	0	0	0	0	0	0	0	0	0	0	0	0	0	0	0	0	0		0	0	0
PSB5_HUMAN	P28074	PSMB5	Proteasome subunit beta type-5	-0.00928161	0.273491	PSB3_HUMAN	P49720	PSMB3	Proteasome subunit beta type-3	-0.0380703	0.125422	-0.624183	1	0.763547	1	1	1	1	1	1	0	1	0	1	1	1	1	1	1	1	0	1	1	1	1	0	0	1	1		1	1	1
ECI1_HUMAN	P42126	ECI1	Enoyl-CoA delta isomerase 1, mitochondrial	0.0766577	0.0337235	HDDC2_HUMAN	Q7Z4H3	HDDC2	5'-deoxynucleotidase HDDC2	-0.0499639	0.133603	-0.624186	0	0.763547	0	0	0	0	0	0	0	0	0	0	0	0	0	0	0	0	0	0	0	0	0	0	0	0	0		0	0	0
PSA1_HUMAN	P25786	PSMA1	Proteasome subunit alpha type-1	-0.0245821	0.0907471	PSB4_HUMAN	P28070	PSMB4	Proteasome subunit beta type-4	-0.0454165	0.120943	-0.624188	1	0.764128	1	1	1	1	1	1	1	1	0	0	1	1	1	1	1	1	0	1	1	1	1	1	1	1	1		1	1	1
MYPT1_HUMAN	O14974	PPP1R12A	Protein phosphatase 1 regulatory subunit 12A	-0.0373718	0.0144053	MAVS_HUMAN	Q7Z434	MAVS	Mitochondrial antiviral-signaling protein	0.0867908	0.0204968	-0.624223	0	0.764128	0	0	0	0	0	0	0	0	0	0	0	0	0	0	0	0	0	0	0	0	0	0	0	0	0		0	0	0
PGM2_HUMAN	Q96G03	PGM2	Phosphoglucomutase-2	-0.0127281	0.103006	ENOPH_HUMAN	Q9UHY7	ENOPH1	Enolase-phosphatase E1	-0.0255263	0.134019	-0.624226	1	0.764128	0	0	0	0	0	0	0	0	0	0	0	0	0	0	0	0	0	0	0	0	0	0	0	0	0		0	0	0
RS17_HUMAN	P08708	RPS17	40S ribosomal protein S17	0.0250545	0.0411373	RS4X_HUMAN	P62701	RPS4X	40S ribosomal protein S4, X isoform	0.0075136	0.394375	-0.624274	1	0.760976	1	1	1	1	0	1	0	1	0	0	1	1	0	0	0	0	0	1	0	0	0	0	0	1	1		1	1	1
SNX1_HUMAN	Q13596	SNX1	Sorting nexin-1	-0.0418475	0.113343	DDI2_HUMAN	Q5TDH0	DDI2	Protein DDI1 homolog 2	0.00908151	0.128969	-0.624298	0	0.760976	0	0	0	0	0	0	0	0	0	0	0	0	0	0	0	0	0	0	0	0	0	0	0	0	0		0	0	0
1433G_HUMAN	P61981	YWHAG	14-3-3 protein gamma	0.00885283	0.248763	1433F_HUMAN	Q04917	YWHAH	14-3-3 protein eta	-0.0662402	0.00530068	-0.624394	1	0.761557	1	1	1	1	1	0	0	1	0	0	1	1	1	1	1	1	0	1	1	0	0	0	1	0	1		1	1	1
FSCN1_HUMAN	Q16658	FSCN1	Fascin	0.0536191	0.228732	LEGL_HUMAN	Q3ZCW2	LGALSL	Galectin-related protein	-0.0856519	0.155025	-0.624444	0	0.761557	0	0	0	0	0	0	0	0	0	0	0	0	0	0	0	0	0	0	0	0	0	0	0	0	0		0	0	0
RS2_HUMAN	P15880	RPS2	40S ribosomal protein S2	-0.0109034	0.248763	RS9_HUMAN	P46781	RPS9	40S ribosomal protein S9	-0.0116167	0.316409	-0.624476	1	0.762136	1	1	1	1	1	1	1	1	0	0	1	1	1	1	1	1	0	1	1	0	0	0	1	1	1		1	1	1
SNAG_HUMAN	Q99747	NAPG	Gamma-soluble NSF attachment protein	0.0110846	0.0968648	FN3K_HUMAN	Q9H479	FN3K	Fructosamine-3-kinase	NA	NA	-0.624555	0	0.762136	0	0	0	0	0	0	0	0	0	0	0	0	0	0	0	0	0	0	0	0	0	0	0	0	0		0	0	0
RL32_HUMAN	P62910	RPL32	60S ribosomal protein L32	0.0386742	0.0951727	RL18_HUMAN	Q07020	RPL18	60S ribosomal protein L18	-0.00137376	0.270642	-0.624614	1	0.762712	1	1	1	1	1	1	0	1	0	0	0	1	0	0	0	0	0	1	0	0	0	0	1	1	1		1	1	1
RL27A_HUMAN	P46776	RPL27A	60S ribosomal protein L27a	0.0178398	0.234842	RL15_HUMAN	P61313	RPL15	60S ribosomal protein L15	0.00642303	0.250203	-0.62463	1	0.763285	1	1	1	1	1	1	0	1	0	0	0	1	0	0	0	1	0	1	1	0	0	0	1	1	1		1	1	1
RL4_HUMAN	P36578	RPL4	60S ribosomal protein L4	0.0125798	0.381434	RL36_HUMAN	Q9Y3U8	RPL36	60S ribosomal protein L36	0.0296586	0.208874	-0.624666	0	0.763855	1	1	1	1	1	1	0	1	0	0	0	1	0	0	0	0	0	1	1	0	0	0	1	1	1		1	1	1
RS4X_HUMAN	P62701	RPS4X	40S ribosomal protein S4, X isoform	0.0075136	0.394375	RS24_HUMAN	P62847	RPS24	40S ribosomal protein S24	0.00380275	0.325336	-0.624669	1	0.764423	1	1	1	1	1	1	0	1	0	0	1	1	0	0	0	0	0	1	0	0	0	0	0	1	1		1	1	1
RL9_HUMAN	P32969	RPL9	60S ribosomal protein L9	0.0149968	0.370019	RL27A_HUMAN	P46776	RPL27A	60S ribosomal protein L27a	0.0178398	0.234842	-0.624726	0	0.764988	1	1	1	1	1	1	0	1	0	0	0	1	0	0	0	1	0	1	0	0	0	0	1	0	1		1	1	1
TKFC_HUMAN	Q3LXA3	TKFC	Triokinase/FMN cyclase	-0.0526654	0.0340753	CNDP2_HUMAN	Q96KP4	CNDP2	Cytosolic non-specific dipeptidase	-0.0507283	0.0520322	-0.624804	1	0.764988	0	0	0	0	0	0	0	0	0	0	0	1	0	0	0	0	0	0	0	0	0	0	0	0	1		0	0	0
ANK3_HUMAN	Q12955	ANK3	Ankyrin-3	0.0714751	0.00147564	NRCAM_HUMAN	Q92823	NRCAM	Neuronal cell adhesion molecule	0.0806932	0.00589057	-0.624806	0	0.764988	0	1	0	0	0	0	0	0	0	0	0	0	0	0	0	0	0	0	0	0	0	0	0	0	1		1	0	0
RL27A_HUMAN	P46776	RPL27A	60S ribosomal protein L27a	0.0178398	0.234842	RL14_HUMAN	P50914	RPL14	60S ribosomal protein L14	-0.0425932	0.306353	-0.624834	0	0.76555	1	1	1	1	1	1	0	1	0	0	0	1	0	0	0	1	0	1	0	0	0	0	1	1	1		1	1	1
RL9_HUMAN	P32969	RPL9	60S ribosomal protein L9	0.0149968	0.370019	RL19_HUMAN	P84098	RPL19	60S ribosomal protein L19	-0.047235	0.0335928	-0.624853	0	0.76611	1	1	1	1	1	1	0	1	0	0	0	1	0	0	0	1	0	1	0	0	0	0	1	1	1		1	1	1
RL17_HUMAN	P18621	RPL17	60S ribosomal protein L17	0.024658	0.077714	RL15_HUMAN	P61313	RPL15	60S ribosomal protein L15	0.00642303	0.250203	-0.624872	1	0.766667	1	1	1	1	1	1	0	1	0	0	0	1	0	0	0	1	0	1	0	0	0	0	0	1	1		1	1	1
ERH_HUMAN	P84090	ERH	Enhancer of rudimentary homolog	0.0204435	0.273408	CYRIB_HUMAN	Q9NUQ9	CYRIB	CYFIP-related Rac1 interactor B	-0.0581241	0.0547428	-0.624898	0	0.764846	0	0	0	0	0	0	0	0	0	0	0	0	0	0	0	0	0	0	0	0	0	0	0	0	0		0	0	0
VP26B_HUMAN	Q4G0F5	VPS26B	Vacuolar protein sorting-associated protein 26B	0.0153762	0.373249	SYSM_HUMAN	Q9NP81	SARS2	Serine--tRNA ligase, mitochondrial	-0.00884257	0.13004	-0.624922	0	0.764846	0	0	0	0	0	0	0	0	0	0	0	0	0	0	0	0	0	0	0	0	0	0	0	0	0		0	0	0
SPTB2_HUMAN	Q01082	SPTBN1	Spectrin beta chain, non-erythrocytic 1	-0.00143575	0.240678	HNRL2_HUMAN	Q1KMD3	HNRNPUL2	Heterogeneous nuclear ribonucleoprotein U-like protein 2	0.0575666	0.056524	-0.624929	1	0.764846	0	0	0	0	0	0	0	0	0	0	0	0	0	0	0	0	0	0	0	0	0	0	0	0	0		0	0	0
RNZ2_HUMAN	Q9BQ52	ELAC2	Zinc phosphodiesterase ELAC protein 2	0.0133147	0.02475	TRUA_HUMAN	Q9Y606	PUS1	tRNA pseudouridine synthase A	0.0236634	0.371377	-0.624936	1	0.764846	0	0	0	0	0	0	0	0	0	0	0	0	0	0	0	0	0	0	0	0	0	0	0	0	0		1	0	0
PGK1_HUMAN	P00558	PGK1	Phosphoglycerate kinase 1	-0.0640379	0.0292837	PARK7_HUMAN	Q99497	PARK7	Parkinson disease protein 7	-0.0255704	0.243888	-0.624949	1	0.764846	0	0	0	0	1	0	0	1	0	0	1	1	0	0	0	0	0	0	0	0	0	0	0	0	1		0	0	0
ANXA1_HUMAN	P04083	ANXA1	Annexin A1	-0.196089	0.00464792	AK1C1_HUMAN	Q04828	AKR1C1	Aldo-keto reductase family 1 member C1	NA	NA	-0.625029	0	0.761229	0	0	0	0	0	0	0	0	0	0	0	0	0	0	0	0	0	0	0	0	0	0	0	0	0		0	0	1
RANG_HUMAN	P43487	RANBP1	Ran-specific GTPase-activating protein	-0.089721	0.00716113	CHRD1_HUMAN	Q9UHD1	CHORDC1	Cysteine and histidine-rich domain-containing protein 1	0.0814415	0.0265804	-0.625047	1	0.761229	0	0	0	0	0	0	0	0	0	0	0	1	0	0	0	0	0	0	0	0	0	0	0	0	1		0	0	0
RL10A_HUMAN	P62906	RPL10A	60S ribosomal protein L10a	0.000694041	0.38239	RL36_HUMAN	Q9Y3U8	RPL36	60S ribosomal protein L36	0.0296586	0.208874	-0.625061	0	0.761792	1	1	1	1	1	1	0	1	0	0	1	1	0	0	0	1	0	1	1	0	0	0	1	0	1		1	1	1
RL3_HUMAN	P39023	RPL3	60S ribosomal protein L3	-0.00479872	0.0998206	RL18_HUMAN	Q07020	RPL18	60S ribosomal protein L18	-0.00137376	0.270642	-0.625071	0	0.762353	1	1	1	1	1	1	0	1	0	0	1	1	0	0	0	0	0	1	1	1	1	0	1	1	1		1	1	1
BPNT1_HUMAN	O95861	BPNT1	3'(2'),5'-bisphosphate nucleotidase 1	-0.0468952	0.216925	WDR61_HUMAN	Q9GZS3	WDR61	WD repeat-containing protein 61	-0.0146925	0.307263	-0.625096	0	0.762353	0	0	0	0	0	0	0	0	0	0	0	0	0	0	0	0	0	0	0	0	0	0	0	0	0		0	0	0
SDCB1_HUMAN	O00560	SDCBP	Syntenin-1	0.0790139	0.11225	RL7A_HUMAN	P62424	RPL7A	60S ribosomal protein L7a	0.0404888	0.121345	-0.625103	0	0.762353	0	0	0	0	0	0	0	0	0	0	0	0	0	0	0	0	0	0	0	0	0	0	0	0	0		0	0	0
PSB2_HUMAN	P49721	PSMB2	Proteasome subunit beta type-2	-0.0242682	0.236737	PSB7_HUMAN	Q99436	PSMB7	Proteasome subunit beta type-7	-0.0257441	0.255446	-0.62511	1	0.762911	1	1	1	1	1	1	0	1	0	0	1	1	1	1	1	1	0	1	1	1	1	1	1	1	1		1	1	1
GSHR_HUMAN	P00390	GSR	Glutathione reductase, mitochondrial	-0.016363	0.145024	ECHM_HUMAN	P30084	ECHS1	Enoyl-CoA hydratase, mitochondrial	0.0202224	0.09643	-0.625118	1	0.762911	0	0	1	0	1	0	0	1	1	0	0	1	0	0	0	0	0	0	0	0	0	0	0	0	1		0	1	1
RL28_HUMAN	P46779	RPL28	60S ribosomal protein L28	0.0098911	0.27672	RL7A_HUMAN	P62424	RPL7A	60S ribosomal protein L7a	0.0404888	0.121345	-0.625176	0	0.763466	1	1	1	1	1	1	0	1	0	0	1	1	0	0	0	0	0	1	0	0	1	0	0	0	1		1	1	1
NNRE_HUMAN	Q8NCW5	NAXE	NAD(P)H-hydrate epimerase	-0.0295496	0.170238	OSTF1_HUMAN	Q92882	OSTF1	Osteoclast-stimulating factor 1	-0.042293	0.0880113	-0.62519	1	0.763466	0	0	0	0	0	0	0	0	0	0	0	0	0	0	0	0	0	0	0	0	0	0	0	0	0		0	0	0
PSA2_HUMAN	P25787	PSMA2	Proteasome subunit alpha type-2	-0.0133538	0.33158	PSA3_HUMAN	P25788	PSMA3	Proteasome subunit alpha type-3	0.0319454	0.142778	-0.625274	1	0.764019	1	1	1	1	1	1	0	1	0	0	1	1	1	1	1	0	0	1	1	1	0	0	1	1	1		1	1	1
RPB1_HUMAN	P24928	POLR2A	DNA-directed RNA polymerase II subunit RPB1	0.0387007	0.0691992	PSME4_HUMAN	Q14997	PSME4	Proteasome activator complex subunit 4	-0.00672231	0.273587	-0.625294	0	0.764019	0	0	0	0	0	0	0	0	0	0	0	0	0	0	0	0	0	0	0	0	0	0	0	0	0		0	0	0
PSA3_HUMAN	P25788	PSMA3	Proteasome subunit alpha type-3	0.0319454	0.142778	PSA6_HUMAN	P60900	PSMA6	Proteasome subunit alpha type-6	-0.0310299	0.0817294	-0.625308	1	0.764569	1	1	1	1	1	1	0	1	0	0	1	1	1	1	1	0	0	1	0	0	0	0	1	1	1		1	1	1
SYQ_HUMAN	P47897	QARS1	Glutamine--tRNA ligase	-0.00410663	0.398544	SYLC_HUMAN	Q9P2J5	LARS1	Leucine--tRNA ligase, cytoplasmic	-0.0387627	0.0253987	-0.625324	0	0.765116	1	1	1	1	1	1	0	0	0	0	1	0	1	1	1	0	0	1	1	1	1	0	1	1	1		1	1	1
RNT2_HUMAN	O00584	RNASET2	Ribonuclease T2	0.0834597	0.00872991	ETHE1_HUMAN	O95571	ETHE1	Persulfide dioxygenase ETHE1, mitochondrial	-0.0255347	0.0154919	-0.625326	1	0.765116	0	0	0	0	0	0	0	0	0	0	0	0	0	0	0	0	0	0	0	0	0	0	0	0	0		0	0	0
RL14_HUMAN	P50914	RPL14	60S ribosomal protein L14	-0.0425932	0.306353	RL36_HUMAN	Q9Y3U8	RPL36	60S ribosomal protein L36	0.0296586	0.208874	-0.625348	0	0.765661	1	1	1	1	1	1	0	1	0	0	0	1	0	0	0	0	0	1	1	0	0	0	1	1	1		1	1	1
IF2G_HUMAN	P41091	EIF2S3	Eukaryotic translation initiation factor 2 subunit 3	0.0133139	0.0642011	F120A_HUMAN	Q9NZB2	FAM120A	Constitutive coactivator of PPAR-gamma-like protein 1	0.0236734	0.141677	-0.625361	0	0.765661	0	0	0	0	0	0	0	0	0	0	0	0	0	0	0	0	0	0	0	0	0	0	0	0	0		0	0	0
MCM4_HUMAN	P33991	MCM4	DNA replication licensing factor MCM4	-0.0516838	0.00403799	MCM2_HUMAN	P49736	MCM2	DNA replication licensing factor MCM2	-0.0293404	0.0594376	-0.625432	1	0.766204	1	1	1	1	1	1	1	1	0	0	1	0	1	1	1	1	0	1	1	1	0	0	1	1	1		1	1	1
RL17_HUMAN	P18621	RPL17	60S ribosomal protein L17	0.024658	0.077714	RL24_HUMAN	P83731	RPL24	60S ribosomal protein L24	0.025243	0.350528	-0.625456	1	0.763218	1	1	1	1	1	1	0	1	0	0	0	0	1	0	1	1	0	1	0	0	0	0	0	1	1		1	1	1
PGAM1_HUMAN	P18669	PGAM1	Phosphoglycerate mutase 1	-0.107461	0.00503209	TKT_HUMAN	P29401	TKT	Transketolase	0.0101598	0.27672	-0.625457	1	0.763218	0	1	0	0	1	0	0	1	0	0	1	0	0	0	0	0	0	0	0	0	0	0	0	0	1		1	0	0
RL30_HUMAN	P62888	RPL30	60S ribosomal protein L30	0.00117064	0.190814	RL19_HUMAN	P84098	RPL19	60S ribosomal protein L19	-0.047235	0.0335928	-0.62548	1	0.763761	1	1	1	1	1	1	0	1	0	0	0	1	0	0	0	0	0	1	0	0	0	0	1	1	1		1	1	1
RL13_HUMAN	P26373	RPL13	60S ribosomal protein L13	0.0305329	0.158451	RL10_HUMAN	P27635	RPL10	60S ribosomal protein L10	0.0343245	0.11103	-0.625496	1	0.764302	1	1	1	1	1	1	0	1	0	0	1	0	0	0	0	1	0	1	0	1	0	0	1	0	1		1	1	1
BAP31_HUMAN	P51572	BCAP31	B-cell receptor-associated protein 31	0.0869836	0.0132459	RL7A_HUMAN	P62424	RPL7A	60S ribosomal protein L7a	0.0404888	0.121345	-0.625533	0	0.764302	0	0	0	0	0	0	0	0	0	0	0	0	0	0	0	0	0	0	0	0	0	0	0	0	0		0	0	0
TXD12_HUMAN	O95881	TXNDC12	Thioredoxin domain-containing protein 12	0.0428172	0.162245	KAD3_HUMAN	Q9UIJ7	AK3	GTP:AMP phosphotransferase AK3, mitochondrial	-0.0146931	0.182575	-0.625585	0	0.764302	0	0	1	0	1	0	0	1	1	0	0	0	0	0	0	0	0	0	0	0	0	0	0	0	1		0	0	1
PLAK_HUMAN	P14923	JUP	Junction plakoglobin	0.0222767	0.077069	CTNB1_HUMAN	P35222	CTNNB1	Catenin beta-1	0.0525036	0.0218902	-0.62562	0	0.76484	1	1	1	1	1	1	0	1	0	0	1	0	1	1	1	0	1	0	0	0	0	0	0	0	1		1	1	1
DDAH2_HUMAN	O95865	DDAH2	N(G),N(G)-dimethylarginine dimethylaminohydrolase 2	-0.058491	0.0369156	PARK7_HUMAN	Q99497	PARK7	Parkinson disease protein 7	-0.0255704	0.243888	-0.625621	1	0.76484	0	0	1	0	1	0	0	1	1	0	0	0	0	0	0	0	0	0	0	0	0	0	0	0	1		0	0	1
F120A_HUMAN	Q9NZB2	FAM120A	Constitutive coactivator of PPAR-gamma-like protein 1	0.0236734	0.141677	S23IP_HUMAN	Q9Y6Y8	SEC23IP	SEC23-interacting protein	-0.014556	0.0544512	-0.625629	0	0.76484	0	0	0	0	0	0	0	0	0	0	0	0	0	0	0	0	0	0	0	0	0	0	0	0	0		0	0	0
PSA4_HUMAN	P25789	PSMA4	Proteasome subunit alpha type-4	-0.0431259	0.0314948	KINH_HUMAN	P33176	KIF5B	Kinesin-1 heavy chain	-0.0179488	0.248699	-0.625691	1	0.76484	0	0	1	0	1	0	0	1	1	0	0	0	0	0	0	0	0	0	0	0	0	0	0	0	1		0	0	1
RL13A_HUMAN	P40429	RPL13A	60S ribosomal protein L13a	0.0295328	0.0751699	RL18_HUMAN	Q07020	RPL18	60S ribosomal protein L18	-0.00137376	0.270642	-0.62574	1	0.763636	1	1	1	1	1	1	0	1	0	0	0	1	0	0	0	1	0	1	1	1	0	0	1	0	1		1	1	1
NT5D1_HUMAN	Q5TFE4	NT5DC1	5'-nucleotidase domain-containing protein 1	-0.0388822	0.0277607	GRHPR_HUMAN	Q9UBQ7	GRHPR	Glyoxylate reductase/hydroxypyruvate reductase	-0.047178	0.0583864	-0.625768	1	0.763636	0	0	0	0	0	0	0	0	0	0	0	0	0	0	0	0	0	0	0	0	0	0	0	0	0		0	0	0
RS20_HUMAN	P60866	RPS20	40S ribosomal protein S20	-0.0278186	0.161052	RS11_HUMAN	P62280	RPS11	40S ribosomal protein S11	0.0287785	0.0650358	-0.625848	1	0.764172	1	1	1	1	1	1	0	1	0	0	1	1	0	0	0	1	0	1	0	0	0	0	1	0	1		1	1	1
ARPC2_HUMAN	O15144	ARPC2	Actin-related protein 2/3 complex subunit 2	-0.015772	0.321923	ARPC3_HUMAN	O15145	ARPC3	Actin-related protein 2/3 complex subunit 3	-0.000963602	0.16732	-0.625863	1	0.76298	1	1	1	1	1	1	0	1	0	0	1	1	1	1	1	1	0	1	1	1	1	1	1	1	1		1	1	1
RS5_HUMAN	P46782	RPS5	40S ribosomal protein S5	0.0622909	0.0669589	RS20_HUMAN	P60866	RPS20	40S ribosomal protein S20	-0.0278186	0.161052	-0.625887	1	0.763514	1	1	1	1	1	1	0	1	0	0	0	1	1	1	1	1	0	1	0	0	0	0	1	0	1		1	1	1
RS4X_HUMAN	P62701	RPS4X	40S ribosomal protein S4, X isoform	0.0075136	0.394375	SPTB2_HUMAN	Q01082	SPTBN1	Spectrin beta chain, non-erythrocytic 1	-0.00143575	0.240678	-0.625912	1	0.763514	0	0	0	0	0	0	0	0	0	0	0	1	0	0	0	0	0	0	0	0	0	0	0	0	1		0	0	0
PSA3_HUMAN	P25788	PSMA3	Proteasome subunit alpha type-3	0.0319454	0.142778	PSA4_HUMAN	P25789	PSMA4	Proteasome subunit alpha type-4	-0.0431259	0.0314948	-0.625925	1	0.764045	1	1	1	1	1	1	0	1	0	0	1	1	1	1	1	0	0	1	0	0	0	0	1	1	1		1	1	1
TXD12_HUMAN	O95881	TXNDC12	Thioredoxin domain-containing protein 12	0.0428172	0.162245	GRB2_HUMAN	P62993	GRB2	Growth factor receptor-bound protein 2	-0.00614368	0.300831	-0.625932	1	0.764045	0	0	0	0	0	0	0	0	0	0	0	0	0	0	0	0	0	0	0	0	0	0	0	0	0		0	0	0
TCPB_HUMAN	P78371	CCT2	T-complex protein 1 subunit beta	0.0208744	0.311818	TCPH_HUMAN	Q99832	CCT7	T-complex protein 1 subunit eta	-0.0141533	0.25524	-0.626047	1	0.764574	1	1	1	1	1	1	1	1	0	0	1	1	1	1	1	1	0	1	1	1	1	0	1	1	1		1	1	1
CSK2B_HUMAN	P67870	CSNK2B	Casein kinase II subunit beta	0.0165139	0.394412	E41L1_HUMAN	Q9H4G0	EPB41L1	Band 4.1-like protein 1	0.0219549	0.0430511	-0.626066	1	0.764574	0	0	0	0	0	0	0	0	0	0	0	0	0	0	0	0	0	0	0	0	0	0	0	0	0		0	0	0
PCY1A_HUMAN	P49585	PCYT1A	Choline-phosphate cytidylyltransferase A	0.0103566	0.304166	NSDHL_HUMAN	Q15738	NSDHL	Sterol-4-alpha-carboxylate 3-dehydrogenase, decarboxylating	0.102379	0.00411608	-0.626067	0	0.764574	0	0	0	0	0	0	0	0	0	0	0	0	0	0	0	0	0	0	0	0	0	0	0	0	0		0	0	1
RL23A_HUMAN	P62750	RPL23A	60S ribosomal protein L23a	0.0187196	0.274519	RL8_HUMAN	P62917	RPL8	60S ribosomal protein L8	-0.0189972	0.382812	-0.626117	0	0.765101	1	1	1	1	1	1	0	1	0	0	1	1	0	0	0	0	0	1	0	1	0	0	1	1	1		1	1	1
RL10A_HUMAN	P62906	RPL10A	60S ribosomal protein L10a	0.000694041	0.38239	RL24_HUMAN	P83731	RPL24	60S ribosomal protein L24	0.025243	0.350528	-0.626172	1	0.765625	1	1	1	1	1	1	0	1	0	0	0	0	1	1	1	0	0	1	0	0	0	0	1	1	1		1	1	1
BPNT1_HUMAN	O95861	BPNT1	3'(2'),5'-bisphosphate nucleotidase 1	-0.0468952	0.216925	5NT3A_HUMAN	Q9H0P0	NT5C3A	Cytosolic 5'-nucleotidase 3A	-0.260025	0.000425361	-0.626187	0	0.76392	0	0	0	0	0	0	0	0	0	0	0	0	0	0	0	0	0	0	0	0	0	0	0	0	0		1	0	0
SHOT1_HUMAN	A0MZ66	SHTN1	Shootin-1	-0.0693248	0.00715008	HGS_HUMAN	O14964	HGS	Hepatocyte growth factor-regulated tyrosine kinase substrate	0.0147207	0.350847	-0.626213	0	0.76392	0	0	0	0	0	0	0	0	0	0	0	0	0	0	0	1	0	0	0	0	0	0	0	0	1		0	0	0
IPO7_HUMAN	O95373	IPO7	Importin-7	-0.0133425	0.281238	GLNA_HUMAN	P15104	GLUL	Glutamine synthetase	-0.0851015	0.109842	-0.626227	0	0.76392	0	0	0	0	0	0	0	0	0	0	0	0	0	0	0	0	0	0	0	0	0	0	0	0	0		0	0	0
RL34_HUMAN	P49207	RPL34	60S ribosomal protein L34	0.0262566	0.339603	RL19_HUMAN	P84098	RPL19	60S ribosomal protein L19	-0.047235	0.0335928	-0.626251	1	0.764444	1	1	1	1	1	1	0	1	0	0	0	1	0	0	0	0	0	1	0	0	0	0	1	0	1		1	1	1
AIMP2_HUMAN	Q13155	AIMP2	Aminoacyl tRNA synthase complex-interacting multifunctional protein 2	0.0597139	0.0614637	SYLC_HUMAN	Q9P2J5	LARS1	Leucine--tRNA ligase, cytoplasmic	-0.0387627	0.0253987	-0.626297	1	0.764967	1	1	1	1	1	1	0	0	0	0	1	1	1	1	1	0	0	1	0	1	0	0	1	1	1		1	1	1
RS9_HUMAN	P46781	RPS9	40S ribosomal protein S9	-0.0116167	0.316409	RS11_HUMAN	P62280	RPS11	40S ribosomal protein S11	0.0287785	0.0650358	-0.626339	1	0.765487	1	1	1	1	1	1	0	1	0	0	0	1	0	0	0	1	0	1	0	0	0	0	1	0	1		1	1	1
SNG2_HUMAN	O43760	SYNGR2	Synaptogyrin-2	0.0722026	0.0566901	RL8_HUMAN	P62917	RPL8	60S ribosomal protein L8	-0.0189972	0.382812	-0.626364	0	0.765487	0	0	0	0	0	0	0	0	0	0	0	0	0	0	0	0	0	0	0	0	0	0	0	0	0		0	0	1
AK1C1_HUMAN	Q04828	AKR1C1	Aldo-keto reductase family 1 member C1	NA	NA	CZIB_HUMAN	Q9NWV4	CZIB	CXXC motif containing zinc binding protein	-0.0652118	0.124276	-0.626381	0	0.765487	0	0	0	0	0	0	0	0	0	0	0	0	0	0	0	0	0	0	0	0	0	0	0	0	0		0	0	0
TKFC_HUMAN	Q3LXA3	TKFC	Triokinase/FMN cyclase	-0.0526654	0.0340753	SIAS_HUMAN	Q9NR45	NANS	Sialic acid synthase	0.00309818	0.280221	-0.626428	1	0.765487	0	0	1	0	1	0	0	1	0	0	0	1	0	0	0	0	0	0	0	0	0	0	0	0	1		0	0	1
RL12_HUMAN	P30050	RPL12	60S ribosomal protein L12	-0.00571306	0.327591	RL6_HUMAN	Q02878	RPL6	60S ribosomal protein L6	0.0268556	0.0544512	-0.626556	0	0.766004	1	1	1	1	1	1	0	1	0	0	0	1	1	1	1	1	0	1	0	0	0	0	1	1	1		1	1	1
ACSL1_HUMAN	P33121	ACSL1	Long-chain-fatty-acid--CoA ligase 1	-0.0878952	0.00266663	F120A_HUMAN	Q9NZB2	FAM120A	Constitutive coactivator of PPAR-gamma-like protein 1	0.0236734	0.141677	-0.62661	0	0.766004	0	0	0	0	0	0	0	0	0	0	0	0	0	0	0	0	0	0	0	0	0	0	0	0	0		0	0	1
MCCA_HUMAN	Q96RQ3	MCCC1	Methylcrotonoyl-CoA carboxylase subunit alpha, mitochondrial	0.0610913	0.0888523	UBE2O_HUMAN	Q9C0C9	UBE2O	(E3-independent) E2 ubiquitin-conjugating enzyme	-0.0789139	0.00340834	-0.626626	0	0.766004	0	0	0	0	0	0	0	0	0	0	0	0	0	0	0	0	0	0	0	0	0	0	0	0	0		0	0	1
RS2_HUMAN	P15880	RPS2	40S ribosomal protein S2	-0.0109034	0.248763	RS10_HUMAN	P46783	RPS10	40S ribosomal protein S10	-0.0189486	0.0162076	-0.626628	1	0.76652	1	1	1	1	1	1	0	1	0	0	1	1	1	1	1	1	0	1	1	1	1	1	1	1	1		1	1	1
RL7A_HUMAN	P62424	RPL7A	60S ribosomal protein L7a	0.0404888	0.121345	RL30_HUMAN	P62888	RPL30	60S ribosomal protein L30	0.00117064	0.190814	-0.626645	1	0.767033	1	1	1	1	1	1	0	1	0	0	1	1	1	1	1	1	0	1	1	0	1	0	1	1	1		1	1	1
COTL1_HUMAN	Q14019	COTL1	Coactosin-like protein	-0.0947225	0.0280428	PHP14_HUMAN	Q9NRX4	PHPT1	14 kDa phosphohistidine phosphatase	-0.0342073	0.334159	-0.626654	1	0.767033	0	0	0	0	0	0	0	0	0	0	0	0	0	0	0	0	0	0	0	0	0	0	0	0	0		0	0	0
PSA3_HUMAN	P25788	PSMA3	Proteasome subunit alpha type-3	0.0319454	0.142778	PSA5_HUMAN	P28066	PSMA5	Proteasome subunit alpha type-5	-0.0730573	0.0171913	-0.626662	1	0.767544	1	1	1	1	1	1	0	1	0	0	1	1	1	1	1	0	0	1	1	1	0	0	1	1	1		1	1	1
RS14_HUMAN	P62263	RPS14	40S ribosomal protein S14	0.0328891	0.299279	RS24_HUMAN	P62847	RPS24	40S ribosomal protein S24	0.00380275	0.325336	-0.626696	1	0.768053	1	1	1	1	1	1	0	1	0	0	0	1	0	0	0	0	0	1	0	0	0	0	0	1	1		1	1	1
RL8_HUMAN	P62917	RPL8	60S ribosomal protein L8	-0.0189972	0.382812	RL24_HUMAN	P83731	RPL24	60S ribosomal protein L24	0.025243	0.350528	-0.626812	0	0.765217	1	1	1	1	1	1	0	1	0	0	0	0	0	0	0	0	0	1	0	0	0	0	1	0	1		1	1	1
RL27A_HUMAN	P46776	RPL27A	60S ribosomal protein L27a	0.0178398	0.234842	RL21_HUMAN	P46778	RPL21	60S ribosomal protein L21	0.0402242	0.156093	-0.626852	0	0.765727	1	1	1	1	1	1	0	1	0	0	0	1	0	0	0	1	0	1	0	0	0	0	1	0	1		1	1	1
AGAL_HUMAN	P06280	GLA	Alpha-galactosidase A	0.0509647	0.00893965	GDS1_HUMAN	P52306	RAP1GDS1	Rap1 GTPase-GDP dissociation stimulator 1	-0.0204832	0.230757	-0.62687	0	0.765727	0	0	0	0	0	0	0	0	0	0	0	0	0	0	0	0	0	0	0	0	0	0	0	0	0		0	0	0
PSD12_HUMAN	O00232	PSMD12	26S proteasome non-ATPase regulatory subunit 12	-0.0392712	0.0207739	PRS8_HUMAN	P62195	PSMC5	26S proteasome regulatory subunit 8	-0.0403411	0.0390846	-0.626884	1	0.766234	1	1	1	1	1	1	0	1	0	0	1	1	1	1	1	1	0	1	1	1	1	0	1	1	1		1	1	1
RL3_HUMAN	P39023	RPL3	60S ribosomal protein L3	-0.00479872	0.0998206	RL7A_HUMAN	P62424	RPL7A	60S ribosomal protein L7a	0.0404888	0.121345	-0.626894	0	0.766739	1	1	1	1	1	1	0	1	0	0	0	1	0	0	0	0	1	1	1	1	0	0	1	1	1		1	1	1
RL34_HUMAN	P49207	RPL34	60S ribosomal protein L34	0.0262566	0.339603	RL15_HUMAN	P61313	RPL15	60S ribosomal protein L15	0.00642303	0.250203	-0.626929	1	0.767241	1	1	1	1	1	1	0	1	0	0	0	1	0	0	0	1	0	1	0	0	0	0	1	0	1		1	1	1
LGUL_HUMAN	Q04760	GLO1	Lactoylglutathione lyase	-0.0415068	0.0682094	ENOPH_HUMAN	Q9UHY7	ENOPH1	Enolase-phosphatase E1	-0.0255263	0.134019	-0.626966	1	0.767241	0	0	0	0	0	0	0	0	0	0	0	0	0	0	0	0	0	0	0	0	0	0	0	0	0		1	0	0
RL4_HUMAN	P36578	RPL4	60S ribosomal protein L4	0.0125798	0.381434	RL19_HUMAN	P84098	RPL19	60S ribosomal protein L19	-0.047235	0.0335928	-0.627011	1	0.766094	1	1	1	0	1	1	0	1	0	0	0	1	0	0	0	0	0	1	0	0	0	0	1	1	1		1	1	1
UCHL3_HUMAN	P15374	UCHL3	Ubiquitin carboxyl-terminal hydrolase isozyme L3	-0.079901	0.00346618	HEBP2_HUMAN	Q9Y5Z4	HEBP2	Heme-binding protein 2	-0.0659128	0.0123035	-0.627012	0	0.766094	0	0	0	0	0	0	0	0	0	0	0	1	0	0	0	0	0	0	0	0	0	0	0	0	1		0	0	1
RS13_HUMAN	P62277	RPS13	40S ribosomal protein S13	-0.0508795	0.201026	RS11_HUMAN	P62280	RPS11	40S ribosomal protein S11	0.0287785	0.0650358	-0.627037	1	0.764957	1	1	1	1	1	1	0	1	0	0	1	1	0	0	0	1	0	1	0	0	0	0	1	1	1		1	1	1
IAH1_HUMAN	Q2TAA2	IAH1	Isoamyl acetate-hydrolyzing esterase 1 homolog	-0.0481258	0.0828708	AMPB_HUMAN	Q9H4A4	RNPEP	Aminopeptidase B	-0.0449106	0.0369156	-0.627061	1	0.763326	0	0	0	0	0	0	0	0	0	0	0	0	0	0	0	0	0	0	0	0	0	0	0	0	0		0	0	0
PSDE_HUMAN	O00487	PSMD14	26S proteasome non-ATPase regulatory subunit 14	-0.00976739	0.336491	PRS6B_HUMAN	P43686	PSMC4	26S proteasome regulatory subunit 6B	-0.0323519	0.0700899	-0.627093	1	0.76383	1	1	1	1	1	1	0	1	0	0	1	1	1	1	1	1	0	1	0	1	0	0	1	1	1		1	1	1
GRAN_HUMAN	P28676	GCA	Grancalcin	-0.0993822	0.00474279	ENOF1_HUMAN	Q7L5Y1	ENOSF1	Mitochondrial enolase superfamily member 1	-0.110744	0.0661777	-0.627094	0	0.76383	0	0	0	0	0	0	0	0	0	0	0	0	0	0	0	0	0	0	0	0	0	0	0	0	0		0	0	0
RL21_HUMAN	P46778	RPL21	60S ribosomal protein L21	0.0402242	0.156093	RL10A_HUMAN	P62906	RPL10A	60S ribosomal protein L10a	0.000694041	0.38239	-0.627096	0	0.764331	1	1	1	1	1	1	0	1	0	0	0	1	0	0	0	1	0	1	0	0	0	0	1	1	1		1	1	1
RS10_HUMAN	P46783	RPS10	40S ribosomal protein S10	-0.0189486	0.0162076	SPTB2_HUMAN	Q01082	SPTBN1	Spectrin beta chain, non-erythrocytic 1	-0.00143575	0.240678	-0.627162	1	0.762712	0	0	0	0	0	0	0	0	0	0	0	0	0	0	0	0	0	0	0	0	0	0	0	0	0		0	0	0
TKT_HUMAN	P29401	TKT	Transketolase	0.0101598	0.27672	ERP29_HUMAN	P30040	ERP29	Endoplasmic reticulum resident protein 29	0.0704656	0.00267641	-0.627191	1	0.762712	0	0	0	0	0	0	0	0	0	0	0	0	0	0	0	0	0	0	0	0	0	0	0	0	0		0	0	0
PTMA_HUMAN	P06454	PTMA	Prothymosin alpha	-0.00582516	0.273448	IST1_HUMAN	P53990	IST1	IST1 homolog	-0.0197707	0.0107959	-0.627212	0	0.762712	0	0	0	0	0	0	0	0	0	0	0	0	0	0	0	0	0	0	0	0	0	0	0	0	0		0	0	0
6PGD_HUMAN	P52209	PGD	6-phosphogluconate dehydrogenase, decarboxylating	-0.0544113	0.0378863	LASP1_HUMAN	Q14847	LASP1	LIM and SH3 domain protein 1	-0.0134877	0.120763	-0.627229	1	0.762712	0	0	0	0	0	0	0	0	0	0	0	0	0	0	0	0	0	0	0	0	0	0	0	0	0		0	0	0
RL17_HUMAN	P18621	RPL17	60S ribosomal protein L17	0.024658	0.077714	RL36_HUMAN	Q9Y3U8	RPL36	60S ribosomal protein L36	0.0296586	0.208874	-0.627254	0	0.763214	1	1	1	1	1	1	0	1	0	0	0	1	0	0	0	0	0	1	1	0	0	0	0	0	1		1	1	1
RS6_HUMAN	P62753	RPS6	40S ribosomal protein S6	-0.0191649	0.402197	RL8_HUMAN	P62917	RPL8	60S ribosomal protein L8	-0.0189972	0.382812	-0.627333	1	0.763713	1	1	1	1	1	1	0	1	0	0	1	1	0	0	0	0	0	1	0	1	0	0	1	1	1		1	1	1
RS8_HUMAN	P62241	RPS8	40S ribosomal protein S8	0.00455704	0.180359	RS13_HUMAN	P62277	RPS13	40S ribosomal protein S13	-0.0508795	0.201026	-0.627344	1	0.764211	1	1	1	1	1	1	0	1	0	0	1	1	0	0	0	0	0	1	0	1	0	1	1	1	1		1	1	1
CLCA_HUMAN	P09496	CLTA	Clathrin light chain A	-0.0315056	0.00925717	CLCB_HUMAN	P09497	CLTB	Clathrin light chain B	-0.0299362	0.0215371	-0.627349	1	0.764211	0	1	1	1	1	1	1	1	0	0	1	1	0	0	0	0	0	1	0	0	0	0	0	0	1		1	1	1
RL8_HUMAN	P62917	RPL8	60S ribosomal protein L8	-0.0189972	0.382812	RL6_HUMAN	Q02878	RPL6	60S ribosomal protein L6	0.0268556	0.0544512	-0.627383	0	0.764706	1	1	1	1	1	1	0	1	0	0	1	1	0	0	0	1	0	1	0	0	0	1	1	1	1		1	1	1
RL35A_HUMAN	P18077	RPL35A	60S ribosomal protein L35a	-0.0270529	0.107576	ELAP1_HUMAN	Q6UXG2	ELAPOR1	Endosome/lysosome-associated apoptosis and autophagy regulator 1	0.106776	0.00609589	-0.627387	0	0.764706	0	0	0	0	0	0	0	0	0	0	0	0	0	0	0	0	0	0	0	0	0	0	0	0	0		0	0	0
ARPC4_HUMAN	P59998	ARPC4	Actin-related protein 2/3 complex subunit 4	0.00155359	0.265438	ARP2_HUMAN	P61160	ACTR2	Actin-related protein 2	-0.0144326	0.221092	-0.627391	1	0.765199	1	1	1	1	1	1	0	1	0	0	1	0	1	1	1	1	0	1	0	1	0	0	1	1	1		1	1	1
RL17_HUMAN	P18621	RPL17	60S ribosomal protein L17	0.024658	0.077714	RL9_HUMAN	P32969	RPL9	60S ribosomal protein L9	0.0149968	0.370019	-0.627418	0	0.76569	1	1	1	1	1	1	0	1	0	0	0	1	0	0	0	1	0	1	0	0	0	0	0	1	1		1	1	1
HDDC2_HUMAN	Q7Z4H3	HDDC2	5'-deoxynucleotidase HDDC2	-0.0499639	0.133603	SDSL_HUMAN	Q96GA7	SDSL	Serine dehydratase-like	-0.0563273	0.0248293	-0.62747	0	0.76569	0	0	0	0	0	0	0	0	0	0	0	0	0	0	0	0	0	0	0	0	0	0	0	0	0		0	0	0
RS10_HUMAN	P46783	RPS10	40S ribosomal protein S10	-0.0189486	0.0162076	LG3BP_HUMAN	Q08380	LGALS3BP	Galectin-3-binding protein	-0.27484	0.00116196	-0.627474	0	0.76569	0	0	0	0	0	0	0	0	0	0	0	0	0	0	0	0	0	0	0	0	0	0	0	0	0		0	0	0
HS71B_HUMAN	P0DMV9	HSPA1B	Heat shock 70 kDa protein 1B	NA	NA	HSP76_HUMAN	P17066	HSPA6	Heat shock 70 kDa protein 6	NA	NA	-0.627486	1	0.76569	0	1	0	0	0	0	0	0	0	0	0	0	1	1	1	0	0	0	0	0	0	0	0	0	1		1	1	1
RS17_HUMAN	P08708	RPS17	40S ribosomal protein S17	0.0250545	0.0411373	RS20_HUMAN	P60866	RPS20	40S ribosomal protein S20	-0.0278186	0.161052	-0.627498	1	0.76618	1	1	1	1	0	1	0	1	0	0	0	1	1	1	1	0	0	1	0	0	0	0	0	0	1		1	1	1
GMFB_HUMAN	P60983	GMFB	Glia maturation factor beta	-0.0434424	0.296302	RSU1_HUMAN	Q15404	RSU1	Ras suppressor protein 1	-0.0984362	0.0497474	-0.627532	0	0.764583	0	0	0	0	0	0	0	0	0	0	0	0	0	0	0	0	0	0	0	0	0	0	0	0	0		0	0	0
SCAM3_HUMAN	O14828	SCAMP3	Secretory carrier-associated membrane protein 3	0.0358745	0.00774881	ODP2_HUMAN	P10515	DLAT	Dihydrolipoyllysine-residue acetyltransferase component of pyruvate dehydrogenase complex, mitochondrial	0.0624576	0.0221474	-0.627533	0	0.764583	0	0	0	0	0	0	0	0	0	0	0	0	0	0	0	0	0	0	0	0	0	0	0	0	0		0	0	0
CUL4B_HUMAN	Q13620	CUL4B	Cullin-4B	-0.0444027	0.0297148	UBE4A_HUMAN	Q14139	UBE4A	Ubiquitin conjugation factor E4 A	0.0875734	0.0940795	-0.627544	0	0.764583	0	0	0	0	0	0	0	0	0	0	0	0	0	0	0	0	0	0	0	0	0	0	0	0	0		0	0	0
RS20_HUMAN	P60866	RPS20	40S ribosomal protein S20	-0.0278186	0.161052	RS14_HUMAN	P62263	RPS14	40S ribosomal protein S14	0.0328891	0.299279	-0.627545	1	0.763485	1	1	1	1	1	1	0	1	0	0	0	1	1	1	1	1	0	1	0	0	0	0	1	0	1		1	1	1
RL26_HUMAN	P61254	RPL26	60S ribosomal protein L26	0.0178677	0.349974	RL8_HUMAN	P62917	RPL8	60S ribosomal protein L8	-0.0189972	0.382812	-0.62755	0	0.763975	1	1	1	1	1	1	0	1	0	0	0	1	0	0	0	0	0	1	0	0	0	0	1	0	1		1	1	1
GLU2B_HUMAN	P14314	PRKCSH	Glucosidase 2 subunit beta	0.0216139	0.0492176	DNPEP_HUMAN	Q9ULA0	DNPEP	Aspartyl aminopeptidase	-0.053738	0.093304	-0.627554	1	0.763975	0	0	0	0	0	0	0	0	0	0	0	0	0	0	0	0	0	0	0	0	0	0	0	0	0		0	0	0
PSB4_HUMAN	P28070	PSMB4	Proteasome subunit beta type-4	-0.0454165	0.120943	PSB2_HUMAN	P49721	PSMB2	Proteasome subunit beta type-2	-0.0242682	0.236737	-0.627602	1	0.764463	1	1	1	1	1	1	0	1	0	0	1	1	1	1	1	1	0	1	1	1	1	1	1	1	1		1	1	1
AP4A_HUMAN	P50583	NUDT2	Bis(5'-nucleosyl)-tetraphosphatase [asymmetrical]	-0.042084	0.0108132	BID_HUMAN	P55957	BID	BH3-interacting domain death agonist	-0.00594865	0.360364	-0.627621	0	0.764463	0	0	0	0	0	0	0	0	0	0	0	0	0	0	0	0	0	0	0	0	0	0	0	0	0		0	0	0
CAN2_HUMAN	P17655	CAPN2	Calpain-2 catalytic subunit	-0.0621812	0.0450272	NPS3A_HUMAN	Q9UFN0	NIPSNAP3A	Protein NipSnap homolog 3A	0.056912	0.0216921	-0.627669	1	0.764463	0	0	0	0	0	0	0	0	0	0	0	0	0	0	0	0	0	0	0	0	0	0	0	0	0		0	0	0
RS14_HUMAN	P62263	RPS14	40S ribosomal protein S14	0.0328891	0.299279	LG3BP_HUMAN	Q08380	LGALS3BP	Galectin-3-binding protein	-0.27484	0.00116196	-0.627745	0	0.762887	0	0	0	0	0	0	0	0	0	0	0	0	0	0	0	0	0	0	0	0	0	0	0	0	0		0	0	0
OPLA_HUMAN	O14841	OPLAH	5-oxoprolinase	-0.215009	0.257406	THUM3_HUMAN	Q9BV44	THUMPD3	THUMP domain-containing protein 3	-0.0559502	0.0956694	-0.627766	0	0.762887	0	0	0	0	0	0	0	0	0	0	0	0	0	0	0	0	0	0	0	0	0	0	0	0	0		0	0	0
ANXA5_HUMAN	P08758	ANXA5	Annexin A5	-0.029733	0.0436431	GSTO1_HUMAN	P78417	GSTO1	Glutathione S-transferase omega-1	-0.0928169	0.0157061	-0.627785	0	0.762887	0	0	1	0	1	0	0	1	0	0	0	0	0	0	0	0	0	0	0	0	0	0	0	0	1		0	0	1
GRAN_HUMAN	P28676	GCA	Grancalcin	-0.0993822	0.00474279	ARP19_HUMAN	P56211	ARPP19	cAMP-regulated phosphoprotein 19	-0.0185114	0.353317	-0.62783	0	0.762887	0	0	0	0	0	0	0	0	0	0	0	0	0	0	0	0	0	0	0	0	0	0	0	0	0		0	0	1
DRG2_HUMAN	P55039	DRG2	Developmentally-regulated GTP-binding protein 2	-0.0164634	0.117015	NEMO_HUMAN	Q9Y6K9	IKBKG	NF-kappa-B essential modulator	0.000639089	0.365795	-0.627853	0	0.762887	0	0	0	0	0	0	0	0	0	0	0	0	0	0	0	0	0	0	0	0	0	0	0	0	0		0	0	0
ETHE1_HUMAN	O95571	ETHE1	Persulfide dioxygenase ETHE1, mitochondrial	-0.0255347	0.0154919	UBCP1_HUMAN	Q8WVY7	UBLCP1	Ubiquitin-like domain-containing CTD phosphatase 1	-0.0679712	0.196803	-0.627902	0	0.762887	0	0	0	0	0	0	0	0	0	0	0	0	0	0	0	0	0	0	0	0	0	0	0	0	0		0	0	0
CH10_HUMAN	P61604	HSPE1	10 kDa heat shock protein, mitochondrial	0.0191973	0.158782	HDHD5_HUMAN	Q9BXW7	HDHD5	Haloacid dehalogenase-like hydrolase domain-containing 5	0.0071497	0.335206	-0.627923	0	0.762887	0	0	0	0	0	0	0	0	0	0	0	0	0	0	0	0	0	0	0	0	0	0	0	0	0		0	0	0
RL9_HUMAN	P32969	RPL9	60S ribosomal protein L9	0.0149968	0.370019	RL36_HUMAN	Q9Y3U8	RPL36	60S ribosomal protein L36	0.0296586	0.208874	-0.627958	0	0.761807	1	1	1	1	1	1	0	1	0	0	0	1	0	0	0	1	0	1	1	0	0	0	1	0	1		1	1	1
MA2B1_HUMAN	O00754	MAN2B1	Lysosomal alpha-mannosidase	0.0657866	0.123832	NT5D3_HUMAN	Q86UY8	NT5DC3	5'-nucleotidase domain-containing protein 3	-0.0208545	0.345953	-0.627972	0	0.761807	0	0	0	0	0	0	0	0	0	0	0	0	0	0	0	0	0	0	0	0	0	0	0	0	0		0	0	0
RL35A_HUMAN	P18077	RPL35A	60S ribosomal protein L35a	-0.0270529	0.107576	RL12_HUMAN	P30050	RPL12	60S ribosomal protein L12	-0.00571306	0.327591	-0.627973	0	0.762295	1	1	1	1	1	1	0	1	0	0	0	1	0	0	0	1	0	1	0	0	0	0	1	0	1		1	1	1
PDCD5_HUMAN	O14737	PDCD5	Programmed cell death protein 5	0.0412589	0.28424	AK1A1_HUMAN	P14550	AKR1A1	Aldo-keto reductase family 1 member A1	-0.0690205	0.0181431	-0.627977	1	0.762295	0	0	0	0	0	0	0	0	0	0	0	0	0	0	0	0	0	0	0	0	0	0	0	0	0		0	0	0
MCM5_HUMAN	P33992	MCM5	DNA replication licensing factor MCM5	-0.0131214	0.363362	UBE2O_HUMAN	Q9C0C9	UBE2O	(E3-independent) E2 ubiquitin-conjugating enzyme	-0.0789139	0.00340834	-0.62804	0	0.762295	0	0	0	0	0	0	0	0	0	0	0	0	0	0	0	0	0	0	0	0	0	0	0	0	0		0	0	1
TPMT_HUMAN	P51580	TPMT	Thiopurine S-methyltransferase	-0.0870098	0.000770388	HIBCH_HUMAN	Q6NVY1	HIBCH	3-hydroxyisobutyryl-CoA hydrolase, mitochondrial	0.0588469	0.165668	-0.628054	0	0.762295	0	0	0	0	0	0	0	0	0	0	0	0	0	0	0	0	0	0	0	0	0	0	0	0	0		0	0	1
LEGL_HUMAN	Q3ZCW2	LGALSL	Galectin-related protein	-0.0856519	0.155025	PTRD1_HUMAN	Q6GMV3	PTRHD1	Putative peptidyl-tRNA hydrolase PTRHD1	-0.0160514	0.0822107	-0.628057	0	0.762295	0	0	0	0	0	0	0	0	0	0	0	0	0	0	0	0	0	0	0	0	0	0	0	0	0		0	0	0
PSB2_HUMAN	P49721	PSMB2	Proteasome subunit beta type-2	-0.0242682	0.236737	PSA6_HUMAN	P60900	PSMA6	Proteasome subunit alpha type-6	-0.0310299	0.0817294	-0.628092	1	0.761224	1	1	1	1	1	1	0	1	0	0	1	1	1	1	1	0	0	1	1	1	1	0	1	1	1		1	1	1
ASSY_HUMAN	P00966	ASS1	Argininosuccinate synthase	-0.0618953	0.045013	ACOC_HUMAN	P21399	ACO1	Cytoplasmic aconitate hydratase	0.0272561	0.255883	-0.628098	0	0.761224	0	0	0	0	0	0	0	0	0	0	0	0	0	0	0	0	0	0	0	0	0	0	0	0	0		0	0	1
RIR2B_HUMAN	Q7LG56	RRM2B	Ribonucleoside-diphosphate reductase subunit M2 B	0.0248586	0.198864	DCPS_HUMAN	Q96C86	DCPS	m7GpppX diphosphatase	-0.0119757	0.360539	-0.628113	0	0.759674	0	0	0	0	0	0	0	0	0	0	0	0	0	0	0	0	0	0	0	0	0	0	0	0	0		0	0	0
GLYC_HUMAN	P34896	SHMT1	Serine hydroxymethyltransferase, cytosolic	-0.0454643	0.0274134	RD23A_HUMAN	P54725	RAD23A	UV excision repair protein RAD23 homolog A	-0.0170817	0.0288363	-0.628115	1	0.759674	0	0	0	0	0	0	0	0	0	0	0	0	0	0	0	0	0	0	0	0	0	0	0	0	0		0	0	0
SF3B1_HUMAN	O75533	SF3B1	Splicing factor 3B subunit 1	0.0722845	0.00290282	SPTB2_HUMAN	Q01082	SPTBN1	Spectrin beta chain, non-erythrocytic 1	-0.00143575	0.240678	-0.628157	0	0.759674	0	0	0	0	0	0	0	0	0	0	0	0	0	0	0	0	0	0	0	0	0	0	0	0	0		0	0	0
NQO1_HUMAN	P15559	NQO1	NAD(P)H dehydrogenase [quinone] 1	-0.0377466	0.0664761	TAGL_HUMAN	Q01995	TAGLN	Transgelin	-0.0576312	0.0126203	-0.628161	1	0.759674	0	0	0	0	0	0	0	0	0	0	0	0	0	0	0	0	0	0	0	0	0	0	0	0	0		0	0	0
RL21_HUMAN	P46778	RPL21	60S ribosomal protein L21	0.0402242	0.156093	RL34_HUMAN	P49207	RPL34	60S ribosomal protein L34	0.0262566	0.339603	-0.628174	0	0.760163	1	1	1	1	1	1	0	1	0	0	0	1	0	0	0	1	0	1	0	0	0	0	1	0	1		1	1	1
2A5D_HUMAN	Q14738	PPP2R5D	Serine/threonine-protein phosphatase 2A 56 kDa regulatory subunit delta isoform	-0.0141032	0.389202	NFS1_HUMAN	Q9Y697	NFS1	Cysteine desulfurase, mitochondrial	0.0890304	0.0262673	-0.628192	0	0.760163	0	0	0	0	0	0	0	0	0	0	0	0	0	0	0	0	0	0	0	0	0	0	0	0	0		0	0	0
NEO1_HUMAN	Q92859	NEO1	Neogenin	0.125862	0.00373388	VATH_HUMAN	Q9UI12	ATP6V1H	V-type proton ATPase subunit H	0.0122705	0.111759	-0.628193	0	0.760163	0	0	0	0	0	0	0	0	0	0	0	0	0	0	0	0	0	0	0	0	0	0	0	0	0		0	0	0
RL12_HUMAN	P30050	RPL12	60S ribosomal protein L12	-0.00571306	0.327591	RL14_HUMAN	P50914	RPL14	60S ribosomal protein L14	-0.0425932	0.306353	-0.628206	0	0.760649	1	1	1	1	1	1	0	1	0	0	0	1	0	0	0	1	0	1	0	1	0	0	1	1	1		1	1	1
RLA0_HUMAN	P05388	RPLP0	60S acidic ribosomal protein P0	0.000195473	0.398607	RL15_HUMAN	P61313	RPL15	60S ribosomal protein L15	0.00642303	0.250203	-0.628208	1	0.761134	1	1	1	1	1	1	0	1	0	0	0	1	0	0	0	1	1	1	1	1	0	0	1	0	1		1	1	1
PSA4_HUMAN	P25789	PSMA4	Proteasome subunit alpha type-4	-0.0431259	0.0314948	PSB2_HUMAN	P49721	PSMB2	Proteasome subunit beta type-2	-0.0242682	0.236737	-0.628259	1	0.761616	1	1	1	1	1	1	0	1	0	0	1	1	1	1	1	1	0	1	1	1	1	0	1	1	1		1	1	1
AATM_HUMAN	P00505	GOT2	Aspartate aminotransferase, mitochondrial	0.069788	0.00626924	GLOD4_HUMAN	Q9HC38	GLOD4	Glyoxalase domain-containing protein 4	-0.0764998	0.0374494	-0.628281	0	0.761616	0	0	0	0	0	0	0	0	0	0	0	0	0	0	0	0	0	1	0	0	0	0	0	0	1		0	0	0
IST1_HUMAN	P53990	IST1	IST1 homolog	-0.0197707	0.0107959	DCPS_HUMAN	Q96C86	DCPS	m7GpppX diphosphatase	-0.0119757	0.360539	-0.628291	0	0.761616	0	0	0	0	0	0	0	0	0	0	0	0	0	0	0	0	0	0	0	0	0	0	0	0	0		1	0	0
PP1RB_HUMAN	O60927	PPP1R11	E3 ubiquitin-protein ligase PPP1R11	-0.082976	0.264768	GLSK_HUMAN	O94925	GLS	Glutaminase kidney isoform, mitochondrial	0.103713	0.00504149	-0.628299	0	0.761616	0	0	0	0	0	0	0	0	0	0	0	0	0	0	0	0	0	0	0	0	0	0	0	0	0		0	0	0
RL17_HUMAN	P18621	RPL17	60S ribosomal protein L17	0.024658	0.077714	RL27_HUMAN	P61353	RPL27	60S ribosomal protein L27	0.0325022	0.140146	-0.628346	1	0.762097	1	1	1	1	1	1	0	0	0	0	0	1	1	1	1	1	0	1	0	0	0	0	0	0	1		1	1	1
CLIC1_HUMAN	O00299	CLIC1	Chloride intracellular channel protein 1	-0.0708349	0.00504149	PCKGM_HUMAN	Q16822	PCK2	Phosphoenolpyruvate carboxykinase [GTP], mitochondrial	0.0184314	0.315349	-0.628362	0	0.762097	0	0	0	0	0	0	0	0	0	0	0	0	0	0	0	0	0	0	0	0	0	0	0	0	0		1	0	1
RL10_HUMAN	P27635	RPL10	60S ribosomal protein L10	0.0343245	0.11103	RL34_HUMAN	P49207	RPL34	60S ribosomal protein L34	0.0262566	0.339603	-0.628387	1	0.761044	1	1	1	1	0	1	0	0	0	0	0	0	0	0	0	0	0	1	0	0	0	0	0	0	1		1	1	1
VATE1_HUMAN	P36543	ATP6V1E1	V-type proton ATPase subunit E 1	-0.0356277	0.0744832	CACO2_HUMAN	Q13137	CALCOCO2	Calcium-binding and coiled-coil domain-containing protein 2	-0.167813	0.0507339	-0.628405	0	0.761044	0	0	0	0	0	0	0	0	0	0	0	0	0	0	0	0	0	0	0	0	0	0	0	0	0		0	0	0
PSA5_HUMAN	P28066	PSMA5	Proteasome subunit alpha type-5	-0.0730573	0.0171913	PSB7_HUMAN	Q99436	PSMB7	Proteasome subunit beta type-7	-0.0257441	0.255446	-0.628476	1	0.76	1	1	1	1	1	1	0	1	0	0	1	1	1	1	1	1	0	1	1	1	1	1	1	1	1		1	1	1
RL14_HUMAN	P50914	RPL14	60S ribosomal protein L14	-0.0425932	0.306353	RL8_HUMAN	P62917	RPL8	60S ribosomal protein L8	-0.0189972	0.382812	-0.628488	0	0.760479	1	1	1	1	1	1	0	1	0	0	0	1	0	0	0	0	0	1	0	1	0	0	1	1	1		1	1	1
RS13_HUMAN	P62277	RPS13	40S ribosomal protein S13	-0.0508795	0.201026	LG3BP_HUMAN	Q08380	LGALS3BP	Galectin-3-binding protein	-0.27484	0.00116196	-0.628523	0	0.760479	0	0	0	0	0	0	0	0	0	0	0	0	0	0	0	0	0	0	0	0	0	0	0	0	0		0	0	0
ACOC_HUMAN	P21399	ACO1	Cytoplasmic aconitate hydratase	0.0272561	0.255883	NEUL_HUMAN	Q9BYT8	NLN	Neurolysin, mitochondrial	-0.015969	0.156878	-0.628525	1	0.760479	0	0	0	0	0	0	0	0	0	0	0	0	0	0	0	1	0	0	0	0	0	0	0	0	1		0	0	0
PSMG3_HUMAN	Q9BT73	PSMG3	Proteasome assembly chaperone 3	-0.140347	0.0359732	THUM3_HUMAN	Q9BV44	THUMPD3	THUMP domain-containing protein 3	-0.0559502	0.0956694	-0.628546	0	0.760479	0	0	0	0	0	0	0	0	0	0	0	0	0	0	0	0	0	0	0	0	0	0	0	0	0		0	0	0
HDAC6_HUMAN	Q9UBN7	HDAC6	Histone deacetylase 6	0.131297	0.23619	VATH_HUMAN	Q9UI12	ATP6V1H	V-type proton ATPase subunit H	0.0122705	0.111759	-0.628549	0	0.760479	0	0	0	0	0	0	0	0	0	0	0	0	0	0	0	0	0	0	0	0	0	0	0	0	0		0	0	0
RL12_HUMAN	P30050	RPL12	60S ribosomal protein L12	-0.00571306	0.327591	RL9_HUMAN	P32969	RPL9	60S ribosomal protein L9	0.0149968	0.370019	-0.628557	0	0.760956	1	1	1	1	1	1	0	1	0	0	0	1	0	0	0	1	0	1	0	0	0	0	1	1	1		1	1	1
RS15A_HUMAN	P62244	RPS15A	40S ribosomal protein S15a	0.0827403	0.00626924	RS14_HUMAN	P62263	RPS14	40S ribosomal protein S14	0.0328891	0.299279	-0.628619	1	0.759921	1	1	1	1	1	1	0	1	0	0	0	1	1	1	1	1	0	1	0	0	0	0	1	1	1		1	1	1
RL15_HUMAN	P61313	RPL15	60S ribosomal protein L15	0.00642303	0.250203	RL36_HUMAN	Q9Y3U8	RPL36	60S ribosomal protein L36	0.0296586	0.208874	-0.628627	0	0.760396	1	1	1	1	1	1	0	1	0	0	1	1	0	0	0	1	0	1	1	0	0	0	1	0	1		1	1	1
OPLA_HUMAN	O14841	OPLAH	5-oxoprolinase	-0.215009	0.257406	DDI2_HUMAN	Q5TDH0	DDI2	Protein DDI1 homolog 2	0.00908151	0.128969	-0.628661	0	0.758893	0	0	0	0	0	0	0	0	0	0	0	0	0	0	0	0	0	0	0	0	0	0	0	0	0		0	0	0
PSA7_HUMAN	O14818	PSMA7	Proteasome subunit alpha type-7	-0.046785	0.0571832	PSB1_HUMAN	P20618	PSMB1	Proteasome subunit beta type-1	-0.00525188	0.292419	-0.628692	1	0.757874	1	1	1	1	1	1	0	1	0	0	1	1	1	1	1	1	0	1	1	1	1	0	1	1	1		1	1	1
1433T_HUMAN	P27348	YWHAQ	14-3-3 protein theta	-0.023189	0.150433	1433G_HUMAN	P61981	YWHAG	14-3-3 protein gamma	0.00885283	0.248763	-0.628697	1	0.756863	1	1	1	1	1	0	0	1	0	0	1	1	1	1	1	1	0	1	1	0	0	0	0	0	1		1	1	1
CHM1B_HUMAN	Q7LBR1	CHMP1B	Charged multivesicular body protein 1b	0.0676847	0.00679862	FAH2A_HUMAN	Q96GK7	FAHD2A	Fumarylacetoacetate hydrolase domain-containing protein 2A	-0.00969984	0.284259	-0.628726	0	0.756863	0	0	0	0	0	0	0	0	0	0	0	0	0	0	0	0	0	0	0	0	0	0	0	0	0		0	0	0
RL13A_HUMAN	P40429	RPL13A	60S ribosomal protein L13a	0.0295328	0.0751699	RL21_HUMAN	P46778	RPL21	60S ribosomal protein L21	0.0402242	0.156093	-0.628762	0	0.757339	1	1	1	1	1	1	0	1	0	0	0	1	0	0	0	1	0	1	0	0	0	0	1	0	1		1	1	1
CALU_HUMAN	O43852	CALU	Calumenin	0.0529751	0.0424107	CUL1_HUMAN	Q13616	CUL1	Cullin-1	-0.0472228	0.0831148	-0.628764	0	0.757339	0	0	0	0	0	0	0	0	0	0	0	0	0	0	0	0	0	0	0	0	0	0	0	0	0		0	0	0
PIR_HUMAN	O00625	PIR	Pirin	-0.0236544	0.0977508	RABP1_HUMAN	P29762	CRABP1	Cellular retinoic acid-binding protein 1	-0.105917	0.0402294	-0.628771	0	0.757339	0	0	0	0	0	0	0	0	0	0	0	0	0	0	0	0	0	0	0	0	0	0	0	0	0		0	0	0
ARP19_HUMAN	P56211	ARPP19	cAMP-regulated phosphoprotein 19	-0.0185114	0.353317	UBCP1_HUMAN	Q8WVY7	UBLCP1	Ubiquitin-like domain-containing CTD phosphatase 1	-0.0679712	0.196803	-0.628778	0	0.757339	0	0	0	0	0	0	0	0	0	0	0	0	0	0	0	0	0	0	0	0	0	0	0	0	0		0	0	0
LKHA4_HUMAN	P09960	LTA4H	Leukotriene A-4 hydrolase	0.0119424	0.272264	HCDH_HUMAN	Q16836	HADH	Hydroxyacyl-coenzyme A dehydrogenase, mitochondrial	0.0425731	0.0185327	-0.62879	1	0.757339	0	0	0	0	0	0	0	0	0	0	0	0	0	0	0	0	0	0	0	0	0	0	0	0	0		1	0	1
NRDC_HUMAN	O43847	NRDC	Nardilysin	-0.0221176	0.19333	HPBP1_HUMAN	Q9NZL4	HSPBP1	Hsp70-binding protein 1	0.0320318	0.396008	-0.628824	0	0.757339	0	0	0	0	0	0	0	0	0	0	0	0	0	0	0	0	0	0	0	0	0	0	0	0	0		0	0	0
AGM1_HUMAN	O95394	PGM3	Phosphoacetylglucosamine mutase	-0.0381925	0.174552	PGAM1_HUMAN	P18669	PGAM1	Phosphoglycerate mutase 1	-0.107461	0.00503209	-0.628841	1	0.757339	0	0	0	0	0	0	0	0	0	0	0	0	0	0	0	0	0	0	0	0	0	0	0	0	0		0	0	0
ADHX_HUMAN	P11766	ADH5	Alcohol dehydrogenase class-3	-0.0428286	0.068502	HDDC2_HUMAN	Q7Z4H3	HDDC2	5'-deoxynucleotidase HDDC2	-0.0499639	0.133603	-0.628841	0	0.757339	0	0	0	0	0	0	0	0	0	0	0	0	0	0	0	0	0	0	0	0	0	0	0	0	0		0	0	0
GGCT_HUMAN	O75223	GGCT	Gamma-glutamylcyclotransferase	-0.0376286	0.180785	G6PI_HUMAN	P06744	GPI	Glucose-6-phosphate isomerase	-0.0343994	0.1526	-0.628854	1	0.757339	0	0	0	0	0	0	0	0	0	0	0	0	0	0	0	0	0	0	0	0	0	0	0	0	0		0	0	1
ARPC2_HUMAN	O15144	ARPC2	Actin-related protein 2/3 complex subunit 2	-0.015772	0.321923	ARP2_HUMAN	P61160	ACTR2	Actin-related protein 2	-0.0144326	0.221092	-0.628862	1	0.757812	1	1	1	1	1	1	0	1	0	0	1	1	1	1	1	1	0	1	0	0	0	0	1	1	1		1	1	1
VPS4B_HUMAN	O75351	VPS4B	Vacuolar protein sorting-associated protein 4B	-0.0127024	0.371562	HCDH_HUMAN	Q16836	HADH	Hydroxyacyl-coenzyme A dehydrogenase, mitochondrial	0.0425731	0.0185327	-0.628866	0	0.757812	0	0	0	0	0	0	0	0	0	0	0	0	0	0	0	0	0	0	0	0	0	0	0	0	0		0	1	0
MMSA_HUMAN	Q02252	ALDH6A1	Methylmalonate-semialdehyde dehydrogenase [acylating], mitochondrial	0.0929646	0.0056359	MYG1_HUMAN	Q9HB07	MYG1	MYG1 exonuclease	-0.0701402	0.0121454	-0.628871	0	0.757812	0	0	0	0	0	0	0	0	0	0	0	0	0	0	0	0	0	0	0	0	0	0	0	0	0		0	0	0
PLCG1_HUMAN	P19174	PLCG1	1-phosphatidylinositol 4,5-bisphosphate phosphodiesterase gamma-1	-0.0913923	0.00116379	UBR7_HUMAN	Q8N806	UBR7	Putative E3 ubiquitin-protein ligase UBR7	0.0534688	0.27672	-0.628942	1	0.757812	0	0	1	0	1	0	0	1	1	0	0	0	0	0	0	0	0	0	0	0	0	0	0	0	1		0	0	1
WDR61_HUMAN	Q9GZS3	WDR61	WD repeat-containing protein 61	-0.0146925	0.307263	5NT3A_HUMAN	Q9H0P0	NT5C3A	Cytosolic 5'-nucleotidase 3A	-0.260025	0.000425361	-0.62895	0	0.757812	0	0	0	0	0	0	0	0	0	0	0	0	0	0	0	0	0	0	0	0	0	0	0	0	0		0	0	0
TALDO_HUMAN	P37837	TALDO1	Transaldolase	-0.0371568	0.0432653	CHRD1_HUMAN	Q9UHD1	CHORDC1	Cysteine and histidine-rich domain-containing protein 1	0.0814415	0.0265804	-0.628979	1	0.757812	0	0	0	0	1	0	0	0	0	0	0	1	0	1	0	0	0	0	0	0	0	0	0	0	1		0	0	0
RS10_HUMAN	P46783	RPS10	40S ribosomal protein S10	-0.0189486	0.0162076	RS20_HUMAN	P60866	RPS20	40S ribosomal protein S20	-0.0278186	0.161052	-0.628981	1	0.758285	1	1	1	1	1	1	0	1	0	0	0	1	1	1	1	1	0	1	0	1	0	0	1	0	1		1	1	1
UBE4A_HUMAN	Q14139	UBE4A	Ubiquitin conjugation factor E4 A	0.0875734	0.0940795	DDI2_HUMAN	Q5TDH0	DDI2	Protein DDI1 homolog 2	0.00908151	0.128969	-0.628992	0	0.756809	0	0	0	0	0	0	0	0	0	0	0	0	0	0	0	0	0	0	0	0	0	0	0	0	0		0	0	0
GSTM3_HUMAN	P21266	GSTM3	Glutathione S-transferase Mu 3	-0.0953	0.0217038	ECI1_HUMAN	P42126	ECI1	Enoyl-CoA delta isomerase 1, mitochondrial	0.0766577	0.0337235	-0.629007	0	0.75534	0	0	0	0	0	0	0	0	0	0	0	0	0	0	0	0	0	0	0	0	0	0	0	0	0		0	0	0
EIF3G_HUMAN	O75821	EIF3G	Eukaryotic translation initiation factor 3 subunit G	0.0172964	0.0185096	EIF3I_HUMAN	Q13347	EIF3I	Eukaryotic translation initiation factor 3 subunit I	0.00426433	0.239096	-0.629054	0	0.755814	1	1	1	1	1	1	1	1	0	1	1	1	1	1	1	1	0	1	1	1	1	1	1	1	1		1	1	1
PRDX5_HUMAN	P30044	PRDX5	Peroxiredoxin-5, mitochondrial	-0.0142286	0.210477	NUDC2_HUMAN	Q8WVJ2	NUDCD2	NudC domain-containing protein 2	-0.0980801	0.00551931	-0.629136	0	0.754352	0	0	0	0	0	0	0	0	0	0	0	0	0	0	0	0	0	0	0	0	0	0	0	0	0		0	0	0
GNAI2_HUMAN	P04899	GNAI2	Guanine nucleotide-binding protein G(i) subunit alpha-2	0.0294738	0.0674897	AT1A1_HUMAN	P05023	ATP1A1	Sodium/potassium-transporting ATPase subunit alpha-1	-0.00833715	0.37885	-0.629145	0	0.754352	0	0	0	0	0	0	0	0	0	0	0	0	0	0	0	0	0	0	0	0	0	0	0	0	0		0	0	0
RL19_HUMAN	P84098	RPL19	60S ribosomal protein L19	-0.047235	0.0335928	RL18_HUMAN	Q07020	RPL18	60S ribosomal protein L18	-0.00137376	0.270642	-0.629165	1	0.754826	1	1	1	1	1	1	0	1	0	0	0	1	0	0	0	0	0	1	0	0	0	0	1	1	1		1	1	1
RL6_HUMAN	Q02878	RPL6	60S ribosomal protein L6	0.0268556	0.0544512	RL36_HUMAN	Q9Y3U8	RPL36	60S ribosomal protein L36	0.0296586	0.208874	-0.629214	0	0.753846	1	1	1	1	1	1	0	1	0	0	0	1	0	0	0	1	0	1	1	0	0	0	1	1	1		1	1	1
RS9_HUMAN	P46781	RPS9	40S ribosomal protein S9	-0.0116167	0.316409	RS15_HUMAN	P62841	RPS15	40S ribosomal protein S15	-0.0125687	0.13302	-0.629231	0	0.754319	1	1	1	1	1	1	0	1	0	0	0	1	1	1	1	1	0	1	1	0	0	0	1	0	1		1	1	1
BID_HUMAN	P55957	BID	BH3-interacting domain death agonist	-0.00594865	0.360364	CZIB_HUMAN	Q9NWV4	CZIB	CXXC motif containing zinc binding protein	-0.0652118	0.124276	-0.629233	0	0.754319	0	0	0	0	0	0	0	0	0	0	0	0	0	0	0	0	0	0	0	0	0	0	0	0	0		0	0	0
G6PI_HUMAN	P06744	GPI	Glucose-6-phosphate isomerase	-0.0343994	0.1526	MDHM_HUMAN	P40926	MDH2	Malate dehydrogenase, mitochondrial	0.0574569	0.0217544	-0.629315	1	0.75	0	0	0	0	0	0	0	0	0	0	0	0	0	0	0	0	0	1	0	0	0	0	0	0	1		1	1	1
ACSL1_HUMAN	P33121	ACSL1	Long-chain-fatty-acid--CoA ligase 1	-0.0878952	0.00266663	RL24_HUMAN	P83731	RPL24	60S ribosomal protein L24	0.025243	0.350528	-0.629354	0	0.748571	0	0	0	0	0	0	0	0	0	0	0	0	0	0	0	0	0	0	0	0	0	0	0	0	0		0	0	0
RL15_HUMAN	P61313	RPL15	60S ribosomal protein L15	0.00642303	0.250203	RL8_HUMAN	P62917	RPL8	60S ribosomal protein L8	-0.0189972	0.382812	-0.629365	0	0.749049	1	1	1	1	1	1	0	1	0	0	1	1	0	0	0	1	0	1	0	0	0	1	1	1	1		1	1	1
MCM7_HUMAN	P33993	MCM7	DNA replication licensing factor MCM7	-0.0397049	0.00621094	MCM2_HUMAN	P49736	MCM2	DNA replication licensing factor MCM2	-0.0293404	0.0594376	-0.629384	1	0.749526	1	1	1	1	1	1	1	1	0	0	1	0	1	1	1	1	0	1	1	1	0	1	1	1	1		1	1	1
CLIC3_HUMAN	O95833	CLIC3	Chloride intracellular channel protein 3	-0.0154438	0.244811	KCY_HUMAN	P30085	CMPK1	UMP-CMP kinase	-0.0567489	0.221877	-0.629387	1	0.749526	0	0	0	0	0	0	0	0	0	0	0	0	0	0	0	0	0	0	0	0	0	0	0	0	0		0	0	0
AL4A1_HUMAN	P30038	ALDH4A1	Delta-1-pyrroline-5-carboxylate dehydrogenase, mitochondrial	0.0608416	0.0168271	NT5D1_HUMAN	Q5TFE4	NT5DC1	5'-nucleotidase domain-containing protein 1	-0.0388822	0.0277607	-0.629438	0	0.749526	0	0	0	0	0	0	0	0	0	0	0	0	0	0	0	0	0	0	0	0	0	0	0	0	0		0	0	0
SYEP_HUMAN	P07814	EPRS1	Bifunctional glutamate/proline--tRNA ligase	-0.0105298	0.361405	SYLC_HUMAN	Q9P2J5	LARS1	Leucine--tRNA ligase, cytoplasmic	-0.0387627	0.0253987	-0.629452	1	0.75	1	1	1	1	1	1	0	0	0	0	1	1	1	1	1	0	0	1	1	1	1	0	1	1	1		1	1	1
RL21_HUMAN	P46778	RPL21	60S ribosomal protein L21	0.0402242	0.156093	ELAP1_HUMAN	Q6UXG2	ELAPOR1	Endosome/lysosome-associated apoptosis and autophagy regulator 1	0.106776	0.00609589	-0.629454	0	0.75	0	0	0	0	0	0	0	0	0	0	0	0	0	0	0	0	0	0	0	0	0	0	0	0	0		0	0	0
AGAL_HUMAN	P06280	GLA	Alpha-galactosidase A	0.0509647	0.00893965	KIME_HUMAN	Q03426	MVK	Mevalonate kinase	-0.0903504	0.028625	-0.629461	0	0.75	0	0	0	0	0	0	0	0	0	0	0	0	0	0	0	0	0	0	0	0	0	0	0	0	0		0	0	0
BAP31_HUMAN	P51572	BCAP31	B-cell receptor-associated protein 31	0.0869836	0.0132459	RL32_HUMAN	P62910	RPL32	60S ribosomal protein L32	0.0386742	0.0951727	-0.629497	0	0.75	0	0	0	0	0	0	0	0	0	0	0	0	0	0	0	0	0	0	0	0	0	0	0	0	0		0	0	0
RPB1_HUMAN	P24928	POLR2A	DNA-directed RNA polymerase II subunit RPB1	0.0387007	0.0691992	RPB2_HUMAN	P30876	POLR2B	DNA-directed RNA polymerase II subunit RPB2	0.0483619	0.0215371	-0.629529	0	0.750473	1	1	1	0	1	1	0	1	0	0	1	1	1	1	1	0	0	1	0	0	0	0	1	1	1		1	0	0
PSA3_HUMAN	P25788	PSMA3	Proteasome subunit alpha type-3	0.0319454	0.142778	PSB3_HUMAN	P49720	PSMB3	Proteasome subunit beta type-3	-0.0380703	0.125422	-0.629543	1	0.750943	1	1	1	1	1	1	0	1	0	0	1	1	1	1	1	0	0	1	1	1	1	0	0	1	1		1	1	1
GAL3A_HUMAN	P0DPI2	GATD3A	Glutamine amidotransferase-like class 1 domain-containing protein 3A, mitochondrial	NA	NA	FAHD1_HUMAN	Q6P587	FAHD1	Acylpyruvase FAHD1, mitochondrial	0.0176141	0.0173865	-0.629595	0	0.750943	0	0	0	0	0	0	0	0	0	0	0	0	0	0	0	0	0	0	0	0	0	0	0	0	0		0	0	1
PDIA3_HUMAN	P30101	PDIA3	Protein disulfide-isomerase A3	0.0326934	0.121767	TXND5_HUMAN	Q8NBS9	TXNDC5	Thioredoxin domain-containing protein 5	-0.013455	0.244778	-0.629613	1	0.750943	0	0	0	0	0	0	0	0	0	0	0	1	0	0	0	0	0	0	0	0	0	0	0	0	1		1	1	1
LDHA_HUMAN	P00338	LDHA	L-lactate dehydrogenase A chain	-0.0709318	0.0378874	ADHX_HUMAN	P11766	ADH5	Alcohol dehydrogenase class-3	-0.0428286	0.068502	-0.62963	1	0.750943	0	0	0	0	0	0	0	0	0	0	0	0	0	0	0	0	0	0	0	0	0	0	0	0	0		1	1	0
WDR4_HUMAN	P57081	WDR4	tRNA (guanine-N(7)-)-methyltransferase non-catalytic subunit WDR4	0.100214	0.0546346	CORO7_HUMAN	P57737	CORO7	Coronin-7	-0.0905575	0.0101232	-0.62965	0	0.750943	0	0	0	0	0	0	0	0	0	0	0	0	0	0	0	0	0	0	0	0	0	0	0	0	0		0	0	0
CLUS_HUMAN	P10909	CLU	Clusterin	0.119372	0.014762	LG3BP_HUMAN	Q08380	LGALS3BP	Galectin-3-binding protein	-0.27484	0.00116196	-0.629686	0	0.749529	0	0	0	0	0	0	0	0	0	0	0	0	0	0	0	0	0	0	0	0	0	0	0	0	0		1	0	1
1433B_HUMAN	P31946	YWHAB	14-3-3 protein beta/alpha	-0.0325516	0.0366337	1433Z_HUMAN	P63104	YWHAZ	14-3-3 protein zeta/delta	-0.0396238	0.138955	-0.629775	1	0.748593	1	1	1	1	1	0	0	1	0	0	1	1	1	1	1	1	0	1	1	0	0	0	1	0	1		1	1	1
GGCT_HUMAN	O75223	GGCT	Gamma-glutamylcyclotransferase	-0.0376286	0.180785	ADX_HUMAN	P10109	FDX1	Adrenodoxin, mitochondrial	0.0214762	0.111964	-0.629806	0	0.747191	0	0	0	0	0	0	0	0	0	0	0	0	0	0	0	0	0	0	0	0	0	0	0	0	0		0	0	0
SCAM3_HUMAN	O14828	SCAMP3	Secretory carrier-associated membrane protein 3	0.0358745	0.00774881	BAP31_HUMAN	P51572	BCAP31	B-cell receptor-associated protein 31	0.0869836	0.0132459	-0.629812	0	0.747191	0	0	1	0	1	0	0	1	0	0	0	1	0	0	0	0	0	0	0	0	0	0	1	0	1		1	0	1
CSN6_HUMAN	Q7L5N1	COPS6	COP9 signalosome complex subunit 6	-0.00762258	0.261677	CSN4_HUMAN	Q9BT78	COPS4	COP9 signalosome complex subunit 4	-0.0432883	0.147612	-0.629835	0	0.746269	1	1	1	1	1	1	1	1	0	0	1	1	1	1	1	0	1	1	1	1	1	1	1	1	1		1	1	1
2ABA_HUMAN	P63151	PPP2R2A	Serine/threonine-protein phosphatase 2A 55 kDa regulatory subunit B alpha isoform	-0.0585455	0.0456349	TTL12_HUMAN	Q14166	TTLL12	Tubulin--tyrosine ligase-like protein 12	0.01925	0.189313	-0.629859	1	0.746269	0	0	0	0	0	0	0	0	0	0	0	0	0	0	0	0	0	0	0	0	0	0	0	0	0		0	0	0
DCMC_HUMAN	O95822	MLYCD	Malonyl-CoA decarboxylase, mitochondrial	0.123549	0.00253689	RNZ2_HUMAN	Q9BQ52	ELAC2	Zinc phosphodiesterase ELAC protein 2	0.0133147	0.02475	-0.629867	1	0.746269	0	0	0	0	0	0	0	0	0	0	0	0	0	0	0	0	0	0	0	0	0	0	0	0	0		0	0	1
PLAK_HUMAN	P14923	JUP	Junction plakoglobin	0.0222767	0.077069	P5CR2_HUMAN	Q96C36	PYCR2	Pyrroline-5-carboxylate reductase 2	0.0522388	0.00120063	-0.629961	0	0.744879	0	0	0	0	0	0	0	0	0	0	0	0	0	0	0	0	0	0	0	0	0	0	0	0	0		0	0	0
LDHA_HUMAN	P00338	LDHA	L-lactate dehydrogenase A chain	-0.0709318	0.0378874	GSTM3_HUMAN	P21266	GSTM3	Glutathione S-transferase Mu 3	-0.0953	0.0217038	-0.629974	1	0.744879	0	0	0	0	0	0	0	0	0	0	0	0	0	0	0	0	0	0	0	0	0	0	0	0	0		0	0	0
PGK1_HUMAN	P00558	PGK1	Phosphoglycerate kinase 1	-0.0640379	0.0292837	SBP1_HUMAN	Q13228	SELENBP1	Methanethiol oxidase	-0.0555031	0.0707919	-0.629987	0	0.744879	0	0	0	0	0	0	0	0	0	0	0	0	0	0	0	0	0	0	0	0	0	0	0	0	0		0	0	0
RL32_HUMAN	P62910	RPL32	60S ribosomal protein L32	0.0386742	0.0951727	RL8_HUMAN	P62917	RPL8	60S ribosomal protein L8	-0.0189972	0.382812	-0.630062	1	0.74122	1	1	1	1	1	1	0	1	0	0	0	1	0	0	0	0	0	1	1	0	0	0	1	1	1		1	1	1
SNG2_HUMAN	O43760	SYNGR2	Synaptogyrin-2	0.0722026	0.0566901	RL32_HUMAN	P62910	RPL32	60S ribosomal protein L32	0.0386742	0.0951727	-0.630073	0	0.74122	0	0	0	0	0	0	0	0	0	0	0	0	0	0	0	0	0	0	0	0	0	0	0	0	0		1	0	0
RS9_HUMAN	P46781	RPS9	40S ribosomal protein S9	-0.0116167	0.316409	RS20_HUMAN	P60866	RPS20	40S ribosomal protein S20	-0.0278186	0.161052	-0.630111	1	0.738971	1	1	1	1	1	1	0	1	0	0	0	1	1	1	1	1	0	1	0	0	0	0	1	0	1		1	1	1
RL27A_HUMAN	P46776	RPL27A	60S ribosomal protein L27a	0.0178398	0.234842	ELAP1_HUMAN	Q6UXG2	ELAPOR1	Endosome/lysosome-associated apoptosis and autophagy regulator 1	0.106776	0.00609589	-0.630114	0	0.738971	0	0	0	0	0	0	0	0	0	0	0	0	0	0	0	0	0	0	0	0	0	0	0	0	0		0	0	0
PSA1_HUMAN	P25786	PSMA1	Proteasome subunit alpha type-1	-0.0245821	0.0907471	PSB5_HUMAN	P28074	PSMB5	Proteasome subunit beta type-5	-0.00928161	0.273491	-0.630152	1	0.738095	1	1	1	1	1	1	1	1	0	0	1	1	1	1	1	1	0	1	1	1	1	1	1	1	1		1	1	1
GRAN_HUMAN	P28676	GCA	Grancalcin	-0.0993822	0.00474279	RAB5B_HUMAN	P61020	RAB5B	Ras-related protein Rab-5B	0.0436577	0.0865446	-0.63016	0	0.738095	0	0	0	0	0	0	0	0	0	0	0	0	0	0	0	0	0	0	0	0	0	0	0	0	0		0	0	0
ADIRF_HUMAN	Q15847	ADIRF	Adipogenesis regulatory factor	-0.208248	0.039277	QSPP_HUMAN	Q5T6V5	C9orf64	Queuosine salvage protein	-0.0820755	0.026789	-0.630205	0	0.738095	0	0	0	0	0	0	0	0	0	0	0	0	0	0	0	0	0	0	0	0	0	0	0	0	0		0	0	0
RSU1_HUMAN	Q15404	RSU1	Ras suppressor protein 1	-0.0984362	0.0497474	SRXN1_HUMAN	Q9BYN0	SRXN1	Sulfiredoxin-1	-0.0312675	0.187409	-0.630221	0	0.736746	0	0	0	0	0	0	0	0	0	0	0	0	0	0	0	0	0	0	0	0	0	0	0	0	0		0	0	0
NUP37_HUMAN	Q8NFH4	NUP37	Nucleoporin Nup37	-0.0399674	0.213335	5NT3A_HUMAN	Q9H0P0	NT5C3A	Cytosolic 5'-nucleotidase 3A	-0.260025	0.000425361	-0.630222	0	0.736746	0	0	0	0	0	0	0	0	0	0	0	0	0	0	0	0	0	0	0	0	0	0	0	0	0		0	0	0
MCM7_HUMAN	P33993	MCM7	DNA replication licensing factor MCM7	-0.0397049	0.00621094	MCM6_HUMAN	Q14566	MCM6	DNA replication licensing factor MCM6	-0.0136151	0.0285801	-0.630253	0	0.737226	1	1	1	1	1	1	1	1	0	0	1	1	1	1	1	1	0	1	0	0	0	0	1	1	1		1	1	1
ARP19_HUMAN	P56211	ARPP19	cAMP-regulated phosphoprotein 19	-0.0185114	0.353317	GSKIP_HUMAN	Q9P0R6	GSKIP	GSK3B-interacting protein	-0.208207	0.0435306	-0.630293	0	0.737226	0	0	0	0	0	0	0	0	0	0	0	0	0	0	0	0	0	0	0	0	0	0	0	0	0		0	0	0
RL8_HUMAN	P62917	RPL8	60S ribosomal protein L8	-0.0189972	0.382812	RL36_HUMAN	Q9Y3U8	RPL36	60S ribosomal protein L36	0.0296586	0.208874	-0.630304	0	0.737705	1	1	1	1	1	1	0	1	0	0	1	1	0	0	0	0	0	1	1	0	0	0	1	1	1		1	1	1
RAE1_HUMAN	P24386	CHM	Rab proteins geranylgeranyltransferase component A 1	-0.0143187	0.0337003	2A5E_HUMAN	Q16537	PPP2R5E	Serine/threonine-protein phosphatase 2A 56 kDa regulatory subunit epsilon isoform	0.0692181	0.0484032	-0.630333	0	0.737705	0	0	0	0	0	0	0	0	0	0	0	0	0	0	0	0	0	0	0	0	0	0	0	0	0		0	0	0
GGPPS_HUMAN	O95749	GGPS1	Geranylgeranyl pyrophosphate synthase	-0.037135	0.202252	SYAC_HUMAN	P49588	AARS1	Alanine--tRNA ligase, cytoplasmic	-0.0608288	0.0434068	-0.630349	1	0.737705	0	0	0	0	0	0	0	0	0	0	0	0	0	0	0	0	0	0	0	0	0	0	0	0	0		0	0	0
RL30_HUMAN	P62888	RPL30	60S ribosomal protein L30	0.00117064	0.190814	RL10A_HUMAN	P62906	RPL10A	60S ribosomal protein L10a	0.000694041	0.38239	-0.63037	1	0.736842	1	1	1	1	1	1	0	1	0	0	1	1	1	1	1	1	0	1	1	1	1	0	1	1	1		1	1	1
RL27A_HUMAN	P46776	RPL27A	60S ribosomal protein L27a	0.0178398	0.234842	BAP31_HUMAN	P51572	BCAP31	B-cell receptor-associated protein 31	0.0869836	0.0132459	-0.630407	0	0.736842	0	0	0	0	0	0	0	0	0	0	0	0	0	0	0	0	0	0	0	0	0	0	0	0	0		0	0	0
HNRL2_HUMAN	Q1KMD3	HNRNPUL2	Heterogeneous nuclear ribonucleoprotein U-like protein 2	0.0575666	0.056524	SYLC_HUMAN	Q9P2J5	LARS1	Leucine--tRNA ligase, cytoplasmic	-0.0387627	0.0253987	-0.630423	1	0.736842	0	0	0	0	0	0	0	0	0	0	0	0	0	0	0	0	0	0	0	0	0	0	0	0	0		0	0	0
RNT2_HUMAN	O00584	RNASET2	Ribonuclease T2	0.0834597	0.00872991	F136A_HUMAN	Q96C01	FAM136A	Protein FAM136A	0.10026	0.0204968	-0.630471	1	0.735507	0	0	0	0	0	0	0	0	0	0	0	0	0	0	0	0	0	0	0	0	0	0	0	0	0		0	0	0
HS90A_HUMAN	P07900	HSP90AA1	Heat shock protein HSP 90-alpha	0.079452	0.0185703	FAS_HUMAN	P49327	FASN	Fatty acid synthase	-0.0111063	0.259174	-0.6305	1	0.735507	0	1	1	1	1	0	0	1	0	0	1	0	0	0	0	1	0	0	0	0	0	0	0	0	1		1	1	1
SNG2_HUMAN	O43760	SYNGR2	Synaptogyrin-2	0.0722026	0.0566901	RL18_HUMAN	Q07020	RPL18	60S ribosomal protein L18	-0.00137376	0.270642	-0.63051	0	0.735507	0	0	0	0	0	0	0	0	0	0	0	0	0	0	0	0	0	0	0	0	0	0	0	0	0		0	0	0
SYEP_HUMAN	P07814	EPRS1	Bifunctional glutamate/proline--tRNA ligase	-0.0105298	0.361405	SYK_HUMAN	Q15046	KARS1	Lysine--tRNA ligase	-0.020078	0.0905428	-0.630528	0	0.735986	1	1	1	1	1	1	1	0	0	0	1	1	1	1	1	0	0	1	1	1	1	0	1	1	1		1	1	1
ADHX_HUMAN	P11766	ADH5	Alcohol dehydrogenase class-3	-0.0428286	0.068502	SDSL_HUMAN	Q96GA7	SDSL	Serine dehydratase-like	-0.0563273	0.0248293	-0.630547	0	0.735986	0	0	0	0	0	0	0	0	0	0	0	0	0	0	0	0	0	0	0	0	0	0	0	0	0		0	0	0
MDHM_HUMAN	P40926	MDH2	Malate dehydrogenase, mitochondrial	0.0574569	0.0217544	CHM1A_HUMAN	Q9HD42	CHMP1A	Charged multivesicular body protein 1a	-0.0063536	0.337798	-0.630562	1	0.735986	0	0	0	0	0	0	0	0	0	0	0	0	0	0	0	0	0	0	0	0	0	0	0	0	0		0	0	0
SDSL_HUMAN	Q96GA7	SDSL	Serine dehydratase-like	-0.0563273	0.0248293	PNPO_HUMAN	Q9NVS9	PNPO	Pyridoxine-5'-phosphate oxidase	-0.0361259	0.146131	-0.6306	0	0.735986	0	0	0	0	0	0	0	0	0	0	0	0	0	0	0	0	0	0	0	0	0	0	0	0	0		0	0	1
RS9_HUMAN	P46781	RPS9	40S ribosomal protein S9	-0.0116167	0.316409	RS24_HUMAN	P62847	RPS24	40S ribosomal protein S24	0.00380275	0.325336	-0.630616	1	0.736462	1	1	1	1	1	1	0	1	0	0	1	1	0	0	0	0	0	1	1	0	0	0	0	1	1		1	1	1
ERP29_HUMAN	P30040	ERP29	Endoplasmic reticulum resident protein 29	0.0704656	0.00267641	IDHP_HUMAN	P48735	IDH2	Isocitrate dehydrogenase [NADP], mitochondrial	-0.0227673	0.0455046	-0.630622	1	0.736462	0	0	0	0	0	0	0	0	0	0	0	0	0	0	0	1	0	0	0	0	0	0	0	0	1		0	0	0
SAFB1_HUMAN	Q15424	SAFB	Scaffold attachment factor B1	-0.00768442	0.246473	NRCAM_HUMAN	Q92823	NRCAM	Neuronal cell adhesion molecule	0.0806932	0.00589057	-0.63065	0	0.736462	0	0	0	0	0	0	0	0	0	0	0	0	0	0	0	0	0	0	0	0	0	0	0	0	0		0	0	0
PNPH_HUMAN	P00491	PNP	Purine nucleoside phosphorylase	-0.0435904	0.0493708	AMPB_HUMAN	Q9H4A4	RNPEP	Aminopeptidase B	-0.0449106	0.0369156	-0.630658	1	0.736462	0	0	0	0	0	0	0	0	0	0	0	0	0	0	0	0	0	0	0	0	0	0	0	0	0		0	0	1
SH3L1_HUMAN	O75368	SH3BGRL	SH3 domain-binding glutamic acid-rich-like protein	-0.0519999	0.288768	TXD17_HUMAN	Q9BRA2	TXNDC17	Thioredoxin domain-containing protein 17	0.0537405	0.279258	-0.630713	0	0.736462	0	0	0	0	0	0	0	0	0	0	0	1	0	0	0	0	0	0	0	0	0	0	0	0	1		0	0	1
ACOC_HUMAN	P21399	ACO1	Cytoplasmic aconitate hydratase	0.0272561	0.255883	NAKD2_HUMAN	Q4G0N4	NADK2	NAD kinase 2, mitochondrial	0.0667066	0.0366337	-0.630734	0	0.736462	0	0	0	0	0	0	0	0	0	0	0	0	0	0	0	0	0	0	0	0	0	0	0	0	0		0	0	0
ADX_HUMAN	P10109	FDX1	Adrenodoxin, mitochondrial	0.0214762	0.111964	CYRIB_HUMAN	Q9NUQ9	CYRIB	CYFIP-related Rac1 interactor B	-0.0581241	0.0547428	-0.630784	0	0.736462	0	0	0	0	0	0	0	0	0	0	0	0	0	0	0	0	0	0	0	0	0	0	0	0	0		0	0	1
SHOT1_HUMAN	A0MZ66	SHTN1	Shootin-1	-0.0693248	0.00715008	KINH_HUMAN	P33176	KIF5B	Kinesin-1 heavy chain	-0.0179488	0.248699	-0.630804	1	0.736462	0	0	0	0	0	0	0	0	0	0	0	0	0	0	0	0	0	0	0	0	0	0	0	0	0		0	0	1
THOP1_HUMAN	P52888	THOP1	Thimet oligopeptidase	-0.0562861	0.0361466	QOR_HUMAN	Q08257	CRYZ	Quinone oxidoreductase	0.0137233	0.0213244	-0.630839	1	0.736462	0	0	0	0	0	0	0	0	0	0	0	0	0	0	0	0	0	0	0	0	0	0	0	0	0		0	0	0
RL13_HUMAN	P26373	RPL13	60S ribosomal protein L13	0.0305329	0.158451	RL3_HUMAN	P39023	RPL3	60S ribosomal protein L3	-0.00479872	0.0998206	-0.630869	0	0.735612	1	1	1	1	1	1	0	1	0	0	0	0	0	0	0	1	0	1	1	1	0	0	1	0	1		1	1	1
RL9_HUMAN	P32969	RPL9	60S ribosomal protein L9	0.0149968	0.370019	RL28_HUMAN	P46779	RPL28	60S ribosomal protein L28	0.0098911	0.27672	-0.630905	0	0.736086	1	1	1	1	1	1	0	1	0	0	0	1	0	0	0	1	0	1	1	0	0	0	0	0	1		1	1	1
PBDC1_HUMAN	Q9BVG4	PBDC1	Protein PBDC1	-0.0299216	0.224621	XPO7_HUMAN	Q9UIA9	XPO7	Exportin-7	-0.00205192	0.181823	-0.631007	1	0.730838	0	0	0	0	0	0	0	0	0	0	0	0	0	0	0	0	0	0	0	0	0	0	0	0	0		0	0	0
RL17_HUMAN	P18621	RPL17	60S ribosomal protein L17	0.024658	0.077714	RL34_HUMAN	P49207	RPL34	60S ribosomal protein L34	0.0262566	0.339603	-0.631032	1	0.731317	1	1	1	1	0	1	0	0	0	0	0	1	0	0	0	0	0	1	0	0	0	0	0	0	1		1	1	1
ETFA_HUMAN	P13804	ETFA	Electron transfer flavoprotein subunit alpha, mitochondrial	0.0310275	0.0612675	ETFB_HUMAN	P38117	ETFB	Electron transfer flavoprotein subunit beta	0.0453469	0.0597056	-0.631142	0	0.730018	0	1	1	1	1	1	0	1	0	1	1	1	1	1	1	0	0	1	1	1	1	1	1	1	1		1	1	1
PGP_HUMAN	A6NDG6	PGP	Glycerol-3-phosphate phosphatase	-0.0503811	0.0339789	HPRT_HUMAN	P00492	HPRT1	Hypoxanthine-guanine phosphoribosyltransferase	-0.045748	0.133367	-0.631154	1	0.730018	0	0	0	0	0	0	0	0	0	0	0	0	0	0	0	0	0	0	0	0	0	0	0	0	0		0	0	0
ARP3_HUMAN	P61158	ACTR3	Actin-related protein 3	-0.0409537	0.00102415	PYRG2_HUMAN	Q9NRF8	CTPS2	CTP synthase 2	-0.039238	0.14591	-0.631189	1	0.730018	0	0	0	0	0	0	0	0	0	0	0	0	0	0	0	0	0	0	0	0	0	0	0	0	0		0	0	0
BIEA_HUMAN	P53004	BLVRA	Biliverdin reductase A	-0.0712843	0.0953254	PCKGM_HUMAN	Q16822	PCK2	Phosphoenolpyruvate carboxykinase [GTP], mitochondrial	0.0184314	0.315349	-0.631193	0	0.730018	0	0	0	0	0	0	0	0	0	0	0	0	0	0	0	0	0	0	0	0	0	0	0	0	0		0	0	0
RS6_HUMAN	P62753	RPS6	40S ribosomal protein S6	-0.0191649	0.402197	NSDHL_HUMAN	Q15738	NSDHL	Sterol-4-alpha-carboxylate 3-dehydrogenase, decarboxylating	0.102379	0.00411608	-0.631195	0	0.730018	0	0	0	0	0	0	0	0	0	0	0	0	0	0	0	0	0	0	0	0	0	0	0	0	0		0	0	0
DCTN3_HUMAN	O75935	DCTN3	Dynactin subunit 3	-0.0625623	0.0626344	RT22_HUMAN	P82650	MRPS22	28S ribosomal protein S22, mitochondrial	0.0553169	0.0835811	-0.631196	0	0.730018	0	0	0	0	0	0	0	0	0	0	0	0	0	0	0	0	0	0	0	0	0	0	0	0	0		0	0	0
HSP7C_HUMAN	P11142	HSPA8	Heat shock cognate 71 kDa protein	0.0247964	0.0650482	HSP76_HUMAN	P17066	HSPA6	Heat shock 70 kDa protein 6	NA	NA	-0.631198	1	0.730018	0	1	1	0	1	0	0	1	0	0	1	1	1	1	1	1	0	0	0	0	0	0	0	0	1		1	1	1
RS17_HUMAN	P08708	RPS17	40S ribosomal protein S17	0.0250545	0.0411373	LG3BP_HUMAN	Q08380	LGALS3BP	Galectin-3-binding protein	-0.27484	0.00116196	-0.631204	0	0.730018	0	0	0	0	0	0	0	0	0	0	0	0	0	0	0	0	0	0	0	0	0	0	0	0	0		0	0	0
RS20_HUMAN	P60866	RPS20	40S ribosomal protein S20	-0.0278186	0.161052	GRAP1_HUMAN	Q4V328	GRIPAP1	GRIP1-associated protein 1	0.00702909	0.238072	-0.631225	0	0.728723	0	0	0	0	0	0	0	0	0	0	0	0	0	0	0	0	0	0	0	0	0	0	0	0	0		0	0	0
ACL6A_HUMAN	O96019	ACTL6A	Actin-like protein 6A	0.0386751	0.011301	ABHDA_HUMAN	Q9NUJ1	ABHD10	Palmitoyl-protein thioesterase ABHD10, mitochondrial	0.048045	0.0126754	-0.631273	0	0.728723	0	0	0	0	0	0	0	0	0	0	0	0	0	0	0	0	0	0	0	0	0	0	0	0	0		0	0	0
HEM3_HUMAN	P08397	HMBS	Porphobilinogen deaminase	-0.0514513	0.112594	DCNL1_HUMAN	Q96GG9	DCUN1D1	DCN1-like protein 1	-0.0356201	0.0105464	-0.63134	0	0.728723	0	0	0	0	0	0	0	0	0	0	0	0	0	0	0	0	0	0	0	0	0	0	0	0	0		0	0	0
RS2_HUMAN	P15880	RPS2	40S ribosomal protein S2	-0.0109034	0.248763	RS18_HUMAN	P62269	RPS18	40S ribosomal protein S18	-0.0213177	0.242473	-0.631363	1	0.729204	1	1	1	1	1	1	0	1	0	0	0	1	0	0	0	1	0	1	0	1	0	0	1	0	1		1	1	1
PYC_HUMAN	P11498	PC	Pyruvate carboxylase, mitochondrial	0.0647075	0.0215612	TRIP6_HUMAN	Q15654	TRIP6	Thyroid receptor-interacting protein 6	-0.06613	0.0170581	-0.631368	0	0.729204	0	0	0	0	0	0	0	0	0	0	0	0	0	0	0	0	0	0	0	0	0	0	0	0	0		0	0	0
GTF2I_HUMAN	P78347	GTF2I	General transcription factor II-I	0.0455701	0.00432811	FLII_HUMAN	Q13045	FLII	Protein flightless-1 homolog	-0.0220656	0.122593	-0.631378	1	0.729204	0	0	0	0	0	0	0	0	0	0	0	0	0	0	0	0	0	0	0	0	0	0	0	0	0		0	0	0
DHE4_HUMAN	P49448	GLUD2	Glutamate dehydrogenase 2, mitochondrial	0.117374	0.0696112	NEMO_HUMAN	Q9Y6K9	IKBKG	NF-kappa-B essential modulator	0.000639089	0.365795	-0.631393	0	0.729204	0	0	0	0	0	0	0	0	0	0	0	0	0	0	0	0	0	0	0	0	0	0	0	0	0		0	0	0
RL10_HUMAN	P27635	RPL10	60S ribosomal protein L10	0.0343245	0.11103	RL19_HUMAN	P84098	RPL19	60S ribosomal protein L19	-0.047235	0.0335928	-0.631486	1	0.728395	1	1	1	1	1	1	0	1	0	0	1	0	0	0	0	1	0	1	0	0	0	0	1	1	1		1	1	1
RL17_HUMAN	P18621	RPL17	60S ribosomal protein L17	0.024658	0.077714	RL32_HUMAN	P62910	RPL32	60S ribosomal protein L32	0.0386742	0.0951727	-0.631494	1	0.728873	1	1	1	1	1	1	0	1	0	0	0	1	0	0	0	0	0	1	1	0	0	0	0	1	1		1	1	1
RT28_HUMAN	Q9Y2Q9	MRPS28	28S ribosomal protein S28, mitochondrial	0.13228	0.0126754	RT18B_HUMAN	Q9Y676	MRPS18B	28S ribosomal protein S18b, mitochondrial	0.0665775	0.00582424	-0.631495	0	0.72935	1	1	1	1	1	1	0	1	1	0	0	1	0	0	0	0	0	1	1	1	0	0	0	1	1		1	1	1
HNRPR_HUMAN	O43390	HNRNPR	Heterogeneous nuclear ribonucleoprotein R	0.0153272	0.29471	ROA0_HUMAN	Q13151	HNRNPA0	Heterogeneous nuclear ribonucleoprotein A0	0.0276144	0.374931	-0.63151	1	0.72935	0	1	1	1	1	1	0	1	0	0	0	1	0	0	0	1	0	0	0	0	0	0	0	1	1		1	1	1
TPMT_HUMAN	P51580	TPMT	Thiopurine S-methyltransferase	-0.0870098	0.000770388	NTM1A_HUMAN	Q9BV86	NTMT1	N-terminal Xaa-Pro-Lys N-methyltransferase 1	0.0232882	0.148575	-0.631564	0	0.72935	0	0	0	0	0	0	0	0	0	0	0	0	0	0	0	0	0	0	0	0	0	0	0	0	0		0	0	1
LASP1_HUMAN	Q14847	LASP1	LIM and SH3 domain protein 1	-0.0134877	0.120763	EFGM_HUMAN	Q96RP9	GFM1	Elongation factor G, mitochondrial	0.0449337	0.0423812	-0.6316	1	0.72935	0	0	0	0	0	0	0	0	0	0	0	0	0	0	0	0	0	0	0	0	0	0	0	0	0		0	0	0
PRS8_HUMAN	P62195	PSMC5	26S proteasome regulatory subunit 8	-0.0403411	0.0390846	PSD13_HUMAN	Q9UNM6	PSMD13	26S proteasome non-ATPase regulatory subunit 13	-0.0321975	0.0175531	-0.631614	1	0.729825	1	1	1	1	1	1	1	1	0	0	1	1	1	1	1	1	0	1	1	1	1	0	1	1	1		1	1	1
RL10_HUMAN	P27635	RPL10	60S ribosomal protein L10	0.0343245	0.11103	RL7A_HUMAN	P62424	RPL7A	60S ribosomal protein L7a	0.0404888	0.121345	-0.631626	1	0.730298	1	1	1	1	1	1	0	1	0	0	1	0	0	0	0	1	0	1	0	1	0	0	1	1	1		1	1	1
RL30_HUMAN	P62888	RPL30	60S ribosomal protein L30	0.00117064	0.190814	RL8_HUMAN	P62917	RPL8	60S ribosomal protein L8	-0.0189972	0.382812	-0.631637	1	0.730769	1	1	1	1	1	1	0	1	0	0	0	1	0	0	0	1	0	1	1	1	0	0	1	1	1		1	1	1
RS25_HUMAN	P62851	RPS25	40S ribosomal protein S25	0.0582442	0.123221	ROA0_HUMAN	Q13151	HNRNPA0	Heterogeneous nuclear ribonucleoprotein A0	0.0276144	0.374931	-0.63164	0	0.730769	0	0	0	0	0	0	0	0	0	0	0	1	0	0	0	1	0	0	0	0	0	0	0	0	1		0	0	0
POMP_HUMAN	Q9Y244	POMP	Proteasome maturation protein	-0.339742	3.25622e-05	AP1M2_HUMAN	Q9Y6Q5	AP1M2	AP-1 complex subunit mu-2	-0.00128553	0.150632	-0.631647	0	0.730769	0	0	0	0	0	0	0	0	0	0	0	0	0	0	0	0	0	0	0	0	0	0	0	0	0		0	0	0
SRXN1_HUMAN	Q9BYN0	SRXN1	Sulfiredoxin-1	-0.0312675	0.187409	CT027_HUMAN	Q9GZN8	C20orf27	UPF0687 protein C20orf27	0.0071134	0.136661	-0.631727	0	0.730769	0	0	0	0	0	0	0	0	0	0	0	0	0	0	0	0	0	0	0	0	0	0	0	0	0		0	0	0
SC24C_HUMAN	P53992	SEC24C	Protein transport protein Sec24C	0.0251149	0.197775	SC23B_HUMAN	Q15437	SEC23B	Protein transport protein Sec23B	-0.00915793	0.249788	-0.63174	0	0.730769	0	1	1	1	1	0	0	1	0	0	1	1	0	0	0	0	0	1	1	1	0	0	1	0	1		1	1	1
PNPH_HUMAN	P00491	PNP	Purine nucleoside phosphorylase	-0.0435904	0.0493708	SPS1_HUMAN	P49903	SEPHS1	Selenide, water dikinase 1	0.0391464	0.00797593	-0.631742	1	0.730769	0	0	0	0	0	0	0	0	0	0	0	0	0	0	0	0	0	0	0	0	0	0	0	0	0		0	0	0
DDAH1_HUMAN	O94760	DDAH1	N(G),N(G)-dimethylarginine dimethylaminohydrolase 1	-0.0325944	0.0309385	GCSH_HUMAN	P23434	GCSH	Glycine cleavage system H protein, mitochondrial	0.000297338	0.372168	-0.63182	1	0.728223	0	0	0	0	0	0	0	0	0	0	0	0	0	0	0	0	0	0	0	0	0	0	0	0	0		0	0	0
EFHD2_HUMAN	Q96C19	EFHD2	EF-hand domain-containing protein D2	-0.0111317	0.217511	CHRD1_HUMAN	Q9UHD1	CHORDC1	Cysteine and histidine-rich domain-containing protein 1	0.0814415	0.0265804	-0.631837	0	0.728223	0	0	0	0	0	0	0	0	0	0	0	0	0	0	0	0	0	0	0	0	0	0	0	0	0		0	0	0
TCEA1_HUMAN	P23193	TCEA1	Transcription elongation factor A protein 1	0.0463641	0.0517844	RIR1_HUMAN	P23921	RRM1	Ribonucleoside-diphosphate reductase large subunit	-0.00974682	0.0753103	-0.63186	0	0.728223	0	0	0	0	0	0	0	0	0	0	0	0	0	0	0	0	0	0	0	0	0	0	0	0	0		0	0	0
RL27A_HUMAN	P46776	RPL27A	60S ribosomal protein L27a	0.0178398	0.234842	RL32_HUMAN	P62910	RPL32	60S ribosomal protein L32	0.0386742	0.0951727	-0.631867	1	0.728696	1	1	1	1	1	1	0	1	0	0	0	1	0	0	0	0	0	1	0	0	0	0	1	0	1		1	1	1
SCRN2_HUMAN	Q96FV2	SCRN2	Secernin-2	0.0153031	0.288768	IPKB_HUMAN	Q9C010	PKIB	cAMP-dependent protein kinase inhibitor beta	-0.0612558	0.264358	-0.631873	0	0.728696	0	0	0	0	0	0	0	0	0	0	0	0	0	0	0	0	0	0	0	0	0	0	0	0	0		0	0	0
RL13A_HUMAN	P40429	RPL13A	60S ribosomal protein L13a	0.0295328	0.0751699	RL6_HUMAN	Q02878	RPL6	60S ribosomal protein L6	0.0268556	0.0544512	-0.63188	1	0.729167	1	1	1	1	1	1	0	1	0	0	0	1	0	0	0	1	1	1	0	0	0	0	1	0	1		1	1	1
ASSY_HUMAN	P00966	ASS1	Argininosuccinate synthase	-0.0618953	0.045013	TES_HUMAN	Q9UGI8	TES	Testin	-0.0635194	0.016939	-0.631882	1	0.729167	0	0	0	0	0	0	0	0	0	0	0	0	0	0	0	0	0	0	0	0	0	0	0	0	0		0	0	0
EFTS_HUMAN	P43897	TSFM	Elongation factor Ts, mitochondrial	0.0467034	0.0146677	MIEN1_HUMAN	Q9BRT3	MIEN1	Migration and invasion enhancer 1	0.0582197	0.119651	-0.631884	1	0.729167	0	0	0	0	0	0	0	0	0	0	0	0	0	0	0	0	0	0	0	0	0	0	0	0	0		0	0	0
RS10_HUMAN	P46783	RPS10	40S ribosomal protein S10	-0.0189486	0.0162076	RS11_HUMAN	P62280	RPS11	40S ribosomal protein S11	0.0287785	0.0650358	-0.631895	1	0.729636	1	1	1	1	1	1	0	1	0	0	0	1	0	0	0	1	0	1	0	0	0	0	1	1	1		1	1	1
FUMH_HUMAN	P07954	FH	Fumarate hydratase, mitochondrial	0.0230873	0.256581	ECH1_HUMAN	Q13011	ECH1	Delta(3,5)-Delta(2,4)-dienoyl-CoA isomerase, mitochondrial	0.0595361	0.16067	-0.631918	1	0.729636	0	0	0	0	0	0	0	0	0	0	0	0	0	0	0	0	0	1	0	0	0	0	0	0	1		0	0	1
RLA0_HUMAN	P05388	RPLP0	60S acidic ribosomal protein P0	0.000195473	0.398607	RL6_HUMAN	Q02878	RPL6	60S ribosomal protein L6	0.0268556	0.0544512	-0.631963	1	0.730104	1	1	1	1	1	1	0	1	0	0	0	1	1	1	1	1	1	1	1	1	0	0	1	1	1		1	1	1
RT29_HUMAN	P51398	DAP3	28S ribosomal protein S29, mitochondrial	0.0368647	0.0196418	RT07_HUMAN	Q9Y2R9	MRPS7	28S ribosomal protein S7, mitochondrial	-0.0662223	0.0801299	-0.632015	0	0.73057	1	1	0	1	1	1	0	1	0	0	0	0	0	0	0	0	0	1	0	1	0	0	0	0	1		1	1	0
RL7A_HUMAN	P62424	RPL7A	60S ribosomal protein L7a	0.0404888	0.121345	RL24_HUMAN	P83731	RPL24	60S ribosomal protein L24	0.025243	0.350528	-0.632029	1	0.731034	1	1	1	1	1	1	0	1	0	0	0	0	1	0	1	1	0	1	0	0	0	0	1	1	1		1	1	1
MGN2_HUMAN	Q96A72	MAGOHB	Protein mago nashi homolog 2	0.0147164	0.252649	RBM8A_HUMAN	Q9Y5S9	RBM8A	RNA-binding protein 8A	0.0149338	0.323035	-0.632118	1	0.731034	0	1	1	1	1	1	1	1	0	0	1	1	1	1	1	0	0	1	0	0	0	0	0	1	1		1	1	1
AP1M1_HUMAN	Q9BXS5	AP1M1	AP-1 complex subunit mu-1	-0.0222924	0.0249629	POMP_HUMAN	Q9Y244	POMP	Proteasome maturation protein	-0.339742	3.25622e-05	-0.632181	0	0.729776	0	0	0	0	0	0	0	0	0	0	0	0	0	0	0	0	0	0	0	0	0	0	0	0	0		0	0	0
PUR6_HUMAN	P22234	PAICS	Multifunctional protein ADE2	-0.0205135	0.11103	OGFR_HUMAN	Q9NZT2	OGFR	Opioid growth factor receptor	-0.145987	0.00290282	-0.632236	1	0.729776	0	0	0	0	0	0	0	0	0	0	0	0	0	0	0	0	0	0	0	0	0	0	0	0	0		0	0	0
ROA1_HUMAN	P09651	HNRNPA1	Heterogeneous nuclear ribonucleoprotein A1	0.0730721	0.04278	ROA2_HUMAN	P22626	HNRNPA2B1	Heterogeneous nuclear ribonucleoproteins A2/B1	0.062311	0.0185327	-0.632272	1	0.730241	1	1	1	1	1	1	1	1	0	0	1	1	1	1	1	1	0	1	0	0	0	0	1	1	1		1	1	1
MDHC_HUMAN	P40925	MDH1	Malate dehydrogenase, cytoplasmic	-0.104222	0.0122527	HCDH_HUMAN	Q16836	HADH	Hydroxyacyl-coenzyme A dehydrogenase, mitochondrial	0.0425731	0.0185327	-0.632289	1	0.728988	0	0	0	0	0	0	0	0	0	0	0	0	0	0	0	0	0	0	0	0	0	0	0	0	0		1	0	1
PNPH_HUMAN	P00491	PNP	Purine nucleoside phosphorylase	-0.0435904	0.0493708	IAH1_HUMAN	Q2TAA2	IAH1	Isoamyl acetate-hydrolyzing esterase 1 homolog	-0.0481258	0.0828708	-0.632296	1	0.728988	0	0	0	0	0	0	0	0	0	0	0	0	0	0	0	0	0	0	0	0	0	0	0	0	0		0	0	0
PLIN3_HUMAN	O60664	PLIN3	Perilipin-3	-0.0211629	0.174253	SPTB2_HUMAN	Q01082	SPTBN1	Spectrin beta chain, non-erythrocytic 1	-0.00143575	0.240678	-0.632391	1	0.728988	0	0	0	0	0	0	0	0	0	0	0	0	0	0	0	0	0	0	0	0	0	0	0	0	0		0	0	1
CORO7_HUMAN	P57737	CORO7	Coronin-7	-0.0905575	0.0101232	BT3L4_HUMAN	Q96K17	BTF3L4	Transcription factor BTF3 homolog 4	-0.0149421	0.0886327	-0.632394	0	0.728988	0	0	0	0	0	0	0	0	0	0	0	0	0	0	0	0	0	0	0	0	0	0	0	0	0		0	0	0
SYMC_HUMAN	P56192	MARS1	Methionine--tRNA ligase, cytoplasmic	-0.0391738	0.136559	SYK_HUMAN	Q15046	KARS1	Lysine--tRNA ligase	-0.020078	0.0905428	-0.632424	1	0.729452	1	1	1	1	1	1	0	0	0	0	1	0	1	1	1	0	0	1	1	1	1	0	1	1	1		1	1	1
RL3_HUMAN	P39023	RPL3	60S ribosomal protein L3	-0.00479872	0.0998206	RL15_HUMAN	P61313	RPL15	60S ribosomal protein L15	0.00642303	0.250203	-0.632457	0	0.729915	1	1	1	1	1	1	0	1	0	0	0	1	0	0	0	0	1	1	1	1	0	0	1	1	1		1	1	1
KCY_HUMAN	P30085	CMPK1	UMP-CMP kinase	-0.0567489	0.221877	QSPP_HUMAN	Q5T6V5	C9orf64	Queuosine salvage protein	-0.0820755	0.026789	-0.632524	0	0.729915	0	0	0	0	0	0	0	0	0	0	0	0	0	0	0	0	0	1	0	0	0	0	0	0	1		0	0	0
HIBCH_HUMAN	Q6NVY1	HIBCH	3-hydroxyisobutyryl-CoA hydrolase, mitochondrial	0.0588469	0.165668	NTM1A_HUMAN	Q9BV86	NTMT1	N-terminal Xaa-Pro-Lys N-methyltransferase 1	0.0232882	0.148575	-0.632526	0	0.729915	0	0	0	0	0	0	0	0	0	0	0	0	0	0	0	0	0	0	0	0	0	0	0	0	0		0	0	1
PSA5_HUMAN	P28066	PSMA5	Proteasome subunit alpha type-5	-0.0730573	0.0171913	PSB2_HUMAN	P49721	PSMB2	Proteasome subunit beta type-2	-0.0242682	0.236737	-0.632583	1	0.730375	1	1	1	1	1	1	0	1	0	0	1	1	1	1	1	1	0	1	1	1	1	0	1	1	1		1	1	1
FAAA_HUMAN	P16930	FAH	Fumarylacetoacetase	-0.0536631	0.153044	SUCA_HUMAN	P53597	SUCLG1	Succinate--CoA ligase [ADP/GDP-forming] subunit alpha, mitochondrial	0.0654133	0.086226	-0.632587	1	0.730375	0	0	0	0	0	0	0	0	0	0	0	0	0	0	0	0	0	1	0	0	0	0	0	0	1		0	0	0
GIPC1_HUMAN	O14908	GIPC1	PDZ domain-containing protein GIPC1	-0.058235	0.0442166	AK1C1_HUMAN	Q04828	AKR1C1	Aldo-keto reductase family 1 member C1	NA	NA	-0.63262	0	0.730375	0	0	0	0	0	0	0	0	0	0	0	0	0	0	0	0	0	0	0	0	0	0	0	0	0		0	0	0
RS13_HUMAN	P62277	RPS13	40S ribosomal protein S13	-0.0508795	0.201026	SPTB2_HUMAN	Q01082	SPTBN1	Spectrin beta chain, non-erythrocytic 1	-0.00143575	0.240678	-0.632629	1	0.730375	0	0	0	0	0	0	0	0	0	0	0	0	0	0	0	0	0	0	0	0	0	0	0	0	0		0	0	0
RS9_HUMAN	P46781	RPS9	40S ribosomal protein S9	-0.0116167	0.316409	RS15A_HUMAN	P62244	RPS15A	40S ribosomal protein S15a	0.0827403	0.00626924	-0.632723	1	0.730835	1	1	1	1	1	1	0	1	0	0	1	1	1	1	1	1	0	1	0	0	0	0	1	0	1		1	1	1
RL4_HUMAN	P36578	RPL4	60S ribosomal protein L4	0.0125798	0.381434	RL3_HUMAN	P39023	RPL3	60S ribosomal protein L3	-0.00479872	0.0998206	-0.632766	0	0.731293	1	1	1	1	1	1	0	1	0	0	0	1	0	0	0	0	1	1	1	1	0	0	1	1	1		1	1	1
PSB5_HUMAN	P28074	PSMB5	Proteasome subunit beta type-5	-0.00928161	0.273491	PSA6_HUMAN	P60900	PSMA6	Proteasome subunit alpha type-6	-0.0310299	0.0817294	-0.632783	1	0.731749	1	1	1	1	1	1	0	1	0	0	1	1	1	1	1	0	0	1	0	0	0	0	1	1	1		1	1	1
RL10A_HUMAN	P62906	RPL10A	60S ribosomal protein L10a	0.000694041	0.38239	RL19_HUMAN	P84098	RPL19	60S ribosomal protein L19	-0.047235	0.0335928	-0.632784	1	0.732203	1	1	1	1	1	1	0	1	0	0	0	1	0	0	0	0	0	1	0	0	0	0	1	1	1		1	1	1
HEM3_HUMAN	P08397	HMBS	Porphobilinogen deaminase	-0.0514513	0.112594	PGM2L_HUMAN	Q6PCE3	PGM2L1	Glucose 1,6-bisphosphate synthase	0.0587167	0.0696436	-0.632797	0	0.732203	0	0	0	0	0	0	0	0	0	0	0	0	0	0	0	0	0	0	0	0	0	0	0	0	0		0	0	0
UGPA_HUMAN	Q16851	UGP2	UTP--glucose-1-phosphate uridylyltransferase	-0.0318834	0.0667461	INO1_HUMAN	Q9NPH2	ISYNA1	Inositol-3-phosphate synthase 1	-0.00867348	0.106261	-0.632807	0	0.732203	0	0	0	0	0	0	0	0	0	0	0	0	0	0	0	0	0	0	0	0	0	0	0	0	0		0	0	1
RS5_HUMAN	P46782	RPS5	40S ribosomal protein S5	0.0622909	0.0669589	RS11_HUMAN	P62280	RPS11	40S ribosomal protein S11	0.0287785	0.0650358	-0.632826	1	0.732657	1	1	1	1	1	1	0	1	0	0	0	1	0	0	0	1	0	1	0	0	0	0	1	1	1		1	1	1
RS13_HUMAN	P62277	RPS13	40S ribosomal protein S13	-0.0508795	0.201026	RS15_HUMAN	P62841	RPS15	40S ribosomal protein S15	-0.0125687	0.13302	-0.632838	0	0.733108	1	1	1	1	1	1	0	1	0	0	0	1	0	0	0	1	0	1	0	0	0	0	1	1	1		1	1	1
KLC1_HUMAN	Q07866	KLC1	Kinesin light chain 1	-0.0322057	0.0648227	SLK_HUMAN	Q9H2G2	SLK	STE20-like serine/threonine-protein kinase	-0.0996329	0.0272986	-0.632845	0	0.733108	0	0	0	0	1	0	0	0	0	0	0	0	1	1	1	0	0	0	0	0	0	0	0	0	1		0	0	0
PLCG1_HUMAN	P19174	PLCG1	1-phosphatidylinositol 4,5-bisphosphate phosphodiesterase gamma-1	-0.0913923	0.00116379	RIR2B_HUMAN	Q7LG56	RRM2B	Ribonucleoside-diphosphate reductase subunit M2 B	0.0248586	0.198864	-0.63286	1	0.733108	0	0	0	0	0	0	0	0	0	0	0	0	0	0	0	0	0	0	0	0	0	0	0	0	0		0	0	0
CLIC1_HUMAN	O00299	CLIC1	Chloride intracellular channel protein 1	-0.0708349	0.00504149	CNPY2_HUMAN	Q9Y2B0	CNPY2	Protein canopy homolog 2	0.00966359	0.194435	-0.632864	0	0.733108	0	0	0	0	0	0	0	0	0	0	0	0	0	0	0	0	0	0	0	0	0	0	0	0	0		0	0	0
CUL4B_HUMAN	Q13620	CUL4B	Cullin-4B	-0.0444027	0.0297148	FCSK_HUMAN	Q8N0W3	FCSK	L-fucose kinase	-0.0370713	0.392152	-0.632886	0	0.733108	0	0	0	0	0	0	0	0	0	0	0	0	0	0	0	0	0	0	0	0	0	0	0	0	0		0	0	0
SYQ_HUMAN	P47897	QARS1	Glutamine--tRNA ligase	-0.00410663	0.398544	SPTB2_HUMAN	Q01082	SPTBN1	Spectrin beta chain, non-erythrocytic 1	-0.00143575	0.240678	-0.632889	0	0.733108	0	0	0	0	0	0	0	0	0	0	0	0	0	0	0	0	0	0	0	0	0	0	0	0	0		0	0	0
RL12_HUMAN	P30050	RPL12	60S ribosomal protein L12	-0.00571306	0.327591	RL26_HUMAN	P61254	RPL26	60S ribosomal protein L26	0.0178677	0.349974	-0.632961	0	0.733558	1	1	1	1	0	1	0	0	0	0	0	1	0	0	0	0	0	1	0	0	0	0	0	0	1		1	1	1
RS15A_HUMAN	P62244	RPS15A	40S ribosomal protein S15a	0.0827403	0.00626924	RS4X_HUMAN	P62701	RPS4X	40S ribosomal protein S4, X isoform	0.0075136	0.394375	-0.632963	1	0.734007	1	1	1	1	1	1	0	1	0	0	0	1	0	0	0	1	0	1	0	0	0	0	1	1	1		1	1	1
ADHX_HUMAN	P11766	ADH5	Alcohol dehydrogenase class-3	-0.0428286	0.068502	PHS_HUMAN	P61457	PCBD1	Pterin-4-alpha-carbinolamine dehydratase	-0.000651186	0.245616	-0.632969	1	0.734007	0	0	0	0	0	0	0	0	0	0	0	0	0	0	0	0	0	0	0	0	0	0	0	0	0		0	0	0
IBP2_HUMAN	P18065	IGFBP2	Insulin-like growth factor-binding protein 2	0.100198	0.0157734	ENOF1_HUMAN	Q7L5Y1	ENOSF1	Mitochondrial enolase superfamily member 1	-0.110744	0.0661777	-0.632984	0	0.734007	0	0	0	0	0	0	0	0	0	0	0	0	0	0	0	0	0	0	0	0	0	0	0	0	0		0	0	0
SNG2_HUMAN	O43760	SYNGR2	Synaptogyrin-2	0.0722026	0.0566901	RL15_HUMAN	P61313	RPL15	60S ribosomal protein L15	0.00642303	0.250203	-0.632993	0	0.734007	0	0	0	0	0	0	0	0	0	0	0	0	0	0	0	0	0	0	0	0	0	0	0	0	0		0	0	0
YAP1_HUMAN	P46937	YAP1	Transcriptional coactivator YAP1	-0.0363078	0.038844	ACOT9_HUMAN	Q9Y305	ACOT9	Acyl-coenzyme A thioesterase 9, mitochondrial	-0.019074	0.349974	-0.633011	0	0.734007	0	0	0	0	0	0	0	0	0	0	0	0	0	0	0	0	0	0	0	0	0	0	0	0	0		0	0	1
RL4_HUMAN	P36578	RPL4	60S ribosomal protein L4	0.0125798	0.381434	RL30_HUMAN	P62888	RPL30	60S ribosomal protein L30	0.00117064	0.190814	-0.633033	1	0.734454	1	1	1	1	1	1	0	1	0	0	1	1	1	1	1	0	0	1	1	1	1	0	1	1	1		1	1	1
RL15_HUMAN	P61313	RPL15	60S ribosomal protein L15	0.00642303	0.250203	RL30_HUMAN	P62888	RPL30	60S ribosomal protein L30	0.00117064	0.190814	-0.633071	1	0.734899	1	1	1	1	1	1	0	1	0	0	0	1	0	0	0	1	0	1	0	1	0	0	1	1	1		1	1	1
CNOT3_HUMAN	O75175	CNOT3	CCR4-NOT transcription complex subunit 3	0.0143395	0.142585	NS1BP_HUMAN	Q9Y6Y0	IVNS1ABP	Influenza virus NS1A-binding protein	NA	NA	-0.633083	0	0.734899	0	0	0	0	0	0	0	0	0	0	0	0	0	0	0	0	0	0	0	0	0	0	0	0	0		0	0	0
RLA0_HUMAN	P05388	RPLP0	60S acidic ribosomal protein P0	0.000195473	0.398607	RL12_HUMAN	P30050	RPL12	60S ribosomal protein L12	-0.00571306	0.327591	-0.633108	0	0.734114	1	1	1	1	1	1	0	1	0	0	0	1	1	1	1	1	0	1	1	1	0	0	1	0	1		1	1	1
PCY1A_HUMAN	P49585	PCYT1A	Choline-phosphate cytidylyltransferase A	0.0103566	0.304166	RL31_HUMAN	P62899	RPL31	60S ribosomal protein L31	0.0152948	0.244372	-0.633117	0	0.734114	0	0	0	0	0	0	0	0	0	0	0	0	0	0	0	0	0	0	0	0	0	0	0	0	0		0	0	0
RS8_HUMAN	P62241	RPS8	40S ribosomal protein S8	0.00455704	0.180359	RS6_HUMAN	P62753	RPS6	40S ribosomal protein S6	-0.0191649	0.402197	-0.633117	1	0.734558	1	1	1	1	1	1	0	1	0	0	1	1	0	0	0	0	0	1	0	1	0	0	1	1	1		1	1	1
ANXA5_HUMAN	P08758	ANXA5	Annexin A5	-0.029733	0.0436431	PP14B_HUMAN	Q96C90	PPP1R14B	Protein phosphatase 1 regulatory subunit 14B	0.0160955	0.382323	-0.633131	0	0.734558	0	0	0	0	0	0	0	0	0	0	0	0	0	0	0	0	0	0	0	0	0	0	0	0	0		0	0	1
CSN2_HUMAN	P61201	COPS2	COP9 signalosome complex subunit 2	-0.0171161	0.335656	UBE2O_HUMAN	Q9C0C9	UBE2O	(E3-independent) E2 ubiquitin-conjugating enzyme	-0.0789139	0.00340834	-0.633175	0	0.733333	0	0	0	0	0	0	0	0	0	0	0	0	0	0	0	0	0	0	0	0	0	0	0	0	0		0	0	0
SNG2_HUMAN	O43760	SYNGR2	Synaptogyrin-2	0.0722026	0.0566901	RL7A_HUMAN	P62424	RPL7A	60S ribosomal protein L7a	0.0404888	0.121345	-0.633215	0	0.732113	0	0	0	0	0	0	0	0	0	0	0	0	0	0	0	0	0	0	0	0	0	0	0	0	0		0	0	0
RL13_HUMAN	P26373	RPL13	60S ribosomal protein L13	0.0305329	0.158451	RL24_HUMAN	P83731	RPL24	60S ribosomal protein L24	0.025243	0.350528	-0.633241	1	0.732558	1	1	1	1	1	1	0	1	0	0	0	0	1	1	1	1	0	1	0	0	0	0	1	1	1		1	1	1
CLU_HUMAN	O75153	CLUH	Clustered mitochondria protein homolog	-0.0328704	0.231624	DYLT1_HUMAN	P63172	DYNLT1	Dynein light chain Tctex-type 1	0.0270929	0.174783	-0.633281	0	0.732558	0	0	0	0	0	0	0	0	0	0	0	0	0	0	0	0	0	0	0	0	0	0	0	0	0		0	0	0
NQO1_HUMAN	P15559	NQO1	NAD(P)H dehydrogenase [quinone] 1	-0.0377466	0.0664761	PKHF2_HUMAN	Q9H8W4	PLEKHF2	Pleckstrin homology domain-containing family F member 2	-0.0714642	0.0176376	-0.633317	0	0.732558	0	0	0	0	0	0	0	0	0	0	0	0	0	0	0	0	0	0	0	0	0	0	0	0	0		0	0	0
YAP1_HUMAN	P46937	YAP1	Transcriptional coactivator YAP1	-0.0363078	0.038844	DDI2_HUMAN	Q5TDH0	DDI2	Protein DDI1 homolog 2	0.00908151	0.128969	-0.633351	0	0.732558	0	0	0	0	0	0	0	0	0	0	0	0	0	0	0	0	0	0	0	0	0	0	0	0	0		0	0	0
MA2B1_HUMAN	O00754	MAN2B1	Lysosomal alpha-mannosidase	0.0657866	0.123832	CAB45_HUMAN	Q9BRK5	SDF4	45 kDa calcium-binding protein	0.0253664	0.2224	-0.633357	1	0.731343	0	0	0	0	0	0	0	0	0	0	0	0	0	0	0	0	0	0	0	0	0	0	0	0	0		0	0	1
NUP37_HUMAN	Q8NFH4	NUP37	Nucleoporin Nup37	-0.0399674	0.213335	CYRIB_HUMAN	Q9NUQ9	CYRIB	CYFIP-related Rac1 interactor B	-0.0581241	0.0547428	-0.633383	0	0.731343	0	0	0	0	0	0	0	0	0	0	0	0	0	0	0	0	0	0	0	0	0	0	0	0	0		0	0	0
PPIL1_HUMAN	Q9Y3C6	PPIL1	Peptidyl-prolyl cis-trans isomerase-like 1	-0.0310137	0.0761898	OARD1_HUMAN	Q9Y530	OARD1	ADP-ribose glycohydrolase OARD1	-0.0735709	0.0297148	-0.633388	0	0.731343	0	0	0	0	0	0	0	0	0	0	0	0	0	0	0	0	0	0	0	0	0	0	0	0	0		0	0	0
1433B_HUMAN	P31946	YWHAB	14-3-3 protein beta/alpha	-0.0325516	0.0366337	TBB4B_HUMAN	P68371	TUBB4B	Tubulin beta-4B chain	-0.0306293	0.150341	-0.633391	1	0.731343	0	0	1	0	1	0	0	1	0	0	0	0	0	0	0	1	0	0	0	0	0	0	0	0	1		1	0	1
PSA7_HUMAN	O14818	PSMA7	Proteasome subunit alpha type-7	-0.046785	0.0571832	PSB2_HUMAN	P49721	PSMB2	Proteasome subunit beta type-2	-0.0242682	0.236737	-0.633423	1	0.731788	1	1	1	1	1	1	0	1	0	0	1	1	1	1	1	1	0	1	1	1	1	0	1	1	1		1	1	1
TAGL_HUMAN	Q01995	TAGLN	Transgelin	-0.0576312	0.0126203	NUDC2_HUMAN	Q8WVJ2	NUDCD2	NudC domain-containing protein 2	-0.0980801	0.00551931	-0.633439	0	0.730579	0	0	0	0	0	0	0	0	0	0	0	0	0	0	0	0	0	0	0	0	0	0	0	0	0		0	0	0
RT28_HUMAN	Q9Y2Q9	MRPS28	28S ribosomal protein S28, mitochondrial	0.13228	0.0126754	RT17_HUMAN	Q9Y2R5	MRPS17	28S ribosomal protein S17, mitochondrial	0.0479185	0.0196412	-0.63347	0	0.731023	1	1	0	1	1	1	0	1	0	0	0	1	0	0	0	0	0	1	1	1	0	0	0	0	1		1	1	1
RS11_HUMAN	P62280	RPS11	40S ribosomal protein S11	0.0287785	0.0650358	SPTB2_HUMAN	Q01082	SPTBN1	Spectrin beta chain, non-erythrocytic 1	-0.00143575	0.240678	-0.633505	1	0.731023	0	0	0	0	0	0	0	0	0	0	0	0	0	0	0	0	0	0	0	0	0	0	0	0	0		0	0	0
RGS10_HUMAN	O43665	RGS10	Regulator of G-protein signaling 10	0.000307362	0.308238	SAP3_HUMAN	P17900	GM2A	Ganglioside GM2 activator	NA	NA	-0.633515	0	0.731023	0	0	0	0	0	0	0	0	0	0	0	0	0	0	0	0	0	0	0	0	0	0	0	0	0		0	0	0
MOC2B_HUMAN	O96007	MOCS2	Molybdopterin synthase catalytic subunit	-0.122219	0.0819243	RCC1_HUMAN	P18754	RCC1	Regulator of chromosome condensation	0.0338469	0.267044	-0.633557	0	0.731023	0	0	0	0	0	0	0	0	0	0	0	0	0	0	0	0	0	0	0	0	0	0	0	0	0		0	0	0
ACSL1_HUMAN	P33121	ACSL1	Long-chain-fatty-acid--CoA ligase 1	-0.0878952	0.00266663	EIF3A_HUMAN	Q14152	EIF3A	Eukaryotic translation initiation factor 3 subunit A	-0.0024475	0.36422	-0.633565	0	0.731023	0	0	0	0	0	0	0	0	0	0	0	0	0	0	0	0	0	0	0	0	0	0	0	0	0		0	0	0
ARP3_HUMAN	P61158	ACTR3	Actin-related protein 3	-0.0409537	0.00102415	ARP2_HUMAN	P61160	ACTR2	Actin-related protein 2	-0.0144326	0.221092	-0.633571	1	0.731466	1	1	1	1	1	1	0	1	0	0	1	1	1	1	1	1	0	1	1	1	1	0	1	1	1		1	1	1
RL13A_HUMAN	P40429	RPL13A	60S ribosomal protein L13a	0.0295328	0.0751699	RL10A_HUMAN	P62906	RPL10A	60S ribosomal protein L10a	0.000694041	0.38239	-0.633671	1	0.731908	1	1	1	1	1	1	0	1	0	0	0	1	0	0	0	1	1	1	0	1	0	0	1	0	1		1	1	1
LGUL_HUMAN	Q04760	GLO1	Lactoylglutathione lyase	-0.0415068	0.0682094	IPYR_HUMAN	Q15181	PPA1	Inorganic pyrophosphatase	-0.101954	0.00249862	-0.633693	1	0.731908	0	0	1	0	1	0	0	1	1	0	0	0	0	0	0	0	0	0	0	0	0	0	1	0	1		1	0	1
RT34_HUMAN	P82930	MRPS34	28S ribosomal protein S34, mitochondrial	0.0139685	0.306353	RM17_HUMAN	Q9NRX2	MRPL17	39S ribosomal protein L17, mitochondrial	-0.117566	0.0611009	-0.633703	0	0.732348	1	1	0	0	0	1	0	0	0	0	0	1	0	0	0	0	0	0	0	0	0	0	0	0	1		1	1	0
ACON_HUMAN	Q99798	ACO2	Aconitate hydratase, mitochondrial	0.0342903	0.0332985	IPKB_HUMAN	Q9C010	PKIB	cAMP-dependent protein kinase inhibitor beta	-0.0612558	0.264358	-0.633743	0	0.731148	0	0	0	0	0	0	0	0	0	0	0	0	0	0	0	0	0	0	0	0	0	0	0	0	0		0	0	0
CRKL_HUMAN	P46109	CRKL	Crk-like protein	-0.0243454	0.235914	CASP6_HUMAN	P55212	CASP6	Caspase-6	-0.0340123	0.350592	-0.633773	1	0.731148	0	0	0	0	0	0	0	0	0	0	0	0	0	0	0	0	0	0	0	0	0	0	0	0	0		0	0	0
TBCA_HUMAN	O75347	TBCA	Tubulin-specific chaperone A	-0.0126538	0.188175	UBE2K_HUMAN	P61086	UBE2K	Ubiquitin-conjugating enzyme E2 K	-0.0179579	0.394051	-0.633779	1	0.731148	0	0	0	0	0	0	0	0	0	0	0	0	0	0	0	0	0	1	0	0	0	0	0	0	1		0	0	0
PSB1_HUMAN	P20618	PSMB1	Proteasome subunit beta type-1	-0.00525188	0.292419	PSA5_HUMAN	P28066	PSMA5	Proteasome subunit alpha type-5	-0.0730573	0.0171913	-0.633785	1	0.731588	1	1	1	1	1	1	0	1	0	0	1	1	1	1	1	1	0	1	1	1	1	0	1	1	1		1	1	1
PUR9_HUMAN	P31939	ATIC	Bifunctional purine biosynthesis protein ATIC	-0.0487113	0.0217544	1433G_HUMAN	P61981	YWHAG	14-3-3 protein gamma	0.00885283	0.248763	-0.633786	1	0.731588	0	0	1	0	1	0	0	1	1	0	0	1	0	0	0	1	0	0	0	0	0	0	0	0	1		0	0	1
RS11_HUMAN	P62280	RPS11	40S ribosomal protein S11	0.0287785	0.0650358	RS24_HUMAN	P62847	RPS24	40S ribosomal protein S24	0.00380275	0.325336	-0.633791	1	0.732026	1	1	1	1	1	1	0	1	0	0	0	1	0	0	0	0	0	1	0	0	0	0	0	1	1		1	1	1
ASSY_HUMAN	P00966	ASS1	Argininosuccinate synthase	-0.0618953	0.045013	SPS1_HUMAN	P49903	SEPHS1	Selenide, water dikinase 1	0.0391464	0.00797593	-0.633792	1	0.732026	0	0	0	0	0	0	0	0	0	0	0	0	0	0	0	0	0	0	0	0	0	0	0	0	0		0	0	0
PPID_HUMAN	Q08752	PPID	Peptidyl-prolyl cis-trans isomerase D	0.0126491	0.245754	ENOPH_HUMAN	Q9UHY7	ENOPH1	Enolase-phosphatase E1	-0.0255263	0.134019	-0.633802	1	0.732026	0	0	0	0	0	0	0	0	0	0	0	0	0	0	0	0	0	0	0	0	0	0	0	0	0		0	0	0
SDCB1_HUMAN	O00560	SDCBP	Syntenin-1	0.0790139	0.11225	ODP2_HUMAN	P10515	DLAT	Dihydrolipoyllysine-residue acetyltransferase component of pyruvate dehydrogenase complex, mitochondrial	0.0624576	0.0221474	-0.633813	0	0.732026	0	0	0	0	0	0	0	0	0	0	0	0	0	0	0	0	0	0	0	0	0	0	0	0	0		0	0	0
RL32_HUMAN	P62910	RPL32	60S ribosomal protein L32	0.0386742	0.0951727	RL6_HUMAN	Q02878	RPL6	60S ribosomal protein L6	0.0268556	0.0544512	-0.633815	1	0.732463	1	1	1	1	1	1	0	1	0	0	0	1	0	0	0	0	0	1	0	0	0	0	1	0	1		1	1	1
CAB45_HUMAN	Q9BRK5	SDF4	45 kDa calcium-binding protein	0.0253664	0.2224	NFS1_HUMAN	Q9Y697	NFS1	Cysteine desulfurase, mitochondrial	0.0890304	0.0262673	-0.633876	0	0.73127	0	0	0	0	0	0	0	0	0	0	0	0	0	0	0	0	0	0	0	0	0	0	0	0	0		0	0	0
AK1C1_HUMAN	Q04828	AKR1C1	Aldo-keto reductase family 1 member C1	NA	NA	GNA1_HUMAN	Q96EK6	GNPNAT1	Glucosamine 6-phosphate N-acetyltransferase	0.0106607	0.234511	-0.633904	0	0.73127	0	0	0	0	0	0	0	0	0	0	0	0	0	0	0	0	0	0	0	0	0	0	0	0	0		0	0	0
GRAP1_HUMAN	Q4V328	GRIPAP1	GRIP1-associated protein 1	0.00702909	0.238072	RM50_HUMAN	Q8N5N7	MRPL50	39S ribosomal protein L50, mitochondrial	0.0448542	0.263136	-0.633909	0	0.73127	0	0	0	0	0	0	0	0	0	0	0	0	0	0	0	0	0	0	0	0	0	0	0	0	0		0	0	0
NAA10_HUMAN	P41227	NAA10	N-alpha-acetyltransferase 10	-0.00128873	0.323962	CUL1_HUMAN	Q13616	CUL1	Cullin-1	-0.0472228	0.0831148	-0.633946	0	0.73127	0	0	0	0	0	0	0	0	0	0	0	0	0	0	0	0	0	0	0	0	0	0	0	0	0		0	0	0
PGP_HUMAN	A6NDG6	PGP	Glycerol-3-phosphate phosphatase	-0.0503811	0.0339789	SPS1_HUMAN	P49903	SEPHS1	Selenide, water dikinase 1	0.0391464	0.00797593	-0.633967	1	0.73127	0	0	0	0	0	0	0	0	0	0	0	0	0	0	0	0	0	0	0	0	0	0	0	0	0		0	0	0
SSDH_HUMAN	P51649	ALDH5A1	Succinate-semialdehyde dehydrogenase, mitochondrial	0.0837629	0.0411373	CHRD1_HUMAN	Q9UHD1	CHORDC1	Cysteine and histidine-rich domain-containing protein 1	0.0814415	0.0265804	-0.634029	0	0.730081	0	0	0	0	0	0	0	0	0	0	0	0	0	0	0	0	0	0	0	0	0	0	0	0	0		0	0	0
RS2_HUMAN	P15880	RPS2	40S ribosomal protein S2	-0.0109034	0.248763	RS5_HUMAN	P46782	RPS5	40S ribosomal protein S5	0.0622909	0.0669589	-0.634033	1	0.730519	1	1	1	1	1	1	0	1	0	0	1	1	1	1	1	1	0	1	1	1	1	1	1	1	1		1	1	1
NPM3_HUMAN	O75607	NPM3	Nucleoplasmin-3	0.122985	0.00589057	RANB3_HUMAN	Q9H6Z4	RANBP3	Ran-binding protein 3	0.0279695	0.365795	-0.634057	0	0.729335	0	0	0	0	0	0	0	0	0	0	0	0	0	0	0	0	0	0	0	0	0	0	0	0	0		0	0	0
ARPC3_HUMAN	O15145	ARPC3	Actin-related protein 2/3 complex subunit 3	-0.000963602	0.16732	ARP3_HUMAN	P61158	ACTR3	Actin-related protein 3	-0.0409537	0.00102415	-0.634079	1	0.729773	1	1	1	1	1	1	0	1	0	0	1	1	1	1	1	1	0	1	1	1	1	1	1	1	1		1	1	1
RLA0_HUMAN	P05388	RPLP0	60S acidic ribosomal protein P0	0.000195473	0.398607	RL9_HUMAN	P32969	RPL9	60S ribosomal protein L9	0.0149968	0.370019	-0.634082	0	0.73021	1	1	1	1	1	1	0	1	0	0	0	1	0	0	0	1	0	1	0	1	0	0	1	1	1		1	1	1
QOR_HUMAN	Q08257	CRYZ	Quinone oxidoreductase	0.0137233	0.0213244	EFHD2_HUMAN	Q96C19	EFHD2	EF-hand domain-containing protein D2	-0.0111317	0.217511	-0.634088	0	0.73021	0	0	0	0	0	0	0	0	0	0	0	0	0	0	0	0	0	0	0	0	0	0	0	0	0		0	0	0
MSRA_HUMAN	Q9UJ68	MSRA	Mitochondrial peptide methionine sulfoxide reductase	-0.0322882	0.0871156	BOLA1_HUMAN	Q9Y3E2	BOLA1	BolA-like protein 1	-0.000165007	0.35974	-0.634108	0	0.73021	0	0	0	0	0	0	0	0	0	0	0	0	0	0	0	0	0	0	0	0	0	0	0	0	0		0	0	0
F120A_HUMAN	Q9NZB2	FAM120A	Constitutive coactivator of PPAR-gamma-like protein 1	0.0236734	0.141677	EIF3L_HUMAN	Q9Y262	EIF3L	Eukaryotic translation initiation factor 3 subunit L	-0.000519578	0.350304	-0.634127	0	0.73021	0	0	0	0	0	0	0	0	0	0	0	0	0	0	0	0	0	0	0	0	0	0	0	0	0		0	0	0
ARPC2_HUMAN	O15144	ARPC2	Actin-related protein 2/3 complex subunit 2	-0.015772	0.321923	PYRG2_HUMAN	Q9NRF8	CTPS2	CTP synthase 2	-0.039238	0.14591	-0.634139	1	0.73021	0	0	0	0	0	0	0	0	0	0	0	0	0	0	0	0	0	0	0	0	0	0	0	0	0		0	0	0
HS90B_HUMAN	P08238	HSP90AB1	Heat shock protein HSP 90-beta	0.0283621	0.169874	FAS_HUMAN	P49327	FASN	Fatty acid synthase	-0.0111063	0.259174	-0.634139	1	0.73021	0	0	1	1	1	0	0	1	0	0	1	0	0	0	0	1	0	0	0	0	0	0	0	0	1		0	1	1
PGK1_HUMAN	P00558	PGK1	Phosphoglycerate kinase 1	-0.0640379	0.0292837	BROX_HUMAN	Q5VW32	BROX	BRO1 domain-containing protein BROX	-0.0225349	0.215649	-0.634222	1	0.73021	0	0	0	0	0	0	0	0	0	0	0	0	0	0	0	0	0	0	0	0	0	0	0	0	0		0	0	0
RT21_HUMAN	P82921	MRPS21	28S ribosomal protein S21, mitochondrial	0.0247803	0.066346	RM47_HUMAN	Q9HD33	MRPL47	39S ribosomal protein L47, mitochondrial	0.0494163	0.278331	-0.634241	0	0.730645	1	1	0	0	0	1	0	0	0	0	0	1	0	0	0	0	0	0	0	0	0	0	0	0	1		1	1	1
SNX1_HUMAN	Q13596	SNX1	Sorting nexin-1	-0.0418475	0.113343	ACOT9_HUMAN	Q9Y305	ACOT9	Acyl-coenzyme A thioesterase 9, mitochondrial	-0.019074	0.349974	-0.634259	0	0.730645	0	0	0	0	0	0	0	0	0	0	0	0	0	0	0	0	0	0	0	0	0	0	0	0	0		0	0	0
RS5_HUMAN	P46782	RPS5	40S ribosomal protein S5	0.0622909	0.0669589	RS24_HUMAN	P62847	RPS24	40S ribosomal protein S24	0.00380275	0.325336	-0.634267	1	0.731079	1	1	1	1	1	1	0	1	0	0	0	1	0	0	0	0	0	1	0	0	0	0	0	1	1		1	1	1
RS19_HUMAN	P39019	RPS19	40S ribosomal protein S19	0.0380908	0.255564	RS10_HUMAN	P46783	RPS10	40S ribosomal protein S10	-0.0189486	0.0162076	-0.634275	0	0.731511	1	1	1	1	1	1	0	1	0	0	0	1	1	1	1	1	0	1	1	1	0	0	1	1	1		1	1	1
PSA2_HUMAN	P25787	PSMA2	Proteasome subunit alpha type-2	-0.0133538	0.33158	PSB2_HUMAN	P49721	PSMB2	Proteasome subunit beta type-2	-0.0242682	0.236737	-0.634291	1	0.731942	1	1	1	1	1	1	0	1	0	0	1	1	1	1	1	1	0	1	1	1	1	0	1	1	1		1	1	1
AL4A1_HUMAN	P30038	ALDH4A1	Delta-1-pyrroline-5-carboxylate dehydrogenase, mitochondrial	0.0608416	0.0168271	IDHP_HUMAN	P48735	IDH2	Isocitrate dehydrogenase [NADP], mitochondrial	-0.0227673	0.0455046	-0.634304	0	0.731942	0	0	1	0	1	0	0	1	1	0	0	1	0	0	0	0	0	1	0	0	0	0	0	0	1		0	0	1
RL21_HUMAN	P46778	RPL21	60S ribosomal protein L21	0.0402242	0.156093	RL14_HUMAN	P50914	RPL14	60S ribosomal protein L14	-0.0425932	0.306353	-0.634331	0	0.732372	1	1	1	1	1	1	0	1	0	0	0	1	0	0	0	1	0	1	0	0	0	0	1	1	1		1	1	1
RM13_HUMAN	Q9BYD1	MRPL13	39S ribosomal protein L13, mitochondrial	-0.0266393	0.202083	RT18A_HUMAN	Q9NVS2	MRPS18A	39S ribosomal protein S18a, mitochondrial	0.00276702	0.311654	-0.634345	0	0.731629	1	1	0	1	1	1	0	1	0	0	1	1	0	0	0	0	0	1	1	1	0	0	0	0	1		1	1	0
PLCG1_HUMAN	P19174	PLCG1	1-phosphatidylinositol 4,5-bisphosphate phosphodiesterase gamma-1	-0.0913923	0.00116379	AL1B1_HUMAN	P30837	ALDH1B1	Aldehyde dehydrogenase X, mitochondrial	0.0667915	0.0172977	-0.634366	0	0.731629	0	0	0	0	0	0	0	0	0	0	0	0	0	0	0	0	0	0	0	0	0	0	0	0	0		0	0	0
RS17_HUMAN	P08708	RPS17	40S ribosomal protein S17	0.0250545	0.0411373	RS2_HUMAN	P15880	RPS2	40S ribosomal protein S2	-0.0109034	0.248763	-0.634389	1	0.732057	1	1	1	1	0	1	0	1	0	0	1	1	1	1	1	0	0	1	1	1	1	1	0	1	1		1	1	1
PDCD5_HUMAN	O14737	PDCD5	Programmed cell death protein 5	0.0412589	0.28424	GCSH_HUMAN	P23434	GCSH	Glycine cleavage system H protein, mitochondrial	0.000297338	0.372168	-0.634438	1	0.730892	0	0	0	0	0	0	0	0	0	0	0	0	0	0	0	0	0	0	0	0	0	0	0	0	0		0	0	0
MAPK2_HUMAN	P49137	MAPKAPK2	MAP kinase-activated protein kinase 2	-0.0473129	0.309249	NHLC2_HUMAN	Q8NBF2	NHLRC2	NHL repeat-containing protein 2	-0.0476098	0.129913	-0.634457	0	0.730892	0	0	0	0	0	0	0	0	0	0	0	0	0	0	0	0	0	0	0	0	0	0	0	0	0		0	0	0
PGTB1_HUMAN	P53609	PGGT1B	Geranylgeranyl transferase type-1 subunit beta	NA	NA	WDR4_HUMAN	P57081	WDR4	tRNA (guanine-N(7)-)-methyltransferase non-catalytic subunit WDR4	0.100214	0.0546346	-0.634512	0	0.730892	0	0	0	0	0	0	0	0	0	0	0	0	0	0	0	0	0	0	0	0	0	0	0	0	0		0	0	0
BCAT2_HUMAN	O15382	BCAT2	Branched-chain-amino-acid aminotransferase, mitochondrial	0.0291406	0.329159	VPS4B_HUMAN	O75351	VPS4B	Vacuolar protein sorting-associated protein 4B	-0.0127024	0.371562	-0.634516	0	0.730892	0	0	0	0	0	0	0	0	0	0	0	0	0	0	0	0	0	0	0	0	0	0	0	0	0		0	0	0
MDHC_HUMAN	P40925	MDH1	Malate dehydrogenase, cytoplasmic	-0.104222	0.0122527	PHS_HUMAN	P61457	PCBD1	Pterin-4-alpha-carbinolamine dehydratase	-0.000651186	0.245616	-0.634518	1	0.730892	0	0	0	0	0	0	0	0	0	0	0	0	0	0	0	0	0	0	0	0	0	0	0	0	0		0	0	1
RL27_HUMAN	P61353	RPL27	60S ribosomal protein L27	0.0325022	0.140146	RL10A_HUMAN	P62906	RPL10A	60S ribosomal protein L10a	0.000694041	0.38239	-0.634534	0	0.73132	1	1	1	1	1	1	0	1	0	0	0	1	1	1	1	1	0	1	0	0	0	0	1	0	1		1	1	1
GMFB_HUMAN	P60983	GMFB	Glia maturation factor beta	-0.0434424	0.296302	CK054_HUMAN	Q9H0W9	C11orf54	Ester hydrolase C11orf54	0.050585	0.0079634	-0.634548	1	0.73132	0	0	0	0	0	0	0	0	0	0	0	0	0	0	0	0	0	0	0	0	0	0	0	0	0		0	0	0
SPTB2_HUMAN	Q01082	SPTBN1	Spectrin beta chain, non-erythrocytic 1	-0.00143575	0.240678	SYLC_HUMAN	Q9P2J5	LARS1	Leucine--tRNA ligase, cytoplasmic	-0.0387627	0.0253987	-0.634603	1	0.73132	0	0	1	1	1	0	0	0	1	0	1	0	0	0	0	0	0	0	0	0	0	0	0	0	1		0	1	1
MTL26_HUMAN	Q96S19	METTL26	Methyltransferase-like 26	-0.0863378	0.0330544	ISCU_HUMAN	Q9H1K1	ISCU	Iron-sulfur cluster assembly enzyme ISCU, mitochondrial	0.194301	0.0214229	-0.634624	0	0.73132	0	0	0	0	0	0	0	0	0	0	0	0	0	0	0	0	0	0	0	0	0	0	0	0	0		0	0	0
RANB3_HUMAN	Q9H6Z4	RANBP3	Ran-binding protein 3	0.0279695	0.365795	NS1BP_HUMAN	Q9Y6Y0	IVNS1ABP	Influenza virus NS1A-binding protein	NA	NA	-0.634645	0	0.73132	0	0	0	0	0	0	0	0	0	0	0	0	0	0	0	0	0	0	0	0	0	0	0	0	0		0	0	0
HEM3_HUMAN	P08397	HMBS	Porphobilinogen deaminase	-0.0514513	0.112594	IDHP_HUMAN	P48735	IDH2	Isocitrate dehydrogenase [NADP], mitochondrial	-0.0227673	0.0455046	-0.634662	0	0.730159	0	0	0	0	0	0	0	0	0	0	0	0	0	0	0	0	0	0	0	0	0	0	0	0	0		0	0	0
RS11_HUMAN	P62280	RPS11	40S ribosomal protein S11	0.0287785	0.0650358	LG3BP_HUMAN	Q08380	LGALS3BP	Galectin-3-binding protein	-0.27484	0.00116196	-0.63467	0	0.730159	0	0	0	0	0	0	0	0	0	0	0	0	0	0	0	0	0	0	0	0	0	0	0	0	0		0	0	0
PIR_HUMAN	O00625	PIR	Pirin	-0.0236544	0.0977508	THTR_HUMAN	Q16762	TST	Thiosulfate sulfurtransferase	0.0180827	0.0267815	-0.634684	0	0.730159	0	0	0	0	0	0	0	0	0	0	0	0	0	0	0	0	0	0	0	0	0	0	0	0	0		0	0	0
CSK_HUMAN	P41240	CSK	Tyrosine-protein kinase CSK	-0.0230809	0.149156	HEBP2_HUMAN	Q9Y5Z4	HEBP2	Heme-binding protein 2	-0.0659128	0.0123035	-0.634691	0	0.730159	0	0	0	0	0	0	0	0	0	0	0	0	0	0	0	0	0	0	0	0	0	0	0	0	0		0	0	0
RS14_HUMAN	P62263	RPS14	40S ribosomal protein S14	0.0328891	0.299279	SPTB2_HUMAN	Q01082	SPTBN1	Spectrin beta chain, non-erythrocytic 1	-0.00143575	0.240678	-0.634706	1	0.730159	0	0	0	0	0	0	0	0	0	0	0	0	0	0	0	0	0	0	0	0	0	0	0	0	0		0	0	0
LKHA4_HUMAN	P09960	LTA4H	Leukotriene A-4 hydrolase	0.0119424	0.272264	RPE_HUMAN	Q96AT9	RPE	Ribulose-phosphate 3-epimerase	-0.0147319	0.0863742	-0.634746	0	0.727848	0	0	0	0	0	0	0	0	0	0	0	0	0	0	0	0	0	0	0	0	0	0	0	0	0		0	0	0
RS20_HUMAN	P60866	RPS20	40S ribosomal protein S20	-0.0278186	0.161052	RS4X_HUMAN	P62701	RPS4X	40S ribosomal protein S4, X isoform	0.0075136	0.394375	-0.634747	1	0.728278	1	1	1	1	1	1	0	1	0	0	1	1	0	0	0	1	0	1	0	0	0	0	1	1	1		1	1	1
SYAC_HUMAN	P49588	AARS1	Alanine--tRNA ligase, cytoplasmic	-0.0608288	0.0434068	NIF3L_HUMAN	Q9GZT8	NIF3L1	NIF3-like protein 1	-0.00962363	0.21609	-0.634752	1	0.728278	0	0	1	0	1	0	0	0	0	0	0	0	0	0	0	1	0	0	0	0	0	0	0	0	1		1	0	1
EF2K_HUMAN	O00418	EEF2K	Eukaryotic elongation factor 2 kinase	-0.0634626	0.0134336	CAB45_HUMAN	Q9BRK5	SDF4	45 kDa calcium-binding protein	0.0253664	0.2224	-0.634769	0	0.728278	0	0	0	0	0	0	0	0	0	0	0	0	0	0	0	0	0	0	0	0	0	0	0	0	0		0	0	0
RS4X_HUMAN	P62701	RPS4X	40S ribosomal protein S4, X isoform	0.0075136	0.394375	RS15_HUMAN	P62841	RPS15	40S ribosomal protein S15	-0.0125687	0.13302	-0.634772	0	0.728707	1	1	1	1	1	1	0	1	0	0	1	1	0	0	0	1	0	1	0	0	0	0	0	0	1		1	1	1
SYMC_HUMAN	P56192	MARS1	Methionine--tRNA ligase, cytoplasmic	-0.0391738	0.136559	AIMP2_HUMAN	Q13155	AIMP2	Aminoacyl tRNA synthase complex-interacting multifunctional protein 2	0.0597139	0.0614637	-0.634807	1	0.729134	1	1	1	1	1	1	0	0	0	0	1	0	1	1	1	0	0	1	0	0	0	0	1	1	1		1	1	1
GSHB_HUMAN	P48637	GSS	Glutathione synthetase	-0.0669466	0.0344074	1433Z_HUMAN	P63104	YWHAZ	14-3-3 protein zeta/delta	-0.0396238	0.138955	-0.634812	1	0.729134	0	0	0	0	0	0	0	0	0	0	0	0	0	0	0	1	0	0	0	0	0	0	0	0	1		0	0	0
CLIC1_HUMAN	O00299	CLIC1	Chloride intracellular channel protein 1	-0.0708349	0.00504149	CLIC4_HUMAN	Q9Y696	CLIC4	Chloride intracellular channel protein 4	-0.048092	0.0362832	-0.634818	1	0.729134	0	1	1	0	1	0	0	1	0	0	0	1	0	0	0	0	0	0	0	0	0	0	0	0	1		1	1	1
RIR2_HUMAN	P31350	RRM2	Ribonucleoside-diphosphate reductase subunit M2	-0.142971	0.00169621	NPS3A_HUMAN	Q9UFN0	NIPSNAP3A	Protein NipSnap homolog 3A	0.056912	0.0216921	-0.634822	0	0.729134	0	0	0	0	0	0	0	0	0	0	0	0	0	0	0	0	0	0	0	0	0	0	0	0	0		0	0	0
RS14_HUMAN	P62263	RPS14	40S ribosomal protein S14	0.0328891	0.299279	RS11_HUMAN	P62280	RPS11	40S ribosomal protein S11	0.0287785	0.0650358	-0.634824	1	0.72956	1	1	1	1	1	1	0	1	0	0	1	1	0	0	0	1	0	1	0	0	0	0	1	1	1		1	1	1
AN32A_HUMAN	P39687	ANP32A	Acidic leucine-rich nuclear phosphoprotein 32 family member A	0.0271217	0.104727	AN32B_HUMAN	Q92688	ANP32B	Acidic leucine-rich nuclear phosphoprotein 32 family member B	-0.0444394	0.042678	-0.634843	1	0.729984	1	1	1	0	1	0	0	1	0	0	0	1	1	1	1	0	0	1	0	0	0	0	1	0	1		1	1	1
RT63_HUMAN	Q9BQC6	MRPL57	Ribosomal protein 63, mitochondrial	0.165243	0.0534817	RT23_HUMAN	Q9Y3D9	MRPS23	28S ribosomal protein S23, mitochondrial	-0.0026282	0.268766	-0.634871	0	0.72884	0	1	0	0	0	1	0	0	0	0	0	1	0	0	0	0	0	0	0	0	0	0	0	0	1		1	1	0
SYHM_HUMAN	P49590	HARS2	Histidine--tRNA ligase, mitochondrial	0.0322389	0.12672	SYSM_HUMAN	Q9NP81	SARS2	Serine--tRNA ligase, mitochondrial	-0.00884257	0.13004	-0.634918	0	0.72884	0	0	1	0	1	0	0	1	0	0	0	0	0	0	0	0	0	0	0	0	0	0	1	0	1		1	1	1
AKTS1_HUMAN	Q96B36	AKT1S1	Proline-rich AKT1 substrate 1	-0.0113964	0.401823	RANB3_HUMAN	Q9H6Z4	RANBP3	Ran-binding protein 3	0.0279695	0.365795	-0.634977	0	0.72884	0	0	0	0	0	0	0	0	0	0	0	0	0	0	0	0	0	0	0	0	0	0	0	0	0		0	0	0
RM19_HUMAN	P49406	MRPL19	39S ribosomal protein L19, mitochondrial	0.0398717	0.232503	RM37_HUMAN	Q9BZE1	MRPL37	39S ribosomal protein L37, mitochondrial	0.00106073	0.285504	-0.634996	0	0.729264	1	1	0	1	1	1	0	1	0	0	0	1	0	0	0	1	0	1	0	1	0	0	0	0	1		1	1	0
MYPT1_HUMAN	O14974	PPP1R12A	Protein phosphatase 1 regulatory subunit 12A	-0.0373718	0.0144053	ANAG_HUMAN	P54802	NAGLU	Alpha-N-acetylglucosaminidase	-0.00573258	0.328207	-0.635003	0	0.729264	0	0	0	0	0	0	0	0	0	0	0	0	0	0	0	0	0	0	0	0	0	0	0	0	0		0	0	0
GAL3A_HUMAN	P0DPI2	GATD3A	Glutamine amidotransferase-like class 1 domain-containing protein 3A, mitochondrial	NA	NA	PRDX5_HUMAN	P30044	PRDX5	Peroxiredoxin-5, mitochondrial	-0.0142286	0.210477	-0.635012	1	0.729264	0	0	1	0	0	0	0	1	1	0	0	0	0	0	0	0	0	0	0	0	0	0	0	0	1		0	0	1
ARLY_HUMAN	P04424	ASL	Argininosuccinate lyase	-0.0156818	0.0339408	SPSY_HUMAN	P52788	SMS	Spermine synthase	-0.0906489	0.00831696	-0.635025	1	0.729264	0	0	0	0	0	0	0	0	0	0	0	0	0	0	0	0	0	0	0	0	0	0	0	0	0		1	0	0
IST1_HUMAN	P53990	IST1	IST1 homolog	-0.0197707	0.0107959	RIR2B_HUMAN	Q7LG56	RRM2B	Ribonucleoside-diphosphate reductase subunit M2 B	0.0248586	0.198864	-0.635047	0	0.729264	0	0	0	0	0	0	0	0	0	0	0	0	0	0	0	0	0	0	0	0	0	0	0	0	0		0	0	0
ANK3_HUMAN	Q12955	ANK3	Ankyrin-3	0.0714751	0.00147564	RANB3_HUMAN	Q9H6Z4	RANBP3	Ran-binding protein 3	0.0279695	0.365795	-0.635055	0	0.729264	0	0	0	0	0	0	0	0	0	0	0	0	0	0	0	0	0	0	0	0	0	0	0	0	0		0	0	1
TPIS_HUMAN	P60174	TPI1	Triosephosphate isomerase	-0.0409714	0.0682094	CNPY2_HUMAN	Q9Y2B0	CNPY2	Protein canopy homolog 2	0.00966359	0.194435	-0.635057	0	0.729264	0	0	0	0	0	0	0	0	0	0	0	0	0	0	0	0	0	0	0	0	0	0	0	0	0		0	0	0
RS3_HUMAN	P23396	RPS3	40S ribosomal protein S3	0.00632664	0.353831	RS4X_HUMAN	P62701	RPS4X	40S ribosomal protein S4, X isoform	0.0075136	0.394375	-0.635065	1	0.729688	1	1	1	1	1	1	0	1	0	0	1	1	0	0	0	1	0	1	0	0	0	0	1	1	1		1	1	1
CUL1_HUMAN	Q13616	CUL1	Cullin-1	-0.0472228	0.0831148	THG1_HUMAN	Q9NWX6	THG1L	Probable tRNA(His) guanylyltransferase	0.137706	0.00991523	-0.635072	0	0.729688	0	0	0	0	0	0	0	0	0	0	0	0	0	0	0	0	0	0	0	0	0	0	0	0	0		0	0	0
RM49_HUMAN	Q13405	MRPL49	39S ribosomal protein L49, mitochondrial	0.026324	0.269296	RT18B_HUMAN	Q9Y676	MRPS18B	28S ribosomal protein S18b, mitochondrial	0.0665775	0.00582424	-0.635086	0	0.730109	1	1	0	0	0	1	0	0	0	0	0	1	0	0	0	0	0	0	0	0	0	0	0	0	1		1	1	0
RS3_HUMAN	P23396	RPS3	40S ribosomal protein S3	0.00632664	0.353831	RS10_HUMAN	P46783	RPS10	40S ribosomal protein S10	-0.0189486	0.0162076	-0.63515	1	0.729393	1	1	1	1	1	1	1	1	0	0	1	1	1	1	1	1	0	1	1	1	0	0	1	1	1		1	1	1
RT31_HUMAN	Q92665	MRPS31	28S ribosomal protein S31, mitochondrial	0.0378243	0.300485	RM17_HUMAN	Q9NRX2	MRPL17	39S ribosomal protein L17, mitochondrial	-0.117566	0.0611009	-0.635157	0	0.729814	1	1	0	0	0	1	0	0	0	0	0	1	0	0	0	0	0	0	0	0	0	0	0	0	1		1	1	1
RL13A_HUMAN	P40429	RPL13A	60S ribosomal protein L13a	0.0295328	0.0751699	RL32_HUMAN	P62910	RPL32	60S ribosomal protein L32	0.0386742	0.0951727	-0.635181	1	0.730233	1	1	1	1	1	1	0	1	0	0	0	1	0	0	0	0	0	1	1	1	0	0	1	0	1		1	1	1
MIF_HUMAN	P14174	MIF	Macrophage migration inhibitory factor	-0.133614	0.0698905	MEMO1_HUMAN	Q9Y316	MEMO1	Protein MEMO1	0.015013	0.261628	-0.635221	1	0.727975	0	0	0	0	0	0	0	0	0	0	0	0	0	0	0	0	0	1	0	0	0	0	0	0	1		0	0	0
RL35A_HUMAN	P18077	RPL35A	60S ribosomal protein L35a	-0.0270529	0.107576	RL8_HUMAN	P62917	RPL8	60S ribosomal protein L8	-0.0189972	0.382812	-0.63523	0	0.728395	1	1	1	1	1	1	0	1	0	0	0	1	0	0	0	1	0	1	0	0	0	0	1	0	1		1	1	1
ANM3_HUMAN	O60678	PRMT3	Protein arginine N-methyltransferase 3	-0.0811404	0.092976	ANK3_HUMAN	Q12955	ANK3	Ankyrin-3	0.0714751	0.00147564	-0.635231	0	0.728395	0	0	0	0	0	0	0	0	0	0	0	0	0	0	0	0	0	0	0	0	0	0	0	0	0		0	0	0
CATA_HUMAN	P04040	CAT	Catalase	0.0816117	0.015225	PCNA_HUMAN	P12004	PCNA	Proliferating cell nuclear antigen	0.00212384	0.0929741	-0.635257	1	0.728395	0	0	1	1	0	0	1	1	1	0	1	0	0	0	0	1	0	0	0	0	0	0	0	0	1		0	1	1
DNS2A_HUMAN	O00115	DNASE2	Deoxyribonuclease-2-alpha	-0.00820422	0.0775951	ETHE1_HUMAN	O95571	ETHE1	Persulfide dioxygenase ETHE1, mitochondrial	-0.0255347	0.0154919	-0.635307	1	0.727273	0	0	0	0	0	0	0	0	0	0	0	0	0	0	0	0	0	0	0	0	0	0	0	0	0		0	0	1
SC24C_HUMAN	P53992	SEC24C	Protein transport protein Sec24C	0.0251149	0.197775	CUL4B_HUMAN	Q13620	CUL4B	Cullin-4B	-0.0444027	0.0297148	-0.635338	0	0.727273	0	0	0	0	0	0	0	0	0	0	0	0	0	0	0	0	0	0	0	0	0	0	0	0	0		0	0	0
ARPC3_HUMAN	O15145	ARPC3	Actin-related protein 2/3 complex subunit 3	-0.000963602	0.16732	PYRG2_HUMAN	Q9NRF8	CTPS2	CTP synthase 2	-0.039238	0.14591	-0.635349	1	0.727273	0	0	0	0	0	0	0	0	0	0	0	0	0	0	0	0	0	0	0	0	0	0	0	0	0		0	0	0
PSA4_HUMAN	P25789	PSMA4	Proteasome subunit alpha type-4	-0.0431259	0.0314948	PSB4_HUMAN	P28070	PSMB4	Proteasome subunit beta type-4	-0.0454165	0.120943	-0.635373	1	0.727692	1	1	1	1	1	1	0	1	0	0	1	1	1	1	1	1	0	1	1	1	1	1	1	1	1		1	1	1
PHS_HUMAN	P61457	PCBD1	Pterin-4-alpha-carbinolamine dehydratase	-0.000651186	0.245616	CPNE1_HUMAN	Q99829	CPNE1	Copine-1	-0.054567	0.114887	-0.635402	1	0.726575	0	0	0	0	0	0	0	0	0	0	0	0	0	0	0	0	0	0	0	0	0	0	0	0	0		0	0	0
RL12_HUMAN	P30050	RPL12	60S ribosomal protein L12	-0.00571306	0.327591	ACSL1_HUMAN	P33121	ACSL1	Long-chain-fatty-acid--CoA ligase 1	-0.0878952	0.00266663	-0.635405	0	0.726575	0	0	0	0	0	0	0	0	0	0	0	0	0	0	0	0	0	0	0	0	0	0	0	0	0		0	0	0
FAAA_HUMAN	P16930	FAH	Fumarylacetoacetase	-0.0536631	0.153044	HCDH_HUMAN	Q16836	HADH	Hydroxyacyl-coenzyme A dehydrogenase, mitochondrial	0.0425731	0.0185327	-0.63544	1	0.72546	0	0	0	0	0	0	0	0	0	0	0	0	0	0	0	0	0	0	0	0	0	0	0	0	0		0	0	0
RL17_HUMAN	P18621	RPL17	60S ribosomal protein L17	0.024658	0.077714	RL18_HUMAN	Q07020	RPL18	60S ribosomal protein L18	-0.00137376	0.270642	-0.635461	1	0.725881	1	1	1	1	1	1	0	1	0	0	0	1	0	0	0	1	0	1	0	0	0	0	0	1	1		1	1	1
CK068_HUMAN	Q9H3H3	C11orf68	UPF0696 protein C11orf68	-0.0599802	0.0957913	TRM6_HUMAN	Q9UJA5	TRMT6	tRNA (adenine(58)-N(1))-methyltransferase non-catalytic subunit TRM6	0.0652045	0.0269042	-0.635484	0	0.725881	0	0	0	0	0	0	0	0	0	0	0	0	0	0	0	0	0	0	0	0	0	0	0	0	0		0	0	0
ANM3_HUMAN	O60678	PRMT3	Protein arginine N-methyltransferase 3	-0.0811404	0.092976	RANB3_HUMAN	Q9H6Z4	RANBP3	Ran-binding protein 3	0.0279695	0.365795	-0.6355	0	0.725881	0	0	0	0	0	0	0	0	0	0	0	0	0	0	0	0	0	0	0	0	0	0	0	0	0		0	0	0
RS2_HUMAN	P15880	RPS2	40S ribosomal protein S2	-0.0109034	0.248763	RS25_HUMAN	P62851	RPS25	40S ribosomal protein S25	0.0582442	0.123221	-0.635536	0	0.7263	1	1	1	1	1	1	0	1	0	0	0	1	1	1	1	1	0	1	0	0	0	0	1	1	1		1	1	1
LDHA_HUMAN	P00338	LDHA	L-lactate dehydrogenase A chain	-0.0709318	0.0378874	MDHC_HUMAN	P40925	MDH1	Malate dehydrogenase, cytoplasmic	-0.104222	0.0122527	-0.635601	1	0.7263	0	0	1	0	1	0	0	1	0	0	0	0	0	0	0	0	0	0	0	0	0	0	0	1	1		1	1	1
RS8_HUMAN	P62241	RPS8	40S ribosomal protein S8	0.00455704	0.180359	RL31_HUMAN	P62899	RPL31	60S ribosomal protein L31	0.0152948	0.244372	-0.635623	0	0.72561	1	1	1	1	1	1	0	1	0	0	0	1	0	0	0	0	0	1	1	0	0	0	1	1	1		1	1	1
DNS2A_HUMAN	O00115	DNASE2	Deoxyribonuclease-2-alpha	-0.00820422	0.0775951	HMGCL_HUMAN	P35914	HMGCL	Hydroxymethylglutaryl-CoA lyase, mitochondrial	0.0973183	0.0725784	-0.63563	0	0.72561	0	0	0	0	0	0	0	0	0	0	0	0	0	0	0	0	0	0	0	0	0	0	0	0	0		0	0	1
SNX6_HUMAN	Q9UNH7	SNX6	Sorting nexin-6	-0.0351209	0.280551	ACOT9_HUMAN	Q9Y305	ACOT9	Acyl-coenzyme A thioesterase 9, mitochondrial	-0.019074	0.349974	-0.63564	0	0.72561	0	0	0	0	0	0	0	0	0	0	0	0	0	0	0	0	0	0	0	0	0	0	0	0	0		0	0	1
PIN1_HUMAN	Q13526	PIN1	Peptidyl-prolyl cis-trans isomerase NIMA-interacting 1	0.061904	0.167754	MSRA_HUMAN	Q9UJ68	MSRA	Mitochondrial peptide methionine sulfoxide reductase	-0.0322882	0.0871156	-0.635655	0	0.72561	0	0	0	0	0	0	0	0	0	0	0	0	0	0	0	0	0	1	0	0	0	0	0	0	1		0	0	0
SC23A_HUMAN	Q15436	SEC23A	Protein transport protein Sec23A	0.0323622	0.0355931	XPO7_HUMAN	Q9UIA9	XPO7	Exportin-7	-0.00205192	0.181823	-0.635663	0	0.72561	0	0	1	0	1	0	0	1	0	0	0	0	0	0	0	0	0	0	0	0	0	0	0	0	1		1	0	1
BCAT2_HUMAN	O15382	BCAT2	Branched-chain-amino-acid aminotransferase, mitochondrial	0.0291406	0.329159	LKHA4_HUMAN	P09960	LTA4H	Leukotriene A-4 hydrolase	0.0119424	0.272264	-0.635678	1	0.72561	0	0	0	0	0	0	0	0	0	0	0	0	0	0	0	0	0	0	0	0	0	0	0	0	0		0	0	0
5NTC_HUMAN	P49902	NT5C2	Cytosolic purine 5'-nucleotidase	-0.0479684	0.0339408	FKBP4_HUMAN	Q02790	FKBP4	Peptidyl-prolyl cis-trans isomerase FKBP4	0.0145506	0.29793	-0.635694	1	0.723404	0	0	0	0	0	0	0	0	0	0	0	0	0	0	0	0	0	0	0	0	0	0	0	0	0		0	0	0
RL4_HUMAN	P36578	RPL4	60S ribosomal protein L4	0.0125798	0.381434	RL24_HUMAN	P83731	RPL24	60S ribosomal protein L24	0.025243	0.350528	-0.635717	1	0.722727	1	1	1	1	1	1	0	1	0	0	0	0	1	1	1	0	0	1	0	0	0	0	1	1	1		1	1	1
PCKGM_HUMAN	Q16822	PCK2	Phosphoenolpyruvate carboxykinase [GTP], mitochondrial	0.0184314	0.315349	NIT2_HUMAN	Q9NQR4	NIT2	Omega-amidase NIT2	-0.00616468	0.117071	-0.635723	0	0.722727	0	0	0	0	0	0	0	0	0	0	0	0	0	0	0	0	0	0	0	0	0	0	0	0	0		1	0	1
GLU2B_HUMAN	P14314	PRKCSH	Glucosidase 2 subunit beta	0.0216139	0.0492176	LPPRC_HUMAN	P42704	LRPPRC	Leucine-rich PPR motif-containing protein, mitochondrial	0.0700425	0.0145111	-0.635741	1	0.722727	0	0	0	0	0	0	0	0	0	0	0	0	0	0	0	0	0	0	0	0	0	0	0	0	0		0	0	0
RL9_HUMAN	P32969	RPL9	60S ribosomal protein L9	0.0149968	0.370019	RL30_HUMAN	P62888	RPL30	60S ribosomal protein L30	0.00117064	0.190814	-0.635765	0	0.722054	1	1	1	1	1	1	0	1	0	0	0	1	0	0	0	1	0	1	0	0	0	0	1	0	1		1	1	1
PIR_HUMAN	O00625	PIR	Pirin	-0.0236544	0.0977508	SH3L1_HUMAN	O75368	SH3BGRL	SH3 domain-binding glutamic acid-rich-like protein	-0.0519999	0.288768	-0.635769	0	0.722054	0	0	0	0	0	0	0	0	0	0	0	0	0	0	0	0	0	0	0	0	0	0	0	0	0		0	0	0
RS4X_HUMAN	P62701	RPS4X	40S ribosomal protein S4, X isoform	0.0075136	0.394375	HNRL2_HUMAN	Q1KMD3	HNRNPUL2	Heterogeneous nuclear ribonucleoprotein U-like protein 2	0.0575666	0.056524	-0.635801	0	0.71988	0	0	0	0	0	0	0	0	0	0	0	1	0	0	0	1	0	0	0	0	0	0	0	0	1		0	0	0
RIR2_HUMAN	P31350	RRM2	Ribonucleoside-diphosphate reductase subunit M2	-0.142971	0.00169621	PLAP_HUMAN	Q9Y263	PLAA	Phospholipase A-2-activating protein	0.00474462	0.0914266	-0.635814	0	0.718797	0	0	0	0	0	0	0	0	0	0	0	0	0	0	0	0	0	0	0	0	0	0	0	0	0		0	0	0
RS9_HUMAN	P46781	RPS9	40S ribosomal protein S9	-0.0116167	0.316409	RS8_HUMAN	P62241	RPS8	40S ribosomal protein S8	0.00455704	0.180359	-0.635817	1	0.719219	1	1	1	1	1	1	0	1	0	0	0	1	0	0	0	0	0	1	0	1	0	0	1	1	1		1	1	1
RS17_HUMAN	P08708	RPS17	40S ribosomal protein S17	0.0250545	0.0411373	SPTB2_HUMAN	Q01082	SPTBN1	Spectrin beta chain, non-erythrocytic 1	-0.00143575	0.240678	-0.635835	1	0.715994	0	0	0	0	0	0	0	0	0	0	0	0	0	0	0	0	0	0	0	0	0	0	0	0	0		0	0	0
RL13_HUMAN	P26373	RPL13	60S ribosomal protein L13	0.0305329	0.158451	BAP31_HUMAN	P51572	BCAP31	B-cell receptor-associated protein 31	0.0869836	0.0132459	-0.635886	0	0.714925	0	0	0	0	0	0	0	0	0	0	0	0	0	0	0	0	0	0	0	0	0	0	0	0	0		0	0	0
HNRPL_HUMAN	P14866	HNRNPL	Heterogeneous nuclear ribonucleoprotein L	0.0460581	0.0783739	PCY1A_HUMAN	P49585	PCYT1A	Choline-phosphate cytidylyltransferase A	0.0103566	0.304166	-0.635908	0	0.714925	0	0	0	0	0	0	0	0	0	0	0	0	0	0	0	0	0	0	0	0	0	0	0	0	0		0	0	0
BIP_HUMAN	P11021	HSPA5	Endoplasmic reticulum chaperone BiP	0.0300991	0.15872	TBB6_HUMAN	Q9BUF5	TUBB6	Tubulin beta-6 chain	-0.0520738	0.18552	-0.635911	1	0.714925	0	0	0	0	1	0	0	0	0	0	0	0	0	0	0	0	0	0	0	0	0	0	0	0	1		0	0	0
UBCP1_HUMAN	Q8WVY7	UBLCP1	Ubiquitin-like domain-containing CTD phosphatase 1	-0.0679712	0.196803	F136A_HUMAN	Q96C01	FAM136A	Protein FAM136A	0.10026	0.0204968	-0.635931	0	0.714925	0	0	0	0	0	0	0	0	0	0	0	0	0	0	0	0	0	0	0	0	0	0	0	0	0		0	0	0
PDIA4_HUMAN	P13667	PDIA4	Protein disulfide-isomerase A4	0.0289781	0.128114	CAN2_HUMAN	P17655	CAPN2	Calpain-2 catalytic subunit	-0.0621812	0.0450272	-0.635931	0	0.714925	0	1	1	0	1	0	0	1	1	0	0	0	0	0	0	0	0	0	0	0	0	0	0	0	1		1	0	1
RL30_HUMAN	P62888	RPL30	60S ribosomal protein L30	0.00117064	0.190814	RL18_HUMAN	Q07020	RPL18	60S ribosomal protein L18	-0.00137376	0.270642	-0.63594	1	0.71535	1	1	1	1	1	1	0	1	0	0	1	1	0	0	0	1	0	1	0	1	1	0	1	1	1		1	1	1
PSD11_HUMAN	O00231	PSMD11	26S proteasome non-ATPase regulatory subunit 11	-0.0212027	0.116049	PSDE_HUMAN	O00487	PSMD14	26S proteasome non-ATPase regulatory subunit 14	-0.00976739	0.336491	-0.63595	1	0.715774	1	1	1	1	1	1	1	1	0	0	1	1	1	1	1	1	0	1	0	0	0	0	1	1	1		1	1	1
CNOT3_HUMAN	O75175	CNOT3	CCR4-NOT transcription complex subunit 3	0.0143395	0.142585	NRCAM_HUMAN	Q92823	NRCAM	Neuronal cell adhesion molecule	0.0806932	0.00589057	-0.635953	0	0.71471	0	0	0	0	0	0	0	0	0	0	0	0	0	0	0	0	0	0	0	0	0	0	0	0	0		0	0	0
RL27A_HUMAN	P46776	RPL27A	60S ribosomal protein L27a	0.0178398	0.234842	RL36_HUMAN	Q9Y3U8	RPL36	60S ribosomal protein L36	0.0296586	0.208874	-0.635977	0	0.715134	1	1	1	1	1	1	0	1	0	0	0	1	0	0	0	0	0	1	1	0	0	0	1	1	1		1	1	1
UCHL3_HUMAN	P15374	UCHL3	Ubiquitin carboxyl-terminal hydrolase isozyme L3	-0.079901	0.00346618	NNRE_HUMAN	Q8NCW5	NAXE	NAD(P)H-hydrate epimerase	-0.0295496	0.170238	-0.635991	0	0.715134	0	0	0	0	0	0	0	0	0	0	0	0	0	0	0	0	0	0	0	0	0	0	0	0	0		0	0	0
TCPQ_HUMAN	P50990	CCT8	T-complex protein 1 subunit theta	-0.017267	0.250334	TCPB_HUMAN	P78371	CCT2	T-complex protein 1 subunit beta	0.0208744	0.311818	-0.636021	1	0.715556	1	1	1	1	1	1	0	1	0	0	1	1	1	1	1	0	0	1	1	1	0	0	1	1	1		1	1	1
PSMD7_HUMAN	P51665	PSMD7	26S proteasome non-ATPase regulatory subunit 7	0.0373182	0.27672	PRS8_HUMAN	P62195	PSMC5	26S proteasome regulatory subunit 8	-0.0403411	0.0390846	-0.636021	1	0.715976	1	1	1	1	1	1	1	1	0	0	1	1	1	1	1	1	0	1	1	1	1	1	1	1	1		1	1	1
TRAP1_HUMAN	Q12931	TRAP1	Heat shock protein 75 kDa, mitochondrial	0.0461222	0.0254991	MYG1_HUMAN	Q9HB07	MYG1	MYG1 exonuclease	-0.0701402	0.0121454	-0.636026	0	0.715976	0	0	0	0	0	0	0	0	0	0	0	0	0	0	0	0	0	0	0	0	0	0	0	0	0		0	0	1
RSU1_HUMAN	Q15404	RSU1	Ras suppressor protein 1	-0.0984362	0.0497474	MTND_HUMAN	Q9BV57	ADI1	1,2-dihydroxy-3-keto-5-methylthiopentene dioxygenase	-0.0791447	0.0152147	-0.636038	0	0.715976	0	0	0	0	0	0	0	0	0	0	0	0	0	0	0	0	0	0	0	0	0	0	0	0	0		0	0	0
GLNA_HUMAN	P15104	GLUL	Glutamine synthetase	-0.0851015	0.109842	CUL1_HUMAN	Q13616	CUL1	Cullin-1	-0.0472228	0.0831148	-0.636041	0	0.715976	0	0	0	0	0	0	0	0	0	0	0	0	0	0	0	0	0	0	0	0	0	0	0	0	0		0	0	0
NEUL_HUMAN	Q9BYT8	NLN	Neurolysin, mitochondrial	-0.015969	0.156878	CRYL1_HUMAN	Q9Y2S2	CRYL1	Lambda-crystallin homolog	-0.0966083	0.0164723	-0.636045	1	0.714919	0	0	0	0	0	0	0	0	0	0	0	0	0	0	0	0	0	0	0	0	0	0	0	0	0		0	0	0
CRKL_HUMAN	P46109	CRKL	Crk-like protein	-0.0243454	0.235914	MGN2_HUMAN	Q96A72	MAGOHB	Protein mago nashi homolog 2	0.0147164	0.252649	-0.636092	1	0.714919	0	0	0	0	0	0	0	0	0	0	0	0	0	0	0	0	0	0	0	0	0	0	0	0	0		0	0	0
SDCB1_HUMAN	O00560	SDCBP	Syntenin-1	0.0790139	0.11225	RL10A_HUMAN	P62906	RPL10A	60S ribosomal protein L10a	0.000694041	0.38239	-0.636127	0	0.713864	0	0	0	0	0	0	0	0	0	0	0	0	0	0	0	0	0	0	0	0	0	0	0	0	0		0	0	0
GNA1_HUMAN	Q96EK6	GNPNAT1	Glucosamine 6-phosphate N-acetyltransferase	0.0106607	0.234511	C10_HUMAN	Q99622	C12orf57	Protein C10	0.0560869	0.173997	-0.636142	0	0.71072	0	0	0	0	0	0	0	0	0	0	0	0	0	0	0	0	0	0	0	0	0	0	0	0	0		0	0	0
ACSL1_HUMAN	P33121	ACSL1	Long-chain-fatty-acid--CoA ligase 1	-0.0878952	0.00266663	PCY1A_HUMAN	P49585	PCYT1A	Choline-phosphate cytidylyltransferase A	0.0103566	0.304166	-0.63617	0	0.71072	0	0	0	0	0	0	0	0	0	0	0	0	0	0	0	0	0	0	0	0	0	0	0	0	0		0	0	0
TPD53_HUMAN	Q16890	TPD52L1	Tumor protein D53	0.00928384	0.341497	VAT1_HUMAN	Q99536	VAT1	Synaptic vesicle membrane protein VAT-1 homolog	0.0820792	0.00648565	-0.636186	1	0.71072	0	0	0	0	0	0	0	0	0	0	0	0	0	0	0	0	0	0	0	0	0	0	0	0	0		0	0	0
PRDX2_HUMAN	P32119	PRDX2	Peroxiredoxin-2	-0.0264452	0.177227	PRDX1_HUMAN	Q06830	PRDX1	Peroxiredoxin-1	-0.0496987	0.0832391	-0.636189	1	0.71072	0	1	1	0	1	0	0	1	0	0	0	1	0	0	0	1	0	1	0	0	0	0	1	1	1		1	1	1
RT05_HUMAN	P82675	MRPS5	28S ribosomal protein S5, mitochondrial	0.0249469	0.0266073	RM17_HUMAN	Q9NRX2	MRPL17	39S ribosomal protein L17, mitochondrial	-0.117566	0.0611009	-0.636194	0	0.711144	1	1	0	0	0	1	0	0	0	0	0	1	0	0	0	0	0	0	0	0	0	0	0	0	1		1	1	0
MIX23_HUMAN	Q4VC31	MIX23	Protein MIX23	0.0522048	0.0108132	SRXN1_HUMAN	Q9BYN0	SRXN1	Sulfiredoxin-1	-0.0312675	0.187409	-0.636229	0	0.711144	0	0	0	0	0	0	0	0	0	0	0	0	0	0	0	0	0	0	0	0	0	0	0	0	0		0	0	0
PDXK_HUMAN	O00764	PDXK	Pyridoxal kinase	-0.0265537	0.0408979	AGM1_HUMAN	O95394	PGM3	Phosphoacetylglucosamine mutase	-0.0381925	0.174552	-0.636254	1	0.711144	0	0	0	0	0	0	0	0	0	0	0	0	0	0	0	0	0	0	0	0	0	0	0	0	0		0	0	0
RNT2_HUMAN	O00584	RNASET2	Ribonuclease T2	0.0834597	0.00872991	HMGCL_HUMAN	P35914	HMGCL	Hydroxymethylglutaryl-CoA lyase, mitochondrial	0.0973183	0.0725784	-0.636255	1	0.711144	0	0	0	0	0	0	0	0	0	0	0	0	0	0	0	0	0	0	0	0	0	0	0	0	0		0	0	0
ECHM_HUMAN	P30084	ECHS1	Enoyl-CoA hydratase, mitochondrial	0.0202224	0.09643	SIAS_HUMAN	Q9NR45	NANS	Sialic acid synthase	0.00309818	0.280221	-0.636286	1	0.711144	0	0	0	0	0	0	0	0	0	0	0	1	0	0	0	0	0	0	0	0	0	0	0	0	1		0	0	0
SYTC_HUMAN	P26639	TARS1	Threonine--tRNA ligase 1, cytoplasmic	-0.0463066	0.0641231	VPS35_HUMAN	Q96QK1	VPS35	Vacuolar protein sorting-associated protein 35	0.0261612	0.335544	-0.63629	1	0.711144	0	0	0	0	0	0	0	0	0	0	0	0	0	0	0	0	0	0	0	0	0	0	0	0	0		0	0	0
PDCD5_HUMAN	O14737	PDCD5	Programmed cell death protein 5	0.0412589	0.28424	AATM_HUMAN	P00505	GOT2	Aspartate aminotransferase, mitochondrial	0.069788	0.00626924	-0.636291	0	0.711144	0	0	0	0	0	0	0	0	0	0	0	0	0	0	0	0	0	0	0	0	0	0	0	0	0		0	0	0
ICT1_HUMAN	Q14197	MRPL58	Peptidyl-tRNA hydrolase ICT1, mitochondrial	0.0601295	0.158473	RT26_HUMAN	Q9BYN8	MRPS26	28S ribosomal protein S26, mitochondrial	0.00343838	0.0851347	-0.636299	0	0.711144	0	1	1	1	1	1	0	1	1	0	1	1	0	0	0	0	0	0	0	0	0	0	0	0	1		1	1	1
RL4_HUMAN	P36578	RPL4	60S ribosomal protein L4	0.0125798	0.381434	RL21_HUMAN	P46778	RPL21	60S ribosomal protein L21	0.0402242	0.156093	-0.636316	0	0.711567	1	1	1	1	1	1	0	1	0	0	0	1	0	0	0	0	0	1	0	0	0	0	1	1	1		1	1	1
CAN2_HUMAN	P17655	CAPN2	Calpain-2 catalytic subunit	-0.0621812	0.0450272	PGTA_HUMAN	Q92696	RABGGTA	Geranylgeranyl transferase type-2 subunit alpha	-0.0599736	0.0229812	-0.636318	1	0.711567	0	0	0	0	0	0	0	0	0	0	0	0	0	0	0	0	0	0	0	0	0	0	0	0	0		0	0	0
TES_HUMAN	Q9UGI8	TES	Testin	-0.0635194	0.016939	CRYL1_HUMAN	Q9Y2S2	CRYL1	Lambda-crystallin homolog	-0.0966083	0.0164723	-0.636327	1	0.711567	0	0	0	0	0	0	0	0	0	0	0	0	0	0	0	0	0	0	0	0	0	0	0	0	0		0	0	0
5NT3A_HUMAN	Q9H0P0	NT5C3A	Cytosolic 5'-nucleotidase 3A	-0.260025	0.000425361	CYRIB_HUMAN	Q9NUQ9	CYRIB	CYFIP-related Rac1 interactor B	-0.0581241	0.0547428	-0.636328	0	0.711567	0	0	0	0	0	0	0	0	0	0	0	0	0	0	0	0	0	0	0	0	0	0	0	0	0		0	0	0
DUS2L_HUMAN	Q9NX74	DUS2	tRNA-dihydrouridine(20) synthase [NAD(P)+]-like	-0.0400678	0.338259	NEMO_HUMAN	Q9Y6K9	IKBKG	NF-kappa-B essential modulator	0.000639089	0.365795	-0.636329	0	0.711567	0	0	0	0	0	0	0	0	0	0	0	0	0	0	0	0	0	0	0	0	0	0	0	0	0		0	0	0
ICT1_HUMAN	Q14197	MRPL58	Peptidyl-tRNA hydrolase ICT1, mitochondrial	0.0601295	0.158473	G45IP_HUMAN	Q8TAE8	GADD45GIP1	Growth arrest and DNA damage-inducible proteins-interacting protein 1	0.0644541	0.054552	-0.636344	0	0.711567	0	1	1	1	1	1	1	1	0	0	1	1	0	0	0	0	0	1	0	1	0	0	0	0	1		1	1	1
RS11_HUMAN	P62280	RPS11	40S ribosomal protein S11	0.0287785	0.0650358	RL31_HUMAN	P62899	RPL31	60S ribosomal protein L31	0.0152948	0.244372	-0.636352	0	0.710949	1	1	1	1	1	1	0	1	0	0	0	1	0	0	0	1	0	1	0	0	0	0	1	1	1		1	1	1
UBE4A_HUMAN	Q14139	UBE4A	Ubiquitin conjugation factor E4 A	0.0875734	0.0940795	PUS7_HUMAN	Q96PZ0	PUS7	Pseudouridylate synthase 7 homolog	-0.00520476	0.0456772	-0.636399	0	0.710949	0	0	0	0	0	0	0	0	0	0	0	0	0	0	0	0	0	0	0	0	0	0	0	0	0		0	0	0
C10_HUMAN	Q99622	C12orf57	Protein C10	0.0560869	0.173997	PKHF2_HUMAN	Q9H8W4	PLEKHF2	Pleckstrin homology domain-containing family F member 2	-0.0714642	0.0176376	-0.636404	0	0.710949	0	0	0	0	0	0	0	0	0	0	0	0	0	0	0	0	0	0	0	0	0	0	0	0	0		0	0	0
HNRPR_HUMAN	O43390	HNRNPR	Heterogeneous nuclear ribonucleoprotein R	0.0153272	0.29471	LG3BP_HUMAN	Q08380	LGALS3BP	Galectin-3-binding protein	-0.27484	0.00116196	-0.636417	0	0.710949	0	0	0	0	0	0	0	0	0	0	0	0	0	0	0	0	0	0	0	0	0	0	0	0	0		0	0	0
SC24C_HUMAN	P53992	SEC24C	Protein transport protein Sec24C	0.0251149	0.197775	PACN2_HUMAN	Q9UNF0	PACSIN2	Protein kinase C and casein kinase substrate in neurons protein 2	0.0156409	0.0361215	-0.636432	0	0.710949	0	0	0	0	0	0	0	0	0	0	0	0	0	0	0	0	0	0	0	0	0	0	0	0	0		0	0	1
CDC42_HUMAN	P60953	CDC42	Cell division control protein 42 homolog	0.0311377	0.00394771	LGUL_HUMAN	Q04760	GLO1	Lactoylglutathione lyase	-0.0415068	0.0682094	-0.636447	1	0.710949	0	0	0	0	0	0	0	0	0	0	0	0	0	0	0	0	0	0	0	0	0	0	0	0	0		0	0	0
PPID_HUMAN	Q08752	PPID	Peptidyl-prolyl cis-trans isomerase D	0.0126491	0.245754	PGM2_HUMAN	Q96G03	PGM2	Phosphoglucomutase-2	-0.0127281	0.103006	-0.636464	1	0.710949	0	0	0	0	0	0	0	0	0	0	0	0	0	0	0	0	0	0	0	0	0	0	0	0	0		0	0	0
SDCB1_HUMAN	O00560	SDCBP	Syntenin-1	0.0790139	0.11225	RL27A_HUMAN	P46776	RPL27A	60S ribosomal protein L27a	0.0178398	0.234842	-0.636494	0	0.709913	0	0	0	0	0	0	0	0	0	0	0	0	0	0	0	0	0	0	0	0	0	0	0	0	0		0	0	1
RS20_HUMAN	P60866	RPS20	40S ribosomal protein S20	-0.0278186	0.161052	SPTB2_HUMAN	Q01082	SPTBN1	Spectrin beta chain, non-erythrocytic 1	-0.00143575	0.240678	-0.636539	1	0.708879	0	0	0	0	0	0	0	0	0	0	0	0	0	0	0	0	0	0	0	0	0	0	0	0	0		0	0	0
MESH1_HUMAN	Q8N4P3	HDDC3	Guanosine-3',5'-bis(diphosphate) 3'-pyrophosphohydrolase MESH1	-0.0333946	0.360004	MIEN1_HUMAN	Q9BRT3	MIEN1	Migration and invasion enhancer 1	0.0582197	0.119651	-0.636559	1	0.708879	0	0	0	0	0	0	0	0	0	0	0	0	0	0	0	0	0	0	0	0	0	0	0	0	0		0	0	0
RS10_HUMAN	P46783	RPS10	40S ribosomal protein S10	-0.0189486	0.0162076	RS15_HUMAN	P62841	RPS15	40S ribosomal protein S15	-0.0125687	0.13302	-0.636561	0	0.709302	1	1	1	1	1	1	0	1	0	0	0	1	1	1	1	1	0	1	1	1	0	0	0	0	1		1	1	1
TRM1_HUMAN	Q9NXH9	TRMT1	tRNA (guanine(26)-N(2))-dimethyltransferase	0.0173078	0.167502	POMP_HUMAN	Q9Y244	POMP	Proteasome maturation protein	-0.339742	3.25622e-05	-0.636563	0	0.709302	0	0	0	0	0	0	0	0	0	0	0	0	0	0	0	0	0	0	0	0	0	0	0	0	0		0	0	0
RL24_HUMAN	P83731	RPL24	60S ribosomal protein L24	0.025243	0.350528	RL18_HUMAN	Q07020	RPL18	60S ribosomal protein L18	-0.00137376	0.270642	-0.636565	1	0.709724	1	1	1	1	1	1	0	1	0	0	0	0	0	0	0	1	0	1	0	0	0	0	1	1	1		1	1	1
GET3_HUMAN	O43681	GET3	ATPase GET3	0.0139038	0.304951	ACTY_HUMAN	P42025	ACTR1B	Beta-centractin	0.083164	0.0175602	-0.63659	0	0.709724	0	0	0	0	0	0	0	0	0	0	0	0	0	0	0	0	0	0	0	0	0	0	0	0	0		0	0	1
CUL2_HUMAN	Q13617	CUL2	Cullin-2	-0.0175036	0.299706	CCDC6_HUMAN	Q16204	CCDC6	Coiled-coil domain-containing protein 6	-0.0201391	0.0241209	-0.636595	1	0.709724	0	0	0	0	0	0	0	0	0	0	0	0	0	0	0	0	0	0	0	0	0	0	0	0	0		0	0	0
LYPA1_HUMAN	O75608	LYPLA1	Acyl-protein thioesterase 1	0.0103416	0.137694	TSTD1_HUMAN	Q8NFU3	TSTD1	Thiosulfate:glutathione sulfurtransferase	-0.0485394	0.392124	-0.63662	1	0.709724	0	0	0	0	0	0	0	0	0	0	0	0	0	0	0	0	0	0	0	0	0	0	0	0	0		0	0	0
ARPC5_HUMAN	O15511	ARPC5	Actin-related protein 2/3 complex subunit 5	-0.077536	0.0334853	CREL2_HUMAN	Q6UXH1	CRELD2	Protein disulfide isomerase CRELD2	-0.0153953	0.243203	-0.636628	0	0.709724	0	0	0	0	0	0	0	0	0	0	0	0	0	0	0	0	0	0	0	0	0	0	0	0	0		0	0	0
GNA1_HUMAN	Q96EK6	GNPNAT1	Glucosamine 6-phosphate N-acetyltransferase	0.0106607	0.234511	CZIB_HUMAN	Q9NWV4	CZIB	CXXC motif containing zinc binding protein	-0.0652118	0.124276	-0.636633	1	0.709724	0	0	0	0	0	0	0	0	0	0	0	0	0	0	0	0	0	0	0	0	0	0	0	0	0		0	0	0
RL3_HUMAN	P39023	RPL3	60S ribosomal protein L3	-0.00479872	0.0998206	RL6_HUMAN	Q02878	RPL6	60S ribosomal protein L6	0.0268556	0.0544512	-0.636713	0	0.709117	1	1	1	1	1	1	0	1	0	0	0	1	0	0	0	1	1	1	0	1	0	0	1	1	1		1	1	1
RL4_HUMAN	P36578	RPL4	60S ribosomal protein L4	0.0125798	0.381434	RL13A_HUMAN	P40429	RPL13A	60S ribosomal protein L13a	0.0295328	0.0751699	-0.636747	1	0.708514	1	1	1	1	1	1	0	1	0	0	0	1	0	0	0	0	0	1	1	1	0	0	1	0	1		1	1	1
DUS2L_HUMAN	Q9NX74	DUS2	tRNA-dihydrouridine(20) synthase [NAD(P)+]-like	-0.0400678	0.338259	ARI1_HUMAN	Q9Y4X5	ARIH1	E3 ubiquitin-protein ligase ARIH1	-0.0451141	0.292264	-0.636766	0	0.708514	0	0	0	0	0	0	0	0	0	0	0	0	0	0	0	0	0	0	0	0	0	0	0	0	0		0	0	0
RS19_HUMAN	P39019	RPS19	40S ribosomal protein S19	0.0380908	0.255564	RS11_HUMAN	P62280	RPS11	40S ribosomal protein S11	0.0287785	0.0650358	-0.63677	0	0.707914	1	1	1	1	1	1	0	1	0	0	1	1	0	0	0	1	0	1	0	0	0	0	1	1	1		1	1	1
PROF1_HUMAN	P07737	PFN1	Profilin-1	-0.0772581	0.0511566	ECI1_HUMAN	P42126	ECI1	Enoyl-CoA delta isomerase 1, mitochondrial	0.0766577	0.0337235	-0.636798	0	0.707914	0	0	0	0	0	0	0	0	0	0	0	0	0	0	0	0	0	0	0	0	0	0	0	0	0		0	0	0
ESTD_HUMAN	P10768	ESD	S-formylglutathione hydrolase	-0.0937497	0.000939448	GSTO1_HUMAN	P78417	GSTO1	Glutathione S-transferase omega-1	-0.0928169	0.0157061	-0.636806	1	0.707914	0	0	0	0	0	0	0	0	0	0	0	1	0	0	0	0	0	1	0	0	0	0	0	0	1		0	1	0
RT21_HUMAN	P82921	MRPS21	28S ribosomal protein S21, mitochondrial	0.0247803	0.066346	GRAP1_HUMAN	Q4V328	GRIPAP1	GRIP1-associated protein 1	0.00702909	0.238072	-0.63681	0	0.707914	0	0	0	0	0	0	0	0	0	0	0	0	0	0	0	0	0	0	0	0	0	0	0	0	0		0	0	0
RS24_HUMAN	P62847	RPS24	40S ribosomal protein S24	0.00380275	0.325336	LG3BP_HUMAN	Q08380	LGALS3BP	Galectin-3-binding protein	-0.27484	0.00116196	-0.636821	0	0.707914	0	0	0	0	0	0	0	0	0	0	0	0	0	0	0	0	0	0	0	0	0	0	0	0	0		0	0	0
RL8_HUMAN	P62917	RPL8	60S ribosomal protein L8	-0.0189972	0.382812	NSDHL_HUMAN	Q15738	NSDHL	Sterol-4-alpha-carboxylate 3-dehydrogenase, decarboxylating	0.102379	0.00411608	-0.63687	0	0.707914	0	0	0	0	0	0	0	0	0	0	0	0	0	0	0	0	0	0	0	0	0	0	0	0	0		0	0	0
RABP1_HUMAN	P29762	CRABP1	Cellular retinoic acid-binding protein 1	-0.105917	0.0402294	TXD17_HUMAN	Q9BRA2	TXNDC17	Thioredoxin domain-containing protein 17	0.0537405	0.279258	-0.636879	0	0.707914	0	0	0	0	0	0	0	0	0	0	0	0	0	0	0	0	0	0	0	0	0	0	0	0	0		0	0	0
RL34_HUMAN	P49207	RPL34	60S ribosomal protein L34	0.0262566	0.339603	RL10A_HUMAN	P62906	RPL10A	60S ribosomal protein L10a	0.000694041	0.38239	-0.63688	1	0.708333	1	1	1	1	1	1	0	1	0	0	0	1	0	0	0	1	0	1	0	0	0	0	1	0	1		1	1	1
RS19_HUMAN	P39019	RPS19	40S ribosomal protein S19	0.0380908	0.255564	RS5_HUMAN	P46782	RPS5	40S ribosomal protein S5	0.0622909	0.0669589	-0.636882	0	0.708752	1	1	1	1	1	1	0	1	0	0	0	1	1	1	1	1	0	1	1	1	0	0	1	1	1		1	1	1
COX5A_HUMAN	P20674	COX5A	Cytochrome c oxidase subunit 5A, mitochondrial	0.0560139	0.00489975	FSCN1_HUMAN	Q16658	FSCN1	Fascin	0.0536191	0.228732	-0.636898	0	0.705714	0	0	0	0	0	0	0	0	0	0	0	0	0	0	0	0	0	0	0	0	0	0	0	0	0		0	0	0
CALM3_HUMAN	P0DP25	CALM3	Calmodulin-3	NA	NA	TKT_HUMAN	P29401	TKT	Transketolase	0.0101598	0.27672	-0.636903	1	0.705714	0	0	0	0	0	0	0	0	0	0	0	0	0	0	0	0	0	0	0	0	0	0	0	0	0		0	0	0
RL10_HUMAN	P27635	RPL10	60S ribosomal protein L10	0.0343245	0.11103	RL9_HUMAN	P32969	RPL9	60S ribosomal protein L9	0.0149968	0.370019	-0.636907	0	0.706134	1	1	1	1	1	1	0	1	0	0	1	0	0	0	0	1	0	1	0	0	0	0	1	1	1		1	1	1
CLUS_HUMAN	P10909	CLU	Clusterin	0.119372	0.014762	DYHC1_HUMAN	Q14204	DYNC1H1	Cytoplasmic dynein 1 heavy chain 1	-0.0228299	0.139579	-0.636937	0	0.706134	0	0	0	0	0	0	0	0	0	0	0	0	0	0	0	0	0	0	0	0	0	0	0	0	0		0	0	0
SDCB1_HUMAN	O00560	SDCBP	Syntenin-1	0.0790139	0.11225	RL6_HUMAN	Q02878	RPL6	60S ribosomal protein L6	0.0268556	0.0544512	-0.636979	0	0.706134	0	0	0	0	0	0	0	0	0	0	0	0	0	0	0	0	0	0	0	0	0	0	0	0	0		0	0	0
RS15A_HUMAN	P62244	RPS15A	40S ribosomal protein S15a	0.0827403	0.00626924	RS13_HUMAN	P62277	RPS13	40S ribosomal protein S13	-0.0508795	0.201026	-0.637005	1	0.706553	1	1	1	1	1	1	0	1	0	0	1	1	0	0	0	1	0	1	0	0	0	0	1	1	1		1	1	1
MDHM_HUMAN	P40926	MDH2	Malate dehydrogenase, mitochondrial	0.0574569	0.0217544	ERH_HUMAN	P84090	ERH	Enhancer of rudimentary homolog	0.0204435	0.273408	-0.637029	1	0.706553	0	0	0	0	0	0	0	0	0	0	0	0	0	0	0	0	0	0	0	0	0	0	0	0	0		0	0	0
BID_HUMAN	P55957	BID	BH3-interacting domain death agonist	-0.00594865	0.360364	AK1C1_HUMAN	Q04828	AKR1C1	Aldo-keto reductase family 1 member C1	NA	NA	-0.637119	0	0.705548	0	0	0	0	0	0	0	0	0	0	0	0	0	0	0	0	0	0	0	0	0	0	0	0	0		0	0	0
GBRL2_HUMAN	P60520	GABARAPL2	Gamma-aminobutyric acid receptor-associated protein-like 2	0.0899857	0.00132116	MEMO1_HUMAN	Q9Y316	MEMO1	Protein MEMO1	0.015013	0.261628	-0.637133	1	0.705548	0	0	0	0	0	0	0	0	0	0	0	0	0	0	0	0	0	0	0	0	0	0	0	0	0		0	0	0
SYSC_HUMAN	P49591	SARS1	Serine--tRNA ligase, cytoplasmic	-0.0745859	0.0537971	RD23B_HUMAN	P54727	RAD23B	UV excision repair protein RAD23 homolog B	-0.0284359	0.0139944	-0.63715	0	0.705548	0	0	0	0	0	0	0	0	0	0	0	0	0	0	0	0	0	0	0	0	0	0	0	0	0		0	0	0
TALDO_HUMAN	P37837	TALDO1	Transaldolase	-0.0371568	0.0432653	SSDH_HUMAN	P51649	ALDH5A1	Succinate-semialdehyde dehydrogenase, mitochondrial	0.0837629	0.0411373	-0.637172	1	0.705548	0	0	0	0	0	0	0	0	0	0	0	0	0	0	0	0	0	0	0	0	0	0	0	0	0		0	0	0
NPS3A_HUMAN	Q9UFN0	NIPSNAP3A	Protein NipSnap homolog 3A	0.056912	0.0216921	PLAP_HUMAN	Q9Y263	PLAA	Phospholipase A-2-activating protein	0.00474462	0.0914266	-0.637189	0	0.705548	0	0	0	0	0	0	0	0	0	0	0	0	0	0	0	0	0	0	0	0	0	0	0	0	0		0	0	1
PSA3_HUMAN	P25788	PSMA3	Proteasome subunit alpha type-3	0.0319454	0.142778	PSB7_HUMAN	Q99436	PSMB7	Proteasome subunit beta type-7	-0.0257441	0.255446	-0.637221	1	0.704965	1	1	1	1	1	1	0	1	0	0	1	1	1	1	1	0	0	1	1	1	1	1	1	1	1		1	1	1
AT1A1_HUMAN	P05023	ATP1A1	Sodium/potassium-transporting ATPase subunit alpha-1	-0.00833715	0.37885	STOM_HUMAN	P27105	STOM	Stomatin	0.0137548	0.386824	-0.637222	0	0.704965	0	0	0	0	0	0	0	0	0	0	0	0	0	0	0	0	0	0	0	0	0	0	0	0	0		0	0	0
FPPS_HUMAN	P14324	FDPS	Farnesyl pyrophosphate synthase	-0.0624882	0.0682094	ECHM_HUMAN	P30084	ECHS1	Enoyl-CoA hydratase, mitochondrial	0.0202224	0.09643	-0.63724	1	0.704965	0	0	0	0	0	0	0	0	0	0	0	1	0	0	0	0	0	0	0	0	0	0	0	0	1		0	0	0
SC23A_HUMAN	Q15436	SEC23A	Protein transport protein Sec23A	0.0323622	0.0355931	PBDC1_HUMAN	Q9BVG4	PBDC1	Protein PBDC1	-0.0299216	0.224621	-0.637313	1	0.70297	0	0	0	0	0	0	0	0	0	0	0	0	0	0	0	0	0	0	0	0	0	0	0	0	0		0	0	0
MESD_HUMAN	Q14696	MESD	LRP chaperone MESD	0.00613101	0.245616	CHM2B_HUMAN	Q9UQN3	CHMP2B	Charged multivesicular body protein 2b	-0.0285334	0.0620335	-0.637318	0	0.70297	0	0	0	0	0	0	0	0	0	0	0	0	0	0	0	0	0	0	0	0	0	0	0	0	0		0	0	0
PGP_HUMAN	A6NDG6	PGP	Glycerol-3-phosphate phosphatase	-0.0503811	0.0339789	GLGB_HUMAN	Q04446	GBE1	1,4-alpha-glucan-branching enzyme	-0.0178872	0.341381	-0.637344	1	0.70297	0	0	0	0	0	0	0	0	0	0	0	0	0	0	0	1	0	0	0	0	0	0	0	0	1		0	0	0
DHPR_HUMAN	P09417	QDPR	Dihydropteridine reductase	-0.0298606	0.305404	HCDH_HUMAN	Q16836	HADH	Hydroxyacyl-coenzyme A dehydrogenase, mitochondrial	0.0425731	0.0185327	-0.63738	0	0.70297	0	0	0	0	0	0	0	0	0	0	0	0	0	0	0	1	0	0	0	0	0	0	0	0	1		0	0	1
RS6_HUMAN	P62753	RPS6	40S ribosomal protein S6	-0.0191649	0.402197	RL10A_HUMAN	P62906	RPL10A	60S ribosomal protein L10a	0.000694041	0.38239	-0.637407	1	0.70339	1	1	1	1	1	1	0	1	0	0	1	1	0	0	0	0	0	1	0	0	0	0	1	1	1		1	1	1
PFD3_HUMAN	P61758	VBP1	Prefoldin subunit 3	-0.0260253	0.0694498	PFD2_HUMAN	Q9UHV9	PFDN2	Prefoldin subunit 2	-0.0117176	0.35324	-0.637411	1	0.703808	1	1	1	1	1	1	1	1	0	0	1	1	1	1	1	1	0	1	1	1	1	0	1	1	1		1	1	1
RM17_HUMAN	Q9NRX2	MRPL17	39S ribosomal protein L17, mitochondrial	-0.117566	0.0611009	RT18B_HUMAN	Q9Y676	MRPS18B	28S ribosomal protein S18b, mitochondrial	0.0665775	0.00582424	-0.637416	0	0.704225	1	1	0	0	0	1	0	0	0	0	0	1	0	0	0	0	0	0	0	0	0	0	0	0	1		1	1	0
CHM2A_HUMAN	O43633	CHMP2A	Charged multivesicular body protein 2a	-0.0112784	0.323962	MPI_HUMAN	P34949	MPI	Mannose-6-phosphate isomerase	0.0196088	0.224658	-0.637444	0	0.704225	0	0	0	0	0	0	0	0	0	0	0	0	0	0	0	0	0	0	0	0	0	0	0	0	0		0	0	1
OSTF1_HUMAN	Q92882	OSTF1	Osteoclast-stimulating factor 1	-0.042293	0.0880113	DCNL1_HUMAN	Q96GG9	DCUN1D1	DCN1-like protein 1	-0.0356201	0.0105464	-0.637449	1	0.704225	0	0	0	0	0	0	0	0	0	0	0	0	0	0	0	0	0	0	0	0	0	0	0	0	0		0	0	1
PTPRK_HUMAN	Q15262	PTPRK	Receptor-type tyrosine-protein phosphatase kappa	-0.00550213	0.361271	PACN2_HUMAN	Q9UNF0	PACSIN2	Protein kinase C and casein kinase substrate in neurons protein 2	0.0156409	0.0361215	-0.637497	0	0.703235	0	0	0	0	0	0	0	0	0	0	0	0	0	0	0	0	0	0	0	0	0	0	0	0	0		0	0	1
EFGM_HUMAN	Q96RP9	GFM1	Elongation factor G, mitochondrial	0.0449337	0.0423812	ACSA_HUMAN	Q9NR19	ACSS2	Acetyl-coenzyme A synthetase, cytoplasmic	-0.0544393	0.0192935	-0.637498	0	0.703235	0	0	0	0	0	0	0	0	0	0	0	0	0	0	0	0	0	0	0	0	0	0	0	0	0		0	0	0
RM43_HUMAN	Q8N983	MRPL43	39S ribosomal protein L43, mitochondrial	0.0643734	0.0390846	RM09_HUMAN	Q9BYD2	MRPL9	39S ribosomal protein L9, mitochondrial	0.037512	0.0634625	-0.63751	0	0.703652	1	1	1	1	1	1	0	1	1	0	1	1	0	0	0	0	0	1	0	0	0	0	0	0	1		1	1	1
MDHC_HUMAN	P40925	MDH1	Malate dehydrogenase, cytoplasmic	-0.104222	0.0122527	RPE_HUMAN	Q96AT9	RPE	Ribulose-phosphate 3-epimerase	-0.0147319	0.0863742	-0.637536	0	0.703652	0	0	0	0	0	0	0	0	0	0	0	0	0	0	0	0	0	1	0	0	0	0	0	0	1		1	0	0
CLU_HUMAN	O75153	CLUH	Clustered mitochondria protein homolog	-0.0328704	0.231624	UBE2O_HUMAN	Q9C0C9	UBE2O	(E3-independent) E2 ubiquitin-conjugating enzyme	-0.0789139	0.00340834	-0.637538	0	0.703652	0	0	0	0	0	0	0	0	0	0	0	1	0	0	0	0	0	0	0	0	0	0	0	0	1		0	0	0
PGAM1_HUMAN	P18669	PGAM1	Phosphoglycerate mutase 1	-0.107461	0.00503209	MDHC_HUMAN	P40925	MDH1	Malate dehydrogenase, cytoplasmic	-0.104222	0.0122527	-0.637547	1	0.703652	0	0	0	0	0	0	0	0	0	0	0	0	0	0	0	1	0	0	0	0	0	0	0	0	1		1	1	0
CISY_HUMAN	O75390	CS	Citrate synthase, mitochondrial	0.0441426	0.0449532	ASSY_HUMAN	P00966	ASS1	Argininosuccinate synthase	-0.0618953	0.045013	-0.637556	1	0.703652	0	0	0	0	1	0	0	0	0	0	0	0	0	0	0	0	0	0	0	0	0	0	0	0	1		1	0	0
PLIN3_HUMAN	O60664	PLIN3	Perilipin-3	-0.0211629	0.174253	F120A_HUMAN	Q9NZB2	FAM120A	Constitutive coactivator of PPAR-gamma-like protein 1	0.0236734	0.141677	-0.637563	0	0.703652	0	0	0	0	0	0	0	0	0	0	0	0	0	0	0	0	0	0	0	0	0	0	0	0	0		0	0	1
ANKH1_HUMAN	Q8IWZ3	ANKHD1	Ankyrin repeat and KH domain-containing protein 1	0.020497	0.227033	SLIRP_HUMAN	Q9GZT3	SLIRP	SRA stem-loop-interacting RNA-binding protein, mitochondrial	0.0629591	0.0113392	-0.63757	0	0.703652	0	0	0	0	0	0	0	0	0	0	0	0	0	0	0	0	0	0	0	0	0	0	0	0	0		0	0	0
MDHC_HUMAN	P40925	MDH1	Malate dehydrogenase, cytoplasmic	-0.104222	0.0122527	ECI1_HUMAN	P42126	ECI1	Enoyl-CoA delta isomerase 1, mitochondrial	0.0766577	0.0337235	-0.637581	0	0.703652	0	0	1	0	1	0	0	1	1	0	0	1	0	0	0	0	0	0	0	0	0	0	0	0	1		0	0	1
RS2_HUMAN	P15880	RPS2	40S ribosomal protein S2	-0.0109034	0.248763	RS8_HUMAN	P62241	RPS8	40S ribosomal protein S8	0.00455704	0.180359	-0.637609	1	0.704067	1	1	1	1	1	1	0	1	0	0	0	1	0	0	0	0	0	1	0	1	0	0	1	1	1		1	1	1
PSB5_HUMAN	P28074	PSMB5	Proteasome subunit beta type-5	-0.00928161	0.273491	PSB2_HUMAN	P49721	PSMB2	Proteasome subunit beta type-2	-0.0242682	0.236737	-0.637622	1	0.703497	1	1	1	1	1	1	0	1	0	0	1	1	1	1	1	1	0	1	1	1	1	0	1	1	1		1	1	1
TRIP6_HUMAN	Q15654	TRIP6	Thyroid receptor-interacting protein 6	-0.06613	0.0170581	PLAP_HUMAN	Q9Y263	PLAA	Phospholipase A-2-activating protein	0.00474462	0.0914266	-0.637646	0	0.703497	0	0	0	0	0	0	0	0	0	0	0	0	0	0	0	0	0	0	0	0	0	0	0	0	0		0	0	0
HEM3_HUMAN	P08397	HMBS	Porphobilinogen deaminase	-0.0514513	0.112594	PPID_HUMAN	Q08752	PPID	Peptidyl-prolyl cis-trans isomerase D	0.0126491	0.245754	-0.637655	0	0.703497	0	0	0	0	0	0	0	0	0	0	0	0	0	0	0	0	0	0	0	0	0	0	0	0	0		0	0	0
MYH10_HUMAN	P35580	MYH10	Myosin-10	-0.0184081	0.187064	ARP10_HUMAN	Q9NZ32	ACTR10	Actin-related protein 10	-0.032843	0.0364721	-0.637661	0	0.703497	0	1	0	0	0	0	0	0	0	0	0	0	0	0	0	0	0	0	0	0	0	0	0	0	1		1	0	0
TCTP_HUMAN	P13693	TPT1	Translationally-controlled tumor protein	-0.0253357	0.138354	ERP29_HUMAN	P30040	ERP29	Endoplasmic reticulum resident protein 29	0.0704656	0.00267641	-0.637698	1	0.703497	0	0	0	0	0	0	0	0	0	0	0	0	0	0	0	0	0	0	0	0	0	0	0	0	0		0	0	0
CC117_HUMAN	Q8IWD4	CCDC117	Coiled-coil domain-containing protein 117	0.174873	0.00575886	SPCS_HUMAN	Q9HD40	SEPSECS	O-phosphoseryl-tRNA(Sec) selenium transferase	0.138974	0.031174	-0.637707	0	0.703497	0	0	0	0	0	0	0	0	0	0	0	0	0	0	0	0	0	0	0	0	0	0	0	0	0		0	0	0
2A5D_HUMAN	Q14738	PPP2R5D	Serine/threonine-protein phosphatase 2A 56 kDa regulatory subunit delta isoform	-0.0141032	0.389202	CFDP1_HUMAN	Q9UEE9	CFDP1	Craniofacial development protein 1	0.00724558	0.395404	-0.637727	0	0.702514	0	0	0	0	0	0	0	0	0	0	0	0	0	0	0	0	0	0	0	0	0	0	0	0	0		0	0	0
SUMO1_HUMAN	P63165	SUMO1	Small ubiquitin-related modifier 1	-0.0116504	0.0106437	HIBCH_HUMAN	Q6NVY1	HIBCH	3-hydroxyisobutyryl-CoA hydrolase, mitochondrial	0.0588469	0.165668	-0.63775	0	0.702514	0	0	0	0	0	0	0	0	0	0	0	0	0	0	0	0	0	0	0	0	0	0	0	0	0		0	0	1
GMDS_HUMAN	O60547	GMDS	GDP-mannose 4,6 dehydratase	-0.039273	0.214661	RIR2_HUMAN	P31350	RRM2	Ribonucleoside-diphosphate reductase subunit M2	-0.142971	0.00169621	-0.637768	0	0.702514	0	0	0	0	0	0	0	0	0	0	0	0	0	0	0	0	0	0	0	0	0	0	0	0	0		0	0	0
SUCA_HUMAN	P53597	SUCLG1	Succinate--CoA ligase [ADP/GDP-forming] subunit alpha, mitochondrial	0.0654133	0.086226	MESD_HUMAN	Q14696	MESD	LRP chaperone MESD	0.00613101	0.245616	-0.637785	1	0.700557	0	0	0	0	0	0	0	0	0	0	0	0	0	0	0	0	0	0	0	0	0	0	0	0	0		0	0	0
SPTB2_HUMAN	Q01082	SPTBN1	Spectrin beta chain, non-erythrocytic 1	-0.00143575	0.240678	ROA0_HUMAN	Q13151	HNRNPA0	Heterogeneous nuclear ribonucleoprotein A0	0.0276144	0.374931	-0.637798	1	0.700557	0	0	0	0	0	0	0	0	0	0	0	0	0	0	0	0	0	0	0	0	0	0	0	0	0		0	0	1
RL23A_HUMAN	P62750	RPL23A	60S ribosomal protein L23a	0.0187196	0.274519	LG3BP_HUMAN	Q08380	LGALS3BP	Galectin-3-binding protein	-0.27484	0.00116196	-0.637802	0	0.700557	0	0	0	0	0	0	0	0	0	0	0	0	0	0	0	0	0	0	0	0	0	0	0	0	0		0	0	0
RS2_HUMAN	P15880	RPS2	40S ribosomal protein S2	-0.0109034	0.248763	RS13_HUMAN	P62277	RPS13	40S ribosomal protein S13	-0.0508795	0.201026	-0.637817	1	0.700974	1	1	1	1	1	1	0	1	0	0	1	1	0	0	0	1	0	1	0	1	0	1	1	1	1		1	1	1
RL21_HUMAN	P46778	RPL21	60S ribosomal protein L21	0.0402242	0.156093	RL28_HUMAN	P46779	RPL28	60S ribosomal protein L28	0.0098911	0.27672	-0.637819	0	0.701389	1	1	1	1	1	1	0	1	0	0	0	1	0	0	0	1	0	1	0	0	0	0	1	0	1		1	1	1
UBE4A_HUMAN	Q14139	UBE4A	Ubiquitin conjugation factor E4 A	0.0875734	0.0940795	SC23B_HUMAN	Q15437	SEC23B	Protein transport protein Sec23B	-0.00915793	0.249788	-0.637837	0	0.701389	0	0	0	0	0	0	0	0	0	0	0	0	0	0	0	0	0	0	0	0	0	0	0	0	0		0	0	1
PEPD_HUMAN	P12955	PEPD	Xaa-Pro dipeptidase	-0.039738	0.0619049	DPP3_HUMAN	Q9NY33	DPP3	Dipeptidyl peptidase 3	-0.0380536	0.0429766	-0.637867	1	0.700416	0	0	1	0	1	0	0	1	0	0	0	1	0	0	0	0	0	1	0	0	0	0	0	0	1		1	0	1
HCDH_HUMAN	Q16836	HADH	Hydroxyacyl-coenzyme A dehydrogenase, mitochondrial	0.0425731	0.0185327	RPE_HUMAN	Q96AT9	RPE	Ribulose-phosphate 3-epimerase	-0.0147319	0.0863742	-0.637889	0	0.700416	0	0	0	0	0	0	0	0	0	0	0	0	0	0	0	0	0	0	0	0	0	0	0	0	0		0	0	0
NSDHL_HUMAN	Q15738	NSDHL	Sterol-4-alpha-carboxylate 3-dehydrogenase, decarboxylating	0.102379	0.00411608	F120A_HUMAN	Q9NZB2	FAM120A	Constitutive coactivator of PPAR-gamma-like protein 1	0.0236734	0.141677	-0.637894	0	0.700416	0	0	0	0	0	0	0	0	0	0	0	0	0	0	0	0	0	0	0	0	0	0	0	0	0		0	0	0
CBR1_HUMAN	P16152	CBR1	Carbonyl reductase [NADPH] 1	-0.140989	0.00496582	TAGL2_HUMAN	P37802	TAGLN2	Transgelin-2	-0.109575	0.0249541	-0.637929	0	0.700416	0	0	0	0	0	0	0	0	0	0	0	0	0	0	0	0	0	0	0	0	0	0	0	0	0		0	0	0
PSA7_HUMAN	O14818	PSMA7	Proteasome subunit alpha type-7	-0.046785	0.0571832	PSB4_HUMAN	P28070	PSMB4	Proteasome subunit beta type-4	-0.0454165	0.120943	-0.637936	1	0.700831	1	1	1	1	1	1	0	1	0	0	1	1	1	1	1	1	0	1	1	1	1	1	1	1	1		1	1	1
ADHX_HUMAN	P11766	ADH5	Alcohol dehydrogenase class-3	-0.0428286	0.068502	GABT_HUMAN	P80404	ABAT	4-aminobutyrate aminotransferase, mitochondrial	0.034818	0.0783967	-0.637955	1	0.700831	0	0	0	0	0	0	0	0	0	0	0	0	0	0	0	0	0	1	0	0	0	0	0	0	1		0	0	1
HEM3_HUMAN	P08397	HMBS	Porphobilinogen deaminase	-0.0514513	0.112594	LGUL_HUMAN	Q04760	GLO1	Lactoylglutathione lyase	-0.0415068	0.0682094	-0.637963	0	0.700831	0	0	0	0	0	0	0	0	0	0	0	0	0	0	0	0	0	0	0	0	0	0	0	0	0		0	0	0
IDHC_HUMAN	O75874	IDH1	Isocitrate dehydrogenase [NADP] cytoplasmic	-0.0421679	0.173062	TALDO_HUMAN	P37837	TALDO1	Transaldolase	-0.0371568	0.0432653	-0.637988	1	0.700831	0	0	1	0	1	0	0	1	1	0	0	1	0	0	0	1	0	1	0	0	0	0	0	0	1		1	0	1
UBA6_HUMAN	A0AVT1	UBA6	Ubiquitin-like modifier-activating enzyme 6	-0.0694623	0.0017078	ARPC2_HUMAN	O15144	ARPC2	Actin-related protein 2/3 complex subunit 2	-0.015772	0.321923	-0.637994	1	0.700831	0	0	0	0	0	0	0	0	0	0	0	0	0	0	0	0	0	0	0	0	0	0	0	0	0		0	0	0
IDHP_HUMAN	P48735	IDH2	Isocitrate dehydrogenase [NADP], mitochondrial	-0.0227673	0.0455046	LGUL_HUMAN	Q04760	GLO1	Lactoylglutathione lyase	-0.0415068	0.0682094	-0.637998	1	0.700831	0	0	0	0	0	0	0	0	0	0	0	0	0	0	0	0	0	0	0	0	0	0	0	0	0		0	0	0
RT23_HUMAN	Q9Y3D9	MRPS23	28S ribosomal protein S23, mitochondrial	-0.0026282	0.268766	RT18B_HUMAN	Q9Y676	MRPS18B	28S ribosomal protein S18b, mitochondrial	0.0665775	0.00582424	-0.638018	0	0.701245	1	1	0	1	1	1	0	1	0	0	0	1	0	0	0	0	0	1	1	1	0	0	0	0	1		1	1	0
VATC1_HUMAN	P21283	ATP6V1C1	V-type proton ATPase subunit C 1	0.00148514	0.133772	TRUA_HUMAN	Q9Y606	PUS1	tRNA pseudouridine synthase A	0.0236634	0.371377	-0.638063	1	0.69931	0	0	0	0	0	0	0	0	0	0	0	0	0	0	0	0	0	0	0	0	0	0	0	0	0		0	0	0
AL4A1_HUMAN	P30038	ALDH4A1	Delta-1-pyrroline-5-carboxylate dehydrogenase, mitochondrial	0.0608416	0.0168271	MGN2_HUMAN	Q96A72	MAGOHB	Protein mago nashi homolog 2	0.0147164	0.252649	-0.638068	0	0.69931	0	0	0	0	0	0	0	0	0	0	0	0	0	0	0	0	0	0	0	0	0	0	0	0	0		0	0	0
ACADS_HUMAN	P16219	ACADS	Short-chain specific acyl-CoA dehydrogenase, mitochondrial	-0.0081267	0.318887	NPL4_HUMAN	Q8TAT6	NPLOC4	Nuclear protein localization protein 4 homolog	0.00397561	0.259447	-0.638069	0	0.69931	0	0	0	0	0	0	0	0	0	0	0	0	0	0	0	0	0	0	0	0	0	0	0	0	0		0	0	1
RS28_HUMAN	P62857	RPS28	40S ribosomal protein S28	0.0628372	0.0533504	LG3BP_HUMAN	Q08380	LGALS3BP	Galectin-3-binding protein	-0.27484	0.00116196	-0.638105	0	0.697387	0	0	0	0	0	0	0	0	0	0	0	0	0	0	0	0	0	0	0	0	0	0	0	0	0		0	0	0
TXD12_HUMAN	O95881	TXNDC12	Thioredoxin domain-containing protein 12	0.0428172	0.162245	FAHD1_HUMAN	Q6P587	FAHD1	Acylpyruvase FAHD1, mitochondrial	0.0176141	0.0173865	-0.638113	1	0.697387	0	0	0	0	0	0	0	0	0	0	0	0	0	0	0	0	0	0	0	0	0	0	0	0	0		0	0	0
RS25_HUMAN	P62851	RPS25	40S ribosomal protein S25	0.0582442	0.123221	LG3BP_HUMAN	Q08380	LGALS3BP	Galectin-3-binding protein	-0.27484	0.00116196	-0.638116	0	0.697387	0	0	0	0	0	0	0	0	0	0	0	0	0	0	0	0	0	0	0	0	0	0	0	0	0		0	0	0
RL9_HUMAN	P32969	RPL9	60S ribosomal protein L9	0.0149968	0.370019	RL8_HUMAN	P62917	RPL8	60S ribosomal protein L8	-0.0189972	0.382812	-0.63816	0	0.696845	1	1	1	1	1	1	0	1	0	0	0	1	0	0	0	1	0	1	0	0	0	0	1	1	1		1	1	1
DHE4_HUMAN	P49448	GLUD2	Glutamate dehydrogenase 2, mitochondrial	0.117374	0.0696112	DUS2L_HUMAN	Q9NX74	DUS2	tRNA-dihydrouridine(20) synthase [NAD(P)+]-like	-0.0400678	0.338259	-0.638171	0	0.696845	0	0	0	0	0	0	0	0	0	0	0	0	0	0	0	0	0	0	0	0	0	0	0	0	0		0	0	0
IDI1_HUMAN	Q13907	IDI1	Isopentenyl-diphosphate Delta-isomerase 1	-0.0901961	0.00947257	COTL1_HUMAN	Q14019	COTL1	Coactosin-like protein	-0.0947225	0.0280428	-0.638205	1	0.696845	0	0	0	0	0	0	0	0	0	0	0	0	0	0	0	0	0	0	0	0	0	0	0	0	0		0	0	0
PHS_HUMAN	P61457	PCBD1	Pterin-4-alpha-carbinolamine dehydratase	-0.000651186	0.245616	HDDC2_HUMAN	Q7Z4H3	HDDC2	5'-deoxynucleotidase HDDC2	-0.0499639	0.133603	-0.63822	0	0.696845	0	0	0	0	0	0	0	0	0	0	0	0	0	0	0	0	0	0	0	0	0	0	0	0	0		0	0	0
CDK5_HUMAN	Q00535	CDK5	Cyclin-dependent-like kinase 5	-0.0235103	0.0441586	FAHD1_HUMAN	Q6P587	FAHD1	Acylpyruvase FAHD1, mitochondrial	0.0176141	0.0173865	-0.638221	0	0.696845	0	0	0	0	0	0	0	0	0	0	0	0	0	0	0	0	0	0	0	0	0	0	0	0	0		0	0	0
RM21_HUMAN	Q7Z2W9	MRPL21	39S ribosomal protein L21, mitochondrial	0.0746575	0.0254209	RT17_HUMAN	Q9Y2R5	MRPS17	28S ribosomal protein S17, mitochondrial	0.0479185	0.0196412	-0.638232	0	0.69726	1	1	0	0	0	1	0	0	0	0	0	1	0	0	0	0	0	0	0	0	0	0	0	0	1		1	1	1
BROX_HUMAN	Q5VW32	BROX	BRO1 domain-containing protein BROX	-0.0225349	0.215649	HIBCH_HUMAN	Q6NVY1	HIBCH	3-hydroxyisobutyryl-CoA hydrolase, mitochondrial	0.0588469	0.165668	-0.638237	0	0.696306	0	0	0	0	0	0	0	0	0	0	0	0	0	0	0	0	0	0	0	0	0	0	0	0	0		0	0	0
RM43_HUMAN	Q8N983	MRPL43	39S ribosomal protein L43, mitochondrial	0.0643734	0.0390846	RM15_HUMAN	Q9P015	MRPL15	39S ribosomal protein L15, mitochondrial	0.0832188	0.00582424	-0.638251	0	0.696721	1	1	0	0	1	1	0	1	0	0	1	0	0	0	0	0	0	1	0	0	0	0	0	0	1		1	1	1
EF1D_HUMAN	P29692	EEF1D	Elongation factor 1-delta	-0.021078	0.143653	PRS8_HUMAN	P62195	PSMC5	26S proteasome regulatory subunit 8	-0.0403411	0.0390846	-0.638259	1	0.695771	0	0	0	0	0	0	0	0	0	0	0	0	0	0	0	0	0	0	0	0	0	0	0	0	0		1	0	1
RL14_HUMAN	P50914	RPL14	60S ribosomal protein L14	-0.0425932	0.306353	BAP31_HUMAN	P51572	BCAP31	B-cell receptor-associated protein 31	0.0869836	0.0132459	-0.638263	0	0.695771	0	0	0	0	0	0	0	0	0	0	0	0	0	0	0	0	0	0	0	0	0	0	0	0	0		0	0	0
THUM3_HUMAN	Q9BV44	THUMPD3	THUMP domain-containing protein 3	-0.0559502	0.0956694	ACOT9_HUMAN	Q9Y305	ACOT9	Acyl-coenzyme A thioesterase 9, mitochondrial	-0.019074	0.349974	-0.638263	0	0.695771	0	0	0	0	0	0	0	0	0	0	0	0	0	0	0	0	0	0	0	0	0	0	0	0	0		0	0	0
RL30_HUMAN	P62888	RPL30	60S ribosomal protein L30	0.00117064	0.190814	RL6_HUMAN	Q02878	RPL6	60S ribosomal protein L6	0.0268556	0.0544512	-0.63827	1	0.695238	1	1	1	1	1	1	0	1	0	0	0	1	1	1	1	1	0	1	0	1	0	0	1	1	1		1	1	1
AP2A1_HUMAN	O95782	AP2A1	AP-2 complex subunit alpha-1	0.0238893	0.0698702	AT1A1_HUMAN	P05023	ATP1A1	Sodium/potassium-transporting ATPase subunit alpha-1	-0.00833715	0.37885	-0.638279	0	0.695238	0	0	0	0	0	0	0	0	0	0	0	0	0	0	0	0	0	0	0	0	0	0	0	0	0		0	0	0
PGK1_HUMAN	P00558	PGK1	Phosphoglycerate kinase 1	-0.0640379	0.0292837	HIBCH_HUMAN	Q6NVY1	HIBCH	3-hydroxyisobutyryl-CoA hydrolase, mitochondrial	0.0588469	0.165668	-0.638306	1	0.695238	0	0	0	0	0	0	0	0	0	0	0	0	0	0	0	0	0	1	0	0	0	0	0	0	1		0	0	0
AP4A_HUMAN	P50583	NUDT2	Bis(5'-nucleosyl)-tetraphosphatase [asymmetrical]	-0.042084	0.0108132	AK1C1_HUMAN	Q04828	AKR1C1	Aldo-keto reductase family 1 member C1	NA	NA	-0.638314	0	0.695238	0	0	0	0	0	0	0	0	0	0	0	0	0	0	0	0	0	0	0	0	0	0	0	0	0		0	0	0
RS11_HUMAN	P62280	RPS11	40S ribosomal protein S11	0.0287785	0.0650358	RL23A_HUMAN	P62750	RPL23A	60S ribosomal protein L23a	0.0187196	0.274519	-0.638323	0	0.694708	1	1	1	1	1	1	0	1	0	0	0	1	0	0	0	1	0	1	0	0	0	0	1	1	1		1	1	1
RL10_HUMAN	P27635	RPL10	60S ribosomal protein L10	0.0343245	0.11103	RL8_HUMAN	P62917	RPL8	60S ribosomal protein L8	-0.0189972	0.382812	-0.638327	0	0.695122	1	1	1	1	1	1	0	1	0	0	1	0	0	0	0	1	0	1	0	0	0	0	1	1	1		1	1	1
RLA0_HUMAN	P05388	RPLP0	60S acidic ribosomal protein P0	0.000195473	0.398607	RL13_HUMAN	P26373	RPL13	60S ribosomal protein L13	0.0305329	0.158451	-0.638351	1	0.694595	1	1	1	1	1	1	0	1	0	0	0	0	1	1	1	1	0	1	1	1	0	0	1	1	1		1	1	1
GMFB_HUMAN	P60983	GMFB	Glia maturation factor beta	-0.0434424	0.296302	MIX23_HUMAN	Q4VC31	MIX23	Protein MIX23	0.0522048	0.0108132	-0.638354	1	0.694595	0	0	0	0	0	0	0	0	0	0	0	0	0	0	0	0	0	0	0	0	0	0	0	0	0		0	0	0
HNRPR_HUMAN	O43390	HNRNPR	Heterogeneous nuclear ribonucleoprotein R	0.0153272	0.29471	F120A_HUMAN	Q9NZB2	FAM120A	Constitutive coactivator of PPAR-gamma-like protein 1	0.0236734	0.141677	-0.63836	0	0.694595	0	0	0	1	1	0	0	1	0	0	0	1	0	0	0	1	0	0	1	0	0	0	0	0	1		0	1	0
SNG2_HUMAN	O43760	SYNGR2	Synaptogyrin-2	0.0722026	0.0566901	RL10_HUMAN	P27635	RPL10	60S ribosomal protein L10	0.0343245	0.11103	-0.638373	0	0.693657	0	0	0	0	0	0	0	0	0	0	0	0	0	0	0	0	0	0	0	0	0	0	0	0	0		0	0	0
RM50_HUMAN	Q8N5N7	MRPL50	39S ribosomal protein L50, mitochondrial	0.0448542	0.263136	RM01_HUMAN	Q9BYD6	MRPL1	39S ribosomal protein L1, mitochondrial	0.0915794	0.005827	-0.638386	0	0.69407	1	1	1	1	1	1	0	1	1	0	1	1	0	0	0	1	0	1	1	1	1	0	0	0	1		1	1	1
HNRPL_HUMAN	P14866	HNRNPL	Heterogeneous nuclear ribonucleoprotein L	0.0460581	0.0783739	SPTB2_HUMAN	Q01082	SPTBN1	Spectrin beta chain, non-erythrocytic 1	-0.00143575	0.240678	-0.638422	0	0.692204	0	0	0	0	0	0	0	0	0	0	0	0	0	0	0	0	0	0	0	0	0	0	0	0	0		0	0	0
G6PE_HUMAN	O95479	H6PD	GDH/6PGL endoplasmic bifunctional protein	0.117522	0.0536891	PGTB1_HUMAN	P53609	PGGT1B	Geranylgeranyl transferase type-1 subunit beta	NA	NA	-0.638423	0	0.692204	0	0	0	0	0	0	0	0	0	0	0	0	0	0	0	0	0	0	0	0	0	0	0	0	0		0	0	0
PPM1G_HUMAN	O15355	PPM1G	Protein phosphatase 1G	-0.00179394	0.114715	PEPL1_HUMAN	Q8NDH3	NPEPL1	Probable aminopeptidase NPEPL1	-0.0414814	0.0122985	-0.63845	1	0.692204	0	0	0	0	0	0	0	0	0	0	0	0	0	0	0	0	0	0	0	0	0	0	0	0	0		0	0	0
TIGAR_HUMAN	Q9NQ88	TIGAR	Fructose-2,6-bisphosphatase TIGAR	-0.0836282	0.0875814	KAD3_HUMAN	Q9UIJ7	AK3	GTP:AMP phosphotransferase AK3, mitochondrial	-0.0146931	0.182575	-0.638488	0	0.690349	0	0	0	0	0	0	0	0	0	0	0	0	0	0	0	0	0	0	0	0	0	0	0	0	0		0	0	0
RL27A_HUMAN	P46776	RPL27A	60S ribosomal protein L27a	0.0178398	0.234842	RL18_HUMAN	Q07020	RPL18	60S ribosomal protein L18	-0.00137376	0.270642	-0.638489	1	0.690763	1	1	1	1	1	1	0	1	0	0	0	1	0	0	0	1	0	1	0	0	0	0	1	1	1		1	1	1
IDHP_HUMAN	P48735	IDH2	Isocitrate dehydrogenase [NADP], mitochondrial	-0.0227673	0.0455046	MGN2_HUMAN	Q96A72	MAGOHB	Protein mago nashi homolog 2	0.0147164	0.252649	-0.638535	1	0.690763	0	0	0	0	0	0	0	0	0	0	0	0	0	0	0	0	0	0	0	0	0	0	0	0	0		0	0	0
NQO1_HUMAN	P15559	NQO1	NAD(P)H dehydrogenase [quinone] 1	-0.0377466	0.0664761	PRDX5_HUMAN	P30044	PRDX5	Peroxiredoxin-5, mitochondrial	-0.0142286	0.210477	-0.638543	1	0.690763	0	0	0	0	0	0	0	0	0	0	0	0	0	0	0	0	0	0	0	0	0	0	0	0	0		0	0	0
SDCB1_HUMAN	O00560	SDCBP	Syntenin-1	0.0790139	0.11225	RL18_HUMAN	Q07020	RPL18	60S ribosomal protein L18	-0.00137376	0.270642	-0.638546	0	0.690763	0	0	0	0	0	0	0	0	0	0	0	0	0	0	0	0	0	0	0	0	0	0	0	0	0		0	0	0
RBBP5_HUMAN	Q15291	RBBP5	Retinoblastoma-binding protein 5	0.0558024	0.0874216	DCAF8_HUMAN	Q5TAQ9	DCAF8	DDB1- and CUL4-associated factor 8	0.0155272	0.200114	-0.638556	0	0.690763	0	0	0	0	0	0	0	0	0	0	0	0	0	0	0	0	0	0	0	0	0	0	0	0	0		0	0	1
CC117_HUMAN	Q8IWD4	CCDC117	Coiled-coil domain-containing protein 117	0.174873	0.00575886	ASPC1_HUMAN	Q9BZE9	ASPSCR1	Tether containing UBX domain for GLUT4	-0.0228114	0.17577	-0.638644	0	0.690763	0	0	0	0	0	0	0	0	0	0	0	0	0	0	0	0	0	0	0	0	0	0	0	0	0		0	0	0
BPNT1_HUMAN	O95861	BPNT1	3'(2'),5'-bisphosphate nucleotidase 1	-0.0468952	0.216925	FAH2A_HUMAN	Q96GK7	FAHD2A	Fumarylacetoacetate hydrolase domain-containing protein 2A	-0.00969984	0.284259	-0.63866	0	0.690763	0	0	0	0	0	0	0	0	0	0	0	0	0	0	0	0	0	0	0	0	0	0	0	0	0		0	0	0
TCPD_HUMAN	P50991	CCT4	T-complex protein 1 subunit delta	-0.0143658	0.268766	TCPB_HUMAN	P78371	CCT2	T-complex protein 1 subunit beta	0.0208744	0.311818	-0.638662	1	0.691176	1	1	1	1	1	1	1	1	0	0	1	1	1	1	1	1	0	1	1	1	0	0	1	1	1		1	1	1
RANB3_HUMAN	Q9H6Z4	RANBP3	Ran-binding protein 3	0.0279695	0.365795	AP1M2_HUMAN	Q9Y6Q5	AP1M2	AP-1 complex subunit mu-2	-0.00128553	0.150632	-0.63879	0	0.689333	0	0	0	0	0	0	0	0	0	0	0	0	0	0	0	0	0	0	0	0	0	0	0	0	0		0	0	0
FPPS_HUMAN	P14324	FDPS	Farnesyl pyrophosphate synthase	-0.0624882	0.0682094	SIAS_HUMAN	Q9NR45	NANS	Sialic acid synthase	0.00309818	0.280221	-0.638792	1	0.689333	0	0	0	0	0	0	0	0	0	0	0	1	0	0	0	0	0	0	0	0	0	0	0	0	1		0	0	0
PRS6B_HUMAN	P43686	PSMC4	26S proteasome regulatory subunit 6B	-0.0323519	0.0700899	TFG_HUMAN	Q92734	TFG	Protein TFG	0.0315526	0.188918	-0.638799	1	0.689333	0	0	0	0	0	0	0	0	0	0	0	0	0	0	0	0	0	0	0	0	0	0	0	0	0		0	0	1
NOL3_HUMAN	O60936	NOL3	Nucleolar protein 3	-0.0605325	0.382323	ARC1A_HUMAN	Q92747	ARPC1A	Actin-related protein 2/3 complex subunit 1A	0.00546464	0.282519	-0.638805	1	0.689333	0	0	0	0	0	0	0	0	0	0	0	0	0	0	0	0	0	0	0	0	0	0	0	0	0		0	0	0
CLUS_HUMAN	P10909	CLU	Clusterin	0.119372	0.014762	RS15A_HUMAN	P62244	RPS15A	40S ribosomal protein S15a	0.0827403	0.00626924	-0.638829	1	0.689333	0	0	0	0	0	0	0	0	0	0	0	0	0	0	0	0	0	0	0	0	0	0	0	0	0		0	0	0
ENPL_HUMAN	P14625	HSP90B1	Endoplasmin	0.0167312	0.156878	FAS_HUMAN	P49327	FASN	Fatty acid synthase	-0.0111063	0.259174	-0.638876	1	0.689333	0	0	0	0	0	0	0	0	0	0	0	1	0	0	0	1	0	0	0	0	0	0	0	0	1		0	0	0
ERP29_HUMAN	P30040	ERP29	Endoplasmic reticulum resident protein 29	0.0704656	0.00267641	CRKL_HUMAN	P46109	CRKL	Crk-like protein	-0.0243454	0.235914	-0.638881	1	0.689333	0	0	0	0	0	0	0	0	0	0	0	0	0	0	0	0	0	0	0	0	0	0	0	0	0		0	0	0
SYMC_HUMAN	P56192	MARS1	Methionine--tRNA ligase, cytoplasmic	-0.0391738	0.136559	HNRL2_HUMAN	Q1KMD3	HNRNPUL2	Heterogeneous nuclear ribonucleoprotein U-like protein 2	0.0575666	0.056524	-0.638889	1	0.689333	0	0	0	0	0	0	0	0	0	0	0	0	0	0	0	0	0	0	0	0	0	0	0	0	0		0	0	0
IDHP_HUMAN	P48735	IDH2	Isocitrate dehydrogenase [NADP], mitochondrial	-0.0227673	0.0455046	MESD_HUMAN	Q14696	MESD	LRP chaperone MESD	0.00613101	0.245616	-0.638896	1	0.689333	0	0	0	0	0	0	0	0	0	0	0	0	0	0	0	0	0	0	0	0	0	0	0	0	0		0	0	0
HEM3_HUMAN	P08397	HMBS	Porphobilinogen deaminase	-0.0514513	0.112594	CASP6_HUMAN	P55212	CASP6	Caspase-6	-0.0340123	0.350592	-0.638917	0	0.689333	0	0	0	0	0	0	0	0	0	0	0	0	0	0	0	0	0	0	0	0	0	0	0	0	0		0	0	0
PHS_HUMAN	P61457	PCBD1	Pterin-4-alpha-carbinolamine dehydratase	-0.000651186	0.245616	SDSL_HUMAN	Q96GA7	SDSL	Serine dehydratase-like	-0.0563273	0.0248293	-0.638931	0	0.689333	0	0	0	0	0	0	0	0	0	0	0	0	0	0	0	0	0	0	0	0	0	0	0	0	0		0	0	0
PDIA1_HUMAN	P07237	P4HB	Protein disulfide-isomerase	0.0273168	0.0545784	NUCB2_HUMAN	P80303	NUCB2	Nucleobindin-2	0.0464131	0.10411	-0.638986	1	0.689333	0	0	0	0	0	0	0	0	0	0	0	0	0	0	0	0	0	0	0	0	0	0	0	0	0		0	0	1
RM13_HUMAN	Q9BYD1	MRPL13	39S ribosomal protein L13, mitochondrial	-0.0266393	0.202083	RT17_HUMAN	Q9Y2R5	MRPS17	28S ribosomal protein S17, mitochondrial	0.0479185	0.0196412	-0.639031	0	0.68883	1	1	0	0	0	1	0	0	0	0	0	1	0	0	0	0	0	0	0	0	0	0	0	0	1		1	1	1
DUS3_HUMAN	P51452	DUSP3	Dual specificity protein phosphatase 3	0.0503914	0.136597	MYDGF_HUMAN	Q969H8	MYDGF	Myeloid-derived growth factor	0.0356595	0.395956	-0.63904	0	0.68883	0	0	0	0	0	0	0	0	0	0	0	0	0	0	0	0	0	0	0	0	0	0	0	0	0		0	0	0
CSK_HUMAN	P41240	CSK	Tyrosine-protein kinase CSK	-0.0230809	0.149156	OSTF1_HUMAN	Q92882	OSTF1	Osteoclast-stimulating factor 1	-0.042293	0.0880113	-0.639073	0	0.68883	0	0	0	0	0	0	0	0	0	0	0	0	0	0	0	0	0	0	0	0	0	0	0	0	0		0	0	1
RL17_HUMAN	P18621	RPL17	60S ribosomal protein L17	0.024658	0.077714	RL21_HUMAN	P46778	RPL21	60S ribosomal protein L21	0.0402242	0.156093	-0.639109	0	0.688329	1	1	1	1	1	1	0	1	0	0	0	1	0	0	0	1	0	1	0	0	0	0	0	1	1		1	1	1
UBA6_HUMAN	A0AVT1	UBA6	Ubiquitin-like modifier-activating enzyme 6	-0.0694623	0.0017078	ARP3_HUMAN	P61158	ACTR3	Actin-related protein 3	-0.0409537	0.00102415	-0.639112	0	0.688329	0	0	0	0	0	0	0	0	0	0	0	0	0	0	0	0	0	0	0	0	0	0	0	0	0		0	0	1
NAA10_HUMAN	P41227	NAA10	N-alpha-acetyltransferase 10	-0.00128873	0.323962	THG1_HUMAN	Q9NWX6	THG1L	Probable tRNA(His) guanylyltransferase	0.137706	0.00991523	-0.639115	0	0.688329	0	0	0	0	0	0	0	0	0	0	0	0	0	0	0	0	0	0	0	0	0	0	0	0	0		0	0	0
TCPA_HUMAN	P17987	TCP1	T-complex protein 1 subunit alpha	-0.000497075	0.323518	TCPG_HUMAN	P49368	CCT3	T-complex protein 1 subunit gamma	-0.0080495	0.376467	-0.639116	1	0.688742	1	1	1	1	1	1	0	1	0	0	1	1	1	1	1	1	0	1	1	1	1	0	1	1	1		1	1	1
ACOC_HUMAN	P21399	ACO1	Cytoplasmic aconitate hydratase	0.0272561	0.255883	TES_HUMAN	Q9UGI8	TES	Testin	-0.0635194	0.016939	-0.639137	1	0.688742	0	0	0	0	0	0	0	0	0	0	0	0	0	0	0	0	0	0	0	0	0	0	0	0	0		0	0	1
PYC_HUMAN	P11498	PC	Pyruvate carboxylase, mitochondrial	0.0647075	0.0215612	NSF_HUMAN	P46459	NSF	Vesicle-fusing ATPase	0.0222977	0.0313335	-0.639144	0	0.687831	0	0	0	0	0	0	0	0	0	0	0	0	0	0	0	0	0	0	0	0	0	0	0	0	0		0	0	0
RL3_HUMAN	P39023	RPL3	60S ribosomal protein L3	-0.00479872	0.0998206	RL19_HUMAN	P84098	RPL19	60S ribosomal protein L19	-0.047235	0.0335928	-0.639146	0	0.688243	1	1	1	0	1	1	0	1	0	0	0	1	0	0	0	1	0	1	0	0	0	0	1	1	1		1	1	1
CLU_HUMAN	O75153	CLUH	Clustered mitochondria protein homolog	-0.0328704	0.231624	NUP62_HUMAN	P37198	NUP62	Nuclear pore glycoprotein p62	-0.00197567	0.12672	-0.639196	0	0.687335	0	0	0	0	0	0	0	0	0	0	0	0	0	0	0	0	0	0	0	0	0	0	0	0	0		0	0	0
RM13_HUMAN	Q9BYD1	MRPL13	39S ribosomal protein L13, mitochondrial	-0.0266393	0.202083	RM37_HUMAN	Q9BZE1	MRPL37	39S ribosomal protein L37, mitochondrial	0.00106073	0.285504	-0.639199	0	0.687747	1	1	1	1	1	1	0	1	1	0	1	1	0	0	0	1	0	1	1	1	1	1	1	0	1		1	1	1
GRAP1_HUMAN	Q4V328	GRIPAP1	GRIP1-associated protein 1	0.00702909	0.238072	ARP10_HUMAN	Q9NZ32	ACTR10	Actin-related protein 10	-0.032843	0.0364721	-0.639231	0	0.687747	0	0	0	0	0	0	0	0	0	0	0	0	0	0	0	0	0	0	0	0	0	0	0	0	0		0	0	0
G45IP_HUMAN	Q8TAE8	GADD45GIP1	Growth arrest and DNA damage-inducible proteins-interacting protein 1	0.0644541	0.054552	RM15_HUMAN	Q9P015	MRPL15	39S ribosomal protein L15, mitochondrial	0.0832188	0.00582424	-0.639271	0	0.68594	0	1	0	1	1	1	1	1	1	0	1	0	0	0	0	1	0	1	0	1	0	0	0	0	1		1	1	0
RT05_HUMAN	P82675	MRPS5	28S ribosomal protein S5, mitochondrial	0.0249469	0.0266073	RT31_HUMAN	Q92665	MRPS31	28S ribosomal protein S31, mitochondrial	0.0378243	0.300485	-0.6393	0	0.685452	1	1	1	1	1	1	0	1	1	0	1	1	0	0	0	0	0	1	1	1	1	1	0	0	1		1	1	1
CALU_HUMAN	O43852	CALU	Calumenin	0.0529751	0.0424107	NAA15_HUMAN	Q9BXJ9	NAA15	N-alpha-acetyltransferase 15, NatA auxiliary subunit	-0.0316261	0.0913396	-0.639354	1	0.685452	0	0	0	0	0	0	0	0	0	0	0	0	0	0	0	0	0	0	0	0	0	0	0	0	0		0	0	0
ODBA_HUMAN	P12694	BCKDHA	2-oxoisovalerate dehydrogenase subunit alpha, mitochondrial	0.045526	0.206625	ODBB_HUMAN	P21953	BCKDHB	2-oxoisovalerate dehydrogenase subunit beta, mitochondrial	0.0010067	0.152238	-0.639359	0	0.685452	0	1	1	1	1	1	0	1	0	0	1	1	0	0	0	0	0	1	1	0	1	0	0	0	1		1	1	1
RM19_HUMAN	P49406	MRPL19	39S ribosomal protein L19, mitochondrial	0.0398717	0.232503	RT23_HUMAN	Q9Y3D9	MRPS23	28S ribosomal protein S23, mitochondrial	-0.0026282	0.268766	-0.639384	0	0.684967	1	1	0	0	0	1	0	0	0	0	0	1	0	0	0	0	0	0	0	0	0	0	0	0	1		1	1	1
VPS4B_HUMAN	O75351	VPS4B	Vacuolar protein sorting-associated protein 4B	-0.0127024	0.371562	ACL6A_HUMAN	O96019	ACTL6A	Actin-like protein 6A	0.0386751	0.011301	-0.639396	0	0.684073	0	0	0	0	0	0	0	0	0	0	0	0	0	0	0	0	0	0	0	0	0	0	0	0	0		0	0	0
RS19_HUMAN	P39019	RPS19	40S ribosomal protein S19	0.0380908	0.255564	RS14_HUMAN	P62263	RPS14	40S ribosomal protein S14	0.0328891	0.299279	-0.639398	0	0.684485	1	1	1	1	1	1	0	1	0	0	1	1	1	1	1	1	0	1	0	1	0	0	1	1	1		1	1	1
RABP1_HUMAN	P29762	CRABP1	Cellular retinoic acid-binding protein 1	-0.105917	0.0402294	PIN1_HUMAN	Q13526	PIN1	Peptidyl-prolyl cis-trans isomerase NIMA-interacting 1	0.061904	0.167754	-0.639402	0	0.684485	0	0	0	0	0	0	0	0	0	0	0	0	0	0	0	0	0	0	0	0	0	0	0	0	0		0	0	0
TRM1_HUMAN	Q9NXH9	TRMT1	tRNA (guanine(26)-N(2))-dimethyltransferase	0.0173078	0.167502	TRM6_HUMAN	Q9UJA5	TRMT6	tRNA (adenine(58)-N(1))-methyltransferase non-catalytic subunit TRM6	0.0652045	0.0269042	-0.639422	0	0.684485	0	0	0	0	0	0	0	0	0	0	0	0	0	0	0	0	0	0	0	0	0	0	0	0	0		1	1	1
PDE12_HUMAN	Q6L8Q7	PDE12	2',5'-phosphodiesterase 12	-0.0134212	0.23238	ARI1_HUMAN	Q9Y4X5	ARIH1	E3 ubiquitin-protein ligase ARIH1	-0.0451141	0.292264	-0.639461	0	0.683594	0	0	1	1	1	0	0	1	1	0	1	0	0	0	0	0	0	0	0	0	0	0	0	0	1		0	1	1
NT5D3_HUMAN	Q86UY8	NT5DC3	5'-nucleotidase domain-containing protein 3	-0.0208545	0.345953	CAB45_HUMAN	Q9BRK5	SDF4	45 kDa calcium-binding protein	0.0253664	0.2224	-0.639467	0	0.683594	0	0	0	0	0	0	0	0	0	0	0	0	0	0	0	0	0	0	0	0	0	0	0	0	0		0	0	0
PTGR2_HUMAN	Q8N8N7	PTGR2	Prostaglandin reductase 2	-0.0748934	0.0153816	LZIC_HUMAN	Q8WZA0	LZIC	Protein LZIC	-0.000832265	0.158533	-0.639475	0	0.683594	0	0	0	0	0	0	0	0	0	0	0	0	0	0	0	0	0	0	0	0	0	0	0	0	0		0	0	0
TXD12_HUMAN	O95881	TXNDC12	Thioredoxin domain-containing protein 12	0.0428172	0.162245	TIGAR_HUMAN	Q9NQ88	TIGAR	Fructose-2,6-bisphosphatase TIGAR	-0.0836282	0.0875814	-0.639527	0	0.682705	0	0	0	0	0	0	0	0	0	0	0	0	0	0	0	0	0	0	0	0	0	0	0	0	0		0	0	0
PPM1G_HUMAN	O15355	PPM1G	Protein phosphatase 1G	-0.00179394	0.114715	IDE_HUMAN	P14735	IDE	Insulin-degrading enzyme	-0.0398037	0.045013	-0.639567	1	0.682705	0	0	0	0	0	0	0	0	0	0	0	0	0	0	0	0	0	0	0	0	0	0	0	0	0		0	0	1
PDIA4_HUMAN	P13667	PDIA4	Protein disulfide-isomerase A4	0.0289781	0.128114	ULA1_HUMAN	Q13564	NAE1	NEDD8-activating enzyme E1 regulatory subunit	-0.0795388	0.07148	-0.639578	1	0.682705	0	0	1	0	1	0	0	1	0	0	0	1	0	0	0	0	0	0	0	0	0	0	0	0	1		0	0	1
CDK1_HUMAN	P06493	CDK1	Cyclin-dependent kinase 1	-0.0869148	0.0118297	LEGL_HUMAN	Q3ZCW2	LGALSL	Galectin-related protein	-0.0856519	0.155025	-0.639579	0	0.681818	0	0	0	0	0	0	0	0	0	0	0	0	0	0	0	0	0	0	0	0	0	0	0	0	0		0	0	0
PSMD7_HUMAN	P51665	PSMD7	26S proteasome non-ATPase regulatory subunit 7	0.0373182	0.27672	PSMD6_HUMAN	Q15008	PSMD6	26S proteasome non-ATPase regulatory subunit 6	-0.00892729	0.213381	-0.639598	1	0.682231	1	1	1	1	1	1	1	1	0	0	1	1	1	1	1	0	0	1	1	1	1	1	1	1	1		1	1	1
ARPC2_HUMAN	O15144	ARPC2	Actin-related protein 2/3 complex subunit 2	-0.015772	0.321923	RD23A_HUMAN	P54725	RAD23A	UV excision repair protein RAD23 homolog A	-0.0170817	0.0288363	-0.639602	1	0.682231	0	0	0	0	0	0	0	0	0	0	0	0	0	0	0	0	0	0	0	0	0	0	0	0	0		0	0	1
NNRD_HUMAN	Q8IW45	NAXD	ATP-dependent (S)-NAD(P)H-hydrate dehydratase	-0.0298363	0.152485	PLBL2_HUMAN	Q8NHP8	PLBD2	Putative phospholipase B-like 2	0.0336495	0.0398304	-0.639608	0	0.682231	0	0	0	0	0	0	0	0	0	0	0	0	0	0	0	0	0	0	0	0	0	0	0	0	0		0	0	0
ABRX2_HUMAN	Q15018	ABRAXAS2	BRISC complex subunit Abraxas 2	0.0322924	0.27121	ANFY1_HUMAN	Q9P2R3	ANKFY1	Rabankyrin-5	-0.0596248	0.0649943	-0.639611	0	0.682231	0	0	0	0	0	0	0	0	0	0	0	0	0	0	0	0	0	0	0	0	0	0	0	0	0		0	0	0
RL31_HUMAN	P62899	RPL31	60S ribosomal protein L31	0.0152948	0.244372	NSDHL_HUMAN	Q15738	NSDHL	Sterol-4-alpha-carboxylate 3-dehydrogenase, decarboxylating	0.102379	0.00411608	-0.639613	0	0.682231	0	0	0	0	0	0	0	0	0	0	0	0	0	0	0	0	0	0	0	0	0	0	0	0	0		0	0	0
RL21_HUMAN	P46778	RPL21	60S ribosomal protein L21	0.0402242	0.156093	BAP31_HUMAN	P51572	BCAP31	B-cell receptor-associated protein 31	0.0869836	0.0132459	-0.639632	0	0.682231	0	0	0	0	0	0	0	0	0	0	0	0	0	0	0	0	0	0	0	0	0	0	0	0	0		0	0	0
SPS1_HUMAN	P49903	SEPHS1	Selenide, water dikinase 1	0.0391464	0.00797593	DHSO_HUMAN	Q00796	SORD	Sorbitol dehydrogenase	-0.0361465	0.141677	-0.639644	1	0.682231	0	0	0	0	0	0	0	0	0	0	0	0	0	0	0	0	0	0	0	0	0	0	0	0	0		0	0	0
DHSO_HUMAN	Q00796	SORD	Sorbitol dehydrogenase	-0.0361465	0.141677	TES_HUMAN	Q9UGI8	TES	Testin	-0.0635194	0.016939	-0.639656	1	0.682231	0	0	0	0	0	0	0	0	0	0	0	0	0	0	0	0	0	0	0	0	0	0	0	0	0		0	0	0
ASML_HUMAN	O95671	ASMTL	Probable bifunctional dTTP/UTP pyrophosphatase/methyltransferase protein	-0.0256868	0.1072	UBP5_HUMAN	P45974	USP5	Ubiquitin carboxyl-terminal hydrolase 5	-0.0514022	0.0212963	-0.639682	1	0.681347	0	0	0	0	0	0	0	0	0	0	0	0	0	0	0	0	0	0	0	0	0	0	0	0	0		0	0	0
K1C18_HUMAN	P05783	KRT18	Keratin, type I cytoskeletal 18	-0.0148046	0.161246	GET4_HUMAN	Q7L5D6	GET4	Golgi to ER traffic protein 4 homolog	0.027592	0.0581525	-0.639708	0	0.681347	0	0	0	0	0	0	0	0	0	0	0	0	0	0	0	0	0	0	0	0	0	0	0	0	0		0	0	1
ANM3_HUMAN	O60678	PRMT3	Protein arginine N-methyltransferase 3	-0.0811404	0.092976	FRIL_HUMAN	P02792	FTL	Ferritin light chain	0.0440345	0.142205	-0.639713	0	0.681347	0	0	0	0	0	0	0	0	0	0	0	0	0	0	0	0	0	0	0	0	0	0	0	0	0		0	0	0
SAHH2_HUMAN	O43865	AHCYL1	S-adenosylhomocysteine hydrolase-like protein 1	-0.0215624	0.233207	PGTB1_HUMAN	P53609	PGGT1B	Geranylgeranyl transferase type-1 subunit beta	NA	NA	-0.63972	0	0.681347	0	0	0	0	0	0	0	0	0	0	0	0	0	0	0	0	0	0	0	0	0	0	0	0	0		0	0	0
AN32B_HUMAN	Q92688	ANP32B	Acidic leucine-rich nuclear phosphoprotein 32 family member B	-0.0444394	0.042678	BT3L4_HUMAN	Q96K17	BTF3L4	Transcription factor BTF3 homolog 4	-0.0149421	0.0886327	-0.639723	0	0.681347	0	0	0	0	0	0	0	0	0	0	0	0	0	0	0	0	0	0	0	0	0	0	0	0	0		0	0	0
TXD12_HUMAN	O95881	TXNDC12	Thioredoxin domain-containing protein 12	0.0428172	0.162245	DOPD_HUMAN	P30046	DDT	D-dopachrome decarboxylase	-0.0216008	0.166032	-0.63973	1	0.681347	0	0	0	0	0	0	0	0	0	0	0	0	0	0	0	0	0	0	0	0	0	0	0	0	0		0	0	0
ETHE1_HUMAN	O95571	ETHE1	Persulfide dioxygenase ETHE1, mitochondrial	-0.0255347	0.0154919	IBP2_HUMAN	P18065	IGFBP2	Insulin-like growth factor-binding protein 2	0.100198	0.0157734	-0.639733	1	0.681347	0	0	0	0	0	0	0	0	0	0	0	0	0	0	0	0	0	0	0	0	0	0	0	0	0		0	0	0
1433B_HUMAN	P31946	YWHAB	14-3-3 protein beta/alpha	-0.0325516	0.0366337	1433G_HUMAN	P61981	YWHAG	14-3-3 protein gamma	0.00885283	0.248763	-0.639737	1	0.681759	1	1	1	1	1	0	0	1	0	0	1	1	1	1	1	1	0	1	1	0	0	0	1	0	1		1	1	1
RT15_HUMAN	P82914	MRPS15	28S ribosomal protein S15, mitochondrial	0.0336575	0.169076	RT18B_HUMAN	Q9Y676	MRPS18B	28S ribosomal protein S18b, mitochondrial	0.0665775	0.00582424	-0.63977	0	0.682171	1	1	0	1	1	1	0	1	0	0	0	1	0	0	0	0	0	1	1	1	0	0	0	0	1		1	1	0
RCC1_HUMAN	P18754	RCC1	Regulator of chromosome condensation	0.0338469	0.267044	PP1R8_HUMAN	Q12972	PPP1R8	Nuclear inhibitor of protein phosphatase 1	-0.00242748	0.185203	-0.639773	0	0.682171	0	0	0	0	0	0	0	0	0	0	0	1	0	0	0	0	0	0	0	0	0	0	0	0	1		0	0	1
PCKGM_HUMAN	Q16822	PCK2	Phosphoenolpyruvate carboxykinase [GTP], mitochondrial	0.0184314	0.315349	HSC20_HUMAN	Q8IWL3	HSCB	Iron-sulfur cluster co-chaperone protein HscB	0.0921486	0.0841986	-0.639797	0	0.68129	0	0	0	1	1	0	0	1	1	0	1	0	0	0	0	0	0	0	0	0	0	0	0	0	1		0	1	0
IMDH1_HUMAN	P20839	IMPDH1	Inosine-5'-monophosphate dehydrogenase 1	-0.0546675	0.178285	CCDC6_HUMAN	Q16204	CCDC6	Coiled-coil domain-containing protein 6	-0.0201391	0.0241209	-0.63982	1	0.680412	0	0	0	0	0	0	0	0	0	0	0	0	0	0	0	0	0	0	0	0	0	0	0	0	0		0	0	0
RL13_HUMAN	P26373	RPL13	60S ribosomal protein L13	0.0305329	0.158451	RL27_HUMAN	P61353	RPL27	60S ribosomal protein L27	0.0325022	0.140146	-0.639824	0	0.680824	1	1	1	1	1	1	0	1	0	0	0	0	1	1	1	1	0	1	0	0	0	0	1	0	1		1	1	1
NUD4B_HUMAN	A0A024RBG1	NUDT4B	Diphosphoinositol polyphosphate phosphohydrolase NUDT4B	-0.0430973	0.355938	GCSH_HUMAN	P23434	GCSH	Glycine cleavage system H protein, mitochondrial	0.000297338	0.372168	-0.639869	1	0.680824	0	0	0	0	0	0	0	0	0	0	0	0	0	0	0	0	0	0	0	0	0	0	0	0	0		0	0	0
SCAM3_HUMAN	O14828	SCAMP3	Secretory carrier-associated membrane protein 3	0.0358745	0.00774881	SNG2_HUMAN	O43760	SYNGR2	Synaptogyrin-2	0.0722026	0.0566901	-0.639907	0	0.679949	0	0	0	0	0	0	0	0	0	0	0	0	0	0	0	0	0	0	0	0	0	0	0	0	0		0	0	0
DOPD_HUMAN	P30046	DDT	D-dopachrome decarboxylase	-0.0216008	0.166032	TAGL2_HUMAN	P37802	TAGLN2	Transgelin-2	-0.109575	0.0249541	-0.639929	0	0.679949	0	0	0	0	0	0	0	0	0	0	0	0	0	0	0	0	0	0	0	0	0	0	0	0	0		0	0	0
MDHM_HUMAN	P40926	MDH2	Malate dehydrogenase, mitochondrial	0.0574569	0.0217544	OFUT1_HUMAN	Q9H488	POFUT1	GDP-fucose protein O-fucosyltransferase 1	0.068377	0.00965432	-0.639933	1	0.679949	0	0	0	0	0	0	0	0	0	0	0	0	0	0	0	0	0	0	0	0	0	0	0	0	0		0	0	0
RL3_HUMAN	P39023	RPL3	60S ribosomal protein L3	-0.00479872	0.0998206	RL10A_HUMAN	P62906	RPL10A	60S ribosomal protein L10a	0.000694041	0.38239	-0.639933	0	0.680359	1	1	1	1	1	1	0	1	0	0	0	1	0	0	0	0	1	1	0	1	0	0	1	1	1		1	1	1
RL13_HUMAN	P26373	RPL13	60S ribosomal protein L13	0.0305329	0.158451	RL30_HUMAN	P62888	RPL30	60S ribosomal protein L30	0.00117064	0.190814	-0.639998	1	0.680769	1	1	1	1	1	1	0	1	0	0	1	0	1	1	1	1	0	1	1	1	1	0	1	1	1		1	1	1
RM41_HUMAN	Q8IXM3	MRPL41	39S ribosomal protein L41, mitochondrial	0.0255609	0.159546	RT02_HUMAN	Q9Y399	MRPS2	28S ribosomal protein S2, mitochondrial	0.12052	0.00679862	-0.640002	0	0.681178	1	1	0	0	0	1	0	0	0	0	0	1	0	0	0	0	0	0	0	0	0	0	0	0	1		1	1	0
COPB_HUMAN	P53618	COPB1	Coatomer subunit beta	0.028117	0.0442365	SMD3_HUMAN	P62318	SNRPD3	Small nuclear ribonucleoprotein Sm D3	0.00879365	0.171853	-0.640019	0	0.681178	0	0	0	0	0	0	0	0	0	0	0	0	0	0	0	0	0	0	0	0	0	0	0	0	0		0	0	0
ARPC4_HUMAN	P59998	ARPC4	Actin-related protein 2/3 complex subunit 4	0.00155359	0.265438	PYRG2_HUMAN	Q9NRF8	CTPS2	CTP synthase 2	-0.039238	0.14591	-0.640046	1	0.681178	0	0	0	0	0	0	0	0	0	0	0	0	0	0	0	0	0	0	0	0	0	0	0	0	0		0	0	0
CSN6_HUMAN	Q7L5N1	COPS6	COP9 signalosome complex subunit 6	-0.00762258	0.261677	UBE2O_HUMAN	Q9C0C9	UBE2O	(E3-independent) E2 ubiquitin-conjugating enzyme	-0.0789139	0.00340834	-0.640061	0	0.678571	0	0	0	0	0	0	0	0	0	0	0	0	0	0	0	0	0	0	0	0	0	0	0	0	0		0	0	0
SYEP_HUMAN	P07814	EPRS1	Bifunctional glutamate/proline--tRNA ligase	-0.0105298	0.361405	SYMC_HUMAN	P56192	MARS1	Methionine--tRNA ligase, cytoplasmic	-0.0391738	0.136559	-0.64007	1	0.678981	1	1	1	1	1	1	0	0	0	0	0	0	1	1	1	0	0	1	0	0	0	0	1	1	1		1	1	1
GSTM3_HUMAN	P21266	GSTM3	Glutathione S-transferase Mu 3	-0.0953	0.0217038	HDDC2_HUMAN	Q7Z4H3	HDDC2	5'-deoxynucleotidase HDDC2	-0.0499639	0.133603	-0.640085	0	0.678981	0	0	0	0	0	0	0	0	0	0	0	0	0	0	0	0	0	0	0	0	0	0	0	0	0		0	0	1
MYPT1_HUMAN	O14974	PPP1R12A	Protein phosphatase 1 regulatory subunit 12A	-0.0373718	0.0144053	SNX5_HUMAN	Q9Y5X3	SNX5	Sorting nexin-5	0.000876071	0.303419	-0.640158	0	0.678117	0	0	0	0	0	0	0	0	0	0	0	0	0	0	0	0	0	0	0	0	0	0	0	0	0		0	0	1
DYR_HUMAN	P00374	DHFR	Dihydrofolate reductase	-0.205432	0.0243456	SAP3_HUMAN	P17900	GM2A	Ganglioside GM2 activator	NA	NA	-0.640206	0	0.678117	0	0	0	0	0	0	0	0	0	0	0	0	0	0	0	0	0	0	0	0	0	0	0	0	0		0	0	0
TCPG_HUMAN	P49368	CCT3	T-complex protein 1 subunit gamma	-0.0080495	0.376467	TCPB_HUMAN	P78371	CCT2	T-complex protein 1 subunit beta	0.0208744	0.311818	-0.640206	1	0.678526	1	1	1	1	1	1	0	1	0	0	1	1	1	1	1	1	0	1	1	1	1	0	1	1	1		1	1	1
PEX19_HUMAN	P40855	PEX19	Peroxisomal biogenesis factor 19	0.0735353	0.0963126	WDR4_HUMAN	P57081	WDR4	tRNA (guanine-N(7)-)-methyltransferase non-catalytic subunit WDR4	0.100214	0.0546346	-0.64022	0	0.677665	0	0	0	0	0	0	0	0	0	0	0	0	0	0	0	0	0	0	0	0	0	0	0	0	0		0	0	0
FPPS_HUMAN	P14324	FDPS	Farnesyl pyrophosphate synthase	-0.0624882	0.0682094	TKFC_HUMAN	Q3LXA3	TKFC	Triokinase/FMN cyclase	-0.0526654	0.0340753	-0.640242	1	0.676806	0	0	0	0	0	0	0	0	0	0	0	0	0	0	0	0	0	0	0	0	0	0	0	0	0		0	0	0
SNG2_HUMAN	O43760	SYNGR2	Synaptogyrin-2	0.0722026	0.0566901	RL26_HUMAN	P61254	RPL26	60S ribosomal protein L26	0.0178677	0.349974	-0.640262	0	0.675949	0	0	0	0	0	0	0	0	0	0	0	0	0	0	0	0	0	0	0	0	0	0	0	0	0		0	0	0
ALDOA_HUMAN	P04075	ALDOA	Fructose-bisphosphate aldolase A	-0.0304523	0.11766	F16P1_HUMAN	P09467	FBP1	Fructose-1,6-bisphosphatase 1	-0.0417252	0.202669	-0.640268	1	0.675949	0	0	1	1	0	0	0	0	0	0	0	0	0	0	0	0	0	0	0	0	0	0	0	0	1		1	1	1
NEO1_HUMAN	Q92859	NEO1	Neogenin	0.125862	0.00373388	POMP_HUMAN	Q9Y244	POMP	Proteasome maturation protein	-0.339742	3.25622e-05	-0.640279	0	0.675949	0	0	0	0	0	0	0	0	0	0	0	0	0	0	0	0	0	0	0	0	0	0	0	0	0		0	0	0
MAVS_HUMAN	Q7Z434	MAVS	Mitochondrial antiviral-signaling protein	0.0867908	0.0204968	BAP18_HUMAN	Q8IXM2	BAP18	Chromatin complexes subunit BAP18	0.073738	0.0361466	-0.640281	0	0.675949	0	0	0	0	0	0	0	0	0	0	0	0	0	0	0	0	0	0	0	0	0	0	0	0	0		0	0	0
SNG2_HUMAN	O43760	SYNGR2	Synaptogyrin-2	0.0722026	0.0566901	NSDHL_HUMAN	Q15738	NSDHL	Sterol-4-alpha-carboxylate 3-dehydrogenase, decarboxylating	0.102379	0.00411608	-0.640337	0	0.675095	0	0	0	0	0	0	0	0	0	0	0	0	0	0	0	0	0	0	0	0	0	0	0	0	0		0	0	0
RM37_HUMAN	Q9BZE1	MRPL37	39S ribosomal protein L37, mitochondrial	0.00106073	0.285504	RT23_HUMAN	Q9Y3D9	MRPS23	28S ribosomal protein S23, mitochondrial	-0.0026282	0.268766	-0.640351	0	0.675505	1	1	0	0	0	1	0	0	0	0	0	1	0	0	0	0	0	0	0	0	0	0	0	0	1		1	1	0
PGM2L_HUMAN	Q6PCE3	PGM2L1	Glucose 1,6-bisphosphate synthase	0.0587167	0.0696436	CHM2B_HUMAN	Q9UQN3	CHMP2B	Charged multivesicular body protein 2b	-0.0285334	0.0620335	-0.640352	0	0.675505	0	0	0	0	0	0	0	0	0	0	0	0	0	0	0	0	0	0	0	0	0	0	0	0	0		0	0	0
TCPE_HUMAN	P48643	CCT5	T-complex protein 1 subunit epsilon	-0.0183828	0.160159	TCPD_HUMAN	P50991	CCT4	T-complex protein 1 subunit delta	-0.0143658	0.268766	-0.640396	1	0.675063	1	1	1	1	1	1	0	1	0	0	1	1	1	1	1	1	0	1	0	1	0	0	1	1	1		1	1	1
RL21_HUMAN	P46778	RPL21	60S ribosomal protein L21	0.0402242	0.156093	RL6_HUMAN	Q02878	RPL6	60S ribosomal protein L6	0.0268556	0.0544512	-0.640401	0	0.675472	1	1	1	1	1	1	0	1	0	0	0	1	0	0	0	1	0	1	0	0	0	0	1	1	1		1	1	1
SBP1_HUMAN	Q13228	SELENBP1	Methanethiol oxidase	-0.0555031	0.0707919	HIBCH_HUMAN	Q6NVY1	HIBCH	3-hydroxyisobutyryl-CoA hydrolase, mitochondrial	0.0588469	0.165668	-0.640403	0	0.675472	0	0	0	0	0	0	0	0	0	0	0	0	0	0	0	0	0	0	0	0	0	0	0	0	0		0	0	1
CALM3_HUMAN	P0DP25	CALM3	Calmodulin-3	NA	NA	PGAM1_HUMAN	P18669	PGAM1	Phosphoglycerate mutase 1	-0.107461	0.00503209	-0.640411	1	0.675472	0	0	0	0	0	0	0	0	0	0	0	0	0	0	0	0	0	0	0	0	0	0	0	0	0		0	0	0
DDAH2_HUMAN	O95865	DDAH2	N(G),N(G)-dimethylarginine dimethylaminohydrolase 2	-0.058491	0.0369156	ILEU_HUMAN	P30740	SERPINB1	Leukocyte elastase inhibitor	-0.0554902	0.101968	-0.64042	1	0.675472	0	0	0	0	0	0	0	0	0	0	0	0	0	0	0	0	0	0	0	0	0	0	0	0	0		0	0	0
ADX_HUMAN	P10109	FDX1	Adrenodoxin, mitochondrial	0.0214762	0.111964	DNLZ_HUMAN	Q5SXM8	DNLZ	DNL-type zinc finger protein	0.133356	0.00340588	-0.640423	0	0.675472	0	0	0	0	0	0	0	0	0	0	0	0	0	0	0	0	0	0	0	0	0	0	0	0	0		0	0	1
COX5A_HUMAN	P20674	COX5A	Cytochrome c oxidase subunit 5A, mitochondrial	0.0560139	0.00489975	C10_HUMAN	Q99622	C12orf57	Protein C10	0.0560869	0.173997	-0.640431	0	0.675472	0	0	0	0	0	0	0	0	0	0	0	0	0	0	0	0	0	0	0	0	0	0	0	0	0		0	0	0
1433G_HUMAN	P61981	YWHAG	14-3-3 protein gamma	0.00885283	0.248763	TBB4B_HUMAN	P68371	TUBB4B	Tubulin beta-4B chain	-0.0306293	0.150341	-0.64046	1	0.674623	0	0	1	0	0	1	0	0	0	0	0	0	0	0	0	1	0	0	0	0	0	0	0	0	1		1	0	1
DGUOK_HUMAN	Q16854	DGUOK	Deoxyguanosine kinase, mitochondrial	0.00399867	0.119055	A7L3B_HUMAN	Q96GX2	ATXN7L3B	Ataxin-7-like protein 3B	-0.0423161	0.125757	-0.640467	0	0.674623	0	0	0	0	0	0	0	0	0	0	0	0	0	0	0	0	0	0	0	0	0	0	0	0	0		0	0	0
FLNB_HUMAN	O75369	FLNB	Filamin-B	0.0230561	0.0525669	ADRM1_HUMAN	Q16186	ADRM1	Proteasomal ubiquitin receptor ADRM1	0.0233376	0.367413	-0.640468	1	0.674623	0	0	0	0	0	0	0	0	0	0	0	1	0	0	0	0	0	0	0	0	0	0	0	0	1		0	0	0
ODP2_HUMAN	P10515	DLAT	Dihydrolipoyllysine-residue acetyltransferase component of pyruvate dehydrogenase complex, mitochondrial	0.0624576	0.0221474	BAP31_HUMAN	P51572	BCAP31	B-cell receptor-associated protein 31	0.0869836	0.0132459	-0.640469	0	0.674623	0	0	0	0	0	0	0	0	0	0	0	0	0	0	0	0	0	0	0	0	0	0	0	0	0		0	0	0
ARCH_HUMAN	Q8IWT0	ZBTB8OS	Protein archease	0.0493507	0.0149288	SCRN2_HUMAN	Q96FV2	SCRN2	Secernin-2	0.0153031	0.288768	-0.640485	0	0.674623	0	0	0	0	0	0	0	0	0	0	0	0	0	0	0	0	0	0	0	0	0	0	0	0	0		0	0	0
HEXA_HUMAN	P06865	HEXA	Beta-hexosaminidase subunit alpha	0.0362351	0.0544512	DPP2_HUMAN	Q9UHL4	DPP7	Dipeptidyl peptidase 2	0.0562749	0.0110324	-0.640501	1	0.674623	0	0	0	0	0	0	0	0	0	0	0	0	0	0	0	0	0	0	0	0	0	0	0	0	0		1	0	0
ANM3_HUMAN	O60678	PRMT3	Protein arginine N-methyltransferase 3	-0.0811404	0.092976	NRCAM_HUMAN	Q92823	NRCAM	Neuronal cell adhesion molecule	0.0806932	0.00589057	-0.640506	0	0.674623	0	0	0	0	0	0	0	0	0	0	0	0	0	0	0	0	0	0	0	0	0	0	0	0	0		0	0	0
CRKL_HUMAN	P46109	CRKL	Crk-like protein	-0.0243454	0.235914	IDHP_HUMAN	P48735	IDH2	Isocitrate dehydrogenase [NADP], mitochondrial	-0.0227673	0.0455046	-0.640516	0	0.674623	0	0	0	0	0	0	0	0	0	0	0	0	0	0	0	0	0	0	0	0	0	0	0	0	0		0	0	0
OFUT1_HUMAN	Q9H488	POFUT1	GDP-fucose protein O-fucosyltransferase 1	0.068377	0.00965432	CYRIB_HUMAN	Q9NUQ9	CYRIB	CYFIP-related Rac1 interactor B	-0.0581241	0.0547428	-0.640519	0	0.674623	0	0	0	0	0	0	0	0	0	0	0	0	0	0	0	0	0	0	0	0	0	0	0	0	0		0	0	0
RS5_HUMAN	P46782	RPS5	40S ribosomal protein S5	0.0622909	0.0669589	HNRL2_HUMAN	Q1KMD3	HNRNPUL2	Heterogeneous nuclear ribonucleoprotein U-like protein 2	0.0575666	0.056524	-0.640533	1	0.674623	0	0	0	0	0	0	0	0	0	0	0	1	0	0	0	1	0	0	0	0	0	0	0	0	1		0	0	0
PSA7_HUMAN	O14818	PSMA7	Proteasome subunit alpha type-7	-0.046785	0.0571832	PSB5_HUMAN	P28074	PSMB5	Proteasome subunit beta type-5	-0.00928161	0.273491	-0.640548	1	0.675031	1	1	1	1	1	1	0	1	0	0	1	1	1	1	1	1	0	1	1	0	0	0	1	1	1		1	1	1
RS25_HUMAN	P62851	RPS25	40S ribosomal protein S25	0.0582442	0.123221	F120A_HUMAN	Q9NZB2	FAM120A	Constitutive coactivator of PPAR-gamma-like protein 1	0.0236734	0.141677	-0.640576	0	0.675031	0	0	0	0	0	0	0	0	0	0	0	0	0	0	0	0	0	0	0	0	0	0	0	0	0		0	0	0
RL8_HUMAN	P62917	RPL8	60S ribosomal protein L8	-0.0189972	0.382812	RL19_HUMAN	P84098	RPL19	60S ribosomal protein L19	-0.047235	0.0335928	-0.640594	1	0.674593	1	1	1	1	1	1	0	1	0	0	0	1	0	0	0	0	0	1	0	0	0	0	1	1	1		1	1	1
ECH1_HUMAN	Q13011	ECH1	Delta(3,5)-Delta(2,4)-dienoyl-CoA isomerase, mitochondrial	0.0595361	0.16067	PDC6I_HUMAN	Q8WUM4	PDCD6IP	Programmed cell death 6-interacting protein	-0.0328173	0.0773555	-0.640601	0	0.674593	0	0	0	0	0	0	0	0	0	0	0	0	0	0	0	0	0	1	0	0	0	0	0	0	1		0	0	0
SNAG_HUMAN	Q99747	NAPG	Gamma-soluble NSF attachment protein	0.0110846	0.0968648	MSRA_HUMAN	Q9UJ68	MSRA	Mitochondrial peptide methionine sulfoxide reductase	-0.0322882	0.0871156	-0.64062	0	0.674593	0	0	0	0	0	0	0	0	0	0	0	0	0	0	0	0	0	0	0	0	0	0	0	0	0		0	0	1
P4HA2_HUMAN	O15460	P4HA2	Prolyl 4-hydroxylase subunit alpha-2	0.0569538	0.0686838	RPB2_HUMAN	P30876	POLR2B	DNA-directed RNA polymerase II subunit RPB2	0.0483619	0.0215371	-0.640627	0	0.674593	0	0	0	0	0	0	0	0	0	0	0	0	0	0	0	0	0	0	0	0	0	0	0	0	0		0	0	0
F16P1_HUMAN	P09467	FBP1	Fructose-1,6-bisphosphatase 1	-0.0417252	0.202669	DPP3_HUMAN	Q9NY33	DPP3	Dipeptidyl peptidase 3	-0.0380536	0.0429766	-0.640636	1	0.674593	0	0	0	0	0	0	0	0	0	0	0	0	0	0	0	0	0	0	0	0	0	0	0	0	0		0	0	0
COMT_HUMAN	P21964	COMT	Catechol O-methyltransferase	-0.0439696	0.11249	PRDX6_HUMAN	P30041	PRDX6	Peroxiredoxin-6	-0.0477012	0.0391956	-0.640652	1	0.674593	0	0	0	0	0	0	0	0	0	0	0	0	0	0	0	0	0	0	0	0	0	0	0	0	0		0	0	0
MCA3_HUMAN	O43324	EEF1E1	Eukaryotic translation elongation factor 1 epsilon-1	-0.000902491	0.394412	AIMP2_HUMAN	Q13155	AIMP2	Aminoacyl tRNA synthase complex-interacting multifunctional protein 2	0.0597139	0.0614637	-0.640656	1	0.675	1	1	1	1	1	1	0	1	1	0	1	1	1	1	1	0	0	1	0	0	0	0	1	1	1		1	1	1
TXD12_HUMAN	O95881	TXNDC12	Thioredoxin domain-containing protein 12	0.0428172	0.162245	AK1C1_HUMAN	Q04828	AKR1C1	Aldo-keto reductase family 1 member C1	NA	NA	-0.640668	0	0.674157	0	0	0	0	0	0	0	0	0	0	0	0	0	0	0	0	0	0	0	0	0	0	0	0	0		0	0	0
RL12_HUMAN	P30050	RPL12	60S ribosomal protein L12	-0.00571306	0.327591	RL31_HUMAN	P62899	RPL31	60S ribosomal protein L31	0.0152948	0.244372	-0.640722	0	0.673724	1	1	1	1	1	1	0	1	0	0	0	1	1	1	1	0	0	1	0	0	0	0	1	1	1		1	1	1
ARPC5_HUMAN	O15511	ARPC5	Actin-related protein 2/3 complex subunit 5	-0.077536	0.0334853	DRG2_HUMAN	P55039	DRG2	Developmentally-regulated GTP-binding protein 2	-0.0164634	0.117015	-0.640739	0	0.673724	0	0	0	0	0	0	0	0	0	0	0	0	0	0	0	0	0	0	0	0	0	0	0	0	0		0	0	0
TCPE_HUMAN	P48643	CCT5	T-complex protein 1 subunit epsilon	-0.0183828	0.160159	TCPH_HUMAN	Q99832	CCT7	T-complex protein 1 subunit eta	-0.0141533	0.25524	-0.64076	1	0.674129	1	1	1	1	1	1	0	1	0	0	1	1	1	1	1	1	0	1	1	1	1	0	1	1	1		1	1	1
WIPI3_HUMAN	Q5MNZ6	WDR45B	WD repeat domain phosphoinositide-interacting protein 3	-0.0559164	0.370729	TACO1_HUMAN	Q9BSH4	TACO1	Translational activator of cytochrome c oxidase 1	0.0687553	0.0169845	-0.64079	0	0.674129	0	0	0	0	0	0	0	0	0	0	0	0	0	0	0	0	0	0	0	0	0	0	0	0	0		0	0	0
RL17_HUMAN	P18621	RPL17	60S ribosomal protein L17	0.024658	0.077714	RL10A_HUMAN	P62906	RPL10A	60S ribosomal protein L10a	0.000694041	0.38239	-0.640815	1	0.673697	1	1	1	1	1	1	0	1	0	0	0	1	1	1	1	1	0	1	1	0	0	0	0	1	1		1	1	1
KLC1_HUMAN	Q07866	KLC1	Kinesin light chain 1	-0.0322057	0.0648227	ASPC1_HUMAN	Q9BZE9	ASPSCR1	Tether containing UBX domain for GLUT4	-0.0228114	0.17577	-0.640816	0	0.673697	0	0	0	0	0	0	0	0	0	0	0	0	0	0	0	0	0	0	0	0	0	0	0	0	0		0	0	0
ECHA_HUMAN	P40939	HADHA	Trifunctional enzyme subunit alpha, mitochondrial	0.0272761	0.110155	HNRL2_HUMAN	Q1KMD3	HNRNPUL2	Heterogeneous nuclear ribonucleoprotein U-like protein 2	0.0575666	0.056524	-0.640839	0	0.673697	0	0	0	0	0	0	0	0	0	0	0	0	0	0	0	0	0	0	0	0	0	0	0	0	0		0	0	0
CDK5_HUMAN	Q00535	CDK5	Cyclin-dependent-like kinase 5	-0.0235103	0.0441586	KAD3_HUMAN	Q9UIJ7	AK3	GTP:AMP phosphotransferase AK3, mitochondrial	-0.0146931	0.182575	-0.640847	0	0.673697	0	0	0	0	0	0	0	0	0	0	0	0	0	0	0	0	0	0	0	0	0	0	0	0	0		0	0	0
IDHC_HUMAN	O75874	IDH1	Isocitrate dehydrogenase [NADP] cytoplasmic	-0.0421679	0.173062	CHM4A_HUMAN	Q9BY43	CHMP4A	Charged multivesicular body protein 4a	-0.050204	0.0207739	-0.640863	0	0.673697	0	0	1	0	1	0	0	1	1	0	0	0	0	0	0	0	0	0	0	0	0	0	0	0	1		0	0	1
AL1B1_HUMAN	P30837	ALDH1B1	Aldehyde dehydrogenase X, mitochondrial	0.0667915	0.0172977	UBR7_HUMAN	Q8N806	UBR7	Putative E3 ubiquitin-protein ligase UBR7	0.0534688	0.27672	-0.640898	0	0.672862	0	0	1	0	1	0	0	1	1	0	0	0	0	0	0	0	0	0	0	0	0	0	0	0	1		0	0	1
PSA5_HUMAN	P28066	PSMA5	Proteasome subunit alpha type-5	-0.0730573	0.0171913	KINH_HUMAN	P33176	KIF5B	Kinesin-1 heavy chain	-0.0179488	0.248699	-0.640929	1	0.672862	0	0	1	0	1	0	0	1	1	0	0	0	0	0	0	0	0	0	0	0	0	0	0	0	1		0	0	1
NUMA1_HUMAN	Q14980	NUMA1	Nuclear mitotic apparatus protein 1	0.0711244	0.0276186	ELAP1_HUMAN	Q6UXG2	ELAPOR1	Endosome/lysosome-associated apoptosis and autophagy regulator 1	0.106776	0.00609589	-0.640932	0	0.672862	0	0	0	0	0	0	0	0	0	0	0	0	0	0	0	0	0	0	0	0	0	0	0	0	0		0	0	0
SCRN3_HUMAN	Q0VDG4	SCRN3	Secernin-3	0.0696963	0.0630428	F136A_HUMAN	Q96C01	FAM136A	Protein FAM136A	0.10026	0.0204968	-0.640963	0	0.672862	0	0	0	0	0	0	0	0	0	0	0	0	0	0	0	0	0	0	0	0	0	0	0	0	0		0	0	0
SBP1_HUMAN	Q13228	SELENBP1	Methanethiol oxidase	-0.0555031	0.0707919	HDHD3_HUMAN	Q9BSH5	HDHD3	Haloacid dehalogenase-like hydrolase domain-containing protein 3	0.0227086	0.11999	-0.640965	0	0.672862	0	0	0	0	0	0	0	0	0	0	0	0	0	0	0	0	0	0	0	0	0	0	0	0	0		0	0	1
KINH_HUMAN	P33176	KIF5B	Kinesin-1 heavy chain	-0.0179488	0.248699	TERA_HUMAN	P55072	VCP	Transitional endoplasmic reticulum ATPase	0.0807889	0.00124317	-0.640979	0	0.672862	0	0	0	0	0	0	0	0	0	0	0	0	0	0	0	0	0	0	0	0	0	0	0	0	0		0	0	0
DNLZ_HUMAN	Q5SXM8	DNLZ	DNL-type zinc finger protein	0.133356	0.00340588	CYRIB_HUMAN	Q9NUQ9	CYRIB	CYFIP-related Rac1 interactor B	-0.0581241	0.0547428	-0.641002	0	0.67203	0	0	0	0	0	0	0	0	0	0	0	0	0	0	0	0	0	0	0	0	0	0	0	0	0		0	0	0
RT34_HUMAN	P82930	MRPS34	28S ribosomal protein S34, mitochondrial	0.0139685	0.306353	RT23_HUMAN	Q9Y3D9	MRPS23	28S ribosomal protein S23, mitochondrial	-0.0026282	0.268766	-0.641014	0	0.672435	1	1	1	1	1	1	0	1	1	0	1	1	0	0	0	0	0	1	1	1	1	0	0	0	1		1	1	1
PDXK_HUMAN	O00764	PDXK	Pyridoxal kinase	-0.0265537	0.0408979	MDHC_HUMAN	P40925	MDH1	Malate dehydrogenase, cytoplasmic	-0.104222	0.0122527	-0.641021	1	0.672435	0	0	1	0	1	0	0	1	1	0	0	0	0	0	0	0	0	1	0	0	0	0	1	0	1		1	0	1
AATC_HUMAN	P17174	GOT1	Aspartate aminotransferase, cytoplasmic	-0.0523721	0.0207201	SPS1_HUMAN	P49903	SEPHS1	Selenide, water dikinase 1	0.0391464	0.00797593	-0.641029	1	0.672435	0	0	0	0	0	0	0	0	0	0	0	0	0	0	0	0	0	0	0	0	0	0	0	0	0		0	0	1
GSHR_HUMAN	P00390	GSR	Glutathione reductase, mitochondrial	-0.016363	0.145024	FPPS_HUMAN	P14324	FDPS	Farnesyl pyrophosphate synthase	-0.0624882	0.0682094	-0.641055	1	0.672435	0	0	0	0	0	0	0	0	0	0	0	1	0	0	0	0	0	0	0	0	0	0	0	0	1		0	0	0
ARP2_HUMAN	P61160	ACTR2	Actin-related protein 2	-0.0144326	0.221092	PYRG2_HUMAN	Q9NRF8	CTPS2	CTP synthase 2	-0.039238	0.14591	-0.641058	1	0.672435	0	0	0	0	0	0	0	0	0	0	0	0	0	0	0	0	0	0	0	0	0	0	0	0	0		0	0	1
RHOA_HUMAN	P61586	RHOA	Transforming protein RhoA	0.259761	0.40496	PGM2_HUMAN	Q96G03	PGM2	Phosphoglucomutase-2	-0.0127281	0.103006	-0.641066	1	0.672435	0	0	0	0	0	0	0	0	0	0	0	0	0	0	0	0	0	0	0	0	0	0	0	0	0		0	0	0
ACADM_HUMAN	P11310	ACADM	Medium-chain specific acyl-CoA dehydrogenase, mitochondrial	0.0564967	0.00809514	NAA25_HUMAN	Q14CX7	NAA25	N-alpha-acetyltransferase 25, NatB auxiliary subunit	-0.0321797	0.185896	-0.641068	0	0.672435	0	0	0	0	0	0	0	0	0	0	0	0	0	0	0	0	0	0	0	0	0	0	0	0	0		0	0	0
BCAT2_HUMAN	O15382	BCAT2	Branched-chain-amino-acid aminotransferase, mitochondrial	0.0291406	0.329159	MDHC_HUMAN	P40925	MDH1	Malate dehydrogenase, cytoplasmic	-0.104222	0.0122527	-0.641088	1	0.671605	0	0	0	0	0	0	0	0	0	0	0	0	0	0	0	0	0	1	0	0	0	0	0	0	1		0	0	0
SAFB1_HUMAN	Q15424	SAFB	Scaffold attachment factor B1	-0.00768442	0.246473	CARM1_HUMAN	Q86X55	CARM1	Histone-arginine methyltransferase CARM1	-0.0293219	0.0398304	-0.641089	0	0.671605	0	0	0	0	0	0	0	0	0	0	0	0	0	0	0	0	0	0	0	0	0	0	0	0	0		0	0	1
HEM3_HUMAN	P08397	HMBS	Porphobilinogen deaminase	-0.0514513	0.112594	CRKL_HUMAN	P46109	CRKL	Crk-like protein	-0.0243454	0.235914	-0.641097	0	0.671605	0	0	0	0	0	0	0	0	0	0	0	0	0	0	0	0	0	0	0	0	0	0	0	0	0		0	0	0
FLNB_HUMAN	O75369	FLNB	Filamin-B	0.0230561	0.0525669	EF1B_HUMAN	P24534	EEF1B2	Elongation factor 1-beta	0.0014529	0.240155	-0.641125	0	0.671605	0	0	0	0	0	0	0	0	0	0	0	0	0	0	0	0	0	0	0	0	0	0	0	0	0		0	0	0
PUR8_HUMAN	P30566	ADSL	Adenylosuccinate lyase	-0.0360421	0.0616752	GLYC_HUMAN	P34896	SHMT1	Serine hydroxymethyltransferase, cytosolic	-0.0454643	0.0274134	-0.641167	1	0.671605	0	0	0	0	0	0	0	0	0	0	0	1	0	0	0	0	0	0	0	0	0	0	0	0	1		1	0	1
SYDM_HUMAN	Q6PI48	DARS2	Aspartate--tRNA ligase, mitochondrial	0.0628482	0.0204747	NPL4_HUMAN	Q8TAT6	NPLOC4	Nuclear protein localization protein 4 homolog	0.00397561	0.259447	-0.641172	0	0.671605	0	0	0	0	0	0	0	0	0	0	0	0	0	0	0	0	0	0	0	0	0	0	0	0	0		0	0	0
CSK2B_HUMAN	P67870	CSNK2B	Casein kinase II subunit beta	0.0165139	0.394412	CSK21_HUMAN	P68400	CSNK2A1	Casein kinase II subunit alpha	-0.000762174	0.207785	-0.641182	1	0.67201	1	1	1	1	1	1	1	1	0	0	1	0	1	1	1	0	0	1	1	1	0	0	1	1	1		1	1	1
CHM1B_HUMAN	Q7LBR1	CHMP1B	Charged multivesicular body protein 1b	0.0676847	0.00679862	LHPP_HUMAN	Q9H008	LHPP	Phospholysine phosphohistidine inorganic pyrophosphate phosphatase	0.147855	0.0892912	-0.641189	0	0.67201	0	0	0	0	0	0	0	0	0	0	0	0	0	0	0	0	0	0	0	0	0	0	0	0	0		0	0	0
RL28_HUMAN	P46779	RPL28	60S ribosomal protein L28	0.0098911	0.27672	RL32_HUMAN	P62910	RPL32	60S ribosomal protein L32	0.0386742	0.0951727	-0.641192	0	0.672414	1	1	1	1	1	1	0	1	0	0	1	1	0	0	0	0	0	1	0	0	1	0	0	0	1		1	1	1
ACOC_HUMAN	P21399	ACO1	Cytoplasmic aconitate hydratase	0.0272561	0.255883	GABT_HUMAN	P80404	ABAT	4-aminobutyrate aminotransferase, mitochondrial	0.034818	0.0783967	-0.641196	0	0.672414	0	0	0	0	0	0	0	0	0	0	0	0	0	0	0	0	0	0	0	0	0	0	0	0	0		0	0	1
RL9_HUMAN	P32969	RPL9	60S ribosomal protein L9	0.0149968	0.370019	RL34_HUMAN	P49207	RPL34	60S ribosomal protein L34	0.0262566	0.339603	-0.64121	0	0.672817	1	1	1	1	1	1	0	1	0	0	0	1	0	0	0	0	0	1	0	0	0	0	1	0	1		1	1	1
DCTN6_HUMAN	O00399	DCTN6	Dynactin subunit 6	0.108415	0.0153816	PRP8_HUMAN	Q6P2Q9	PRPF8	Pre-mRNA-processing-splicing factor 8	0.0234414	0.137798	-0.641238	0	0.67199	0	0	0	0	0	0	0	0	0	0	0	0	0	0	0	0	0	0	0	0	0	0	0	0	0		0	0	0
PPCE_HUMAN	P48147	PREP	Prolyl endopeptidase	-0.0869054	0.0194999	AMPB_HUMAN	Q9H4A4	RNPEP	Aminopeptidase B	-0.0449106	0.0369156	-0.641242	1	0.67199	0	0	0	0	0	0	0	0	0	0	0	0	0	0	0	0	0	0	0	0	0	0	0	0	0		1	0	0
RS10_HUMAN	P46783	RPS10	40S ribosomal protein S10	-0.0189486	0.0162076	ROA0_HUMAN	Q13151	HNRNPA0	Heterogeneous nuclear ribonucleoprotein A0	0.0276144	0.374931	-0.641276	0	0.671166	0	0	0	0	0	0	0	0	0	0	0	1	0	0	0	1	0	0	0	0	0	0	0	0	1		0	0	0
AATC_HUMAN	P17174	GOT1	Aspartate aminotransferase, cytoplasmic	-0.0523721	0.0207201	DHSO_HUMAN	Q00796	SORD	Sorbitol dehydrogenase	-0.0361465	0.141677	-0.641298	1	0.671166	0	0	0	0	0	0	0	0	0	0	0	0	0	0	0	0	0	1	0	0	0	0	0	0	1		1	0	1
RS3_HUMAN	P23396	RPS3	40S ribosomal protein S3	0.00632664	0.353831	RS9_HUMAN	P46781	RPS9	40S ribosomal protein S9	-0.0116167	0.316409	-0.641317	1	0.671569	1	1	1	1	1	1	0	1	0	0	0	1	1	1	1	1	0	1	1	0	0	0	1	1	1		1	1	1
RL11_HUMAN	P62913	RPL11	60S ribosomal protein L11	-0.0317843	0.0375611	RL18_HUMAN	Q07020	RPL18	60S ribosomal protein L18	-0.00137376	0.270642	-0.641324	1	0.671971	1	1	1	1	1	1	0	1	0	0	0	1	0	0	0	0	0	1	0	1	0	0	1	1	1		1	1	1
PGTB1_HUMAN	P53609	PGGT1B	Geranylgeranyl transferase type-1 subunit beta	NA	NA	CORO7_HUMAN	P57737	CORO7	Coronin-7	-0.0905575	0.0101232	-0.641358	0	0.671971	0	0	0	0	0	0	0	0	0	0	0	0	0	0	0	0	0	0	0	0	0	0	0	0	0		0	0	0
MA2B1_HUMAN	O00754	MAN2B1	Lysosomal alpha-mannosidase	0.0657866	0.123832	SYNM_HUMAN	Q96I59	NARS2	Probable asparagine--tRNA ligase, mitochondrial	0.0829407	0.0204968	-0.641375	0	0.671149	0	0	0	0	0	0	0	0	0	0	0	0	0	0	0	0	0	0	0	0	0	0	0	0	0		0	0	0
SPT5H_HUMAN	O00267	SUPT5H	Transcription elongation factor SPT5	0.0190435	0.0206637	CK068_HUMAN	Q9H3H3	C11orf68	UPF0696 protein C11orf68	-0.0599802	0.0957913	-0.641383	0	0.671149	0	0	0	0	0	0	0	0	0	0	0	0	0	0	0	0	0	0	0	0	0	0	0	0	0		0	0	1
RBBP9_HUMAN	O75884	RBBP9	Serine hydrolase RBBP9	0.0557491	0.0275509	KAD1_HUMAN	P00568	AK1	Adenylate kinase isoenzyme 1	-0.0395385	0.00977756	-0.641383	0	0.671149	0	0	0	0	0	0	0	0	0	0	0	0	0	0	0	0	0	0	0	0	0	0	0	0	0		0	0	0
SF3B1_HUMAN	O75533	SF3B1	Splicing factor 3B subunit 1	0.0722845	0.00290282	G45IP_HUMAN	Q8TAE8	GADD45GIP1	Growth arrest and DNA damage-inducible proteins-interacting protein 1	0.0644541	0.054552	-0.641396	0	0.67033	0	0	0	0	0	0	0	0	0	0	0	0	0	0	0	0	0	0	0	0	0	0	0	0	0		0	0	0
CLUS_HUMAN	P10909	CLU	Clusterin	0.119372	0.014762	RS4X_HUMAN	P62701	RPS4X	40S ribosomal protein S4, X isoform	0.0075136	0.394375	-0.6414	0	0.67033	0	0	0	0	0	0	0	0	0	0	0	0	0	0	0	0	0	0	0	0	0	0	0	0	0		0	0	0
ECHA_HUMAN	P40939	HADHA	Trifunctional enzyme subunit alpha, mitochondrial	0.0272761	0.110155	ECHB_HUMAN	P55084	HADHB	Trifunctional enzyme subunit beta, mitochondrial	0.0409969	0.00678622	-0.641407	1	0.670732	1	1	1	1	1	1	0	1	0	0	1	1	0	1	1	0	1	1	1	1	1	0	1	1	1		1	1	1
PDXK_HUMAN	O00764	PDXK	Pyridoxal kinase	-0.0265537	0.0408979	CALM3_HUMAN	P0DP25	CALM3	Calmodulin-3	NA	NA	-0.64141	1	0.670732	0	0	0	0	0	0	0	0	0	0	0	0	0	0	0	0	0	0	0	0	0	0	0	0	0		0	0	0
FAH2A_HUMAN	Q96GK7	FAHD2A	Fumarylacetoacetate hydrolase domain-containing protein 2A	-0.00969984	0.284259	NUD15_HUMAN	Q9NV35	NUDT15	Nucleotide triphosphate diphosphatase NUDT15	-0.0592263	0.0743281	-0.641449	0	0.670732	0	0	0	0	0	0	0	0	0	0	0	0	0	0	0	0	0	0	0	0	0	0	0	0	0		0	0	0
RS8_HUMAN	P62241	RPS8	40S ribosomal protein S8	0.00455704	0.180359	LG3BP_HUMAN	Q08380	LGALS3BP	Galectin-3-binding protein	-0.27484	0.00116196	-0.64145	0	0.670732	0	0	0	0	0	0	0	0	0	0	0	0	0	0	0	0	0	0	0	0	0	0	0	0	0		0	0	0
HDDC2_HUMAN	Q7Z4H3	HDDC2	5'-deoxynucleotidase HDDC2	-0.0499639	0.133603	CPNE1_HUMAN	Q99829	CPNE1	Copine-1	-0.054567	0.114887	-0.641451	0	0.670732	0	0	0	0	0	0	0	0	0	0	0	0	0	0	0	0	0	0	0	0	0	0	0	0	0		0	0	0
RL21_HUMAN	P46778	RPL21	60S ribosomal protein L21	0.0402242	0.156093	RL18_HUMAN	Q07020	RPL18	60S ribosomal protein L18	-0.00137376	0.270642	-0.641455	0	0.671133	1	1	1	1	1	1	0	1	0	0	0	1	0	0	0	1	0	1	0	0	0	0	1	1	1		1	1	1
IMDH1_HUMAN	P20839	IMPDH1	Inosine-5'-monophosphate dehydrogenase 1	-0.0546675	0.178285	CAPR1_HUMAN	Q14444	CAPRIN1	Caprin-1	0.0307394	0.04597	-0.641457	0	0.671133	0	0	0	0	0	0	0	0	0	0	0	0	0	0	0	0	0	0	0	0	0	0	0	0	0		0	0	0
1433Z_HUMAN	P63104	YWHAZ	14-3-3 protein zeta/delta	-0.0396238	0.138955	TBB4B_HUMAN	P68371	TUBB4B	Tubulin beta-4B chain	-0.0306293	0.150341	-0.641477	1	0.670316	0	0	0	0	0	0	0	0	0	0	0	0	0	0	0	1	0	0	0	0	0	0	0	0	1		1	0	1
RS15A_HUMAN	P62244	RPS15A	40S ribosomal protein S15a	0.0827403	0.00626924	RS11_HUMAN	P62280	RPS11	40S ribosomal protein S11	0.0287785	0.0650358	-0.641487	1	0.670717	1	1	1	1	1	1	0	1	0	0	1	1	0	0	0	1	0	1	0	0	0	0	1	1	1		1	1	1
ARPC2_HUMAN	O15144	ARPC2	Actin-related protein 2/3 complex subunit 2	-0.015772	0.321923	PUR8_HUMAN	P30566	ADSL	Adenylosuccinate lyase	-0.0360421	0.0616752	-0.641531	1	0.669903	0	0	0	0	0	0	0	0	0	0	0	0	0	0	0	1	0	0	0	0	0	0	0	0	1		0	0	0
AP1G1_HUMAN	O43747	AP1G1	AP-1 complex subunit gamma-1	0.00979314	0.178577	TRM6_HUMAN	Q9UJA5	TRMT6	tRNA (adenine(58)-N(1))-methyltransferase non-catalytic subunit TRM6	0.0652045	0.0269042	-0.641554	0	0.669903	0	0	0	0	1	0	0	0	0	0	0	0	0	1	0	0	0	0	0	0	0	0	0	0	1		0	0	0
RL12_HUMAN	P30050	RPL12	60S ribosomal protein L12	-0.00571306	0.327591	RL30_HUMAN	P62888	RPL30	60S ribosomal protein L30	0.00117064	0.190814	-0.64157	0	0.670303	1	1	1	1	1	1	0	1	0	0	1	1	1	1	1	1	0	1	1	0	1	0	1	1	1		1	1	1
MAVS_HUMAN	Q7Z434	MAVS	Mitochondrial antiviral-signaling protein	0.0867908	0.0204968	THUM3_HUMAN	Q9BV44	THUMPD3	THUMP domain-containing protein 3	-0.0559502	0.0956694	-0.64157	0	0.670303	0	0	0	0	0	0	0	0	0	0	0	0	0	0	0	0	0	0	0	0	0	0	0	0	0		0	0	0
IMA3_HUMAN	O00629	KPNA4	Importin subunit alpha-3	-0.00461238	0.07891	LPPRC_HUMAN	P42704	LRPPRC	Leucine-rich PPR motif-containing protein, mitochondrial	0.0700425	0.0145111	-0.641589	0	0.669492	0	0	0	0	0	0	0	0	0	0	0	0	0	0	0	0	0	0	0	0	0	0	0	0	0		0	0	1
RS8_HUMAN	P62241	RPS8	40S ribosomal protein S8	0.00455704	0.180359	RS11_HUMAN	P62280	RPS11	40S ribosomal protein S11	0.0287785	0.0650358	-0.641604	1	0.669891	1	1	1	1	1	1	1	1	0	0	1	1	0	0	0	0	0	1	0	0	0	0	1	1	1		1	1	1
RS19_HUMAN	P39019	RPS19	40S ribosomal protein S19	0.0380908	0.255564	RS24_HUMAN	P62847	RPS24	40S ribosomal protein S24	0.00380275	0.325336	-0.641622	0	0.67029	1	1	1	1	1	1	0	1	0	0	0	1	0	0	0	0	0	1	0	1	0	0	0	1	1		1	1	1
IFIT1_HUMAN	P09914	IFIT1	Interferon-induced protein with tetratricopeptide repeats 1	-0.383981	3.42103e-05	NMI_HUMAN	Q13287	NMI	N-myc-interactor	-0.306122	5.47054e-07	-0.641629	0	0.67029	0	0	0	0	0	0	0	0	0	0	0	0	0	0	0	0	0	0	0	0	0	0	0	0	0		0	0	1
EF1D_HUMAN	P29692	EEF1D	Elongation factor 1-delta	-0.021078	0.143653	ADRM1_HUMAN	Q16186	ADRM1	Proteasomal ubiquitin receptor ADRM1	0.0233376	0.367413	-0.641634	1	0.67029	0	0	0	0	0	0	0	0	0	0	0	0	0	0	0	0	0	0	0	0	0	0	0	0	0		0	0	0
RL10_HUMAN	P27635	RPL10	60S ribosomal protein L10	0.0343245	0.11103	RL4_HUMAN	P36578	RPL4	60S ribosomal protein L4	0.0125798	0.381434	-0.641642	1	0.670688	1	1	1	1	1	1	0	1	0	0	1	0	0	0	0	0	0	1	0	1	0	0	1	1	1		1	1	1
PGM1_HUMAN	P36871	PGM1	Phosphoglucomutase-1	-0.0452084	0.132643	CHM1B_HUMAN	Q7LBR1	CHMP1B	Charged multivesicular body protein 1b	0.0676847	0.00679862	-0.641663	0	0.670688	0	0	0	0	0	0	0	0	0	0	0	0	0	0	0	0	0	0	0	0	0	0	0	0	0		0	0	0
OGA_HUMAN	O60502	OGA	Protein O-GlcNAcase	-0.0500233	0.0469781	MCM7_HUMAN	P33993	MCM7	DNA replication licensing factor MCM7	-0.0397049	0.00621094	-0.641669	1	0.670688	0	0	0	0	0	0	0	0	0	0	0	0	0	0	0	0	0	0	0	0	0	0	0	0	0		0	0	0
RS5_HUMAN	P46782	RPS5	40S ribosomal protein S5	0.0622909	0.0669589	LG3BP_HUMAN	Q08380	LGALS3BP	Galectin-3-binding protein	-0.27484	0.00116196	-0.641672	0	0.670688	0	0	0	0	0	0	0	0	0	0	0	0	0	0	0	0	0	0	0	0	0	0	0	0	0		0	0	0
OSTF1_HUMAN	Q92882	OSTF1	Osteoclast-stimulating factor 1	-0.042293	0.0880113	HEBP2_HUMAN	Q9Y5Z4	HEBP2	Heme-binding protein 2	-0.0659128	0.0123035	-0.641687	1	0.668269	0	0	0	0	0	0	0	0	0	0	0	0	0	0	0	0	0	0	0	0	0	0	0	0	0		0	0	0
RM37_HUMAN	Q9BZE1	MRPL37	39S ribosomal protein L37, mitochondrial	0.00106073	0.285504	RT17_HUMAN	Q9Y2R5	MRPS17	28S ribosomal protein S17, mitochondrial	0.0479185	0.0196412	-0.64169	0	0.668667	1	1	0	0	0	1	0	0	0	0	0	1	0	0	0	0	0	0	0	0	0	0	0	0	1		1	1	1
HPDL_HUMAN	Q96IR7	HPDL	4-hydroxyphenylpyruvate dioxygenase-like protein	NA	NA	SNAG_HUMAN	Q99747	NAPG	Gamma-soluble NSF attachment protein	0.0110846	0.0968648	-0.641691	0	0.668667	0	0	0	0	0	0	0	0	0	0	0	0	0	0	0	0	0	0	0	0	0	0	0	0	0		0	0	0
PRS6B_HUMAN	P43686	PSMC4	26S proteasome regulatory subunit 6B	-0.0323519	0.0700899	PSMD8_HUMAN	P48556	PSMD8	26S proteasome non-ATPase regulatory subunit 8	0.0129229	0.2302	-0.641701	1	0.668263	1	1	1	1	1	1	0	1	0	0	1	1	1	1	1	1	0	1	0	1	0	0	1	1	1		1	1	1
NT5D1_HUMAN	Q5TFE4	NT5DC1	5'-nucleotidase domain-containing protein 1	-0.0388822	0.0277607	PGM2L_HUMAN	Q6PCE3	PGM2L1	Glucose 1,6-bisphosphate synthase	0.0587167	0.0696436	-0.641709	0	0.668263	0	0	0	0	0	0	0	0	0	0	0	0	0	0	0	0	0	0	0	0	0	0	0	0	0		0	0	0
RS24_HUMAN	P62847	RPS24	40S ribosomal protein S24	0.00380275	0.325336	SPTB2_HUMAN	Q01082	SPTBN1	Spectrin beta chain, non-erythrocytic 1	-0.00143575	0.240678	-0.641726	1	0.668263	0	0	0	0	0	0	0	0	0	0	0	0	0	0	0	0	0	0	0	0	0	0	0	0	0		0	0	0
RL27_HUMAN	P61353	RPL27	60S ribosomal protein L27	0.0325022	0.140146	RL6_HUMAN	Q02878	RPL6	60S ribosomal protein L6	0.0268556	0.0544512	-0.641738	0	0.66866	1	1	1	1	1	1	0	1	0	0	0	1	1	1	1	1	0	1	0	0	0	0	1	1	1		1	1	1
MPI_HUMAN	P34949	MPI	Mannose-6-phosphate isomerase	0.0196088	0.224658	SNAA_HUMAN	P54920	NAPA	Alpha-soluble NSF attachment protein	-0.15005	0.000169297	-0.641742	0	0.66866	0	0	0	0	0	0	0	0	0	0	0	0	0	0	0	0	0	0	0	0	0	0	0	0	0		0	0	0
ACON_HUMAN	Q99798	ACO2	Aconitate hydratase, mitochondrial	0.0342903	0.0332985	HINT2_HUMAN	Q9BX68	HINT2	Histidine triad nucleotide-binding protein 2, mitochondrial	0.0384682	0.0136	-0.641744	1	0.66866	0	0	1	0	1	0	0	1	1	0	0	1	0	0	0	0	0	0	0	0	0	0	0	0	1		0	0	1
PGM1_HUMAN	P36871	PGM1	Phosphoglucomutase-1	-0.0452084	0.132643	WDR61_HUMAN	Q9GZS3	WDR61	WD repeat-containing protein 61	-0.0146925	0.307263	-0.641767	0	0.667861	0	0	0	0	0	0	0	0	0	0	0	0	0	0	0	0	0	0	0	0	0	0	0	0	0		0	0	0
AP4A_HUMAN	P50583	NUDT2	Bis(5'-nucleosyl)-tetraphosphatase [asymmetrical]	-0.042084	0.0108132	CZIB_HUMAN	Q9NWV4	CZIB	CXXC motif containing zinc binding protein	-0.0652118	0.124276	-0.64178	1	0.667861	0	0	0	0	0	0	0	0	0	0	0	0	0	0	0	0	0	0	0	0	0	0	0	0	0		0	0	0
ODP2_HUMAN	P10515	DLAT	Dihydrolipoyllysine-residue acetyltransferase component of pyruvate dehydrogenase complex, mitochondrial	0.0624576	0.0221474	RL9_HUMAN	P32969	RPL9	60S ribosomal protein L9	0.0149968	0.370019	-0.641788	0	0.667861	0	0	0	0	0	0	0	0	0	0	0	1	0	0	0	0	0	0	0	0	0	0	0	0	1		0	0	0
RL13A_HUMAN	P40429	RPL13A	60S ribosomal protein L13a	0.0295328	0.0751699	RL36_HUMAN	Q9Y3U8	RPL36	60S ribosomal protein L36	0.0296586	0.208874	-0.64179	0	0.668258	1	1	1	1	1	1	0	1	0	0	0	1	0	0	0	0	0	1	1	0	0	0	1	0	1		1	1	1
IDI1_HUMAN	Q13907	IDI1	Isopentenyl-diphosphate Delta-isomerase 1	-0.0901961	0.00947257	PHP14_HUMAN	Q9NRX4	PHPT1	14 kDa phosphohistidine phosphatase	-0.0342073	0.334159	-0.641792	1	0.668258	0	0	0	0	0	0	0	0	0	0	0	0	0	0	0	0	0	0	0	0	0	0	0	0	0		0	0	0
ANXA5_HUMAN	P08758	ANXA5	Annexin A5	-0.029733	0.0436431	ESTD_HUMAN	P10768	ESD	S-formylglutathione hydrolase	-0.0937497	0.000939448	-0.641857	0	0.668258	0	0	0	0	0	0	0	0	0	0	0	0	0	0	0	0	0	0	0	0	0	0	0	0	0		0	0	0
FUMH_HUMAN	P07954	FH	Fumarate hydratase, mitochondrial	0.0230873	0.256581	LYAG_HUMAN	P10253	GAA	Lysosomal alpha-glucosidase	0.120462	0.002667	-0.64186	1	0.668258	0	0	0	0	0	0	0	0	0	0	0	0	0	0	0	0	0	1	0	0	0	0	0	0	1		1	0	0
PSB6_HUMAN	P28072	PSMB6	Proteasome subunit beta type-6	0.0290807	0.110374	P4R3A_HUMAN	Q6IN85	PPP4R3A	Serine/threonine-protein phosphatase 4 regulatory subunit 3A	0.0350213	0.207785	-0.641871	0	0.668258	0	0	0	0	0	0	0	0	0	0	0	0	0	0	0	1	0	0	0	0	0	0	0	0	1		0	0	0
PGP_HUMAN	A6NDG6	PGP	Glycerol-3-phosphate phosphatase	-0.0503811	0.0339789	DHSO_HUMAN	Q00796	SORD	Sorbitol dehydrogenase	-0.0361465	0.141677	-0.641899	1	0.666667	0	0	0	0	0	0	0	0	0	0	0	0	0	0	0	1	0	0	0	0	0	0	0	0	1		1	0	0
RS2_HUMAN	P15880	RPS2	40S ribosomal protein S2	-0.0109034	0.248763	RS14_HUMAN	P62263	RPS14	40S ribosomal protein S14	0.0328891	0.299279	-0.641908	1	0.667063	1	1	1	1	1	1	0	1	0	0	0	1	1	1	1	1	0	1	0	1	0	0	1	1	1		1	1	1
RL23A_HUMAN	P62750	RPL23A	60S ribosomal protein L23a	0.0187196	0.274519	RS25_HUMAN	P62851	RPS25	40S ribosomal protein S25	0.0582442	0.123221	-0.641911	0	0.666667	1	1	1	1	1	1	0	1	0	0	0	1	0	0	0	1	0	1	0	0	0	0	1	1	1		1	1	1
DHE4_HUMAN	P49448	GLUD2	Glutamate dehydrogenase 2, mitochondrial	0.117374	0.0696112	ARI1_HUMAN	Q9Y4X5	ARIH1	E3 ubiquitin-protein ligase ARIH1	-0.0451141	0.292264	-0.641912	0	0.666667	0	0	0	0	0	0	0	0	0	0	0	0	0	0	0	0	0	0	0	0	0	0	0	0	0		0	0	0
F16P1_HUMAN	P09467	FBP1	Fructose-1,6-bisphosphatase 1	-0.0417252	0.202669	PEPD_HUMAN	P12955	PEPD	Xaa-Pro dipeptidase	-0.039738	0.0619049	-0.641914	1	0.666667	0	0	0	0	0	0	0	0	0	0	0	0	0	0	0	0	0	0	0	0	0	0	0	0	0		0	0	1
RT34_HUMAN	P82930	MRPS34	28S ribosomal protein S34, mitochondrial	0.0139685	0.306353	RT09_HUMAN	P82933	MRPS9	28S ribosomal protein S9, mitochondrial	0.0461447	0.0124534	-0.641914	0	0.667062	1	1	1	1	1	1	0	1	0	0	1	1	0	0	0	0	0	1	1	1	1	0	0	0	1		1	1	1
LDHA_HUMAN	P00338	LDHA	L-lactate dehydrogenase A chain	-0.0709318	0.0378874	HDDC2_HUMAN	Q7Z4H3	HDDC2	5'-deoxynucleotidase HDDC2	-0.0499639	0.133603	-0.641965	0	0.665485	0	0	0	0	0	0	0	0	0	0	0	0	0	0	0	0	0	0	0	0	0	0	0	0	0		0	0	0
PSA2_HUMAN	P25787	PSMA2	Proteasome subunit alpha type-2	-0.0133538	0.33158	KINH_HUMAN	P33176	KIF5B	Kinesin-1 heavy chain	-0.0179488	0.248699	-0.641975	0	0.665485	0	0	1	0	1	0	0	1	1	0	0	0	0	0	0	0	0	0	0	0	0	0	0	0	1		0	0	1
BCAT2_HUMAN	O15382	BCAT2	Branched-chain-amino-acid aminotransferase, mitochondrial	0.0291406	0.329159	ABHDA_HUMAN	Q9NUJ1	ABHD10	Palmitoyl-protein thioesterase ABHD10, mitochondrial	0.048045	0.0126754	-0.641981	0	0.665485	0	0	0	0	0	0	0	0	0	0	0	0	0	0	0	0	0	0	0	0	0	0	0	0	0		0	0	0
CRKL_HUMAN	P46109	CRKL	Crk-like protein	-0.0243454	0.235914	GRHPR_HUMAN	Q9UBQ7	GRHPR	Glyoxylate reductase/hydroxypyruvate reductase	-0.047178	0.0583864	-0.641991	1	0.665485	0	0	0	0	0	0	0	0	0	0	0	0	0	0	0	0	0	0	0	0	0	0	0	0	0		0	0	0
RL35A_HUMAN	P18077	RPL35A	60S ribosomal protein L35a	-0.0270529	0.107576	RL24_HUMAN	P83731	RPL24	60S ribosomal protein L24	0.025243	0.350528	-0.642044	0	0.665094	1	1	1	1	1	1	0	1	0	0	0	0	0	0	0	1	0	1	0	0	0	0	1	0	1		1	1	1
RL27_HUMAN	P61353	RPL27	60S ribosomal protein L27	0.0325022	0.140146	RL19_HUMAN	P84098	RPL19	60S ribosomal protein L19	-0.047235	0.0335928	-0.642048	1	0.665489	1	1	1	1	1	1	0	1	0	0	0	1	0	0	0	0	0	1	0	0	0	0	1	1	1		1	1	1
AP4A_HUMAN	P50583	NUDT2	Bis(5'-nucleosyl)-tetraphosphatase [asymmetrical]	-0.042084	0.0108132	GNA1_HUMAN	Q96EK6	GNPNAT1	Glucosamine 6-phosphate N-acetyltransferase	0.0106607	0.234511	-0.642059	1	0.665489	0	0	0	0	0	0	0	0	0	0	0	0	0	0	0	0	0	0	0	0	0	0	0	0	0		0	0	0
RL13A_HUMAN	P40429	RPL13A	60S ribosomal protein L13a	0.0295328	0.0751699	RL28_HUMAN	P46779	RPL28	60S ribosomal protein L28	0.0098911	0.27672	-0.642065	0	0.665882	1	1	1	1	0	1	0	0	0	0	0	1	0	0	0	1	0	1	0	0	0	0	0	0	1		1	1	1
P4HA2_HUMAN	O15460	P4HA2	Prolyl 4-hydroxylase subunit alpha-2	0.0569538	0.0686838	P4HA1_HUMAN	P13674	P4HA1	Prolyl 4-hydroxylase subunit alpha-1	0.0569449	0.0295908	-0.642074	0	0.665882	0	0	1	1	1	0	1	1	0	0	0	1	0	0	0	0	0	1	0	0	0	0	0	0	1		1	1	1
CAN2_HUMAN	P17655	CAPN2	Calpain-2 catalytic subunit	-0.0621812	0.0450272	PDC6I_HUMAN	Q8WUM4	PDCD6IP	Programmed cell death 6-interacting protein	-0.0328173	0.0773555	-0.642088	0	0.665882	0	0	0	0	0	0	0	0	0	0	0	0	0	0	0	0	0	0	0	0	0	0	0	0	0		0	0	0
HMGB1_HUMAN	P09429	HMGB1	High mobility group protein B1	-0.00860043	0.227773	TPIS_HUMAN	P60174	TPI1	Triosephosphate isomerase	-0.0409714	0.0682094	-0.642092	1	0.665882	0	0	0	0	0	0	0	0	0	0	0	0	0	0	0	0	0	0	0	0	0	0	0	0	0		0	0	0
GLSK_HUMAN	O94925	GLS	Glutaminase kidney isoform, mitochondrial	0.103713	0.00504149	HPBP1_HUMAN	Q9NZL4	HSPBP1	Hsp70-binding protein 1	0.0320318	0.396008	-0.642114	0	0.665882	0	0	0	0	0	0	0	0	0	0	0	0	0	0	0	0	0	0	0	0	0	0	0	0	0		0	0	0
SYTC_HUMAN	P26639	TARS1	Threonine--tRNA ligase 1, cytoplasmic	-0.0463066	0.0641231	PEPL1_HUMAN	Q8NDH3	NPEPL1	Probable aminopeptidase NPEPL1	-0.0414814	0.0122985	-0.642124	1	0.665882	0	0	0	0	0	0	0	0	0	0	0	0	0	0	0	1	0	0	0	0	0	0	0	0	1		0	0	0
ACSL1_HUMAN	P33121	ACSL1	Long-chain-fatty-acid--CoA ligase 1	-0.0878952	0.00266663	RL36_HUMAN	Q9Y3U8	RPL36	60S ribosomal protein L36	0.0296586	0.208874	-0.642126	0	0.665882	0	0	0	0	0	0	0	0	0	0	0	0	0	0	0	0	0	0	0	0	0	0	0	0	0		0	0	0
TALDO_HUMAN	P37837	TALDO1	Transaldolase	-0.0371568	0.0432653	CHM4B_HUMAN	Q9H444	CHMP4B	Charged multivesicular body protein 4b	-0.0499473	0.0093463	-0.642137	1	0.665882	0	0	0	0	0	0	0	0	0	0	0	0	0	0	0	0	0	0	0	0	0	0	0	0	0		0	0	0
P4HA2_HUMAN	O15460	P4HA2	Prolyl 4-hydroxylase subunit alpha-2	0.0569538	0.0686838	PCCB_HUMAN	P05166	PCCB	Propionyl-CoA carboxylase beta chain, mitochondrial	0.0562343	0.00405716	-0.64215	0	0.6651	0	0	0	0	0	0	0	0	0	0	0	0	0	0	0	0	0	0	0	0	0	0	0	0	0		0	0	0
AL4A1_HUMAN	P30038	ALDH4A1	Delta-1-pyrroline-5-carboxylate dehydrogenase, mitochondrial	0.0608416	0.0168271	GRHPR_HUMAN	Q9UBQ7	GRHPR	Glyoxylate reductase/hydroxypyruvate reductase	-0.047178	0.0583864	-0.642185	0	0.6651	0	0	0	0	0	0	0	0	0	0	0	0	0	0	0	0	0	0	0	0	0	0	0	0	0		0	1	0
RL31_HUMAN	P62899	RPL31	60S ribosomal protein L31	0.0152948	0.244372	LG3BP_HUMAN	Q08380	LGALS3BP	Galectin-3-binding protein	-0.27484	0.00116196	-0.642189	0	0.6651	0	0	0	0	0	0	0	0	0	0	0	0	0	0	0	0	0	0	0	0	0	0	0	0	0		0	0	0
F16P1_HUMAN	P09467	FBP1	Fructose-1,6-bisphosphatase 1	-0.0417252	0.202669	STMN1_HUMAN	P16949	STMN1	Stathmin	-0.0376234	0.369509	-0.642205	1	0.6651	0	0	0	0	0	0	0	0	0	0	0	0	0	0	0	0	0	0	0	0	0	0	0	0	0		0	0	0
ARK72_HUMAN	O43488	AKR7A2	Aflatoxin B1 aldehyde reductase member 2	-0.005128	0.326788	ADHX_HUMAN	P11766	ADH5	Alcohol dehydrogenase class-3	-0.0428286	0.068502	-0.642211	1	0.6651	0	0	0	0	0	0	0	0	0	0	0	0	0	0	0	0	0	0	0	0	0	0	0	0	0		0	0	0
ANK3_HUMAN	Q12955	ANK3	Ankyrin-3	0.0714751	0.00147564	PACN2_HUMAN	Q9UNF0	PACSIN2	Protein kinase C and casein kinase substrate in neurons protein 2	0.0156409	0.0361215	-0.642222	0	0.6651	0	0	0	0	0	0	0	0	0	0	0	0	0	0	0	0	0	0	0	0	0	0	0	0	0		0	0	1
CASP6_HUMAN	P55212	CASP6	Caspase-6	-0.0340123	0.350592	MGN2_HUMAN	Q96A72	MAGOHB	Protein mago nashi homolog 2	0.0147164	0.252649	-0.642226	1	0.6651	0	0	0	0	0	0	0	0	0	0	0	0	0	0	0	0	0	0	0	0	0	0	0	0	0		0	0	0
LDHA_HUMAN	P00338	LDHA	L-lactate dehydrogenase A chain	-0.0709318	0.0378874	PHS_HUMAN	P61457	PCBD1	Pterin-4-alpha-carbinolamine dehydratase	-0.000651186	0.245616	-0.642239	1	0.6651	0	0	0	0	0	0	0	0	0	0	0	0	0	0	0	0	0	0	0	0	0	0	0	0	0		0	0	0
IAH1_HUMAN	Q2TAA2	IAH1	Isoamyl acetate-hydrolyzing esterase 1 homolog	-0.0481258	0.0828708	AACS_HUMAN	Q86V21	AACS	Acetoacetyl-CoA synthetase	-0.123497	0.023608	-0.642275	1	0.664319	0	0	0	0	0	0	0	0	0	0	0	0	0	0	0	0	0	0	0	0	0	0	0	0	0		0	0	0
IBP2_HUMAN	P18065	IGFBP2	Insulin-like growth factor-binding protein 2	0.100198	0.0157734	UBCP1_HUMAN	Q8WVY7	UBLCP1	Ubiquitin-like domain-containing CTD phosphatase 1	-0.0679712	0.196803	-0.642277	0	0.664319	0	0	0	0	0	0	0	0	0	0	0	0	0	0	0	0	0	0	0	0	0	0	0	0	0		0	0	0
NQO1_HUMAN	P15559	NQO1	NAD(P)H dehydrogenase [quinone] 1	-0.0377466	0.0664761	ILEU_HUMAN	P30740	SERPINB1	Leukocyte elastase inhibitor	-0.0554902	0.101968	-0.642312	1	0.66354	0	0	0	0	0	0	0	0	0	0	0	0	0	0	0	0	0	0	0	0	0	0	0	0	0		0	0	0
RL10_HUMAN	P27635	RPL10	60S ribosomal protein L10	0.0343245	0.11103	RL15_HUMAN	P61313	RPL15	60S ribosomal protein L15	0.00642303	0.250203	-0.642313	1	0.663934	1	1	1	1	1	1	0	1	0	0	1	0	0	0	0	1	0	1	0	0	0	0	1	0	1		1	1	1
ETHE1_HUMAN	O95571	ETHE1	Persulfide dioxygenase ETHE1, mitochondrial	-0.0255347	0.0154919	ABCE1_HUMAN	P61221	ABCE1	ATP-binding cassette sub-family E member 1	-0.0444725	0.0289918	-0.642313	1	0.663934	0	0	0	0	0	0	0	0	0	0	0	0	0	0	0	0	0	0	0	0	0	0	0	0	0		0	0	0
CH10_HUMAN	P61604	HSPE1	10 kDa heat shock protein, mitochondrial	0.0191973	0.158782	IAH1_HUMAN	Q2TAA2	IAH1	Isoamyl acetate-hydrolyzing esterase 1 homolog	-0.0481258	0.0828708	-0.642328	1	0.663934	0	0	0	0	0	0	0	0	0	0	0	0	0	0	0	0	0	0	0	0	0	0	0	0	0		0	0	0
HPDL_HUMAN	Q96IR7	HPDL	4-hydroxyphenylpyruvate dioxygenase-like protein	NA	NA	BOLA1_HUMAN	Q9Y3E2	BOLA1	BolA-like protein 1	-0.000165007	0.35974	-0.642333	0	0.663934	0	0	0	0	0	0	0	0	0	0	0	0	0	0	0	0	0	0	0	0	0	0	0	0	0		0	0	0
RM38_HUMAN	Q96DV4	MRPL38	39S ribosomal protein L38, mitochondrial	-0.0160909	0.104592	RM39_HUMAN	Q9NYK5	MRPL39	39S ribosomal protein L39, mitochondrial	0.0244572	0.163202	-0.64234	0	0.664327	1	1	1	1	1	1	0	1	1	0	1	1	0	0	0	0	0	1	1	0	1	1	0	1	1		1	1	1
GET3_HUMAN	O43681	GET3	ATPase GET3	0.0139038	0.304951	K1C18_HUMAN	P05783	KRT18	Keratin, type I cytoskeletal 18	-0.0148046	0.161246	-0.642368	0	0.664327	0	0	0	0	0	0	0	0	0	0	0	0	0	0	0	0	0	0	0	0	0	0	0	0	0		0	0	0
IDI1_HUMAN	Q13907	IDI1	Isopentenyl-diphosphate Delta-isomerase 1	-0.0901961	0.00947257	CMBL_HUMAN	Q96DG6	CMBL	Carboxymethylenebutenolidase homolog	0.0217278	0.389525	-0.642377	1	0.664327	0	0	0	0	0	0	0	0	0	0	0	0	0	0	0	0	0	0	0	0	0	0	0	0	0		0	0	0
RS11_HUMAN	P62280	RPS11	40S ribosomal protein S11	0.0287785	0.0650358	RL8_HUMAN	P62917	RPL8	60S ribosomal protein L8	-0.0189972	0.382812	-0.642388	1	0.66472	1	1	1	1	1	1	0	1	0	0	0	1	0	0	0	0	0	1	0	0	0	0	1	0	1		1	1	1
DHB4_HUMAN	P51659	HSD17B4	Peroxisomal multifunctional enzyme type 2	0.0718346	0.00945113	IPKB_HUMAN	Q9C010	PKIB	cAMP-dependent protein kinase inhibitor beta	-0.0612558	0.264358	-0.642389	1	0.66472	0	0	0	0	0	0	0	0	0	0	0	0	0	0	0	0	0	0	0	0	0	0	0	0	0		0	0	0
CALU_HUMAN	O43852	CALU	Calumenin	0.0529751	0.0424107	2ABA_HUMAN	P63151	PPP2R2A	Serine/threonine-protein phosphatase 2A 55 kDa regulatory subunit B alpha isoform	-0.0585455	0.0456349	-0.642394	1	0.66472	0	0	0	0	0	0	0	0	0	0	0	0	0	0	0	0	0	0	0	0	0	0	0	0	0		0	0	0
RL13A_HUMAN	P40429	RPL13A	60S ribosomal protein L13a	0.0295328	0.0751699	RL19_HUMAN	P84098	RPL19	60S ribosomal protein L19	-0.047235	0.0335928	-0.642406	1	0.665111	1	1	1	1	1	1	0	1	0	0	0	1	0	0	0	1	0	1	1	0	0	0	1	0	1		1	1	1
DHE4_HUMAN	P49448	GLUD2	Glutamate dehydrogenase 2, mitochondrial	0.117374	0.0696112	PGTB1_HUMAN	P53609	PGGT1B	Geranylgeranyl transferase type-1 subunit beta	NA	NA	-0.642417	0	0.664336	0	0	0	0	0	0	0	0	0	0	0	0	0	0	0	0	0	0	0	0	0	0	0	0	0		0	0	0
HPBP1_HUMAN	Q9NZL4	HSPBP1	Hsp70-binding protein 1	0.0320318	0.396008	CFDP1_HUMAN	Q9UEE9	CFDP1	Craniofacial development protein 1	0.00724558	0.395404	-0.642419	0	0.664336	0	0	0	0	0	0	0	0	0	0	0	0	0	0	0	0	0	0	0	0	0	0	0	0	0		0	0	0
BPNT1_HUMAN	O95861	BPNT1	3'(2'),5'-bisphosphate nucleotidase 1	-0.0468952	0.216925	DNLZ_HUMAN	Q5SXM8	DNLZ	DNL-type zinc finger protein	0.133356	0.00340588	-0.642439	0	0.664336	0	0	0	0	0	0	0	0	0	0	0	0	0	0	0	0	0	0	0	0	0	0	0	0	0		0	0	0
RL14_HUMAN	P50914	RPL14	60S ribosomal protein L14	-0.0425932	0.306353	RL19_HUMAN	P84098	RPL19	60S ribosomal protein L19	-0.047235	0.0335928	-0.642444	0	0.664726	1	1	1	1	1	1	0	1	0	0	0	1	0	0	0	0	0	1	0	0	0	0	1	1	1		1	1	1
NUCB2_HUMAN	P80303	NUCB2	Nucleobindin-2	0.0464131	0.10411	TRUA_HUMAN	Q9Y606	PUS1	tRNA pseudouridine synthase A	0.0236634	0.371377	-0.642468	1	0.664726	0	0	0	0	0	0	0	0	0	0	0	0	0	0	0	0	0	0	0	0	0	0	0	0	0		0	0	0
CDK5_HUMAN	Q00535	CDK5	Cyclin-dependent-like kinase 5	-0.0235103	0.0441586	GNA1_HUMAN	Q96EK6	GNPNAT1	Glucosamine 6-phosphate N-acetyltransferase	0.0106607	0.234511	-0.642489	0	0.664726	0	0	0	0	0	0	0	0	0	0	0	0	0	0	0	0	0	0	0	0	0	0	0	0	0		0	0	0
RM19_HUMAN	P49406	MRPL19	39S ribosomal protein L19, mitochondrial	0.0398717	0.232503	RM15_HUMAN	Q9P015	MRPL15	39S ribosomal protein L15, mitochondrial	0.0832188	0.00582424	-0.642503	0	0.665116	1	1	1	0	1	1	0	1	0	0	1	0	0	0	0	1	0	1	0	0	0	0	0	1	1		1	1	1
RS8_HUMAN	P62241	RPS8	40S ribosomal protein S8	0.00455704	0.180359	RL8_HUMAN	P62917	RPL8	60S ribosomal protein L8	-0.0189972	0.382812	-0.642539	1	0.665505	1	1	1	1	1	1	0	1	0	0	1	1	0	0	0	0	0	1	0	0	1	1	1	1	1		1	1	1
AK1A1_HUMAN	P14550	AKR1A1	Aldo-keto reductase family 1 member A1	-0.0690205	0.0181431	MIEN1_HUMAN	Q9BRT3	MIEN1	Migration and invasion enhancer 1	0.0582197	0.119651	-0.642556	1	0.665505	0	0	0	0	0	0	0	0	0	0	0	0	0	0	0	0	0	0	0	0	0	0	0	0	0		0	0	0
PUS7_HUMAN	Q96PZ0	PUS7	Pseudouridylate synthase 7 homolog	-0.00520476	0.0456772	SNX6_HUMAN	Q9UNH7	SNX6	Sorting nexin-6	-0.0351209	0.280551	-0.642589	0	0.664733	0	0	0	0	0	0	0	0	0	0	0	0	0	0	0	0	0	0	0	0	0	0	0	0	0		0	0	0
RLA0_HUMAN	P05388	RPLP0	60S acidic ribosomal protein P0	0.000195473	0.398607	RL8_HUMAN	P62917	RPL8	60S ribosomal protein L8	-0.0189972	0.382812	-0.642624	1	0.665122	1	1	1	1	1	1	0	1	0	0	1	1	0	0	0	1	0	1	1	1	1	1	1	1	1		1	1	1
PGP_HUMAN	A6NDG6	PGP	Glycerol-3-phosphate phosphatase	-0.0503811	0.0339789	ASSY_HUMAN	P00966	ASS1	Argininosuccinate synthase	-0.0618953	0.045013	-0.642625	1	0.665122	0	0	0	0	0	0	0	0	0	0	0	0	0	0	0	0	0	0	0	0	0	0	0	0	0		0	0	0
GIPC1_HUMAN	O14908	GIPC1	PDZ domain-containing protein GIPC1	-0.058235	0.0442166	GNA1_HUMAN	Q96EK6	GNPNAT1	Glucosamine 6-phosphate N-acetyltransferase	0.0106607	0.234511	-0.642628	1	0.665122	0	0	0	0	0	0	0	0	0	0	0	0	0	0	0	0	0	0	0	0	0	0	0	0	0		0	0	0
RL9_HUMAN	P32969	RPL9	60S ribosomal protein L9	0.0149968	0.370019	RL5_HUMAN	P46777	RPL5	60S ribosomal protein L5	-0.00754418	0.144447	-0.642632	0	0.665509	1	1	1	1	1	1	0	1	0	0	0	1	0	0	0	0	0	1	0	0	0	0	1	1	1		1	1	1
GMDS_HUMAN	O60547	GMDS	GDP-mannose 4,6 dehydratase	-0.039273	0.214661	PYC_HUMAN	P11498	PC	Pyruvate carboxylase, mitochondrial	0.0647075	0.0215612	-0.642641	1	0.665509	0	0	0	0	0	0	0	0	0	0	0	1	0	0	0	0	0	0	0	0	0	0	0	0	1		0	0	0
IDHP_HUMAN	P48735	IDH2	Isocitrate dehydrogenase [NADP], mitochondrial	-0.0227673	0.0455046	GRHPR_HUMAN	Q9UBQ7	GRHPR	Glyoxylate reductase/hydroxypyruvate reductase	-0.047178	0.0583864	-0.642661	1	0.665509	0	0	1	0	1	0	0	1	1	0	0	1	0	0	0	1	0	0	0	0	0	0	0	0	1		0	0	1
GDS1_HUMAN	P52306	RAP1GDS1	Rap1 GTPase-GDP dissociation stimulator 1	-0.0204832	0.230757	ACAD9_HUMAN	Q9H845	ACAD9	Complex I assembly factor ACAD9, mitochondrial	0.0691336	0.0335327	-0.642665	1	0.665509	0	0	0	0	0	0	0	0	0	0	0	0	0	0	0	0	0	0	0	0	0	0	0	0	0		0	0	0
ETHE1_HUMAN	O95571	ETHE1	Persulfide dioxygenase ETHE1, mitochondrial	-0.0255347	0.0154919	HMGCL_HUMAN	P35914	HMGCL	Hydroxymethylglutaryl-CoA lyase, mitochondrial	0.0973183	0.0725784	-0.64267	0	0.665509	0	0	0	0	0	0	0	0	0	0	0	0	0	0	0	0	0	0	0	0	0	0	0	0	0		0	0	0
PYR1_HUMAN	P27708	CAD	CAD protein	-0.0335362	0.155378	PRKDC_HUMAN	P78527	PRKDC	DNA-dependent protein kinase catalytic subunit	0.038769	0.060646	-0.642671	1	0.665509	0	0	0	0	0	0	0	0	0	0	0	0	0	0	0	0	0	0	0	0	0	0	0	0	0		0	1	1
RSMB_HUMAN	P14678	SNRPB	Small nuclear ribonucleoprotein-associated proteins B and B'	0.0209216	0.180609	SF3A3_HUMAN	Q12874	SF3A3	Splicing factor 3A subunit 3	0.086053	0.00328318	-0.642696	0	0.665127	1	1	1	1	1	1	0	1	0	0	1	0	1	1	1	0	0	0	0	1	0	0	0	0	1		1	1	1
FLNB_HUMAN	O75369	FLNB	Filamin-B	0.0230561	0.0525669	PRS8_HUMAN	P62195	PSMC5	26S proteasome regulatory subunit 8	-0.0403411	0.0390846	-0.642705	1	0.665127	0	0	0	0	0	0	0	0	0	0	0	0	0	0	0	0	0	0	0	0	0	0	0	0	0		0	0	0
SHOT1_HUMAN	A0MZ66	SHTN1	Shootin-1	-0.0693248	0.00715008	SLK_HUMAN	Q9H2G2	SLK	STE20-like serine/threonine-protein kinase	-0.0996329	0.0272986	-0.642716	0	0.665127	0	0	0	0	0	0	0	0	0	0	0	1	0	0	0	0	0	0	0	0	0	0	0	0	1		0	0	0
MYH10_HUMAN	P35580	MYH10	Myosin-10	-0.0184081	0.187064	ACTY_HUMAN	P42025	ACTR1B	Beta-centractin	0.083164	0.0175602	-0.642719	0	0.665127	0	1	0	0	0	1	0	0	0	0	0	0	0	0	0	0	0	0	0	0	0	0	0	0	1		1	0	0
XPO7_HUMAN	Q9UIA9	XPO7	Exportin-7	-0.00205192	0.181823	NAGA_HUMAN	Q9Y303	AMDHD2	N-acetylglucosamine-6-phosphate deacetylase	-0.0699745	0.0698905	-0.642737	0	0.665127	0	0	0	0	0	0	0	0	0	0	0	0	0	0	0	0	0	0	0	0	0	0	0	0	0		0	0	0
ICT1_HUMAN	Q14197	MRPL58	Peptidyl-tRNA hydrolase ICT1, mitochondrial	0.0601295	0.158473	RM04_HUMAN	Q9BYD3	MRPL4	39S ribosomal protein L4, mitochondrial	0.0413674	0.266959	-0.642742	0	0.665127	0	1	1	1	1	1	0	1	1	0	1	1	0	0	0	0	0	1	1	1	1	1	0	1	1		1	1	1
RT18A_HUMAN	Q9NVS2	MRPS18A	39S ribosomal protein S18a, mitochondrial	0.00276702	0.311654	RT17_HUMAN	Q9Y2R5	MRPS17	28S ribosomal protein S17, mitochondrial	0.0479185	0.0196412	-0.642751	0	0.665513	1	1	0	0	0	1	0	0	0	0	0	1	0	0	0	0	0	0	0	0	0	0	0	0	1		1	1	1
TCPE_HUMAN	P48643	CCT5	T-complex protein 1 subunit epsilon	-0.0183828	0.160159	TCPB_HUMAN	P78371	CCT2	T-complex protein 1 subunit beta	0.0208744	0.311818	-0.642776	0	0.664368	1	1	1	1	1	1	1	1	0	0	1	1	1	1	1	1	0	1	1	1	0	0	1	1	1		1	1	1
RL27_HUMAN	P61353	RPL27	60S ribosomal protein L27	0.0325022	0.140146	RL18_HUMAN	Q07020	RPL18	60S ribosomal protein L18	-0.00137376	0.270642	-0.642801	1	0.664753	1	1	1	1	1	1	0	1	0	0	0	1	0	0	0	1	0	1	0	0	0	0	1	1	1		1	1	1
SCRN2_HUMAN	Q96FV2	SCRN2	Secernin-2	0.0153031	0.288768	NUDT9_HUMAN	Q9BW91	NUDT9	ADP-ribose pyrophosphatase, mitochondrial	-0.0257392	0.317318	-0.642832	0	0.664753	0	0	0	0	0	0	0	0	0	0	0	0	0	0	0	0	0	0	0	0	0	0	0	0	0		0	0	0
RS11_HUMAN	P62280	RPS11	40S ribosomal protein S11	0.0287785	0.0650358	RS6_HUMAN	P62753	RPS6	40S ribosomal protein S6	-0.0191649	0.402197	-0.642839	1	0.665138	1	1	1	0	1	1	0	1	0	0	0	1	0	0	0	1	0	1	0	0	0	0	1	1	1		1	1	1
F16P1_HUMAN	P09467	FBP1	Fructose-1,6-bisphosphatase 1	-0.0417252	0.202669	EF2_HUMAN	P13639	EEF2	Elongation factor 2	-0.0296604	0.228732	-0.642844	1	0.665138	0	0	0	1	1	0	0	1	1	0	1	0	0	0	0	0	0	0	0	0	0	0	0	0	1		0	1	0
PDCD5_HUMAN	O14737	PDCD5	Programmed cell death protein 5	0.0412589	0.28424	EFTS_HUMAN	P43897	TSFM	Elongation factor Ts, mitochondrial	0.0467034	0.0146677	-0.642867	1	0.663616	0	0	0	0	0	0	0	0	0	0	0	0	0	0	0	0	0	0	0	0	0	0	0	0	0		0	0	0
RINI_HUMAN	P13489	RNH1	Ribonuclease inhibitor	-0.0342709	0.0230026	ACTB_HUMAN	P60709	ACTB	Actin, cytoplasmic 1	0.0556658	0.221116	-0.642882	1	0.663616	0	0	0	0	0	0	0	0	0	0	0	0	0	0	0	0	0	0	0	0	0	0	0	0	0		0	0	0
RL24_HUMAN	P83731	RPL24	60S ribosomal protein L24	0.025243	0.350528	RL6_HUMAN	Q02878	RPL6	60S ribosomal protein L6	0.0268556	0.0544512	-0.642897	1	0.664	1	1	1	1	1	1	0	1	0	0	0	0	0	0	1	1	0	1	0	0	0	0	1	1	1		1	1	1
PPID_HUMAN	Q08752	PPID	Peptidyl-prolyl cis-trans isomerase D	0.0126491	0.245754	IPYR_HUMAN	Q15181	PPA1	Inorganic pyrophosphatase	-0.101954	0.00249862	-0.64291	1	0.664	0	0	0	0	0	0	0	0	0	0	0	0	0	0	0	0	0	0	0	0	0	0	0	0	0		0	0	1
CLIC3_HUMAN	O95833	CLIC3	Chloride intracellular channel protein 3	-0.0154438	0.244811	QSPP_HUMAN	Q5T6V5	C9orf64	Queuosine salvage protein	-0.0820755	0.026789	-0.642918	0	0.664	0	0	0	0	0	0	0	0	0	0	0	0	0	0	0	0	0	0	0	0	0	0	0	0	0		1	0	0
PPIF_HUMAN	P30405	PPIF	Peptidyl-prolyl cis-trans isomerase F, mitochondrial	0.161205	0.000805921	NTAN1_HUMAN	Q96AB6	NTAN1	Protein N-terminal asparagine amidohydrolase	-0.0537373	0.0634625	-0.64292	1	0.664	0	0	0	0	0	0	0	0	0	0	0	0	0	0	0	0	0	0	0	0	0	0	0	0	0		0	0	0
GDS1_HUMAN	P52306	RAP1GDS1	Rap1 GTPase-GDP dissociation stimulator 1	-0.0204832	0.230757	BCCIP_HUMAN	Q9P287	BCCIP	BRCA2 and CDKN1A-interacting protein	0.0338268	0.00954277	-0.64292	1	0.664	0	0	0	0	0	0	0	0	0	0	0	0	0	0	0	0	0	0	0	0	0	0	0	0	0		0	0	0
PSMD3_HUMAN	O43242	PSMD3	26S proteasome non-ATPase regulatory subunit 3	-0.042255	0.171853	PSMD6_HUMAN	Q15008	PSMD6	26S proteasome non-ATPase regulatory subunit 6	-0.00892729	0.213381	-0.642954	1	0.664384	1	1	1	1	1	1	1	1	0	0	1	1	1	1	1	0	0	1	1	1	0	0	1	1	1		1	1	1
ACADS_HUMAN	P16219	ACADS	Short-chain specific acyl-CoA dehydrogenase, mitochondrial	-0.0081267	0.318887	PLCG1_HUMAN	P19174	PLCG1	1-phosphatidylinositol 4,5-bisphosphate phosphodiesterase gamma-1	-0.0913923	0.00116379	-0.643003	1	0.663626	0	0	0	0	0	0	0	0	0	0	0	1	0	0	0	0	0	0	0	0	0	0	0	0	1		0	0	0
NAKD2_HUMAN	Q4G0N4	NADK2	NAD kinase 2, mitochondrial	0.0667066	0.0366337	TES_HUMAN	Q9UGI8	TES	Testin	-0.0635194	0.016939	-0.643034	0	0.663626	0	0	0	0	0	0	0	0	0	0	0	0	0	0	0	0	0	0	0	0	0	0	0	0	0		0	0	0
VATC1_HUMAN	P21283	ATP6V1C1	V-type proton ATPase subunit C 1	0.00148514	0.133772	RNZ2_HUMAN	Q9BQ52	ELAC2	Zinc phosphodiesterase ELAC protein 2	0.0133147	0.02475	-0.643035	0	0.663626	0	0	0	0	0	0	0	0	0	0	0	0	0	0	0	0	0	0	0	0	0	0	0	0	0		0	0	0
ACSL1_HUMAN	P33121	ACSL1	Long-chain-fatty-acid--CoA ligase 1	-0.0878952	0.00266663	RL31_HUMAN	P62899	RPL31	60S ribosomal protein L31	0.0152948	0.244372	-0.643049	0	0.663626	0	0	0	0	0	0	0	0	0	0	0	0	0	0	0	0	0	0	0	0	0	0	0	0	0		0	0	0
RL21_HUMAN	P46778	RPL21	60S ribosomal protein L21	0.0402242	0.156093	RL27_HUMAN	P61353	RPL27	60S ribosomal protein L27	0.0325022	0.140146	-0.643059	0	0.664009	1	1	1	1	1	1	0	1	0	0	0	1	0	0	0	1	0	1	0	0	0	0	1	0	1		1	1	1
GALK2_HUMAN	Q01415	GALK2	N-acetylgalactosamine kinase	-0.14144	0.021127	PTGR2_HUMAN	Q8N8N7	PTGR2	Prostaglandin reductase 2	-0.0748934	0.0153816	-0.64306	1	0.664009	0	0	0	0	0	0	0	0	0	0	0	0	0	0	0	0	0	0	0	0	0	0	0	0	0		0	0	0
RL8_HUMAN	P62917	RPL8	60S ribosomal protein L8	-0.0189972	0.382812	F120A_HUMAN	Q9NZB2	FAM120A	Constitutive coactivator of PPAR-gamma-like protein 1	0.0236734	0.141677	-0.643062	0	0.664009	0	0	0	0	0	0	0	0	0	0	0	0	0	0	0	0	0	0	0	0	0	0	0	0	0		0	0	0
EF2K_HUMAN	O00418	EEF2K	Eukaryotic elongation factor 2 kinase	-0.0634626	0.0134336	NT5D3_HUMAN	Q86UY8	NT5DC3	5'-nucleotidase domain-containing protein 3	-0.0208545	0.345953	-0.643067	0	0.664009	0	0	0	0	0	0	0	0	0	0	0	0	0	0	0	0	0	0	0	0	0	0	0	0	0		0	0	0
TPD52_HUMAN	P55327	TPD52	Tumor protein D52	-0.00723835	0.0288898	TPD53_HUMAN	Q16890	TPD52L1	Tumor protein D53	0.00928384	0.341497	-0.643085	1	0.663254	0	1	1	1	1	0	0	1	0	0	1	0	0	0	0	0	0	0	1	1	0	0	0	0	1		1	1	1
RS11_HUMAN	P62280	RPS11	40S ribosomal protein S11	0.0287785	0.0650358	F120A_HUMAN	Q9NZB2	FAM120A	Constitutive coactivator of PPAR-gamma-like protein 1	0.0236734	0.141677	-0.64309	0	0.6625	0	0	0	0	0	0	0	0	0	0	0	1	0	0	0	1	0	0	0	0	0	0	0	0	1		0	0	0
RS8_HUMAN	P62241	RPS8	40S ribosomal protein S8	0.00455704	0.180359	RL10A_HUMAN	P62906	RPL10A	60S ribosomal protein L10a	0.000694041	0.38239	-0.643133	0	0.662132	1	1	1	1	1	1	0	1	0	0	0	1	0	0	0	0	0	1	0	0	0	0	1	1	1		1	1	1
FUMH_HUMAN	P07954	FH	Fumarate hydratase, mitochondrial	0.0230873	0.256581	ISOC1_HUMAN	Q96CN7	ISOC1	Isochorismatase domain-containing protein 1	-0.0375756	0.0992344	-0.643194	1	0.659142	0	0	0	0	0	0	0	0	0	0	0	0	0	0	0	0	0	1	0	0	0	0	0	0	1		0	0	1
SDCB1_HUMAN	O00560	SDCBP	Syntenin-1	0.0790139	0.11225	RL17_HUMAN	P18621	RPL17	60S ribosomal protein L17	0.024658	0.077714	-0.643202	0	0.659142	0	0	0	0	0	0	0	0	0	0	0	0	0	0	0	0	0	0	0	0	0	0	0	0	0		0	0	0
RS20_HUMAN	P60866	RPS20	40S ribosomal protein S20	-0.0278186	0.161052	ROA0_HUMAN	Q13151	HNRNPA0	Heterogeneous nuclear ribonucleoprotein A0	0.0276144	0.374931	-0.643228	1	0.659142	0	0	0	0	0	0	0	0	0	0	0	1	0	0	0	1	0	0	0	0	0	0	0	0	1		0	0	0
RL34_HUMAN	P49207	RPL34	60S ribosomal protein L34	0.0262566	0.339603	RL18_HUMAN	Q07020	RPL18	60S ribosomal protein L18	-0.00137376	0.270642	-0.643238	1	0.659526	1	1	1	1	1	1	0	1	0	0	0	1	0	0	0	1	0	1	0	0	0	0	1	0	1		1	1	1
LGUL_HUMAN	Q04760	GLO1	Lactoylglutathione lyase	-0.0415068	0.0682094	GRHPR_HUMAN	Q9UBQ7	GRHPR	Glyoxylate reductase/hydroxypyruvate reductase	-0.047178	0.0583864	-0.64324	1	0.659526	0	0	1	0	1	0	0	1	1	0	0	0	0	0	0	0	0	0	0	0	0	0	1	0	1		1	1	1
ARPC3_HUMAN	O15145	ARPC3	Actin-related protein 2/3 complex subunit 3	-0.000963602	0.16732	ARP2_HUMAN	P61160	ACTR2	Actin-related protein 2	-0.0144326	0.221092	-0.643264	1	0.65991	1	1	1	1	1	1	0	1	0	0	1	1	1	1	1	1	0	1	1	1	1	1	1	1	1		1	1	1
MIF_HUMAN	P14174	MIF	Macrophage migration inhibitory factor	-0.133614	0.0698905	MACD1_HUMAN	Q9BQ69	MACROD1	ADP-ribose glycohydrolase MACROD1	-0.0175519	0.0952521	-0.643275	0	0.65991	0	0	0	0	0	0	0	0	0	0	0	0	0	0	0	0	0	0	0	0	0	0	0	0	0		0	0	0
ECHM_HUMAN	P30084	ECHS1	Enoyl-CoA hydratase, mitochondrial	0.0202224	0.09643	TKFC_HUMAN	Q3LXA3	TKFC	Triokinase/FMN cyclase	-0.0526654	0.0340753	-0.643314	1	0.65991	0	0	0	0	0	0	0	0	0	0	0	0	0	0	0	0	0	0	0	0	0	0	0	0	0		0	0	1
PSB1_HUMAN	P20618	PSMB1	Proteasome subunit beta type-1	-0.00525188	0.292419	PSA3_HUMAN	P25788	PSMA3	Proteasome subunit alpha type-3	0.0319454	0.142778	-0.643344	1	0.660292	1	1	1	1	1	1	0	1	0	0	1	1	1	1	1	0	0	1	1	1	1	0	1	1	1		1	1	1
HPRT_HUMAN	P00492	HPRT1	Hypoxanthine-guanine phosphoribosyltransferase	-0.045748	0.133367	ASSY_HUMAN	P00966	ASS1	Argininosuccinate synthase	-0.0618953	0.045013	-0.643357	1	0.659551	0	0	0	0	0	0	0	0	0	0	0	0	0	0	0	0	0	0	0	0	0	0	0	0	0		0	0	0
ACTY_HUMAN	P42025	ACTR1B	Beta-centractin	0.083164	0.0175602	RS15_HUMAN	P62841	RPS15	40S ribosomal protein S15	-0.0125687	0.13302	-0.643357	0	0.659551	0	0	0	0	0	0	0	0	0	0	0	0	0	0	0	0	0	0	0	0	0	0	0	0	0		0	0	0
CATC_HUMAN	P53634	CTSC	Dipeptidyl peptidase 1	-0.0769439	0.363395	CAB45_HUMAN	Q9BRK5	SDF4	45 kDa calcium-binding protein	0.0253664	0.2224	-0.643376	0	0.659551	0	0	0	0	0	0	0	0	0	0	0	0	0	0	0	0	0	0	0	0	0	0	0	0	0		0	0	1
RM19_HUMAN	P49406	MRPL19	39S ribosomal protein L19, mitochondrial	0.0398717	0.232503	RM43_HUMAN	Q8N983	MRPL43	39S ribosomal protein L43, mitochondrial	0.0643734	0.0390846	-0.643397	0	0.659933	1	1	0	0	1	1	0	1	0	0	1	1	0	0	0	0	0	1	0	0	0	0	0	0	1		1	1	1
ACSL1_HUMAN	P33121	ACSL1	Long-chain-fatty-acid--CoA ligase 1	-0.0878952	0.00266663	SQSTM_HUMAN	Q13501	SQSTM1	Sequestosome-1	0.0654955	0.0968577	-0.643398	0	0.659933	0	0	0	0	0	0	0	0	0	0	0	0	0	0	0	0	0	0	0	0	0	0	0	0	0		0	0	0
IMA3_HUMAN	O00629	KPNA4	Importin subunit alpha-3	-0.00461238	0.07891	SLIRP_HUMAN	Q9GZT3	SLIRP	SRA stem-loop-interacting RNA-binding protein, mitochondrial	0.0629591	0.0113392	-0.643448	0	0.658455	0	0	0	0	0	0	0	0	0	0	0	0	0	0	0	0	0	0	0	0	0	0	0	0	0		0	0	0
RBBP4_HUMAN	Q09028	RBBP4	Histone-binding protein RBBP4	0.02563	0.225309	RBBP7_HUMAN	Q16576	RBBP7	Histone-binding protein RBBP7	0.0119747	0.34364	-0.643455	1	0.658837	1	1	1	1	1	1	0	1	0	0	1	1	1	1	1	0	0	1	1	1	1	1	1	1	1		1	1	1
PDE12_HUMAN	Q6L8Q7	PDE12	2',5'-phosphodiesterase 12	-0.0134212	0.23238	NEMO_HUMAN	Q9Y6K9	IKBKG	NF-kappa-B essential modulator	0.000639089	0.365795	-0.643456	0	0.658837	0	0	0	0	0	0	0	0	0	0	0	0	0	0	0	0	0	0	0	0	0	0	0	0	0		0	0	0
SYCC_HUMAN	P49589	CARS1	Cysteine--tRNA ligase, cytoplasmic	-0.0631395	0.0697028	XPO7_HUMAN	Q9UIA9	XPO7	Exportin-7	-0.00205192	0.181823	-0.643482	1	0.658837	0	1	1	0	1	0	0	0	0	0	0	0	0	0	0	0	0	0	0	0	0	0	0	0	1		1	0	1
RIR2B_HUMAN	Q7LG56	RRM2B	Ribonucleoside-diphosphate reductase subunit M2 B	0.0248586	0.198864	DPP2_HUMAN	Q9UHL4	DPP7	Dipeptidyl peptidase 2	0.0562749	0.0110324	-0.643492	0	0.658837	0	0	0	0	0	0	0	0	0	0	0	0	0	0	0	0	0	0	0	0	0	0	0	0	0		0	0	0
RL10_HUMAN	P27635	RPL10	60S ribosomal protein L10	0.0343245	0.11103	RL10A_HUMAN	P62906	RPL10A	60S ribosomal protein L10a	0.000694041	0.38239	-0.643528	1	0.659218	1	1	1	1	1	1	0	1	0	0	1	0	0	0	0	1	0	1	0	0	0	0	1	0	1		1	1	1
MAAI_HUMAN	O43708	GSTZ1	Maleylacetoacetate isomerase	-0.0358542	0.353289	ENOA_HUMAN	P06733	ENO1	Alpha-enolase	-0.0525561	0.115001	-0.64353	1	0.659218	0	0	0	0	0	0	0	0	0	0	0	0	0	0	0	0	0	0	0	0	0	0	0	0	0		0	0	0
SYCC_HUMAN	P49589	CARS1	Cysteine--tRNA ligase, cytoplasmic	-0.0631395	0.0697028	NUDC_HUMAN	Q9Y266	NUDC	Nuclear migration protein nudC	7.76682e-05	0.27672	-0.64353	0	0.659218	0	0	0	0	0	0	0	0	0	0	0	1	0	0	0	0	0	0	0	0	0	0	0	0	1		1	0	1
RLA0_HUMAN	P05388	RPLP0	60S acidic ribosomal protein P0	0.000195473	0.398607	RL35A_HUMAN	P18077	RPL35A	60S ribosomal protein L35a	-0.0270529	0.107576	-0.643546	0	0.658863	1	1	1	1	1	1	0	1	0	0	0	1	0	0	0	1	0	1	0	0	0	0	1	0	1		1	1	1
RLA0_HUMAN	P05388	RPLP0	60S acidic ribosomal protein P0	0.000195473	0.398607	RL32_HUMAN	P62910	RPL32	60S ribosomal protein L32	0.0386742	0.0951727	-0.643557	1	0.659243	1	1	1	1	1	1	0	1	0	0	0	1	0	0	0	0	0	1	0	0	0	0	1	0	1		1	1	1
HS90A_HUMAN	P07900	HSP90AA1	Heat shock protein HSP 90-alpha	0.079452	0.0185703	STIP1_HUMAN	P31948	STIP1	Stress-induced-phosphoprotein 1	0.0167881	0.326541	-0.643566	1	0.659243	0	1	1	1	1	1	0	1	0	0	1	0	0	0	0	1	0	0	1	0	1	0	0	0	1		1	1	1
ETHE1_HUMAN	O95571	ETHE1	Persulfide dioxygenase ETHE1, mitochondrial	-0.0255347	0.0154919	SCRN3_HUMAN	Q0VDG4	SCRN3	Secernin-3	0.0696963	0.0630428	-0.643585	0	0.659243	0	0	0	0	0	0	0	0	0	0	0	0	0	0	0	0	0	0	0	0	0	0	0	0	0		0	0	0
ASML_HUMAN	O95671	ASMTL	Probable bifunctional dTTP/UTP pyrophosphatase/methyltransferase protein	-0.0256868	0.1072	AN32A_HUMAN	P39687	ANP32A	Acidic leucine-rich nuclear phosphoprotein 32 family member A	0.0271217	0.104727	-0.643587	1	0.659243	0	0	0	0	0	0	0	0	0	0	0	0	0	0	0	0	0	0	0	0	0	0	0	0	0		0	0	0
G45IP_HUMAN	Q8TAE8	GADD45GIP1	Growth arrest and DNA damage-inducible proteins-interacting protein 1	0.0644541	0.054552	RM22_HUMAN	Q9NWU5	MRPL22	39S ribosomal protein L22, mitochondrial	0.0566061	0.169217	-0.643599	0	0.658509	0	1	0	1	1	1	1	1	1	0	0	0	0	0	0	0	0	1	0	1	0	0	0	0	1		1	1	0
SDCB1_HUMAN	O00560	SDCBP	Syntenin-1	0.0790139	0.11225	RL4_HUMAN	P36578	RPL4	60S ribosomal protein L4	0.0125798	0.381434	-0.643617	0	0.658509	0	0	0	0	0	0	0	0	0	0	0	0	0	0	0	0	0	0	0	0	0	0	0	0	0		0	0	0
ANXA1_HUMAN	P04083	ANXA1	Annexin A1	-0.196089	0.00464792	TAGL2_HUMAN	P37802	TAGLN2	Transgelin-2	-0.109575	0.0249541	-0.643625	0	0.658509	0	0	0	0	0	0	0	0	0	0	0	0	0	0	0	0	0	0	0	0	0	0	0	0	0		0	0	1
RS4X_HUMAN	P62701	RPS4X	40S ribosomal protein S4, X isoform	0.0075136	0.394375	RS6_HUMAN	P62753	RPS6	40S ribosomal protein S6	-0.0191649	0.402197	-0.643645	1	0.658889	1	1	1	1	1	1	0	1	0	0	1	1	0	0	0	1	0	1	0	1	0	0	1	1	1		1	1	1
RL17_HUMAN	P18621	RPL17	60S ribosomal protein L17	0.024658	0.077714	RL4_HUMAN	P36578	RPL4	60S ribosomal protein L4	0.0125798	0.381434	-0.643652	1	0.659267	1	1	1	1	1	1	0	1	0	0	0	1	1	1	1	0	0	1	1	1	0	0	0	1	1		1	1	1
GMDS_HUMAN	O60547	GMDS	GDP-mannose 4,6 dehydratase	-0.039273	0.214661	PLAP_HUMAN	Q9Y263	PLAA	Phospholipase A-2-activating protein	0.00474462	0.0914266	-0.643653	0	0.659267	0	0	0	0	0	0	0	0	0	0	0	0	0	0	0	0	0	0	0	0	0	0	0	0	0		0	0	0
RL28_HUMAN	P46779	RPL28	60S ribosomal protein L28	0.0098911	0.27672	RL14_HUMAN	P50914	RPL14	60S ribosomal protein L14	-0.0425932	0.306353	-0.643672	0	0.658915	1	1	1	1	1	1	0	1	0	0	1	1	0	0	0	0	0	1	0	0	1	0	1	0	1		1	1	1
BPNT1_HUMAN	O95861	BPNT1	3'(2'),5'-bisphosphate nucleotidase 1	-0.0468952	0.216925	G6PI_HUMAN	P06744	GPI	Glucose-6-phosphate isomerase	-0.0343994	0.1526	-0.643681	0	0.658915	0	0	0	0	0	0	0	0	0	0	0	0	0	0	0	0	0	1	0	0	0	0	0	0	1		0	0	0
UBXN1_HUMAN	Q04323	UBXN1	UBX domain-containing protein 1	0.000988644	0.320393	RIR2B_HUMAN	Q7LG56	RRM2B	Ribonucleoside-diphosphate reductase subunit M2 B	0.0248586	0.198864	-0.643681	1	0.658915	0	0	0	0	0	0	0	0	0	0	0	0	0	0	0	0	0	0	0	0	0	0	0	0	0		0	0	0
CSDE1_HUMAN	O75534	CSDE1	Cold shock domain-containing protein E1	0.0287346	0.0145108	GLU2B_HUMAN	P14314	PRKCSH	Glucosidase 2 subunit beta	0.0216139	0.0492176	-0.643688	0	0.658915	0	0	0	0	0	0	0	0	0	0	0	0	0	0	0	0	0	0	0	0	0	0	0	0	0		0	0	0
RM41_HUMAN	Q8IXM3	MRPL41	39S ribosomal protein L41, mitochondrial	0.0255609	0.159546	RM44_HUMAN	Q9H9J2	MRPL44	39S ribosomal protein L44, mitochondrial	0.0441832	0.395404	-0.643708	0	0.658564	1	1	1	1	1	1	0	1	1	0	1	1	0	0	0	1	0	1	1	0	1	0	0	1	1		1	1	1
IPO7_HUMAN	O95373	IPO7	Importin-7	-0.0133425	0.281238	MAVS_HUMAN	Q7Z434	MAVS	Mitochondrial antiviral-signaling protein	0.0867908	0.0204968	-0.643717	0	0.658564	0	0	0	0	0	0	0	0	0	0	0	0	0	0	0	0	0	0	0	0	0	0	0	0	0		0	0	0
RL4_HUMAN	P36578	RPL4	60S ribosomal protein L4	0.0125798	0.381434	RS6_HUMAN	P62753	RPS6	40S ribosomal protein S6	-0.0191649	0.402197	-0.643724	1	0.65894	1	1	1	1	1	1	0	1	0	0	1	1	0	0	0	0	0	1	0	1	0	0	1	1	1		1	1	1
IST1_HUMAN	P53990	IST1	IST1 homolog	-0.0197707	0.0107959	UBXN1_HUMAN	Q04323	UBXN1	UBX domain-containing protein 1	0.000988644	0.320393	-0.643731	0	0.65894	0	0	0	0	0	0	0	0	0	0	0	0	0	0	0	0	0	0	0	0	0	0	0	0	0		0	0	0
FCL_HUMAN	Q13630	GFUS	GDP-L-fucose synthase	-0.0813005	0.00503209	TKFC_HUMAN	Q3LXA3	TKFC	Triokinase/FMN cyclase	-0.0526654	0.0340753	-0.643735	1	0.65894	0	0	0	0	0	0	0	0	0	0	0	0	0	0	0	0	0	0	0	0	0	0	0	0	0		0	1	0
RS8_HUMAN	P62241	RPS8	40S ribosomal protein S8	0.00455704	0.180359	F120A_HUMAN	Q9NZB2	FAM120A	Constitutive coactivator of PPAR-gamma-like protein 1	0.0236734	0.141677	-0.643739	0	0.65894	0	0	0	0	0	0	0	0	0	0	0	1	0	0	0	0	0	0	0	0	0	0	0	0	1		0	0	0
CALU_HUMAN	O43852	CALU	Calumenin	0.0529751	0.0424107	CALR_HUMAN	P27797	CALR	Calreticulin	-0.0455524	0.112594	-0.643757	1	0.65894	0	1	1	0	1	0	0	1	1	0	0	1	0	0	0	0	0	0	0	0	0	0	1	0	1		1	0	1
RIDA_HUMAN	P52758	RIDA	2-iminobutanoate/2-iminopropanoate deaminase	0.0255847	0.182824	TXD17_HUMAN	Q9BRA2	TXNDC17	Thioredoxin domain-containing protein 17	0.0537405	0.279258	-0.643786	0	0.658214	0	0	0	0	0	0	0	0	0	0	0	0	0	0	0	0	0	1	0	0	0	0	0	0	1		0	0	1
RL10_HUMAN	P27635	RPL10	60S ribosomal protein L10	0.0343245	0.11103	RL18_HUMAN	Q07020	RPL18	60S ribosomal protein L18	-0.00137376	0.270642	-0.643796	1	0.65859	1	1	1	1	1	1	0	1	0	0	1	0	0	0	0	1	0	1	0	0	0	0	1	1	1		1	1	1
RL7A_HUMAN	P62424	RPL7A	60S ribosomal protein L7a	0.0404888	0.121345	RL11_HUMAN	P62913	RPL11	60S ribosomal protein L11	-0.0317843	0.0375611	-0.6438	1	0.658966	1	1	1	1	1	1	0	1	0	0	0	1	1	1	1	0	0	1	0	1	0	0	1	1	1		1	1	1
ANM3_HUMAN	O60678	PRMT3	Protein arginine N-methyltransferase 3	-0.0811404	0.092976	PACN2_HUMAN	Q9UNF0	PACSIN2	Protein kinase C and casein kinase substrate in neurons protein 2	0.0156409	0.0361215	-0.643804	0	0.658966	0	0	0	0	0	0	0	0	0	0	0	0	0	0	0	0	0	0	0	0	0	0	0	0	0		0	0	0
RT15_HUMAN	P82914	MRPS15	28S ribosomal protein S15, mitochondrial	0.0336575	0.169076	RT34_HUMAN	P82930	MRPS34	28S ribosomal protein S34, mitochondrial	0.0139685	0.306353	-0.643827	0	0.659341	1	1	1	1	1	1	0	1	1	0	1	1	0	0	0	0	0	1	1	1	1	0	0	0	1		1	1	0
GNAI2_HUMAN	P04899	GNAI2	Guanine nucleotide-binding protein G(i) subunit alpha-2	0.0294738	0.0674897	BAP31_HUMAN	P51572	BCAP31	B-cell receptor-associated protein 31	0.0869836	0.0132459	-0.643827	0	0.659341	0	0	0	0	0	0	0	0	0	0	0	0	0	0	0	0	0	0	0	0	0	0	0	0	0		0	0	0
SHOT1_HUMAN	A0MZ66	SHTN1	Shootin-1	-0.0693248	0.00715008	TF65_HUMAN	Q04206	RELA	Transcription factor p65	-0.0473504	0.0298439	-0.643832	0	0.659341	0	0	0	0	0	0	0	0	0	0	0	0	0	0	0	0	0	0	0	0	0	0	0	0	0		0	0	0
RABP1_HUMAN	P29762	CRABP1	Cellular retinoic acid-binding protein 1	-0.105917	0.0402294	IDI1_HUMAN	Q13907	IDI1	Isopentenyl-diphosphate Delta-isomerase 1	-0.0901961	0.00947257	-0.643836	0	0.659341	0	0	0	0	0	0	0	0	0	0	0	0	0	0	0	0	0	0	0	0	0	0	0	0	0		0	0	0
MAOM_HUMAN	P23368	ME2	NAD-dependent malic enzyme, mitochondrial	0.0352204	0.00884623	NEMO_HUMAN	Q9Y6K9	IKBKG	NF-kappa-B essential modulator	0.000639089	0.365795	-0.643843	0	0.659341	0	0	0	0	0	0	0	0	0	0	0	0	0	0	0	0	0	0	0	0	0	0	0	0	0		0	0	0
RL10_HUMAN	P27635	RPL10	60S ribosomal protein L10	0.0343245	0.11103	RL21_HUMAN	P46778	RPL21	60S ribosomal protein L21	0.0402242	0.156093	-0.643847	0	0.659715	1	1	1	1	1	1	0	1	1	0	0	0	0	0	0	1	0	1	0	0	0	0	1	1	1		1	1	1
RL3_HUMAN	P39023	RPL3	60S ribosomal protein L3	-0.00479872	0.0998206	RL8_HUMAN	P62917	RPL8	60S ribosomal protein L8	-0.0189972	0.382812	-0.643852	0	0.660088	1	1	1	1	1	1	0	1	0	0	0	1	0	0	0	0	0	1	1	1	0	0	1	1	1		1	1	1
ATG7_HUMAN	O95352	ATG7	Ubiquitin-like modifier-activating enzyme ATG7	-0.0542688	0.0183859	H1BP3_HUMAN	Q53T59	HS1BP3	HCLS1-binding protein 3	-0.0344444	0.403946	-0.643891	0	0.660088	0	0	0	0	0	0	0	0	0	0	0	0	0	0	0	0	0	0	0	0	0	0	0	0	0		0	0	0
PCY1A_HUMAN	P49585	PCYT1A	Choline-phosphate cytidylyltransferase A	0.0103566	0.304166	RL24_HUMAN	P83731	RPL24	60S ribosomal protein L24	0.025243	0.350528	-0.643909	0	0.660088	0	0	0	0	0	0	0	0	0	0	0	0	0	0	0	0	0	0	0	0	0	0	0	0	0		0	0	0
STOM_HUMAN	P27105	STOM	Stomatin	0.0137548	0.386824	ELAP1_HUMAN	Q6UXG2	ELAPOR1	Endosome/lysosome-associated apoptosis and autophagy regulator 1	0.106776	0.00609589	-0.64392	1	0.660088	0	0	0	0	0	0	0	0	0	0	0	0	0	0	0	0	0	0	0	0	0	0	0	0	0		0	0	0
SNX2_HUMAN	O60749	SNX2	Sorting nexin-2	-0.0627444	0.0177155	THUM3_HUMAN	Q9BV44	THUMPD3	THUMP domain-containing protein 3	-0.0559502	0.0956694	-0.643935	0	0.660088	0	0	0	0	0	0	0	0	0	0	0	0	0	0	0	0	0	0	0	0	0	0	0	0	0		0	0	0
RL28_HUMAN	P46779	RPL28	60S ribosomal protein L28	0.0098911	0.27672	RL18_HUMAN	Q07020	RPL18	60S ribosomal protein L18	-0.00137376	0.270642	-0.643961	0	0.66046	1	1	1	1	1	1	0	1	0	0	1	1	0	0	0	0	0	1	1	0	1	0	0	0	1		1	1	1
HNRPL_HUMAN	P14866	HNRNPL	Heterogeneous nuclear ribonucleoprotein L	0.0460581	0.0783739	ROA0_HUMAN	Q13151	HNRNPA0	Heterogeneous nuclear ribonucleoprotein A0	0.0276144	0.374931	-0.643979	0	0.659737	0	1	1	0	1	1	0	1	0	0	0	1	0	0	0	1	0	0	0	0	0	0	0	1	1		1	0	1
RM09_HUMAN	Q9BYD2	MRPL9	39S ribosomal protein L9, mitochondrial	0.037512	0.0634625	RM04_HUMAN	Q9BYD3	MRPL4	39S ribosomal protein L4, mitochondrial	0.0413674	0.266959	-0.644001	0	0.660109	1	1	1	1	1	1	0	1	1	0	1	1	0	0	0	0	0	1	1	1	1	1	0	0	1		1	1	1
NT5D1_HUMAN	Q5TFE4	NT5DC1	5'-nucleotidase domain-containing protein 1	-0.0388822	0.0277607	OSTF1_HUMAN	Q92882	OSTF1	Osteoclast-stimulating factor 1	-0.042293	0.0880113	-0.644006	1	0.660109	0	0	0	0	0	0	0	0	0	0	0	0	0	0	0	0	0	0	0	0	0	0	0	0	0		0	0	0
CREL2_HUMAN	Q6UXH1	CRELD2	Protein disulfide isomerase CRELD2	-0.0153953	0.243203	TPRKB_HUMAN	Q9Y3C4	TPRKB	EKC/KEOPS complex subunit TPRKB	0.0271213	0.301428	-0.644012	0	0.660109	0	0	0	0	0	0	0	0	0	0	0	0	0	0	0	0	0	0	0	0	0	0	0	0	0		0	0	0
GABT_HUMAN	P80404	ABAT	4-aminobutyrate aminotransferase, mitochondrial	0.034818	0.0783967	NAKD2_HUMAN	Q4G0N4	NADK2	NAD kinase 2, mitochondrial	0.0667066	0.0366337	-0.644023	0	0.659389	0	0	0	0	0	0	0	0	0	0	0	0	0	0	0	0	0	0	0	0	0	0	0	0	0		0	0	0
GSTO1_HUMAN	P78417	GSTO1	Glutathione S-transferase omega-1	-0.0928169	0.0157061	OSTF1_HUMAN	Q92882	OSTF1	Osteoclast-stimulating factor 1	-0.042293	0.0880113	-0.644038	1	0.65867	0	0	0	0	0	0	0	0	0	0	0	0	0	0	0	0	0	0	0	0	0	0	0	0	0		0	0	1
KIME_HUMAN	Q03426	MVK	Mevalonate kinase	-0.0903504	0.028625	NPS3A_HUMAN	Q9UFN0	NIPSNAP3A	Protein NipSnap homolog 3A	0.056912	0.0216921	-0.644072	0	0.65867	0	0	0	0	0	0	0	0	0	0	0	0	0	0	0	0	0	0	0	0	0	0	0	0	0		0	0	0
RL27A_HUMAN	P46776	RPL27A	60S ribosomal protein L27a	0.0178398	0.234842	RL10A_HUMAN	P62906	RPL10A	60S ribosomal protein L10a	0.000694041	0.38239	-0.644076	1	0.659041	1	1	1	1	1	1	0	1	0	0	0	1	0	0	0	0	0	1	0	0	0	0	1	0	1		1	1	1
DHB4_HUMAN	P51659	HSD17B4	Peroxisomal multifunctional enzyme type 2	0.0718346	0.00945113	HSC20_HUMAN	Q8IWL3	HSCB	Iron-sulfur cluster co-chaperone protein HscB	0.0921486	0.0841986	-0.644093	0	0.659041	0	0	0	0	0	0	0	0	0	0	0	0	0	0	0	0	0	0	0	0	0	0	0	0	0		0	0	0
TPIS_HUMAN	P60174	TPI1	Triosephosphate isomerase	-0.0409714	0.0682094	HSC20_HUMAN	Q8IWL3	HSCB	Iron-sulfur cluster co-chaperone protein HscB	0.0921486	0.0841986	-0.644112	1	0.659041	0	0	0	0	0	0	0	0	0	0	0	0	0	0	0	0	0	0	0	0	0	0	0	0	0		0	0	0
MA2B1_HUMAN	O00754	MAN2B1	Lysosomal alpha-mannosidase	0.0657866	0.123832	RAE1_HUMAN	P24386	CHM	Rab proteins geranylgeranyltransferase component A 1	-0.0143187	0.0337003	-0.644127	0	0.659041	0	0	0	0	0	0	0	0	0	0	0	0	0	0	0	0	0	0	0	0	0	0	0	0	0		0	0	0
TXD12_HUMAN	O95881	TXNDC12	Thioredoxin domain-containing protein 12	0.0428172	0.162245	ANXA1_HUMAN	P04083	ANXA1	Annexin A1	-0.196089	0.00464792	-0.644171	1	0.659041	0	0	0	0	0	0	0	0	0	0	0	0	0	0	0	0	0	0	0	0	0	0	0	0	0		0	0	0
OSBP1_HUMAN	P22059	OSBP	Oxysterol-binding protein 1	0.00837763	0.283909	SC24C_HUMAN	P53992	SEC24C	Protein transport protein Sec24C	0.0251149	0.197775	-0.644186	0	0.659041	0	0	0	0	0	0	0	0	0	0	0	0	0	0	0	0	0	0	0	0	0	0	0	0	0		0	0	0
RL10_HUMAN	P27635	RPL10	60S ribosomal protein L10	0.0343245	0.11103	RL27_HUMAN	P61353	RPL27	60S ribosomal protein L27	0.0325022	0.140146	-0.644189	0	0.659412	1	1	1	1	1	1	0	1	0	0	1	0	0	0	0	1	0	1	0	1	0	0	1	0	1		1	1	1
HIBCH_HUMAN	Q6NVY1	HIBCH	3-hydroxyisobutyryl-CoA hydrolase, mitochondrial	0.0588469	0.165668	MESH1_HUMAN	Q8N4P3	HDDC3	Guanosine-3',5'-bis(diphosphate) 3'-pyrophosphohydrolase MESH1	-0.0333946	0.360004	-0.644192	1	0.659412	0	0	0	0	0	0	0	0	0	0	0	0	0	0	0	0	0	0	0	0	0	0	0	0	0		0	0	0
DOPD_HUMAN	P30046	DDT	D-dopachrome decarboxylase	-0.0216008	0.166032	AP4A_HUMAN	P50583	NUDT2	Bis(5'-nucleosyl)-tetraphosphatase [asymmetrical]	-0.042084	0.0108132	-0.644224	1	0.659412	0	0	0	0	0	0	0	0	0	0	0	0	0	0	0	0	0	0	0	0	0	0	0	0	0		0	0	0
RM21_HUMAN	Q7Z2W9	MRPL21	39S ribosomal protein L21, mitochondrial	0.0746575	0.0254209	RM13_HUMAN	Q9BYD1	MRPL13	39S ribosomal protein L13, mitochondrial	-0.0266393	0.202083	-0.644256	0	0.659783	1	1	0	1	1	1	0	1	0	0	1	1	0	0	0	0	0	1	1	1	0	0	0	0	1		1	1	1
GMFB_HUMAN	P60983	GMFB	Glia maturation factor beta	-0.0434424	0.296302	MTND_HUMAN	Q9BV57	ADI1	1,2-dihydroxy-3-keto-5-methylthiopentene dioxygenase	-0.0791447	0.0152147	-0.644258	1	0.659783	0	0	0	0	0	0	0	0	0	0	0	0	0	0	0	0	0	0	0	0	0	0	0	0	0		0	0	0
CDC42_HUMAN	P60953	CDC42	Cell division control protein 42 homolog	0.0311377	0.00394771	ENOPH_HUMAN	Q9UHY7	ENOPH1	Enolase-phosphatase E1	-0.0255263	0.134019	-0.644266	1	0.659783	0	0	0	0	0	0	0	0	0	0	0	0	0	0	0	0	0	0	0	0	0	0	0	0	0		0	0	0
ODBA_HUMAN	P12694	BCKDHA	2-oxoisovalerate dehydrogenase subunit alpha, mitochondrial	0.045526	0.206625	DHE4_HUMAN	P49448	GLUD2	Glutamate dehydrogenase 2, mitochondrial	0.117374	0.0696112	-0.644298	0	0.659066	0	0	0	0	0	0	0	0	0	0	0	0	0	0	0	0	0	0	0	0	0	0	0	0	0		0	0	1
PDIA3_HUMAN	P30101	PDIA3	Protein disulfide-isomerase A3	0.0326934	0.121767	CHRD1_HUMAN	Q9UHD1	CHORDC1	Cysteine and histidine-rich domain-containing protein 1	0.0814415	0.0265804	-0.644308	1	0.659066	0	0	0	0	0	0	0	0	0	0	0	1	0	0	0	0	0	0	0	0	0	0	0	0	1		0	0	0
COR1A_HUMAN	P31146	CORO1A	Coronin-1A	0.0430944	0.0671674	HPBP1_HUMAN	Q9NZL4	HSPBP1	Hsp70-binding protein 1	0.0320318	0.396008	-0.644327	0	0.659066	0	0	0	0	0	0	0	0	0	0	0	0	0	0	0	0	0	0	0	0	0	0	0	0	0		0	0	0
RD23A_HUMAN	P54725	RAD23A	UV excision repair protein RAD23 homolog A	-0.0170817	0.0288363	ARPC4_HUMAN	P59998	ARPC4	Actin-related protein 2/3 complex subunit 4	0.00155359	0.265438	-0.644379	1	0.657638	0	0	0	0	0	0	0	0	0	0	0	0	0	0	0	0	0	0	0	0	0	0	0	0	0		0	0	0
CAPZB_HUMAN	P47756	CAPZB	F-actin-capping protein subunit beta	-0.0340613	0.216258	NAGK_HUMAN	Q9UJ70	NAGK	N-acetyl-D-glucosamine kinase	-0.092043	0.0187077	-0.644402	1	0.656926	0	0	0	0	0	0	0	0	0	0	0	0	0	0	0	0	0	0	0	0	0	0	0	0	0		0	0	1
BAP31_HUMAN	P51572	BCAP31	B-cell receptor-associated protein 31	0.0869836	0.0132459	RL18_HUMAN	Q07020	RPL18	60S ribosomal protein L18	-0.00137376	0.270642	-0.644424	0	0.656926	0	0	0	0	0	0	0	0	0	0	0	0	0	0	0	0	0	0	0	0	0	0	0	0	0		0	0	1
RM13_HUMAN	Q9BYD1	MRPL13	39S ribosomal protein L13, mitochondrial	-0.0266393	0.202083	RT28_HUMAN	Q9Y2Q9	MRPS28	28S ribosomal protein S28, mitochondrial	0.13228	0.0126754	-0.644433	0	0.657297	1	1	1	0	1	1	0	1	1	0	0	1	0	0	0	0	0	0	0	0	0	0	0	1	1		1	1	1
GANAB_HUMAN	Q14697	GANAB	Neutral alpha-glucosidase AB	0.0641507	0.00550705	TRM1_HUMAN	Q9NXH9	TRMT1	tRNA (guanine(26)-N(2))-dimethyltransferase	0.0173078	0.167502	-0.644443	0	0.657297	0	0	1	0	1	0	0	1	1	0	0	0	0	0	0	0	0	0	0	0	0	0	0	0	1		0	0	1
GALK2_HUMAN	Q01415	GALK2	N-acetylgalactosamine kinase	-0.14144	0.021127	HINT2_HUMAN	Q9BX68	HINT2	Histidine triad nucleotide-binding protein 2, mitochondrial	0.0384682	0.0136	-0.644443	1	0.657297	0	0	0	0	0	0	0	0	0	0	0	0	0	0	0	0	0	0	0	0	0	0	0	0	0		0	0	0
SF3B1_HUMAN	O75533	SF3B1	Splicing factor 3B subunit 1	0.0722845	0.00290282	DYHC1_HUMAN	Q14204	DYNC1H1	Cytoplasmic dynein 1 heavy chain 1	-0.0228299	0.139579	-0.644444	0	0.657667	1	1	0	0	1	0	0	0	0	0	0	0	1	1	1	0	0	0	0	0	0	0	0	0	1		1	0	0
SYMC_HUMAN	P56192	MARS1	Methionine--tRNA ligase, cytoplasmic	-0.0391738	0.136559	SPTB2_HUMAN	Q01082	SPTBN1	Spectrin beta chain, non-erythrocytic 1	-0.00143575	0.240678	-0.644456	1	0.656958	0	0	0	0	0	0	0	0	0	0	0	0	0	0	0	0	0	0	0	0	0	0	0	0	0		0	0	0
RL35A_HUMAN	P18077	RPL35A	60S ribosomal protein L35a	-0.0270529	0.107576	RL3_HUMAN	P39023	RPL3	60S ribosomal protein L3	-0.00479872	0.0998206	-0.644459	0	0.657328	1	1	1	1	1	1	0	1	0	0	0	1	0	0	0	1	0	1	0	0	0	0	1	0	1		1	1	1
BIP_HUMAN	P11021	HSPA5	Endoplasmic reticulum chaperone BiP	0.0300991	0.15872	HSP7C_HUMAN	P11142	HSPA8	Heat shock cognate 71 kDa protein	0.0247964	0.0650482	-0.644463	0	0.657696	1	1	1	1	1	0	0	1	0	0	1	1	1	1	1	1	0	0	0	0	0	0	1	1	1		1	1	1
RT09_HUMAN	P82933	MRPS9	28S ribosomal protein S9, mitochondrial	0.0461447	0.0124534	RT18B_HUMAN	Q9Y676	MRPS18B	28S ribosomal protein S18b, mitochondrial	0.0665775	0.00582424	-0.644467	0	0.658065	1	1	1	1	1	1	0	1	0	0	0	1	0	0	0	0	0	1	1	1	0	0	1	1	1		1	1	1
RM37_HUMAN	Q9BZE1	MRPL37	39S ribosomal protein L37, mitochondrial	0.00106073	0.285504	RT28_HUMAN	Q9Y2Q9	MRPS28	28S ribosomal protein S28, mitochondrial	0.13228	0.0126754	-0.644517	0	0.658432	1	1	0	0	0	1	0	0	0	0	0	1	0	0	0	0	0	0	0	0	0	0	0	0	1		1	1	1
DHE4_HUMAN	P49448	GLUD2	Glutamate dehydrogenase 2, mitochondrial	0.117374	0.0696112	PDE12_HUMAN	Q6L8Q7	PDE12	2',5'-phosphodiesterase 12	-0.0134212	0.23238	-0.644519	0	0.658432	0	0	0	0	0	0	0	0	0	0	0	0	0	0	0	0	0	0	0	0	0	0	0	0	0		0	0	0
RM09_HUMAN	Q9BYD2	MRPL9	39S ribosomal protein L9, mitochondrial	0.037512	0.0634625	RM15_HUMAN	Q9P015	MRPL15	39S ribosomal protein L15, mitochondrial	0.0832188	0.00582424	-0.644561	0	0.658092	1	1	1	1	1	1	0	1	1	0	1	0	0	0	0	1	0	1	0	0	0	0	0	1	1		1	1	1
LG3BP_HUMAN	Q08380	LGALS3BP	Galectin-3-binding protein	-0.27484	0.00116196	F120A_HUMAN	Q9NZB2	FAM120A	Constitutive coactivator of PPAR-gamma-like protein 1	0.0236734	0.141677	-0.644626	0	0.657388	0	0	1	1	1	0	0	1	1	0	1	0	0	0	0	0	0	0	0	0	1	0	0	0	1		0	1	1
RAB1A_HUMAN	P62820	RAB1A	Ras-related protein Rab-1A	0.108053	0.000620922	RAB1B_HUMAN	Q9H0U4	RAB1B	Ras-related protein Rab-1B	0.04608	0.00999665	-0.644651	1	0.656684	0	1	1	1	1	0	0	1	0	0	1	1	1	1	1	0	0	1	1	1	1	1	1	0	1		1	1	1
P4HA2_HUMAN	O15460	P4HA2	Prolyl 4-hydroxylase subunit alpha-2	0.0569538	0.0686838	ASPC1_HUMAN	Q9BZE9	ASPSCR1	Tether containing UBX domain for GLUT4	-0.0228114	0.17577	-0.64467	0	0.656684	0	0	0	0	0	0	0	0	0	0	0	0	0	0	0	0	0	0	0	0	0	0	0	0	0		0	0	0
RL24_HUMAN	P83731	RPL24	60S ribosomal protein L24	0.025243	0.350528	F120A_HUMAN	Q9NZB2	FAM120A	Constitutive coactivator of PPAR-gamma-like protein 1	0.0236734	0.141677	-0.644674	0	0.656684	0	0	0	0	0	0	0	0	0	0	0	0	0	0	0	1	0	0	0	0	0	0	0	0	1		0	0	0
HSC20_HUMAN	Q8IWL3	HSCB	Iron-sulfur cluster co-chaperone protein HscB	0.0921486	0.0841986	CNPY2_HUMAN	Q9Y2B0	CNPY2	Protein canopy homolog 2	0.00966359	0.194435	-0.644723	0	0.656684	0	0	0	0	0	0	0	0	0	0	0	0	0	0	0	0	0	0	0	0	0	0	0	0	0		0	0	0
RM03_HUMAN	P09001	MRPL3	39S ribosomal protein L3, mitochondrial	0.0698473	0.116554	RT18B_HUMAN	Q9Y676	MRPS18B	28S ribosomal protein S18b, mitochondrial	0.0665775	0.00582424	-0.644756	0	0.65635	1	1	0	0	0	1	0	0	0	0	0	1	0	0	0	0	0	0	0	0	0	0	0	0	1		1	1	1
RS14_HUMAN	P62263	RPS14	40S ribosomal protein S14	0.0328891	0.299279	RS15_HUMAN	P62841	RPS15	40S ribosomal protein S15	-0.0125687	0.13302	-0.64476	0	0.656716	1	1	1	1	1	1	0	1	0	0	0	1	1	1	1	1	0	1	0	1	0	0	0	1	1		1	1	1
ECI1_HUMAN	P42126	ECI1	Enoyl-CoA delta isomerase 1, mitochondrial	0.0766577	0.0337235	ABHDA_HUMAN	Q9NUJ1	ABHD10	Palmitoyl-protein thioesterase ABHD10, mitochondrial	0.048045	0.0126754	-0.644771	0	0.656716	0	0	0	0	0	0	0	0	0	0	0	1	0	0	0	0	0	0	0	0	0	0	0	0	1		0	0	1
CAN2_HUMAN	P17655	CAPN2	Calpain-2 catalytic subunit	-0.0621812	0.0450272	1433E_HUMAN	P62258	YWHAE	14-3-3 protein epsilon	-0.0343085	0.139495	-0.644776	1	0.656716	0	0	1	0	1	0	0	1	0	0	0	0	0	0	0	0	0	0	0	0	0	0	0	0	1		0	0	1
LG3BP_HUMAN	Q08380	LGALS3BP	Galectin-3-binding protein	-0.27484	0.00116196	ROA0_HUMAN	Q13151	HNRNPA0	Heterogeneous nuclear ribonucleoprotein A0	0.0276144	0.374931	-0.644798	0	0.656716	0	0	0	0	0	0	0	0	0	0	0	0	0	0	0	0	0	0	0	0	0	0	0	0	0		0	0	0
THIOM_HUMAN	Q99757	TXN2	Thioredoxin, mitochondrial	0.196928	0.00253689	MSRA_HUMAN	Q9UJ68	MSRA	Mitochondrial peptide methionine sulfoxide reductase	-0.0322882	0.0871156	-0.644798	0	0.656716	0	0	0	0	0	0	0	0	0	0	0	0	0	0	0	0	0	0	0	0	0	0	0	0	0		1	0	0
SNAG_HUMAN	Q99747	NAPG	Gamma-soluble NSF attachment protein	0.0110846	0.0968648	DHRS4_HUMAN	Q9BTZ2	DHRS4	Dehydrogenase/reductase SDR family member 4	0.0185783	0.172927	-0.644814	0	0.654623	0	0	0	0	0	0	0	0	0	0	0	0	0	0	0	0	0	0	0	0	0	0	0	0	0		0	0	0
CBR1_HUMAN	P16152	CBR1	Carbonyl reductase [NADPH] 1	-0.140989	0.00496582	GRB2_HUMAN	P62993	GRB2	Growth factor receptor-bound protein 2	-0.00614368	0.300831	-0.644835	1	0.653928	0	0	1	1	1	0	0	1	1	0	1	0	0	0	0	0	0	0	0	0	0	0	0	0	1		0	1	1
IF4E_HUMAN	P06730	EIF4E	Eukaryotic translation initiation factor 4E	-0.0402402	0.0335327	ECHM_HUMAN	P30084	ECHS1	Enoyl-CoA hydratase, mitochondrial	0.0202224	0.09643	-0.644842	0	0.653928	0	0	0	0	0	0	0	0	0	0	0	0	0	0	0	0	0	0	0	0	0	0	0	0	0		0	0	0
PA1B2_HUMAN	P68402	PAFAH1B2	Platelet-activating factor acetylhydrolase IB subunit alpha2	-0.0145508	0.141518	PA1B3_HUMAN	Q15102	PAFAH1B3	Platelet-activating factor acetylhydrolase IB subunit alpha1	-0.0464255	0.0367544	-0.644844	1	0.653928	0	1	1	1	1	1	0	1	0	0	1	1	0	0	0	0	0	1	1	1	0	0	0	0	1		1	1	1
RS23_HUMAN	P62266	RPS23	40S ribosomal protein S23	0.0125814	0.285831	RL24_HUMAN	P83731	RPL24	60S ribosomal protein L24	0.025243	0.350528	-0.644847	0	0.654295	1	1	1	1	1	1	0	1	0	0	0	0	0	0	0	1	0	1	0	0	0	0	1	1	1		1	1	1
PAG15_HUMAN	Q8NCC3	PLA2G15	Phospholipase A2 group XV	0.0832272	0.26092	DOHH_HUMAN	Q9BU89	DOHH	Deoxyhypusine hydroxylase	-0.0509488	0.0734308	-0.64487	0	0.653602	0	0	0	0	0	0	0	0	0	0	0	0	0	0	0	0	0	0	0	0	0	0	0	0	0		0	0	0
RT17_HUMAN	Q9Y2R5	MRPS17	28S ribosomal protein S17, mitochondrial	0.0479185	0.0196412	RT23_HUMAN	Q9Y3D9	MRPS23	28S ribosomal protein S23, mitochondrial	-0.0026282	0.268766	-0.644893	0	0.653968	1	1	0	1	1	1	0	1	0	0	0	1	0	0	0	0	0	1	1	1	0	0	0	0	1		1	1	1
PSA1_HUMAN	P25786	PSMA1	Proteasome subunit alpha type-1	-0.0245821	0.0907471	KINH_HUMAN	P33176	KIF5B	Kinesin-1 heavy chain	-0.0179488	0.248699	-0.644903	0	0.653277	0	0	0	0	0	0	0	0	0	0	0	0	0	0	0	0	0	0	0	0	0	0	0	0	0		0	0	0
SDCB1_HUMAN	O00560	SDCBP	Syntenin-1	0.0790139	0.11225	ELAP1_HUMAN	Q6UXG2	ELAPOR1	Endosome/lysosome-associated apoptosis and autophagy regulator 1	0.106776	0.00609589	-0.64491	0	0.653277	0	0	0	0	0	0	0	0	0	0	0	0	0	0	0	0	0	0	0	0	0	0	0	0	0		0	0	0
SPSY_HUMAN	P52788	SMS	Spermine synthase	-0.0906489	0.00831696	MVD1_HUMAN	P53602	MVD	Diphosphomevalonate decarboxylase	-0.0549549	0.100919	-0.644915	1	0.652587	0	0	0	0	0	0	0	0	0	0	0	0	0	0	0	0	0	0	0	0	0	0	0	0	0		0	0	0
CNOT3_HUMAN	O75175	CNOT3	CCR4-NOT transcription complex subunit 3	0.0143395	0.142585	MA2C1_HUMAN	Q9NTJ4	MAN2C1	Alpha-mannosidase 2C1	-0.195691	0.00747508	-0.644924	0	0.652587	0	0	0	0	0	0	0	0	0	0	0	0	0	0	0	0	0	0	0	0	0	0	0	0	0		0	0	0
IMA3_HUMAN	O00629	KPNA4	Importin subunit alpha-3	-0.00461238	0.07891	CCDC6_HUMAN	Q16204	CCDC6	Coiled-coil domain-containing protein 6	-0.0201391	0.0241209	-0.644971	0	0.652587	0	0	0	0	0	0	0	0	0	0	0	0	0	0	0	0	0	0	0	0	0	0	0	0	0		0	0	0
PSA2_HUMAN	P25787	PSMA2	Proteasome subunit alpha type-2	-0.0133538	0.33158	PSB4_HUMAN	P28070	PSMB4	Proteasome subunit beta type-4	-0.0454165	0.120943	-0.644982	1	0.652266	1	1	1	1	1	1	0	1	0	0	1	1	1	1	1	1	0	1	1	1	1	1	1	1	1		1	1	1
RL27A_HUMAN	P46776	RPL27A	60S ribosomal protein L27a	0.0178398	0.234842	RL24_HUMAN	P83731	RPL24	60S ribosomal protein L24	0.025243	0.350528	-0.644991	1	0.652632	1	1	1	1	1	1	0	1	0	0	0	0	0	0	0	1	0	1	0	0	0	0	1	1	1		1	1	1
SNG2_HUMAN	O43760	SYNGR2	Synaptogyrin-2	0.0722026	0.0566901	RS6_HUMAN	P62753	RPS6	40S ribosomal protein S6	-0.0191649	0.402197	-0.644994	1	0.652632	0	0	0	0	0	0	0	0	0	0	0	0	0	0	0	0	0	0	0	0	0	0	0	0	0		0	0	1
RM49_HUMAN	Q13405	MRPL49	39S ribosomal protein L49, mitochondrial	0.026324	0.269296	RT18A_HUMAN	Q9NVS2	MRPS18A	39S ribosomal protein S18a, mitochondrial	0.00276702	0.311654	-0.645004	0	0.652311	1	1	0	0	1	1	0	1	0	0	1	1	0	0	0	0	0	1	0	0	0	0	0	0	1		1	1	0
RS18_HUMAN	P62269	RPS18	40S ribosomal protein S18	-0.0213177	0.242473	HNRL2_HUMAN	Q1KMD3	HNRNPUL2	Heterogeneous nuclear ribonucleoprotein U-like protein 2	0.0575666	0.056524	-0.645009	1	0.652311	0	0	0	0	0	0	0	0	0	0	0	1	0	0	0	0	0	0	0	0	0	0	0	0	1		0	0	0
GMFB_HUMAN	P60983	GMFB	Glia maturation factor beta	-0.0434424	0.296302	PHP14_HUMAN	Q9NRX4	PHPT1	14 kDa phosphohistidine phosphatase	-0.0342073	0.334159	-0.645033	1	0.650262	0	0	0	0	0	0	0	0	0	0	0	0	0	0	0	0	0	0	0	0	0	0	0	0	0		0	0	0
BCAT2_HUMAN	O15382	BCAT2	Branched-chain-amino-acid aminotransferase, mitochondrial	0.0291406	0.329159	ACL6A_HUMAN	O96019	ACTL6A	Actin-like protein 6A	0.0386751	0.011301	-0.645053	1	0.650262	0	0	0	0	0	0	0	0	0	0	0	0	0	0	0	0	0	0	0	0	0	0	0	0	0		0	0	0
CSRP1_HUMAN	P21291	CSRP1	Cysteine and glycine-rich protein 1	-0.012322	0.27997	FKBP2_HUMAN	P26885	FKBP2	Peptidyl-prolyl cis-trans isomerase FKBP2	0.0821248	0.0455541	-0.645058	1	0.650262	0	0	0	0	0	0	0	0	0	0	0	0	0	0	0	0	0	0	0	0	0	0	0	0	0		0	0	1
PTPRK_HUMAN	Q15262	PTPRK	Receptor-type tyrosine-protein phosphatase kappa	-0.00550213	0.361271	NRCAM_HUMAN	Q92823	NRCAM	Neuronal cell adhesion molecule	0.0806932	0.00589057	-0.64508	0	0.650262	0	0	0	0	0	0	0	0	0	0	0	0	0	0	0	0	0	0	0	0	0	0	0	0	0		0	0	1
RLA0_HUMAN	P05388	RPLP0	60S acidic ribosomal protein P0	0.000195473	0.398607	RL19_HUMAN	P84098	RPL19	60S ribosomal protein L19	-0.047235	0.0335928	-0.645131	1	0.650628	1	1	1	1	1	1	0	1	0	0	0	1	0	0	0	0	0	1	1	1	0	0	1	1	1		1	1	1
PSA_HUMAN	P55786	NPEPPS	Puromycin-sensitive aminopeptidase	-0.0572013	0.0275569	DPP3_HUMAN	Q9NY33	DPP3	Dipeptidyl peptidase 3	-0.0380536	0.0429766	-0.645131	1	0.650628	0	0	0	0	0	0	0	0	0	0	0	1	0	0	0	0	0	0	0	0	0	0	0	0	1		1	0	1
MIX23_HUMAN	Q4VC31	MIX23	Protein MIX23	0.0522048	0.0108132	PHP14_HUMAN	Q9NRX4	PHPT1	14 kDa phosphohistidine phosphatase	-0.0342073	0.334159	-0.645166	1	0.649948	0	0	0	0	0	0	0	0	0	0	0	0	0	0	0	0	0	0	0	0	0	0	0	0	0		0	0	0
TRAF2_HUMAN	Q12933	TRAF2	TNF receptor-associated factor 2	-0.0395608	0.390693	UBP47_HUMAN	Q96K76	USP47	Ubiquitin carboxyl-terminal hydrolase 47	-0.0610405	0.0650569	-0.64517	0	0.649948	0	0	0	0	0	0	0	0	0	0	0	0	0	0	0	0	0	0	0	0	0	0	0	0	0		0	0	0
RS3_HUMAN	P23396	RPS3	40S ribosomal protein S3	0.00632664	0.353831	RS13_HUMAN	P62277	RPS13	40S ribosomal protein S13	-0.0508795	0.201026	-0.645187	1	0.650313	1	1	1	1	1	1	0	1	0	0	0	1	0	0	0	1	0	1	1	0	0	0	1	1	1		1	1	1
RS14_HUMAN	P62263	RPS14	40S ribosomal protein S14	0.0328891	0.299279	ROA0_HUMAN	Q13151	HNRNPA0	Heterogeneous nuclear ribonucleoprotein A0	0.0276144	0.374931	-0.645202	1	0.650313	0	0	0	0	0	0	0	0	0	0	0	1	0	0	0	1	0	0	0	0	0	0	0	0	1		0	0	0
RL11_HUMAN	P62913	RPL11	60S ribosomal protein L11	-0.0317843	0.0375611	RL24_HUMAN	P83731	RPL24	60S ribosomal protein L24	0.025243	0.350528	-0.645208	1	0.650678	1	1	1	1	1	1	0	1	0	0	0	0	1	1	1	0	0	1	0	0	0	0	1	1	1		1	1	1
MCA3_HUMAN	O43324	EEF1E1	Eukaryotic translation elongation factor 1 epsilon-1	-0.000902491	0.394412	SPTB2_HUMAN	Q01082	SPTBN1	Spectrin beta chain, non-erythrocytic 1	-0.00143575	0.240678	-0.645219	1	0.650678	0	0	0	0	0	0	0	0	0	0	0	1	0	0	0	0	0	0	0	0	0	0	0	0	1		0	0	0
SYTC_HUMAN	P26639	TARS1	Threonine--tRNA ligase 1, cytoplasmic	-0.0463066	0.0641231	COR1B_HUMAN	Q9BR76	CORO1B	Coronin-1B	0.0356227	0.104697	-0.645221	1	0.650678	0	0	1	0	1	0	0	0	1	0	0	0	0	0	0	0	0	0	0	0	0	0	0	0	1		0	0	1
RB27B_HUMAN	O00194	RAB27B	Ras-related protein Rab-27B	0.035415	0.218995	ACSL1_HUMAN	P33121	ACSL1	Long-chain-fatty-acid--CoA ligase 1	-0.0878952	0.00266663	-0.645238	0	0.650678	0	0	0	0	0	0	0	0	0	0	0	0	0	0	0	0	0	0	0	0	0	0	0	0	0		0	0	0
KCY_HUMAN	P30085	CMPK1	UMP-CMP kinase	-0.0567489	0.221877	BROX_HUMAN	Q5VW32	BROX	BRO1 domain-containing protein BROX	-0.0225349	0.215649	-0.645239	0	0.650678	0	0	0	0	0	0	0	0	0	0	0	0	0	0	0	0	0	0	0	0	0	0	0	0	0		0	0	0
OGA_HUMAN	O60502	OGA	Protein O-GlcNAcase	-0.0500233	0.0469781	CSN6_HUMAN	Q7L5N1	COPS6	COP9 signalosome complex subunit 6	-0.00762258	0.261677	-0.645298	1	0.65	0	0	0	0	0	0	0	0	0	0	0	0	0	0	0	0	0	0	0	0	0	0	0	0	0		0	0	0
AL4A1_HUMAN	P30038	ALDH4A1	Delta-1-pyrroline-5-carboxylate dehydrogenase, mitochondrial	0.0608416	0.0168271	LGUL_HUMAN	Q04760	GLO1	Lactoylglutathione lyase	-0.0415068	0.0682094	-0.645318	0	0.65	0	0	0	0	0	0	0	0	0	0	0	0	0	0	0	0	0	0	0	0	0	0	0	0	0		0	0	0
PSA4_HUMAN	P25789	PSMA4	Proteasome subunit alpha type-4	-0.0431259	0.0314948	PSB5_HUMAN	P28074	PSMB5	Proteasome subunit beta type-5	-0.00928161	0.273491	-0.645339	1	0.650364	1	1	1	1	1	1	0	1	0	0	1	1	1	1	1	1	0	1	0	0	0	0	1	1	1		1	1	1
LYAG_HUMAN	P10253	GAA	Lysosomal alpha-glucosidase	0.120462	0.002667	1433G_HUMAN	P61981	YWHAG	14-3-3 protein gamma	0.00885283	0.248763	-0.645345	1	0.650364	0	0	0	0	0	0	0	0	0	0	0	1	0	0	0	0	0	0	0	0	0	0	0	0	1		0	0	0
2A5E_HUMAN	Q16537	PPP2R5E	Serine/threonine-protein phosphatase 2A 56 kDa regulatory subunit epsilon isoform	0.0692181	0.0484032	NT5D3_HUMAN	Q86UY8	NT5DC3	5'-nucleotidase domain-containing protein 3	-0.0208545	0.345953	-0.645355	0	0.650364	0	0	0	0	0	0	0	0	0	0	0	0	0	0	0	0	0	0	0	0	0	0	0	0	0		0	0	0
RL9_HUMAN	P32969	RPL9	60S ribosomal protein L9	0.0149968	0.370019	ELAP1_HUMAN	Q6UXG2	ELAPOR1	Endosome/lysosome-associated apoptosis and autophagy regulator 1	0.106776	0.00609589	-0.645372	0	0.650364	0	0	0	0	0	0	0	0	0	0	0	0	0	0	0	0	0	0	0	0	0	0	0	0	0		0	0	0
CD81_HUMAN	P60033	CD81	CD81 antigen	0.0603457	0.0843986	LAT1_HUMAN	Q01650	SLC7A5	Large neutral amino acids transporter small subunit 1	0.0663588	0.0332469	-0.645431	0	0.649688	0	0	0	0	0	0	0	0	0	0	0	0	0	0	0	0	0	0	0	0	0	0	0	0	0		0	0	1
PTMA_HUMAN	P06454	PTMA	Prothymosin alpha	-0.00582516	0.273448	CAN2_HUMAN	P17655	CAPN2	Calpain-2 catalytic subunit	-0.0621812	0.0450272	-0.645434	0	0.649013	0	0	1	0	1	0	0	1	1	0	0	0	0	0	0	0	0	0	0	0	0	0	0	0	1		0	0	1
RS9_HUMAN	P46781	RPS9	40S ribosomal protein S9	-0.0116167	0.316409	HNRL2_HUMAN	Q1KMD3	HNRNPUL2	Heterogeneous nuclear ribonucleoprotein U-like protein 2	0.0575666	0.056524	-0.645441	1	0.649013	0	0	0	0	0	0	0	0	0	0	0	1	0	0	0	0	0	0	0	0	0	0	0	0	1		0	0	0
MDHM_HUMAN	P40926	MDH2	Malate dehydrogenase, mitochondrial	0.0574569	0.0217544	CHM1B_HUMAN	Q7LBR1	CHMP1B	Charged multivesicular body protein 1b	0.0676847	0.00679862	-0.645454	0	0.649013	0	0	0	0	0	0	0	0	0	0	0	0	0	0	0	0	0	0	0	0	0	0	0	0	0		0	0	0
RL12_HUMAN	P30050	RPL12	60S ribosomal protein L12	-0.00571306	0.327591	F120A_HUMAN	Q9NZB2	FAM120A	Constitutive coactivator of PPAR-gamma-like protein 1	0.0236734	0.141677	-0.645461	0	0.649013	0	0	0	0	0	0	0	0	0	0	0	0	0	0	0	0	0	0	0	0	0	0	0	0	0		0	0	0
VP26B_HUMAN	Q4G0F5	VPS26B	Vacuolar protein sorting-associated protein 26B	0.0153762	0.373249	SYVM_HUMAN	Q5ST30	VARS2	Valine--tRNA ligase, mitochondrial	0.0980574	0.0655477	-0.645469	0	0.649013	0	0	0	0	0	0	0	0	0	0	0	0	0	0	0	0	0	0	0	0	0	0	0	0	0		0	0	0
RL3_HUMAN	P39023	RPL3	60S ribosomal protein L3	-0.00479872	0.0998206	RL30_HUMAN	P62888	RPL30	60S ribosomal protein L30	0.00117064	0.190814	-0.645482	0	0.649378	1	1	1	1	1	1	0	1	0	0	1	1	0	0	0	0	0	1	1	1	1	0	1	0	1		1	1	1
ARY1_HUMAN	P18440	NAT1	Arylamine N-acetyltransferase 1	-0.103285	0.106859	NTM1A_HUMAN	Q9BV86	NTMT1	N-terminal Xaa-Pro-Lys N-methyltransferase 1	0.0232882	0.148575	-0.6455	0	0.648705	0	0	0	0	0	0	0	0	0	0	0	0	0	0	0	0	0	0	0	0	0	0	0	0	0		0	0	0
RL4_HUMAN	P36578	RPL4	60S ribosomal protein L4	0.0125798	0.381434	RL34_HUMAN	P49207	RPL34	60S ribosomal protein L34	0.0262566	0.339603	-0.645528	1	0.649068	1	1	1	1	1	1	0	1	0	0	0	1	0	0	0	0	0	1	0	0	0	0	1	0	1		1	1	1
RL11_HUMAN	P62913	RPL11	60S ribosomal protein L11	-0.0317843	0.0375611	REEP6_HUMAN	Q96HR9	REEP6	Receptor expression-enhancing protein 6	0.0727304	0.041763	-0.64557	0	0.647727	0	0	0	0	0	0	0	0	0	0	0	0	0	0	0	0	0	0	0	0	0	0	0	0	0		0	0	0
RL28_HUMAN	P46779	RPL28	60S ribosomal protein L28	0.0098911	0.27672	BAP31_HUMAN	P51572	BCAP31	B-cell receptor-associated protein 31	0.0869836	0.0132459	-0.645581	0	0.647727	0	0	0	0	0	0	0	0	0	0	0	0	0	0	0	0	0	0	0	0	0	0	0	0	0		0	0	0
UBCP1_HUMAN	Q8WVY7	UBLCP1	Ubiquitin-like domain-containing CTD phosphatase 1	-0.0679712	0.196803	GSKIP_HUMAN	Q9P0R6	GSKIP	GSK3B-interacting protein	-0.208207	0.0435306	-0.645582	0	0.647727	0	0	0	0	0	0	0	0	0	0	0	0	0	0	0	0	0	0	0	0	0	0	0	0	0		0	0	0
SNG2_HUMAN	O43760	SYNGR2	Synaptogyrin-2	0.0722026	0.0566901	RL31_HUMAN	P62899	RPL31	60S ribosomal protein L31	0.0152948	0.244372	-0.645658	0	0.647059	0	0	0	0	0	0	0	0	0	0	0	0	0	0	0	0	0	0	0	0	0	0	0	0	0		0	0	1
ADHX_HUMAN	P11766	ADH5	Alcohol dehydrogenase class-3	-0.0428286	0.068502	GSTM3_HUMAN	P21266	GSTM3	Glutathione S-transferase Mu 3	-0.0953	0.0217038	-0.645662	1	0.647059	0	1	0	0	0	0	0	0	0	0	0	0	0	0	0	0	0	0	0	0	0	0	0	0	1		1	1	1
RS18_HUMAN	P62269	RPS18	40S ribosomal protein S18	-0.0213177	0.242473	ROA0_HUMAN	Q13151	HNRNPA0	Heterogeneous nuclear ribonucleoprotein A0	0.0276144	0.374931	-0.645678	1	0.647059	0	0	0	0	0	0	0	0	0	0	0	1	0	0	0	1	0	0	0	0	0	0	0	0	1		0	0	0
PYC_HUMAN	P11498	PC	Pyruvate carboxylase, mitochondrial	0.0647075	0.0215612	ULA1_HUMAN	Q13564	NAE1	NEDD8-activating enzyme E1 regulatory subunit	-0.0795388	0.07148	-0.645684	1	0.647059	0	0	0	0	0	0	0	0	0	0	0	0	0	0	0	0	0	0	0	0	0	0	0	0	0		0	0	0
PYC_HUMAN	P11498	PC	Pyruvate carboxylase, mitochondrial	0.0647075	0.0215612	RIR2_HUMAN	P31350	RRM2	Ribonucleoside-diphosphate reductase subunit M2	-0.142971	0.00169621	-0.645694	0	0.647059	0	0	0	0	0	0	0	0	0	0	0	0	0	0	0	0	0	0	0	0	0	0	0	0	0		0	0	0
F16P1_HUMAN	P09467	FBP1	Fructose-1,6-bisphosphatase 1	-0.0417252	0.202669	SETD7_HUMAN	Q8WTS6	SETD7	Histone-lysine N-methyltransferase SETD7	-0.0249801	0.263914	-0.645698	1	0.647059	0	0	0	0	0	0	0	0	0	0	0	0	0	0	0	0	0	0	0	0	0	0	0	0	0		0	0	0
MESD_HUMAN	Q14696	MESD	LRP chaperone MESD	0.00613101	0.245616	RBM8A_HUMAN	Q9Y5S9	RBM8A	RNA-binding protein 8A	0.0149338	0.323035	-0.645703	0	0.647059	0	0	0	0	0	0	0	0	0	0	0	0	0	0	0	0	0	0	0	0	0	0	0	0	0		0	0	0
MVD1_HUMAN	P53602	MVD	Diphosphomevalonate decarboxylase	-0.0549549	0.100919	PSA_HUMAN	P55786	NPEPPS	Puromycin-sensitive aminopeptidase	-0.0572013	0.0275569	-0.645714	1	0.647059	0	0	0	0	0	0	0	0	0	0	0	1	0	0	0	0	0	0	0	0	0	0	0	0	1		0	0	0
PUS7_HUMAN	Q96PZ0	PUS7	Pseudouridylate synthase 7 homolog	-0.00520476	0.0456772	ACOT9_HUMAN	Q9Y305	ACOT9	Acyl-coenzyme A thioesterase 9, mitochondrial	-0.019074	0.349974	-0.645753	0	0.645726	0	0	0	0	0	0	0	0	0	0	0	0	0	0	0	0	0	0	0	0	0	0	0	0	0		0	0	0
PRDX6_HUMAN	P30041	PRDX6	Peroxiredoxin-6	-0.0477012	0.0391956	GLOD4_HUMAN	Q9HC38	GLOD4	Glyoxalase domain-containing protein 4	-0.0764998	0.0374494	-0.64577	1	0.645726	0	0	0	0	0	0	0	0	0	0	0	0	0	0	0	0	0	1	0	0	0	0	0	0	1		0	0	1
RL4_HUMAN	P36578	RPL4	60S ribosomal protein L4	0.0125798	0.381434	RL27_HUMAN	P61353	RPL27	60S ribosomal protein L27	0.0325022	0.140146	-0.645781	0	0.645427	1	1	1	1	1	1	0	1	0	0	0	1	1	1	1	0	0	1	0	1	0	0	1	1	1		1	1	1
FAAA_HUMAN	P16930	FAH	Fumarylacetoacetase	-0.0536631	0.153044	CAH8_HUMAN	P35219	CA8	Carbonic anhydrase-related protein	0.0489666	0.341381	-0.645798	0	0.645427	0	0	0	0	0	0	0	0	0	0	0	0	0	0	0	0	0	0	0	0	0	0	0	0	0		0	0	0
RT29_HUMAN	P51398	DAP3	28S ribosomal protein S29, mitochondrial	0.0368647	0.0196418	RT17_HUMAN	Q9Y2R5	MRPS17	28S ribosomal protein S17, mitochondrial	0.0479185	0.0196412	-0.645803	0	0.645791	1	1	0	1	1	1	0	1	0	0	0	0	0	0	0	0	0	1	1	1	0	0	0	0	1		1	1	0
RL3_HUMAN	P39023	RPL3	60S ribosomal protein L3	-0.00479872	0.0998206	RL14_HUMAN	P50914	RPL14	60S ribosomal protein L14	-0.0425932	0.306353	-0.645805	0	0.646154	1	1	1	1	1	1	0	1	0	0	1	1	0	0	0	0	0	1	0	1	0	1	1	1	1		1	1	1
RM37_HUMAN	Q9BZE1	MRPL37	39S ribosomal protein L37, mitochondrial	0.00106073	0.285504	RT18A_HUMAN	Q9NVS2	MRPS18A	39S ribosomal protein S18a, mitochondrial	0.00276702	0.311654	-0.645821	0	0.646516	1	1	0	1	1	1	0	1	0	0	0	1	0	0	0	0	0	1	0	1	0	0	0	0	1		1	1	1
UBA6_HUMAN	A0AVT1	UBA6	Ubiquitin-like modifier-activating enzyme 6	-0.0694623	0.0017078	ARC1A_HUMAN	Q92747	ARPC1A	Actin-related protein 2/3 complex subunit 1A	0.00546464	0.282519	-0.645822	1	0.646516	0	0	0	0	0	0	0	0	0	0	0	0	0	0	0	0	0	0	0	0	0	0	0	0	0		0	0	0
TPMT_HUMAN	P51580	TPMT	Thiopurine S-methyltransferase	-0.0870098	0.000770388	MESH1_HUMAN	Q8N4P3	HDDC3	Guanosine-3',5'-bis(diphosphate) 3'-pyrophosphohydrolase MESH1	-0.0333946	0.360004	-0.645827	0	0.645855	0	0	0	0	0	0	0	0	0	0	0	0	0	0	0	0	0	0	0	0	0	0	0	0	0		0	0	0
RL23A_HUMAN	P62750	RPL23A	60S ribosomal protein L23a	0.0187196	0.274519	RL24_HUMAN	P83731	RPL24	60S ribosomal protein L24	0.025243	0.350528	-0.645836	0	0.646217	1	1	1	1	1	1	0	1	0	0	0	0	1	1	1	1	0	1	0	0	0	0	1	1	1		1	1	1
GLYC_HUMAN	P34896	SHMT1	Serine hydroxymethyltransferase, cytosolic	-0.0454643	0.0274134	PYRG2_HUMAN	Q9NRF8	CTPS2	CTP synthase 2	-0.039238	0.14591	-0.645844	1	0.646217	0	0	0	0	0	0	0	0	0	0	0	0	0	0	0	0	0	0	0	0	0	0	0	0	0		0	0	0
CLUS_HUMAN	P10909	CLU	Clusterin	0.119372	0.014762	RS15_HUMAN	P62841	RPS15	40S ribosomal protein S15	-0.0125687	0.13302	-0.645847	0	0.646217	0	0	0	0	0	0	0	0	0	0	0	0	0	0	0	0	0	0	0	0	0	0	0	0	0		0	0	0
PDIA4_HUMAN	P13667	PDIA4	Protein disulfide-isomerase A4	0.0289781	0.128114	KIME_HUMAN	Q03426	MVK	Mevalonate kinase	-0.0903504	0.028625	-0.645857	0	0.646217	0	0	0	0	0	0	0	0	0	0	0	0	0	0	0	0	0	0	0	0	0	0	0	0	0		0	0	0
TCPA_HUMAN	P17987	TCP1	T-complex protein 1 subunit alpha	-0.000497075	0.323518	TCPH_HUMAN	Q99832	CCT7	T-complex protein 1 subunit eta	-0.0141533	0.25524	-0.645894	0	0.64526	1	1	1	1	1	1	0	1	0	0	1	1	1	1	1	1	0	1	1	1	1	0	1	1	1		1	1	1
RM21_HUMAN	Q7Z2W9	MRPL21	39S ribosomal protein L21, mitochondrial	0.0746575	0.0254209	RM44_HUMAN	Q9H9J2	MRPL44	39S ribosomal protein L44, mitochondrial	0.0441832	0.395404	-0.645904	0	0.644964	1	1	0	1	1	1	0	1	0	0	1	1	0	0	0	0	0	1	0	1	0	0	0	0	1		1	1	0
PSA3_HUMAN	P25788	PSMA3	Proteasome subunit alpha type-3	0.0319454	0.142778	PSB2_HUMAN	P49721	PSMB2	Proteasome subunit beta type-2	-0.0242682	0.236737	-0.645915	1	0.64467	1	1	1	1	1	1	0	1	0	0	1	1	1	1	1	0	0	1	1	1	1	0	1	1	1		1	1	1
RM24_HUMAN	Q96A35	MRPL24	39S ribosomal protein L24, mitochondrial	0.000294844	0.345414	RM37_HUMAN	Q9BZE1	MRPL37	39S ribosomal protein L37, mitochondrial	0.00106073	0.285504	-0.645931	0	0.64503	1	1	1	1	1	1	0	1	1	0	1	1	0	0	0	1	0	1	1	1	1	1	1	1	1		1	1	1
RL3_HUMAN	P39023	RPL3	60S ribosomal protein L3	-0.00479872	0.0998206	RL13A_HUMAN	P40429	RPL13A	60S ribosomal protein L13a	0.0295328	0.0751699	-0.645935	0	0.64539	1	1	1	1	1	1	0	1	0	0	0	1	0	0	0	1	1	1	1	1	0	0	1	0	1		1	1	1
G6PI_HUMAN	P06744	GPI	Glucose-6-phosphate isomerase	-0.0343994	0.1526	CYRIB_HUMAN	Q9NUQ9	CYRIB	CYFIP-related Rac1 interactor B	-0.0581241	0.0547428	-0.645938	0	0.64539	0	0	0	0	0	0	0	0	0	0	0	0	0	0	0	0	0	0	0	0	0	0	0	0	0		0	0	0
ERP29_HUMAN	P30040	ERP29	Endoplasmic reticulum resident protein 29	0.0704656	0.00267641	SUCA_HUMAN	P53597	SUCLG1	Succinate--CoA ligase [ADP/GDP-forming] subunit alpha, mitochondrial	0.0654133	0.086226	-0.645939	1	0.64539	0	0	0	0	0	0	0	0	0	0	0	1	0	0	0	0	0	0	0	0	0	0	0	0	1		0	0	0
ACSL1_HUMAN	P33121	ACSL1	Long-chain-fatty-acid--CoA ligase 1	-0.0878952	0.00266663	RL8_HUMAN	P62917	RPL8	60S ribosomal protein L8	-0.0189972	0.382812	-0.645956	0	0.64539	0	0	0	0	0	0	0	0	0	0	0	0	0	0	0	0	0	0	0	0	0	0	0	0	0		0	0	0
RL10_HUMAN	P27635	RPL10	60S ribosomal protein L10	0.0343245	0.11103	RL6_HUMAN	Q02878	RPL6	60S ribosomal protein L6	0.0268556	0.0544512	-0.645956	1	0.645749	1	1	1	1	1	1	0	1	0	0	1	0	0	0	0	1	0	1	0	0	0	0	1	1	1		1	1	1
SPB6_HUMAN	P35237	SERPINB6	Serpin B6	-0.0323543	0.286942	LZIC_HUMAN	Q8WZA0	LZIC	Protein LZIC	-0.000832265	0.158533	-0.645957	0	0.645749	0	0	0	0	0	0	0	0	0	0	0	0	0	0	0	0	0	0	0	0	0	0	0	0	0		0	0	0
KLK6_HUMAN	Q92876	KLK6	Kallikrein-6	NA	NA	KAD3_HUMAN	Q9UIJ7	AK3	GTP:AMP phosphotransferase AK3, mitochondrial	-0.0146931	0.182575	-0.645996	0	0.644444	0	0	0	0	0	0	0	0	0	0	0	0	0	0	0	0	0	0	0	0	0	0	0	0	0		0	0	0
LSM8_HUMAN	O95777	LSM8	U6 snRNA-associated Sm-like protein LSm8	-0.0324788	0.243685	LSM3_HUMAN	P62310	LSM3	U6 snRNA-associated Sm-like protein LSm3	0.083628	0.0366337	-0.646004	1	0.644803	1	1	1	1	1	1	0	1	0	1	1	1	0	0	0	0	0	1	1	1	0	0	1	0	1		1	1	1
NRDC_HUMAN	O43847	NRDC	Nardilysin	-0.0221176	0.19333	HMCS1_HUMAN	Q01581	HMGCS1	Hydroxymethylglutaryl-CoA synthase, cytoplasmic	-0.167003	0.0015421	-0.646021	1	0.644803	0	0	0	0	0	0	0	0	0	0	0	1	0	0	0	0	0	0	0	0	0	0	0	0	1		0	0	0
RL21_HUMAN	P46778	RPL21	60S ribosomal protein L21	0.0402242	0.156093	RL19_HUMAN	P84098	RPL19	60S ribosomal protein L19	-0.047235	0.0335928	-0.64603	0	0.645161	1	1	1	1	1	1	0	1	0	0	0	1	0	0	0	0	0	1	0	0	0	0	1	1	1		1	1	1
MAPK2_HUMAN	P49137	MAPKAPK2	MAP kinase-activated protein kinase 2	-0.0473129	0.309249	THOP1_HUMAN	P52888	THOP1	Thimet oligopeptidase	-0.0562861	0.0361466	-0.64603	0	0.645161	0	0	0	0	0	0	0	0	0	0	0	1	0	0	0	0	0	0	0	0	0	0	0	0	1		0	0	0
GMFB_HUMAN	P60983	GMFB	Glia maturation factor beta	-0.0434424	0.296302	IDI1_HUMAN	Q13907	IDI1	Isopentenyl-diphosphate Delta-isomerase 1	-0.0901961	0.00947257	-0.646031	1	0.645161	0	0	0	0	0	0	0	0	0	0	0	0	0	0	0	0	0	0	0	0	0	0	0	0	0		0	0	0
CLIC1_HUMAN	O00299	CLIC1	Chloride intracellular channel protein 1	-0.0708349	0.00504149	TPIS_HUMAN	P60174	TPI1	Triosephosphate isomerase	-0.0409714	0.0682094	-0.646046	1	0.645161	0	0	1	0	1	0	0	1	1	0	0	0	0	0	0	0	0	0	0	0	0	0	0	0	1		0	0	1
MEAK7_HUMAN	Q6P9B6	MEAK7	MTOR-associated protein MEAK7	0.031581	0.303229	CHM2B_HUMAN	Q9UQN3	CHMP2B	Charged multivesicular body protein 2b	-0.0285334	0.0620335	-0.646049	0	0.644512	0	0	0	0	0	0	0	0	0	0	0	0	0	0	0	0	0	0	0	0	0	0	0	0	0		0	0	0
RS5_HUMAN	P46782	RPS5	40S ribosomal protein S5	0.0622909	0.0669589	RS8_HUMAN	P62241	RPS8	40S ribosomal protein S8	0.00455704	0.180359	-0.646064	1	0.644221	1	1	1	1	1	1	0	1	0	0	0	1	0	0	0	0	0	1	0	1	0	0	1	1	1		1	1	1
CLUS_HUMAN	P10909	CLU	Clusterin	0.119372	0.014762	RS13_HUMAN	P62277	RPS13	40S ribosomal protein S13	-0.0508795	0.201026	-0.646086	0	0.643574	0	0	0	0	0	0	0	0	0	0	0	0	0	0	0	0	0	0	0	0	0	0	0	0	0		0	0	0
[truncated: 2,884 more rows]

## Sheet: S4B_cofrac_int_uninhibited_NFkB
Supplementary Table S4B. List of protein-protein interactions detected by SEC-PCP-SILAC and SEC-label-free experiments in MCF-7 cells with uninhibited NF-κB pathway. Legend: Unique interaction - interaction is present in NF-κB uninhibited interaction network only. Inhibited=cells transfected with full pCMV4-FLAG-ΔN IκBα plasmid, control=cells transfected with empty pCMV4 plasmid.
[truncated: 4,609 more rows]
