# Supplementary material for: Global Interactome Mapping Reveals Pro-tumorigenic Interactions of NF-κB in Breast Cancer
Source: Mol Cell Proteomics. 2024 Feb 28;23(4):100744. doi: 10.1016/j.mcpro.2024.100744 (PMC10988130; doi:10.1016/j.mcpro.2024.100744)
Supplement: Supplemental File 5 [file mmc5.xlsx]

## Sheet: S5A_Functional_Enrichment
Supplementary Table S5A. List of significantly enriched GO pathways for proteins participating in unique interactions from SEC-PCP-SILAC experiment.
GO term ID	GO term name	Upregulated condition	Expected difference	Actual difference	N extra	pvalue	qvalue	Interactions uninhibited	Interactions inhibited
GO:0006414	translational elongation	inhibited	46.61	304	257.39	0	0	P24534-P26641;P24534-P29692;P26641-P29692;P68104-Q05639	P24534-P26641;P24534-P29692;P26641-P29692;P49406-P51398;P49406-P82675;P51398-P82675;P09001-P82914;P51398-P82914;P82675-P82914;P09001-P82930;P51398-P82930;P82914-P82930;P49406-P82933;P51398-P82933;P82675-P82933;P82930-P82933;P82914-Q13405;P49406-Q14197;P82933-Q14197;P49406-Q7Z2W9;P51398-Q7Z2W9;P82675-Q7Z2W9;P82914-Q7Z2W9;P82930-Q7Z2W9;P82933-Q7Z2W9;Q13405-Q7Z2W9;P49406-Q8IXM3;Q13405-Q8IXM3;Q7Z2W9-…
GO:0006415	translational termination	inhibited	40.76	305	264.24	0	0	P15170-P62495	P49406-P51398;P15170-P62495;P49406-P82675;P51398-P82675;P09001-P82914;P51398-P82914;P82675-P82914;P09001-P82930;P51398-P82930;P82914-P82930;P49406-P82933;P51398-P82933;P82675-P82933;P82930-P82933;P82914-Q13405;P49406-Q14197;P82933-Q14197;P49406-Q7Z2W9;P51398-Q7Z2W9;P82675-Q7Z2W9;P82914-Q7Z2W9;P82930-Q7Z2W9;P82933-Q7Z2W9;Q13405-Q7Z2W9;P49406-Q8IXM3;Q13405-Q8IXM3;Q7Z2W9-Q8IXM3;P82921-Q8N5N7;P49406-…
GO:0032543	mitochondrial translation	inhibited	42.47	305	262.53	0	0		P49406-P51398;P49406-P82675;P51398-P82675;P09001-P82914;P51398-P82914;P82675-P82914;P09001-P82930;P51398-P82930;P82914-P82930;P49406-P82933;P51398-P82933;P82675-P82933;P82930-P82933;P82914-Q13405;P49406-Q14197;P82933-Q14197;P49406-Q7Z2W9;P51398-Q7Z2W9;P82675-Q7Z2W9;P82914-Q7Z2W9;P82930-Q7Z2W9;P82933-Q7Z2W9;Q13405-Q7Z2W9;P49406-Q8IXM3;Q13405-Q8IXM3;Q7Z2W9-Q8IXM3;P82921-Q8N5N7;P49406-Q8N983;P82933-…
GO:0070125	mitochondrial translational elongation	inhibited	41.26	305	263.74	0	0		P49406-P51398;P49406-P82675;P51398-P82675;P09001-P82914;P51398-P82914;P82675-P82914;P09001-P82930;P51398-P82930;P82914-P82930;P49406-P82933;P51398-P82933;P82675-P82933;P82930-P82933;P82914-Q13405;P49406-Q14197;P82933-Q14197;P49406-Q7Z2W9;P51398-Q7Z2W9;P82675-Q7Z2W9;P82914-Q7Z2W9;P82930-Q7Z2W9;P82933-Q7Z2W9;Q13405-Q7Z2W9;P49406-Q8IXM3;Q13405-Q8IXM3;Q7Z2W9-Q8IXM3;P82921-Q8N5N7;P49406-Q8N983;P82933-…
GO:0070126	mitochondrial translational termination	inhibited	39.66	305	265.34	0	0		P49406-P51398;P49406-P82675;P51398-P82675;P09001-P82914;P51398-P82914;P82675-P82914;P09001-P82930;P51398-P82930;P82914-P82930;P49406-P82933;P51398-P82933;P82675-P82933;P82930-P82933;P82914-Q13405;P49406-Q14197;P82933-Q14197;P49406-Q7Z2W9;P51398-Q7Z2W9;P82675-Q7Z2W9;P82914-Q7Z2W9;P82930-Q7Z2W9;P82933-Q7Z2W9;Q13405-Q7Z2W9;P49406-Q8IXM3;Q13405-Q8IXM3;Q7Z2W9-Q8IXM3;P82921-Q8N5N7;P49406-Q8N983;P82933-…
GO:0005761	mitochondrial ribosome	inhibited	29.77	228	198.23	9.60403e-290	1.819e-286		P49406-P51398;P49406-P82675;P51398-P82675;P09001-P82914;P51398-P82914;P82675-P82914;P09001-P82930;P51398-P82930;P82914-P82930;P49406-P82933;P51398-P82933;P82675-P82933;P82930-P82933;P82914-Q13405;P49406-Q14197;P82933-Q14197;P49406-Q7Z2W9;P51398-Q7Z2W9;P82675-Q7Z2W9;P82914-Q7Z2W9;P82930-Q7Z2W9;P82933-Q7Z2W9;Q13405-Q7Z2W9;P49406-Q8IXM3;Q13405-Q8IXM3;Q7Z2W9-Q8IXM3;P82921-Q8N5N7;P49406-Q8N983;P82933-…
GO:0005743	mitochondrial inner membrane	inhibited	47.07	291	243.93	1.14751e-275	2.17224e-272	P40939-P55084;P23396-P82650;P23396-P82909	P13073-P20674;P49406-P51398;P40939-P55084;P49406-P82675;P51398-P82675;P09001-P82914;P51398-P82914;P82675-P82914;P09001-P82930;P51398-P82930;P82914-P82930;P23396-P82933;P49406-P82933;P51398-P82933;P82675-P82933;P82930-P82933;P82914-Q13405;P49406-Q14197;P82933-Q14197;P49406-Q7Z2W9;P51398-Q7Z2W9;P82675-Q7Z2W9;P82914-Q7Z2W9;P82930-Q7Z2W9;P82933-Q7Z2W9;Q13405-Q7Z2W9;P49406-Q8IXM3;Q13405-Q8IXM3;Q7Z2W9-…
GO:0031966	mitochondrial membrane	inhibited	52.87	296	243.13	6.52242e-232	1.23404e-228	P40939-P55084;P23396-P82650;P23396-P82909	P13073-P20674;P24539-P49748;P33121-P49748;P49406-P51398;P40939-P55084;P49406-P82675;P51398-P82675;P09001-P82914;P51398-P82914;P82675-P82914;P09001-P82930;P51398-P82930;P82914-P82930;P23396-P82933;P49406-P82933;P51398-P82933;P82675-P82933;P82930-P82933;P33121-Q00325;P49748-Q00325;P82914-Q13405;P49406-Q14197;P82933-Q14197;P49406-Q7Z2W9;P51398-Q7Z2W9;P82675-Q7Z2W9;P82914-Q7Z2W9;P82930-Q7Z2W9;P82933-…
GO:0005762	mitochondrial large ribosomal subunit	inhibited	11.4	95	83.6	7.88017e-128	1.49014e-124		P49406-Q14197;P49406-Q7Z2W9;Q13405-Q7Z2W9;P49406-Q8IXM3;Q13405-Q8IXM3;Q7Z2W9-Q8IXM3;P49406-Q8N983;Q14197-Q8N983;P49406-Q96A35;Q13405-Q96A35;Q14197-Q96A35;Q7Z2W9-Q96A35;Q8IXM3-Q96A35;Q8N983-Q96A35;P49406-Q9BQC6;Q7Z2W9-Q9BQC6;Q8IXM3-Q9BQC6;Q8N983-Q9BQC6;Q96A35-Q9BQC6;P49406-Q9BRJ2;Q13405-Q9BRJ2;Q7Z2W9-Q9BRJ2;Q96A35-Q9BRJ2;P49406-Q9BYD1;Q13405-Q9BYD1;Q7Z2W9-Q9BYD1;Q8IXM3-Q9BYD1;Q8N983-Q9BYD1;Q96A35-…
GO:0000408	EKC/KEOPS complex	uninhibited	0.02	3	2.98	1.49107e-99	2.81813e-96	Q96S44-Q9NPF4;Q96S44-Q9Y3C4;Q9NPF4-Q9Y3C4
GO:0022625	cytosolic large ribosomal subunit	inhibited	55.7	208	152.3	4.59822e-91	8.68605e-88	P05386-P05387;P05388-P18124;P05388-P18621;P18124-P18621;P05388-P26373;P18124-P26373;P18621-P26373;P05388-P27635;P18124-P27635;P18621-P27635;P26373-P27635;P05388-P36578;P18124-P36578;P18621-P36578;P26373-P36578;P27635-P36578;P05388-P40429;P18124-P40429;P18621-P40429;P26373-P40429;P27635-P40429;P36578-P40429;P05388-P46776;P18124-P46776;P18621-P46776;P26373-P46776;P27635-P46776;P36578-P46776;P40429-…	P05386-P05387;P05388-P18077;P05388-P18124;P18077-P18124;P18077-P18621;P05388-P26373;P18077-P26373;P18124-P26373;P18621-P26373;P05388-P27635;P18077-P27635;P18621-P27635;P26373-P27635;P05388-P30050;P18077-P30050;P18621-P30050;P26373-P30050;P27635-P30050;P05388-P32969;P18077-P32969;P18124-P32969;P18621-P32969;P26373-P32969;P27635-P32969;P30050-P32969;P05388-P36578;P18077-P36578;P18124-P36578;P18621-…
GO:0035615	clathrin adaptor activity	inhibited	0.01	2	1.99	4.06929e-88	7.68281e-85		O43747-Q9Y6Q5;Q9BXS5-Q9Y6Q5
GO:0140312	cargo adaptor activity	inhibited	0.01	2	1.99	4.06929e-88	7.68281e-85		O43747-Q9Y6Q5;Q9BXS5-Q9Y6Q5
GO:0005763	mitochondrial small ribosomal subunit	inhibited	4.75	42	37.25	2.40346e-84	4.53292e-81		P51398-P82675;P51398-P82914;P82675-P82914;P51398-P82930;P82914-P82930;P51398-P82933;P82675-P82933;P82930-P82933;P51398-Q9NVS2;P82675-Q9NVS2;P82914-Q9NVS2;P82930-Q9NVS2;P82933-Q9NVS2;P51398-Q9Y2Q9;P82675-Q9Y2Q9;P82914-Q9Y2Q9;P82930-Q9Y2Q9;P82933-Q9Y2Q9;Q9NVS2-Q9Y2Q9;P51398-Q9Y2R5;P82675-Q9Y2R5;P82914-Q9Y2R5;P82930-Q9Y2R5;P82933-Q9Y2R5;Q9NVS2-Q9Y2R5;Q9Y2Q9-Q9Y2R5;P51398-Q9Y2R9;P82914-Q9Y2R9;P82930-…
GO:0005840	ribosome	inhibited	324.89	638	313.11	2.95816e-80	5.57613e-77	P05386-P05387;P08708-P08865;P08708-P15880;P08865-P15880;P05388-P18124;P05388-P18621;P18124-P18621;P08708-P23396;P08865-P23396;P15880-P23396;P08708-P25398;P08865-P25398;P15880-P25398;P23396-P25398;P05388-P26373;P18124-P26373;P18621-P26373;P05388-P27635;P18124-P27635;P18621-P27635;P26373-P27635;P05388-P36578;P18124-P36578;P18621-P36578;P26373-P36578;P27635-P36578;P05388-P40429;P18124-P40429;P18621-…	P05386-P05387;P08708-P08865;P08708-P15880;P05388-P18077;P05388-P18124;P18077-P18124;P18077-P18621;P08708-P23396;P15880-P23396;P05388-P26373;P18077-P26373;P18124-P26373;P18621-P26373;P05388-P27635;P18077-P27635;P18621-P27635;P26373-P27635;P05388-P30050;P18077-P30050;P18621-P30050;P26373-P30050;P27635-P30050;P05388-P32969;P18077-P32969;P18124-P32969;P18621-P32969;P26373-P32969;P27635-P32969;P30050-…
GO:0006412	translation	inhibited	465	845	380	1.98758e-71	3.74459e-68	O43324-O60506;P05386-P05387;O43324-P07814;O43324-P08708;O43324-P08865;P08708-P08865;P04406-P14618;O43324-P15880;P08708-P15880;P08865-P15880;P05388-P18124;P05388-P18621;P18124-P18621;O43324-P23396;O60506-P23396;P08708-P23396;P08865-P23396;P15880-P23396;O43324-P25398;O60506-P25398;P08708-P25398;P08865-P25398;P15880-P25398;P23396-P25398;P05388-P26373;P18124-P26373;P18621-P26373;P24534-P26640;P24534-…	P05386-P05387;O43324-P07814;O60506-P07814;O43324-P08708;P08708-P08865;P08708-P14866;P08708-P15880;P14866-P15880;P05388-P18077;P05388-P18124;P18077-P18124;P18077-P18621;O60506-P23396;P07814-P23396;P08708-P23396;P15880-P23396;P05388-P26373;P14866-P26373;P18077-P26373;P18124-P26373;P18621-P26373;P24534-P26640;P24534-P26641;P26640-P26641;P05388-P27635;P18077-P27635;P18621-P27635;P26373-P27635;P24534-…
GO:0015934	large ribosomal subunit	inhibited	125.53	304	178.47	2.38982e-71	4.50004e-68	P05386-P05387;P05388-P18124;P05388-P18621;P18124-P18621;P05388-P26373;P18124-P26373;P18621-P26373;P05388-P27635;P18124-P27635;P18621-P27635;P26373-P27635;P05388-P36578;P18124-P36578;P18621-P36578;P26373-P36578;P27635-P36578;P05388-P40429;P18124-P40429;P18621-P40429;P26373-P40429;P27635-P40429;P36578-P40429;P05388-P46776;P18124-P46776;P18621-P46776;P26373-P46776;P27635-P46776;P36578-P46776;P40429-…	P05386-P05387;P05388-P18077;P05388-P18124;P18077-P18124;P18077-P18621;P05388-P26373;P18077-P26373;P18124-P26373;P18621-P26373;P05388-P27635;P18077-P27635;P18621-P27635;P26373-P27635;P05388-P30050;P18077-P30050;P18621-P30050;P26373-P30050;P27635-P30050;P05388-P32969;P18077-P32969;P18124-P32969;P18621-P32969;P26373-P32969;P27635-P32969;P30050-P32969;P05388-P36578;P18077-P36578;P18124-P36578;P18621-…
GO:0006518	peptide metabolic process	inhibited	477.67	849	371.33	2.39385e-65	4.50523e-62	O43324-O60506;O43708-O75223;O43583-P00390;P05386-P05387;O43324-P07814;O43324-P08708;O43324-P08865;P08708-P08865;P00390-P13639;P11413-P13639;P04406-P14618;O43324-P15880;P08708-P15880;P08865-P15880;P05388-P18124;P05388-P18621;P18124-P18621;P09960-P21266;O43324-P23396;O60506-P23396;P08708-P23396;P08865-P23396;P15880-P23396;O43324-P25398;O60506-P25398;P08708-P25398;P08865-P25398;P15880-P25398;P23396-…	O75223-P00441;P05386-P05387;P00390-P06730;O43324-P07814;O60506-P07814;O43324-P08708;P08708-P08865;P08708-P10909;P00390-P13639;P08708-P14866;P08708-P15880;P14866-P15880;P05388-P18077;P05388-P18124;P18077-P18124;P18077-P18621;P09960-P21266;O60506-P23396;P07814-P23396;P08708-P23396;P15880-P23396;P05388-P26373;P14866-P26373;P18077-P26373;P18124-P26373;P18621-P26373;P24534-P26640;P24534-P26641;P26640-…
GO:0005838	proteasome regulatory particle	uninhibited	2.92	37	34.08	1.90814e-55	3.58921e-52	O00231-O00232;O00231-O00487;O00232-O00487;O00231-O43242;O00232-O43242;O00487-O43242;O00231-P35998;O00232-P35998;O00487-P35998;O43242-P35998;O00231-P43686;O00232-P43686;O00487-P43686;O43242-P43686;P35998-P43686;O00231-P48556;O00232-P48556;O00487-P48556;O43242-P48556;P35998-P48556;P43686-P48556;O00231-P62191;O00232-P62191;O00487-P62191;O43242-P62191;P35998-P62191;P43686-P62191;P48556-P62191;O00231-…	O00231-O00232;O00231-O00487;O00232-O00487;O00231-O43242;O00232-O43242;O00487-O43242;O00231-P43686;O00232-P43686;O00487-P43686;O43242-P43686;O00231-P48556;O00232-P48556;O00487-P48556;O43242-P48556;P43686-P48556;P35998-P62191;P43686-P62191;O00231-P62195;O00232-P62195;O00487-P62195;O43242-P62195;P43686-P62195;P48556-P62195;P62191-P62195;P55036-P62333;O00232-Q13200;O43242-Q13200;P35998-Q13200;P43686-…
GO:0022624	proteasome accessory complex	uninhibited	2.92	37	34.08	1.90814e-55	3.58921e-52	O00231-O00232;O00231-O00487;O00232-O00487;O00231-O43242;O00232-O43242;O00487-O43242;O00231-P35998;O00232-P35998;O00487-P35998;O43242-P35998;O00231-P43686;O00232-P43686;O00487-P43686;O43242-P43686;P35998-P43686;O00231-P48556;O00232-P48556;O00487-P48556;O43242-P48556;P35998-P48556;P43686-P48556;O00231-P62191;O00232-P62191;O00487-P62191;O43242-P62191;P35998-P62191;P43686-P62191;P48556-P62191;O00231-…	O00231-O00232;O00231-O00487;O00232-O00487;O00231-O43242;O00232-O43242;O00487-O43242;O00231-P43686;O00232-P43686;O00487-P43686;O43242-P43686;O00231-P48556;O00232-P48556;O00487-P48556;O43242-P48556;P43686-P48556;P35998-P62191;P43686-P62191;O00231-P62195;O00232-P62195;O00487-P62195;O43242-P62195;P43686-P62195;P48556-P62195;P62191-P62195;P55036-P62333;O00232-Q13200;O43242-Q13200;P35998-Q13200;P43686-…
GO:1990904	ribonucleoprotein complex	inhibited	435.37	760	324.63	7.00141e-55	1.31556e-51	P05386-P05387;P05388-P07910;O43390-P08708;O43390-P08865;P08708-P08865;P08865-P09651;P0DMV9-P11142;O43390-P15880;P08708-P15880;P08865-P15880;P05388-P18124;P07910-P18124;P05388-P18621;P18124-P18621;O43390-P22626;P08708-P22626;P08865-P22626;P09651-P22626;P15880-P22626;O43390-P23396;O60506-P23396;P08708-P23396;P08865-P23396;P15880-P23396;P22626-P23396;O43390-P25398;O60506-P25398;P08708-P25398;P08865-…	O43390-O75533;P05386-P05387;O60506-P07814;P05388-P07910;O43390-P08708;O75533-P08708;O43390-P08865;O75533-P08865;P08708-P08865;P08865-P09651;P0DMV9-P11142;O43390-P14866;O75533-P14866;P07910-P14866;P08708-P14866;O43390-P15880;O75533-P15880;P08708-P15880;P14866-P15880;P05388-P18077;P05388-P18124;P18077-P18124;P17844-P18621;P18077-P18621;O43390-P22626;P07910-P22626;P08865-P22626;P09651-P22626;P14866-…
GO:0003735	structural constituent of ribosome	inhibited	187.45	383	195.55	1.53639e-52	2.88534e-49	P05386-P05387;P08865-P15880;P05388-P18124;P05388-P18621;P18124-P18621;P08865-P23396;P15880-P23396;P08865-P25398;P15880-P25398;P23396-P25398;P05388-P26373;P18124-P26373;P18621-P26373;P05388-P27635;P18124-P27635;P18621-P27635;P26373-P27635;P05388-P36578;P18124-P36578;P18621-P36578;P26373-P36578;P27635-P36578;P05388-P40429;P18124-P40429;P18621-P40429;P26373-P40429;P27635-P40429;P36578-P40429;P05388-…	P05386-P05387;P05388-P18077;P05388-P18124;P18077-P18124;P18077-P18621;P15880-P23396;P05388-P26373;P18077-P26373;P18124-P26373;P18621-P26373;P05388-P27635;P18077-P27635;P18621-P27635;P26373-P27635;P05388-P30050;P18077-P30050;P18621-P30050;P26373-P30050;P27635-P30050;P05388-P32969;P18077-P32969;P18124-P32969;P18621-P32969;P26373-P32969;P27635-P32969;P30050-P32969;P05388-P36578;P18077-P36578;P18124-…
GO:0031090	organelle membrane	inhibited	138.12	328	189.88	2.57795e-41	4.83881e-38	O00194-O43760;O00754-P04062;O14908-P04083;P09496-P09497;O43504-P13473;P14625-P16070;P08962-P21926;P04040-P22314;O43760-P27105;O00194-P27824;O43760-P27824;O95716-P30049;P13798-P34897;O95292-P35237;P30049-P48444;O00754-P53634;P04062-P53634;P21283-P53634;P22314-P54886;P40939-P55084;P29401-P60953;O43504-P61586;P29401-P61586;P60953-P61586;P30049-P61923;P35237-P61970;O00194-P62854;O43760-P62854;O43681-…	O00560-O14828;O00560-O43760;O14828-O43760;O15127-O43760;O14908-P04083;O95782-P05023;O00560-P08962;P09496-P09497;P11021-P11142;O00560-P13987;P06493-P20674;P13073-P20674;O43865-P21283;P05023-P27105;O00194-P33121;O60749-P34897;O75348-P36543;P36543-P40818;P24539-P49585;P33121-P49585;O00194-P49748;P24539-P49748;P33121-P49748;P49585-P49748;P49406-P51398;O00560-P51572;O14828-P51572;O43760-P51572;P27105-…
GO:0005198	structural molecule activity	inhibited	202.67	389	186.33	8.08993e-41	1.51767e-37	O15143-O15144;O15143-O15145;O15144-O15145;O15143-O15511;P05386-P05387;P08865-P15880;P05388-P18124;P05388-P18621;P18124-P18621;P08865-P23396;P15880-P23396;P08865-P25398;P15880-P25398;P23396-P25398;P05388-P26373;P18124-P26373;P18621-P26373;P05388-P27635;P18124-P27635;P18621-P27635;P26373-P27635;P05388-P36578;P18124-P36578;P18621-P36578;P26373-P36578;P27635-P36578;P05388-P40429;P18124-P40429;P18621-…	O15144-O15145;P05386-P05387;P05388-P18077;P05388-P18124;P18077-P18124;O15230-P18621;P18077-P18621;P15880-P23396;P05388-P26373;P18077-P26373;P18124-P26373;P18621-P26373;P05388-P27635;P18077-P27635;P18621-P27635;P26373-P27635;P05388-P30050;P18077-P30050;P18621-P30050;P26373-P30050;P27635-P30050;P05388-P32969;P18077-P32969;P18124-P32969;P18621-P32969;P26373-P32969;P27635-P32969;P30050-P32969;P05388-…
GO:0042026	protein refolding	inhibited	0.01	3	2.99	1.81953e-40	3.41162e-37	P0DMV9-P11142;P0DMV9-P17066;P11021-P17066;P11142-P17066;P0DMV9-P38646;P11142-P38646	P0DMV9-P11142;P11021-P11142;P0DMV9-P17066;P11021-P17066;P11142-P17066;P0DMV9-P38646;P11021-P38646;P11142-P38646;P17066-P38646
GO:0050690	regulation of defense response to virus by virus	inhibited	0.01	4	4.01	2.10607e-40	3.94677e-37		O43747-P61966;O43747-Q9UI12;O43747-Q9Y6Q5;Q9BXS5-Q9Y6Q5
GO:0000338	protein deneddylation	inhibited	0.04	6	5.96	6.77921e-37	1.26975e-33	P61201-Q13098;P61201-Q7L5N1;Q13098-Q7L5N1	P61201-Q7L5N1;Q13098-Q7L5N1;Q7L5N1-Q92905;P61201-Q99627;Q7L5N1-Q99627;Q13098-Q9BT78;Q7L5N1-Q9BT78;Q92905-Q9BT78;Q99627-Q9BT78
GO:0005665	RNA polymerase II, core complex	inhibited	0.03	2	1.97	1.47329e-30	2.758e-27		P19388-P30876;P24928-P30876
GO:0006370	7-methylguanosine mRNA capping	inhibited	0.03	2	1.97	1.47329e-30	2.758e-27		P19388-P30876;P24928-P30876
GO:0035019	somatic stem cell population maintenance	inhibited	0.03	2	1.97	1.47329e-30	2.758e-27		P19388-P30876;P24928-P30876
GO:0050434	positive regulation of viral transcription	inhibited	0.03	2	1.97	1.47329e-30	2.758e-27		P19388-P30876;P24928-P30876
GO:0000727	double-strand break repair via break-induced replication	inhibited	0.02	4	3.98	2.33038e-30	4.35316e-27	P33991-P33993;P33992-P33993;P33991-P49736;P33993-P49736;P49736-Q14566	P25205-P33992;P25205-P33993;P33991-P33993;P33992-P33993;P33991-P49736;P33993-P49736;P33991-Q14566;P33993-Q14566;P49736-Q14566
GO:0003688	DNA replication origin binding	inhibited	0.02	4	3.98	2.33038e-30	4.35316e-27	P33991-P33993;P33992-P33993;P33991-P49736;P33993-P49736;P49736-Q14566	P25205-P33992;P25205-P33993;P33991-P33993;P33992-P33993;P33991-P49736;P33993-P49736;P33991-Q14566;P33993-Q14566;P49736-Q14566
GO:0006267	pre-replicative complex assembly involved in nuclear cell cycle DNA replication	inhibited	0.02	4	3.98	2.33038e-30	4.35316e-27	P33991-P33993;P33992-P33993;P33991-P49736;P33993-P49736;P49736-Q14566	P25205-P33992;P25205-P33993;P33991-P33993;P33992-P33993;P33991-P49736;P33993-P49736;P33991-Q14566;P33993-Q14566;P49736-Q14566
GO:0042555	MCM complex	inhibited	0.02	4	3.98	2.33038e-30	4.35316e-27	P33991-P33993;P33992-P33993;P33991-P49736;P33993-P49736;P49736-Q14566	P25205-P33992;P25205-P33993;P33991-P33993;P33992-P33993;P33991-P49736;P33993-P49736;P33991-Q14566;P33993-Q14566;P49736-Q14566
GO:0071162	CMG complex	inhibited	0.02	4	3.98	2.33038e-30	4.35316e-27	P33991-P33993;P33992-P33993;P33991-P49736;P33993-P49736;P49736-Q14566	P25205-P33992;P25205-P33993;P33991-P33993;P33992-P33993;P33991-P49736;P33993-P49736;P33991-Q14566;P33993-Q14566;P49736-Q14566
GO:0044183	protein folding chaperone	inhibited	0.03	3	2.97	2.54209e-29	4.73591e-26	P0DMV9-P11142;P0DMV9-P17066;P11021-P17066;P11142-P17066;P0DMV9-P38646;P11142-P38646	P0DMV9-P11142;P11021-P11142;P0DMV9-P17066;P11021-P17066;P11142-P17066;P0DMV9-P38646;P11021-P38646;P11142-P38646;P17066-P38646
GO:0005126	cytokine receptor binding	inhibited	0.01	1	1.01	5.52422e-24	1.02861e-20		P30046-P55957
GO:0005688	U6 snRNP	inhibited	0.01	1	1.01	5.52422e-24	1.02861e-20	O95777-P62310	O95777-P62310;O95777-Q9Y333
GO:0005796	Golgi lumen	uninhibited	0.01	1	1.01	5.52422e-24	1.02861e-20	P98088-Q9HC84
GO:0030140	trans-Golgi network transport vesicle	inhibited	0.01	1	1.01	5.52422e-24	1.02861e-20		O43747-P61966
GO:0030214	hyaluronan catabolic process	inhibited	0.01	1	1.01	5.52422e-24	1.02861e-20		P06865-P07686
GO:0030422	production of siRNA involved in RNA interference	uninhibited	0.01	1	1.01	5.52422e-24	1.02861e-20	Q15631-Q99598
GO:0120115	Lsm2-8 complex	inhibited	0.01	1	1.01	5.52422e-24	1.02861e-20	O95777-P62310	O95777-P62310;O95777-Q9Y333
GO:0048306	calcium-dependent protein binding	uninhibited	0.15	4	3.85	1.97494e-23	3.66352e-20	P06702-P31949;P06703-P31949;P06703-Q96FQ6;P31949-Q9HCY8
GO:0016591	RNA polymerase II, holoenzyme	inhibited	0.04	2	1.96	2.47297e-23	4.58488e-20		P19388-P30876;P24928-P30876
GO:0030127	COPII vesicle coat	inhibited	0.04	2	1.96	2.47297e-23	4.58488e-20		P53992-Q15437;Q15436-Q15437
GO:0042795	snRNA transcription by RNA polymerase II	inhibited	0.04	2	1.96	2.47297e-23	4.58488e-20		P19388-P30876;P24928-P30876
GO:0002188	translation reinitiation	uninhibited	0.01	1	0.99	4.16275e-23	7.70525e-20	O43583-Q9ULC4
GO:0004332	fructose-bisphosphate aldolase activity	uninhibited	0.01	1	0.99	4.16275e-23	7.70525e-20	P04075-P09972
GO:0004656	procollagen-proline 4-dioxygenase activity	inhibited	0.01	1	0.99	4.16275e-23	7.70525e-20		O15460-P13674
GO:0007084	mitotic nuclear envelope reassembly	uninhibited	0.01	1	0.99	4.16275e-23	7.70525e-20	P30153-P63151
GO:0016323	basolateral plasma membrane	inhibited	0.01	1	0.99	4.16275e-23	7.70525e-20		P60033-Q01650
GO:0018401	peptidyl-proline hydroxylation to 4-hydroxy-L-proline	inhibited	0.01	1	0.99	4.16275e-23	7.70525e-20		O15460-P13674
GO:0030665	clathrin-coated vesicle membrane	inhibited	0.01	1	0.99	4.16275e-23	7.70525e-20	P09496-P09497	P09496-P09497;O43747-P61966
GO:0031297	replication fork processing	uninhibited	0.01	1	0.99	4.16275e-23	7.70525e-20	P12004-Q9H1E3
GO:0031468	nuclear envelope reassembly	uninhibited	0.01	1	0.99	4.16275e-23	7.70525e-20	P30153-P63151
GO:0032790	ribosome disassembly	uninhibited	0.01	1	0.99	4.16275e-23	7.70525e-20	O43583-Q9ULC4
GO:0033539	fatty acid beta-oxidation using acyl-CoA dehydrogenase	inhibited	0.01	1	0.99	4.16275e-23	7.70525e-20		P13804-P38117
GO:0033572	transferrin transport	inhibited	0.01	1	0.99	4.16275e-23	7.70525e-20		O75348-P36543
GO:0034333	adherens junction assembly	uninhibited	0.01	1	0.99	4.16275e-23	7.70525e-20	P18206-Q13177
GO:0035257	nuclear hormone receptor binding	inhibited	0.01	1	0.99	4.16275e-23	7.70525e-20		P14923-P35222
GO:0043194	axon initial segment	inhibited	0.01	1	0.99	4.16275e-23	7.70525e-20		Q12955-Q92823
GO:0045505	dynein intermediate chain binding	uninhibited	0.01	1	0.99	4.16275e-23	7.70525e-20	P63167-Q96FJ2
GO:0051959	dynein light intermediate chain binding	uninhibited	0.01	1	0.99	4.16275e-23	7.70525e-20	P63167-Q96FJ2
GO:0060964	regulation of gene silencing by miRNA	inhibited	0.02	2	1.98	4.16275e-23	7.70525e-20	P52434-Q8NFH4	P19388-P30876;P24928-P30876;P52434-Q8NFH4
GO:0090383	phagosome acidification	inhibited	0.01	1	0.99	4.16275e-23	7.70525e-20		O75348-P36543
GO:0006413	translational initiation	inhibited	148.76	278	129.24	1.19933e-22	2.19718e-19	P05386-P05387;P08708-P08865;P08708-P15880;P08865-P15880;P05388-P18124;P05388-P18621;P18124-P18621;P08708-P23396;P08865-P23396;P15880-P23396;P08708-P25398;P08865-P25398;P15880-P25398;P23396-P25398;P05388-P26373;P18124-P26373;P18621-P26373;P05388-P27635;P18124-P27635;P18621-P27635;P26373-P27635;P05388-P36578;P18124-P36578;P18621-P36578;P26373-P36578;P27635-P36578;P05388-P40429;P18124-P40429;P18621-…	P05386-P05387;P08708-P08865;P08708-P15880;P05388-P18077;P05388-P18124;P18077-P18124;P18077-P18621;P08708-P23396;P15880-P23396;P05388-P26373;P18077-P26373;P18124-P26373;P18621-P26373;P05388-P27635;P18077-P27635;P18621-P27635;P26373-P27635;P05388-P30050;P18077-P30050;P18621-P30050;P26373-P30050;P27635-P30050;P05388-P32969;P18077-P32969;P18124-P32969;P18621-P32969;P26373-P32969;P27635-P32969;P30050-…
GO:0000502	proteasome complex	uninhibited	8.99	53	44.01	4.27055e-22	7.81937e-19	O00231-O00232;O00231-O00487;O00232-O00487;O00231-O43242;O00232-O43242;O00487-O43242;O14818-P20618;O14818-P25786;P20618-P25786;O14818-P25787;P20618-P25787;P25786-P25787;O14818-P25788;P20618-P25788;P25786-P25788;P25787-P25788;O14818-P25789;P20618-P25789;P25786-P25789;P25787-P25789;P25788-P25789;O14818-P28066;P20618-P28066;P25786-P28066;P25787-P28066;P25788-P28066;P25789-P28066;O14818-P28070;P20618-…	O00231-O00232;O00231-O00487;O00232-O00487;O00231-O43242;O00232-O43242;O00487-O43242;O14818-P20618;O14818-P25786;P20618-P25786;O14818-P25787;P20618-P25787;P25786-P25787;O14818-P25788;P20618-P25788;P25786-P25788;P25787-P25788;O14818-P25789;P20618-P25789;P25786-P25789;P25787-P25789;P25788-P25789;O14818-P28066;P20618-P28066;P25786-P28066;P25787-P28066;P25788-P28066;P25789-P28066;O14818-P28070;P20618-…
GO:0006283	transcription-coupled nucleotide-excision repair	inhibited	0.17	9	8.83	2.85654e-21	5.22748e-18	P61201-Q13098;P61201-Q7L5N1;Q13098-Q7L5N1;Q13098-Q9UMS4	P19388-P30876;P24928-P30876;P61201-Q7L5N1;Q13098-Q7L5N1;Q7L5N1-Q92905;P61201-Q93009;Q13098-Q93009;P61201-Q99627;Q7L5N1-Q99627;Q13098-Q9BT78;Q7L5N1-Q9BT78;Q92905-Q9BT78;Q99627-Q9BT78
GO:0031145	anaphase-promoting complex-dependent catabolic process	uninhibited	6.84	44	37.16	6.08941e-20	1.11375e-16	O00231-O00232;O00231-O00487;O00232-O00487;O00231-O43242;O00232-O43242;O00487-O43242;O14818-P20618;O14818-P25786;P20618-P25786;O14818-P25787;P20618-P25787;P25786-P25787;O14818-P25788;P20618-P25788;P25786-P25788;P25787-P25788;O14818-P25789;P20618-P25789;P25786-P25789;P25787-P25789;P25788-P25789;O14818-P28066;P20618-P28066;P25786-P28066;P25787-P28066;P25788-P28066;P25789-P28066;O14818-P28070;P20618-…	O00231-O00232;O00231-O00487;O00232-O00487;O00231-O43242;O00232-O43242;O00487-O43242;O14818-P20618;O14818-P25786;P20618-P25786;O14818-P25787;P20618-P25787;P25786-P25787;O14818-P25788;P20618-P25788;P25786-P25788;P25787-P25788;O14818-P25789;P20618-P25789;P25786-P25789;P25787-P25789;P25788-P25789;O14818-P28066;P20618-P28066;P25786-P28066;P25787-P28066;P25788-P28066;P25789-P28066;O14818-P28070;P20618-…
GO:0090090	negative regulation of canonical Wnt signaling pathway	uninhibited	7.62	47	39.38	5.28356e-19	9.65834e-16	O00231-O00232;O00231-O00487;O00232-O00487;O00231-O43242;O00232-O43242;O00487-O43242;O14818-P20618;O14818-P25786;P20618-P25786;O14818-P25787;P20618-P25787;P25786-P25787;O14818-P25788;P20618-P25788;P25786-P25788;P25787-P25788;O14818-P25789;P20618-P25789;P25786-P25789;P25787-P25789;P25788-P25789;O14818-P28066;P20618-P28066;P25786-P28066;P25787-P28066;P25788-P28066;P25789-P28066;O14818-P28070;P20618-…	O00231-O00232;O00231-O00487;O00232-O00487;O00231-O43242;O00232-O43242;O00487-O43242;O14818-P20618;O14818-P25786;P20618-P25786;O14818-P25787;P20618-P25787;P25786-P25787;O14818-P25788;P20618-P25788;P25786-P25788;P25787-P25788;O14818-P25789;P20618-P25789;P25786-P25789;P25787-P25789;P25788-P25789;O14818-P28066;P20618-P28066;P25786-P28066;P25787-P28066;P25788-P28066;P25789-P28066;O14818-P28070;P20618-…
GO:0006000	fructose metabolic process	uninhibited	0.05	2	1.95	5.46691e-19	9.98804e-16	P04075-P09467;P04075-P09972;P09467-P09972	P04075-P09467
GO:0006605	protein targeting	inhibited	156.38	286	129.62	8.53529e-19	1.55854e-15	P05386-P05387;P08708-P08865;P08708-P15880;P08865-P15880;P05388-P18124;P05388-P18621;P18124-P18621;P08708-P23396;P08865-P23396;P15880-P23396;P08708-P25398;P08865-P25398;P15880-P25398;P23396-P25398;P05388-P26373;P18124-P26373;P18621-P26373;P05388-P27635;P18124-P27635;P18621-P27635;P26373-P27635;P13473-P35914;P05388-P36578;P18124-P36578;P18621-P36578;P26373-P36578;P27635-P36578;P05388-P40429;P18124-…	P05386-P05387;P08708-P08865;P08708-P10909;P08708-P15880;P05388-P18077;P05388-P18124;P18077-P18124;P18077-P18621;P08708-P23396;P15880-P23396;P05388-P26373;P18077-P26373;P18124-P26373;P18621-P26373;P05388-P27635;P18077-P27635;P18621-P27635;P26373-P27635;P05388-P30050;P18077-P30050;P18621-P30050;P26373-P30050;P27635-P30050;P05388-P32969;P18077-P32969;P18124-P32969;P18621-P32969;P26373-P32969;P27635-…
GO:0090110	COPII-coated vesicle cargo loading	inhibited	0.03	2	1.97	9.07761e-19	1.65666e-15		P53992-Q15437;Q15436-Q15437
GO:0006521	regulation of cellular amino acid metabolic process	uninhibited	7.64	44	36.36	1.00771e-18	1.83806e-15	O00231-O00232;O00231-O00487;O00232-O00487;O00231-O43242;O00232-O43242;O00487-O43242;O14818-P20618;O14818-P25786;P20618-P25786;O14818-P25787;P20618-P25787;P25786-P25787;O14818-P25788;P20618-P25788;P25786-P25788;P25787-P25788;O14818-P25789;P20618-P25789;P25786-P25789;P25787-P25789;P25788-P25789;O14818-P28066;P20618-P28066;P25786-P28066;P25787-P28066;P25788-P28066;P25789-P28066;O14818-P28070;P20618-…	O00231-O00232;O00231-O00487;O00232-O00487;O00231-O43242;O00232-O43242;O00487-O43242;O14818-P20618;O14818-P25786;P20618-P25786;O14818-P25787;P20618-P25787;P25786-P25787;O14818-P25788;P20618-P25788;P25786-P25788;P25787-P25788;O14818-P25789;P20618-P25789;P25786-P25789;P25787-P25789;P25788-P25789;O14818-P28066;P20618-P28066;P25786-P28066;P25787-P28066;P25788-P28066;P25789-P28066;O14818-P28070;P20618-…
GO:0090263	positive regulation of canonical Wnt signaling pathway	uninhibited	7.66	51	43.34	1.18312e-18	2.15684e-15	O00231-O00232;O00231-O00487;O00232-O00487;O00231-O43242;O00232-O43242;O00487-O43242;O14818-P20618;O14818-P25786;P20618-P25786;O14818-P25787;P20618-P25787;P25786-P25787;O14818-P25788;P20618-P25788;P25786-P25788;P25787-P25788;O14818-P25789;P20618-P25789;P25786-P25789;P25787-P25789;P25788-P25789;O14818-P28066;P20618-P28066;P25786-P28066;P25787-P28066;P25788-P28066;P25789-P28066;O14818-P28070;P20618-…	O00231-O00232;O00231-O00487;O00232-O00487;O00231-O43242;O00232-O43242;O00487-O43242;O14818-P20618;O14818-P25786;P20618-P25786;O14818-P25787;P20618-P25787;P25786-P25787;O14818-P25788;P20618-P25788;P25786-P25788;P25787-P25788;O14818-P25789;P20618-P25789;P25786-P25789;P25787-P25789;P25788-P25789;O14818-P28066;P20618-P28066;P25786-P28066;P25787-P28066;P25788-P28066;P25789-P28066;O14818-P28070;P20618-…
GO:0031146	SCF-dependent proteasomal ubiquitin-dependent protein catabolic process	uninhibited	7.4	44	36.6	5.10455e-18	9.3005e-15	O00231-O00232;O00231-O00487;O00232-O00487;O00231-O43242;O00232-O43242;O00487-O43242;O14818-P20618;O14818-P25786;P20618-P25786;O14818-P25787;P20618-P25787;P25786-P25787;O14818-P25788;P20618-P25788;P25786-P25788;P25787-P25788;O14818-P25789;P20618-P25789;P25786-P25789;P25787-P25789;P25788-P25789;O14818-P28066;P20618-P28066;P25786-P28066;P25787-P28066;P25788-P28066;P25789-P28066;O14818-P28070;P20618-…	O00231-O00232;O00231-O00487;O00232-O00487;O00231-O43242;O00232-O43242;O00487-O43242;O14818-P20618;O14818-P25786;P20618-P25786;O14818-P25787;P20618-P25787;P25786-P25787;O14818-P25788;P20618-P25788;P25786-P25788;P25787-P25788;O14818-P25789;P20618-P25789;P25786-P25789;P25787-P25789;P25788-P25789;O14818-P28066;P20618-P28066;P25786-P28066;P25787-P28066;P25788-P28066;P25789-P28066;O14818-P28070;P20618-…
GO:0004550	nucleoside diphosphate kinase activity	uninhibited	0.08	3	2.92	6.69075e-18	1.21839e-14	O60361-P22392;P15531-P22392;P22392-Q13232
GO:0005832	chaperonin-containing T-complex	inhibited	0.04	4	4.04	7.87019e-18	1.43238e-14	P17987-P40227;P17987-P49368;P40227-P49368;P48643-P50990;P40227-P50991;P48643-P50991;P49368-P50991;P40227-P78371;P49368-P78371;P50990-P78371;P50991-P78371;P40227-Q99832;P48643-Q99832;P49368-Q99832;P50991-Q99832;P78371-Q99832	P17987-P40227;P17987-P49368;P40227-P49368;P48643-P50990;P48643-P50991;P49368-P50991;P50990-P50991;P17987-P78371;P40227-P78371;P48643-P78371;P49368-P78371;P50990-P78371;P50991-P78371;P17987-Q99832;P40227-Q99832;P48643-Q99832;P49368-Q99832;P50990-Q99832;P50991-Q99832;P78371-Q99832
GO:1904851	positive regulation of establishment of protein localization to telomere	inhibited	0.04	4	4.04	7.87019e-18	1.43238e-14	P17987-P40227;P17987-P49368;P40227-P49368;P48643-P50990;P40227-P50991;P48643-P50991;P49368-P50991;P40227-P78371;P49368-P78371;P50990-P78371;P50991-P78371;P40227-Q99832;P48643-Q99832;P49368-Q99832;P50991-Q99832;P78371-Q99832	P17987-P40227;P17987-P49368;P40227-P49368;P48643-P50990;P48643-P50991;P49368-P50991;P50990-P50991;P17987-P78371;P40227-P78371;P48643-P78371;P49368-P78371;P50990-P78371;P50991-P78371;P17987-Q99832;P40227-Q99832;P48643-Q99832;P49368-Q99832;P50990-Q99832;P50991-Q99832;P78371-Q99832
GO:0061418	regulation of transcription from RNA polymerase II promoter in response to hypoxia	uninhibited	8.14	44	35.86	3.49907e-17	6.36131e-14	O00231-O00232;O00231-O00487;O00232-O00487;O00231-O43242;O00232-O43242;O00487-O43242;O14818-P20618;O14818-P25786;P20618-P25786;O14818-P25787;P20618-P25787;P25786-P25787;O14818-P25788;P20618-P25788;P25786-P25788;P25787-P25788;O14818-P25789;P20618-P25789;P25786-P25789;P25787-P25789;P25788-P25789;O14818-P28066;P20618-P28066;P25786-P28066;P25787-P28066;P25788-P28066;P25789-P28066;O14818-P28070;P20618-…	O00231-O00232;O00231-O00487;O00232-O00487;O00231-O43242;O00232-O43242;O00487-O43242;O14818-P20618;O14818-P25786;P20618-P25786;O14818-P25787;P20618-P25787;P25786-P25787;O14818-P25788;P20618-P25788;P25786-P25788;P25787-P25788;O14818-P25789;P20618-P25789;P25786-P25789;P25787-P25789;P25788-P25789;O14818-P28066;P20618-P28066;P25786-P28066;P25787-P28066;P25788-P28066;P25789-P28066;O14818-P28070;P20618-…
GO:0060828	regulation of canonical Wnt signaling pathway	uninhibited	7.79	53	45.21	3.97989e-17	7.23146e-14	O00231-O00232;O00231-O00487;O00232-O00487;O00231-O43242;O00232-O43242;O00487-O43242;O14818-P20618;O14818-P25786;P20618-P25786;O14818-P25787;P20618-P25787;P25786-P25787;O14818-P25788;P20618-P25788;P25786-P25788;P25787-P25788;O14818-P25789;P20618-P25789;P25786-P25789;P25787-P25789;P25788-P25789;O14818-P28066;P20618-P28066;P25786-P28066;P25787-P28066;P25788-P28066;P25789-P28066;O14818-P28070;P20618-…	O00231-O00232;O00231-O00487;O00232-O00487;O00231-O43242;O00232-O43242;O00487-O43242;O14818-P20618;O14818-P25786;P20618-P25786;O14818-P25787;P20618-P25787;P25786-P25787;O14818-P25788;P20618-P25788;P25786-P25788;P25787-P25788;O14818-P25789;P20618-P25789;P25786-P25789;P25787-P25789;P25788-P25789;O14818-P28066;P20618-P28066;P25786-P28066;P25787-P28066;P25788-P28066;P25789-P28066;O14818-P28070;P20618-…
GO:1904871	positive regulation of protein localization to Cajal body	inhibited	0.03	4	4.03	5.41022e-17	9.82496e-14	P17987-P40227;P17987-P49368;P40227-P49368;P48643-P50990;P40227-P50991;P48643-P50991;P49368-P50991;P40227-P78371;P49368-P78371;P50990-P78371;P50991-P78371;P40227-Q99832;P48643-Q99832;P49368-Q99832;P50991-Q99832;P78371-Q99832	P17987-P40227;P17987-P49368;P40227-P49368;P48643-P50990;P48643-P50991;P49368-P50991;P50990-P50991;P17987-P78371;P40227-P78371;P48643-P78371;P49368-P78371;P50990-P78371;P50991-P78371;P17987-Q99832;P40227-Q99832;P48643-Q99832;P49368-Q99832;P50990-Q99832;P50991-Q99832;P78371-Q99832
GO:0030111	regulation of Wnt signaling pathway	uninhibited	8.33	53	44.67	6.39672e-17	1.161e-13	O00231-O00232;O00231-O00487;O00232-O00487;O00231-O43242;O00232-O43242;O00487-O43242;O14818-P20618;O14818-P25786;P20618-P25786;O14818-P25787;P20618-P25787;P25786-P25787;O14818-P25788;P20618-P25788;P25786-P25788;P25787-P25788;O14818-P25789;P20618-P25789;P25786-P25789;P25787-P25789;P25788-P25789;O14818-P28066;P20618-P28066;P25786-P28066;P25787-P28066;P25788-P28066;P25789-P28066;O14818-P28070;P20618-…	O00231-O00232;O00231-O00487;O00232-O00487;O00231-O43242;O00232-O43242;O00487-O43242;O14818-P20618;O14818-P25786;P20618-P25786;O14818-P25787;P20618-P25787;P25786-P25787;O14818-P25788;P20618-P25788;P25786-P25788;P25787-P25788;O14818-P25789;P20618-P25789;P25786-P25789;P25787-P25789;P25788-P25789;O14818-P28066;P20618-P28066;P25786-P28066;P25787-P28066;P25788-P28066;P25789-P28066;O14818-P28070;P20618-…
GO:1902036	regulation of hematopoietic stem cell differentiation	uninhibited	6.73	43	36.27	1.32697e-16	2.40713e-13	O00231-O00232;O00231-O00487;O00232-O00487;O00231-O43242;O00232-O43242;O00487-O43242;O14818-P20618;O14818-P25786;P20618-P25786;O14818-P25787;P20618-P25787;P25786-P25787;O14818-P25788;P20618-P25788;P25786-P25788;P25787-P25788;O14818-P25789;P20618-P25789;P25786-P25789;P25787-P25789;P25788-P25789;O14818-P28066;P20618-P28066;P25786-P28066;P25787-P28066;P25788-P28066;P25789-P28066;O14818-P28070;P20618-…	O00231-O00232;O00231-O00487;O00232-O00487;O00231-O43242;O00232-O43242;O00487-O43242;O14818-P20618;O14818-P25786;P20618-P25786;O14818-P25787;P20618-P25787;P25786-P25787;O14818-P25788;P20618-P25788;P25786-P25788;P25787-P25788;O14818-P25789;P20618-P25789;P25786-P25789;P25787-P25789;P25788-P25789;O14818-P28066;P20618-P28066;P25786-P28066;P25787-P28066;P25788-P28066;P25789-P28066;O14818-P28070;P20618-…
GO:0042273	ribosomal large subunit biogenesis	inhibited	10.26	42	31.74	1.37082e-16	2.4853e-13	P05388-P18124;P05388-P27635;P18124-P27635;P05388-P62424;P18124-P62424;P27635-P62424;P05388-P62906;P18124-P62906;P27635-P62906;P62424-P62906;P05388-P62913;P18124-P62913;P27635-P62913;P62424-P62913;P62906-P62913;P05388-P83731;P62424-P83731;P62906-P83731;P62913-P83731;P05388-Q02878;P18124-Q02878;P27635-Q02878;P62424-Q02878;P62906-Q02878;P62913-Q02878;P83731-Q02878	P05388-P18077;P05388-P18124;P18077-P18124;P05388-P27635;P18077-P27635;P05388-P30050;P18077-P30050;P27635-P30050;P05388-P39023;P18077-P39023;P27635-P39023;P30050-P39023;P05388-P46777;P18077-P46777;P30050-P46777;P05388-P50914;P18077-P50914;P30050-P50914;P39023-P50914;P18077-P61254;P30050-P61254;P05388-P62424;P18077-P62424;P18124-P62424;P27635-P62424;P30050-P62424;P39023-P62424;P46777-P62424;P50914-…
GO:0002479	antigen processing and presentation of exogenous peptide antigen via MHC class I, TAP-dependent	uninhibited	7.57	44	36.43	1.89628e-16	3.43605e-13	O00231-O00232;O00231-O00487;O00232-O00487;O00231-O43242;O00232-O43242;O00487-O43242;O14818-P20618;O14818-P25786;P20618-P25786;O14818-P25787;P20618-P25787;P25786-P25787;O14818-P25788;P20618-P25788;P25786-P25788;P25787-P25788;O14818-P25789;P20618-P25789;P25786-P25789;P25787-P25789;P25788-P25789;O14818-P28066;P20618-P28066;P25786-P28066;P25787-P28066;P25788-P28066;P25789-P28066;O14818-P28070;P20618-…	O00231-O00232;O00231-O00487;O00232-O00487;O00231-O43242;O00232-O43242;O00487-O43242;O14818-P20618;O14818-P25786;P20618-P25786;O14818-P25787;P20618-P25787;P25786-P25787;O14818-P25788;P20618-P25788;P25786-P25788;P25787-P25788;O14818-P25789;P20618-P25789;P25786-P25789;P25787-P25789;P25788-P25789;O14818-P28066;P20618-P28066;P25786-P28066;P25787-P28066;P25788-P28066;P25789-P28066;O14818-P28070;P20618-…
GO:0051787	misfolded protein binding	inhibited	0.12	3	2.88	6.18304e-16	1.11975e-12	P0DMV9-P11142;P0DMV9-P17066;P11021-P17066;P11142-P17066;P0DMV9-P38646;P11142-P38646	P0DMV9-P11142;P11021-P11142;P0DMV9-P17066;P11021-P17066;P11142-P17066;P0DMV9-P38646;P11021-P38646;P11142-P38646;P17066-P38646
GO:0010972	negative regulation of G2/M transition of mitotic cell cycle	uninhibited	7.48	44	36.52	6.97414e-16	1.26232e-12	O00231-O00232;O00231-O00487;O00232-O00487;O00231-O43242;O00232-O43242;O00487-O43242;O14818-P20618;O14818-P25786;P20618-P25786;O14818-P25787;P20618-P25787;P25786-P25787;O14818-P25788;P20618-P25788;P25786-P25788;P25787-P25788;O14818-P25789;P20618-P25789;P25786-P25789;P25787-P25789;P25788-P25789;O14818-P28066;P20618-P28066;P25786-P28066;P25787-P28066;P25788-P28066;P25789-P28066;O14818-P28070;P20618-…	O00231-O00232;O00231-O00487;O00232-O00487;O00231-O43242;O00232-O43242;O00487-O43242;O14818-P20618;O14818-P25786;P20618-P25786;O14818-P25787;P20618-P25787;P25786-P25787;O14818-P25788;P20618-P25788;P25786-P25788;P25787-P25788;O14818-P25789;P20618-P25789;P25786-P25789;P25787-P25789;P25788-P25789;O14818-P28066;P20618-P28066;P25786-P28066;P25787-P28066;P25788-P28066;P25789-P28066;O14818-P28070;P20618-…
GO:0030388	fructose 1,6-bisphosphate metabolic process	uninhibited	0.04	2	1.96	7.03655e-16	1.27291e-12	P04075-P09467;P04075-P09972;P09467-P09972	P04075-P09467
GO:0035459	vesicle cargo loading	inhibited	0.04	2	1.96	7.03655e-16	1.27291e-12		P53992-Q15437;Q15436-Q15437
GO:0009887	animal organ morphogenesis	uninhibited	10.41	44	33.59	3.98658e-15	7.20376e-12	O00231-O00232;O00231-O00487;O00232-O00487;O00231-O43242;O00232-O43242;O00487-O43242;O14818-P20618;O14818-P25786;P20618-P25786;O14818-P25787;P20618-P25787;P25786-P25787;O14818-P25788;P20618-P25788;P25786-P25788;P25787-P25788;O14818-P25789;P20618-P25789;P25786-P25789;P25787-P25789;P25788-P25789;O14818-P28066;P20618-P28066;P25786-P28066;P25787-P28066;P25788-P28066;P25789-P28066;O14818-P28070;P20618-…	O00231-O00232;O00231-O00487;O00232-O00487;O00231-O43242;O00232-O43242;O00487-O43242;O14818-P20618;O14818-P25786;P20618-P25786;O14818-P25787;P20618-P25787;P25786-P25787;O14818-P25788;P20618-P25788;P25786-P25788;P25787-P25788;O14818-P25789;P20618-P25789;P25786-P25789;P25787-P25789;P25788-P25789;O14818-P28066;P20618-P28066;P25786-P28066;P25787-P28066;P25788-P28066;P25789-P28066;O14818-P28070;P20618-…
GO:0060071	Wnt signaling pathway, planar cell polarity pathway	uninhibited	10.04	44	33.96	1.02624e-14	1.8534e-11	O00231-O00232;O00231-O00487;O00232-O00487;O00231-O43242;O00232-O43242;O00487-O43242;O14818-P20618;O14818-P25786;P20618-P25786;O14818-P25787;P20618-P25787;P25786-P25787;O14818-P25788;P20618-P25788;P25786-P25788;P25787-P25788;O14818-P25789;P20618-P25789;P25786-P25789;P25787-P25789;P25788-P25789;O14818-P28066;P20618-P28066;P25786-P28066;P25787-P28066;P25788-P28066;P25789-P28066;O14818-P28070;P20618-…	O00231-O00232;O00231-O00487;O00232-O00487;O00231-O43242;O00232-O43242;O00487-O43242;O14818-P20618;O14818-P25786;P20618-P25786;O14818-P25787;P20618-P25787;P25786-P25787;O14818-P25788;P20618-P25788;P25786-P25788;P25787-P25788;O14818-P25789;P20618-P25789;P25786-P25789;P25787-P25789;P25788-P25789;O14818-P28066;P20618-P28066;P25786-P28066;P25787-P28066;P25788-P28066;P25789-P28066;O14818-P28070;P20618-…
GO:0070198	protein localization to chromosome, telomeric region	inhibited	0.06	4	4.06	1.54468e-14	2.78816e-11	P17987-P40227;P17987-P49368;P40227-P49368;P48643-P50990;P40227-P50991;P48643-P50991;P49368-P50991;P40227-P78371;P49368-P78371;P50990-P78371;P50991-P78371;P40227-Q99832;P48643-Q99832;P49368-Q99832;P50991-Q99832;P78371-Q99832	P17987-P40227;P17987-P49368;P40227-P49368;P48643-P50990;P48643-P50991;P49368-P50991;P50990-P50991;P17987-P78371;P40227-P78371;P48643-P78371;P49368-P78371;P50990-P78371;P50991-P78371;P17987-Q99832;P40227-Q99832;P48643-Q99832;P49368-Q99832;P50990-Q99832;P50991-Q99832;P78371-Q99832
GO:0002223	stimulatory C-type lectin receptor signaling pathway	uninhibited	8.8	43	34.2	1.87436e-14	3.38135e-11	O00231-O00232;O00231-O00487;O00232-O00487;O00231-O43242;O00232-O43242;O00487-O43242;O14818-P20618;O14818-P25786;P20618-P25786;O14818-P25787;P20618-P25787;P25786-P25787;O14818-P25788;P20618-P25788;P25786-P25788;P25787-P25788;O14818-P25789;P20618-P25789;P25786-P25789;P25787-P25789;P25788-P25789;O14818-P28066;P20618-P28066;P25786-P28066;P25787-P28066;P25788-P28066;P25789-P28066;O14818-P28070;P20618-…	O00231-O00232;O00231-O00487;O00232-O00487;O00231-O43242;O00232-O43242;O00487-O43242;O14818-P20618;O14818-P25786;P20618-P25786;O14818-P25787;P20618-P25787;P25786-P25787;O14818-P25788;P20618-P25788;P25786-P25788;P25787-P25788;O14818-P25789;P20618-P25789;P25786-P25789;P25787-P25789;P25788-P25789;O14818-P28066;P20618-P28066;P25786-P28066;P25787-P28066;P25788-P28066;P25789-P28066;O14818-P28070;P20618-…
GO:0000209	protein polyubiquitination	uninhibited	8.36	43	34.64	2.97716e-14	5.36782e-11	O00231-O00232;O00231-O00487;O00232-O00487;O00231-O43242;O00232-O43242;O00487-O43242;O14818-P20618;O14818-P25786;P20618-P25786;O14818-P25787;P20618-P25787;P25786-P25787;O14818-P25788;P20618-P25788;P25786-P25788;P25787-P25788;O14818-P25789;P20618-P25789;P25786-P25789;P25787-P25789;P25788-P25789;O14818-P28066;P20618-P28066;P25786-P28066;P25787-P28066;P25788-P28066;P25789-P28066;O14818-P28070;P20618-…	O00231-O00232;O00231-O00487;O00232-O00487;O00231-O43242;O00232-O43242;O00487-O43242;O14818-P20618;O14818-P25786;P20618-P25786;O14818-P25787;P20618-P25787;P25786-P25787;O14818-P25788;P20618-P25788;P25786-P25788;P25787-P25788;O14818-P25789;P20618-P25789;P25786-P25789;P25787-P25789;P25788-P25789;O14818-P28066;P20618-P28066;P25786-P28066;P25787-P28066;P25788-P28066;P25789-P28066;O14818-P28070;P20618-…
GO:0022626	cytosolic ribosome	inhibited	132.84	230	97.16	4.55904e-14	8.2154e-11	P05386-P05387;P08708-P08865;P08708-P15880;P08865-P15880;P05388-P18124;P05388-P18621;P18124-P18621;P08708-P23396;P08865-P23396;P15880-P23396;P08708-P25398;P08865-P25398;P15880-P25398;P23396-P25398;P05388-P26373;P18124-P26373;P18621-P26373;P05388-P27635;P18124-P27635;P18621-P27635;P26373-P27635;P05388-P36578;P18124-P36578;P18621-P36578;P26373-P36578;P27635-P36578;P05388-P40429;P18124-P40429;P18621-…	P05386-P05387;P08708-P08865;P08708-P15880;P05388-P18077;P05388-P18124;P18077-P18124;P18077-P18621;P08708-P23396;P15880-P23396;P05388-P26373;P18077-P26373;P18124-P26373;P18621-P26373;P05388-P27635;P18077-P27635;P18621-P27635;P26373-P27635;P05388-P30050;P18077-P30050;P18621-P30050;P26373-P30050;P27635-P30050;P05388-P32969;P18077-P32969;P18124-P32969;P18621-P32969;P26373-P32969;P27635-P32969;P30050-…
GO:0006614	SRP-dependent cotranslational protein targeting to membrane	inhibited	133.08	229	95.92	5.06488e-14	9.12185e-11	P05386-P05387;P08708-P08865;P08708-P15880;P08865-P15880;P05388-P18124;P05388-P18621;P18124-P18621;P08708-P23396;P08865-P23396;P15880-P23396;P08708-P25398;P08865-P25398;P15880-P25398;P23396-P25398;P05388-P26373;P18124-P26373;P18621-P26373;P05388-P27635;P18124-P27635;P18621-P27635;P26373-P27635;P05388-P36578;P18124-P36578;P18621-P36578;P26373-P36578;P27635-P36578;P05388-P40429;P18124-P40429;P18621-…	P05386-P05387;P08708-P08865;P08708-P15880;P05388-P18077;P05388-P18124;P18077-P18124;P18077-P18621;P08708-P23396;P15880-P23396;P05388-P26373;P18077-P26373;P18124-P26373;P18621-P26373;P05388-P27635;P18077-P27635;P18621-P27635;P26373-P27635;P05388-P30050;P18077-P30050;P18621-P30050;P26373-P30050;P27635-P30050;P05388-P32969;P18077-P32969;P18124-P32969;P18621-P32969;P26373-P32969;P27635-P32969;P30050-…
GO:0002474	antigen processing and presentation of peptide antigen via MHC class I	uninhibited	6.44	43	36.56	9.84188e-14	1.77154e-10	O00231-O00232;O00231-O00487;O00232-O00487;O00231-O43242;O00232-O43242;O00487-O43242;O14818-P20618;O14818-P25786;P20618-P25786;O14818-P25787;P20618-P25787;P25786-P25787;O14818-P25788;P20618-P25788;P25786-P25788;P25787-P25788;O14818-P25789;P20618-P25789;P25786-P25789;P25787-P25789;P25788-P25789;O14818-P28066;P20618-P28066;P25786-P28066;P25787-P28066;P25788-P28066;P25789-P28066;O14818-P28070;P20618-…	O00231-O00232;O00231-O00487;O00232-O00487;O00231-O43242;O00232-O43242;O00487-O43242;O14818-P20618;O14818-P25786;P20618-P25786;O14818-P25787;P20618-P25787;P25786-P25787;O14818-P25788;P20618-P25788;P25786-P25788;P25787-P25788;O14818-P25789;P20618-P25789;P25786-P25789;P25787-P25789;P25788-P25789;O14818-P28066;P20618-P28066;P25786-P28066;P25787-P28066;P25788-P28066;P25789-P28066;O14818-P28070;P20618-…
GO:0050852	T cell receptor signaling pathway	uninhibited	9.56	42	32.44	1.92984e-13	3.47178e-10	O00231-O00232;O00231-O00487;O00232-O00487;O00231-O43242;O00232-O43242;O00487-O43242;O14818-P20618;O14818-P25786;P20618-P25786;O14818-P25787;P20618-P25787;P25786-P25787;O14818-P25788;P20618-P25788;P25786-P25788;P25787-P25788;O14818-P25789;P20618-P25789;P25786-P25789;P25787-P25789;P25788-P25789;O14818-P28066;P20618-P28066;P25786-P28066;P25787-P28066;P25788-P28066;P25789-P28066;O14818-P28070;P20618-…	O00231-O00232;O00231-O00487;O00232-O00487;O00231-O43242;O00232-O43242;O00487-O43242;O14818-P20618;O14818-P25786;P20618-P25786;O14818-P25787;P20618-P25787;P25786-P25787;O14818-P25788;P20618-P25788;P25786-P25788;P25787-P25788;O14818-P25789;P20618-P25789;P25786-P25789;P25787-P25789;P25788-P25789;O14818-P28066;P20618-P28066;P25786-P28066;P25787-P28066;P25788-P28066;P25789-P28066;O14818-P28070;P20618-…
GO:0010389	regulation of G2/M transition of mitotic cell cycle	uninhibited	11.72	58	46.28	2.49433e-13	4.4848e-10	O00231-O00232;O00231-O00487;O00232-O00487;O00231-O43242;O00232-O43242;O00487-O43242;O14818-P20618;O14818-P25786;P20618-P25786;O14818-P25787;P20618-P25787;P25786-P25787;O14818-P25788;P20618-P25788;P25786-P25788;P25787-P25788;O14818-P25789;P20618-P25789;P25786-P25789;P25787-P25789;P25788-P25789;O14818-P28066;P20618-P28066;P25786-P28066;P25787-P28066;P25788-P28066;P25789-P28066;O14818-P28070;P20618-…	O00231-O00232;O00231-O00487;O00232-O00487;O00231-O43242;O00232-O43242;O00487-O43242;O14818-P20618;O14818-P25786;P20618-P25786;O14818-P25787;P20618-P25787;P25786-P25787;O14818-P25788;P20618-P25788;P25786-P25788;P25787-P25788;O14818-P25789;P20618-P25789;P25786-P25789;P25787-P25789;P25788-P25789;O14818-P28066;P20618-P28066;P25786-P28066;P25787-P28066;P25788-P28066;P25789-P28066;O14818-P28070;P20618-…
GO:0033209	tumor necrosis factor-mediated signaling pathway	uninhibited	8.59	42	33.41	2.74892e-13	4.93981e-10	O00231-O00232;O00231-O00487;O00232-O00487;O00231-O43242;O00232-O43242;O00487-O43242;O14818-P20618;O14818-P25786;P20618-P25786;O14818-P25787;P20618-P25787;P25786-P25787;O14818-P25788;P20618-P25788;P25786-P25788;P25787-P25788;O14818-P25789;P20618-P25789;P25786-P25789;P25787-P25789;P25788-P25789;O14818-P28066;P20618-P28066;P25786-P28066;P25787-P28066;P25788-P28066;P25789-P28066;O14818-P28070;P20618-…	O00231-O00232;O00231-O00487;O00232-O00487;O00231-O43242;O00232-O43242;O00487-O43242;O14818-P20618;O14818-P25786;P20618-P25786;O14818-P25787;P20618-P25787;P25786-P25787;O14818-P25788;P20618-P25788;P25786-P25788;P25787-P25788;O14818-P25789;P20618-P25789;P25786-P25789;P25787-P25789;P25788-P25789;O14818-P28066;P20618-P28066;P25786-P28066;P25787-P28066;P25788-P28066;P25789-P28066;O14818-P28070;P20618-…
GO:1901990	regulation of mitotic cell cycle phase transition	uninhibited	12.87	59	46.13	2.76221e-13	4.96092e-10	O00231-O00232;O00231-O00487;O00232-O00487;O00231-O43242;O00232-O43242;O00487-O43242;O14818-P20618;O14818-P25786;P20618-P25786;O14818-P25787;P20618-P25787;P25786-P25787;O14818-P25788;P20618-P25788;P25786-P25788;P25787-P25788;O14818-P25789;P20618-P25789;P25786-P25789;P25787-P25789;P25788-P25789;O14818-P28066;P20618-P28066;P25786-P28066;P25787-P28066;P25788-P28066;P25789-P28066;O14818-P28070;P20618-…	O00231-O00232;O00231-O00487;O00232-O00487;O00231-O43242;O00232-O43242;O00487-O43242;O14818-P20618;O14818-P25786;P20618-P25786;O14818-P25787;P20618-P25787;P25786-P25787;O14818-P25788;P20618-P25788;P25786-P25788;P25787-P25788;O14818-P25789;P20618-P25789;P25786-P25789;P25787-P25789;P25788-P25789;O14818-P28066;P20618-P28066;P25786-P28066;P25787-P28066;P25788-P28066;P25789-P28066;O14818-P28070;P20618-…
GO:0032588	trans-Golgi network membrane	inhibited	0.18	3	2.82	2.8064e-13	5.03749e-10		O43747-P61966;O43747-Q9Y6Q5;Q9BXS5-Q9Y6Q5
GO:0016579	protein deubiquitination	uninhibited	12.32	53	40.68	3.35305e-13	6.01538e-10	O00231-O00232;O00231-O00487;O00232-O00487;O00231-O43242;O00232-O43242;O00487-O43242;O14818-P20618;O14818-P25786;P20618-P25786;O14818-P25787;P20618-P25787;P25786-P25787;O14818-P25788;P20618-P25788;P25786-P25788;P25787-P25788;O14818-P25789;P20618-P25789;P25786-P25789;P25787-P25789;P25788-P25789;O14818-P28066;P20618-P28066;P25786-P28066;P25787-P28066;P25788-P28066;P25789-P28066;O14818-P28070;P20618-…	O00231-O00232;O00231-O00487;O00232-O00487;O00231-O43242;O00232-O43242;O00487-O43242;O14818-P20618;O14818-P25786;P20618-P25786;O14818-P25787;P20618-P25787;P25786-P25787;O14818-P25788;P20618-P25788;P25786-P25788;P25787-P25788;O14818-P25789;P20618-P25789;P25786-P25789;P25787-P25789;P25788-P25789;O14818-P28066;P20618-P28066;P25786-P28066;P25787-P28066;P25788-P28066;P25789-P28066;O14818-P28070;P20618-…
GO:0000184	nuclear-transcribed mRNA catabolic process, nonsense-mediated decay	inhibited	134.12	229	94.88	6.08473e-13	1.09099e-09	P05386-P05387;P08708-P08865;P08708-P15880;P08865-P15880;P05388-P18124;P05388-P18621;P18124-P18621;P08708-P23396;P08865-P23396;P15880-P23396;P08708-P25398;P08865-P25398;P15880-P25398;P23396-P25398;P05388-P26373;P18124-P26373;P18621-P26373;P05388-P27635;P18124-P27635;P18621-P27635;P26373-P27635;P05388-P36578;P18124-P36578;P18621-P36578;P26373-P36578;P27635-P36578;P05388-P40429;P18124-P40429;P18621-…	P05386-P05387;P08708-P08865;P08708-P15880;P05388-P18077;P05388-P18124;P18077-P18124;P18077-P18621;P08708-P23396;P15880-P23396;P05388-P26373;P18077-P26373;P18124-P26373;P18621-P26373;P05388-P27635;P18077-P27635;P18621-P27635;P26373-P27635;P05388-P30050;P18077-P30050;P18621-P30050;P26373-P30050;P27635-P30050;P05388-P32969;P18077-P32969;P18124-P32969;P18621-P32969;P26373-P32969;P27635-P32969;P30050-…
GO:0038095	Fc-epsilon receptor signaling pathway	uninhibited	9.34	42	32.66	6.79641e-13	1.21792e-09	O00231-O00232;O00231-O00487;O00232-O00487;O00231-O43242;O00232-O43242;O00487-O43242;O14818-P20618;O14818-P25786;P20618-P25786;O14818-P25787;P20618-P25787;P25786-P25787;O14818-P25788;P20618-P25788;P25786-P25788;P25787-P25788;O14818-P25789;P20618-P25789;P25786-P25789;P25787-P25789;P25788-P25789;O14818-P28066;P20618-P28066;P25786-P28066;P25787-P28066;P25788-P28066;P25789-P28066;O14818-P28070;P20618-…	O00231-O00232;O00231-O00487;O00232-O00487;O00231-O43242;O00232-O43242;O00487-O43242;O14818-P20618;O14818-P25786;P20618-P25786;O14818-P25787;P20618-P25787;P25786-P25787;O14818-P25788;P20618-P25788;P25786-P25788;P25787-P25788;O14818-P25789;P20618-P25789;P25786-P25789;P25787-P25789;P25788-P25789;O14818-P28066;P20618-P28066;P25786-P28066;P25787-P28066;P25788-P28066;P25789-P28066;O14818-P28070;P20618-…
GO:0070555	response to interleukin-1	uninhibited	9.07	43	33.93	8.7895e-13	1.5742e-09	O00231-O00232;O00231-O00487;O00232-O00487;O00231-O43242;O00232-O43242;O00487-O43242;O14818-P20618;O14818-P25786;P20618-P25786;O14818-P25787;P20618-P25787;P25786-P25787;O14818-P25788;P20618-P25788;P25786-P25788;P25787-P25788;O14818-P25789;P20618-P25789;P25786-P25789;P25787-P25789;P25788-P25789;O14818-P28066;P20618-P28066;P25786-P28066;P25787-P28066;P25788-P28066;P25789-P28066;O14818-P28070;P20618-…	O00231-O00232;O00231-O00487;O00232-O00487;O00231-O43242;O00232-O43242;O00487-O43242;O14818-P20618;O14818-P25786;P20618-P25786;O14818-P25787;P20618-P25787;P25786-P25787;O14818-P25788;P20618-P25788;P25786-P25788;P25787-P25788;O14818-P25789;P20618-P25789;P25786-P25789;P25787-P25789;P25788-P25789;O14818-P28066;P20618-P28066;P25786-P28066;P25787-P28066;P25788-P28066;P25789-P28066;O14818-P28070;P20618-…
GO:0070498	interleukin-1-mediated signaling pathway	uninhibited	8.89	42	33.11	1.38551e-12	2.48006e-09	O00231-O00232;O00231-O00487;O00232-O00487;O00231-O43242;O00232-O43242;O00487-O43242;O14818-P20618;O14818-P25786;P20618-P25786;O14818-P25787;P20618-P25787;P25786-P25787;O14818-P25788;P20618-P25788;P25786-P25788;P25787-P25788;O14818-P25789;P20618-P25789;P25786-P25789;P25787-P25789;P25788-P25789;O14818-P28066;P20618-P28066;P25786-P28066;P25787-P28066;P25788-P28066;P25789-P28066;O14818-P28070;P20618-…	O00231-O00232;O00231-O00487;O00232-O00487;O00231-O43242;O00232-O43242;O00487-O43242;O14818-P20618;O14818-P25786;P20618-P25786;O14818-P25787;P20618-P25787;P25786-P25787;O14818-P25788;P20618-P25788;P25786-P25788;P25787-P25788;O14818-P25789;P20618-P25789;P25786-P25789;P25787-P25789;P25788-P25789;O14818-P28066;P20618-P28066;P25786-P28066;P25787-P28066;P25788-P28066;P25789-P28066;O14818-P28070;P20618-…
GO:0002218	activation of innate immune response	uninhibited	8.76	43	34.24	1.51954e-12	2.71845e-09	O00231-O00232;O00231-O00487;O00232-O00487;O00231-O43242;O00232-O43242;O00487-O43242;P12956-P13010;O14818-P20618;O14818-P25786;P20618-P25786;O14818-P25787;P20618-P25787;P25786-P25787;O14818-P25788;P20618-P25788;P25786-P25788;P25787-P25788;O14818-P25789;P20618-P25789;P25786-P25789;P25787-P25789;P25788-P25789;O14818-P28066;P20618-P28066;P25786-P28066;P25787-P28066;P25788-P28066;P25789-P28066;O14818-…	O00231-O00232;O00231-O00487;O00232-O00487;O00231-O43242;O00232-O43242;O00487-O43242;P12956-P13010;O14818-P20618;O14818-P25786;P20618-P25786;O14818-P25787;P20618-P25787;P25786-P25787;O14818-P25788;P20618-P25788;P25786-P25788;P25787-P25788;O14818-P25789;P20618-P25789;P25786-P25789;P25787-P25789;P25788-P25789;O14818-P28066;P20618-P28066;P25786-P28066;P25787-P28066;P25788-P28066;P25789-P28066;O14818-…
GO:0006027	glycosaminoglycan catabolic process	inhibited	0	1	1	1.98372e-12	3.54689e-09		P06865-P07686
GO:0030906	retromer, cargo-selective complex	uninhibited	0	1	1	1.98372e-12	3.54689e-09	O75436-Q96QK1;O75436-Q9UBQ0;Q96QK1-Q9UBQ0	O75436-Q96QK1;O75436-Q9UBQ0
GO:0070830	bicellular tight junction assembly	inhibited	0	1	1	1.98372e-12	3.54689e-09		P41743-Q9BYG5
GO:1990126	retrograde transport, endosome to plasma membrane	uninhibited	0	1	1	1.98372e-12	3.54689e-09	O75436-Q96QK1;O75436-Q9UBQ0;Q96QK1-Q9UBQ0	O75436-Q96QK1;O75436-Q9UBQ0
GO:0071347	cellular response to interleukin-1	uninhibited	8.93	42	33.07	2.25739e-12	4.02718e-09	O00231-O00232;O00231-O00487;O00232-O00487;O00231-O43242;O00232-O43242;O00487-O43242;O14818-P20618;O14818-P25786;P20618-P25786;O14818-P25787;P20618-P25787;P25786-P25787;O14818-P25788;P20618-P25788;P25786-P25788;P25787-P25788;O14818-P25789;P20618-P25789;P25786-P25789;P25787-P25789;P25788-P25789;O14818-P28066;P20618-P28066;P25786-P28066;P25787-P28066;P25788-P28066;P25789-P28066;O14818-P28070;P20618-…	O00231-O00232;O00231-O00487;O00232-O00487;O00231-O43242;O00232-O43242;O00487-O43242;O14818-P20618;O14818-P25786;P20618-P25786;O14818-P25787;P20618-P25787;P25786-P25787;O14818-P25788;P20618-P25788;P25786-P25788;P25787-P25788;O14818-P25789;P20618-P25789;P25786-P25789;P25787-P25789;P25788-P25789;O14818-P28066;P20618-P28066;P25786-P28066;P25787-P28066;P25788-P28066;P25789-P28066;O14818-P28070;P20618-…
GO:0005869	dynactin complex	inhibited	0.02	2	1.98	2.89465e-12	5.16116e-09	P61163-Q13561	P42025-P61163;P61163-Q13561;P42025-Q9NZ32
GO:0004776	succinate-CoA ligase (GDP-forming) activity	uninhibited	0.02	1	0.98	3.28609e-12	5.85581e-09	P53597-Q96I99
GO:0016575	histone deacetylation	inhibited	0.02	1	0.98	3.28609e-12	5.85581e-09		O94776-Q13547
GO:0019784	NEDD8-specific protease activity	inhibited	0.02	1	0.98	3.28609e-12	5.85581e-09		Q92905-Q9BT78
GO:0032717	negative regulation of interleukin-8 production	uninhibited	0.02	1	0.98	3.28609e-12	5.85581e-09	P09525-P62328
GO:0044548	S100 protein binding	uninhibited	0.02	1	0.98	3.28609e-12	5.85581e-09	P06703-P31949
GO:0046039	GTP metabolic process	inhibited	0.02	1	0.98	3.28609e-12	5.85581e-09		P12268-P20839
GO:0051453	regulation of intracellular pH	inhibited	0.02	1	0.98	3.28609e-12	5.85581e-09		O75348-P36543
GO:0071456	cellular response to hypoxia	uninhibited	10.98	44	33.02	3.70382e-12	6.57427e-09	O00231-O00232;O00231-O00487;O00232-O00487;O00231-O43242;O00232-O43242;O00487-O43242;O14818-P20618;O14818-P25786;P20618-P25786;O14818-P25787;P20618-P25787;P25786-P25787;O14818-P25788;P20618-P25788;P25786-P25788;P25787-P25788;O14818-P25789;P20618-P25789;P25786-P25789;P25787-P25789;P25788-P25789;O14818-P28066;P20618-P28066;P25786-P28066;P25787-P28066;P25788-P28066;P25789-P28066;O14818-P28070;P20618-…	O00231-O00232;O00231-O00487;O00232-O00487;O00231-O43242;O00232-O43242;O00487-O43242;O14818-P20618;O14818-P25786;P20618-P25786;O14818-P25787;P20618-P25787;P25786-P25787;O14818-P25788;P20618-P25788;P25786-P25788;P25787-P25788;O14818-P25789;P20618-P25789;P25786-P25789;P25787-P25789;P25788-P25789;O14818-P28066;P20618-P28066;P25786-P28066;P25787-P28066;P25788-P28066;P25789-P28066;O14818-P28070;P20618-…
GO:0019083	viral transcription	inhibited	139.99	230	90.01	4.15741e-12	7.37525e-09	P05386-P05387;P08708-P08865;P08708-P15880;P08865-P15880;P05388-P18124;P05388-P18621;P18124-P18621;P08708-P23396;P08865-P23396;P15880-P23396;P08708-P25398;P08865-P25398;P15880-P25398;P23396-P25398;P05388-P26373;P18124-P26373;P18621-P26373;P05388-P27635;P18124-P27635;P18621-P27635;P26373-P27635;P05388-P36578;P18124-P36578;P18621-P36578;P26373-P36578;P27635-P36578;P05388-P40429;P18124-P40429;P18621-…	P05386-P05387;P08708-P08865;P08708-P15880;P05388-P18077;P05388-P18124;P18077-P18124;P18077-P18621;P08708-P23396;P15880-P23396;P05388-P26373;P18077-P26373;P18124-P26373;P18621-P26373;P05388-P27635;P18077-P27635;P18621-P27635;P26373-P27635;P05388-P30050;P18077-P30050;P18621-P30050;P26373-P30050;P27635-P30050;P19388-P30876;P24928-P30876;P05388-P32969;P18077-P32969;P18124-P32969;P18621-P32969;P26373-…
GO:0000715	nucleotide-excision repair, DNA damage recognition	inhibited	0.12	6	6.12	1.16597e-11	2.06727e-08	P61201-Q13098;P61201-Q7L5N1;Q13098-Q7L5N1	P61201-Q7L5N1;Q13098-Q7L5N1;Q7L5N1-Q92905;P61201-Q99627;Q7L5N1-Q99627;Q13098-Q9BT78;Q7L5N1-Q9BT78;Q92905-Q9BT78;Q99627-Q9BT78
GO:0097718	disordered domain specific binding	uninhibited	0.25	4	3.75	1.71274e-11	3.03498e-08	P07900-P08238;P07900-Q58FF6;P08238-Q58FF6;P07900-Q58FF8;P08238-Q58FF8;Q58FF6-Q58FF8	P07900-P08238;P07900-Q58FF6
GO:0000956	nuclear-transcribed mRNA catabolic process	inhibited	141.21	233	91.79	2.91277e-11	5.15851e-08	P05386-P05387;P08708-P08865;P08708-P15880;P08865-P15880;P05388-P18124;P05388-P18621;P18124-P18621;P08708-P23396;P08865-P23396;P15880-P23396;P08708-P25398;P08865-P25398;P15880-P25398;P23396-P25398;P05388-P26373;P18124-P26373;P18621-P26373;P05388-P27635;P18124-P27635;P18621-P27635;P26373-P27635;P05388-P36578;P18124-P36578;P18621-P36578;P26373-P36578;P27635-P36578;P05388-P40429;P18124-P40429;P18621-…	P05386-P05387;P08708-P08865;P08708-P15880;P05388-P18077;P05388-P18124;P18077-P18124;P17844-P18621;P18077-P18621;P08708-P23396;P15880-P23396;P05388-P26373;P18077-P26373;P18124-P26373;P18621-P26373;P05388-P27635;P18077-P27635;P18621-P27635;P26373-P27635;P05388-P30050;P18077-P30050;P18621-P30050;P26373-P30050;P27635-P30050;P05388-P32969;P18077-P32969;P18124-P32969;P18621-P32969;P26373-P32969;P27635-…
GO:0006289	nucleotide-excision repair	inhibited	0.12	9	9.12	3.06122e-11	5.41837e-08	P61201-Q13098;P61201-Q7L5N1;Q13098-Q7L5N1;Q13098-Q9UMS4	P19388-P30876;P24928-P30876;P61201-Q7L5N1;Q13098-Q7L5N1;Q7L5N1-Q92905;P61201-Q93009;Q13098-Q93009;P61201-Q99627;Q7L5N1-Q99627;Q13098-Q9BT78;Q7L5N1-Q9BT78;Q92905-Q9BT78;Q99627-Q9BT78
GO:0030136	clathrin-coated vesicle	inhibited	0.02	3	2.98	3.20737e-11	5.67383e-08	P09496-P09497	P09496-P09497;O43747-P61966;O43747-Q9Y6Q5;Q9BXS5-Q9Y6Q5
GO:0071356	cellular response to tumor necrosis factor	uninhibited	9.72	42	32.28	3.33652e-11	5.89897e-08	O00231-O00232;O00231-O00487;O00232-O00487;O00231-O43242;O00232-O43242;O00487-O43242;O14818-P20618;O14818-P25786;P20618-P25786;O14818-P25787;P20618-P25787;P25786-P25787;O14818-P25788;P20618-P25788;P25786-P25788;P25787-P25788;O14818-P25789;P20618-P25789;P25786-P25789;P25787-P25789;P25788-P25789;O14818-P28066;P20618-P28066;P25786-P28066;P25787-P28066;P25788-P28066;P25789-P28066;O14818-P28070;P20618-…	O00231-O00232;O00231-O00487;O00232-O00487;O00231-O43242;O00232-O43242;O00487-O43242;O14818-P20618;O14818-P25786;P20618-P25786;O14818-P25787;P20618-P25787;P25786-P25787;O14818-P25788;P20618-P25788;P25786-P25788;P25787-P25788;O14818-P25789;P20618-P25789;P25786-P25789;P25787-P25789;P25788-P25789;O14818-P28066;P20618-P28066;P25786-P28066;P25787-P28066;P25788-P28066;P25789-P28066;O14818-P28070;P20618-…
GO:0019882	antigen processing and presentation	uninhibited	5.74	47	41.26	3.6663e-11	6.47835e-08	O00231-O00232;O00231-O00487;O00232-O00487;O00231-O43242;O00232-O43242;O00487-O43242;O14818-P20618;O14818-P25786;P20618-P25786;O14818-P25787;P20618-P25787;P25786-P25787;O14818-P25788;P20618-P25788;P25786-P25788;P25787-P25788;O14818-P25789;P20618-P25789;P25786-P25789;P25787-P25789;P25788-P25789;O14818-P28066;P20618-P28066;P25786-P28066;P25787-P28066;P25788-P28066;P25789-P28066;O14818-P28070;P20618-…	O00231-O00232;O00231-O00487;O00232-O00487;O00231-O43242;O00232-O43242;O00487-O43242;O14818-P20618;O14818-P25786;P20618-P25786;O14818-P25787;P20618-P25787;P25786-P25787;O14818-P25788;P20618-P25788;P25786-P25788;P25787-P25788;O14818-P25789;P20618-P25789;P25786-P25789;P25787-P25789;P25788-P25789;O14818-P28066;P20618-P28066;P25786-P28066;P25787-P28066;P25788-P28066;P25789-P28066;O14818-P28070;P20618-…
GO:0001738	morphogenesis of a polarized epithelium	uninhibited	11.79	44	32.21	4.37809e-11	7.73171e-08	O00231-O00232;O00231-O00487;O00232-O00487;O00231-O43242;O00232-O43242;O00487-O43242;O14818-P20618;O14818-P25786;P20618-P25786;O14818-P25787;P20618-P25787;P25786-P25787;O14818-P25788;P20618-P25788;P25786-P25788;P25787-P25788;O14818-P25789;P20618-P25789;P25786-P25789;P25787-P25789;P25788-P25789;O14818-P28066;P20618-P28066;P25786-P28066;P25787-P28066;P25788-P28066;P25789-P28066;O14818-P28070;P20618-…	O00231-O00232;O00231-O00487;O00232-O00487;O00231-O43242;O00232-O43242;O00487-O43242;O14818-P20618;O14818-P25786;P20618-P25786;O14818-P25787;P20618-P25787;P25786-P25787;O14818-P25788;P20618-P25788;P25786-P25788;P25787-P25788;O14818-P25789;P20618-P25789;P25786-P25789;P25787-P25789;P25788-P25789;O14818-P28066;P20618-P28066;P25786-P28066;P25787-P28066;P25788-P28066;P25789-P28066;O14818-P28070;P20618-…
GO:0045088	regulation of innate immune response	uninhibited	8.96	43	34.04	6.88271e-11	1.2148e-07	O00231-O00232;O00231-O00487;O00232-O00487;O00231-O43242;O00232-O43242;O00487-O43242;P12956-P13010;O14818-P20618;O14818-P25786;P20618-P25786;O14818-P25787;P20618-P25787;P25786-P25787;O14818-P25788;P20618-P25788;P25786-P25788;P25787-P25788;O14818-P25789;P20618-P25789;P25786-P25789;P25787-P25789;P25788-P25789;O14818-P28066;P20618-P28066;P25786-P28066;P25787-P28066;P25788-P28066;P25789-P28066;O14818-…	O00231-O00232;O00231-O00487;O00232-O00487;O00231-O43242;O00232-O43242;O00487-O43242;P12956-P13010;O14818-P20618;O14818-P25786;P20618-P25786;O14818-P25787;P20618-P25787;P25786-P25787;O14818-P25788;P20618-P25788;P25786-P25788;P25787-P25788;O14818-P25789;P20618-P25789;P25786-P25789;P25787-P25789;P25788-P25789;O14818-P28066;P20618-P28066;P25786-P28066;P25787-P28066;P25788-P28066;P25789-P28066;O14818-…
GO:0016055	Wnt signaling pathway	uninhibited	11.84	51	39.16	8.53529e-11	1.50563e-07	O00231-O00232;O00231-O00487;O00232-O00487;O00231-O43242;O00232-O43242;O00487-O43242;O14818-P20618;O14818-P25786;P20618-P25786;O14818-P25787;P20618-P25787;P25786-P25787;O14818-P25788;P20618-P25788;P25786-P25788;P25787-P25788;O14818-P25789;P20618-P25789;P25786-P25789;P25787-P25789;P25788-P25789;O14818-P28066;P20618-P28066;P25786-P28066;P25787-P28066;P25788-P28066;P25789-P28066;O14818-P28070;P20618-…	O00231-O00232;O00231-O00487;O00232-O00487;O00231-O43242;O00232-O43242;O00487-O43242;O14818-P20618;O14818-P25786;P20618-P25786;O14818-P25787;P20618-P25787;P25786-P25787;O14818-P25788;P20618-P25788;P25786-P25788;P25787-P25788;O14818-P25789;P20618-P25789;P25786-P25789;P25787-P25789;P25788-P25789;O14818-P28066;P20618-P28066;P25786-P28066;P25787-P28066;P25788-P28066;P25789-P28066;O14818-P28070;P20618-…
GO:0000086	G2/M transition of mitotic cell cycle	uninhibited	16.74	59	42.26	1.03928e-10	1.83225e-07	O00231-O00232;O00231-O00487;O00232-O00487;O00231-O43242;O00232-O43242;O00487-O43242;O14818-P20618;O14818-P25786;P20618-P25786;O14818-P25787;P20618-P25787;P25786-P25787;O14818-P25788;P20618-P25788;P25786-P25788;P25787-P25788;O14818-P25789;P20618-P25789;P25786-P25789;P25787-P25789;P25788-P25789;O14818-P28066;P20618-P28066;P25786-P28066;P25787-P28066;P25788-P28066;P25789-P28066;O14818-P28070;P20618-…	O00231-O00232;O00231-O00487;O00232-O00487;O00231-O43242;O00232-O43242;O00487-O43242;O14818-P20618;O14818-P25786;P20618-P25786;O14818-P25787;P20618-P25787;P25786-P25787;O14818-P25788;P20618-P25788;P25786-P25788;P25787-P25788;O14818-P25789;P20618-P25789;P25786-P25789;P25787-P25789;P25788-P25789;O14818-P28066;P20618-P28066;P25786-P28066;P25787-P28066;P25788-P28066;P25789-P28066;O14818-P28070;P20618-…
GO:0007346	regulation of mitotic cell cycle	uninhibited	10.97	59	48.03	2.427e-10	4.27637e-07	O00231-O00232;O00231-O00487;O00232-O00487;O14744-O14818;O00231-O43242;O00232-O43242;O00487-O43242;O14744-P20618;O14818-P20618;O14744-P25786;O14818-P25786;P20618-P25786;O14744-P25787;O14818-P25787;P20618-P25787;P25786-P25787;O14744-P25788;O14818-P25788;P20618-P25788;P25786-P25788;P25787-P25788;O14744-P25789;O14818-P25789;P20618-P25789;P25786-P25789;P25787-P25789;P25788-P25789;O14744-P28066;O14818-…	O00231-O00232;O00231-O00487;O00232-O00487;O14744-O14818;O00231-O43242;O00232-O43242;O00487-O43242;O14744-P20618;O14818-P20618;P18754-P23443;O14744-P25786;O14818-P25786;P20618-P25786;O14744-P25787;O14818-P25787;P20618-P25787;P25786-P25787;O14744-P25788;O14818-P25788;P20618-P25788;P25786-P25788;P25787-P25788;O14744-P25789;O14818-P25789;P20618-P25789;P25786-P25789;P25787-P25789;P25788-P25789;O14744-…
GO:0005885	Arp2/3 protein complex	uninhibited	0.27	6	5.73	2.84182e-10	5.00444e-07	O15143-O15144;O15143-O15145;O15144-O15145;O15143-O15511;O15143-P59998;O15144-P59998;O15145-P59998;O15143-P61158;O15144-P61158;O15145-P61158;P59998-P61158;O15143-P61160;O15144-P61160;O15145-P61160;P59998-P61160;P61158-P61160;O15143-Q92747;O15144-Q92747;O15145-Q92747;P59998-Q92747;P61158-Q92747;P61160-Q92747;O15143-Q9BPX5;O15144-Q9BPX5;P59998-Q9BPX5	O15144-O15145;O15144-P59998;O15145-P59998;O15144-P61158;O15145-P61158;P59998-P61158;O15144-P61160;O15145-P61160;P59998-P61160;P61158-P61160;O15144-Q92747;O15145-Q92747;P59998-Q92747;P61158-Q92747;P61160-Q92747;O15144-Q9BPX5;P59998-Q9BPX5;P61158-Q9BPX5;Q92747-Q9BPX5
GO:0038061	NIK/NF-kappaB signaling	uninhibited	10.81	42	31.19	7.23638e-10	1.2736e-06	O00231-O00232;O00231-O00487;O00232-O00487;O00231-O43242;O00232-O43242;O00487-O43242;O14818-P20618;O14818-P25786;P20618-P25786;O14818-P25787;P20618-P25787;P25786-P25787;O14818-P25788;P20618-P25788;P25786-P25788;P25787-P25788;O14818-P25789;P20618-P25789;P25786-P25789;P25787-P25789;P25788-P25789;O14818-P28066;P20618-P28066;P25786-P28066;P25787-P28066;P25788-P28066;P25789-P28066;O14818-P28070;P20618-…	O00231-O00232;O00231-O00487;O00232-O00487;O00231-O43242;O00232-O43242;O00487-O43242;O14818-P20618;O14818-P25786;P20618-P25786;O14818-P25787;P20618-P25787;P25786-P25787;O14818-P25788;P20618-P25788;P25786-P25788;P25787-P25788;O14818-P25789;P20618-P25789;P25786-P25789;P25787-P25789;P25788-P25789;O14818-P28066;P20618-P28066;P25786-P28066;P25787-P28066;P25788-P28066;P25789-P28066;O14818-P28070;P20618-…
GO:0001666	response to hypoxia	uninhibited	11.57	44	32.43	7.6228e-10	1.34085e-06	O00231-O00232;O00231-O00487;O00232-O00487;O00231-O43242;O00232-O43242;O00487-O43242;O14818-P20618;O14818-P25786;P20618-P25786;O14818-P25787;P20618-P25787;P25786-P25787;O14818-P25788;P20618-P25788;P25786-P25788;P25787-P25788;O14818-P25789;P20618-P25789;P25786-P25789;P25787-P25789;P25788-P25789;O14818-P28066;P20618-P28066;P25786-P28066;P25787-P28066;P25788-P28066;P25789-P28066;O14818-P28070;P20618-…	O00231-O00232;O00231-O00487;O00232-O00487;O00231-O43242;O00232-O43242;O00487-O43242;O14818-P20618;O14818-P25786;P20618-P25786;O14818-P25787;P20618-P25787;P25786-P25787;O14818-P25788;P20618-P25788;P25786-P25788;P25787-P25788;O14818-P25789;P20618-P25789;P25786-P25789;P25787-P25789;P25788-P25789;O14818-P28066;P20618-P28066;P25786-P28066;P25787-P28066;P25788-P28066;P25789-P28066;O14818-P28070;P20618-…
GO:0016032	viral process	inhibited	176.69	273	96.31	8.18309e-10	1.43859e-06	P05386-P05387;P08708-P08865;P12956-P13010;P08708-P15880;P08865-P15880;P05388-P18124;P05388-P18621;P18124-P18621;P08708-P23396;P08865-P23396;P15880-P23396;P08708-P25398;P08865-P25398;P15880-P25398;P23396-P25398;P05388-P26373;P18124-P26373;P18621-P26373;P05388-P27635;P18124-P27635;P18621-P27635;P26373-P27635;P05388-P36578;P18124-P36578;P18621-P36578;P26373-P36578;P27635-P36578;P05388-P40429;P18124-…	P05386-P05387;P08708-P08865;P12956-P13010;P08708-P15880;P05388-P18077;P05388-P18124;P18077-P18124;P18077-P18621;P08708-P23396;P15880-P23396;P05388-P26373;P18077-P26373;P18124-P26373;P18621-P26373;P05388-P27635;P18077-P27635;P18621-P27635;P26373-P27635;P05388-P30050;P18077-P30050;P18621-P30050;P26373-P30050;P27635-P30050;P19388-P30876;P24928-P30876;P05388-P32969;P18077-P32969;P18124-P32969;P18621-…
GO:0002009	morphogenesis of an epithelium	uninhibited	12.98	44	31.02	1.46269e-09	2.56995e-06	O00231-O00232;O00231-O00487;O00232-O00487;O00231-O43242;O00232-O43242;O00487-O43242;O14818-P20618;O14818-P25786;P20618-P25786;O14818-P25787;P20618-P25787;P25786-P25787;O14818-P25788;P20618-P25788;P25786-P25788;P25787-P25788;O14818-P25789;P20618-P25789;P25786-P25789;P25787-P25789;P25788-P25789;O14818-P28066;P20618-P28066;P25786-P28066;P25787-P28066;P25788-P28066;P25789-P28066;O14818-P28070;P20618-…	O00231-O00232;O00231-O00487;O00232-O00487;O00231-O43242;O00232-O43242;O00487-O43242;O14818-P20618;O14818-P25786;P20618-P25786;O14818-P25787;P20618-P25787;P25786-P25787;O14818-P25788;P20618-P25788;P25786-P25788;P25787-P25788;O14818-P25789;P20618-P25789;P25786-P25789;P25787-P25789;P25788-P25789;O14818-P28066;P20618-P28066;P25786-P28066;P25787-P28066;P25788-P28066;P25789-P28066;O14818-P28070;P20618-…
GO:0070971	endoplasmic reticulum exit site	inhibited	0.11	2	1.89	1.85308e-09	3.25401e-06		P53992-Q15437;Q15436-Q15437
GO:0000245	spliceosomal complex assembly	uninhibited	0.03	1	1.03	1.88172e-09	3.30242e-06	Q12874-Q15459
GO:0090150	establishment of protein localization to membrane	inhibited	139.26	229	89.74	2.22105e-09	3.89573e-06	P05386-P05387;P08708-P08865;P08708-P15880;P08865-P15880;P05388-P18124;P05388-P18621;P18124-P18621;P08708-P23396;P08865-P23396;P15880-P23396;P08708-P25398;P08865-P25398;P15880-P25398;P23396-P25398;P05388-P26373;P18124-P26373;P18621-P26373;P05388-P27635;P18124-P27635;P18621-P27635;P26373-P27635;P27348-P31946;P31946-P35268;P05388-P36578;P18124-P36578;P18621-P36578;P26373-P36578;P27635-P36578;P05388-…	P05386-P05387;O43681-P05783;P08708-P08865;P08708-P15880;P05388-P18077;P05388-P18124;P18077-P18124;P18077-P18621;P08708-P23396;P15880-P23396;P05388-P26373;P18077-P26373;P18124-P26373;P18621-P26373;P05388-P27635;P18077-P27635;P18621-P27635;P26373-P27635;P05388-P30050;P18077-P30050;P18621-P30050;P26373-P30050;P27635-P30050;P27348-P31946;P05388-P32969;P18077-P32969;P18124-P32969;P18621-P32969;P26373-…
GO:0006270	DNA replication initiation	inhibited	0.01	2	1.99	2.33337e-09	4.09039e-06	P33991-P33993;P33992-P33993;P33991-P49736;P33993-P49736	P25205-P33992;P25205-P33993;P33991-P33993;P33992-P33993;P33991-P49736;P33993-P49736
GO:0008543	fibroblast growth factor receptor signaling pathway	inhibited	0.09	3	2.91	3.93313e-09	6.89085e-06		P19388-P30876;P24928-P30876;P31943-P52597
GO:0043488	regulation of mRNA stability	uninhibited	11.35	44	32.65	4.7209e-09	8.26629e-06	O00231-O00232;O00231-O00487;O00232-O00487;O00231-O43242;O00232-O43242;O00487-O43242;O14818-P20618;O14818-P25786;P20618-P25786;O14818-P25787;P20618-P25787;P25786-P25787;O14818-P25788;P20618-P25788;P25786-P25788;P25787-P25788;O14818-P25789;P20618-P25789;P25786-P25789;P25787-P25789;P25788-P25789;O14818-P28066;P20618-P28066;P25786-P28066;P25787-P28066;P25788-P28066;P25789-P28066;O14818-P28070;P20618-…	O00231-O00232;O00231-O00487;O00232-O00487;O00231-O43242;O00232-O43242;O00487-O43242;O14818-P20618;O14818-P25786;P20618-P25786;O14818-P25787;P20618-P25787;P25786-P25787;O14818-P25788;P20618-P25788;P25786-P25788;P25787-P25788;O14818-P25789;P20618-P25789;P25786-P25789;P25787-P25789;P25788-P25789;O14818-P28066;P20618-P28066;P25786-P28066;P25787-P28066;P25788-P28066;P25789-P28066;O14818-P28070;P20618-…
GO:0032212	positive regulation of telomere maintenance via telomerase	inhibited	0.21	4	4.21	7.6371e-09	1.33649e-05	P17987-P40227;P17987-P49368;P40227-P49368;P48643-P50990;P40227-P50991;P48643-P50991;P49368-P50991;P40227-P78371;P49368-P78371;P50990-P78371;P50991-P78371;P40227-Q99832;P48643-Q99832;P49368-Q99832;P50991-Q99832;P78371-Q99832	P17987-P40227;P17987-P49368;P40227-P49368;P48643-P50990;P48643-P50991;P49368-P50991;P50990-P50991;P17987-P78371;P40227-P78371;P48643-P78371;P49368-P78371;P50990-P78371;P50991-P78371;P17987-Q99832;P40227-Q99832;P48643-Q99832;P49368-Q99832;P50990-Q99832;P50991-Q99832;P78371-Q99832
GO:0044267	cellular protein metabolic process	inhibited	550.43	698	147.57	7.69253e-09	1.34542e-05	O00231-O00232;O00231-O00487;O00232-O00487;O14561-O14737;O14744-O14818;O00231-O43242;O00232-O43242;O00487-O43242;O00754-O43847;O43776-O43852;O14964-O60502;O43324-O60506;A0AVT1-O60936;O43447-O95372;O43768-O95394;O00754-P04062;O14908-P04083;P05386-P05387;P00374-P06702;P01033-P07711;O43324-P07814;O60502-P07900;O60502-P08238;P07900-P08238;O43324-P08708;O43324-P08865;P08708-P08865;O43324-P09874;P08708-…	O00231-O00232;O00231-O00487;O00232-O00487;O00418-O00754;O14744-O14818;O00231-O43242;O00232-O43242;O00487-O43242;A0AVT1-O60936;O75351-O96019;O00762-P00374;O14908-P04083;P05386-P05387;O00560-P05388;O43324-P07814;O60506-P07814;P07900-P08238;O43324-P08708;P08708-P08865;O75351-P09960;O95394-P09960;O95394-P0DP25;P09960-P0DP25;O75821-P10586;O96007-P10619;O14974-P10636;P08708-P10909;A0AVT1-P12004;O60936-…
GO:0006886	intracellular protein transport	inhibited	176.69	272	95.31	9.66975e-09	1.69027e-05	O00148-O75439;O43592-P04040;P05386-P05387;O00194-P05388;P08708-P08865;P07900-P14625;P05455-P14735;P08708-P15880;P08865-P15880;P05388-P18124;P05388-P18621;P18124-P18621;P08708-P22626;P08865-P22626;P15880-P22626;P08708-P23396;P08865-P23396;P15880-P23396;P22626-P23396;P08708-P25398;P08865-P25398;P15880-P25398;P22626-P25398;P23396-P25398;O00194-P26373;P05388-P26373;P18124-P26373;P18621-P26373;P05388-…	P05386-P05387;P08708-P08865;P08708-P10909;P07900-P14625;P08708-P15880;P05388-P18077;P05388-P18124;P18077-P18124;P18077-P18621;P08865-P22626;P08708-P23396;P15880-P23396;P05388-P26373;P18077-P26373;P18124-P26373;P18621-P26373;P05388-P27635;P18077-P27635;P18621-P27635;P26373-P27635;O00194-P30050;P05388-P30050;P18077-P30050;P18621-P30050;P26373-P30050;P27635-P30050;P27348-P31946;P05388-P32969;P18077-…
GO:0030097	hemopoiesis	uninhibited	11.66	44	32.34	9.76912e-09	1.70667e-05	O00231-O00232;O00231-O00487;O00232-O00487;O00231-O43242;O00232-O43242;O00487-O43242;O14818-P20618;O14818-P25786;P20618-P25786;O14818-P25787;P20618-P25787;P25786-P25787;O14818-P25788;P20618-P25788;P25786-P25788;P25787-P25788;O14818-P25789;P20618-P25789;P25786-P25789;P25787-P25789;P25788-P25789;O14818-P28066;P20618-P28066;P25786-P28066;P25787-P28066;P25788-P28066;P25789-P28066;O14818-P28070;P20618-…	O00231-O00232;O00231-O00487;O00232-O00487;O00231-O43242;O00232-O43242;O00487-O43242;O14818-P20618;O14818-P25786;P20618-P25786;O14818-P25787;P20618-P25787;P25786-P25787;O14818-P25788;P20618-P25788;P25786-P25788;P25787-P25788;O14818-P25789;P20618-P25789;P25786-P25789;P25787-P25789;P25788-P25789;O14818-P28066;P20618-P28066;P25786-P28066;P25787-P28066;P25788-P28066;P25789-P28066;O14818-P28070;P20618-…
GO:0051085	chaperone cofactor-dependent protein refolding	inhibited	0.14	3	3.14	1.19601e-08	2.08823e-05	P0DMV9-P11142;P0DMV9-P17066;P11021-P17066;P11142-P17066;P0DMV9-P38646;P11142-P38646	P0DMV9-P11142;P11021-P11142;P0DMV9-P17066;P11021-P17066;P11142-P17066;P0DMV9-P38646;P11021-P38646;P11142-P38646;P17066-P38646
GO:0001731	formation of translation preinitiation complex	uninhibited	0.01	1	0.99	1.22206e-08	2.1325e-05	O43583-Q9ULC4
GO:0004540	ribonuclease activity	uninhibited	0.02	2	1.98	1.22206e-08	2.1325e-05	Q15631-Q8TCS8;Q15631-Q99598;Q8TCS8-Q99598	O75818-P78346
GO:0030970	retrograde protein transport, ER to cytosol	inhibited	0.01	1	0.99	1.22206e-08	2.1325e-05		Q8TAT6-Q92890
GO:0032922	circadian regulation of gene expression	inhibited	0.01	1	0.99	1.22206e-08	2.1325e-05		Q13547-Q7Z6Z7
GO:0035617	stress granule disassembly	inhibited	0.01	1	0.99	1.22206e-08	2.1325e-05		P33176-P55072
GO:0090666	scaRNA localization to Cajal body	inhibited	0.01	1	0.99	1.22206e-08	2.1325e-05	P50991-P78371	P17987-P78371;P50991-P78371
GO:0005868	cytoplasmic dynein complex	uninhibited	0.06	2	1.94	1.53381e-08	2.6673e-05	P51808-Q13409;P63167-Q96FJ2
GO:0006476	protein deacetylation	inhibited	0.03	1	0.97	1.53381e-08	2.6673e-05		O94776-Q13547
GO:0009249	protein lipoylation	uninhibited	0.03	1	0.97	1.53381e-08	2.6673e-05	O14561-P23434
GO:0016281	eukaryotic translation initiation factor 4F complex	uninhibited	0.03	1	0.97	1.53381e-08	2.6673e-05	P60842-Q15056
GO:0016581	NuRD complex	inhibited	0.03	1	0.97	1.53381e-08	2.6673e-05	Q09028-Q16576	O94776-Q13547;Q09028-Q16576
GO:0047429	nucleoside-triphosphate diphosphatase activity	uninhibited	0.03	1	0.97	1.53381e-08	2.6673e-05	O95671-Q9H773
GO:0050729	positive regulation of inflammatory response	uninhibited	0.03	1	0.97	1.53381e-08	2.6673e-05	P06702-P30046
GO:0022904	respiratory electron transport chain	inhibited	0.11	2	2.11	1.57207e-08	2.72282e-05		P13073-P20674;P13804-P38117
GO:0012507	ER to Golgi transport vesicle membrane	inhibited	0.13	2	1.87	3.1555e-08	5.46217e-05		P53992-Q15437;Q15436-Q15437
GO:0045786	negative regulation of cell cycle	uninhibited	10.37	43	32.63	3.74355e-08	6.47634e-05	O00231-O00232;O00231-O00487;O00232-O00487;O00231-O43242;O00232-O43242;O00487-O43242;O14818-P20618;O14818-P25786;P20618-P25786;O14818-P25787;P20618-P25787;P25786-P25787;O14818-P25788;P20618-P25788;P25786-P25788;P25787-P25788;O14818-P25789;P20618-P25789;P25786-P25789;P25787-P25789;P25788-P25789;O14818-P28066;P20618-P28066;P25786-P28066;P25787-P28066;P25788-P28066;P25789-P28066;O14818-P28070;P20618-…	O00231-O00232;O00231-O00487;O00232-O00487;O00231-O43242;O00232-O43242;O00487-O43242;O14818-P20618;O14818-P25786;P20618-P25786;O14818-P25787;P20618-P25787;P25786-P25787;O14818-P25788;P20618-P25788;P25786-P25788;P25787-P25788;O14818-P25789;P20618-P25789;P25786-P25789;P25787-P25789;P25788-P25789;O14818-P28066;P20618-P28066;P25786-P28066;P25787-P28066;P25788-P28066;P25789-P28066;O14818-P28070;P20618-…
GO:0030286	dynein complex	uninhibited	0.01	2	1.99	3.93566e-08	6.80476e-05	P51808-Q13409;P63167-Q96FJ2
GO:0101031	chaperone complex	inhibited	0.71	5	5.71	4.97961e-08	8.60477e-05	P08238-P31948;P17987-P40227;P17987-P49368;P40227-P49368;P48643-P50990;P40227-P50991;P48643-P50991;P49368-P50991;P40227-P78371;P49368-P78371;P50990-P78371;P50991-P78371;P40227-Q99832;P48643-Q99832;P49368-Q99832;P50991-Q99832;P78371-Q99832	P08238-P31948;P17987-P40227;P17987-P49368;P40227-P49368;P48643-P50990;P48643-P50991;P49368-P50991;P50990-P50991;P17987-P78371;P40227-P78371;P48643-P78371;P49368-P78371;P50990-P78371;P50991-P78371;O95456-Q969U7;P17987-Q99832;P40227-Q99832;P48643-Q99832;P49368-Q99832;P50990-Q99832;P50991-Q99832;P78371-Q99832
GO:0006281	DNA repair	inhibited	2.88	18	20.88	5.11366e-08	8.8313e-05	P12956-P13010;P09874-P23396;P33991-P33993;P33992-P33993;P09874-P46063;P23396-P46063;P33991-P49736;P33993-P49736;P54725-P61160;P33992-P61201;P33993-P61201;P12956-P78527;P13010-P78527;P61201-Q13098;P49736-Q14566;P33992-Q7L5N1;P61201-Q7L5N1;Q13098-Q7L5N1;P46063-Q7Z6Z7;P63165-Q99497;P12004-Q9H1E3;Q13098-Q9UMS4;P33991-Q9UNS2;P33993-Q9UNS2;P49736-Q9UNS2	P12956-P13010;P19388-P30876;P24928-P30876;P25205-P33992;P25205-P33993;P33991-P33993;P33992-P33993;P33991-P49736;P33993-P49736;P54725-P61160;P33992-P61201;P06493-P63165;P12956-P78527;P13010-P78527;P33991-Q13098;P33993-Q13098;P49736-Q13098;P33991-Q14566;P33993-Q14566;P49736-Q14566;Q13098-Q14566;P19388-Q14997;P24928-Q14997;P33991-Q7L5N1;P33992-Q7L5N1;P33993-Q7L5N1;P61201-Q7L5N1;Q13098-Q7L5N1;Q8TAT6-…
GO:0072657	protein localization to membrane	inhibited	148.89	234	85.11	7.18217e-08	0.000123964	P05386-P05387;P08708-P08865;P08708-P15880;P08865-P15880;P05388-P18124;P05388-P18621;P18124-P18621;P08708-P23396;P08865-P23396;P15880-P23396;P08708-P25398;P08865-P25398;P15880-P25398;P23396-P25398;P05388-P26373;P18124-P26373;P18621-P26373;P05388-P27635;P18124-P27635;P18621-P27635;P26373-P27635;P27348-P31946;P31946-P35268;P05388-P36578;P18124-P36578;P18621-P36578;P26373-P36578;P27635-P36578;P05388-…	P05386-P05387;O43681-P05783;P08708-P08865;P08708-P15880;P05388-P18077;P05388-P18124;P18077-P18124;P18077-P18621;P08708-P23396;P15880-P23396;P05388-P26373;P18077-P26373;P18124-P26373;P18621-P26373;P05388-P27635;P18077-P27635;P18621-P27635;P26373-P27635;P05388-P30050;P18077-P30050;P18621-P30050;P26373-P30050;P27635-P30050;P27348-P31946;P05388-P32969;P18077-P32969;P18124-P32969;P18621-P32969;P26373-…
GO:0043161	proteasome-mediated ubiquitin-dependent protein catabolic process	uninhibited	7.36	44	36.64	7.92819e-08	0.000136761	O00231-O00232;O00231-O00487;O00232-O00487;O00231-O43242;O00232-O43242;O00487-O43242;P08238-P14625;O14818-P20618;O14818-P25786;P20618-P25786;O14818-P25787;P20618-P25787;P25786-P25787;O14818-P25788;P20618-P25788;P25786-P25788;P25787-P25788;O14818-P25789;P20618-P25789;P25786-P25789;P25787-P25789;P25788-P25789;O14818-P28066;P20618-P28066;P25786-P28066;P25787-P28066;P25788-P28066;P25789-P28066;O14818-…	O00231-O00232;O00231-O00487;O00232-O00487;O00231-O43242;O00232-O43242;O00487-O43242;O14818-P20618;O14818-P25786;P20618-P25786;O14818-P25787;P20618-P25787;P25786-P25787;O14818-P25788;P20618-P25788;P25786-P25788;P25787-P25788;O14818-P25789;P20618-P25789;P25786-P25789;P25787-P25789;P25788-P25789;O14818-P28066;P20618-P28066;P25786-P28066;P25787-P28066;P25788-P28066;P25789-P28066;O14818-P28070;P20618-…
GO:0008540	proteasome regulatory particle, base subcomplex	uninhibited	0.46	5	4.54	8.00429e-08	0.000137994	P35998-P43686;P35998-P62191;P43686-P62191;P35998-P62195;P43686-P62195;P62191-P62195;P35998-Q13200;P43686-Q13200;P62191-Q13200;P62195-Q13200;P35998-Q99460;P43686-Q99460;P62191-Q99460;P62195-Q99460;Q13200-Q99460	P35998-P62191;P43686-P62191;P43686-P62195;P62191-P62195;P55036-P62333;P35998-Q13200;P43686-Q13200;P62191-Q13200;P62195-Q13200;P62191-Q16401
GO:0019774	proteasome core complex, beta-subunit complex	uninhibited	0.16	5	4.84	9.48377e-08	0.000163405	P20618-P28070;P20618-P28072;P28070-P28072;P20618-P28074;P28070-P28074;P28072-P28074;P20618-P49720;P28070-P49720;P28072-P49720;P28074-P49720;P20618-P49721;P28070-P49721;P28072-P49721;P28074-P49721;P49720-P49721;P20618-Q99436;P28070-Q99436;P28072-Q99436;P28074-Q99436;P49720-Q99436;P49721-Q99436	P20618-P28070;P20618-P28074;P28070-P28074;P20618-P49720;P28070-P49720;P28072-P49720;P28074-P49720;P20618-P49721;P28070-P49721;P28074-P49721;P49720-P49721;P20618-Q99436;P28070-Q99436;P28074-Q99436;P49720-Q99436;P49721-Q99436
GO:0002181	cytoplasmic translation	inhibited	16.02	48	31.98	1.12805e-07	0.00019425	P05388-P18621;P05388-P61313;P18621-P61313;P15170-P62495;P62266-P62854;P05388-P62888;P18621-P62888;P61313-P62888;P05388-P62906;P18621-P62906;P61313-P62906;P62854-P62906;P62888-P62906;P05388-P62910;P18621-P62910;P61313-P62910;P62854-P62910;P62888-P62910;P62906-P62910;P05388-P62913;P61313-P62913;P62854-P62913;P62857-P62913;P62888-P62913;P62906-P62913;P62910-P62913;P05388-P62917;P62266-P62917;P62854-…	P05388-P18077;P18077-P18621;P05388-P32969;P18077-P32969;P18621-P32969;P18077-P47914;P32969-P47914;P18077-P61254;P41091-P61254;P05388-P61313;P18077-P61313;P18621-P61313;P32969-P61313;P15170-P62495;P05388-P62888;P18077-P62888;P18621-P62888;P32969-P62888;P61313-P62888;P41091-P62899;P61254-P62899;P05388-P62906;P18077-P62906;P18621-P62906;P32969-P62906;P47914-P62906;P61254-P62906;P61313-P62906;P62888-…
GO:1904874	positive regulation of telomerase RNA localization to Cajal body	uninhibited	0.21	4	3.79	1.14658e-07	0.000197326	P17987-P40227;P17987-P49368;P40227-P49368;P48643-P50990;P40227-P50991;P48643-P50991;P49368-P50991;P40227-P78371;P49368-P78371;P50990-P78371;P50991-P78371;P40227-Q99832;P48643-Q99832;P49368-Q99832;P50991-Q99832;P78371-Q99832;P40227-Q9Y230;P48643-Q9Y230;P49368-Q9Y230;P50991-Q9Y230;Q99832-Q9Y230;P40227-Q9Y265;P49368-Q9Y265;P50991-Q9Y265;Q99832-Q9Y265;Q9Y230-Q9Y265	P17987-P40227;P17987-P49368;P40227-P49368;P48643-P50990;P48643-P50991;P49368-P50991;P50990-P50991;P17987-P78371;P40227-P78371;P48643-P78371;P49368-P78371;P50990-P78371;P50991-P78371;P17987-Q99832;P40227-Q99832;P48643-Q99832;P49368-Q99832;P50990-Q99832;P50991-Q99832;P78371-Q99832;Q99832-Q9Y230;Q9Y230-Q9Y265
GO:0006511	ubiquitin-dependent protein catabolic process	uninhibited	12.14	53	40.86	1.67683e-07	0.000288415	O00231-O00232;O00231-O00487;O00232-O00487;O00231-O43242;O00232-O43242;O00487-O43242;P08238-P14625;O14818-P20618;O14818-P25786;P20618-P25786;O14818-P25787;P20618-P25787;P25786-P25787;O14818-P25788;P20618-P25788;P25786-P25788;P25787-P25788;O14818-P25789;P20618-P25789;P25786-P25789;P25787-P25789;P25788-P25789;O14818-P28066;P20618-P28066;P25786-P28066;P25787-P28066;P25788-P28066;P25789-P28066;O14818-…	O00231-O00232;O00231-O00487;O00232-O00487;O00231-O43242;O00232-O43242;O00487-O43242;O14818-P20618;O14818-P25786;P20618-P25786;O14818-P25787;P20618-P25787;P25786-P25787;O14818-P25788;P20618-P25788;P25786-P25788;P25787-P25788;O14818-P25789;P20618-P25789;P25786-P25789;P25787-P25789;P25788-P25789;O14818-P28066;P20618-P28066;P25786-P28066;P25787-P28066;P25788-P28066;P25789-P28066;O14818-P28070;P20618-…
GO:0015031	protein transport	inhibited	197.84	295	97.16	2.22742e-07	0.000382894	O00148-O75439;O43592-P04040;O14908-P04083;P05386-P05387;O00194-P05388;P08708-P08865;P07900-P14625;P05455-P14735;P08708-P15880;P08865-P15880;P05388-P18124;P05388-P18621;P18124-P18621;O95822-P21283;P08708-P22626;P08865-P22626;P15880-P22626;P08708-P23396;P08865-P23396;P15880-P23396;P22626-P23396;P08708-P25398;P08865-P25398;P15880-P25398;P22626-P25398;P23396-P25398;O00194-P26373;P05388-P26373;P18124-…	O14908-P04083;P05386-P05387;O43681-P05783;P08708-P08865;P08708-P10909;P07900-P14625;P08708-P15880;O14828-P18077;P05388-P18077;P05388-P18124;P18077-P18124;O14828-P18621;P18077-P18621;P08865-P22626;P08708-P23396;P15880-P23396;O14828-P26373;P05388-P26373;P18077-P26373;P18124-P26373;P18621-P26373;P05388-P27635;P18077-P27635;P18621-P27635;P26373-P27635;O00194-P30050;O14828-P30050;O15127-P30050;P05388-…
GO:0019941	modification-dependent protein catabolic process	uninhibited	12.74	53	40.26	2.25484e-07	0.000387382	O00231-O00232;O00231-O00487;O00232-O00487;O00231-O43242;O00232-O43242;O00487-O43242;P08238-P14625;O14818-P20618;O14818-P25786;P20618-P25786;O14818-P25787;P20618-P25787;P25786-P25787;O14818-P25788;P20618-P25788;P25786-P25788;P25787-P25788;O14818-P25789;P20618-P25789;P25786-P25789;P25787-P25789;P25788-P25789;O14818-P28066;P20618-P28066;P25786-P28066;P25787-P28066;P25788-P28066;P25789-P28066;O14818-…	O00231-O00232;O00231-O00487;O00232-O00487;O00231-O43242;O00232-O43242;O00487-O43242;O14818-P20618;O14818-P25786;P20618-P25786;O14818-P25787;P20618-P25787;P25786-P25787;O14818-P25788;P20618-P25788;P25786-P25788;P25787-P25788;O14818-P25789;P20618-P25789;P25786-P25789;P25787-P25789;P25788-P25789;O14818-P28066;P20618-P28066;P25786-P28066;P25787-P28066;P25788-P28066;P25789-P28066;O14818-P28070;P20618-…
GO:0010564	regulation of cell cycle process	uninhibited	19.53	63	43.47	2.35929e-07	0.000405089	O00231-O00232;O00231-O00487;O00232-O00487;O14744-O14818;O00231-O43242;O00232-O43242;O00487-O43242;O14908-P04083;P07900-P08238;P07437-P0DMV9;O14744-P20618;O14818-P20618;O14744-P25786;O14818-P25786;P20618-P25786;O14744-P25787;O14818-P25787;P20618-P25787;P25786-P25787;O14744-P25788;O14818-P25788;P20618-P25788;P25786-P25788;P25787-P25788;O14744-P25789;O14818-P25789;P20618-P25789;P25786-P25789;P25787-…	O00231-O00232;O00231-O00487;O00232-O00487;O14744-O14818;O00231-O43242;O00232-O43242;O00487-O43242;O14908-P04083;P07900-P08238;O14744-P20618;O14818-P20618;O14744-P25786;O14818-P25786;P20618-P25786;O14744-P25787;O14818-P25787;P20618-P25787;P25786-P25787;O14744-P25788;O14818-P25788;P20618-P25788;P25786-P25788;P25787-P25788;O14744-P25789;O14818-P25789;P20618-P25789;P25786-P25789;P25787-P25789;P25788-…
GO:0010498	proteasomal protein catabolic process	uninhibited	7.62	43	35.38	2.64492e-07	0.000453868	O00231-O00232;O00231-O00487;O00232-O00487;O00231-O43242;O00232-O43242;O00487-O43242;P08238-P14625;O14818-P20618;O14818-P25786;P20618-P25786;O14818-P25787;P20618-P25787;P25786-P25787;O14818-P25788;P20618-P25788;P25786-P25788;P25787-P25788;O14818-P25789;P20618-P25789;P25786-P25789;P25787-P25789;P25788-P25789;O14818-P28066;P20618-P28066;P25786-P28066;P25787-P28066;P25788-P28066;P25789-P28066;O14818-…	O00231-O00232;O00231-O00487;O00232-O00487;O00231-O43242;O00232-O43242;O00487-O43242;O14818-P20618;O14818-P25786;P20618-P25786;O14818-P25787;P20618-P25787;P25786-P25787;O14818-P25788;P20618-P25788;P25786-P25788;P25787-P25788;O14818-P25789;P20618-P25789;P25786-P25789;P25787-P25789;P25788-P25789;O14818-P28066;P20618-P28066;P25786-P28066;P25787-P28066;P25788-P28066;P25789-P28066;O14818-P28070;P20618-…
GO:0000027	ribosomal large subunit assembly	inhibited	3.09	14	10.91	3.3108e-07	0.000567802	P05388-P27635;P05388-P62913;P27635-P62913;P05388-P83731;P62913-P83731;P05388-Q02878;P27635-Q02878;P62913-Q02878;P83731-Q02878	P05388-P27635;P05388-P30050;P27635-P30050;P05388-P39023;P27635-P39023;P30050-P39023;P05388-P46777;P30050-P46777;P30050-P62750;P30050-P62913;P05388-P83731;P30050-P83731;P39023-P83731;P46777-P83731;P62750-P83731;P62913-P83731;P05388-Q02878;P27635-Q02878;P30050-Q02878;P39023-Q02878;P46777-Q02878;P62913-Q02878;P83731-Q02878
GO:0045184	establishment of protein localization	inhibited	203.93	299	95.07	3.41875e-07	0.000585974	O00148-O75439;O43592-P04040;O14908-P04083;P05386-P05387;O00194-P05388;P08708-P08865;P07900-P14625;P05455-P14735;P10636-P14735;P08708-P15880;P08865-P15880;P05388-P18124;P05388-P18621;P18124-P18621;O95822-P21283;P08708-P22626;P08865-P22626;P15880-P22626;P08708-P23396;P08865-P23396;P15880-P23396;P22626-P23396;P08708-P25398;P08865-P25398;P15880-P25398;P22626-P25398;P23396-P25398;O00194-P26373;P05388-…	O14908-P04083;P05386-P05387;O43681-P05783;P08708-P08865;P08708-P10909;P07900-P14625;P08708-P15880;O14828-P18077;P05388-P18077;P05388-P18124;P18077-P18124;O14828-P18621;P18077-P18621;P08865-P22626;P08708-P23396;P15880-P23396;O14828-P26373;P05388-P26373;P18077-P26373;P18124-P26373;P18621-P26373;P05388-P27635;P18077-P27635;P18621-P27635;P26373-P27635;O00194-P30050;O14828-P30050;O15127-P30050;P05388-…
GO:0034314	Arp2/3 complex-mediated actin nucleation	uninhibited	0.54	6	5.46	3.98898e-07	0.000683313	O15143-O15144;O15143-O15145;O15144-O15145;O15143-O15511;O15143-P59998;O15144-P59998;O15145-P59998;O15143-P61158;O15144-P61158;O15145-P61158;P59998-P61158;O15143-P61160;O15144-P61160;O15145-P61160;P59998-P61160;P61158-P61160;O15143-Q92747;O15144-Q92747;O15145-Q92747;P59998-Q92747;P61158-Q92747;P61160-Q92747;O15143-Q9BPX5;O15144-Q9BPX5;P59998-Q9BPX5	O15144-O15145;O15144-P59998;O15145-P59998;O15144-P61158;O15145-P61158;P59998-P61158;O15144-P61160;O15145-P61160;P59998-P61160;P61158-P61160;O15144-Q92747;O15145-Q92747;P59998-Q92747;P61158-Q92747;P61160-Q92747;O15144-Q9BPX5;P59998-Q9BPX5;P61158-Q9BPX5;Q92747-Q9BPX5
GO:0051084	'de novo' posttranslational protein folding	inhibited	0.14	3	3.14	4.07213e-07	0.000697149	P0DMV9-P11142;P0DMV9-P17066;P11021-P17066;P11142-P17066;P0DMV9-P38646;P11142-P38646	P0DMV9-P11142;P11021-P11142;P0DMV9-P17066;P11021-P17066;P11142-P17066;P0DMV9-P38646;P11021-P38646;P11142-P38646;P17066-P38646
GO:0032993	protein-DNA complex	inhibited	0.02	5	5.02	5.85814e-07	0.00100233	P12956-P13010;P33991-P33993;P33992-P33993;P33991-P49736;P33993-P49736;P12956-P78527;P13010-P78527;P49736-Q14566	P12956-P13010;P25205-P33992;P25205-P33993;P33991-P33993;P33992-P33993;P14923-P35222;P33991-P49736;P33993-P49736;P12956-P78527;P13010-P78527;P33991-Q14566;P33993-Q14566;P49736-Q14566
GO:1902230	negative regulation of intrinsic apoptotic signaling pathway in response to DNA damage	uninhibited	0	1	1	6.52688e-07	0.0011161	P10909-Q8N163
GO:0005200	structural constituent of cytoskeleton	uninhibited	1.07	9	7.93	7.58238e-07	0.00129583	O15143-O15144;O15143-O15145;O15144-O15145;O15143-O15511;O15143-P59998;O15144-P59998;O15145-P59998;O15143-P61158;O15144-P61158;O15145-P61158;P59998-P61158;O15143-P61160;O15144-P61160;O15145-P61160;P59998-P61160;P61158-P61160;P07437-Q3ZCM7;Q13885-Q3ZCM7;P68371-Q9BQE3;P07437-Q9BUF5	O15144-O15145;O15144-P59998;O15145-P59998;O15144-P61158;O15145-P61158;P59998-P61158;O15144-P61160;O15145-P61160;P59998-P61160;P61158-P61160;P68371-Q9BQE3
GO:0016266	O-glycan processing	uninhibited	0.02	1	0.98	9.58367e-07	0.00163689	P98088-Q9HC84
GO:0042278	purine nucleoside metabolic process	inhibited	0.02	1	0.98	9.58367e-07	0.00163689		P12268-P20839
GO:0046540	U4/U6 x U5 tri-snRNP complex	inhibited	0.02	1	0.98	9.58367e-07	0.00163689	O95777-P62310	O95777-P62310;O95777-Q9Y333
GO:0097526	spliceosomal tri-snRNP complex	inhibited	0.02	1	0.98	9.58367e-07	0.00163689	O95777-P62310	O95777-P62310;O95777-Q9Y333
GO:0031386	protein tag	uninhibited	0.04	1	0.96	1.09127e-06	0.00185952	P55854-P61956
GO:0003824	catalytic activity	inhibited	322.01	201	121.01	1.39959e-06	0.00238351	A0A024RBG1-O14737;O14744-O14818;O14618-O43768;O00754-O43847;O14618-O60361;O43768-O60361;O14974-O60613;A0AVT1-O60936;O00148-O75439;O14737-O94760;O14737-O95336;O94760-O95336;O43447-O95372;O00584-O95571;O95865-P00558;O95989-P00558;A0A024RBG1-P01033;O60936-P04040;O00754-P04062;O43768-P04179;O95340-P06280;O95881-P06702;P01033-P07711;P04179-P07737;O60218-P07858;P07900-P08238;O43708-P09429;P00390-P09467…	O00418-O00754;A0A024RBG1-O14737;O14744-O14818;A0AVT1-O60936;O15460-O75818;A0A024RBG1-O94760;O14737-O94760;O00584-O95571;O14737-P00505;O94760-P00505;O95865-P00558;O14745-P04075;O15460-P05166;O75874-P06576;P06865-P07686;P07900-P08238;P01033-P09110;O75351-P09417;O14745-P09467;P04075-P09467;P06576-P09622;O75351-P09960;P09417-P09960;P09960-P0DP25;O43708-P10109;P00505-P10109;P00918-P10599;O14974-P10636…
GO:0005802	trans-Golgi network	inhibited	0.5	4	3.5	1.72251e-06	0.00293171		O43747-P61966;O14828-Q6UXG2;O43747-Q9Y6Q5;Q9BXS5-Q9Y6Q5
GO:0002183	cytoplasmic translational initiation	uninhibited	0.05	2	2.05	2.4706e-06	0.00420248	P60842-Q15056;O43583-Q9ULC4
GO:0015949	nucleobase-containing small molecule interconversion	uninhibited	0.21	4	3.79	2.70316e-06	0.00459538	P15531-P22392;P15531-P23921;P30085-P32321;P22392-Q13232
GO:0031597	cytosolic proteasome complex	uninhibited	0.17	3	2.83	2.78772e-06	0.00473634	P43686-P62195;P43686-Q13200;P62195-Q13200;P43686-Q99460;P62195-Q99460;Q13200-Q99460	P43686-P62195;P43686-Q13200;P62195-Q13200
GO:0007267	cell-cell signaling	uninhibited	24.57	57	32.43	3.39158e-06	0.00575889	O00231-O00232;O00231-O00487;O00232-O00487;O00231-O43242;O00232-O43242;O00487-O43242;O14908-P04083;O14818-P20618;O14818-P25786;P20618-P25786;O14818-P25787;P20618-P25787;P25786-P25787;O14818-P25788;P20618-P25788;P25786-P25788;P25787-P25788;O14818-P25789;P20618-P25789;P25786-P25789;P25787-P25789;P25788-P25789;O14818-P28066;P20618-P28066;P25786-P28066;P25787-P28066;P25788-P28066;P25789-P28066;O14818-…	O00231-O00232;O00231-O00487;O00232-O00487;O00231-O43242;O00232-O43242;O00487-O43242;O14908-P04083;O14818-P20618;O14818-P25786;P20618-P25786;O14818-P25787;P20618-P25787;P25786-P25787;O14818-P25788;P20618-P25788;P25786-P25788;P25787-P25788;O14818-P25789;P20618-P25789;P25786-P25789;P25787-P25789;P25788-P25789;O14818-P28066;P20618-P28066;P25786-P28066;P25787-P28066;P25788-P28066;P25789-P28066;O14818-…
GO:0006268	DNA unwinding involved in DNA replication	inhibited	0.06	2	2.06	3.74553e-06	0.00635617	P33991-P33993;P33991-P49736;P33993-P49736;P49736-Q14566	P33991-P33993;P33991-P49736;P33993-P49736;P33991-Q14566;P33993-Q14566;P49736-Q14566
GO:0005839	proteasome core complex	uninhibited	0.61	11	10.39	3.75994e-06	0.00637685	O14818-P20618;O14818-P25786;P20618-P25786;O14818-P25787;P20618-P25787;P25786-P25787;O14818-P25788;P20618-P25788;P25786-P25788;P25787-P25788;O14818-P25789;P20618-P25789;P25786-P25789;P25787-P25789;P25788-P25789;O14818-P28066;P20618-P28066;P25786-P28066;P25787-P28066;P25788-P28066;P25789-P28066;O14818-P28070;P20618-P28070;P25786-P28070;P25787-P28070;P25788-P28070;P25789-P28070;P28066-P28070;O14818-…	O14818-P20618;O14818-P25786;P20618-P25786;O14818-P25787;P20618-P25787;P25786-P25787;O14818-P25788;P20618-P25788;P25786-P25788;P25787-P25788;O14818-P25789;P20618-P25789;P25786-P25789;P25787-P25789;P25788-P25789;O14818-P28066;P20618-P28066;P25786-P28066;P25787-P28066;P25788-P28066;P25789-P28066;O14818-P28070;P20618-P28070;P25786-P28070;P25787-P28070;P25788-P28070;P25789-P28070;P28066-P28070;P25789-…
GO:0045899	positive regulation of RNA polymerase II transcription preinitiation complex assembly	uninhibited	0.06	2	1.94	4.30897e-06	0.0073037	P35998-P43686;P35998-P62195;P43686-P62195	P43686-P62195
GO:0005765	lysosomal membrane	inhibited	0.09	5	5.09	4.61423e-06	0.00781651	O43504-P13473	O75348-P36543;O43747-P61966;P49447-Q9BV40;O43747-Q9UI12;O43747-Q9Y6Q5;Q9BXS5-Q9Y6Q5
GO:0022627	cytosolic small ribosomal subunit	uninhibited	9.83	25	34.83	4.65545e-06	0.00788167	P08708-P08865;P08708-P15880;P08865-P15880;P08708-P23396;P08865-P23396;P15880-P23396;P08708-P25398;P08865-P25398;P15880-P25398;P23396-P25398;P08708-P46781;P08865-P46781;P15880-P46781;P23396-P46781;P25398-P46781;P08708-P46782;P08865-P46782;P15880-P46782;P23396-P46782;P25398-P46782;P46781-P46782;P08708-P46783;P08865-P46783;P15880-P46783;P23396-P46783;P25398-P46783;P46781-P46783;P46782-P46783;P08708-…	P08708-P08865;P08708-P15880;P08708-P23396;P15880-P23396;P08708-P39019;P15880-P39019;P23396-P39019;P08708-P46781;P08865-P46781;P15880-P46781;P23396-P46781;P39019-P46781;P08708-P46782;P08865-P46782;P15880-P46782;P23396-P46782;P39019-P46782;P46781-P46782;P08708-P46783;P08865-P46783;P15880-P46783;P23396-P46783;P39019-P46783;P46781-P46783;P46782-P46783;P08708-P60866;P15880-P60866;P23396-P60866;P39019-…
GO:0004602	glutathione peroxidase activity	inhibited	0.01	1	1.01	6.83647e-06	0.0115673		P30041-P30711
GO:0006104	succinyl-CoA metabolic process	inhibited	0.01	1	1.01	6.83647e-06	0.0115673		P36957-Q02218
GO:0017116	single-stranded DNA helicase activity	inhibited	0.01	1	1.01	6.83647e-06	0.0115673	P33992-P33993;P33993-P49736;P49736-Q14566	P33992-P33993;P33993-P49736;P33993-Q14566;P49736-Q14566
GO:0051726	regulation of cell cycle	uninhibited	16.44	61	44.56	7.09162e-06	0.0119777	O00231-O00232;O00231-O00487;O00232-O00487;O14744-O14818;O00231-O43242;O00232-O43242;O00487-O43242;O14908-P04083;P07900-P08238;P07437-P0DMV9;O14744-P20618;O14818-P20618;O14744-P25786;O14818-P25786;P20618-P25786;O14744-P25787;O14818-P25787;P20618-P25787;P25786-P25787;O14744-P25788;O14818-P25788;P20618-P25788;P25786-P25788;P25787-P25788;O14744-P25789;O14818-P25789;P20618-P25789;P25786-P25789;P25787-…	O00231-O00232;O00231-O00487;O00232-O00487;O14744-O14818;O00231-O43242;O00232-O43242;O00487-O43242;O14908-P04083;P07900-P08238;O14744-P20618;O14818-P20618;P18754-P23443;O14744-P25786;O14818-P25786;P20618-P25786;O14744-P25787;O14818-P25787;P20618-P25787;P25786-P25787;O14744-P25788;O14818-P25788;P20618-P25788;P25786-P25788;P25787-P25788;O14744-P25789;O14818-P25789;P20618-P25789;P25786-P25789;P25787-…
GO:0019886	antigen processing and presentation of exogenous peptide antigen via MHC class II	inhibited	0.69	8	7.31	8.01794e-06	0.0135343	P47755-P47756;P47755-P52907;P47756-P52907;P61163-Q13561;P63167-Q96FJ2	P47755-P47756;P47756-P52907;P42025-P61163;O43747-P61966;P61163-Q13561;P42025-Q14203;P61163-Q14203;Q14203-Q14204;P42025-Q9BTE1;Q14203-Q9BTE1;P42025-Q9NZ32;O43747-Q9Y6Q5;Q9BXS5-Q9Y6Q5
GO:0016021	integral component of membrane	inhibited	0.43	7	6.57	1.174e-05	0.0198053	P08962-P21926;P08962-Q6UXG2;P21926-Q6UXG2;P27105-Q6UXG2	P05023-P27105;P27105-P51572;O60635-P60033;O60635-Q01650;P60033-Q01650;P05023-Q15758;P05023-Q6UXG2;P27105-Q6UXG2;P51572-Q6UXG2;Q01650-Q6UXG2;P49755-Q99805
GO:0075522	IRES-dependent viral translational initiation	uninhibited	0.03	1	0.97	1.32699e-05	0.0223731	O43583-Q9ULC4
GO:0032991	protein-containing complex	inhibited	719.8	830	110.2	1.43253e-05	0.0241381	O00231-O00232;O00231-O00487;O00232-O00487;A0MZ66-O14744;A0MZ66-O14818;O14744-O14818;O15143-O15144;O15143-O15145;O15144-O15145;O15143-O15511;O00231-O43242;O00232-O43242;O00487-O43242;O43324-O43390;O43324-O60506;P05386-P05387;O43324-P07814;O43707-P07900;P05388-P07910;P07900-P08238;O43324-P08708;O43390-P08708;O43324-P08865;O43390-P08865;P08708-P08865;P07900-P09493;P09496-P09497;P08865-P09651;O43324-…	O00231-O00232;O00231-O00487;O00232-O00487;O14744-O14818;O15144-O15145;O00231-O43242;O00232-O43242;O00487-O43242;O43324-O43390;O43390-O75533;O75534-O95456;O75175-P02792;P04899-P05023;P05386-P05387;O43324-P07814;O60506-P07814;P05388-P07910;P07900-P08238;O43324-P08708;O43390-P08708;O75533-P08708;O43390-P08865;O75533-P08865;P08708-P08865;P09496-P09497;P06576-P09622;P08865-P09651;O75534-P10155;P05388-…
GO:0004725	protein tyrosine phosphatase activity	inhibited	0.05	1	0.95	1.44408e-05	0.0243183		Q12974-Q9BVJ7
GO:0022617	extracellular matrix disassembly	uninhibited	0.05	1	0.95	1.44408e-05	0.0243183	P01033-P07711
GO:0035335	peptidyl-tyrosine dephosphorylation	inhibited	0.05	1	0.95	1.44408e-05	0.0243183		Q12974-Q9BVJ7
GO:0050768	negative regulation of neurogenesis	uninhibited	0.05	1	0.95	1.44408e-05	0.0243183	P52565-P61586
GO:0050771	negative regulation of axonogenesis	uninhibited	0.05	1	0.95	1.44408e-05	0.0243183	P52565-P61586
GO:0032204	regulation of telomere maintenance	inhibited	0.32	4	4.32	1.68111e-05	0.0282258	P17987-P40227;P17987-P49368;P40227-P49368;P48643-P50990;P40227-P50991;P48643-P50991;P49368-P50991;P40227-P78371;P49368-P78371;P50990-P78371;P50991-P78371;P40227-Q99832;P48643-Q99832;P49368-Q99832;P50991-Q99832;P78371-Q99832	P17987-P40227;P17987-P49368;P40227-P49368;P48643-P50990;P48643-P50991;P49368-P50991;P50990-P50991;P17987-P78371;P40227-P78371;P48643-P78371;P49368-P78371;P50990-P78371;P50991-P78371;P17987-Q99832;P40227-Q99832;P48643-Q99832;P49368-Q99832;P50990-Q99832;P50991-Q99832;P78371-Q99832
GO:0051603	proteolysis involved in cellular protein catabolic process	uninhibited	13.48	48	34.52	2.89565e-05	0.048589	O00231-O00232;O00231-O00487;O00232-O00487;O00231-O43242;O00232-O43242;O00487-O43242;P08238-P14625;O14818-P20618;O14818-P25786;P20618-P25786;O14818-P25787;P20618-P25787;P25786-P25787;O14818-P25788;P20618-P25788;P25786-P25788;P25787-P25788;O14818-P25789;P20618-P25789;P25786-P25789;P25787-P25789;P25788-P25789;O14818-P28066;P20618-P28066;P25786-P28066;P25787-P28066;P25788-P28066;P25789-P28066;O14818-…	O00231-O00232;O00231-O00487;O00232-O00487;O00231-O43242;O00232-O43242;O00487-O43242;O14818-P20618;O14818-P25786;P20618-P25786;O14818-P25787;P20618-P25787;P25786-P25787;O14818-P25788;P20618-P25788;P25786-P25788;P25787-P25788;O14818-P25789;P20618-P25789;P25786-P25789;P25787-P25789;P25788-P25789;O14818-P28066;P20618-P28066;P25786-P28066;P25787-P28066;P25788-P28066;P25789-P28066;O14818-P28070;P20618-…

## Sheet: S5B_NIK_NFkappaB signaling_ints
Supplementary Table S5B. Interactions of non-proteasomal proteins from "NIK/NF-kappaB signaling" pathway detected in SEC-PCP-SILAC experiment.
RHOA - Transforming protein RhoA - inhibited
Protein A name	Protein A UniProt ID	Protein A gene name	Protein A description	Protein B name	Protein B UniProt ID	Protein B gene name	Protein B description	Interaction score	CORUM DB label	Unique interaction	Precision
									1=true positive; NA=not known	1=no; 0=yes
RHOA_HUMAN	P61586	RHOA	Transforming protein RhoA	PGM2_HUMAN	Q96G03	PGM2	Phosphoglucomutase-2	-0.641066	NA	1	0.672435
RHOA_HUMAN	P61586	RHOA	Transforming protein RhoA	LGUL_HUMAN	Q04760	GLO1	Lactoylglutathione lyase	-0.651157	NA	1	0.616932
RHOA_HUMAN	P61586	RHOA	Transforming protein RhoA	PPID_HUMAN	Q08752	PPID	Peptidyl-prolyl cis-trans isomerase D	-0.654089	NA	1	0.601199
RHOA_HUMAN	P61586	RHOA	Transforming protein RhoA	ENOPH_HUMAN	Q9UHY7	ENOPH1	Enolase-phosphatase E1	-0.654432	NA	1	0.59882
RHOA_HUMAN	P61586	RHOA	Transforming protein RhoA	IPYR_HUMAN	Q15181	PPA1	Inorganic pyrophosphatase	-0.660581	NA	1	0.558457
RHOA - Transforming protein RhoA - uninhibited
Protein A name	Protein A UniProt ID	Protein A gene name	Protein A description	Protein B name	Protein B UniProt ID	Protein B gene name	Protein B description	Interaction score	CORUM DB label	Unique interaction	Precision
									1=true positive; NA=not known	1=no; 0=yes
RHOA_HUMAN	P61586	RHOA	Transforming protein RhoA	LGUL_HUMAN	Q04760	GLO1	Lactoylglutathione lyase	-0.611053	NA	1	1
RHOA_HUMAN	P61586	RHOA	Transforming protein RhoA	PPID_HUMAN	Q08752	PPID	Peptidyl-prolyl cis-trans isomerase D	-0.61859	NA	1	0.945946
RHOA_HUMAN	P61586	RHOA	Transforming protein RhoA	IPYR_HUMAN	Q15181	PPA1	Inorganic pyrophosphatase	-0.623326	NA	1	0.916667
RHOA_HUMAN	P61586	RHOA	Transforming protein RhoA	PGM2_HUMAN	Q96G03	PGM2	Phosphoglucomutase-2	-0.627822	NA	1	0.907143
RHOA_HUMAN	P61586	RHOA	Transforming protein RhoA	ENOPH_HUMAN	Q9UHY7	ENOPH1	Enolase-phosphatase E1	-0.630787	NA	1	0.868852
RHOA_HUMAN	P61586	RHOA	Transforming protein RhoA	MGN2_HUMAN	Q96A72	MAGOHB	Protein mago nashi homolog 2	-0.643543	NA	0	0.794621
RHOA_HUMAN	P61586	RHOA	Transforming protein RhoA	GRHPR_HUMAN	Q9UBQ7	GRHPR	Glyoxylate reductase/hydroxypyruvate reductase	-0.646999	NA	0	0.762004
RHOA_HUMAN	P61586	RHOA	Transforming protein RhoA	NT5D1_HUMAN	Q5TFE4	NT5DC1	5'-nucleotidase domain-containing protein 1	-0.652599	NA	0	0.720736
RHOA_HUMAN	P61586	RHOA	Transforming protein RhoA	MESD_HUMAN	Q14696	MESD	LRP chaperone MESD	-0.671129	NA	0	0.561691
RHOA_HUMAN	P61586	RHOA	Transforming protein RhoA	GPD1L_HUMAN	Q8N335	GPD1L	Glycerol-3-phosphate dehydrogenase 1-like protein	-0.672877	NA	0	0.552066
IDHP_HUMAN	P48735	IDH2	Isocitrate dehydrogenase [NADP], mitochondrial	RHOA_HUMAN	P61586	RHOA	Transforming protein RhoA	-0.637404	NA	0	0.848485
AL3A1_HUMAN	P30838	ALDH3A1	Aldehyde dehydrogenase, dimeric NADP-preferring	RHOA_HUMAN	P61586	RHOA	Transforming protein RhoA	-0.648831	NA	0	0.742747
TKT_HUMAN	P29401	TKT	Transketolase	RHOA_HUMAN	P61586	RHOA	Transforming protein RhoA	-0.655764	NA	0	0.691852
ERP29_HUMAN	P30040	ERP29	Endoplasmic reticulum resident protein 29	RHOA_HUMAN	P61586	RHOA	Transforming protein RhoA	-0.657841	NA	0	0.675168
CASP6_HUMAN	P55212	CASP6	Caspase-6	RHOA_HUMAN	P61586	RHOA	Transforming protein RhoA	-0.659895	NA	0	0.644883
ENSA_HUMAN	O43768	ENSA	Alpha-endosulfine	RHOA_HUMAN	P61586	RHOA	Transforming protein RhoA	-0.659957	NA	0	0.644172
CALM3_HUMAN	P0DP25	CALM3	Calmodulin-3	RHOA_HUMAN	P61586	RHOA	Transforming protein RhoA	-0.662135	NA	0	0.628831
GDIR1_HUMAN	P52565	ARHGDIA	Rho GDP-dissociation inhibitor 1	RHOA_HUMAN	P61586	RHOA	Transforming protein RhoA	-0.665051	NA	0	0.599794
FAAA_HUMAN	P16930	FAH	Fumarylacetoacetase	RHOA_HUMAN	P61586	RHOA	Transforming protein RhoA	-0.665538	NA	0	0.59797
AGM1_HUMAN	O95394	PGM3	Phosphoacetylglucosamine mutase	RHOA_HUMAN	P61586	RHOA	Transforming protein RhoA	-0.67146	NA	0	0.560619
PGAM1_HUMAN	P18669	PGAM1	Phosphoglycerate mutase 1	RHOA_HUMAN	P61586	RHOA	Transforming protein RhoA	-0.67179	NA	0	0.559625
SKP1 - S-phase kinase-associated protein 1 - inhibited
Protein A name	Protein A UniProt ID	Protein A gene name	Protein A description	Protein B name	Protein B UniProt ID	Protein B gene name	Protein B description	Interaction score	CORUM DB label	Unique interaction	Precision
									1=true positive; NA=not known	1=no; 0=yes
no interactions detected
SKP1 - S-phase kinase-associated protein 1 - uninhibited
Protein A name	Protein A UniProt ID	Protein A gene name	Protein A description	Protein B name	Protein B UniProt ID	Protein B gene name	Protein B description	Interaction score	CORUM DB label	Unique interaction	Precision
									1=true positive; NA=not known	1=no; 0=yes
SKP1_HUMAN	P63208	SKP1	S-phase kinase-associated protein 1	MGN2_HUMAN	Q96A72	MAGOHB	Protein mago nashi homolog 2	-0.661749	NA	0	0.631881
SKP1_HUMAN	P63208	SKP1	S-phase kinase-associated protein 1	MISSL_HUMAN	Q8NDC0	MAPK1IP1L	MAPK-interacting and spindle-stabilizing protein-like	-0.66422	NA	0	0.605263
SKP1_HUMAN	P63208	SKP1	S-phase kinase-associated protein 1	ENOPH_HUMAN	Q9UHY7	ENOPH1	Enolase-phosphatase E1	-0.667026	NA	0	0.590689
SKP1_HUMAN	P63208	SKP1	S-phase kinase-associated protein 1	GPD1L_HUMAN	Q8N335	GPD1L	Glycerol-3-phosphate dehydrogenase 1-like protein	-0.669103	NA	0	0.574681
SKP1_HUMAN	P63208	SKP1	S-phase kinase-associated protein 1	SDSL_HUMAN	Q96GA7	SDSL	Serine dehydratase-like	-0.674042	NA	0	0.544365
SKP1_HUMAN	P63208	SKP1	S-phase kinase-associated protein 1	ARMT1_HUMAN	Q9H993	ARMT1	Damage-control phosphatase ARMT1	-0.677764	NA	0	0.509691
CALM3_HUMAN	P0DP25	CALM3	Calmodulin-3	SKP1_HUMAN	P63208	SKP1	S-phase kinase-associated protein 1	-0.658231	NA	0	0.668414
FAAA_HUMAN	P16930	FAH	Fumarylacetoacetase	SKP1_HUMAN	P63208	SKP1	S-phase kinase-associated protein 1	-0.665842	NA	0	0.595573
ENSA_HUMAN	O43768	ENSA	Alpha-endosulfine	SKP1_HUMAN	P63208	SKP1	S-phase kinase-associated protein 1	-0.668653	NA	0	0.578558
TKT_HUMAN	P29401	TKT	Transketolase	SKP1_HUMAN	P63208	SKP1	S-phase kinase-associated protein 1	-0.66924	NA	0	0.574024
SODM_HUMAN	P04179	SOD2	Superoxide dismutase [Mn], mitochondrial	SKP1_HUMAN	P63208	SKP1	S-phase kinase-associated protein 1	-0.678625	NA	0	0.505642
RELA - Transcription factor p65 - inhibited
Protein A name	Protein A UniProt ID	Protein A gene name	Protein A description	Protein B name	Protein B UniProt ID	Protein B gene name	Protein B description	Interaction score	CORUM DB label	Unique interaction	Precision
									1=true positive; NA=not known	1=no; 0=yes
TF65_HUMAN	Q04206	RELA	Transcription factor p65	SLK_HUMAN	Q9H2G2	SLK	STE20-like serine/threonine-protein kinase	-0.661365	NA	0	0.558721
SHOT1_HUMAN	A0MZ66	SHTN1	Shootin-1	TF65_HUMAN	Q04206	RELA	Transcription factor p65	-0.643832	NA	0	0.659341
KINH_HUMAN	P33176	KIF5B	Kinesin-1 heavy chain	TF65_HUMAN	Q04206	RELA	Transcription factor p65	-0.671082	NA	0	0.501504
RELA - Transcription factor p65 - uninhibited
Protein A name	Protein A UniProt ID	Protein A gene name	Protein A description	Protein B name	Protein B UniProt ID	Protein B gene name	Protein B description	Interaction score	CORUM DB label	Unique interaction	Precision
									1=true positive; NA=not known	1=no; 0=yes
TF65_HUMAN	Q04206	RELA	Transcription factor p65	P4R3A_HUMAN	Q6IN85	PPP4R3A	Serine/threonine-protein phosphatase 4 regulatory subunit 3A	-0.664698	NA	0	0.602697
CUL1 - Cullin-1 - inhibited
Protein A name	Protein A UniProt ID	Protein A gene name	Protein A description	Protein B name	Protein B UniProt ID	Protein B gene name	Protein B description	Interaction score	CORUM DB label	Unique interaction	Precision
									1=true positive; NA=not known	1=no; 0=yes
CUL1_HUMAN	Q13616	CUL1	Cullin-1	CUL3_HUMAN	Q13618	CUL3	Cullin-3	-0.61425	1	0	0.823256
CUL1_HUMAN	Q13616	CUL1	Cullin-1	THG1_HUMAN	Q9NWX6	THG1L	Probable tRNA(His) guanylyltransferase	-0.635072	NA	0	0.729688
CUL1_HUMAN	Q13616	CUL1	Cullin-1	AN32E_HUMAN	Q9BTT0	ANP32E	Acidic leucine-rich nuclear phosphoprotein 32 family member E	-0.654116	NA	0	0.601498
CUL1_HUMAN	Q13616	CUL1	Cullin-1	SYSM_HUMAN	Q9NP81	SARS2	Serine--tRNA ligase, mitochondrial	-0.655221	NA	0	0.594864
CUL1_HUMAN	Q13616	CUL1	Cullin-1	SYVM_HUMAN	Q5ST30	VARS2	Valine--tRNA ligase, mitochondrial	-0.66181	NA	0	0.555874
CUL1_HUMAN	Q13616	CUL1	Cullin-1	TTL12_HUMAN	Q14166	TTLL12	Tubulin--tyrosine ligase-like protein 12	-0.666674	NA	0	0.523996
CALU_HUMAN	O43852	CALU	Calumenin	CUL1_HUMAN	Q13616	CUL1	Cullin-1	-0.628764	NA	0	0.757339
NAA10_HUMAN	P41227	NAA10	N-alpha-acetyltransferase 10	CUL1_HUMAN	Q13616	CUL1	Cullin-1	-0.633946	NA	0	0.73127
GLNA_HUMAN	P15104	GLUL	Glutamine synthetase	CUL1_HUMAN	Q13616	CUL1	Cullin-1	-0.636041	NA	0	0.715976
DHYS_HUMAN	P49366	DHPS	Deoxyhypusine synthase	CUL1_HUMAN	Q13616	CUL1	Cullin-1	-0.66027	NA	0	0.560506
CUL1 - Cullin-1 - uninhibited
Protein A name	Protein A UniProt ID	Protein A gene name	Protein A description	Protein B name	Protein B UniProt ID	Protein B gene name	Protein B description	Interaction score	CORUM DB label	Unique interaction	Precision
									1=true positive; NA=not known	1=no; 0=yes
no interactions detected
TERF2IP - Telomeric repeat-binding factor 2-interacting protein 1 - inhibited
Protein A name	Protein A UniProt ID	Protein A gene name	Protein A description	Protein B name	Protein B UniProt ID	Protein B gene name	Protein B description	Interaction score	CORUM DB label	Unique interaction	Precision
									1=true positive; NA=not known	1=no; 0=yes
SYSM_HUMAN	Q9NP81	SARS2	Serine--tRNA ligase, mitochondrial	TE2IP_HUMAN	Q9NYB0	TERF2IP	Telomeric repeat-binding factor 2-interacting protein 1	-0.655287	NA	0	0.594729
NT5D3_HUMAN	Q86UY8	NT5DC3	5'-nucleotidase domain-containing protein 3	TE2IP_HUMAN	Q9NYB0	TERF2IP	Telomeric repeat-binding factor 2-interacting protein 1	-0.660403	NA	0	0.559403
SYVM_HUMAN	Q5ST30	VARS2	Valine--tRNA ligase, mitochondrial	TE2IP_HUMAN	Q9NYB0	TERF2IP	Telomeric repeat-binding factor 2-interacting protein 1	-0.66827	NA	0	0.516535
GLCM_HUMAN	P04062	GBA	Lysosomal acid glucosylceramidase	TE2IP_HUMAN	Q9NYB0	TERF2IP	Telomeric repeat-binding factor 2-interacting protein 1	-0.669417	NA	0	0.509865
TERF2IP - Telomeric repeat-binding factor 2-interacting protein 1 - uninhibited
Protein A name	Protein A UniProt ID	Protein A gene name	Protein A description	Protein B name	Protein B UniProt ID	Protein B gene name	Protein B description	Interaction score	CORUM DB label	Unique interaction	Precision
									1=true positive; NA=not known	1=no; 0=yes
no interactions detected
