# Supplementary material for: Global Interactome Mapping Reveals Pro-tumorigenic Interactions of NF-κB in Breast Cancer
Source: Mol Cell Proteomics. 2024 Feb 28;23(4):100744. doi: 10.1016/j.mcpro.2024.100744 (PMC10988130; doi:10.1016/j.mcpro.2024.100744)
Supplement: Supplemental File 6 [file mmc6.xlsx]

## Sheet: S6A_NF-κB target genes
Supplementary Table S6A. Known NF-κB target genes with its protein products present in our SEC-PCP-SILAC and SEC-label-free interaction data.
* marked genes contain κB site or their expression is associated with NF-κB activity but were not confirmed as a direct NF-κB target
Gilmore,Thomas. "NF-kB Target Genes" NF-kB Transcription Factors, Boston University, https://www.bu.edu/nf-kb/gene-resources/target-genes/, accessed June 2022.
			Number of interactions
Gene name	Gene description	Reference	in NF-κB inhibited network	in NF-κB uninhibited network
AKR1C1*	Aldo-keto reductase family 1 member C1	(122)	15	4
ASS1	Argininosuccinate synthase	(123)	16	15
B2M	Beta-2-microglobulin	(124, 125)	0	1
CD44	CD44 antigen	(126)	0	2
CTSB	Cathepsin B	(127)	0	9
DCTN4*	Dynactin subunit 4	(128)	4	0
FTH1	Ferritin heavy chain	(129)	0	1
G6PD*	Glucose-6-phosphate 1-dehydrogenase	(130)	5	14
GCLC	Glutamate--cysteine ligase catalytic subunit	(131, 132, 133)	0	2
GNAI2	Guanine nucleotide-binding protein G(i) subunit alpha-2	(134)	5	0
HSP90AA1	Heat shock protein HSP 90-alpha	(135)	4	8
IGFBP2	Insulin-like growth factor-binding protein 2	(136, 137)	10	6
MYLK	Myosin light chain kinase, smooth muscle	(138)	0	5
NFKB1	Nuclear factor NF-kappa-B p105 subunit	(139)	1	1
NQO1	NAD(P)H dehydrogenase [quinone] 1	(140)	10	11
PGK1*	Phosphoglycerate kinase 1	(141)	9	24
PPP5C*	Serine/threonine-protein phosphatase 5	(142)	4	18
PRKCD	Protein kinase C delta type	(143)	2	0
PSME2	Proteasome activator complex subunit 2	(144)	1	1
RBBP4	Histone-binding protein RBBP4	(145)	1	2
S100A10*	Protein S100-A10	(146)	0	3
S100A4	Protein S100-A4	(147)	0	1
S100A6	S100A6 (calcyclin)	(148)	0	15
SERPINA3	Alpha-1-antichymotrypsin	(149)	0	3
SERPINB1	Leukocyte elastase inhibitor	(150)	4	9
SH3BGRL	SH3 domain-binding glutamic acid-rich-like protein	(151)	12	10
SLC3A2	4F2 cell-surface antigen heavy chain	(152)	0	1
SOD1	Superoxide dismutase [Cu-Zn]	(153, 154)	2	0
SOD2	Superoxide dismutase [Mn], mitochondrial	(155, 156, 157, 158)	1	20
TRAF2	TNF receptor-associated factor 2	(159)	3	0
UBE2M*	NEDD8-conjugating enzyme Ubc12	(141)	0	6

## Sheet: S6B_Target interactions
Supplementary Table S6B. Interactions of proteins produced by NF-κB target genes detected by SEC-PCP-SILAC and SEC-label-free in NF-κB inhibited and NF-κB uninhibited MCF-7 cells. Legend: Unique interaction - interaction is present in inhibited or uninhibited interaction network only
AKR1C1 - Aldo-keto reductase family 1 member C1 - inhibited
Protein A name	Protein A UniProt ID	Protein A gene name	Protein A description	Protein B name	Protein B UniProt ID	Protein B gene name	Protein B description	Interaction score	CORUM DB label	Unique interaction	Precision
									1=true positive; NA=not known	1=no; 0=yes
AK1C1_HUMAN	Q04828	AKR1C1	Aldo-keto reductase family 1 member C1	CZIB_HUMAN	Q9NWV4	CZIB	CXXC motif containing zinc binding protein	-0.626381	NA	0	0.765487
AK1C1_HUMAN	Q04828	AKR1C1	Aldo-keto reductase family 1 member C1	GNA1_HUMAN	Q96EK6	GNPNAT1	Glucosamine 6-phosphate N-acetyltransferase	-0.633904	NA	0	0.73127
DOPD_HUMAN	P30046	DDT	D-dopachrome decarboxylase	AK1C1_HUMAN	Q04828	AKR1C1	Aldo-keto reductase family 1 member C1	-0.621032	NA	0	0.783237
ANXA1_HUMAN	P04083	ANXA1	Annexin A1	AK1C1_HUMAN	Q04828	AKR1C1	Aldo-keto reductase family 1 member C1	-0.625029	NA	0	0.761229
GIPC1_HUMAN	O14908	GIPC1	PDZ domain-containing protein GIPC1	AK1C1_HUMAN	Q04828	AKR1C1	Aldo-keto reductase family 1 member C1	-0.63262	NA	0	0.730375
BID_HUMAN	P55957	BID	BH3-interacting domain death agonist	AK1C1_HUMAN	Q04828	AKR1C1	Aldo-keto reductase family 1 member C1	-0.637119	NA	0	0.705548
AP4A_HUMAN	P50583	NUDT2	Bis(5'-nucleosyl)-tetraphosphatase [asymmetrical]	AK1C1_HUMAN	Q04828	AKR1C1	Aldo-keto reductase family 1 member C1	-0.638314	NA	0	0.695238
TXD12_HUMAN	O95881	TXNDC12	Thioredoxin domain-containing protein 12	AK1C1_HUMAN	Q04828	AKR1C1	Aldo-keto reductase family 1 member C1	-0.640668	NA	0	0.674157
CDK5_HUMAN	Q00535	CDK5	Cyclin-dependent-like kinase 5	AK1C1_HUMAN	Q04828	AKR1C1	Aldo-keto reductase family 1 member C1	-0.652793	NA	0	0.608183
TAGL2_HUMAN	P37802	TAGLN2	Transgelin-2	AK1C1_HUMAN	Q04828	AKR1C1	Aldo-keto reductase family 1 member C1	-0.653352	NA	1	0.606457
AK1C2_HUMAN	P52895	AKR1C2	Aldo-keto reductase family 1 member C2	AK1C1_HUMAN	Q04828	AKR1C1	Aldo-keto reductase family 1 member C1	-0.657605	NA	1	0.577177
GAL3A_HUMAN	P0DPI2	GATD3A	Glutamine amidotransferase-like class 1 domain-containing protein 3A, mitochondrial	AK1C1_HUMAN	Q04828	AKR1C1	Aldo-keto reductase family 1 member C1	-0.661826	NA	0	0.556128
CBR1_HUMAN	P16152	CBR1	Carbonyl reductase [NADPH] 1	AK1C1_HUMAN	Q04828	AKR1C1	Aldo-keto reductase family 1 member C1	-0.664751	NA	0	0.536217
GRB2_HUMAN	P62993	GRB2	Growth factor receptor-bound protein 2	AK1C1_HUMAN	Q04828	AKR1C1	Aldo-keto reductase family 1 member C1	-0.664759	NA	0	0.535659
RAB8A_HUMAN	P61006	RAB8A	Ras-related protein Rab-8A	AK1C1_HUMAN	Q04828	AKR1C1	Aldo-keto reductase family 1 member C1	-0.670911	NA	0	0.501726
AKR1C1 - Aldo-keto reductase family 1 member C1 - uninhibited
Protein A name	Protein A UniProt ID	Protein A gene name	Protein A description	Protein B name	Protein B UniProt ID	Protein B gene name	Protein B description	Interaction score	CORUM DB label	Unique interaction	Precision
									1=true positive; NA=not known	1=no; 0=yes
AK1C1_HUMAN	Q04828	AKR1C1	Aldo-keto reductase family 1 member C1	SPRY4_HUMAN	Q8WW59	SPRYD4	SPRY domain-containing protein 4	-0.638661	NA	0	0.850163
AK1C1_HUMAN	Q04828	AKR1C1	Aldo-keto reductase family 1 member C1	ABHDB_HUMAN	Q8NFV4	ABHD11	Protein ABHD11	-0.66616	NA	0	0.592223
AK1C2_HUMAN	P52895	AKR1C2	Aldo-keto reductase family 1 member C2	AK1C1_HUMAN	Q04828	AKR1C1	Aldo-keto reductase family 1 member C1	-0.630464	NA	1	0.870056
TAGL2_HUMAN	P37802	TAGLN2	Transgelin-2	AK1C1_HUMAN	Q04828	AKR1C1	Aldo-keto reductase family 1 member C1	-0.674739	NA	1	0.537618
ASS1 - Argininosuccinate synthase - inhibited
Protein A name	Protein A UniProt ID	Protein A gene name	Protein A description	Protein B name	Protein B UniProt ID	Protein B gene name	Protein B description	Interaction score	CORUM DB label	Unique interaction	Precision
									1=true positive; NA=not known	1=no; 0=yes
ASSY_HUMAN	P00966	ASS1	Argininosuccinate synthase	GABT_HUMAN	P80404	ABAT	4-aminobutyrate aminotransferase, mitochondrial	-0.609539	NA	1	0.836735
ASSY_HUMAN	P00966	ASS1	Argininosuccinate synthase	NAKD2_HUMAN	Q4G0N4	NADK2	NAD kinase 2, mitochondrial	-0.61084	NA	0	0.842105
ASSY_HUMAN	P00966	ASS1	Argininosuccinate synthase	DHSO_HUMAN	Q00796	SORD	Sorbitol dehydrogenase	-0.623025	NA	1	0.768831
ASSY_HUMAN	P00966	ASS1	Argininosuccinate synthase	ACOC_HUMAN	P21399	ACO1	Cytoplasmic aconitate hydratase	-0.628098	NA	0	0.761224
ASSY_HUMAN	P00966	ASS1	Argininosuccinate synthase	TES_HUMAN	Q9UGI8	TES	Testin	-0.631882	NA	1	0.729167
ASSY_HUMAN	P00966	ASS1	Argininosuccinate synthase	SPS1_HUMAN	P49903	SEPHS1	Selenide, water dikinase 1	-0.633792	NA	1	0.732026
ASSY_HUMAN	P00966	ASS1	Argininosuccinate synthase	SRA1_HUMAN	Q9HD15	SRA1	Steroid receptor RNA activator 1	-0.656552	NA	0	0.584016
ASSY_HUMAN	P00966	ASS1	Argininosuccinate synthase	NDKA_HUMAN	P15531	NME1	Nucleoside diphosphate kinase A	-0.658198	NA	1	0.571889
ASSY_HUMAN	P00966	ASS1	Argininosuccinate synthase	AATC_HUMAN	P17174	GOT1	Aspartate aminotransferase, cytoplasmic	-0.663372	NA	0	0.546934
ASSY_HUMAN	P00966	ASS1	Argininosuccinate synthase	JUPI1_HUMAN	Q9UK76	JPT1	Jupiter microtubule associated homolog 1	-0.667059	NA	0	0.522771
ASSY_HUMAN	P00966	ASS1	Argininosuccinate synthase	CRYL1_HUMAN	Q9Y2S2	CRYL1	Lambda-crystallin homolog	-0.667441	NA	1	0.520364
ARK72_HUMAN	O43488	AKR7A2	Aflatoxin B1 aldehyde reductase member 2	ASSY_HUMAN	P00966	ASS1	Argininosuccinate synthase	-0.619813	NA	1	0.784615
CISY_HUMAN	O75390	CS	Citrate synthase, mitochondrial	ASSY_HUMAN	P00966	ASS1	Argininosuccinate synthase	-0.637556	NA	1	0.703652
PGP_HUMAN	A6NDG6	PGP	Glycerol-3-phosphate phosphatase	ASSY_HUMAN	P00966	ASS1	Argininosuccinate synthase	-0.642625	NA	1	0.665122
HPRT_HUMAN	P00492	HPRT1	Hypoxanthine-guanine phosphoribosyltransferase	ASSY_HUMAN	P00966	ASS1	Argininosuccinate synthase	-0.643357	NA	1	0.659551
PNPH_HUMAN	P00491	PNP	Purine nucleoside phosphorylase	ASSY_HUMAN	P00966	ASS1	Argininosuccinate synthase	-0.665937	NA	0	0.524713
ASS1 - Argininosuccinate synthase - uninhibited
Protein A name	Protein A UniProt ID	Protein A gene name	Protein A description	Protein B name	Protein B UniProt ID	Protein B gene name	Protein B description	Interaction score	CORUM DB label	Unique interaction	Precision
									1=true positive; NA=not known	1=no; 0=yes
ASSY_HUMAN	P00966	ASS1	Argininosuccinate synthase	GABT_HUMAN	P80404	ABAT	4-aminobutyrate aminotransferase, mitochondrial	-0.629222	NA	1	0.890323
ASSY_HUMAN	P00966	ASS1	Argininosuccinate synthase	TEBP_HUMAN	Q15185	PTGES3	Prostaglandin E synthase 3	-0.640276	NA	0	0.822485
ASSY_HUMAN	P00966	ASS1	Argininosuccinate synthase	DHSO_HUMAN	Q00796	SORD	Sorbitol dehydrogenase	-0.64127	NA	1	0.826331
ASSY_HUMAN	P00966	ASS1	Argininosuccinate synthase	TES_HUMAN	Q9UGI8	TES	Testin	-0.642432	NA	1	0.817232
ASSY_HUMAN	P00966	ASS1	Argininosuccinate synthase	CRYL1_HUMAN	Q9Y2S2	CRYL1	Lambda-crystallin homolog	-0.647112	NA	1	0.759336
ASSY_HUMAN	P00966	ASS1	Argininosuccinate synthase	PPCS_HUMAN	Q9HAB8	PPCS	Phosphopantothenate--cysteine ligase	-0.651402	NA	0	0.726316
ASSY_HUMAN	P00966	ASS1	Argininosuccinate synthase	PROF2_HUMAN	P35080	PFN2	Profilin-2	-0.655298	NA	0	0.695783
ASSY_HUMAN	P00966	ASS1	Argininosuccinate synthase	GLGB_HUMAN	Q04446	GBE1	1,4-alpha-glucan-branching enzyme	-0.659324	NA	0	0.651955
ASSY_HUMAN	P00966	ASS1	Argininosuccinate synthase	NDKA_HUMAN	P15531	NME1	Nucleoside diphosphate kinase A	-0.665629	NA	1	0.59697
ASSY_HUMAN	P00966	ASS1	Argininosuccinate synthase	SPS1_HUMAN	P49903	SEPHS1	Selenide, water dikinase 1	-0.677687	NA	1	0.510439
HPRT_HUMAN	P00492	HPRT1	Hypoxanthine-guanine phosphoribosyltransferase	ASSY_HUMAN	P00966	ASS1	Argininosuccinate synthase	-0.635196	NA	1	0.856031
CISY_HUMAN	O75390	CS	Citrate synthase, mitochondrial	ASSY_HUMAN	P00966	ASS1	Argininosuccinate synthase	-0.639192	NA	1	0.839623
ARK72_HUMAN	O43488	AKR7A2	Aflatoxin B1 aldehyde reductase member 2	ASSY_HUMAN	P00966	ASS1	Argininosuccinate synthase	-0.649711	NA	1	0.740672
PGP_HUMAN	A6NDG6	PGP	Glycerol-3-phosphate phosphatase	ASSY_HUMAN	P00966	ASS1	Argininosuccinate synthase	-0.666575	NA	1	0.589744
EMAL2_HUMAN	O95834	EML2	Echinoderm microtubule-associated protein-like 2	ASSY_HUMAN	P00966	ASS1	Argininosuccinate synthase	-0.67114	NA	0	0.561691
B2M - Beta-2-microglobulin - inhibited
Protein A name	Protein A UniProt ID	Protein A gene name	Protein A description	Protein B name	Protein B UniProt ID	Protein B gene name	Protein B description	Interaction score	CORUM DB label	Unique interaction	Precision
									1=true positive; NA=not known	1=no; 0=yes
no detected interactions
B2M - Beta-2-microglobulin - uninhibited
Protein A name	Protein A UniProt ID	Protein A gene name	Protein A description	Protein B name	Protein B UniProt ID	Protein B gene name	Protein B description	Interaction score	CORUM DB label	Unique interaction	Precision
									1=true positive; NA=not known	1=no; 0=yes
CKS2_HUMAN	P33552	CKS2	Cyclin-dependent kinases regulatory subunit 2	B2MG_HUMAN	P61769	B2M	Beta-2-microglobulin	-0.664694	NA	0	0.602697
CD44 - CD44 antigen - inhibited
Protein A name	Protein A UniProt ID	Protein A gene name	Protein A description	Protein B name	Protein B UniProt ID	Protein B gene name	Protein B description	Interaction score	CORUM DB label	Unique interaction	Precision
									1=true positive; NA=not known	1=no; 0=yes
no detected interactions
CD44 - CD44 antigen - uninhibited
Protein A name	Protein A UniProt ID	Protein A gene name	Protein A description	Protein B name	Protein B UniProt ID	Protein B gene name	Protein B description	Interaction score	CORUM DB label	Unique interaction	Precision
									1=true positive; NA=not known	1=no; 0=yes
CD44_HUMAN	P16070	CD44	CD44 antigen	KINH_HUMAN	P33176	KIF5B	Kinesin-1 heavy chain	-0.673017	NA	0	0.55082
CD44_HUMAN	P16070	CD44	CD44 antigen	FAS_HUMAN	P49327	FASN	Fatty acid synthase	-0.675982	NA	0	0.525719
CTSB - Cathepsin B - inhibited
Protein A name	Protein A UniProt ID	Protein A gene name	Protein A description	Protein B name	Protein B UniProt ID	Protein B gene name	Protein B description	Interaction score	CORUM DB label	Unique interaction	Precision
									1=true positive; NA=not known	1=no; 0=yes
no detected interactions
CTSB - Cathepsin B - uninhibited
Protein A name	Protein A UniProt ID	Protein A gene name	Protein A description	Protein B name	Protein B UniProt ID	Protein B gene name	Protein B description	Interaction score	CORUM DB label	Unique interaction	Precision
									1=true positive; NA=not known	1=no; 0=yes
CATB_HUMAN	P07858	CTSB	Cathepsin B	TAGL_HUMAN	Q01995	TAGLN	Transgelin	-0.638407	NA	0	0.849673
CATB_HUMAN	P07858	CTSB	Cathepsin B	PRDX5_HUMAN	P30044	PRDX5	Peroxiredoxin-5, mitochondrial	-0.655123	NA	0	0.695915
CATB_HUMAN	P07858	CTSB	Cathepsin B	NQO1_HUMAN	P15559	NQO1	NAD(P)H dehydrogenase [quinone] 1	-0.657955	NA	0	0.671523
CATB_HUMAN	P07858	CTSB	Cathepsin B	SORCN_HUMAN	P30626	SRI	Sorcin	-0.660374	NA	0	0.642512
CATB_HUMAN	P07858	CTSB	Cathepsin B	SERPH_HUMAN	P50454	SERPINH1	Serpin H1	-0.668674	NA	0	0.577348
CATB_HUMAN	P07858	CTSB	Cathepsin B	FSCN1_HUMAN	Q16658	FSCN1	Fascin	-0.669191	NA	0	0.574024
CATB_HUMAN	P07858	CTSB	Cathepsin B	MGMT_HUMAN	P16455	MGMT	Methylated-DNA--protein-cysteine methyltransferase	-0.678993	NA	0	0.503145
GAL3A_HUMAN	P0DPI2	GATD3A	Glutamine amidotransferase-like class 1 domain-containing protein 3A, mitochondrial	CATB_HUMAN	P07858	CTSB	Cathepsin B	-0.665528	NA	0	0.59797
AK1BA_HUMAN	O60218	AKR1B10	Aldo-keto reductase family 1 member B10	CATB_HUMAN	P07858	CTSB	Cathepsin B	-0.679314	NA	0	0.500693
DCTN4 - Dynactin subunit 4 - inhibited
Protein A name	Protein A UniProt ID	Protein A gene name	Protein A description	Protein B name	Protein B UniProt ID	Protein B gene name	Protein B description	Interaction score	CORUM DB label	Unique interaction	Precision
									1=true positive; NA=not known	1=no; 0=yes
SMD3_HUMAN	P62318	SNRPD3	Small nuclear ribonucleoprotein Sm D3	DCTN4_HUMAN	Q9UJW0	DCTN4	Dynactin subunit 4	-0.651535	NA	0	0.612161
HUWE1_HUMAN	Q7Z6Z7	HUWE1	E3 ubiquitin-protein ligase HUWE1	DCTN4_HUMAN	Q9UJW0	DCTN4	Dynactin subunit 4	-0.65217	NA	0	0.611604
HDAC1_HUMAN	Q13547	HDAC1	Histone deacetylase 1	DCTN4_HUMAN	Q9UJW0	DCTN4	Dynactin subunit 4	-0.661932	NA	0	0.556442
SART3_HUMAN	Q15020	SART3	Squamous cell carcinoma antigen recognized by T-cells 3	DCTN4_HUMAN	Q9UJW0	DCTN4	Dynactin subunit 4	-0.667446	NA	0	0.520364
DCTN4 - Dynactin subunit 4 - uninhibited
Protein A name	Protein A UniProt ID	Protein A gene name	Protein A description	Protein B name	Protein B UniProt ID	Protein B gene name	Protein B description	Interaction score	CORUM DB label	Unique interaction	Precision
									1=true positive; NA=not known	1=no; 0=yes
no detected interactions
FTH1 - Ferritin heavy chain - inhibited
Protein A name	Protein A UniProt ID	Protein A gene name	Protein A description	Protein B name	Protein B UniProt ID	Protein B gene name	Protein B description	Interaction score	CORUM DB label	Unique interaction	Precision
									1=true positive; NA=not known	1=no; 0=yes
no detected interactions
FTH1 - Ferritin heavy chain - uninhibited
Protein A name	Protein A UniProt ID	Protein A gene name	Protein A description	Protein B name	Protein B UniProt ID	Protein B gene name	Protein B description	Interaction score	CORUM DB label	Unique interaction	Precision
									1=true positive; NA=not known	1=no; 0=yes
FRIH_HUMAN	P02794	FTH1	Ferritin heavy chain	UGPA_HUMAN	Q16851	UGP2	UTP--glucose-1-phosphate uridylyltransferase	-0.673134	NA	0	0.550204
G6PD - Glucose-6-phosphate 1-dehydrogenase - inhibited
Protein A name	Protein A UniProt ID	Protein A gene name	Protein A description	Protein B name	Protein B UniProt ID	Protein B gene name	Protein B description	Interaction score	CORUM DB label	Unique interaction	Precision
									1=true positive; NA=not known	1=no; 0=yes
G6PD_HUMAN	P11413	G6PD	Glucose-6-phosphate 1-dehydrogenase	PSA_HUMAN	P55786	NPEPPS	Puromycin-sensitive aminopeptidase	-0.659944	NA	1	0.558931
G6PD_HUMAN	P11413	G6PD	Glucose-6-phosphate 1-dehydrogenase	MVD1_HUMAN	P53602	MVD	Diphosphomevalonate decarboxylase	-0.667697	NA	1	0.51729
NHRF1_HUMAN	O14745	SLC9A3R1	Na(+)/H(+) exchange regulatory cofactor NHE-RF1	G6PD_HUMAN	P11413	G6PD	Glucose-6-phosphate 1-dehydrogenase	-0.653785	NA	1	0.604863
ALDOA_HUMAN	P04075	ALDOA	Fructose-bisphosphate aldolase A	G6PD_HUMAN	P11413	G6PD	Glucose-6-phosphate 1-dehydrogenase	-0.654999	NA	1	0.596542
F16P1_HUMAN	P09467	FBP1	Fructose-1,6-bisphosphatase 1	G6PD_HUMAN	P11413	G6PD	Glucose-6-phosphate 1-dehydrogenase	-0.670974	NA	1	0.501507
G6PD - Glucose-6-phosphate 1-dehydrogenase - uninhibited
Protein A name	Protein A UniProt ID	Protein A gene name	Protein A description	Protein B name	Protein B UniProt ID	Protein B gene name	Protein B description	Interaction score	CORUM DB label	Unique interaction	Precision
									1=true positive; NA=not known	1=no; 0=yes
G6PD_HUMAN	P11413	G6PD	Glucose-6-phosphate 1-dehydrogenase	MVD1_HUMAN	P53602	MVD	Diphosphomevalonate decarboxylase	-0.632689	NA	1	0.860987
G6PD_HUMAN	P11413	G6PD	Glucose-6-phosphate 1-dehydrogenase	OLA1_HUMAN	Q9NTK5	OLA1	Obg-like ATPase 1	-0.647515	NA	0	0.759259
G6PD_HUMAN	P11413	G6PD	Glucose-6-phosphate 1-dehydrogenase	MMSA_HUMAN	Q02252	ALDH6A1	Methylmalonate-semialdehyde dehydrogenase [acylating], mitochondrial	-0.653506	NA	0	0.708599
G6PD_HUMAN	P11413	G6PD	Glucose-6-phosphate 1-dehydrogenase	PSA_HUMAN	P55786	NPEPPS	Puromycin-sensitive aminopeptidase	-0.654664	NA	1	0.704791
G6PD_HUMAN	P11413	G6PD	Glucose-6-phosphate 1-dehydrogenase	PEPD_HUMAN	P12955	PEPD	Xaa-Pro dipeptidase	-0.659887	NA	0	0.644444
G6PD_HUMAN	P11413	G6PD	Glucose-6-phosphate 1-dehydrogenase	IVD_HUMAN	P26440	IVD	Isovaleryl-CoA dehydrogenase, mitochondrial	-0.65994	NA	0	0.644172
G6PD_HUMAN	P11413	G6PD	Glucose-6-phosphate 1-dehydrogenase	SPSY_HUMAN	P52788	SMS	Spermine synthase	-0.659947	NA	0	0.644172
G6PD_HUMAN	P11413	G6PD	Glucose-6-phosphate 1-dehydrogenase	DPP3_HUMAN	Q9NY33	DPP3	Dipeptidyl peptidase 3	-0.66863	NA	0	0.579093
G6PD_HUMAN	P11413	G6PD	Glucose-6-phosphate 1-dehydrogenase	EF2_HUMAN	P13639	EEF2	Elongation factor 2	-0.675301	NA	0	0.533128
ALDOA_HUMAN	P04075	ALDOA	Fructose-bisphosphate aldolase A	G6PD_HUMAN	P11413	G6PD	Glucose-6-phosphate 1-dehydrogenase	-0.645376	NA	1	0.777778
ARLY_HUMAN	P04424	ASL	Argininosuccinate lyase	G6PD_HUMAN	P11413	G6PD	Glucose-6-phosphate 1-dehydrogenase	-0.659677	NA	0	0.64684
SMAP_HUMAN	O00193	SMAP	Small acidic protein	G6PD_HUMAN	P11413	G6PD	Glucose-6-phosphate 1-dehydrogenase	-0.666943	NA	0	0.592989
F16P1_HUMAN	P09467	FBP1	Fructose-1,6-bisphosphatase 1	G6PD_HUMAN	P11413	G6PD	Glucose-6-phosphate 1-dehydrogenase	-0.676878	NA	1	0.515464
NHRF1_HUMAN	O14745	SLC9A3R1	Na(+)/H(+) exchange regulatory cofactor NHE-RF1	G6PD_HUMAN	P11413	G6PD	Glucose-6-phosphate 1-dehydrogenase	-0.678157	NA	1	0.507473
GCLC - Glutamate--cysteine ligase catalytic subunit - inhibited
Protein A name	Protein A UniProt ID	Protein A gene name	Protein A description	Protein B name	Protein B UniProt ID	Protein B gene name	Protein B description	Interaction score	CORUM DB label	Unique interaction	Precision
									1=true positive; NA=not known	1=no; 0=yes
no detected interactions
GCLC - Glutamate--cysteine ligase catalytic subunit - uninhibited
Protein A name	Protein A UniProt ID	Protein A gene name	Protein A description	Protein B name	Protein B UniProt ID	Protein B gene name	Protein B description	Interaction score	CORUM DB label	Unique interaction	Precision
									1=true positive; NA=not known	1=no; 0=yes
GSH1_HUMAN	P48506	GCLC	Glutamate--cysteine ligase catalytic subunit	PA1B2_HUMAN	P68402	PAFAH1B2	Platelet-activating factor acetylhydrolase IB subunit alpha2	-0.660442	NA	0	0.639089
GSH1_HUMAN	P48506	GCLC	Glutamate--cysteine ligase catalytic subunit	PA1B3_HUMAN	Q15102	PAFAH1B3	Platelet-activating factor acetylhydrolase IB subunit alpha1	-0.662548	NA	0	0.624161
GNAI2 - Guanine nucleotide-binding protein G(i) subunit alpha-2 - inhibited
Protein A name	Protein A UniProt ID	Protein A gene name	Protein A description	Protein B name	Protein B UniProt ID	Protein B gene name	Protein B description	Interaction score	CORUM DB label	Unique interaction	Precision
									1=true positive; NA=not known	1=no; 0=yes
GNAI2_HUMAN	P04899	GNAI2	Guanine nucleotide-binding protein G(i) subunit alpha-2	ELAP1_HUMAN	Q6UXG2	ELAPOR1	Endosome/lysosome-associated apoptosis and autophagy regulator 1	-0.612867	NA	0	0.824121
GNAI2_HUMAN	P04899	GNAI2	Guanine nucleotide-binding protein G(i) subunit alpha-2	AT1A1_HUMAN	P05023	ATP1A1	Sodium/potassium-transporting ATPase subunit alpha-1	-0.629145	NA	0	0.754352
GNAI2_HUMAN	P04899	GNAI2	Guanine nucleotide-binding protein G(i) subunit alpha-2	BAP31_HUMAN	P51572	BCAP31	B-cell receptor-associated protein 31	-0.643827	NA	0	0.659341
GNAI2_HUMAN	P04899	GNAI2	Guanine nucleotide-binding protein G(i) subunit alpha-2	STOM_HUMAN	P27105	STOM	Stomatin	-0.656548	NA	0	0.584016
SDCB1_HUMAN	O00560	SDCBP	Syntenin-1	GNAI2_HUMAN	P04899	GNAI2	Guanine nucleotide-binding protein G(i) subunit alpha-2	-0.654197	NA	0	0.602392
GNAI2 - Guanine nucleotide-binding protein G(i) subunit alpha-2 - uninhibited
Protein A name	Protein A UniProt ID	Protein A gene name	Protein A description	Protein B name	Protein B UniProt ID	Protein B gene name	Protein B description	Interaction score	CORUM DB label	Unique interaction	Precision
									1=true positive; NA=not known	1=no; 0=yes
no detected interactions
HSP90AA1 - Heat shock protein HSP 90-alpha - inhibited
Protein A name	Protein A UniProt ID	Protein A gene name	Protein A description	Protein B name	Protein B UniProt ID	Protein B gene name	Protein B description	Interaction score	CORUM DB label	Unique interaction	Precision
									1=true positive; NA=not known	1=no; 0=yes
HS90A_HUMAN	P07900	HSP90AA1	Heat shock protein HSP 90-alpha	HS90B_HUMAN	P08238	HSP90AB1	Heat shock protein HSP 90-beta	-0.586082	1	1	0.833333
HS90A_HUMAN	P07900	HSP90AA1	Heat shock protein HSP 90-alpha	FAS_HUMAN	P49327	FASN	Fatty acid synthase	-0.6305	NA	1	0.735507
HS90A_HUMAN	P07900	HSP90AA1	Heat shock protein HSP 90-alpha	STIP1_HUMAN	P31948	STIP1	Stress-induced-phosphoprotein 1	-0.643566	NA	1	0.659243
HS90A_HUMAN	P07900	HSP90AA1	Heat shock protein HSP 90-alpha	H90B4_HUMAN	Q58FF6	HSP90AB4P	Putative heat shock protein HSP 90-beta 4	-0.655412	NA	1	0.593883
HSP90AA1 - Heat shock protein HSP 90-alpha - uninhibited
Protein A name	Protein A UniProt ID	Protein A gene name	Protein A description	Protein B name	Protein B UniProt ID	Protein B gene name	Protein B description	Interaction score	CORUM DB label	Unique interaction	Precision
									1=true positive; NA=not known	1=no; 0=yes
HS90A_HUMAN	P07900	HSP90AA1	Heat shock protein HSP 90-alpha	HS90B_HUMAN	P08238	HSP90AB1	Heat shock protein HSP 90-beta	-0.615935	1	1	0.954545
HS90A_HUMAN	P07900	HSP90AA1	Heat shock protein HSP 90-alpha	H90B2_HUMAN	Q58FF8	HSP90AB2P	Putative heat shock protein HSP 90-beta 2	-0.628379	NA	0	0.909091
HS90A_HUMAN	P07900	HSP90AA1	Heat shock protein HSP 90-alpha	H90B4_HUMAN	Q58FF6	HSP90AB4P	Putative heat shock protein HSP 90-beta 4	-0.641311	NA	1	0.826331
HS90A_HUMAN	P07900	HSP90AA1	Heat shock protein HSP 90-alpha	STIP1_HUMAN	P31948	STIP1	Stress-induced-phosphoprotein 1	-0.646457	NA	1	0.767591
HS90A_HUMAN	P07900	HSP90AA1	Heat shock protein HSP 90-alpha	FAS_HUMAN	P49327	FASN	Fatty acid synthase	-0.650738	NA	1	0.734177
HS90A_HUMAN	P07900	HSP90AA1	Heat shock protein HSP 90-alpha	DC1I2_HUMAN	Q13409	DYNC1I2	Cytoplasmic dynein 1 intermediate chain 2	-0.662252	NA	0	0.628539
HS90A_HUMAN	P07900	HSP90AA1	Heat shock protein HSP 90-alpha	TPM1_HUMAN	P09493	TPM1	Tropomyosin alpha-1 chain	-0.679	NA	0	0.503492
OGA_HUMAN	O60502	OGA	Protein O-GlcNAcase	HS90A_HUMAN	P07900	HSP90AA1	Heat shock protein HSP 90-alpha	-0.672746	NA	0	0.55261
IGFBP2 - Insulin-like growth factor-binding protein 2 - inhibited
Protein A name	Protein A UniProt ID	Protein A gene name	Protein A description	Protein B name	Protein B UniProt ID	Protein B gene name	Protein B description	Interaction score	CORUM DB label	Unique interaction	Precision
									1=true positive; NA=not known	1=no; 0=yes
IBP2_HUMAN	P18065	IGFBP2	Insulin-like growth factor-binding protein 2	ENOF1_HUMAN	Q7L5Y1	ENOSF1	Mitochondrial enolase superfamily member 1	-0.632984	NA	0	0.734007
IBP2_HUMAN	P18065	IGFBP2	Insulin-like growth factor-binding protein 2	UBCP1_HUMAN	Q8WVY7	UBLCP1	Ubiquitin-like domain-containing CTD phosphatase 1	-0.642277	NA	0	0.664319
IBP2_HUMAN	P18065	IGFBP2	Insulin-like growth factor-binding protein 2	ABCE1_HUMAN	P61221	ABCE1	ATP-binding cassette sub-family E member 1	-0.651699	NA	1	0.611794
IBP2_HUMAN	P18065	IGFBP2	Insulin-like growth factor-binding protein 2	MPI_HUMAN	P34949	MPI	Mannose-6-phosphate isomerase	-0.652471	NA	0	0.609912
IBP2_HUMAN	P18065	IGFBP2	Insulin-like growth factor-binding protein 2	F136A_HUMAN	Q96C01	FAM136A	Protein FAM136A	-0.654762	NA	1	0.596645
IBP2_HUMAN	P18065	IGFBP2	Insulin-like growth factor-binding protein 2	SCRN3_HUMAN	Q0VDG4	SCRN3	Secernin-3	-0.669362	NA	0	0.509883
IBP2_HUMAN	P18065	IGFBP2	Insulin-like growth factor-binding protein 2	ARP19_HUMAN	P56211	ARPP19	cAMP-regulated phosphoprotein 19	-0.669439	NA	0	0.510085
ETHE1_HUMAN	O95571	ETHE1	Persulfide dioxygenase ETHE1, mitochondrial	IBP2_HUMAN	P18065	IGFBP2	Insulin-like growth factor-binding protein 2	-0.639733	NA	1	0.681347
RNT2_HUMAN	O00584	RNASET2	Ribonuclease T2	IBP2_HUMAN	P18065	IGFBP2	Insulin-like growth factor-binding protein 2	-0.646262	NA	1	0.645065
DNS2A_HUMAN	O00115	DNASE2	Deoxyribonuclease-2-alpha	IBP2_HUMAN	P18065	IGFBP2	Insulin-like growth factor-binding protein 2	-0.659422	NA	1	0.563546
IGFBP2 - Insulin-like growth factor-binding protein 2 - uninhibited
Protein A name	Protein A UniProt ID	Protein A gene name	Protein A description	Protein B name	Protein B UniProt ID	Protein B gene name	Protein B description	Interaction score	CORUM DB label	Unique interaction	Precision
									1=true positive; NA=not known	1=no; 0=yes
IBP2_HUMAN	P18065	IGFBP2	Insulin-like growth factor-binding protein 2	HMGCL_HUMAN	P35914	HMGCL	Hydroxymethylglutaryl-CoA lyase, mitochondrial	-0.654904	NA	0	0.701835
IBP2_HUMAN	P18065	IGFBP2	Insulin-like growth factor-binding protein 2	F136A_HUMAN	Q96C01	FAM136A	Protein FAM136A	-0.663012	NA	1	0.616905
IBP2_HUMAN	P18065	IGFBP2	Insulin-like growth factor-binding protein 2	ABCE1_HUMAN	P61221	ABCE1	ATP-binding cassette sub-family E member 1	-0.676752	NA	1	0.516248
RNT2_HUMAN	O00584	RNASET2	Ribonuclease T2	IBP2_HUMAN	P18065	IGFBP2	Insulin-like growth factor-binding protein 2	-0.662153	NA	1	0.628831
ETHE1_HUMAN	O95571	ETHE1	Persulfide dioxygenase ETHE1, mitochondrial	IBP2_HUMAN	P18065	IGFBP2	Insulin-like growth factor-binding protein 2	-0.6697	NA	1	0.570278
DNS2A_HUMAN	O00115	DNASE2	Deoxyribonuclease-2-alpha	IBP2_HUMAN	P18065	IGFBP2	Insulin-like growth factor-binding protein 2	-0.677122	NA	1	0.515419
MYLK - Myosin light chain kinase, smooth muscle - inhibited
Protein A name	Protein A UniProt ID	Protein A gene name	Protein A description	Protein B name	Protein B UniProt ID	Protein B gene name	Protein B description	Interaction score	CORUM DB label	Unique interaction	Precision
									1=true positive; NA=not known	1=no; 0=yes
no detected interactions
MYLK - Myosin light chain kinase, smooth muscle - uninhibited
Protein A name	Protein A UniProt ID	Protein A gene name	Protein A description	Protein B name	Protein B UniProt ID	Protein B gene name	Protein B description	Interaction score	CORUM DB label	Unique interaction	Precision
									1=true positive; NA=not known	1=no; 0=yes
MYLK_HUMAN	Q15746	MYLK	Myosin light chain kinase, smooth muscle	MCTS1_HUMAN	Q9ULC4	MCTS1	Malignant T-cell-amplified sequence 1	-0.647722	NA	0	0.752016
MYLK_HUMAN	Q15746	MYLK	Myosin light chain kinase, smooth muscle	SIAS_HUMAN	Q9NR45	NANS	Sialic acid synthase	-0.671659	NA	0	0.559453
MYLK_HUMAN	Q15746	MYLK	Myosin light chain kinase, smooth muscle	CNDP2_HUMAN	Q96KP4	CNDP2	Cytosolic non-specific dipeptidase	-0.674271	NA	0	0.541766
DENR_HUMAN	O43583	DENR	Density-regulated protein	MYLK_HUMAN	Q15746	MYLK	Myosin light chain kinase, smooth muscle	-0.645288	NA	0	0.77951
FPPS_HUMAN	P14324	FDPS	Farnesyl pyrophosphate synthase	MYLK_HUMAN	Q15746	MYLK	Myosin light chain kinase, smooth muscle	-0.651095	NA	0	0.730838
NFKB1 - Nuclear factor NF-kappa-B p105 subunit - inhibited
Protein A name	Protein A UniProt ID	Protein A gene name	Protein A description	Protein B name	Protein B UniProt ID	Protein B gene name	Protein B description	Interaction score	CORUM DB label	Unique interaction	Precision
									1=true positive; NA=not known	1=no; 0=yes
CLU_HUMAN	O75153	CLUH	Clustered mitochondria protein homolog	NFKB1_HUMAN	P19838	NFKB1	Nuclear factor NF-kappa-B p105 subunit	-0.668589	NA	0	0.513303
NFKB1 - Nuclear factor NF-kappa-B p105 subunit - uninhibited
Protein A name	Protein A UniProt ID	Protein A gene name	Protein A description	Protein B name	Protein B UniProt ID	Protein B gene name	Protein B description	Interaction score	CORUM DB label	Unique interaction	Precision
									1=true positive; NA=not known	1=no; 0=yes
NFKB1_HUMAN	P19838	NFKB1	Nuclear factor NF-kappa-B p105 subunit	WDR44_HUMAN	Q5JSH3	WDR44	WD repeat-containing protein 44	-0.677242	NA	0	0.514641
NQO1 - NAD(P)H dehydrogenase [quinone] 1 - inhibited
Protein A name	Protein A UniProt ID	Protein A gene name	Protein A description	Protein B name	Protein B UniProt ID	Protein B gene name	Protein B description	Interaction score	CORUM DB label	Unique interaction	Precision
									1=true positive; NA=not known	1=no; 0=yes
NQO1_HUMAN	P15559	NQO1	NAD(P)H dehydrogenase [quinone] 1	NUDC2_HUMAN	Q8WVJ2	NUDCD2	NudC domain-containing protein 2	-0.61637	NA	0	0.815261
NQO1_HUMAN	P15559	NQO1	NAD(P)H dehydrogenase [quinone] 1	TAGL_HUMAN	Q01995	TAGLN	Transgelin	-0.628161	NA	1	0.759674
NQO1_HUMAN	P15559	NQO1	NAD(P)H dehydrogenase [quinone] 1	PKHF2_HUMAN	Q9H8W4	PLEKHF2	Pleckstrin homology domain-containing family F member 2	-0.633317	NA	0	0.732558
NQO1_HUMAN	P15559	NQO1	NAD(P)H dehydrogenase [quinone] 1	PRDX5_HUMAN	P30044	PRDX5	Peroxiredoxin-5, mitochondrial	-0.638543	NA	1	0.690763
NQO1_HUMAN	P15559	NQO1	NAD(P)H dehydrogenase [quinone] 1	ILEU_HUMAN	P30740	SERPINB1	Leukocyte elastase inhibitor	-0.642312	NA	1	0.66354
NQO1_HUMAN	P15559	NQO1	NAD(P)H dehydrogenase [quinone] 1	FSCN1_HUMAN	Q16658	FSCN1	Fascin	-0.649739	NA	1	0.62033
NQO1_HUMAN	P15559	NQO1	NAD(P)H dehydrogenase [quinone] 1	LEGL_HUMAN	Q3ZCW2	LGALSL	Galectin-related protein	-0.658052	NA	0	0.573653
NQO1_HUMAN	P15559	NQO1	NAD(P)H dehydrogenase [quinone] 1	MGMT_HUMAN	P16455	MGMT	Methylated-DNA--protein-cysteine methyltransferase	-0.659778	NA	1	0.558877
NQO1_HUMAN	P15559	NQO1	NAD(P)H dehydrogenase [quinone] 1	C10_HUMAN	Q99622	C12orf57	Protein C10	-0.6632	NA	0	0.54844
GAL3A_HUMAN	P0DPI2	GATD3A	Glutamine amidotransferase-like class 1 domain-containing protein 3A, mitochondrial	NQO1_HUMAN	P15559	NQO1	NAD(P)H dehydrogenase [quinone] 1	-0.658608	NA	1	0.569797
NQO1 - NAD(P)H dehydrogenase [quinone] 1 - uninhibited
Protein A name	Protein A UniProt ID	Protein A gene name	Protein A description	Protein B name	Protein B UniProt ID	Protein B gene name	Protein B description	Interaction score	CORUM DB label	Unique interaction	Precision
									1=true positive; NA=not known	1=no; 0=yes
NQO1_HUMAN	P15559	NQO1	NAD(P)H dehydrogenase [quinone] 1	SERPH_HUMAN	P50454	SERPINH1	Serpin H1	-0.630267	NA	0	0.868571
NQO1_HUMAN	P15559	NQO1	NAD(P)H dehydrogenase [quinone] 1	PRDX5_HUMAN	P30044	PRDX5	Peroxiredoxin-5, mitochondrial	-0.632947	NA	1	0.856522
NQO1_HUMAN	P15559	NQO1	NAD(P)H dehydrogenase [quinone] 1	FSCN1_HUMAN	Q16658	FSCN1	Fascin	-0.637156	NA	1	0.846416
NQO1_HUMAN	P15559	NQO1	NAD(P)H dehydrogenase [quinone] 1	TAGL_HUMAN	Q01995	TAGLN	Transgelin	-0.653798	NA	1	0.706625
NQO1_HUMAN	P15559	NQO1	NAD(P)H dehydrogenase [quinone] 1	PTRD1_HUMAN	Q6GMV3	PTRHD1	Putative peptidyl-tRNA hydrolase PTRHD1	-0.662184	NA	0	0.628539
NQO1_HUMAN	P15559	NQO1	NAD(P)H dehydrogenase [quinone] 1	ILEU_HUMAN	P30740	SERPINB1	Leukocyte elastase inhibitor	-0.666248	NA	1	0.591633
NQO1_HUMAN	P15559	NQO1	NAD(P)H dehydrogenase [quinone] 1	MGMT_HUMAN	P16455	MGMT	Methylated-DNA--protein-cysteine methyltransferase	-0.671248	NA	1	0.562069
NQO1_HUMAN	P15559	NQO1	NAD(P)H dehydrogenase [quinone] 1	GNA1_HUMAN	Q96EK6	GNPNAT1	Glucosamine 6-phosphate N-acetyltransferase	-0.67675	NA	0	0.516248
GAL3A_HUMAN	P0DPI2	GATD3A	Glutamine amidotransferase-like class 1 domain-containing protein 3A, mitochondrial	NQO1_HUMAN	P15559	NQO1	NAD(P)H dehydrogenase [quinone] 1	-0.644576	NA	1	0.784722
AK1BA_HUMAN	O60218	AKR1B10	Aldo-keto reductase family 1 member B10	NQO1_HUMAN	P15559	NQO1	NAD(P)H dehydrogenase [quinone] 1	-0.65189	NA	0	0.723661
CATB_HUMAN	P07858	CTSB	Cathepsin B	NQO1_HUMAN	P15559	NQO1	NAD(P)H dehydrogenase [quinone] 1	-0.657955	NA	0	0.671523
PGK1 - Phosphoglycerate kinase 1 - inhibited
Protein A name	Protein A UniProt ID	Protein A gene name	Protein A description	Protein B name	Protein B UniProt ID	Protein B gene name	Protein B description	Interaction score	CORUM DB label	Unique interaction	Precision
									1=true positive; NA=not known	1=no; 0=yes
PGK1_HUMAN	P00558	PGK1	Phosphoglycerate kinase 1	PARK7_HUMAN	Q99497	PARK7	Parkinson disease protein 7	-0.624949	NA	1	0.764846
PGK1_HUMAN	P00558	PGK1	Phosphoglycerate kinase 1	SBP1_HUMAN	Q13228	SELENBP1	Methanethiol oxidase	-0.629987	NA	0	0.744879
PGK1_HUMAN	P00558	PGK1	Phosphoglycerate kinase 1	BROX_HUMAN	Q5VW32	BROX	BRO1 domain-containing protein BROX	-0.634222	NA	1	0.73021
PGK1_HUMAN	P00558	PGK1	Phosphoglycerate kinase 1	HIBCH_HUMAN	Q6NVY1	HIBCH	3-hydroxyisobutyryl-CoA hydrolase, mitochondrial	-0.638306	NA	1	0.695238
PGK1_HUMAN	P00558	PGK1	Phosphoglycerate kinase 1	CAB39_HUMAN	Q9Y376	CAB39	Calcium-binding protein 39	-0.660248	NA	1	0.560506
PGK1_HUMAN	P00558	PGK1	Phosphoglycerate kinase 1	HINT1_HUMAN	P49773	HINT1	Histidine triad nucleotide-binding protein 1	-0.665598	NA	1	0.528101
PGK1_HUMAN	P00558	PGK1	Phosphoglycerate kinase 1	KCY_HUMAN	P30085	CMPK1	UMP-CMP kinase	-0.66711	NA	1	0.521508
PGK1_HUMAN	P00558	PGK1	Phosphoglycerate kinase 1	LTOR3_HUMAN	Q9UHA4	LAMTOR3	Ragulator complex protein LAMTOR3	-0.670602	NA	0	0.504783
DDAH2_HUMAN	O95865	DDAH2	N(G),N(G)-dimethylarginine dimethylaminohydrolase 2	PGK1_HUMAN	P00558	PGK1	Phosphoglycerate kinase 1	-0.667874	NA	1	0.515522
PGK1 - Phosphoglycerate kinase 1 - uninhibited
Protein A name	Protein A UniProt ID	Protein A gene name	Protein A description	Protein B name	Protein B UniProt ID	Protein B gene name	Protein B description	Interaction score	CORUM DB label	Unique interaction	Precision
									1=true positive; NA=not known	1=no; 0=yes
PGK1_HUMAN	P00558	PGK1	Phosphoglycerate kinase 1	PARK7_HUMAN	Q99497	PARK7	Parkinson disease protein 7	-0.62553	NA	1	0.891892
PGK1_HUMAN	P00558	PGK1	Phosphoglycerate kinase 1	KCY_HUMAN	P30085	CMPK1	UMP-CMP kinase	-0.629488	NA	1	0.888199
PGK1_HUMAN	P00558	PGK1	Phosphoglycerate kinase 1	SSU72_HUMAN	Q9NP77	SSU72	RNA polymerase II subunit A C-terminal domain phosphatase SSU72	-0.635275	NA	0	0.858238
PGK1_HUMAN	P00558	PGK1	Phosphoglycerate kinase 1	HINT1_HUMAN	P49773	HINT1	Histidine triad nucleotide-binding protein 1	-0.636861	NA	1	0.84965
PGK1_HUMAN	P00558	PGK1	Phosphoglycerate kinase 1	ADIRF_HUMAN	Q15847	ADIRF	Adipogenesis regulatory factor	-0.638531	NA	0	0.849673
PGK1_HUMAN	P00558	PGK1	Phosphoglycerate kinase 1	MESH1_HUMAN	Q8N4P3	HDDC3	Guanosine-3',5'-bis(diphosphate) 3'-pyrophosphohydrolase MESH1	-0.639129	NA	0	0.84127
PGK1_HUMAN	P00558	PGK1	Phosphoglycerate kinase 1	SUMO1_HUMAN	P63165	SUMO1	Small ubiquitin-related modifier 1	-0.64173	NA	0	0.826087
PGK1_HUMAN	P00558	PGK1	Phosphoglycerate kinase 1	LACB2_HUMAN	Q53H82	LACTB2	Endoribonuclease LACTB2	-0.642387	NA	0	0.818898
PGK1_HUMAN	P00558	PGK1	Phosphoglycerate kinase 1	CPPED_HUMAN	Q9BRF8	CPPED1	Serine/threonine-protein phosphatase CPPED1	-0.643696	NA	0	0.79661
PGK1_HUMAN	P00558	PGK1	Phosphoglycerate kinase 1	ADK_HUMAN	P55263	ADK	Adenosine kinase	-0.644276	NA	0	0.79108
PGK1_HUMAN	P00558	PGK1	Phosphoglycerate kinase 1	LXN_HUMAN	Q9BS40	LXN	Latexin	-0.651731	NA	0	0.723958
PGK1_HUMAN	P00558	PGK1	Phosphoglycerate kinase 1	CAB39_HUMAN	Q9Y376	CAB39	Calcium-binding protein 39	-0.655269	NA	1	0.695783
PGK1_HUMAN	P00558	PGK1	Phosphoglycerate kinase 1	NENF_HUMAN	Q9UMX5	NENF	Neudesin	-0.665471	NA	0	0.599186
PGK1_HUMAN	P00558	PGK1	Phosphoglycerate kinase 1	HIBCH_HUMAN	Q6NVY1	HIBCH	3-hydroxyisobutyryl-CoA hydrolase, mitochondrial	-0.665832	NA	1	0.595166
PGK1_HUMAN	P00558	PGK1	Phosphoglycerate kinase 1	PTRD1_HUMAN	Q6GMV3	PTRHD1	Putative peptidyl-tRNA hydrolase PTRHD1	-0.667386	NA	0	0.589028
PGK1_HUMAN	P00558	PGK1	Phosphoglycerate kinase 1	ACSF3_HUMAN	Q4G176	ACSF3	Malonate--CoA ligase ACSF3, mitochondrial	-0.668762	NA	0	0.577206
PGK1_HUMAN	P00558	PGK1	Phosphoglycerate kinase 1	UBE2K_HUMAN	P61086	UBE2K	Ubiquitin-conjugating enzyme E2 K	-0.673732	NA	0	0.546259
PGK1_HUMAN	P00558	PGK1	Phosphoglycerate kinase 1	BROX_HUMAN	Q5VW32	BROX	BRO1 domain-containing protein BROX	-0.674683	NA	1	0.537618
PGK1_HUMAN	P00558	PGK1	Phosphoglycerate kinase 1	AEDO_HUMAN	Q96SZ5	ADO	2-aminoethanethiol dioxygenase	-0.67486	NA	0	0.537559
PGK1_HUMAN	P00558	PGK1	Phosphoglycerate kinase 1	DCTD_HUMAN	P32321	DCTD	Deoxycytidylate deaminase	-0.674961	NA	0	0.5363
NUDT3_HUMAN	O95989	NUDT3	Diphosphoinositol polyphosphate phosphohydrolase 1	PGK1_HUMAN	P00558	PGK1	Phosphoglycerate kinase 1	-0.633593	NA	0	0.860656
CLIC3_HUMAN	O95833	CLIC3	Chloride intracellular channel protein 3	PGK1_HUMAN	P00558	PGK1	Phosphoglycerate kinase 1	-0.652343	NA	0	0.722034
TBCA_HUMAN	O75347	TBCA	Tubulin-specific chaperone A	PGK1_HUMAN	P00558	PGK1	Phosphoglycerate kinase 1	-0.659795	NA	0	0.64684
DDAH2_HUMAN	O95865	DDAH2	N(G),N(G)-dimethylarginine dimethylaminohydrolase 2	PGK1_HUMAN	P00558	PGK1	Phosphoglycerate kinase 1	-0.660996	NA	1	0.634977
PPP5C - Serine/threonine-protein phosphatase 5 - inhibited
Protein A name	Protein A UniProt ID	Protein A gene name	Protein A description	Protein B name	Protein B UniProt ID	Protein B gene name	Protein B description	Interaction score	CORUM DB label	Unique interaction	Precision
									1=true positive; NA=not known	1=no; 0=yes
PPP5_HUMAN	P53041	PPP5C	Serine/threonine-protein phosphatase 5	ELOC_HUMAN	Q15369	ELOC	Elongin-C	-0.663887	NA	1	0.544
PPP5_HUMAN	P53041	PPP5C	Serine/threonine-protein phosphatase 5	AMPB_HUMAN	Q9H4A4	RNPEP	Aminopeptidase B	-0.668116	NA	1	0.516566
PPP5_HUMAN	P53041	PPP5C	Serine/threonine-protein phosphatase 5	DHSO_HUMAN	Q00796	SORD	Sorbitol dehydrogenase	-0.669417	NA	1	0.509865
AATC_HUMAN	P17174	GOT1	Aspartate aminotransferase, cytoplasmic	PPP5_HUMAN	P53041	PPP5C	Serine/threonine-protein phosphatase 5	-0.667464	NA	1	0.520364
PPP5C - Serine/threonine-protein phosphatase 5 - uninhibited
Protein A name	Protein A UniProt ID	Protein A gene name	Protein A description	Protein B name	Protein B UniProt ID	Protein B gene name	Protein B description	Interaction score	CORUM DB label	Unique interaction	Precision
									1=true positive; NA=not known	1=no; 0=yes
PPP5_HUMAN	P53041	PPP5C	Serine/threonine-protein phosphatase 5	ELOC_HUMAN	Q15369	ELOC	Elongin-C	-0.627178	NA	1	0.909774
PPP5_HUMAN	P53041	PPP5C	Serine/threonine-protein phosphatase 5	CH10_HUMAN	P61604	HSPE1	10 kDa heat shock protein, mitochondrial	-0.641825	NA	0	0.825269
PPP5_HUMAN	P53041	PPP5C	Serine/threonine-protein phosphatase 5	DHSO_HUMAN	Q00796	SORD	Sorbitol dehydrogenase	-0.646087	NA	1	0.771058
PPP5_HUMAN	P53041	PPP5C	Serine/threonine-protein phosphatase 5	AMPB_HUMAN	Q9H4A4	RNPEP	Aminopeptidase B	-0.650823	NA	1	0.733333
PPP5_HUMAN	P53041	PPP5C	Serine/threonine-protein phosphatase 5	GLGB_HUMAN	Q04446	GBE1	1,4-alpha-glucan-branching enzyme	-0.659534	NA	0	0.6475
PPP5_HUMAN	P53041	PPP5C	Serine/threonine-protein phosphatase 5	AACS_HUMAN	Q86V21	AACS	Acetoacetyl-CoA synthetase	-0.661855	NA	0	0.631157
PPP5_HUMAN	P53041	PPP5C	Serine/threonine-protein phosphatase 5	TES_HUMAN	Q9UGI8	TES	Testin	-0.667496	NA	0	0.588123
PPP5_HUMAN	P53041	PPP5C	Serine/threonine-protein phosphatase 5	IAH1_HUMAN	Q2TAA2	IAH1	Isoamyl acetate-hydrolyzing esterase 1 homolog	-0.673468	NA	0	0.5481
PPP5_HUMAN	P53041	PPP5C	Serine/threonine-protein phosphatase 5	COPG1_HUMAN	Q9Y678	COPG1	Coatomer subunit gamma-1	-0.677174	NA	0	0.515396
PPP5_HUMAN	P53041	PPP5C	Serine/threonine-protein phosphatase 5	OTUB1_HUMAN	Q96FW1	OTUB1	Ubiquitin thioesterase OTUB1	-0.677625	NA	0	0.511913
G3P_HUMAN	P04406	GAPDH	Glyceraldehyde-3-phosphate dehydrogenase	PPP5_HUMAN	P53041	PPP5C	Serine/threonine-protein phosphatase 5	-0.643218	NA	0	0.799499
AATC_HUMAN	P17174	GOT1	Aspartate aminotransferase, cytoplasmic	PPP5_HUMAN	P53041	PPP5C	Serine/threonine-protein phosphatase 5	-0.650722	NA	1	0.734177
HEM6_HUMAN	P36551	CPOX	Oxygen-dependent coproporphyrinogen-III oxidase, mitochondrial	PPP5_HUMAN	P53041	PPP5C	Serine/threonine-protein phosphatase 5	-0.657733	NA	0	0.676113
PNPH_HUMAN	P00491	PNP	Purine nucleoside phosphorylase	PPP5_HUMAN	P53041	PPP5C	Serine/threonine-protein phosphatase 5	-0.660279	NA	0	0.644336
PGP_HUMAN	A6NDG6	PGP	Glycerol-3-phosphate phosphatase	PPP5_HUMAN	P53041	PPP5C	Serine/threonine-protein phosphatase 5	-0.666179	NA	0	0.592223
6PGD_HUMAN	P52209	PGD	6-phosphogluconate dehydrogenase, decarboxylating	PPP5_HUMAN	P53041	PPP5C	Serine/threonine-protein phosphatase 5	-0.67158	NA	0	0.560411
DX39A_HUMAN	O00148	DDX39A	ATP-dependent RNA helicase DDX39A	PPP5_HUMAN	P53041	PPP5C	Serine/threonine-protein phosphatase 5	-0.672677	NA	0	0.553987
EMAL2_HUMAN	O95834	EML2	Echinoderm microtubule-associated protein-like 2	PPP5_HUMAN	P53041	PPP5C	Serine/threonine-protein phosphatase 5	-0.674959	NA	0	0.5363
PRKCD - Protein kinase C delta type - inhibited
Protein A name	Protein A UniProt ID	Protein A gene name	Protein A description	Protein B name	Protein B UniProt ID	Protein B gene name	Protein B description	Interaction score	CORUM DB label	Unique interaction	Precision
									1=true positive; NA=not known	1=no; 0=yes
KPCD_HUMAN	Q05655	PRKCD	Protein kinase C delta type	ABHDA_HUMAN	Q9NUJ1	ABHD10	Palmitoyl-protein thioesterase ABHD10, mitochondrial	-0.660426	NA	0	0.559666
TCEA1_HUMAN	P23193	TCEA1	Transcription elongation factor A protein 1	KPCD_HUMAN	Q05655	PRKCD	Protein kinase C delta type	-0.667838	NA	0	0.515522
PRKCD - Protein kinase C delta type - uninhibited
Protein A name	Protein A UniProt ID	Protein A gene name	Protein A description	Protein B name	Protein B UniProt ID	Protein B gene name	Protein B description	Interaction score	CORUM DB label	Unique interaction	Precision
									1=true positive; NA=not known	1=no; 0=yes
no detected interactions
PSME2 - Proteasome activator complex subunit 2 - inhibited
Protein A name	Protein A UniProt ID	Protein A gene name	Protein A description	Protein B name	Protein B UniProt ID	Protein B gene name	Protein B description	Interaction score	CORUM DB label	Unique interaction	Precision
									1=true positive; NA=not known	1=no; 0=yes
UBP5_HUMAN	P45974	USP5	Ubiquitin carboxyl-terminal hydrolase 5	PSME2_HUMAN	Q9UL46	PSME2	Proteasome activator complex subunit 2	-0.663794	NA	0	0.544968
PSME2 - Proteasome activator complex subunit 2 - uninhibited
Protein A name	Protein A UniProt ID	Protein A gene name	Protein A description	Protein B name	Protein B UniProt ID	Protein B gene name	Protein B description	Interaction score	CORUM DB label	Unique interaction	Precision
									1=true positive; NA=not known	1=no; 0=yes
PYRG1_HUMAN	P17812	CTPS1	CTP synthase 1	PSME2_HUMAN	Q9UL46	PSME2	Proteasome activator complex subunit 2	-0.664931	NA	0	0.601031
RBBP4 - Histone-binding protein RBBP4 - inhibited
Protein A name	Protein A UniProt ID	Protein A gene name	Protein A description	Protein B name	Protein B UniProt ID	Protein B gene name	Protein B description	Interaction score	CORUM DB label	Unique interaction	Precision
									1=true positive; NA=not known	1=no; 0=yes
RBBP4_HUMAN	Q09028	RBBP4	Histone-binding protein RBBP4	RBBP7_HUMAN	Q16576	RBBP7	Histone-binding protein RBBP7	-0.643455	1	1	0.658837
RBBP4 - Histone-binding protein RBBP4 - uninhibited
Protein A name	Protein A UniProt ID	Protein A gene name	Protein A description	Protein B name	Protein B UniProt ID	Protein B gene name	Protein B description	Interaction score	CORUM DB label	Unique interaction	Precision
									1=true positive; NA=not known	1=no; 0=yes
RBBP4_HUMAN	Q09028	RBBP4	Histone-binding protein RBBP4	RBBP7_HUMAN	Q16576	RBBP7	Histone-binding protein RBBP7	-0.66909	1	1	0.574681
IDHC_HUMAN	O75874	IDH1	Isocitrate dehydrogenase [NADP] cytoplasmic	RBBP4_HUMAN	Q09028	RBBP4	Histone-binding protein RBBP4	-0.677691	NA	0	0.510439
S100A10 - Protein S100-A10 - inhibited
Protein A name	Protein A UniProt ID	Protein A gene name	Protein A description	Protein B name	Protein B UniProt ID	Protein B gene name	Protein B description	Interaction score	CORUM DB label	Unique interaction	Precision
									1=true positive; NA=not known	1=no; 0=yes
no detected interactions
S100A10 - Protein S100-A10 - uninhibited
Protein A name	Protein A UniProt ID	Protein A gene name	Protein A description	Protein B name	Protein B UniProt ID	Protein B gene name	Protein B description	Interaction score	CORUM DB label	Unique interaction	Precision
									1=true positive; NA=not known	1=no; 0=yes
S10AA_HUMAN	P60903	S100A10	Protein S100-A10	ABHDB_HUMAN	Q8NFV4	ABHD11	Protein ABHD11	-0.661096	NA	0	0.635404
S10AA_HUMAN	P60903	S100A10	Protein S100-A10	SPRY4_HUMAN	Q8WW59	SPRYD4	SPRY domain-containing protein 4	-0.666813	NA	0	0.591577
MSS4_HUMAN	P47224	RABIF	Guanine nucleotide exchange factor MSS4	S10AA_HUMAN	P60903	S100A10	Protein S100-A10	-0.669866	NA	0	0.568627
S100A4 - Protein S100-A4 - inhibited
Protein A name	Protein A UniProt ID	Protein A gene name	Protein A description	Protein B name	Protein B UniProt ID	Protein B gene name	Protein B description	Interaction score	CORUM DB label	Unique interaction	Precision
									1=true positive; NA=not known	1=no; 0=yes
no detected interactions
S100A4 - Protein S100-A4 - uninhibited
Protein A name	Protein A UniProt ID	Protein A gene name	Protein A description	Protein B name	Protein B UniProt ID	Protein B gene name	Protein B description	Interaction score	CORUM DB label	Unique interaction	Precision
									1=true positive; NA=not known	1=no; 0=yes
ANXA4_HUMAN	P09525	ANXA4	Annexin A4	S10A4_HUMAN	P26447	S100A4	Protein S100-A4	-0.677451	NA	0	0.514202
S100A6 - S100A6 (calcyclin) - inhibited
Protein A name	Protein A UniProt ID	Protein A gene name	Protein A description	Protein B name	Protein B UniProt ID	Protein B gene name	Protein B description	Interaction score	CORUM DB label	Unique interaction	Precision
									1=true positive; NA=not known	1=no; 0=yes
no detected interactions
S100A6 - S100A6 (calcyclin) - uninhibited
Protein A name	Protein A UniProt ID	Protein A gene name	Protein A description	Protein B name	Protein B UniProt ID	Protein B gene name	Protein B description	Interaction score	CORUM DB label	Unique interaction	Precision
									1=true positive; NA=not known	1=no; 0=yes
S10A6_HUMAN	P06703	S100A6	Protein S100-A6	UBE2N_HUMAN	P61088	UBE2N	Ubiquitin-conjugating enzyme E2 N	-0.629231	NA	0	0.891026
S10A6_HUMAN	P06703	S100A6	Protein S100-A6	GRB2_HUMAN	P62993	GRB2	Growth factor receptor-bound protein 2	-0.641035	NA	0	0.826211
S10A6_HUMAN	P06703	S100A6	Protein S100-A6	S10AB_HUMAN	P31949	S100A11	Protein S100-A11	-0.642289	NA	0	0.822751
S10A6_HUMAN	P06703	S100A6	Protein S100-A6	MTND_HUMAN	Q9BV57	ADI1	1,2-dihydroxy-3-keto-5-methylthiopentene dioxygenase	-0.643157	NA	0	0.799499
S10A6_HUMAN	P06703	S100A6	Protein S100-A6	CBR1_HUMAN	P16152	CBR1	Carbonyl reductase [NADPH] 1	-0.64511	NA	0	0.779279
S10A6_HUMAN	P06703	S100A6	Protein S100-A6	SUMO2_HUMAN	P61956	SUMO2	Small ubiquitin-related modifier 2	-0.647866	NA	0	0.748
S10A6_HUMAN	P06703	S100A6	Protein S100-A6	DOPD_HUMAN	P30046	DDT	D-dopachrome decarboxylase	-0.653928	NA	0	0.706625
S10A6_HUMAN	P06703	S100A6	Protein S100-A6	CT027_HUMAN	Q9GZN8	C20orf27	UPF0687 protein C20orf27	-0.65435	NA	0	0.703588
S10A6_HUMAN	P06703	S100A6	Protein S100-A6	FAHD1_HUMAN	Q6P587	FAHD1	Acylpyruvase FAHD1, mitochondrial	-0.654546	NA	0	0.70451
S10A6_HUMAN	P06703	S100A6	Protein S100-A6	SUMO3_HUMAN	P55854	SUMO3	Small ubiquitin-related modifier 3	-0.660785	NA	0	0.636364
S10A6_HUMAN	P06703	S100A6	Protein S100-A6	CK054_HUMAN	Q9H0W9	C11orf54	Ester hydrolase C11orf54	-0.666127	NA	0	0.592814
S10A6_HUMAN	P06703	S100A6	Protein S100-A6	S10AG_HUMAN	Q96FQ6	S100A16	Protein S100-A16	-0.674288	NA	0	0.541766
TXD12_HUMAN	O95881	TXNDC12	Thioredoxin domain-containing protein 12	S10A6_HUMAN	P06703	S100A6	Protein S100-A6	-0.641957	NA	0	0.826203
ANXA1_HUMAN	P04083	ANXA1	Annexin A1	S10A6_HUMAN	P06703	S100A6	Protein S100-A6	-0.652188	NA	0	0.720137
GIPC1_HUMAN	O14908	GIPC1	PDZ domain-containing protein GIPC1	S10A6_HUMAN	P06703	S100A6	Protein S100-A6	-0.66054	NA	0	0.640048
SERPINA3 - Alpha-1-antichymotrypsin - inhibited
Protein A name	Protein A UniProt ID	Protein A gene name	Protein A description	Protein B name	Protein B UniProt ID	Protein B gene name	Protein B description	Interaction score	CORUM DB label	Unique interaction	Precision
									1=true positive; NA=not known	1=no; 0=yes
no detected interactions
SERPINA3 - Alpha-1-antichymotrypsin - uninhibited
Protein A name	Protein A UniProt ID	Protein A gene name	Protein A description	Protein B name	Protein B UniProt ID	Protein B gene name	Protein B description	Interaction score	CORUM DB label	Unique interaction	Precision
									1=true positive; NA=not known	1=no; 0=yes
AACT_HUMAN	P01011	SERPINA3	Alpha-1-antichymotrypsin	MPPA_HUMAN	Q10713	PMPCA	Mitochondrial-processing peptidase subunit alpha	-0.652098	NA	0	0.722127
AACT_HUMAN	P01011	SERPINA3	Alpha-1-antichymotrypsin	KPYM_HUMAN	P14618	PKM	Pyruvate kinase PKM	-0.664103	NA	0	0.607822
AACT_HUMAN	P01011	SERPINA3	Alpha-1-antichymotrypsin	PCY2_HUMAN	Q99447	PCYT2	Ethanolamine-phosphate cytidylyltransferase	-0.676149	NA	0	0.522489
SERPINB1 - Leukocyte elastase inhibitor - inhibited
Protein A name	Protein A UniProt ID	Protein A gene name	Protein A description	Protein B name	Protein B UniProt ID	Protein B gene name	Protein B description	Interaction score	CORUM DB label	Unique interaction	Precision
									1=true positive; NA=not known	1=no; 0=yes
ILEU_HUMAN	P30740	SERPINB1	Leukocyte elastase inhibitor	LEGL_HUMAN	Q3ZCW2	LGALSL	Galectin-related protein	-0.666866	NA	0	0.524622
ILEU_HUMAN	P30740	SERPINB1	Leukocyte elastase inhibitor	FSCN1_HUMAN	Q16658	FSCN1	Fascin	-0.667411	NA	1	0.520364
DDAH2_HUMAN	O95865	DDAH2	N(G),N(G)-dimethylarginine dimethylaminohydrolase 2	ILEU_HUMAN	P30740	SERPINB1	Leukocyte elastase inhibitor	-0.64042	NA	1	0.675472
NQO1_HUMAN	P15559	NQO1	NAD(P)H dehydrogenase [quinone] 1	ILEU_HUMAN	P30740	SERPINB1	Leukocyte elastase inhibitor	-0.642312	NA	1	0.66354
SERPINB1 - Leukocyte elastase inhibitor - uninhibited
Protein A name	Protein A UniProt ID	Protein A gene name	Protein A description	Protein B name	Protein B UniProt ID	Protein B gene name	Protein B description	Interaction score	CORUM DB label	Unique interaction	Precision
									1=true positive; NA=not known	1=no; 0=yes
ILEU_HUMAN	P30740	SERPINB1	Leukocyte elastase inhibitor	PTRD1_HUMAN	Q6GMV3	PTRHD1	Putative peptidyl-tRNA hydrolase PTRHD1	-0.65012	NA	0	0.736162
ILEU_HUMAN	P30740	SERPINB1	Leukocyte elastase inhibitor	LXN_HUMAN	Q9BS40	LXN	Latexin	-0.651613	NA	0	0.722997
ILEU_HUMAN	P30740	SERPINB1	Leukocyte elastase inhibitor	FSCN1_HUMAN	Q16658	FSCN1	Fascin	-0.654806	NA	1	0.702454
ILEU_HUMAN	P30740	SERPINB1	Leukocyte elastase inhibitor	PARK7_HUMAN	Q99497	PARK7	Parkinson disease protein 7	-0.668095	NA	0	0.584354
ILEU_HUMAN	P30740	SERPINB1	Leukocyte elastase inhibitor	SUMO1_HUMAN	P63165	SUMO1	Small ubiquitin-related modifier 1	-0.673134	NA	0	0.550204
DDAH2_HUMAN	O95865	DDAH2	N(G),N(G)-dimethylarginine dimethylaminohydrolase 2	ILEU_HUMAN	P30740	SERPINB1	Leukocyte elastase inhibitor	-0.645333	NA	1	0.77951
TBCA_HUMAN	O75347	TBCA	Tubulin-specific chaperone A	ILEU_HUMAN	P30740	SERPINB1	Leukocyte elastase inhibitor	-0.662118	NA	0	0.628831
AK1BA_HUMAN	O60218	AKR1B10	Aldo-keto reductase family 1 member B10	ILEU_HUMAN	P30740	SERPINB1	Leukocyte elastase inhibitor	-0.662226	NA	0	0.628539
NQO1_HUMAN	P15559	NQO1	NAD(P)H dehydrogenase [quinone] 1	ILEU_HUMAN	P30740	SERPINB1	Leukocyte elastase inhibitor	-0.666248	NA	1	0.591633
SH3BGRL - SH3 domain-binding glutamic acid-rich-like protein - inhibited
Protein A name	Protein A UniProt ID	Protein A gene name	Protein A description	Protein B name	Protein B UniProt ID	Protein B gene name	Protein B description	Interaction score	CORUM DB label	Unique interaction	Precision
									1=true positive; NA=not known	1=no; 0=yes
SH3L1_HUMAN	O75368	SH3BGRL	SH3 domain-binding glutamic acid-rich-like protein	RABP1_HUMAN	P29762	CRABP1	Cellular retinoic acid-binding protein 1	-0.613656	NA	0	0.822115
SH3L1_HUMAN	O75368	SH3BGRL	SH3 domain-binding glutamic acid-rich-like protein	THTR_HUMAN	Q16762	TST	Thiosulfate sulfurtransferase	-0.61923	NA	1	0.786624
SH3L1_HUMAN	O75368	SH3BGRL	SH3 domain-binding glutamic acid-rich-like protein	TXD17_HUMAN	Q9BRA2	TXNDC17	Thioredoxin domain-containing protein 17	-0.630713	NA	0	0.736462
SH3L1_HUMAN	O75368	SH3BGRL	SH3 domain-binding glutamic acid-rich-like protein	PIN1_HUMAN	Q13526	PIN1	Peptidyl-prolyl cis-trans isomerase NIMA-interacting 1	-0.64706	NA	0	0.635844
SH3L1_HUMAN	O75368	SH3BGRL	SH3 domain-binding glutamic acid-rich-like protein	IDI1_HUMAN	Q13907	IDI1	Isopentenyl-diphosphate Delta-isomerase 1	-0.653946	NA	0	0.602264
SH3L1_HUMAN	O75368	SH3BGRL	SH3 domain-binding glutamic acid-rich-like protein	BLVRB_HUMAN	P30043	BLVRB	Flavin reductase (NADPH)	-0.659908	NA	0	0.558931
SH3L1_HUMAN	O75368	SH3BGRL	SH3 domain-binding glutamic acid-rich-like protein	IF5A1_HUMAN	P63241	EIF5A	Eukaryotic translation initiation factor 5A-1	-0.662891	NA	0	0.550636
SH3L1_HUMAN	O75368	SH3BGRL	SH3 domain-binding glutamic acid-rich-like protein	KAD1_HUMAN	P00568	AK1	Adenylate kinase isoenzyme 1	-0.663159	NA	1	0.548493
SH3L1_HUMAN	O75368	SH3BGRL	SH3 domain-binding glutamic acid-rich-like protein	COTL1_HUMAN	Q14019	COTL1	Coactosin-like protein	-0.664059	NA	0	0.542706
SH3L1_HUMAN	O75368	SH3BGRL	SH3 domain-binding glutamic acid-rich-like protein	CMBL_HUMAN	Q96DG6	CMBL	Carboxymethylenebutenolidase homolog	-0.665979	NA	0	0.524451
SH3L1_HUMAN	O75368	SH3BGRL	SH3 domain-binding glutamic acid-rich-like protein	SNX12_HUMAN	Q9UMY4	SNX12	Sorting nexin-12	-0.66919	NA	0	0.511041
PIR_HUMAN	O00625	PIR	Pirin	SH3L1_HUMAN	O75368	SH3BGRL	SH3 domain-binding glutamic acid-rich-like protein	-0.635769	NA	0	0.722054
SH3BGRL - SH3 domain-binding glutamic acid-rich-like protein - uninhibited
Protein A name	Protein A UniProt ID	Protein A gene name	Protein A description	Protein B name	Protein B UniProt ID	Protein B gene name	Protein B description	Interaction score	CORUM DB label	Unique interaction	Precision
									1=true positive; NA=not known	1=no; 0=yes
SH3L1_HUMAN	O75368	SH3BGRL	SH3 domain-binding glutamic acid-rich-like protein	KAD1_HUMAN	P00568	AK1	Adenylate kinase isoenzyme 1	-0.637565	NA	1	0.849498
SH3L1_HUMAN	O75368	SH3BGRL	SH3 domain-binding glutamic acid-rich-like protein	ARL3_HUMAN	P36405	ARL3	ADP-ribosylation factor-like protein 3	-0.649285	NA	0	0.740952
SH3L1_HUMAN	O75368	SH3BGRL	SH3 domain-binding glutamic acid-rich-like protein	THTR_HUMAN	Q16762	TST	Thiosulfate sulfurtransferase	-0.663909	NA	1	0.609989
SNX3_HUMAN	O60493	SNX3	Sorting nexin-3	SH3L3_HUMAN	Q9H299	SH3BGRL3	SH3 domain-binding glutamic acid-rich-like protein 3	-0.637465	NA	0	0.848485
UBC12_HUMAN	P61081	UBE2M	NEDD8-conjugating enzyme Ubc12	SH3L3_HUMAN	Q9H299	SH3BGRL3	SH3 domain-binding glutamic acid-rich-like protein 3	-0.646624	NA	0	0.766454
THIO_HUMAN	P10599	TXN	Thioredoxin	SH3L3_HUMAN	Q9H299	SH3BGRL3	SH3 domain-binding glutamic acid-rich-like protein 3	-0.64765	NA	0	0.756098
CAH2_HUMAN	P00918	CA2	Carbonic anhydrase 2	SH3L3_HUMAN	Q9H299	SH3BGRL3	SH3 domain-binding glutamic acid-rich-like protein 3	-0.651682	NA	0	0.723958
AGR3_HUMAN	Q8TD06	AGR3	Anterior gradient protein 3	SH3L3_HUMAN	Q9H299	SH3BGRL3	SH3 domain-binding glutamic acid-rich-like protein 3	-0.659293	NA	0	0.651955
MANF_HUMAN	P55145	MANF	Mesencephalic astrocyte-derived neurotrophic factor	SH3L3_HUMAN	Q9H299	SH3BGRL3	SH3 domain-binding glutamic acid-rich-like protein 3	-0.66956	NA	0	0.571557
THIOM_HUMAN	Q99757	TXN2	Thioredoxin, mitochondrial	SH3L3_HUMAN	Q9H299	SH3BGRL3	SH3 domain-binding glutamic acid-rich-like protein 3	-0.670936	NA	0	0.561905
SLC3A2 - 4F2 cell-surface antigen heavy chain - inhibited
Protein A name	Protein A UniProt ID	Protein A gene name	Protein A description	Protein B name	Protein B UniProt ID	Protein B gene name	Protein B description	Interaction score	CORUM DB label	Unique interaction	Precision
									1=true positive; NA=not known	1=no; 0=yes
no detected interactions
SLC3A2 - 4F2 cell-surface antigen heavy chain - uninhibited
Protein A name	Protein A UniProt ID	Protein A gene name	Protein A description	Protein B name	Protein B UniProt ID	Protein B gene name	Protein B description	Interaction score	CORUM DB label	Unique interaction	Precision
									1=true positive; NA=not known	1=no; 0=yes
4F2_HUMAN	P08195	SLC3A2	4F2 cell-surface antigen heavy chain	MYOF_HUMAN	Q9NZM1	MYOF	Myoferlin	-0.651801	NA	0	0.723183
SOD1 - Superoxide dismutase [Cu-Zn] - inhibited
Protein A name	Protein A UniProt ID	Protein A gene name	Protein A description	Protein B name	Protein B UniProt ID	Protein B gene name	Protein B description	Interaction score	CORUM DB label	Unique interaction	Precision
									1=true positive; NA=not known	1=no; 0=yes
SODC_HUMAN	P00441	SOD1	Superoxide dismutase [Cu-Zn]	G6PI_HUMAN	P06744	GPI	Glucose-6-phosphate isomerase	-0.665468	NA	0	0.529771
GGCT_HUMAN	O75223	GGCT	Gamma-glutamylcyclotransferase	SODC_HUMAN	P00441	SOD1	Superoxide dismutase [Cu-Zn]	-0.665879	NA	0	0.525237
SOD1 - Superoxide dismutase [Cu-Zn] - uninhibited
Protein A name	Protein A UniProt ID	Protein A gene name	Protein A description	Protein B name	Protein B UniProt ID	Protein B gene name	Protein B description	Interaction score	CORUM DB label	Unique interaction	Precision
									1=true positive; NA=not known	1=no; 0=yes
no detected interactions
SOD2 - Superoxide dismutase [Mn], mitochondrial - inhibited
Protein A name	Protein A UniProt ID	Protein A gene name	Protein A description	Protein B name	Protein B UniProt ID	Protein B gene name	Protein B description	Interaction score	CORUM DB label	Unique interaction	Precision
									1=true positive; NA=not known	1=no; 0=yes
SODM_HUMAN	P04179	SOD2	Superoxide dismutase [Mn], mitochondrial	HCDH_HUMAN	Q16836	HADH	Hydroxyacyl-coenzyme A dehydrogenase, mitochondrial	-0.662024	NA	1	0.556378
SOD2 - Superoxide dismutase [Mn], mitochondrial - uninhibited
Protein A name	Protein A UniProt ID	Protein A gene name	Protein A description	Protein B name	Protein B UniProt ID	Protein B gene name	Protein B description	Interaction score	CORUM DB label	Unique interaction	Precision
									1=true positive; NA=not known	1=no; 0=yes
SODM_HUMAN	P04179	SOD2	Superoxide dismutase [Mn], mitochondrial	HCDH_HUMAN	Q16836	HADH	Hydroxyacyl-coenzyme A dehydrogenase, mitochondrial	-0.618719	NA	1	0.945946
SODM_HUMAN	P04179	SOD2	Superoxide dismutase [Mn], mitochondrial	PGAM1_HUMAN	P18669	PGAM1	Phosphoglycerate mutase 1	-0.626688	NA	0	0.902439
SODM_HUMAN	P04179	SOD2	Superoxide dismutase [Mn], mitochondrial	MDHC_HUMAN	P40925	MDH1	Malate dehydrogenase, cytoplasmic	-0.627074	NA	0	0.907692
SODM_HUMAN	P04179	SOD2	Superoxide dismutase [Mn], mitochondrial	TKT_HUMAN	P29401	TKT	Transketolase	-0.627532	NA	0	0.904412
SODM_HUMAN	P04179	SOD2	Superoxide dismutase [Mn], mitochondrial	CALM3_HUMAN	P0DP25	CALM3	Calmodulin-3	-0.629893	NA	0	0.886905
SODM_HUMAN	P04179	SOD2	Superoxide dismutase [Mn], mitochondrial	GPD1L_HUMAN	Q8N335	GPD1L	Glycerol-3-phosphate dehydrogenase 1-like protein	-0.639328	NA	0	0.838006
SODM_HUMAN	P04179	SOD2	Superoxide dismutase [Mn], mitochondrial	ARMT1_HUMAN	Q9H993	ARMT1	Damage-control phosphatase ARMT1	-0.643961	NA	0	0.793269
SODM_HUMAN	P04179	SOD2	Superoxide dismutase [Mn], mitochondrial	LKHA4_HUMAN	P09960	LTA4H	Leukotriene A-4 hydrolase	-0.651346	NA	0	0.727592
SODM_HUMAN	P04179	SOD2	Superoxide dismutase [Mn], mitochondrial	FAAA_HUMAN	P16930	FAH	Fumarylacetoacetase	-0.652369	NA	0	0.720812
SODM_HUMAN	P04179	SOD2	Superoxide dismutase [Mn], mitochondrial	SUCA_HUMAN	P53597	SUCLG1	Succinate--CoA ligase [ADP/GDP-forming] subunit alpha, mitochondrial	-0.668169	NA	0	0.582707
SODM_HUMAN	P04179	SOD2	Superoxide dismutase [Mn], mitochondrial	PROF1_HUMAN	P07737	PFN1	Profilin-1	-0.669402	NA	0	0.572983
SODM_HUMAN	P04179	SOD2	Superoxide dismutase [Mn], mitochondrial	GSTM3_HUMAN	P21266	GSTM3	Glutathione S-transferase Mu 3	-0.670086	NA	0	0.568262
SODM_HUMAN	P04179	SOD2	Superoxide dismutase [Mn], mitochondrial	CDC42_HUMAN	P60953	CDC42	Cell division control protein 42 homolog	-0.675669	NA	0	0.528604
SODM_HUMAN	P04179	SOD2	Superoxide dismutase [Mn], mitochondrial	ERP29_HUMAN	P30040	ERP29	Endoplasmic reticulum resident protein 29	-0.67829	NA	0	0.507452
SODM_HUMAN	P04179	SOD2	Superoxide dismutase [Mn], mitochondrial	SKP1_HUMAN	P63208	SKP1	S-phase kinase-associated protein 1	-0.678625	NA	0	0.505642
PDXK_HUMAN	O00764	PDXK	Pyridoxal kinase	SODM_HUMAN	P04179	SOD2	Superoxide dismutase [Mn], mitochondrial	-0.625341	NA	0	0.908257
BCAT2_HUMAN	O15382	BCAT2	Branched-chain-amino-acid aminotransferase, mitochondrial	SODM_HUMAN	P04179	SOD2	Superoxide dismutase [Mn], mitochondrial	-0.627518	NA	0	0.904412
AGM1_HUMAN	O95394	PGM3	Phosphoacetylglucosamine mutase	SODM_HUMAN	P04179	SOD2	Superoxide dismutase [Mn], mitochondrial	-0.636493	NA	0	0.852518
ENSA_HUMAN	O43768	ENSA	Alpha-endosulfine	SODM_HUMAN	P04179	SOD2	Superoxide dismutase [Mn], mitochondrial	-0.64871	NA	0	0.743689
LDHA_HUMAN	P00338	LDHA	L-lactate dehydrogenase A chain	SODM_HUMAN	P04179	SOD2	Superoxide dismutase [Mn], mitochondrial	-0.665129	NA	0	0.599589
TRAF2 - TNF receptor-associated factor 2 - inhibited
Protein A name	Protein A UniProt ID	Protein A gene name	Protein A description	Protein B name	Protein B UniProt ID	Protein B gene name	Protein B description	Interaction score	CORUM DB label	Unique interaction	Precision
									1=true positive; NA=not known	1=no; 0=yes
TRAF2_HUMAN	Q12933	TRAF2	TNF receptor-associated factor 2	UBP47_HUMAN	Q96K76	USP47	Ubiquitin carboxyl-terminal hydrolase 47	-0.64517	NA	0	0.649948
TRAF2_HUMAN	Q12933	TRAF2	TNF receptor-associated factor 2	P5CR2_HUMAN	Q96C36	PYCR2	Pyrroline-5-carboxylate reductase 2	-0.658933	NA	0	0.567211
TRAF2_HUMAN	Q12933	TRAF2	TNF receptor-associated factor 2	RBM12_HUMAN	Q9NTZ6	RBM12	RNA-binding protein 12	-0.663029	NA	0	0.549366
TRAF2 - TNF receptor-associated factor 2 - uninhibited
Protein A name	Protein A UniProt ID	Protein A gene name	Protein A description	Protein B name	Protein B UniProt ID	Protein B gene name	Protein B description	Interaction score	CORUM DB label	Unique interaction	Precision
									1=true positive; NA=not known	1=no; 0=yes
no detected interactions
UBE2M - NEDD8-conjugating enzyme Ubc12 - inhibited
Protein A name	Protein A UniProt ID	Protein A gene name	Protein A description	Protein B name	Protein B UniProt ID	Protein B gene name	Protein B description	Interaction score	CORUM DB label	Unique interaction	Precision
									1=true positive; NA=not known	1=no; 0=yes
no detected interactions
UBE2M - NEDD8-conjugating enzyme Ubc12 - uninhibited
Protein A name	Protein A UniProt ID	Protein A gene name	Protein A description	Protein B name	Protein B UniProt ID	Protein B gene name	Protein B description	Interaction score	CORUM DB label	Unique interaction	Precision
									1=true positive; NA=not known	1=no; 0=yes
UBC12_HUMAN	P61081	UBE2M	NEDD8-conjugating enzyme Ubc12	SH3L3_HUMAN	Q9H299	SH3BGRL3	SH3 domain-binding glutamic acid-rich-like protein 3	-0.646624	NA	0	0.766454
UBC12_HUMAN	P61081	UBE2M	NEDD8-conjugating enzyme Ubc12	THIOM_HUMAN	Q99757	TXN2	Thioredoxin, mitochondrial	-0.64938	NA	0	0.74053
THIO_HUMAN	P10599	TXN	Thioredoxin	UBC12_HUMAN	P61081	UBE2M	NEDD8-conjugating enzyme Ubc12	-0.637337	NA	0	0.847973
SNX3_HUMAN	O60493	SNX3	Sorting nexin-3	UBC12_HUMAN	P61081	UBE2M	NEDD8-conjugating enzyme Ubc12	-0.647063	NA	0	0.760915
CAH2_HUMAN	P00918	CA2	Carbonic anhydrase 2	UBC12_HUMAN	P61081	UBE2M	NEDD8-conjugating enzyme Ubc12	-0.665364	NA	0	0.598369
TFF1_HUMAN	P04155	TFF1	Trefoil factor 1	UBC12_HUMAN	P61081	UBE2M	NEDD8-conjugating enzyme Ubc12	-0.669419	NA	0	0.572983
