# Supplementary material for: Global Interactome Mapping Reveals Pro-tumorigenic Interactions of NF-κB in Breast Cancer
Source: Mol Cell Proteomics. 2024 Feb 28;23(4):100744. doi: 10.1016/j.mcpro.2024.100744 (PMC10988130; doi:10.1016/j.mcpro.2024.100744)
Supplement: Supplemental File 7 [file mmc7.xlsx]

## Sheet: S7_RELA_database_interactors
Supplementary Table S7. List of known RELA interactors from BioGRID, CORUM, HINT, HIPPIE, IID, InBioMap, MENTHA, MINT and PINA databases.
RELA interactors in BioGRID	RELA interactors in CORUM	RELA interactors in HINT	RELA interactors in HIPPIE	RELA interactors in IID (experimental)	RELA interactors in InBioMap	RELA interactors in MENTHA	RELA interactors in MINT	RELA interactors in PINA	RELA interactors in all searched databases	RELA interaction partners from databases with detected interactions in SEC-PCP-SILAC experiment	RELA interaction partners from databases with detected interactions in RELA-IP experiment - inhibited NF-κB	RELA interaction partners from databases with detected interactions in RELA-IP experiment - uninhibited NF-κB
AATF	AKAP8L	A0A0B4J269	AATF	AATF	AKIP1	A0A0B4J269	CSNK2A1	ABCA1	A0A0B4J269	ACTG1	REL	REL
ABCA1	ANKRD28	ACTG1	ACTG1	ABCA1	CD69	AATF	CUL2	ACTG1	AATF	ACTL6A	NFKBIA	NFKBIA
ACTA1	Arrb2	AGO1	AES	ACTG1	CDC34	ABCA1	EP300	ACTL6A	ABCA1	ACTN4	NFKBIB	NFKBIB
ACTN4	BCL3	AHR	AHR	AES	COMMD10	ACTA1	GTF2B	ACTN4	ACTA1	AHCYL1	NFKB1	NFKB1
AES	BTRC	AIFM1	AIFM1	ALCAM	COMMD2	ACTG1	HDAC3	AFF1	ACTG1	ALCAM	NFKB2	NFKB2
AFF1	CD3EAP	AKAP8L	AKAP8L	ALOX5	COMMD4	AES	CHUK	AGO1	ACTL6A	ANKHD1	NFKBIE	NFKBIE
AGO1	CEP55	AKIP1	AKIP1	BATF2	COMMD5	AFF1	IKBKB	AHCYL1	ACTN4	ANXA1	CAD	CAD
AHCYL1	COMMD1	ARNT	ANXA1	BCL2L1	COMMD6	AGO1	MAPK14	AIFM1	AES	AP1G1	TUBB2B	TUBB2B
AHR	COPB2	ATP5F1A	APBA2	BHLHE41	COMMD7	AHR	NCF1	AKAP8	AFF1	CAD	RELB	RELB
AKAP8L	CUL1	AURKA	AR	BTBD2	COMMD8	AIFM1	NCOA3	AKIP1	AGO1	CALM3	KLF4	KLF4
AKIP1	DDX3X	BAG2	ARNT	BTRC	CXCL8	AKAP8L	NFKB1	ANKHD1	AHCYL1	CARM1	KRT5	TXNIP
ALOX5	ESR1	BATF2	ASCC1	CALM1	EGR1	AKIP1	NFKBIA	ANXA1	AHR	CCAR2	MED15	DCD
ANXA1	FBXW11	BRCA1	ASCC2	CCNB1	ELF3	ALOX5	NME5	AP1G1	AIFM1	CCT4		MYH10
AP1G1	FBXW7	BRD4	ASCC3	CCT8	ETHE1	ANXA1	OGT	APBA2	AKAP8	CCT8		GAN
APBA2	GLG1	BTRC	ATF3	CDC34	GFI1	APBA2	PPP2CA	AR	AKAP8L	CLTC		DNAJA3
AR	GTF2I	C1QB	ATP5F1A	CDK11B	HERC3	ATF3	PPP2R1A	ARNT	AKIP1	CRIP2		KPNA3
ARNT	CHUK	CAD	AURKA	CDKN2A	IFIT1B	ATM	PRKACA	ATF3	ALCAM	CSNK2A1
ASB9	IKBKAP	CALM3	BAG2	CDX2	IL12B	ATP5A1	PRKCZ	ATM	ALOX5	CTBP2
ATF3	IKBKB	CARM1	BARD1	CEBPB	IRAK1BP1	BAG2	RNF2	ATP5F1A	ANKHD1	CTNNB1
ATM	IKBKE	CCAR2	BCL3	CNNM3	IRF2	BANP	RPL13	ATXN3	ANKRD28	CUL1
ATXN3	IKBKG	CCL5	BRCA1	COL2A1	IRF5	BARD1	RPS3	AURKA	ANXA1	CUL2
AURKA	IQGAP2	CCN3	BRD4	COMMD5	IRF9	BATF2	RUVBL2	BAG2	AP1G1	DDX1
BANP	KPNA2	CCND2	BRMS1	CUL2	KLF6	BECN1	SETD7	BANP	APBA2	DNAJA1
BARD1	KPNA3	CCT4	BTRC	CXCL8	MACROD1	BRCA1	SLC15A2	BARD1	AR	DNAJB6
BATF2	LRPPRC	CCT8	CAD	CXCR4	MAFK	BRD4	SOCS1	BATF2	ARNT	EEF1A2
BECN1	MAP3K14	CDX2	CALM1	DCD	MAP3K8	BRMS1	TP53BP2	BRCA1	Arrb2	EEF1D
BRCA1	MAP3K8	CEBPB	CALM2	DDX21	MTDH	BTRC	TWIST1	BRD4	ASB9	EPRS1
BRMS1	MCC	CENPJ	CALM3	DNAJA1	MTPN	C1QB	TXN2	BRMS1	ASCC1	ETHE1
BTRC	MTIF2	CLTC	CAMK4	DNMT3L	MUC3A	CAD	UBC	BTK	ASCC2	FLNA
C1QB	NCOA1	CNNM3	CARM1	DPF2	NFKB1	CALM3	UFM1	BTRC	ASCC3	GPS1
CARM1	NCOA3	COL2A1	CCAR2	E2F1	NFKB2	CAMK2D		CAD	ATF3	GTF2I
CCL5	NFKB1	COMMD1	CCN3	ECSIT	NFKBIA	CARM1		CALM1	ATM	HDAC1
CCNB1	NFKB2	COMMD6	CCND2	EEF1D	NFKBIB	CCAR2		CALM2	ATP5A1	HDAC6
CCND1	NFKBIA	CREBBP	CCT4	ELF3	NFKBIE	CCL5		CALM3	ATP5F1A	HEXIM1
CCND2	NFKBIB	CTNNB1	CCT8	ELF4	NKRF	CCNB1		CAMK2D	ATXN3	HMGB1
CDC25A	NFKBIE	CUL2	CDK5RAP3	ESR1	NR1H3	CCND1		CAMK4	AURKA	HNRNPM
CDC34	Nos2	CXCL1	CDK9	EZH2	NR1H4	CCT4		CARM1	BAG2	HSP90AA1
CDK4	PAPOLA	CXCL8	CDX2	FAF1	POTEE	CCT8		CCAR2	BANP	HSP90AB1
CDK9	PDCD2	CXCR4	CEBPB	FBL	POTEJ	CDC34		CCN3	BARD1	HSPA1B
CDKN2A	POLR1A	DAXX	CEBPD	FGF8	RAG1	CDK4		CCNB1	BATF2	HSPA4
CDX2	POLR1B	DDC	CENPJ	FLNA	REL	CDK5RAP3		CCND1	BCL2L1	HSPA5
CEBPB	POLR1D	DDX21	CLTC	FOS	RELB	CDK9		CCND2	BCL3	HSPA6
CEBPD	POLR1E	DHX9	COMMD1	HAX1	RNF25	CDKN2A		CCT4	BECN1	HSPA8
CEBPZ	POLR2H	DNAJA1	COMMD10	HERC3	SETD6	CDX2		CCT8	BHLHE41	HSPA9
CENPJ	POLR2L	DNAJA3	COMMD2	HEXIM1	SIX2	CEBPB		CDC34	BRCA1	HSPH1
CNNM3	POU2F1	DPF2	COMMD4	HIF1A	SOX9	CEBPD		CDCA2	BRD4	IKBKG
COL2A1	POU2F2	EEF1A2	COMMD5	HSP90AB1	SPATA31A3	CEBPZ		CDK4	BRMS1	ILF2
COMMD1	PPP1CA	EEF1D	COMMD6	HSPA1A	TAF4B	CENPJ		CDK5RAP3	BTBD2	IRF3
COMMD10	PPP1R13L	EFTUD2	COMMD7	HSPA8	TNIP2	CLTC		CDK9	BTK	IRF9
COMMD2	PPP6C	EGR1	COMMD8	CHFR	TRIP4	CNNM3		CDKN2A	BTRC	KPNA2
COMMD4	PPP6R1	EP300	CREBBP	CHUK	UNC5CL	COL2A1		CDX2	C1QB	KPNA4
COMMD5	PPP6R2	EPHA2	CSNK1G1	IER3	USP48	COMMD1		CEBPD	CAD	LARS1
COMMD6	RASAL2	EPRS1	CSNK2A1	IKBKG	ZBTB33	COMMD10		CEBPZ	CALM1	LGALS3BP
COMMD7	REL	ESR1	CSNK2A2	IQGAP2		COMMD2		CLTC	CALM2	LRPPRC
COMMD8	RELB	ETHE1	CTNNB1	IRF1		COMMD4		CNNM3	CALM3	MACROD1
CREBBP	RPL30	FAF1	CUL2	IRF5		COMMD5		COL2A1	CAMK2D	MARS1
CSN3	RPL6	FBL	CXCL8	IRF9		COMMD6		COMMD1	CAMK4	MTPN
CSNK1G1	RPS13	FBXW11	DAXX	ISG20		COMMD7		COMMD10	CARM1	MYH10
CSNK2A1	SEC16A	FKBP11	DDX21	KAT2A		COMMD8		COMMD2	CCAR2	NCL
CSNK2A2	SKP1	FOS	DHX9	KEAP1		CREBBP		COMMD4	CCL5	NFKB1
CTBP2	SPAG9	GCN1	DNAJA1	KPNA2		CSN3		COMMD5	CCN3	NMI
CUL2	STAT3	GLIS1	DNAJA3	KPNA3		CSNK1G1		COMMD6	CCNB1	NPM1
DAXX	TNIP1	GOPC	DNMT3L	LARS		CSNK2A1		COMMD7	CCND1	OGT
DCD	TNIP2	GTF2B	DPF1	LGALS3BP		CSNK2A2		COMMD8	CCND2	PARP1
DDC	USP2	H1-2	DPF2	LMO2		CTNNB1		COPB2	CCT4	PCNA
DECR1	YY1	HAX1	DPF3	MAP3K7		CUL2		CREBBP	CCT8	PIN1
DHX9		HDAC1	ECSIT	MAP3K8		DAXX		CRIP2	CD3EAP	PKM
DIS3L2		HDAC2	EEF1A2	MAPK14		DCD		CSN3	CD69	POLR2A
DNAJA3		HDAC3	EFTUD2	MEN1		DDC		CSNK1G1	CDC25A	POLR2H
DNAJB6		HNRNPM	EGLN3	MEOX2		DDX21		CSNK2A1	CDC34	PPP1CA
DNMT3B		HNRNPU	EGR1	MKS1		DHX9		CSNK2A2	CDCA2	PPP2R1A
DNMT3L		HOOK1	EHMT1	MMP3		DIS3L2		CTBP2	CDK11B	PRKDC
DPF1		HOOK3	ELF3	MMP9		DNAJA1		CTNNA1	CDK4	PRMT1
DPF2		HSP70-1	EP300	MTDH		DNAJA3		CTNNB1	CDK5RAP3	PRMT5
DPF3		HSP90AA1	EPHA2	MTPN		DNMT3B		CUL1	CDK9	PRPS1
ECSIT		HSP90AB1	EPRS	MX1		DNMT3L		CUL2	CDKN2A	PSMC2
EEF1D		HSPA1L	ESR1	MYBBP1A		DPF1		DAXX	CDX2	PSMD4
EGLN3		HSPA5	ETHE1	MYC		DPF2		DCD	CEBPB	PYCR2
EGR1		HSPA8	EZH2	MYH10		DPF3		DDX1	CEBPD	RPL13
EHMT1		HSPA9	FAF1	NFKB1		ECSIT		DDX21	CEBPZ	RPL18
ELF3		HSPH1	FAM20C	NPM1		EEF1A2		DDX3X	CENPJ	RPL27
EP300		CHUK	FBL	NR3C1		EEF1D		DECR1	CEP55	RPL30
EPHA2		IFNB1	FBXW11	PARP1		EFTUD2		DHX9	CLTC	RPL6
ESR1		IGF1R	FOS	PDCD4		EGLN3		DIS3L2	CNNM3	RPL7
ETHE1		IKBKB	FOXP3	PDE8A		EGR1		DNAJA1	COL2A1	RPS13
EZH2		IKBKE	FUS	PHF11		EHMT1		DNAJA3	COMMD1	RPS14
FAF1		IL12A	GCN1	POTEE		ELF3		DNAJB6	COMMD10	RPS16
FBXW11		IL12B	GFI1	POU2F1		EP300		DNMT3L	COMMD2	RPS3
FBXW7		IL23A	GLIS1	PPP2CB		EPRS		DPF1	COMMD4	RUVBL1
FKBP11		IL2RA	GSK3B	PRKACA		ESR1		DPF2	COMMD5	RUVBL2
FOS		IL6	GTF2B	PRKDC		ETHE1		DPF3	COMMD6	SEC16A
FOXP3		ILF2	HAX1	PRMT5		EZH2		ECSIT	COMMD7	SETD7
FUS		ING4	HDAC1	PRTN3		FAF1		EEF1A2	COMMD8	SKP1
GAN		IQGAP2	HDAC2	PSMC2		FAM20C		EEF1D	COPB2	SNRPD3
GFI1		IRS4	HDAC3	PSMD10		FBL		EFTUD2	CREBBP	SORD
GLG1		ISL1	HEXIM1	RBM39		FBXW11		EGLN3	CRIP2	SQSTM1
GLIS1		KAT2A	HIF1AN	RIOK2		FKBP11		EGR1	CSN3	SRSF7
GOPC		KCTD12	HIST1H1C	RNASE1		FOS		EHMT1	CSNK1G1	STAT1
GPC4		KEAP1	HMGA2	RPL23		FOXP3		ELF3	CSNK2A1	STUB1
GPC6		KPNA2	HMGB1	RPLP0P6		FUS		EP300	CSNK2A2	TCP1
GPS1		KPNA3	HNRNPM	RPS13		GAN		EPHA2	CTBP2	TIMM8A
GSK3B		LARS1	HNRNPU	RPS14		GCN1L1		EPRS1	CTNNA1	TRIP6
GTF2B		LATS2	HSP90AA1	RPS3		GFI1		ESR1	CTNNB1	TUBB
HDAC1		LGALS3BP	HSP90AB1	RUVBL2		GOPC		EZH2	CUL1	TXN2
HDAC2		LMO2	HSPA1A	RXRA		GPS1		FAF1	CUL2	UBE2C
HDAC3		MAP3K8	HSPA1B	SETD7		GSK3B		FAM20C	CXCL1	UBE2D3
HDAC6		MAPK10	HSPA1L	SFPQ		GTF2B		FBL	CXCL8	USP7
HERC3		MAPK14	HSPA4	SIN3A		HAX1		FBXW11	CXCR4	WDR26
HEXIM1		MARS1	HSPA5	SMARCA2		HDAC1		FBXW7	DAXX	WDR61
HIF1A		MATR3	HSPA8	SNAI1		HDAC2		FKBP11	DCD	XPO1
HIF1AN		MDM2	HSPA9	SNIP1		HDAC3		FOS	DDC	YWHAH
HIV2gp3		MKS1	HSPH1	SOCS3		HDAC6		FOXP3	DDX1
HMGA2		MRPL12	CHEK1	SOCS6		HERC3		GAN	DDX21
HMGB1		MYC	CHUK	SRSF7		HEXIM1		GCN1	DDX3X
HOOK1		MYH10	IER3	STAT1		HIF1A		GFI1	DECR1
HOOK3		NCL	IGF1R	STAT3		HIF1AN		GLG1	DHX9
HSPA1A		NCOR2	IKBKB	STAT6		HIST1H1C		GOPC	DIS3L2
HSPA1L		NFIC	ILF2	TBK1		HMGA2		GPC6	DNAJA1
HSPA2		NFKB1	ING4	TBL1X		HMGB1		GPS1	DNAJA3
HSPA4		NFKB2	IQGAP2	TCP1		HNRNPM		GSK3B	DNAJB6
HSPA5		NFKBIA	IRF2	TFAP2A		HNRNPU		GTF2B	DNMT3B
HSPA6		NFKBIB	IRF5	TLE1		HSP70-1		GTF2I	DNMT3L
HSPA8		NFKBIE	IRF8	TNF		HSP90AA1		H1-2	DPF1
HULC		NOS2	IRF9	TP63		HSP90AB1		HDAC1	DPF2
HYPK		NPM1	IRS4	TRIP6		HSPA1L		HDAC2	DPF3
CHEK1		NR3C1	ITGB3BP	TSC22D3		HSPA4		HDAC3	E2F1
CHFR		PARP1	JUN	TUBB4A		HSPA5		HDAC6	E7
CHUK		PCNA	KAT2A	TWIST1		HSPA8		HERC3	ECSIT
ICAM1		PHB	KAT2B	TXNIP		HSPA9		HEXIM1	EEF1A2
IGF1R		PHB2	KAT5	UBE2D3		HSPH1		HIF1A	EEF1D
IKBKB		PIAS3	KCTD12	UBE2H		HYPK		HIF1AN	EFTUD2
IKBKE		PKM	KDM2A	UBQLN1		CHEK1		HMGA2	EGLN3
IKBKG		PML	KEAP1	UBR5		CHFR		HMGB1	EGR1
IL1RN		PPARG	KLF6	UNC5CL		CHUK		HNRNPM	EHMT1
ING4		PPARGC1A	KPNA2	USF2		IER3		HOOK3	ELF3
IQGAP2		PPP1R13L	KPNA3	VEGFA		IKBKB		HSP90AA1	ELF4
IRF2		PRKACA	LARS	YWHAH		IKBKE		HSP90AB1	EP300
IRF8		PRKCZ	LATS2	ZBTB2		IKBKG		HSPA1L	EPHA2
IRF9		PRKDC	LGALS3BP	ZBTB7A		IL1RN		HSPA2	EPRS
ISL1		PRMT5	LMO2			ILF2		HSPA4	EPRS1
ITGB3BP		PSMD10	MAP2K6			ING4		HSPA5	ESR1
JUN		PYCR2	MAP3K7			IQGAP2		HSPA6	ETHE1
KAT2A		RASSF1	MAP3K8			IRF2		HSPA8	EZH2
KAT5		REL	MAPK10			IRF5		HSPA9	FAF1
KDM1A		RELB	MARS			IRF8		HSPH1	FAM20C
KDM2A		RIOK2	MATR3			IRF9		HYPK	FBL
KEAP1		RNASE1	MDM2			IRS4		CHEK1	FBXW11
KIF14		RPL13	MEN1			ISL1		CHFR	FBXW7
KLF4		RPL18	MKRN2			ITGB3BP		CHUK	FGF8
KPNA1		RPL23	MRPL12			JUN		ICAM1	FKBP11
KPNA2		RPL27	MTDH			KAT2A		IER3	FLNA
KPNA3		RPL7	MTPN			KAT5		IGF1R	FOS
KPNA4		RPLP0P6	MYC			KCTD12		IKBKB	FOXP3
KPNA6		RPS13	MYH10			KDM2A		IKBKE	FUS
KPNB1		RPS14	NCF1			KEAP1		IKBKG	GAN
KRT5		RPS16	NCL			KLF4		ILF2	GCN1
LATS2		RPS3	NCOA3			KLF6		IQGAP2	GCN1L1
LINC01587		RPS6KA5	NCOA6			KPNA2		IRAK1BP1	GFI1
LMO2		RUVBL1	NCOR2			KPNA3		IRF2	GLG1
LRRC66		RUVBL2	NFIC			KRT5		IRF3	GLIS1
MACROD1		RXRA	NFKB1			LARS		IRF5	GOPC
MAFK		SAT1	NFKB2			LGALS3BP		IRF9	GPC4
MAP2K6		SETD6	NFKBIA			LMO2		IRS4	GPC6
MAP3K7		SETD7	NFKBIB			MAFK		ISL1	GPS1
MAP3K8		SFPQ	NFKBIE			MAP2K6		ITGB3BP	GSK3B
MAPK1		SIRT1	NKRF			MAP3K7		JUN	GTF2B
MAPK10		SIRT6	NKX2-1			MAP3K8		KAT5	GTF2I
MAPK14		SLC25A5	NOTCH1			MAPK10		KCTD12	H1-2
MDM2		SLC25A6	NPM1			MAPK14		KDM2A	HAX1
MED15		SMAD3	NR3C1			MARS		KEAP1	HDAC1
MED23		SMAD4	NR4A1			MATR3		KLF4	HDAC2
MED7		SNAI1	NSD1			MDM2		KLF6	HDAC3
MEN1		SNRNP70	OGT			MED15		KPNA1	HDAC6
MEOX2		SNRPD3	PARP1			MED23		KPNA2	HERC3
MKRN2		SOCS1	PCNA			MED7		KPNA3	HEXIM1
MKS1		SOCS3	PDCD4			MEN1		KPNA4	HIF1A
MSH2		SOCS6	PDLIM2			MEOX2		KPNB1	HIF1AN
MTDH		SORD	PGR			MKS1		KRT5	HIST1H1C
MTPN		SP1	PHB			MRPL12		LARS1	HIV2gp3
MUC3A		STAT3	PHB2			MTDH		LATS2	HMGA2
MX1		SUZ12	PHF10			MTPN		LGALS3BP	HMGB1
MYBBP1A		TBK1	PIAS1			MUC3A		LMO2	HNRNPM
MYC		TBP	PIAS3			MX1		LRPPRC	HNRNPU
NCF1		TCAP	PIAS4			MYBBP1A		LRRC66	HOOK1
NCOA3		TCF4	PIN1			MYC		MAFK	HOOK3
NCOA6		TCP1	PML			MYH10		MAP2K6	HSP70-1
NCOR2		TGM2	POU2F1			NCF1		MAP3K14	HSP90AA1
NFIC		TIMM50	PPARA			NCL		MAP3K7	HSP90AB1
NFKB1		TLE5	PPARG			NCOA3		MAP3K8	HSPA1A
NFKB2		TNF	PPARGC1A			NCOA6		MAPK1	HSPA1B
NFKBIA		TNFAIP2	PPP1R13L			NCOR2		MAPK10	HSPA1L
NFKBIB		TNIP2	PPP2CA			NFKB1		MARS1	HSPA2
NFKBIE		TP53	PPP2CB			NFKB2		MATR3	HSPA4
NKRF		TP53BP2	PPP4C			NFKBIA		MCC	HSPA5
NKX2-1		TRIP4	PRKACA			NFKBIB		MDM2	HSPA6
NMI		TUBA1A	PRKCZ			NFKBIE		MED15	HSPA8
NOTCH1		TUBA3D	PRKDC			NKRF		MED23	HSPA9
NOV		TUBB	PRMT1			NKX2-1		MED7	HSPH1
NPM1		TUBB2B	PRMT5			NME5		MEN1	HULC
NR3C1		TUBB4A	PSMD10			NOTCH1		MEOX2	HYPK
NSD1		TWIST1	PYCR2			NOV		MKRN2	CHEK1
NTRK1		UBB	RASSF1			NPM1		MRPL12	CHFR
NUFIP2		UBC	REL			NR3C1		MST1R	CHUK
OGT		UBR5	RELB			NSD1		MTDH	ICAM1
PAK1		USF2	RFC1			NTRK1		MTIF2	IER3
PARP1		VIM	RNF25			NUFIP2		MUC3A	IFIT1B
Pdlim2		ZBTB7A	RPL18			OGT		MX1	IFNB1
PEX1		ZBTB7B	RPL23			P0DMV8		MYC	IGF1R
PGR			RPL27			P0DMV9		MYH10	IKBKAP
PHF10			RPL7			PAK1		nan	IKBKB
PIAS3			RPS13			PARP1		NCF1	IKBKE
PIK3CA			RPS14			PCNA		NCL	IKBKG
PIN1			RPS16			PDCD11		NCOA3	IL12A
PIWIL4			RPS3			PDCD4		NCOA6	IL12B
PKM			RPS6KA5			PEX1		NCOR2	IL1RN
PLA2G4A			RUVBL1			PGR		NFIC	IL23A
PLG			RUVBL2			PHB		NFKB1	IL2RA
PLK1			RXRA			PHB2		NFKB2	IL6
PML			SETD6			PHF10		NFKBIB	ILF2
PNMT			SETD7			PIAS3		NFKBIE	ING4
POLR2A			SFPQ			PIN1		NKRF	IQGAP2
POTEE			SIN3A			PIWIL4		NKX2-1	IRAK1BP1
POTEJ			SIRT1			PKM		NMI	IRF1
POU2F1			SIRT2			PLA2G4A		NOTCH1	IRF2
POU6F2			SIRT6			PLG		NPM1	IRF3
PPARA			SLC25A5			PLK1		NR1H4	IRF5
PPARD			SLC25A6			PML		NR3C1	IRF8
PPARG			SNAI1			POLR2A		NR4A1	IRF9
PPARGC1A			SNIP1			POTEE		NSD1	IRS4
PPP1R13L			SOCS1			POTEJ		NTRK1	ISG20
PPP2CA			SP1			POU2F1		NUFIP2	ISL1
PPP2CB			SRF			PPARA		OGT	ITGB3BP
PPP4C			STAT1			PPARD		PAK1	JUN
PRKACA			STAT3			PPARG		PARP1	KAT2A
PRKCZ			SUZ12			PPARGC1A		PCNA	KAT2B
PRKDC			TAF1			PPP1R13L		PDCD2	KAT5
PRMT1			TAF11			PPP2CA		PEX1	KCTD12
PRMT5			TAF4B			PPP2CB		PHB	KDM1A
PRPS1			TAF6			PPP2R1A		PHB2	KDM2A
PSMC2			TBK1			PPP4C		PHF10	KEAP1
PSMD10			TBP			PRKACA		PIAS3	KIF14
PSMD4			TCP1			PRKCZ		PIAS4	KLF4
PTOV1			TEAD4			PRKDC		PIK3CA	KLF6
PTPRJ			TERT			PRMT1		PIN1	KPNA1
RAD51			TFAP2A			PRMT5		PIWIL4	KPNA2
RASSF1			TGM2			PSMC2		PKM	KPNA3
REL			TIMM50			PSMD10		PLA2G4A	KPNA4
RELB			TLE1			PSMD4		PLG	KPNA6
REV1			TNIP2			PYCR2		PLK1	KPNB1
RFC1			TP53			Q5VYP0		PML	KRT5
RIOK2			TP53BP2			REL		POLR1A	LARS
RL2			TRIB3			RELB		POLR1B	LARS1
RNASE1			TRIP4			REV1		POLR1E	LATS2
RNF2			TUBA1A			RFC1		POLR1G	LGALS3BP
RNF25			TUBA3C			RIOK2		POLR2H	LINC01587
RPL13			TUBA3D			RNASE1		POLR2L	LMO2
RPL23			TUBB			RNF2		POTEE	LRPPRC
RPS3			TUBB2B			RNF25		POTEJ	LRRC66
RPS6KA5			TWIST1			RPL13		POU2F1	MACROD1
RTN4IP1			UBR5			RPL18		PPARA	MAFK
RXRA			UNC5CL			RPL23		PPARD	MAP2K6
SAP18			USP7			RPL27		PPARG	MAP3K14
SAT1			UXT			RPL7		PPARGC1A	MAP3K7
SETD6			VIM			RPLP0P6		PPP1R13L	MAP3K8
SETD7			ZBTB7A			RPS13		PPP2CA	MAPK1
SIRT1						RPS14		PPP2CB	MAPK10
SIRT5						RPS16		PPP2R1A	MAPK14
SIRT6						RPS3		PPP2R1B	MARS
SMAD3						RPS6KA5		PPP6C	MARS1
SMAD4						RUVBL1		PPP6R2	MATR3
SMARCA2						RUVBL2		PRKACA	MCC
SNAI1						RXRA		PRKCZ	MDM2
SNIP1						SAT1		PRKDC	MED15
SNRNP70						SETD6		PRMT1	MED23
SNRPD3						SETD7		PRMT5	MED7
SNX27						SFPQ		PRPS1	MEN1
SOCS1						SIRT1		PRTN3	MEOX2
SOCS3						SIRT2		PSMD10	MKRN2
SOCS6						SIRT5		PYCR2	MKS1
SORD						SIRT6		RAD51	MMP3
SP1						SLC25A5		RASAL2	MMP9
SP3						SLC25A6		RASSF1	MRPL12
SPATA31A3						SMAD3		RELB	MSH2
SQSTM1						SMAD4		REV1	MST1R
SRF						SMARCA2		RFC1	MTDH
SRSF7						SNAI1		RIOK2	MTIF2
SSH3						SNIP1		RNF2	MTPN
STAT1						SNRNP70		RNF25	MUC3A
STAT3						SNRPD3		RPL18	MX1
STUB1						SOCS1		RPL23	MYBBP1A
SUOX						SOCS3		RPL27	MYC
SUZ12						SOCS6		RPL30	MYH10
TAF1						SORD		RPL6	nan
TAF11						SP1		RPL7	NCF1
TAF4B						SP3		RPS13	NCL
TAF6						SRF		RPS14	NCOA1
TAF9						SRSF7		RPS3	NCOA3
TBK1						SSH3		RPS6KA5	NCOA6
TBL1X						STAT1		RUVBL2	NCOR2
TBP						STAT3		RXRA	NFIC
TCAP						STUB1		SAP18	NFKB1
TCF4						SUZ12		SAT1	NFKB2
TEAD4						TAF1		SEC16A	NFKBIA
TERT						TAF11		SETD6	NFKBIB
TFAP2A						TAF4B		SETD7	NFKBIE
TGM2						TAF6		SFPQ	NKRF
TIMM13						TAF9		SIN3A	NKX2-1
TIMM8A						TBK1		SIRT1	NME5
TIMM8B						TBL1X		SIRT5	NMI
TK1						TBP		SIRT6	Nos2
TLE1						TCAP		SLC25A5	NOTCH1
TNIP2						TCF4		SLC25A6	NOV
TP53						TCP1		SMAD3	NPM1
TP53BP2						TERT		SMAD4	NR1H3
TP63						TFAP2A		SMARCA2	NR1H4
TRIB3						TGM2		SNAI1	NR3C1
TRIM55						TIMM50		SNIP1	NR4A1
TRIM63						TLE1		SNRNP70	NSD1
TRIP4						TNIP2		SNRPD3	NTRK1
TRIP6						TP53		SNX27	NUFIP2
TWIST1						TP53BP2		SORD	OGT
TXN2						TP63		SPAG9	P0DMV8
TXNIP						TRIB3		SPATA31A3	P0DMV9
UBC						TRIP4		SQSTM1	PAK1
UBE2C						TUBA1A		SRF	PAPOLA
UBE2D1						TUBA3D		SSH3	PARP1
UBE2D2						TUBB		STAT1	PCNA
UBE2D3						TUBB2B		STAT3	PDCD11
UBE2E1						TUBB4A		STAT6	PDCD2
UBE2H						TWIST1		STUB1	PDCD4
UBE2L3						TXN2		SUZ12	PDE8A
UBQLN1						TXNIP		TAF1	Pdlim2
UNC5CL						UBB		TAF4B	PEX1
USF2						UBC		TAF6	PGR
USP31						UBE2C		TAF9	PHB
USP48						UBE2D1		TBK1	PHB2
USP7						UBE2D2		TBL1X	PHF10
VDR						UBE2D3		TBP	PHF11
WAS						UBE2E1		TCAP	PIAS1
WDR26						UBE2H		TCF4	PIAS3
WDR61						UBE2L3		TCP1	PIAS4
XPO1						UBQLN1		TERT	PIK3CA
ZBTB33						UBR5		TGM2	PIN1
ZBTB7A						UNC5CL		TIMM13	PIWIL4
ZBTB7B						USF2		TIMM50	PKM
ZFP91						USP31		TIMM8A	PLA2G4A
ZHX2						USP7		TIMM8B	PLG
						UXT		TLE5	PLK1
						VIM		TNIP1	PML
						WAS		TP53	PNMT
						XPO1		TP53BP1	POLR1A
						ZBTB33		TP53BP2	POLR1B
						ZBTB7A		TP63	POLR1D
						ZBTB7B		TRIB3	POLR1E
								TRIP4	POLR1G
								TSC22D3	POLR2A
								TUBA1A	POLR2H
								TUBB	POLR2L
								TUBB2B	POTEE
								TUBB4A	POTEJ
								TXN2	POU2F1
								TXNIP	POU2F2
								UBB	POU6F2
								UBC	PPARA
								UBE2C	PPARD
								UBE2D1	PPARG
								UBE2D2	PPARGC1A
								UBE2D3	PPP1CA
								UBE2E1	PPP1R13L
								UBE2L3	PPP2CA
								UBQLN1	PPP2CB
								UBR5	PPP2R1A
								UNC5CL	PPP2R1B
								USF2	PPP4C
								USP31	PPP6C
								USP48	PPP6R1
								UXT	PPP6R2
								VDR	PRKACA
								VIM	PRKCZ
								WAS	PRKDC
								WDR26	PRMT1
								WDR61	PRMT5
								XPO1	PRPS1
								ZBTB33	PRTN3
								ZBTB7A	PSMC2
								ZBTB7B	PSMD10
								ZFP91	PSMD4
								ZHX2	PTOV1
									PTPRJ
									PYCR2
									Q5VYP0
									RAD51
									RAG1
									RASAL2
									RASSF1
									RBM39
									REL
									RELB
									REV1
									RFC1
									RIOK2
									RL2
									RNASE1
									RNF2
									RNF25
									RPL13
									RPL18
									RPL23
									RPL27
									RPL30
									RPL6
									RPL7
									RPLP0P6
									RPS13
									RPS14
									RPS16
									RPS3
									RPS6KA5
									RTN4IP1
									RUVBL1
									RUVBL2
									RXRA
									SAP18
									SAT1
									SEC16A
									SETD6
									SETD7
									SFPQ
									SIN3A
									SIRT1
									SIRT2
									SIRT5
									SIRT6
									SIX2
									SKP1
									SLC15A2
									SLC25A5
									SLC25A6
									SMAD3
									SMAD4
									SMARCA2
									SNAI1
									SNIP1
									SNRNP70
									SNRPD3
									SNX27
									SOCS1
									SOCS3
									SOCS6
									SORD
									SOX9
									SP1
									SP3
									SPAG9
									SPATA31A3
									SQSTM1
									SRF
									SRSF7
									SSH3
									STAT1
									STAT3
									STAT6
									STUB1
									SUOX
									SUZ12
									TAF1
									TAF11
									TAF4B
									TAF6
									TAF9
									TBK1
									TBL1X
									TBP
									TCAP
									TCF4
									TCP1
									TEAD4
									TERT
									TFAP2A
									TGM2
									TIMM13
									TIMM50
									TIMM8A
									TIMM8B
									TK1
									TLE1
									TLE5
									TNF
									TNFAIP2
									TNIP1
									TNIP2
									TP53
									TP53BP1
									TP53BP2
									TP63
									TRIB3
									TRIM55
									TRIM63
									TRIP4
									TRIP6
									TSC22D3
									TUBA1A
									TUBA3C
									TUBA3D
									TUBB
									TUBB2B
									TUBB4A
									TWIST1
									TXN2
									TXNIP
									UBB
									UBC
									UBE2C
									UBE2D1
									UBE2D2
									UBE2D3
									UBE2E1
									UBE2H
									UBE2L3
									UBQLN1
									UBR5
									UFM1
									UL76
									UNC5CL
									USF2
									USP2
									USP31
									USP48
									USP7
									UXT
									VDR
									VEGFA
									VIM
									WAS
									WDR26
									WDR61
									XPO1
									YWHAH
									YY1
									ZBTB2
									ZBTB33
									ZBTB7A
									ZBTB7B
									ZFP91
									ZHX2
