# Supplementary material for: Global Interactome Mapping Reveals Pro-tumorigenic Interactions of NF-κB in Breast Cancer
Source: Mol Cell Proteomics. 2024 Feb 28;23(4):100744. doi: 10.1016/j.mcpro.2024.100744 (PMC10988130; doi:10.1016/j.mcpro.2024.100744)
Supplement: Supplemental File 8 [file mmc8.xlsx]

## Sheet: S8_SEC-MS
Supplementary Table S8. Mass spectrometry protein group level data from label-free SEC-LC-MS/MS experiment consisting of 34 SEC fractions from MCF-7 lysates.
Protein IDs	Majority protein IDs	Peptide counts (all)	Peptide counts (razor+unique)	Peptide counts (unique)	Fasta headers	Number of proteins	Peptides	Razor + unique peptides	Unique peptides	Peptides 1	Peptides 10	Peptides 11	Peptides 12	Peptides 13	Peptides 14	Peptides 15	Peptides 16	Peptides 17	Peptides 18	Peptides 19	Peptides 2	Peptides 20	Peptides 21	Peptides 22	Peptides 23	Peptides 24	Peptides 25	Peptides 26	Peptides 27	Peptides 28	Peptides 29	Peptides 3	Peptides 30	Peptides 31	Peptides 32	Peptides 33	Peptides 34	Peptides 4	Peptides 5	Peptides 6	Peptides 7	Peptides 8	Peptides 9	Razor + unique peptides 1	Razor + unique peptides 10	Razor + unique peptides 11	Razor + unique peptides 12	Razor + unique peptides 13	Razor + unique peptides 14
sp|Q9Y6Y8|S23IP_HUMAN	sp|Q9Y6Y8|S23IP_HUMAN	10	10	10	sp|Q9Y6Y8|S23IP_HUMAN SEC23-interacting protein OS=Homo sapiens OX=9606 GN=SEC23IP PE=1 SV=1	1	10	10	10	0	0	0	0	0	0	0	0	2	0	0	3	0	0	0	0	0	0	0	0	0	0	7	0	0	0	0	0	3	1	1	0	0	0	0	0	0	0	0	0
sp|Q9Y6Y0|NS1BP_HUMAN	sp|Q9Y6Y0|NS1BP_HUMAN	6	6	6	sp|Q9Y6Y0|NS1BP_HUMAN Influenza virus NS1A-binding protein OS=Homo sapiens OX=9606 GN=IVNS1ABP PE=1 SV=3	1	6	6	6	0	0	0	0	0	0	0	0	0	0	0	0	0	0	0	0	0	0	0	0	0	0	0	0	0	0	0	0	0	0	0	6	2	0	0	0	0	0	0	0
sp|Q9Y6X9|MORC2_HUMAN	sp|Q9Y6X9|MORC2_HUMAN	2	2	2	sp|Q9Y6X9|MORC2_HUMAN ATPase MORC2 OS=Homo sapiens OX=9606 GN=MORC2 PE=1 SV=2	1	2	2	2	0	0	0	0	0	0	0	0	0	0	0	1	0	0	0	0	0	0	0	0	0	0	2	0	0	0	0	0	0	0	0	0	0	0	0	0	0	0	0	0
sp|Q9Y6W5|WASF2_HUMAN	sp|Q9Y6W5|WASF2_HUMAN	9	9	8	sp|Q9Y6W5|WASF2_HUMAN Wiskott-Aldrich syndrome protein family member 2 OS=Homo sapiens OX=9606 GN=WASF2 PE=1 SV=3	1	9	9	8	2	0	0	0	0	0	0	0	0	0	0	0	0	0	0	0	0	0	0	0	0	0	0	0	0	0	0	0	0	2	8	6	1	1	2	0	0	0	0	0
sp|Q9Y6W3|CAN7_HUMAN	sp|Q9Y6W3|CAN7_HUMAN	13	13	13	sp|Q9Y6W3|CAN7_HUMAN Calpain-7 OS=Homo sapiens OX=9606 GN=CAPN7 PE=1 SV=1	1	13	13	13	0	0	0	0	0	8	10	0	0	0	0	0	0	0	0	0	0	0	0	0	0	0	0	0	0	0	0	0	0	0	1	1	0	0	0	0	0	0	0	8
sp|Q9Y6V7|DDX49_HUMAN	sp|Q9Y6V7|DDX49_HUMAN	1	1	1	sp|Q9Y6V7|DDX49_HUMAN Probable ATP-dependent RNA helicase DDX49 OS=Homo sapiens OX=9606 GN=DDX49 PE=1 SV=1	1	1	1	1	0	0	0	0	0	0	0	0	0	0	0	1	0	0	0	0	0	0	0	0	0	0	0	0	0	0	0	0	0	0	0	0	0	0	0	0	0	0	0	0
sp|Q9Y6U3|ADSV_HUMAN	sp|Q9Y6U3|ADSV_HUMAN	27	27	27	sp|Q9Y6U3|ADSV_HUMAN Adseverin OS=Homo sapiens OX=9606 GN=SCIN PE=1 SV=4	1	27	27	27	0	16	0	0	0	0	0	0	0	0	0	0	0	0	0	0	1	0	1	0	0	0	0	0	0	0	0	0	0	0	0	0	6	26	0	16	0	0	0	0
sp|Q9Y6Q9|NCOA3_HUMAN	sp|Q9Y6Q9|NCOA3_HUMAN	4	4	4	sp|Q9Y6Q9|NCOA3_HUMAN Nuclear receptor coactivator 3 OS=Homo sapiens OX=9606 GN=NCOA3 PE=1 SV=1	1	4	4	4	0	0	0	0	0	0	0	0	0	0	0	0	0	0	0	0	0	0	0	0	0	0	0	0	0	0	0	0	0	0	1	2	2	1	0	0	0	0	0	0
sp|Q9Y6Q5|AP1M2_HUMAN	sp|Q9Y6Q5|AP1M2_HUMAN	17	13	13	sp|Q9Y6Q5|AP1M2_HUMAN AP-1 complex subunit mu-2 OS=Homo sapiens OX=9606 GN=AP1M2 PE=1 SV=4	1	17	13	13	0	1	0	0	0	0	0	0	0	0	0	10	0	0	0	0	0	0	0	0	1	0	1	0	0	0	0	0	2	4	10	14	8	1	0	1	0	0	0	0
sp|Q9Y6P5|SESN1_HUMAN	sp|Q9Y6P5|SESN1_HUMAN	1	1	1	sp|Q9Y6P5|SESN1_HUMAN Sestrin-1 OS=Homo sapiens OX=9606 GN=SESN1 PE=1 SV=2	1	1	1	1	0	0	0	0	1	1	0	0	0	0	0	0	0	0	0	0	0	0	0	0	0	0	0	0	0	0	0	0	0	0	0	0	0	0	0	0	0	0	1	1
sp|Q9Y6N7|ROBO1_HUMAN	sp|Q9Y6N7|ROBO1_HUMAN	3	3	3	sp|Q9Y6N7|ROBO1_HUMAN Roundabout homolog 1 OS=Homo sapiens OX=9606 GN=ROBO1 PE=1 SV=1	1	3	3	3	0	0	0	0	0	0	0	0	0	0	0	0	0	0	0	0	0	0	0	0	0	0	0	0	0	0	0	0	0	0	0	0	3	2	0	0	0	0	0	0
sp|Q9Y6M7|S4A7_HUMAN;sp|Q6U841|S4A10_HUMAN	sp|Q9Y6M7|S4A7_HUMAN;sp|Q6U841|S4A10_HUMAN	2;1	2;1	2;1	sp|Q9Y6M7|S4A7_HUMAN Sodium bicarbonate cotransporter 3 OS=Homo sapiens OX=9606 GN=SLC4A7 PE=1 SV=2;sp|Q6U841|S4A10_HUMAN Sodium-driven chloride bicarbonate exchanger OS=Homo sapiens OX=9606 GN=SLC4A10 PE=1 SV=1	2	2	2	2	0	0	0	0	0	1	0	0	0	0	0	1	0	0	0	0	0	0	0	0	0	0	0	0	0	0	0	0	0	0	0	0	0	0	0	0	0	0	0	1
sp|Q9Y6K9|NEMO_HUMAN	sp|Q9Y6K9|NEMO_HUMAN	5	5	5	sp|Q9Y6K9|NEMO_HUMAN NF-kappa-B essential modulator OS=Homo sapiens OX=9606 GN=IKBKG PE=1 SV=2	1	5	5	5	0	3	0	0	0	0	0	0	0	0	0	0	0	0	0	0	0	0	0	0	0	0	0	0	0	0	0	0	2	0	0	0	0	0	0	3	0	0	0	0
sp|Q9Y6K5|OAS3_HUMAN	sp|Q9Y6K5|OAS3_HUMAN	4	4	4	sp|Q9Y6K5|OAS3_HUMAN 2-5-oligoadenylate synthase 3 OS=Homo sapiens OX=9606 GN=OAS3 PE=1 SV=3	1	4	4	4	0	0	0	0	0	0	0	0	0	0	0	0	1	0	0	0	0	0	1	0	0	0	2	0	0	0	0	0	0	0	0	0	0	0	0	0	0	0	0	0
sp|Q9Y6J9|TAF6L_HUMAN	sp|Q9Y6J9|TAF6L_HUMAN	1	1	1	sp|Q9Y6J9|TAF6L_HUMAN TAF6-like RNA polymerase II p300/CBP-associated factor-associated factor 65 kDa subunit 6L OS=Homo sapiens OX=9606 GN=TAF6L PE=1 SV=1	1	1	1	1	0	0	0	0	0	0	0	0	0	0	0	1	0	0	0	0	0	0	0	0	0	0	0	0	0	0	0	0	1	1	1	0	0	0	0	0	0	0	0	0
sp|Q9Y6I9|TX264_HUMAN	sp|Q9Y6I9|TX264_HUMAN	1	1	1	sp|Q9Y6I9|TX264_HUMAN Testis-expressed protein 264 OS=Homo sapiens OX=9606 GN=TEX264 PE=1 SV=1	1	1	1	1	0	0	0	0	0	0	0	1	0	0	0	1	0	0	0	0	0	0	0	0	0	0	0	0	0	0	0	0	0	0	0	0	0	0	0	0	0	0	0	0
sp|Q9Y6I4|UBP3_HUMAN	sp|Q9Y6I4|UBP3_HUMAN	2	2	2	sp|Q9Y6I4|UBP3_HUMAN Ubiquitin carboxyl-terminal hydrolase 3 OS=Homo sapiens OX=9606 GN=USP3 PE=1 SV=2	1	2	2	2	0	0	0	0	0	0	0	0	0	0	0	0	2	1	0	0	0	0	0	0	0	0	0	0	0	0	0	0	0	0	0	0	0	0	0	0	0	0	0	0
sp|Q9Y6I3|EPN1_HUMAN	sp|Q9Y6I3|EPN1_HUMAN	9	9	9	sp|Q9Y6I3|EPN1_HUMAN Epsin-1 OS=Homo sapiens OX=9606 GN=EPN1 PE=1 SV=2	1	9	9	9	0	0	0	0	0	0	0	0	0	0	0	8	0	0	0	0	0	0	0	0	0	0	0	0	0	0	0	0	0	1	4	3	1	2	0	0	0	0	0	0
sp|Q9Y6H1|CHCH2_HUMAN;sp|Q5T1J5|CHCH9_HUMAN	sp|Q9Y6H1|CHCH2_HUMAN;sp|Q5T1J5|CHCH9_HUMAN	3;2	3;2	3;2	sp|Q9Y6H1|CHCH2_HUMAN Coiled-coil-helix-coiled-coil-helix domain-containing protein 2 OS=Homo sapiens OX=9606 GN=CHCHD2 PE=1 SV=1;sp|Q5T1J5|CHCH9_HUMAN Putative coiled-coil-helix-coiled-coil-helix domain-containing protein CHCHD2P9, mitochondrial OS=Homo s	2	3	3	3	0	1	0	0	0	0	0	0	0	0	1	0	0	0	0	0	0	0	0	1	0	1	0	0	0	0	0	0	0	0	0	3	1	1	0	1	0	0	0	0
sp|Q9Y6G9|DC1L1_HUMAN	sp|Q9Y6G9|DC1L1_HUMAN	13	12	12	sp|Q9Y6G9|DC1L1_HUMAN Cytoplasmic dynein 1 light intermediate chain 1 OS=Homo sapiens OX=9606 GN=DYNC1LI1 PE=1 SV=3	1	13	12	12	0	3	0	0	0	0	1	0	1	1	1	4	0	0	0	0	0	0	0	2	0	0	9	0	0	0	0	0	9	2	0	0	1	1	0	3	0	0	0	0
sp|Q9Y6G5|COMDA_HUMAN	sp|Q9Y6G5|COMDA_HUMAN	6	6	6	sp|Q9Y6G5|COMDA_HUMAN COMM domain-containing protein 10 OS=Homo sapiens OX=9606 GN=COMMD10 PE=1 SV=1	1	6	6	6	0	0	0	1	0	0	1	1	1	0	0	0	4	1	0	0	0	0	0	0	0	0	0	0	0	0	0	0	1	1	4	4	1	0	0	0	0	1	0	0
sp|Q9Y6E2|BZW2_HUMAN	sp|Q9Y6E2|BZW2_HUMAN	15	14	14	sp|Q9Y6E2|BZW2_HUMAN Basic leucine zipper and W2 domain-containing protein 2 OS=Homo sapiens OX=9606 GN=BZW2 PE=1 SV=1	1	15	14	14	0	0	0	3	12	3	5	1	7	1	1	1	1	2	1	1	1	0	3	3	1	1	2	0	0	0	1	0	0	0	0	0	0	0	0	0	0	3	11	3
sp|Q9Y6E0|STK24_HUMAN	sp|Q9Y6E0|STK24_HUMAN	11	11	8	sp|Q9Y6E0|STK24_HUMAN Serine/threonine-protein kinase 24 OS=Homo sapiens OX=9606 GN=STK24 PE=1 SV=1	1	11	11	8	3	6	6	5	4	4	2	2	1	1	0	0	0	0	0	1	0	0	0	0	0	1	0	1	0	1	0	0	0	0	0	1	2	1	3	6	6	5	4	4
sp|Q9Y6D9|MD1L1_HUMAN	sp|Q9Y6D9|MD1L1_HUMAN	9	9	9	sp|Q9Y6D9|MD1L1_HUMAN Mitotic spindle assembly checkpoint protein MAD1 OS=Homo sapiens OX=9606 GN=MAD1L1 PE=1 SV=2	1	9	9	9	0	0	0	0	0	0	0	0	0	0	0	0	0	0	0	0	0	0	0	0	0	0	0	0	0	0	0	0	6	5	1	0	0	0	0	0	0	0	0	0
sp|Q9Y6D6|BIG1_HUMAN	sp|Q9Y6D6|BIG1_HUMAN	10	7	7	sp|Q9Y6D6|BIG1_HUMAN Brefeldin A-inhibited guanine nucleotide-exchange protein 1 OS=Homo sapiens OX=9606 GN=ARFGEF1 PE=1 SV=2	1	10	7	7	0	0	0	0	0	0	0	0	0	0	0	1	0	0	0	0	0	0	0	0	0	0	3	0	0	0	0	0	9	0	0	0	0	0	0	0	0	0	0	0
sp|Q9Y6D5|BIG2_HUMAN	sp|Q9Y6D5|BIG2_HUMAN	11	11	8	sp|Q9Y6D5|BIG2_HUMAN Brefeldin A-inhibited guanine nucleotide-exchange protein 2 OS=Homo sapiens OX=9606 GN=ARFGEF2 PE=1 SV=3	1	11	11	8	0	0	0	0	0	0	0	0	0	0	0	1	0	0	0	0	0	0	0	0	0	0	2	0	0	0	0	0	10	0	0	0	0	0	0	0	0	0	0	0
sp|Q9Y6B7|AP4B1_HUMAN	sp|Q9Y6B7|AP4B1_HUMAN	2	2	2	sp|Q9Y6B7|AP4B1_HUMAN AP-4 complex subunit beta-1 OS=Homo sapiens OX=9606 GN=AP4B1 PE=1 SV=2	1	2	2	2	0	0	0	0	0	0	0	0	0	0	0	1	0	0	0	0	0	0	0	0	0	0	1	0	0	0	0	0	0	0	0	1	0	0	0	0	0	0	0	0
sp|Q9Y6B6|SAR1B_HUMAN	sp|Q9Y6B6|SAR1B_HUMAN	6	4	4	sp|Q9Y6B6|SAR1B_HUMAN GTP-binding protein SAR1b OS=Homo sapiens OX=9606 GN=SAR1B PE=1 SV=1	1	6	4	4	0	0	0	0	0	0	0	0	0	0	1	0	2	5	4	4	3	3	3	2	1	1	1	3	3	1	1	1	0	0	0	0	0	0	0	0	0	0	0	0
sp|Q9Y6A5|TACC3_HUMAN	sp|Q9Y6A5|TACC3_HUMAN	4	4	4	sp|Q9Y6A5|TACC3_HUMAN Transforming acidic coiled-coil-containing protein 3 OS=Homo sapiens OX=9606 GN=TACC3 PE=1 SV=1	1	4	4	4	0	0	0	0	0	0	0	0	0	0	0	0	0	0	0	0	0	0	0	0	0	0	0	0	0	0	0	0	2	2	3	1	0	0	0	0	0	0	0	0
sp|Q9Y6A4|CFA20_HUMAN	sp|Q9Y6A4|CFA20_HUMAN	4	4	4	sp|Q9Y6A4|CFA20_HUMAN Cilia- and flagella-associated protein 20 OS=Homo sapiens OX=9606 GN=CFAP20 PE=1 SV=1	1	4	4	4	0	0	0	0	0	0	0	2	4	0	0	0	0	0	0	0	0	0	0	0	0	0	0	0	0	0	0	0	0	0	0	0	1	1	0	0	0	0	0	0
sp|Q9Y697|NFS1_HUMAN	sp|Q9Y697|NFS1_HUMAN	4	4	4	sp|Q9Y697|NFS1_HUMAN Cysteine desulfurase, mitochondrial OS=Homo sapiens OX=9606 GN=NFS1 PE=1 SV=3	1	4	4	4	0	0	0	0	0	0	0	0	0	0	0	0	0	0	0	0	0	0	0	0	0	0	0	0	0	0	0	0	0	0	0	0	2	4	0	0	0	0	0	0
sp|Q9Y696|CLIC4_HUMAN	sp|Q9Y696|CLIC4_HUMAN	19	19	19	sp|Q9Y696|CLIC4_HUMAN Chloride intracellular channel protein 4 OS=Homo sapiens OX=9606 GN=CLIC4 PE=1 SV=4	1	19	19	19	4	0	0	0	0	0	0	12	13	8	2	0	1	0	0	0	0	0	0	0	0	0	0	0	0	0	0	0	0	0	0	0	0	0	4	0	0	0	0	0
sp|Q9Y678|COPG1_HUMAN	sp|Q9Y678|COPG1_HUMAN	28	28	25	sp|Q9Y678|COPG1_HUMAN Coatomer subunit gamma-1 OS=Homo sapiens OX=9606 GN=COPG1 PE=1 SV=1	1	28	28	25	0	1	1	1	1	5	4	2	0	0	0	14	0	0	0	2	3	2	2	2	1	1	13	1	1	2	1	0	18	15	8	6	4	2	0	1	1	1	1	5
sp|Q9Y676|RT18B_HUMAN	sp|Q9Y676|RT18B_HUMAN	5	5	5	sp|Q9Y676|RT18B_HUMAN 28S ribosomal protein S18b, mitochondrial OS=Homo sapiens OX=9606 GN=MRPS18B PE=1 SV=1	1	5	5	5	0	0	0	0	0	0	0	0	0	0	0	3	0	0	0	0	0	0	0	0	0	0	3	0	0	0	0	0	3	0	0	0	0	0	0	0	0	0	0	0
sp|Q9Y666|S12A7_HUMAN	sp|Q9Y666|S12A7_HUMAN	1	1	1	sp|Q9Y666|S12A7_HUMAN Solute carrier family 12 member 7 OS=Homo sapiens OX=9606 GN=SLC12A7 PE=1 SV=3	1	1	1	1	1	0	0	0	0	0	0	1	0	0	0	0	0	0	0	0	0	0	0	0	0	0	0	0	0	0	0	0	0	0	0	0	0	0	1	0	0	0	0	0
sp|Q9Y664|KPTN_HUMAN	sp|Q9Y664|KPTN_HUMAN	2	2	2	sp|Q9Y664|KPTN_HUMAN KICSTOR complex protein kaptin OS=Homo sapiens OX=9606 GN=KPTN PE=1 SV=2	1	2	2	2	0	2	0	0	0	0	0	0	0	0	0	0	0	0	0	0	0	0	0	0	0	0	0	0	0	0	0	0	0	0	0	0	0	0	0	2	0	0	0	0
sp|Q9Y657|SPIN1_HUMAN	sp|Q9Y657|SPIN1_HUMAN	3	3	3	sp|Q9Y657|SPIN1_HUMAN Spindlin-1 OS=Homo sapiens OX=9606 GN=SPIN1 PE=1 SV=3	1	3	3	3	0	0	0	0	0	0	0	0	0	0	0	0	0	0	1	0	1	0	0	1	2	2	0	1	1	2	2	0	0	0	0	0	2	1	0	0	0	0	0	0
sp|Q9Y639|NPTN_HUMAN	sp|Q9Y639|NPTN_HUMAN	2	2	2	sp|Q9Y639|NPTN_HUMAN Neuroplastin OS=Homo sapiens OX=9606 GN=NPTN PE=1 SV=2	1	2	2	2	1	0	0	0	0	0	0	0	0	0	0	0	1	1	0	0	0	0	1	0	0	0	0	0	0	0	0	0	0	0	0	0	0	0	1	0	0	0	0	0
sp|Q9Y625|GPC6_HUMAN	sp|Q9Y625|GPC6_HUMAN	3	3	3	sp|Q9Y625|GPC6_HUMAN Glypican-6 OS=Homo sapiens OX=9606 GN=GPC6 PE=1 SV=1	1	3	3	3	3	0	0	0	0	0	0	0	0	0	0	1	0	0	0	0	0	0	0	0	0	0	0	0	0	0	0	0	0	0	0	0	0	0	3	0	0	0	0	0
sp|Q9Y624|JAM1_HUMAN	sp|Q9Y624|JAM1_HUMAN	5	5	5	sp|Q9Y624|JAM1_HUMAN Junctional adhesion molecule A OS=Homo sapiens OX=9606 GN=F11R PE=1 SV=1	1	5	5	5	3	0	0	0	0	0	0	0	0	0	0	3	0	0	0	0	0	0	0	0	0	0	0	0	0	0	0	0	0	0	0	0	0	0	3	0	0	0	0	0
sp|Q9Y618|NCOR2_HUMAN	sp|Q9Y618|NCOR2_HUMAN	3	3	3	sp|Q9Y618|NCOR2_HUMAN Nuclear receptor corepressor 2 OS=Homo sapiens OX=9606 GN=NCOR2 PE=1 SV=3	1	3	3	3	0	1	0	0	0	0	0	0	0	0	0	0	0	0	0	0	0	0	0	0	0	0	0	0	0	0	0	0	3	2	2	1	1	1	0	1	0	0	0	0
sp|Q9Y613|FHOD1_HUMAN	sp|Q9Y613|FHOD1_HUMAN	2	2	2	sp|Q9Y613|FHOD1_HUMAN FH1/FH2 domain-containing protein 1 OS=Homo sapiens OX=9606 GN=FHOD1 PE=1 SV=3	1	2	2	2	0	0	1	0	1	0	0	0	0	0	0	0	0	0	0	0	0	0	0	0	0	0	0	0	0	0	0	0	0	0	1	0	0	0	0	0	1	0	1	0
sp|Q9Y608|LRRF2_HUMAN	sp|Q9Y608|LRRF2_HUMAN	5	4	4	sp|Q9Y608|LRRF2_HUMAN Leucine-rich repeat flightless-interacting protein 2 OS=Homo sapiens OX=9606 GN=LRRFIP2 PE=1 SV=1	1	5	4	4	0	0	0	0	0	0	0	0	0	0	0	2	0	0	0	0	0	0	0	0	0	0	2	0	0	0	0	0	1	2	1	3	1	0	0	0	0	0	0	0
sp|Q9Y606|TRUA_HUMAN	sp|Q9Y606|TRUA_HUMAN	13	13	13	sp|Q9Y606|TRUA_HUMAN tRNA pseudouridine synthase A OS=Homo sapiens OX=9606 GN=PUS1 PE=1 SV=3	1	13	13	13	0	11	0	0	0	0	0	0	0	0	0	0	0	0	0	0	0	0	0	0	0	0	0	0	0	0	0	0	0	0	0	0	9	10	0	11	0	0	0	0
sp|Q9Y605|MOFA1_HUMAN;sp|Q96HT8|MR1L1_HUMAN	sp|Q9Y605|MOFA1_HUMAN	4;1	4;1	4;1	sp|Q9Y605|MOFA1_HUMAN MORF4 family-associated protein 1 OS=Homo sapiens OX=9606 GN=MRFAP1 PE=1 SV=1	2	4	4	4	0	1	0	0	0	1	1	1	0	0	0	0	0	1	0	0	0	0	1	0	0	0	0	0	0	0	1	0	0	0	0	0	0	0	0	1	0	0	0	1
sp|Q9Y600|CSAD_HUMAN	sp|Q9Y600|CSAD_HUMAN	4	4	4	sp|Q9Y600|CSAD_HUMAN Cysteine sulfinic acid decarboxylase OS=Homo sapiens OX=9606 GN=CSAD PE=1 SV=2	1	4	4	4	0	0	0	1	3	0	0	0	0	0	0	0	0	1	0	0	0	0	0	0	0	0	0	0	0	0	0	0	0	0	0	0	0	0	0	0	0	1	3	0
sp|Q9Y5Z4|HEBP2_HUMAN	sp|Q9Y5Z4|HEBP2_HUMAN	8	8	8	sp|Q9Y5Z4|HEBP2_HUMAN Heme-binding protein 2 OS=Homo sapiens OX=9606 GN=HEBP2 PE=1 SV=1	1	8	8	8	0	2	4	2	2	3	4	6	7	2	0	0	0	0	0	0	0	0	0	0	0	0	0	0	0	0	0	0	0	0	0	0	0	0	0	2	4	2	2	3
sp|Q9Y5Y2|NUBP2_HUMAN	sp|Q9Y5Y2|NUBP2_HUMAN	8	8	8	sp|Q9Y5Y2|NUBP2_HUMAN Cytosolic Fe-S cluster assembly factor NUBP2 OS=Homo sapiens OX=9606 GN=NUBP2 PE=1 SV=1	1	8	8	8	0	3	2	1	0	0	0	4	4	0	0	1	0	0	0	0	0	0	0	0	0	0	0	0	0	0	0	0	1	0	0	0	0	0	0	3	2	1	0	0
sp|Q9Y5X3|SNX5_HUMAN	sp|Q9Y5X3|SNX5_HUMAN	18	18	17	sp|Q9Y5X3|SNX5_HUMAN Sorting nexin-5 OS=Homo sapiens OX=9606 GN=SNX5 PE=1 SV=1	1	18	18	17	0	4	8	3	0	0	0	0	0	0	1	1	0	0	0	0	0	0	0	0	0	0	0	0	0	0	0	0	1	1	0	10	11	10	0	4	8	3	0	0
sp|Q9Y5X1|SNX9_HUMAN	sp|Q9Y5X1|SNX9_HUMAN	2	2	2	sp|Q9Y5X1|SNX9_HUMAN Sorting nexin-9 OS=Homo sapiens OX=9606 GN=SNX9 PE=1 SV=1	1	2	2	2	0	0	0	0	0	0	0	0	0	1	0	2	0	0	0	0	0	0	0	0	0	0	0	0	0	0	0	0	0	0	0	0	0	0	0	0	0	0	0	0
sp|Q9Y5X0|SNX10_HUMAN	sp|Q9Y5X0|SNX10_HUMAN	1	1	1	sp|Q9Y5X0|SNX10_HUMAN Sorting nexin-10 OS=Homo sapiens OX=9606 GN=SNX10 PE=1 SV=2	1	1	1	1	0	0	0	0	0	0	0	0	0	0	0	0	0	0	0	0	0	0	1	0	0	0	0	0	0	0	0	0	0	0	0	0	0	0	0	0	0	0	0	0
sp|Q9Y5V3|MAGD1_HUMAN	sp|Q9Y5V3|MAGD1_HUMAN	2	1	1	sp|Q9Y5V3|MAGD1_HUMAN Melanoma-associated antigen D1 OS=Homo sapiens OX=9606 GN=MAGED1 PE=1 SV=3	1	2	1	1	0	0	0	0	0	0	0	0	0	0	0	1	0	1	0	0	0	0	0	0	0	0	2	0	0	0	0	0	1	0	0	1	1	1	0	0	0	0	0	0
sp|Q9Y5V0|ZN706_HUMAN	sp|Q9Y5V0|ZN706_HUMAN	1	1	1	sp|Q9Y5V0|ZN706_HUMAN Zinc finger protein 706 OS=Homo sapiens OX=9606 GN=ZNF706 PE=1 SV=1	1	1	1	1	0	0	0	0	0	0	0	0	0	0	0	0	0	0	0	0	1	0	1	1	1	1	0	1	0	0	0	0	0	0	0	0	0	0	0	0	0	0	0	0
sp|Q9Y5U9|IR3IP_HUMAN	sp|Q9Y5U9|IR3IP_HUMAN	2	2	2	sp|Q9Y5U9|IR3IP_HUMAN Immediate early response 3-interacting protein 1 OS=Homo sapiens OX=9606 GN=IER3IP1 PE=1 SV=1	1	2	2	2	0	0	0	0	0	0	0	0	0	0	0	2	0	0	0	0	0	0	0	0	0	0	0	0	0	0	0	0	0	0	0	0	0	0	0	0	0	0	0	0
sp|Q9Y5U2|TSSC4_HUMAN	sp|Q9Y5U2|TSSC4_HUMAN	1	1	1	sp|Q9Y5U2|TSSC4_HUMAN Protein TSSC4 OS=Homo sapiens OX=9606 GN=TSSC4 PE=1 SV=3	1	1	1	1	0	0	0	0	0	0	0	0	0	0	0	0	0	0	0	0	0	0	0	0	0	0	1	0	0	0	0	0	0	0	0	0	0	0	0	0	0	0	0	0
sp|Q9Y5S9|RBM8A_HUMAN	sp|Q9Y5S9|RBM8A_HUMAN	7	7	7	sp|Q9Y5S9|RBM8A_HUMAN RNA-binding protein 8A OS=Homo sapiens OX=9606 GN=RBM8A PE=1 SV=1	1	7	7	7	0	2	2	1	5	5	6	6	2	1	4	4	1	2	2	4	1	1	2	2	2	2	3	1	1	0	1	0	1	0	0	0	1	1	0	2	2	1	5	5
sp|Q9Y5S2|MRCKB_HUMAN	sp|Q9Y5S2|MRCKB_HUMAN	8	8	8	sp|Q9Y5S2|MRCKB_HUMAN Serine/threonine-protein kinase MRCK beta OS=Homo sapiens OX=9606 GN=CDC42BPB PE=1 SV=2	1	8	8	8	1	0	0	0	0	0	0	0	0	0	0	2	0	0	0	0	0	0	0	0	0	0	4	0	0	0	0	0	3	1	0	0	1	0	1	0	0	0	0	0
sp|Q9Y5Q9|TF3C3_HUMAN	sp|Q9Y5Q9|TF3C3_HUMAN	14	14	14	sp|Q9Y5Q9|TF3C3_HUMAN General transcription factor 3C polypeptide 3 OS=Homo sapiens OX=9606 GN=GTF3C3 PE=1 SV=1	1	14	14	14	0	0	0	0	0	0	0	0	0	0	1	8	0	0	0	0	0	1	0	0	0	0	11	0	0	0	0	0	3	1	0	0	0	0	0	0	0	0	0	0
sp|Q9Y5Q8|TF3C5_HUMAN	sp|Q9Y5Q8|TF3C5_HUMAN	10	10	10	sp|Q9Y5Q8|TF3C5_HUMAN General transcription factor 3C polypeptide 5 OS=Homo sapiens OX=9606 GN=GTF3C5 PE=1 SV=2	1	10	10	10	0	1	0	0	0	0	0	0	0	0	0	5	0	0	0	0	0	0	0	0	0	0	6	0	0	0	0	0	1	1	0	0	0	1	0	1	0	0	0	0
sp|Q9Y5P6|GMPPB_HUMAN	sp|Q9Y5P6|GMPPB_HUMAN	11	11	11	sp|Q9Y5P6|GMPPB_HUMAN Mannose-1-phosphate guanyltransferase beta OS=Homo sapiens OX=9606 GN=GMPPB PE=1 SV=2	1	11	11	11	0	0	0	0	4	2	0	0	0	0	0	0	0	0	0	0	0	0	0	0	0	0	0	0	0	0	0	0	0	0	5	11	5	2	0	0	0	0	4	2
sp|Q9Y5P4|C43BP_HUMAN	sp|Q9Y5P4|C43BP_HUMAN	17	17	17	sp|Q9Y5P4|C43BP_HUMAN Collagen type IV alpha-3-binding protein OS=Homo sapiens OX=9606 GN=COL4A3BP PE=1 SV=1	1	17	17	17	0	0	0	0	0	1	0	1	2	1	1	1	1	0	0	1	1	0	0	2	0	0	1	0	0	1	0	0	2	0	2	14	8	1	0	0	0	0	0	1
sp|Q9Y5N5|N6MT1_HUMAN	sp|Q9Y5N5|N6MT1_HUMAN	2	2	2	sp|Q9Y5N5|N6MT1_HUMAN Methyltransferase N6AMT1 OS=Homo sapiens OX=9606 GN=N6AMT1 PE=1 SV=4	1	2	2	2	0	0	0	0	0	0	0	2	0	0	0	0	0	0	0	0	0	0	0	0	0	0	0	0	0	0	0	0	0	0	0	0	0	0	0	0	0	0	0	0
sp|Q9Y5M8|SRPRB_HUMAN	sp|Q9Y5M8|SRPRB_HUMAN	2	2	2	sp|Q9Y5M8|SRPRB_HUMAN Signal recognition particle receptor subunit beta OS=Homo sapiens OX=9606 GN=SRPRB PE=1 SV=3	1	2	2	2	0	0	0	0	0	0	0	0	0	0	0	2	0	0	0	0	0	0	0	0	0	0	1	0	0	0	0	0	0	0	0	0	0	0	0	0	0	0	0	0
sp|Q9Y5L4|TIM13_HUMAN	sp|Q9Y5L4|TIM13_HUMAN	5	5	5	sp|Q9Y5L4|TIM13_HUMAN Mitochondrial import inner membrane translocase subunit Tim13 OS=Homo sapiens OX=9606 GN=TIMM13 PE=1 SV=1	1	5	5	5	0	5	3	0	0	1	0	0	0	1	3	0	3	2	0	1	1	1	0	0	1	0	0	1	1	1	0	0	0	0	0	0	0	4	0	5	3	0	0	1
sp|Q9Y5L0|TNPO3_HUMAN	sp|Q9Y5L0|TNPO3_HUMAN	16	16	16	sp|Q9Y5L0|TNPO3_HUMAN Transportin-3 OS=Homo sapiens OX=9606 GN=TNPO3 PE=1 SV=3	1	16	16	16	0	11	7	7	0	0	0	0	0	0	0	2	0	0	0	1	0	0	0	0	0	0	3	0	0	0	0	0	0	0	0	5	5	12	0	11	7	7	0	0
sp|Q9Y5K8|VATD_HUMAN	sp|Q9Y5K8|VATD_HUMAN	3	3	3	sp|Q9Y5K8|VATD_HUMAN V-type proton ATPase subunit D OS=Homo sapiens OX=9606 GN=ATP6V1D PE=1 SV=1	1	3	3	3	0	0	2	0	0	0	0	0	0	0	0	0	0	0	0	0	0	0	0	0	0	0	0	0	0	0	0	0	0	0	1	3	0	0	0	0	2	0	0	0
sp|Q9Y5K6|CD2AP_HUMAN	sp|Q9Y5K6|CD2AP_HUMAN	7	7	7	sp|Q9Y5K6|CD2AP_HUMAN CD2-associated protein OS=Homo sapiens OX=9606 GN=CD2AP PE=1 SV=1	1	7	7	7	0	0	0	0	0	0	0	0	0	0	1	0	0	0	0	0	0	0	0	0	0	0	0	0	0	0	0	0	6	2	0	0	0	0	0	0	0	0	0	0
sp|Q9Y5K5|UCHL5_HUMAN	sp|Q9Y5K5|UCHL5_HUMAN	10	10	10	sp|Q9Y5K5|UCHL5_HUMAN Ubiquitin carboxyl-terminal hydrolase isozyme L5 OS=Homo sapiens OX=9606 GN=UCHL5 PE=1 SV=3	1	10	10	10	0	2	3	2	0	0	0	0	0	0	0	0	0	0	0	0	0	0	0	0	0	0	3	0	0	0	0	0	10	2	0	0	1	2	0	2	3	2	0	0
sp|Q9Y5J9|TIM8B_HUMAN	sp|Q9Y5J9|TIM8B_HUMAN	2	2	2	sp|Q9Y5J9|TIM8B_HUMAN Mitochondrial import inner membrane translocase subunit Tim8 B OS=Homo sapiens OX=9606 GN=TIMM8B PE=1 SV=1	1	2	2	2	0	1	1	0	0	1	0	1	0	2	1	0	1	0	0	0	0	0	1	0	1	0	0	0	0	0	0	0	0	0	0	0	0	1	0	1	1	0	0	1
sp|Q9Y5J7|TIM9_HUMAN	sp|Q9Y5J7|TIM9_HUMAN	2	2	2	sp|Q9Y5J7|TIM9_HUMAN Mitochondrial import inner membrane translocase subunit Tim9 OS=Homo sapiens OX=9606 GN=TIMM9 PE=1 SV=1	1	2	2	2	0	0	0	0	0	0	0	0	0	0	1	0	0	0	0	0	0	0	0	0	0	0	0	0	0	0	0	0	0	0	1	0	0	0	0	0	0	0	0	0
sp|Q9Y5J1|UTP18_HUMAN	sp|Q9Y5J1|UTP18_HUMAN	1	1	1	sp|Q9Y5J1|UTP18_HUMAN U3 small nucleolar RNA-associated protein 18 homolog OS=Homo sapiens OX=9606 GN=UTP18 PE=1 SV=3	1	1	1	1	0	0	0	0	0	0	0	0	0	0	0	1	0	0	0	0	0	0	0	0	0	0	0	0	0	0	0	0	0	0	0	0	0	0	0	0	0	0	0	0
sp|Q9Y5B9|SP16H_HUMAN	sp|Q9Y5B9|SP16H_HUMAN	5	5	5	sp|Q9Y5B9|SP16H_HUMAN FACT complex subunit SPT16 OS=Homo sapiens OX=9606 GN=SUPT16H PE=1 SV=1	1	5	5	5	0	0	0	0	0	0	1	0	0	0	0	2	0	0	0	0	0	0	0	0	0	0	3	0	0	0	0	0	1	0	0	0	0	0	0	0	0	0	0	0
sp|Q9Y5B8|NDK7_HUMAN	sp|Q9Y5B8|NDK7_HUMAN	7	7	7	sp|Q9Y5B8|NDK7_HUMAN Nucleoside diphosphate kinase 7 OS=Homo sapiens OX=9606 GN=NME7 PE=1 SV=1	1	7	7	7	0	0	0	1	0	0	0	1	4	2	0	0	0	0	0	0	0	0	0	0	0	0	0	0	0	0	0	0	0	0	0	0	0	0	0	0	0	1	0	0
sp|Q9Y5B6|PAXB1_HUMAN	sp|Q9Y5B6|PAXB1_HUMAN	3	3	3	sp|Q9Y5B6|PAXB1_HUMAN PAX3- and PAX7-binding protein 1 OS=Homo sapiens OX=9606 GN=PAXBP1 PE=1 SV=2	1	3	3	3	0	1	1	0	0	0	0	0	0	0	0	2	0	0	0	0	0	0	0	0	0	0	0	0	0	0	0	0	0	0	0	0	1	2	0	1	1	0	0	0
sp|Q9Y5B0|CTDP1_HUMAN	sp|Q9Y5B0|CTDP1_HUMAN	12	12	12	sp|Q9Y5B0|CTDP1_HUMAN RNA polymerase II subunit A C-terminal domain phosphatase OS=Homo sapiens OX=9606 GN=CTDP1 PE=1 SV=3	1	12	12	12	0	0	0	0	0	0	0	0	0	0	0	0	0	0	0	0	0	0	0	0	0	0	0	0	0	0	0	0	0	0	7	7	1	0	0	0	0	0	0	0
sp|Q9Y5A9|YTHD2_HUMAN	sp|Q9Y5A9|YTHD2_HUMAN	5	2	2	sp|Q9Y5A9|YTHD2_HUMAN YTH domain-containing family protein 2 OS=Homo sapiens OX=9606 GN=YTHDF2 PE=1 SV=2	1	5	2	2	0	0	0	0	0	0	2	0	0	0	0	0	0	0	1	0	2	1	1	1	0	0	1	0	1	0	0	1	1	0	0	0	0	0	0	0	0	0	0	0
sp|Q9Y5A7|NUB1_HUMAN	sp|Q9Y5A7|NUB1_HUMAN	9	9	9	sp|Q9Y5A7|NUB1_HUMAN NEDD8 ultimate buster 1 OS=Homo sapiens OX=9606 GN=NUB1 PE=1 SV=2	1	9	9	9	0	1	4	9	3	0	0	0	0	0	0	0	0	0	0	0	0	0	0	0	0	0	0	0	0	0	0	0	0	0	0	0	0	0	0	1	4	9	3	0
sp|Q9Y587|AP4S1_HUMAN	sp|Q9Y587|AP4S1_HUMAN	2	2	2	sp|Q9Y587|AP4S1_HUMAN AP-4 complex subunit sigma-1 OS=Homo sapiens OX=9606 GN=AP4S1 PE=1 SV=1	1	2	2	2	0	0	0	0	0	0	0	0	0	0	1	0	1	0	0	0	0	0	0	0	0	0	0	0	0	0	0	0	0	0	0	1	0	1	0	0	0	0	0	0
sp|Q9Y570|PPME1_HUMAN	sp|Q9Y570|PPME1_HUMAN	11	11	11	sp|Q9Y570|PPME1_HUMAN Protein phosphatase methylesterase 1 OS=Homo sapiens OX=9606 GN=PPME1 PE=1 SV=3	1	11	11	11	0	8	3	2	5	6	6	4	0	0	0	0	0	0	0	0	0	0	0	0	0	0	0	0	0	0	0	0	0	0	0	0	0	3	0	8	3	2	5	6
sp|Q9Y548|YIPF1_HUMAN	sp|Q9Y548|YIPF1_HUMAN	1	1	1	sp|Q9Y548|YIPF1_HUMAN Protein YIPF1 OS=Homo sapiens OX=9606 GN=YIPF1 PE=1 SV=1	1	1	1	1	0	0	0	1	0	0	0	0	0	0	0	0	0	0	0	0	0	0	0	0	0	0	0	0	0	0	0	0	0	0	0	0	0	0	0	0	0	1	0	0
sp|Q9Y547|IFT25_HUMAN	sp|Q9Y547|IFT25_HUMAN	5	5	5	sp|Q9Y547|IFT25_HUMAN Intraflagellar transport protein 25 homolog OS=Homo sapiens OX=9606 GN=HSPB11 PE=1 SV=1	1	5	5	5	0	0	0	0	0	0	0	3	2	1	5	0	1	0	0	0	0	0	0	0	0	0	0	0	0	0	0	0	0	0	0	0	0	0	0	0	0	0	0	0
sp|Q9Y546|LRC42_HUMAN	sp|Q9Y546|LRC42_HUMAN	1	1	1	sp|Q9Y546|LRC42_HUMAN Leucine-rich repeat-containing protein 42 OS=Homo sapiens OX=9606 GN=LRRC42 PE=1 SV=1	1	1	1	1	0	1	1	0	0	0	0	0	0	0	0	0	0	0	0	0	0	0	0	0	0	0	0	0	0	0	0	0	0	0	0	0	0	0	0	1	1	0	0	0
sp|Q9Y536|PAL4A_HUMAN	sp|Q9Y536|PAL4A_HUMAN	4	1	1	sp|Q9Y536|PAL4A_HUMAN Peptidyl-prolyl cis-trans isomerase A-like 4A OS=Homo sapiens OX=9606 GN=PPIAL4A PE=2 SV=1	1	4	1	1	1	0	0	0	0	0	0	1	1	1	1	0	1	1	2	3	2	1	2	2	1	1	0	1	1	1	1	1	0	0	0	0	0	0	0	0	0	0	0	0
sp|Q9Y535|RPC8_HUMAN	sp|Q9Y535|RPC8_HUMAN	1	1	1	sp|Q9Y535|RPC8_HUMAN DNA-directed RNA polymerase III subunit RPC8 OS=Homo sapiens OX=9606 GN=POLR3H PE=1 SV=1	1	1	1	1	0	0	0	0	0	0	0	0	0	0	0	0	0	0	0	0	0	0	0	0	0	0	0	0	0	0	0	0	1	0	0	0	0	0	0	0	0	0	0	0
sp|Q9Y530|OARD1_HUMAN	sp|Q9Y530|OARD1_HUMAN	10	10	10	sp|Q9Y530|OARD1_HUMAN ADP-ribose glycohydrolase OARD1 OS=Homo sapiens OX=9606 GN=OARD1 PE=1 SV=2	1	10	10	10	0	0	0	0	0	0	0	0	0	0	2	0	5	5	7	6	8	1	2	1	1	1	0	0	1	0	0	0	0	0	0	0	0	0	0	0	0	0	0	0
sp|Q9Y520|PRC2C_HUMAN	sp|Q9Y520|PRC2C_HUMAN	11	11	11	sp|Q9Y520|PRC2C_HUMAN Protein PRRC2C OS=Homo sapiens OX=9606 GN=PRRC2C PE=1 SV=4	1	11	11	11	0	0	0	0	0	0	0	0	1	1	0	2	1	0	0	0	0	0	0	0	0	0	4	0	0	0	0	0	0	3	2	6	3	1	0	0	0	0	0	0
sp|Q9Y508|RN114_HUMAN	sp|Q9Y508|RN114_HUMAN	9	9	9	sp|Q9Y508|RN114_HUMAN E3 ubiquitin-protein ligase RNF114 OS=Homo sapiens OX=9606 GN=RNF114 PE=1 SV=1	1	9	9	9	0	0	0	0	0	0	3	7	8	4	3	0	2	1	0	1	2	0	3	1	0	0	0	0	0	1	0	0	0	0	0	0	0	0	0	0	0	0	0	0
sp|Q9Y4Z0|LSM4_HUMAN	sp|Q9Y4Z0|LSM4_HUMAN	4	4	4	sp|Q9Y4Z0|LSM4_HUMAN U6 snRNA-associated Sm-like protein LSm4 OS=Homo sapiens OX=9606 GN=LSM4 PE=1 SV=1	1	4	4	4	0	2	3	1	0	0	0	0	0	0	0	0	0	0	0	0	0	0	0	0	0	0	0	0	0	0	0	0	2	1	1	0	0	0	0	2	3	1	0	0
sp|Q9Y4Y9|LSM5_HUMAN	sp|Q9Y4Y9|LSM5_HUMAN	2	2	2	sp|Q9Y4Y9|LSM5_HUMAN U6 snRNA-associated Sm-like protein LSm5 OS=Homo sapiens OX=9606 GN=LSM5 PE=1 SV=3	1	2	2	2	0	1	0	1	1	1	2	2	2	1	1	2	1	1	1	1	2	1	2	2	1	1	2	1	0	1	1	1	2	2	1	1	1	1	0	1	0	1	1	1
sp|Q9Y4X5|ARI1_HUMAN	sp|Q9Y4X5|ARI1_HUMAN	9	9	9	sp|Q9Y4X5|ARI1_HUMAN E3 ubiquitin-protein ligase ARIH1 OS=Homo sapiens OX=9606 GN=ARIH1 PE=1 SV=2	1	9	9	9	0	9	1	0	0	0	0	0	0	0	0	0	0	0	0	0	0	0	0	0	0	0	0	0	0	0	0	0	0	0	0	0	0	3	0	9	1	0	0	0
sp|Q9Y4X0|AMMR1_HUMAN	sp|Q9Y4X0|AMMR1_HUMAN	2	2	2	sp|Q9Y4X0|AMMR1_HUMAN AMME syndrome candidate gene 1 protein OS=Homo sapiens OX=9606 GN=AMMECR1 PE=1 SV=1	1	2	2	2	0	0	0	0	0	0	0	0	0	1	0	0	1	0	0	1	0	0	0	0	0	0	0	0	0	0	0	0	0	0	0	0	0	0	0	0	0	0	0	0
sp|Q9Y4W2|LAS1L_HUMAN	sp|Q9Y4W2|LAS1L_HUMAN	20	20	20	sp|Q9Y4W2|LAS1L_HUMAN Ribosomal biogenesis protein LAS1L OS=Homo sapiens OX=9606 GN=LAS1L PE=1 SV=2	1	20	20	20	0	0	0	0	0	0	0	0	0	0	0	20	0	0	0	0	0	0	0	0	0	0	1	0	0	0	0	0	0	0	0	0	0	0	0	0	0	0	0	0
sp|Q9Y4R8|TELO2_HUMAN	sp|Q9Y4R8|TELO2_HUMAN	2	2	2	sp|Q9Y4R8|TELO2_HUMAN Telomere length regulation protein TEL2 homolog OS=Homo sapiens OX=9606 GN=TELO2 PE=1 SV=2	1	2	2	2	0	0	1	0	0	0	0	0	0	0	0	0	0	0	0	0	0	0	0	1	0	0	0	0	0	0	0	0	1	0	0	1	1	0	0	0	1	0	0	0
sp|Q9Y4P8|WIPI2_HUMAN	sp|Q9Y4P8|WIPI2_HUMAN	8	8	8	sp|Q9Y4P8|WIPI2_HUMAN WD repeat domain phosphoinositide-interacting protein 2 OS=Homo sapiens OX=9606 GN=WIPI2 PE=1 SV=1	1	8	8	8	0	0	0	0	0	4	3	2	3	0	1	0	0	0	0	0	0	0	0	0	0	0	0	0	0	0	0	0	0	0	0	0	0	0	0	0	0	0	0	4
sp|Q9Y4P1|ATG4B_HUMAN	sp|Q9Y4P1|ATG4B_HUMAN	9	9	9	sp|Q9Y4P1|ATG4B_HUMAN Cysteine protease ATG4B OS=Homo sapiens OX=9606 GN=ATG4B PE=1 SV=2	1	9	9	9	0	0	0	0	6	6	3	0	0	0	0	0	0	0	0	0	0	0	0	0	0	0	0	0	0	0	0	0	0	0	0	0	0	0	0	0	0	0	6	6
sp|Q9Y4L5|RN115_HUMAN	sp|Q9Y4L5|RN115_HUMAN	2	2	2	sp|Q9Y4L5|RN115_HUMAN E3 ubiquitin-protein ligase RNF115 OS=Homo sapiens OX=9606 GN=RNF115 PE=1 SV=2	1	2	2	2	1	0	0	0	0	0	0	0	0	1	0	1	0	0	0	0	0	0	0	0	0	0	1	0	0	0	0	0	1	0	0	0	0	0	1	0	0	0	0	0
sp|Q9Y4L1|HYOU1_HUMAN;sp|Q9BXT5|TEX15_HUMAN	sp|Q9Y4L1|HYOU1_HUMAN	38;1	38;1	38;1	sp|Q9Y4L1|HYOU1_HUMAN Hypoxia up-regulated protein 1 OS=Homo sapiens OX=9606 GN=HYOU1 PE=1 SV=1	2	38	38	38	0	0	0	0	0	0	0	0	0	0	0	1	0	0	0	0	0	0	0	0	1	0	2	0	0	0	0	0	5	16	32	31	17	4	0	0	0	0	0	0
sp|Q9Y4K4|M4K5_HUMAN	sp|Q9Y4K4|M4K5_HUMAN	4	4	4	sp|Q9Y4K4|M4K5_HUMAN Mitogen-activated protein kinase kinase kinase kinase 5 OS=Homo sapiens OX=9606 GN=MAP4K5 PE=1 SV=2	1	4	4	4	0	1	3	1	1	0	0	0	0	0	0	0	0	0	0	0	0	1	0	0	0	0	0	0	0	0	0	0	0	0	0	0	0	0	0	1	3	1	1	0
sp|Q9Y4J8|DTNA_HUMAN;sp|O60941|DTNB_HUMAN	sp|Q9Y4J8|DTNA_HUMAN	8;1	8;1	8;1	sp|Q9Y4J8|DTNA_HUMAN Dystrobrevin alpha OS=Homo sapiens OX=9606 GN=DTNA PE=1 SV=2	2	8	8	8	0	1	0	0	0	0	0	0	1	0	3	0	1	0	0	0	0	0	0	0	0	1	0	0	0	0	0	0	0	0	0	0	6	1	0	1	0	0	0	0
sp|Q9Y4I1|MYO5A_HUMAN;sp|Q9ULV0|MYO5B_HUMAN	sp|Q9Y4I1|MYO5A_HUMAN	10;2	10;2	9;1	sp|Q9Y4I1|MYO5A_HUMAN Unconventional myosin-Va OS=Homo sapiens OX=9606 GN=MYO5A PE=1 SV=2	2	10	10	9	1	0	0	0	0	0	0	0	0	0	0	9	0	0	0	0	0	0	1	0	0	0	3	0	0	0	0	0	0	0	0	0	0	0	1	0	0	0	0	0
sp|Q9Y4G6|TLN2_HUMAN	sp|Q9Y4G6|TLN2_HUMAN	17	6	6	sp|Q9Y4G6|TLN2_HUMAN Talin-2 OS=Homo sapiens OX=9606 GN=TLN2 PE=1 SV=4	1	17	6	6	0	0	0	3	1	0	0	1	2	0	2	0	0	1	0	0	1	0	0	0	0	0	0	0	0	0	0	0	0	8	10	10	2	0	0	0	0	1	0	0
sp|Q9Y4F5|C170B_HUMAN	sp|Q9Y4F5|C170B_HUMAN	6	6	6	sp|Q9Y4F5|C170B_HUMAN Centrosomal protein of 170 kDa protein B OS=Homo sapiens OX=9606 GN=CEP170B PE=1 SV=4	1	6	6	6	0	1	0	0	0	0	0	0	0	0	0	1	1	0	0	0	0	0	0	0	0	0	1	0	0	0	0	0	0	0	0	1	0	2	0	1	0	0	0	0
sp|Q9Y4E8|UBP15_HUMAN	sp|Q9Y4E8|UBP15_HUMAN	33	33	32	sp|Q9Y4E8|UBP15_HUMAN Ubiquitin carboxyl-terminal hydrolase 15 OS=Homo sapiens OX=9606 GN=USP15 PE=1 SV=3	1	33	33	32	0	1	0	0	0	0	1	4	3	1	0	0	0	0	0	0	0	0	0	0	0	0	0	0	0	0	0	0	6	7	15	25	23	11	0	1	0	0	0	0
sp|Q9Y4E1|WAC2C_HUMAN;sp|Q5SRD0|WAC2D_HUMAN	sp|Q9Y4E1|WAC2C_HUMAN	21;7	3;2	3;2	sp|Q9Y4E1|WAC2C_HUMAN WASH complex subunit 2C OS=Homo sapiens OX=9606 GN=WASHC2C PE=1 SV=4	2	21	3	3	0	1	1	0	0	0	0	0	1	0	0	0	0	0	0	0	0	0	0	0	0	0	2	0	0	0	1	0	12	12	6	11	8	2	0	0	0	0	0	0
sp|Q9Y4D8|HECD4_HUMAN	sp|Q9Y4D8|HECD4_HUMAN	5	5	5	sp|Q9Y4D8|HECD4_HUMAN Probable E3 ubiquitin-protein ligase HECTD4 OS=Homo sapiens OX=9606 GN=HECTD4 PE=1 SV=5	1	5	5	5	0	0	0	0	0	0	0	0	1	0	1	1	0	0	0	0	0	0	0	0	0	0	1	0	0	0	0	0	0	0	0	0	0	1	0	0	0	0	0	0
sp|Q9Y4D7|PLXD1_HUMAN	sp|Q9Y4D7|PLXD1_HUMAN	2	2	2	sp|Q9Y4D7|PLXD1_HUMAN Plexin-D1 OS=Homo sapiens OX=9606 GN=PLXND1 PE=1 SV=3	1	2	2	2	2	0	0	0	0	0	0	0	0	0	0	0	0	0	0	0	0	0	0	0	0	0	0	0	0	0	0	0	0	0	0	0	0	0	2	0	0	0	0	0
sp|Q9Y4C8|RBM19_HUMAN	sp|Q9Y4C8|RBM19_HUMAN	4	4	4	sp|Q9Y4C8|RBM19_HUMAN Probable RNA-binding protein 19 OS=Homo sapiens OX=9606 GN=RBM19 PE=1 SV=3	1	4	4	4	0	0	0	0	0	0	0	0	0	0	0	0	0	0	0	0	0	0	0	0	0	0	4	0	0	0	0	0	0	0	0	0	0	0	0	0	0	0	0	0
sp|Q9Y4C2|TCAF1_HUMAN	sp|Q9Y4C2|TCAF1_HUMAN	8	8	8	sp|Q9Y4C2|TCAF1_HUMAN TRPM8 channel-associated factor 1 OS=Homo sapiens OX=9606 GN=TCAF1 PE=1 SV=3	1	8	8	8	0	1	1	0	0	0	0	0	0	0	0	0	0	0	0	0	0	0	0	0	0	0	1	0	0	0	0	0	1	1	0	2	3	7	0	1	1	0	0	0
sp|Q9Y4B6|DCAF1_HUMAN	sp|Q9Y4B6|DCAF1_HUMAN	9	9	9	sp|Q9Y4B6|DCAF1_HUMAN DDB1- and CUL4-associated factor 1 OS=Homo sapiens OX=9606 GN=DCAF1 PE=1 SV=3	1	9	9	9	0	0	0	0	0	0	0	0	0	0	0	3	0	0	0	0	0	0	0	0	0	0	0	0	0	0	0	0	8	1	0	0	0	0	0	0	0	0	0	0
sp|Q9Y4A5|TRRAP_HUMAN	sp|Q9Y4A5|TRRAP_HUMAN	3	3	3	sp|Q9Y4A5|TRRAP_HUMAN Transformation/transcription domain-associated protein OS=Homo sapiens OX=9606 GN=TRRAP PE=1 SV=3	1	3	3	3	0	0	0	0	0	0	0	0	0	0	0	1	0	0	0	0	0	0	0	0	0	0	2	0	0	0	0	0	0	0	0	1	0	0	0	0	0	0	0	0
sp|Q9Y496|KIF3A_HUMAN	sp|Q9Y496|KIF3A_HUMAN	5	4	4	sp|Q9Y496|KIF3A_HUMAN Kinesin-like protein KIF3A OS=Homo sapiens OX=9606 GN=KIF3A PE=1 SV=4	1	5	4	4	0	0	0	0	0	0	0	0	0	0	0	0	0	0	0	0	0	0	0	0	0	0	0	0	0	0	0	0	0	0	3	5	0	0	0	0	0	0	0	0
sp|Q9Y490|TLN1_HUMAN	sp|Q9Y490|TLN1_HUMAN	103	103	92	sp|Q9Y490|TLN1_HUMAN Talin-1 OS=Homo sapiens OX=9606 GN=TLN1 PE=1 SV=3	1	103	103	92	0	6	4	9	6	0	0	4	5	3	5	1	3	5	1	2	5	2	2	3	2	2	1	3	2	1	1	0	3	44	62	86	36	11	0	6	4	9	6	0
sp|Q9Y478|AAKB1_HUMAN	sp|Q9Y478|AAKB1_HUMAN	1	1	1	sp|Q9Y478|AAKB1_HUMAN 5-AMP-activated protein kinase subunit beta-1 OS=Homo sapiens OX=9606 GN=PRKAB1 PE=1 SV=4	1	1	1	1	0	0	0	0	0	0	0	0	0	0	0	0	0	0	0	0	0	0	0	0	0	0	0	1	1	1	0	0	0	0	0	0	0	0	0	0	0	0	0	0
sp|Q9Y450|HBS1L_HUMAN	sp|Q9Y450|HBS1L_HUMAN	11	11	11	sp|Q9Y450|HBS1L_HUMAN HBS1-like protein OS=Homo sapiens OX=9606 GN=HBS1L PE=1 SV=1	1	11	11	11	0	1	0	0	1	2	0	3	0	0	0	0	0	0	0	0	0	0	0	0	0	0	1	0	0	0	0	0	0	0	0	4	5	5	0	1	0	0	1	2
sp|Q9Y446|PKP3_HUMAN	sp|Q9Y446|PKP3_HUMAN	8	8	8	sp|Q9Y446|PKP3_HUMAN Plakophilin-3 OS=Homo sapiens OX=9606 GN=PKP3 PE=1 SV=1	1	8	8	8	1	0	0	0	0	0	0	0	1	2	4	0	5	0	1	2	0	0	1	1	1	1	2	1	1	1	0	0	0	0	0	0	0	0	1	0	0	0	0	0
sp|Q9Y3Z3|SAMH1_HUMAN	sp|Q9Y3Z3|SAMH1_HUMAN	13	13	13	sp|Q9Y3Z3|SAMH1_HUMAN Deoxynucleoside triphosphate triphosphohydrolase SAMHD1 OS=Homo sapiens OX=9606 GN=SAMHD1 PE=1 SV=2	1	13	13	13	0	0	0	3	4	3	0	0	0	0	0	2	0	0	0	0	0	0	0	0	0	0	1	0	0	0	0	0	0	0	0	6	9	1	0	0	0	3	4	3
sp|Q9Y3Y2|CHTOP_HUMAN	sp|Q9Y3Y2|CHTOP_HUMAN	5	5	5	sp|Q9Y3Y2|CHTOP_HUMAN Chromatin target of PRMT1 protein OS=Homo sapiens OX=9606 GN=CHTOP PE=1 SV=2	1	5	5	5	0	0	0	0	0	0	0	0	0	0	0	3	0	0	0	0	0	0	0	0	0	0	4	0	0	0	0	0	1	0	0	0	0	0	0	0	0	0	0	0
sp|Q9Y3X0|CCDC9_HUMAN	sp|Q9Y3X0|CCDC9_HUMAN	4	4	4	sp|Q9Y3X0|CCDC9_HUMAN Coiled-coil domain-containing protein 9 OS=Homo sapiens OX=9606 GN=CCDC9 PE=1 SV=1	1	4	4	4	0	0	0	0	0	0	0	0	0	0	0	4	0	0	0	0	0	0	0	0	0	0	0	0	0	0	0	0	0	0	0	0	0	0	0	0	0	0	0	0
sp|Q9Y3U8|RL36_HUMAN	sp|Q9Y3U8|RL36_HUMAN	3	3	3	sp|Q9Y3U8|RL36_HUMAN 60S ribosomal protein L36 OS=Homo sapiens OX=9606 GN=RPL36 PE=1 SV=3	1	3	3	3	0	0	0	0	0	0	0	0	0	0	0	3	0	1	1	0	1	0	0	1	0	2	3	0	2	1	1	0	2	1	0	2	1	1	0	0	0	0	0	0
sp|Q9Y3T9|NOC2L_HUMAN	sp|Q9Y3T9|NOC2L_HUMAN	1	1	1	sp|Q9Y3T9|NOC2L_HUMAN Nucleolar complex protein 2 homolog OS=Homo sapiens OX=9606 GN=NOC2L PE=1 SV=4	1	1	1	1	0	0	0	0	0	0	0	0	0	0	0	1	0	0	0	0	0	0	0	0	0	0	0	0	0	0	0	0	0	0	0	0	0	0	0	0	0	0	0	0
sp|Q9Y3S2|ZN330_HUMAN	sp|Q9Y3S2|ZN330_HUMAN	5	5	5	sp|Q9Y3S2|ZN330_HUMAN Zinc finger protein 330 OS=Homo sapiens OX=9606 GN=ZNF330 PE=1 SV=1	1	5	5	5	0	5	2	0	0	0	0	0	0	0	0	0	0	0	0	0	0	0	0	0	0	0	0	0	0	0	0	0	0	0	0	0	0	0	0	5	2	0	0	0
sp|Q9Y3R5|DOP2_HUMAN	sp|Q9Y3R5|DOP2_HUMAN	7	7	7	sp|Q9Y3R5|DOP2_HUMAN Protein dopey-2 OS=Homo sapiens OX=9606 GN=DOP1B PE=1 SV=5	1	7	7	7	0	0	0	0	0	0	0	0	0	0	0	1	0	0	0	0	0	0	0	0	0	0	1	0	0	0	0	0	2	2	4	1	0	0	0	0	0	0	0	0
sp|Q9Y3Q8|T22D4_HUMAN	sp|Q9Y3Q8|T22D4_HUMAN	5	4	4	sp|Q9Y3Q8|T22D4_HUMAN TSC22 domain family protein 4 OS=Homo sapiens OX=9606 GN=TSC22D4 PE=1 SV=2	1	5	4	4	0	1	1	0	0	0	0	1	0	0	0	0	0	0	0	0	0	0	0	0	0	0	1	0	0	0	0	0	3	0	0	2	2	1	0	0	0	0	0	0
sp|Q9Y3P9|RBGP1_HUMAN;sp|B7ZAP0|RBG10_HUMAN	sp|Q9Y3P9|RBGP1_HUMAN	18;2	18;2	18;2	sp|Q9Y3P9|RBGP1_HUMAN Rab GTPase-activating protein 1 OS=Homo sapiens OX=9606 GN=RABGAP1 PE=1 SV=3	2	18	18	18	0	0	0	0	0	0	0	1	0	0	0	3	0	0	0	0	0	0	0	0	0	0	7	0	0	0	0	0	10	14	2	1	1	0	0	0	0	0	0	0
sp|Q9Y3L5|RAP2C_HUMAN	sp|Q9Y3L5|RAP2C_HUMAN	5	5	2	sp|Q9Y3L5|RAP2C_HUMAN Ras-related protein Rap-2c OS=Homo sapiens OX=9606 GN=RAP2C PE=1 SV=1	1	5	5	2	3	0	0	0	0	0	0	0	0	1	2	2	0	0	0	0	1	0	0	0	0	0	0	1	0	0	0	1	0	0	0	0	0	0	3	0	0	0	0	0
sp|Q9Y3I1|FBX7_HUMAN	sp|Q9Y3I1|FBX7_HUMAN	1	1	1	sp|Q9Y3I1|FBX7_HUMAN F-box only protein 7 OS=Homo sapiens OX=9606 GN=FBXO7 PE=1 SV=1	1	1	1	1	0	1	0	0	0	0	0	0	0	0	0	0	0	0	0	0	0	0	0	0	0	0	0	0	0	0	0	0	0	0	0	0	0	1	0	1	0	0	0	0
sp|Q9Y3I0|RTCB_HUMAN	sp|Q9Y3I0|RTCB_HUMAN	17	17	17	sp|Q9Y3I0|RTCB_HUMAN tRNA-splicing ligase RtcB homolog OS=Homo sapiens OX=9606 GN=RTCB PE=1 SV=1	1	17	17	17	0	1	0	0	2	0	0	3	6	11	11	9	4	3	1	3	2	1	4	2	2	2	10	2	1	0	2	1	5	4	2	3	1	0	0	1	0	0	2	0
sp|Q9Y3F4|STRAP_HUMAN	sp|Q9Y3F4|STRAP_HUMAN	18	18	18	sp|Q9Y3F4|STRAP_HUMAN Serine-threonine kinase receptor-associated protein OS=Homo sapiens OX=9606 GN=STRAP PE=1 SV=1	1	18	18	18	0	8	6	3	2	2	0	0	0	0	0	2	1	1	0	3	4	1	3	6	2	3	5	5	5	6	5	4	6	5	6	15	11	7	0	8	6	3	2	2
sp|Q9Y3E7|CHMP3_HUMAN	sp|Q9Y3E7|CHMP3_HUMAN	6	6	6	sp|Q9Y3E7|CHMP3_HUMAN Charged multivesicular body protein 3 OS=Homo sapiens OX=9606 GN=CHMP3 PE=1 SV=3	1	6	6	6	0	0	0	0	0	1	3	4	6	3	1	0	0	0	0	0	0	0	0	0	0	0	0	0	0	0	0	0	0	0	0	0	0	0	0	0	0	0	0	1
sp|Q9Y3E5|PTH2_HUMAN	sp|Q9Y3E5|PTH2_HUMAN	1	1	1	sp|Q9Y3E5|PTH2_HUMAN Peptidyl-tRNA hydrolase 2, mitochondrial OS=Homo sapiens OX=9606 GN=PTRH2 PE=1 SV=1	1	1	1	1	0	0	0	0	0	0	0	0	0	0	0	1	0	0	0	0	0	0	0	0	0	0	0	0	0	0	0	0	0	0	0	0	0	0	0	0	0	0	0	0
sp|Q9Y3E2|BOLA1_HUMAN	sp|Q9Y3E2|BOLA1_HUMAN	6	6	6	sp|Q9Y3E2|BOLA1_HUMAN BolA-like protein 1 OS=Homo sapiens OX=9606 GN=BOLA1 PE=1 SV=1	1	6	6	6	0	0	0	0	0	0	0	0	0	2	6	0	4	4	0	0	0	0	0	0	0	0	0	0	0	0	0	0	0	0	0	0	0	0	0	0	0	0	0	0
sp|Q9Y3E0|GOT1B_HUMAN	sp|Q9Y3E0|GOT1B_HUMAN	2	2	2	sp|Q9Y3E0|GOT1B_HUMAN Vesicle transport protein GOT1B OS=Homo sapiens OX=9606 GN=GOLT1B PE=1 SV=1	1	2	2	2	0	0	0	1	0	0	0	0	0	0	0	1	0	0	0	0	0	0	0	0	0	0	0	0	0	0	0	0	0	0	0	0	0	0	0	0	0	1	0	0
sp|Q9Y3D8|KAD6_HUMAN	sp|Q9Y3D8|KAD6_HUMAN	7	7	7	sp|Q9Y3D8|KAD6_HUMAN Adenylate kinase isoenzyme 6 OS=Homo sapiens OX=9606 GN=AK6 PE=1 SV=1	1	7	7	7	0	4	0	0	0	0	3	4	0	0	0	0	0	0	0	0	0	0	0	0	0	0	0	0	0	0	0	0	0	0	0	0	0	0	0	4	0	0	0	0
sp|Q9Y3D6|FIS1_HUMAN	sp|Q9Y3D6|FIS1_HUMAN	5	5	5	sp|Q9Y3D6|FIS1_HUMAN Mitochondrial fission 1 protein OS=Homo sapiens OX=9606 GN=FIS1 PE=1 SV=2	1	5	5	5	0	1	0	0	1	1	1	2	1	2	3	2	4	3	2	3	3	3	2	2	3	3	2	2	2	2	2	3	1	0	0	0	0	0	0	1	0	0	1	1
sp|Q9Y3D2|MSRB2_HUMAN	sp|Q9Y3D2|MSRB2_HUMAN	7	7	7	sp|Q9Y3D2|MSRB2_HUMAN Methionine-R-sulfoxide reductase B2, mitochondrial OS=Homo sapiens OX=9606 GN=MSRB2 PE=1 SV=2	1	7	7	7	0	1	0	0	0	0	0	0	0	0	1	0	6	3	0	0	0	0	0	0	0	0	0	0	0	0	0	0	0	0	0	0	0	1	0	1	0	0	0	0
sp|Q9Y3D0|CIA2B_HUMAN	sp|Q9Y3D0|CIA2B_HUMAN	4	4	4	sp|Q9Y3D0|CIA2B_HUMAN Cytosolic iron-sulfur assembly component 2B OS=Homo sapiens OX=9606 GN=CIAO2B PE=1 SV=1	1	4	4	4	0	0	0	0	0	0	0	0	0	0	0	1	0	0	0	0	0	0	0	0	0	0	1	0	0	0	0	0	0	0	0	4	2	0	0	0	0	0	0	0
sp|Q9Y3C8|UFC1_HUMAN	sp|Q9Y3C8|UFC1_HUMAN	5	5	5	sp|Q9Y3C8|UFC1_HUMAN Ubiquitin-fold modifier-conjugating enzyme 1 OS=Homo sapiens OX=9606 GN=UFC1 PE=1 SV=3	1	5	5	5	0	0	0	0	0	0	0	0	0	0	5	0	1	2	1	0	1	0	0	0	0	0	0	0	0	0	0	0	0	0	0	0	0	0	0	0	0	0	0	0
sp|Q9Y3C6|PPIL1_HUMAN	sp|Q9Y3C6|PPIL1_HUMAN	8	8	8	sp|Q9Y3C6|PPIL1_HUMAN Peptidyl-prolyl cis-trans isomerase-like 1 OS=Homo sapiens OX=9606 GN=PPIL1 PE=1 SV=1	1	8	8	8	0	0	0	0	0	1	1	0	1	1	1	1	1	5	5	6	1	1	1	1	0	1	0	0	1	0	0	0	0	0	1	1	1	1	0	0	0	0	0	1
sp|Q9Y3C4|TPRKB_HUMAN	sp|Q9Y3C4|TPRKB_HUMAN	6	6	6	sp|Q9Y3C4|TPRKB_HUMAN EKC/KEOPS complex subunit TPRKB OS=Homo sapiens OX=9606 GN=TPRKB PE=1 SV=1	1	6	6	6	0	6	0	1	0	0	0	0	0	0	0	0	2	0	0	0	0	0	0	0	0	0	0	0	0	0	0	0	0	0	0	0	0	1	0	6	0	1	0	0
sp|Q9Y3C0|WASC3_HUMAN	sp|Q9Y3C0|WASC3_HUMAN	2	2	2	sp|Q9Y3C0|WASC3_HUMAN WASH complex subunit 3 OS=Homo sapiens OX=9606 GN=WASHC3 PE=1 SV=1	1	2	2	2	0	0	0	0	0	1	0	0	0	0	0	0	0	0	0	0	0	0	1	0	0	0	0	0	0	0	0	0	2	1	0	0	0	2	0	0	0	0	0	1
sp|Q9Y3B9|RRP15_HUMAN	sp|Q9Y3B9|RRP15_HUMAN	3	3	3	sp|Q9Y3B9|RRP15_HUMAN RRP15-like protein OS=Homo sapiens OX=9606 GN=RRP15 PE=1 SV=2	1	3	3	3	0	0	1	0	0	0	0	0	0	0	0	1	0	0	0	0	0	0	0	0	0	0	1	0	0	0	0	0	0	0	0	0	0	0	0	0	1	0	0	0
sp|Q9Y3B8|ORN_HUMAN	sp|Q9Y3B8|ORN_HUMAN	8	8	8	sp|Q9Y3B8|ORN_HUMAN Oligoribonuclease, mitochondrial OS=Homo sapiens OX=9606 GN=REXO2 PE=1 SV=3	1	8	8	8	0	0	0	0	0	6	5	1	0	0	0	0	0	0	0	0	0	0	0	0	0	0	0	0	0	0	0	0	0	0	0	0	0	0	0	0	0	0	0	6
sp|Q9Y3B4|SF3B6_HUMAN	sp|Q9Y3B4|SF3B6_HUMAN	4	4	4	sp|Q9Y3B4|SF3B6_HUMAN Splicing factor 3B subunit 6 OS=Homo sapiens OX=9606 GN=SF3B6 PE=1 SV=1	1	4	4	4	0	0	0	0	0	0	0	0	0	0	0	3	1	0	0	0	1	0	0	0	0	0	2	1	0	0	0	0	1	0	0	0	0	0	0	0	0	0	0	0
sp|Q9Y3B3|TMED7_HUMAN	sp|Q9Y3B3|TMED7_HUMAN	2	2	2	sp|Q9Y3B3|TMED7_HUMAN Transmembrane emp24 domain-containing protein 7 OS=Homo sapiens OX=9606 GN=TMED7 PE=1 SV=2	1	2	2	2	0	0	0	0	0	0	0	0	0	0	1	2	0	0	0	0	0	0	0	0	0	0	0	0	0	0	0	0	0	0	0	0	0	0	0	0	0	0	0	0
sp|Q9Y3B2|EXOS1_HUMAN	sp|Q9Y3B2|EXOS1_HUMAN	2	2	2	sp|Q9Y3B2|EXOS1_HUMAN Exosome complex component CSL4 OS=Homo sapiens OX=9606 GN=EXOSC1 PE=1 SV=1	1	2	2	2	0	0	0	0	0	0	0	0	0	0	0	1	2	1	0	0	0	0	0	0	0	0	1	0	0	0	0	0	0	0	0	0	0	0	0	0	0	0	0	0
sp|Q9Y3A5|SBDS_HUMAN	sp|Q9Y3A5|SBDS_HUMAN	17	17	17	sp|Q9Y3A5|SBDS_HUMAN Ribosome maturation protein SBDS OS=Homo sapiens OX=9606 GN=SBDS PE=1 SV=4	1	17	17	17	0	0	0	0	0	0	0	0	0	7	9	0	5	3	7	9	6	5	6	8	5	3	0	7	1	5	3	2	0	0	0	0	0	0	0	0	0	0	0	0
sp|Q9Y3A3|PHOCN_HUMAN	sp|Q9Y3A3|PHOCN_HUMAN	6	6	6	sp|Q9Y3A3|PHOCN_HUMAN MOB-like protein phocein OS=Homo sapiens OX=9606 GN=MOB4 PE=1 SV=1	1	6	6	6	0	3	2	0	0	0	0	1	1	0	0	0	0	0	0	0	0	0	0	0	0	0	1	0	0	0	0	0	5	2	0	0	1	3	0	3	2	0	0	0
sp|Q9Y399|RT02_HUMAN	sp|Q9Y399|RT02_HUMAN	1	1	1	sp|Q9Y399|RT02_HUMAN 28S ribosomal protein S2, mitochondrial OS=Homo sapiens OX=9606 GN=MRPS2 PE=1 SV=1	1	1	1	1	0	0	0	0	0	0	0	0	0	0	0	0	0	0	0	0	0	0	0	0	0	0	1	0	0	0	0	0	0	1	0	0	0	0	0	0	0	0	0	0
sp|Q9Y394|DHRS7_HUMAN	sp|Q9Y394|DHRS7_HUMAN	2	2	2	sp|Q9Y394|DHRS7_HUMAN Dehydrogenase/reductase SDR family member 7 OS=Homo sapiens OX=9606 GN=DHRS7 PE=1 SV=1	1	2	2	2	0	0	0	0	0	0	0	0	0	0	0	2	0	0	0	0	0	0	0	0	0	0	1	0	0	0	0	0	0	0	0	0	0	0	0	0	0	0	0	0
sp|Q9Y388|RBMX2_HUMAN	sp|Q9Y388|RBMX2_HUMAN	1	1	1	sp|Q9Y388|RBMX2_HUMAN RNA-binding motif protein, X-linked 2 OS=Homo sapiens OX=9606 GN=RBMX2 PE=1 SV=2	1	1	1	1	0	0	0	0	0	0	0	0	0	0	0	1	0	0	0	0	0	0	0	0	0	0	1	0	0	0	0	0	0	0	0	0	0	0	0	0	0	0	0	0
sp|Q9Y385|UB2J1_HUMAN	sp|Q9Y385|UB2J1_HUMAN	1	1	1	sp|Q9Y385|UB2J1_HUMAN Ubiquitin-conjugating enzyme E2 J1 OS=Homo sapiens OX=9606 GN=UBE2J1 PE=1 SV=2	1	1	1	1	0	0	0	0	0	0	1	1	0	0	0	0	0	0	0	0	0	0	0	0	0	0	0	0	0	0	0	0	0	0	0	0	0	0	0	0	0	0	0	0
sp|Q9Y383|LC7L2_HUMAN	sp|Q9Y383|LC7L2_HUMAN	6	6	3	sp|Q9Y383|LC7L2_HUMAN Putative RNA-binding protein Luc7-like 2 OS=Homo sapiens OX=9606 GN=LUC7L2 PE=1 SV=2	1	6	6	3	1	0	0	0	0	0	2	1	1	2	2	5	1	0	0	0	0	0	0	1	1	0	3	0	0	0	0	0	1	0	0	0	1	0	1	0	0	0	0	0
sp|Q9Y376|CAB39_HUMAN	sp|Q9Y376|CAB39_HUMAN	16	16	15	sp|Q9Y376|CAB39_HUMAN Calcium-binding protein 39 OS=Homo sapiens OX=9606 GN=CAB39 PE=1 SV=1	1	16	16	15	1	3	0	0	0	0	0	1	11	12	5	0	3	3	1	2	2	1	3	1	0	1	0	1	0	0	1	0	0	0	0	0	0	1	1	3	0	0	0	0
sp|Q9Y371|SHLB1_HUMAN	sp|Q9Y371|SHLB1_HUMAN	5	4	4	sp|Q9Y371|SHLB1_HUMAN Endophilin-B1 OS=Homo sapiens OX=9606 GN=SH3GLB1 PE=1 SV=1	1	5	4	4	0	0	2	0	0	0	0	0	0	0	0	1	1	0	0	0	0	0	0	1	0	0	2	0	0	0	0	0	0	0	0	0	2	1	0	0	1	0	0	0
sp|Q9Y365|STA10_HUMAN	sp|Q9Y365|STA10_HUMAN	14	14	14	sp|Q9Y365|STA10_HUMAN START domain-containing protein 10 OS=Homo sapiens OX=9606 GN=STARD10 PE=1 SV=2	1	14	14	14	0	0	0	0	0	3	8	8	10	9	12	0	5	8	4	6	3	4	4	3	2	1	0	1	1	2	1	1	0	0	0	0	0	0	0	0	0	0	0	3
sp|Q9Y343|SNX24_HUMAN	sp|Q9Y343|SNX24_HUMAN	2	2	2	sp|Q9Y343|SNX24_HUMAN Sorting nexin-24 OS=Homo sapiens OX=9606 GN=SNX24 PE=1 SV=1	1	2	2	2	0	0	0	0	0	0	0	0	0	0	0	0	0	0	0	0	0	0	0	0	0	0	0	0	0	0	0	0	0	2	0	0	0	0	0	0	0	0	0	0
sp|Q9Y333|LSM2_HUMAN	sp|Q9Y333|LSM2_HUMAN	3	3	3	sp|Q9Y333|LSM2_HUMAN U6 snRNA-associated Sm-like protein LSm2 OS=Homo sapiens OX=9606 GN=LSM2 PE=1 SV=1	1	3	3	3	0	1	2	3	2	3	0	0	0	0	0	1	0	0	0	1	2	1	2	1	1	1	1	1	2	2	0	1	2	1	0	1	1	1	0	1	2	3	2	3
sp|Q9Y316|MEMO1_HUMAN	sp|Q9Y316|MEMO1_HUMAN	15	15	15	sp|Q9Y316|MEMO1_HUMAN Protein MEMO1 OS=Homo sapiens OX=9606 GN=MEMO1 PE=1 SV=1	1	15	15	15	0	0	0	0	0	0	0	0	0	1	1	0	8	9	12	7	3	1	4	0	1	2	0	1	1	2	0	0	0	0	0	0	0	0	0	0	0	0	0	0
sp|Q9Y315|DEOC_HUMAN	sp|Q9Y315|DEOC_HUMAN	12	12	12	sp|Q9Y315|DEOC_HUMAN Deoxyribose-phosphate aldolase OS=Homo sapiens OX=9606 GN=DERA PE=1 SV=2	1	12	12	12	0	0	0	0	0	0	0	0	0	0	0	0	0	0	0	0	0	0	0	0	0	0	0	0	0	0	0	0	1	2	4	7	11	7	0	0	0	0	0	0
sp|Q9Y314|NOSIP_HUMAN	sp|Q9Y314|NOSIP_HUMAN	2	2	2	sp|Q9Y314|NOSIP_HUMAN Nitric oxide synthase-interacting protein OS=Homo sapiens OX=9606 GN=NOSIP PE=1 SV=1	1	2	2	2	0	0	2	0	0	0	1	1	0	0	0	0	0	0	0	0	0	0	1	0	0	0	0	0	0	0	0	0	0	0	0	0	0	0	0	0	2	0	0	0
sp|Q9Y312|AAR2_HUMAN	sp|Q9Y312|AAR2_HUMAN	4	4	4	sp|Q9Y312|AAR2_HUMAN Protein AAR2 homolog OS=Homo sapiens OX=9606 GN=AAR2 PE=1 SV=2	1	4	4	4	0	0	0	0	0	0	0	0	0	0	0	1	0	0	0	0	0	0	0	0	0	0	1	0	0	0	0	0	4	1	0	0	0	0	0	0	0	0	0	0
sp|Q9Y303|NAGA_HUMAN	sp|Q9Y303|NAGA_HUMAN	8	8	8	sp|Q9Y303|NAGA_HUMAN N-acetylglucosamine-6-phosphate deacetylase OS=Homo sapiens OX=9606 GN=AMDHD2 PE=1 SV=2	1	8	8	8	0	0	0	0	0	0	0	0	0	0	5	0	4	0	0	0	0	0	0	0	0	0	0	0	0	0	0	0	0	0	3	5	5	2	0	0	0	0	0	0
sp|Q9Y2Z4|SYYM_HUMAN	sp|Q9Y2Z4|SYYM_HUMAN	3	3	3	sp|Q9Y2Z4|SYYM_HUMAN Tyrosine--tRNA ligase, mitochondrial OS=Homo sapiens OX=9606 GN=YARS2 PE=1 SV=2	1	3	3	3	0	0	3	1	0	0	0	0	0	0	0	0	0	0	0	0	0	0	0	0	0	0	0	0	0	0	0	0	0	0	0	0	0	0	0	0	3	1	0	0
sp|Q9Y2Z0|SGT1_HUMAN	sp|Q9Y2Z0|SGT1_HUMAN	13	13	13	sp|Q9Y2Z0|SGT1_HUMAN Protein SGT1 homolog OS=Homo sapiens OX=9606 GN=SUGT1 PE=1 SV=3	1	13	13	13	0	0	0	10	8	3	6	3	1	0	1	0	0	0	0	0	0	0	0	0	0	0	0	0	0	0	0	0	0	3	3	1	0	0	0	0	0	10	8	3
sp|Q9Y2Y1|RPC10_HUMAN	sp|Q9Y2Y1|RPC10_HUMAN	1	1	1	sp|Q9Y2Y1|RPC10_HUMAN DNA-directed RNA polymerase III subunit RPC10 OS=Homo sapiens OX=9606 GN=POLR3K PE=1 SV=2	1	1	1	1	0	0	0	0	0	0	0	0	0	0	0	0	1	0	0	0	0	0	0	0	0	0	0	0	0	0	0	0	0	0	0	0	0	0	0	0	0	0	0	0
sp|Q9Y2Y0|AR2BP_HUMAN	sp|Q9Y2Y0|AR2BP_HUMAN	5	5	5	sp|Q9Y2Y0|AR2BP_HUMAN ADP-ribosylation factor-like protein 2-binding protein OS=Homo sapiens OX=9606 GN=ARL2BP PE=1 SV=1	1	5	5	5	0	0	0	0	0	0	0	0	5	0	0	0	0	0	0	0	0	0	0	0	0	0	0	0	0	0	0	0	0	0	0	0	0	0	0	0	0	0	0	0
sp|Q9Y2X7|GIT1_HUMAN	sp|Q9Y2X7|GIT1_HUMAN	3	3	3	sp|Q9Y2X7|GIT1_HUMAN ARF GTPase-activating protein GIT1 OS=Homo sapiens OX=9606 GN=GIT1 PE=1 SV=2	1	3	3	3	0	0	0	0	0	0	0	1	0	0	0	0	0	0	0	0	0	0	0	0	0	0	2	0	0	0	0	0	0	1	0	0	0	0	0	0	0	0	0	0
sp|Q9Y2X3|NOP58_HUMAN	sp|Q9Y2X3|NOP58_HUMAN	9	9	9	sp|Q9Y2X3|NOP58_HUMAN Nucleolar protein 58 OS=Homo sapiens OX=9606 GN=NOP58 PE=1 SV=1	1	9	9	9	0	0	0	0	0	0	0	0	0	0	1	8	0	0	0	0	0	0	0	0	0	0	5	0	0	0	0	0	1	1	0	0	0	1	0	0	0	0	0	0
sp|Q9Y2W2|WBP11_HUMAN	sp|Q9Y2W2|WBP11_HUMAN	2	2	2	sp|Q9Y2W2|WBP11_HUMAN WW domain-binding protein 11 OS=Homo sapiens OX=9606 GN=WBP11 PE=1 SV=1	1	2	2	2	0	0	0	0	0	0	0	0	0	1	0	1	0	0	0	0	0	0	0	0	0	0	0	0	0	0	1	0	0	0	0	0	0	0	0	0	0	0	0	0
sp|Q9Y2W1|TR150_HUMAN	sp|Q9Y2W1|TR150_HUMAN	17	17	16	sp|Q9Y2W1|TR150_HUMAN Thyroid hormone receptor-associated protein 3 OS=Homo sapiens OX=9606 GN=THRAP3 PE=1 SV=2	1	17	17	16	8	0	0	0	0	0	0	0	0	0	0	13	0	0	0	1	0	0	1	1	0	1	2	1	1	1	1	0	2	1	1	0	1	1	8	0	0	0	0	0
sp|Q9Y2V7|COG6_HUMAN	sp|Q9Y2V7|COG6_HUMAN	3	3	3	sp|Q9Y2V7|COG6_HUMAN Conserved oligomeric Golgi complex subunit 6 OS=Homo sapiens OX=9606 GN=COG6 PE=1 SV=2	1	3	3	3	0	0	0	0	0	0	0	0	0	0	0	0	0	0	0	0	0	0	0	0	0	0	0	0	0	0	0	0	3	0	0	0	0	0	0	0	0	0	0	0
sp|Q9Y2V2|CHSP1_HUMAN	sp|Q9Y2V2|CHSP1_HUMAN	7	7	7	sp|Q9Y2V2|CHSP1_HUMAN Calcium-regulated heat-stable protein 1 OS=Homo sapiens OX=9606 GN=CARHSP1 PE=1 SV=2	1	7	7	7	0	0	0	0	0	0	0	2	4	4	2	0	4	2	1	1	1	0	0	0	0	0	0	0	0	0	0	0	0	0	0	0	0	0	0	0	0	0	0	0
sp|Q9Y2U5|M3K2_HUMAN;sp|Q99759|M3K3_HUMAN	sp|Q9Y2U5|M3K2_HUMAN;sp|Q99759|M3K3_HUMAN	4;2	4;2	4;2	sp|Q9Y2U5|M3K2_HUMAN Mitogen-activated protein kinase kinase kinase 2 OS=Homo sapiens OX=9606 GN=MAP3K2 PE=1 SV=2;sp|Q99759|M3K3_HUMAN Mitogen-activated protein kinase kinase kinase 3 OS=Homo sapiens OX=9606 GN=MAP3K3 PE=1 SV=2	2	4	4	4	0	0	0	0	0	0	0	1	0	0	0	0	0	0	0	0	0	0	0	0	0	0	0	0	0	0	0	0	0	0	0	0	0	3	0	0	0	0	0	0
sp|Q9Y2T7|YBOX2_HUMAN	sp|Q9Y2T7|YBOX2_HUMAN	9	6	6	sp|Q9Y2T7|YBOX2_HUMAN Y-box-binding protein 2 OS=Homo sapiens OX=9606 GN=YBX2 PE=1 SV=2	1	9	6	6	0	1	1	1	0	0	0	1	1	1	1	7	1	2	2	3	3	1	4	1	4	6	6	4	4	3	4	3	2	4	2	4	2	3	0	0	0	0	0	0
sp|Q9Y2T2|AP3M1_HUMAN;sp|P53677|AP3M2_HUMAN	sp|Q9Y2T2|AP3M1_HUMAN	11;1	11;1	11;1	sp|Q9Y2T2|AP3M1_HUMAN AP-3 complex subunit mu-1 OS=Homo sapiens OX=9606 GN=AP3M1 PE=1 SV=1	2	11	11	11	0	0	0	0	0	0	0	0	0	0	0	1	2	6	0	0	0	0	0	0	0	0	0	0	0	0	0	0	3	5	0	0	0	0	0	0	0	0	0	0
sp|Q9Y2S7|PDIP2_HUMAN	sp|Q9Y2S7|PDIP2_HUMAN	4	4	4	sp|Q9Y2S7|PDIP2_HUMAN Polymerase delta-interacting protein 2 OS=Homo sapiens OX=9606 GN=POLDIP2 PE=1 SV=1	1	4	4	4	0	0	0	0	0	0	0	0	4	2	0	0	0	0	0	0	0	0	0	0	0	0	0	0	0	0	0	0	0	0	0	0	0	0	0	0	0	0	0	0
sp|Q9Y2S2|CRYL1_HUMAN	sp|Q9Y2S2|CRYL1_HUMAN	12	12	12	sp|Q9Y2S2|CRYL1_HUMAN Lambda-crystallin homolog OS=Homo sapiens OX=9606 GN=CRYL1 PE=1 SV=3	1	12	12	12	0	0	0	0	0	5	12	1	0	0	0	0	0	0	0	0	0	0	0	0	0	0	0	0	0	0	0	0	0	0	0	0	0	0	0	0	0	0	0	5
sp|Q9Y2Q5|LTOR2_HUMAN	sp|Q9Y2Q5|LTOR2_HUMAN	5	5	5	sp|Q9Y2Q5|LTOR2_HUMAN Ragulator complex protein LAMTOR2 OS=Homo sapiens OX=9606 GN=LAMTOR2 PE=1 SV=1	1	5	5	5	0	0	0	0	0	0	0	0	1	3	4	0	0	5	0	0	0	0	1	0	0	0	0	0	0	0	0	0	0	0	0	0	0	0	0	0	0	0	0	0
sp|Q9Y2Q3|GSTK1_HUMAN	sp|Q9Y2Q3|GSTK1_HUMAN	5	5	5	sp|Q9Y2Q3|GSTK1_HUMAN Glutathione S-transferase kappa 1 OS=Homo sapiens OX=9606 GN=GSTK1 PE=1 SV=3	1	5	5	5	0	0	0	0	0	0	0	0	0	0	0	0	3	4	3	3	2	2	1	2	1	0	0	0	0	0	0	0	0	0	0	0	0	0	0	0	0	0	0	0
sp|Q9Y2L5|TPPC8_HUMAN	sp|Q9Y2L5|TPPC8_HUMAN	4	4	4	sp|Q9Y2L5|TPPC8_HUMAN Trafficking protein particle complex subunit 8 OS=Homo sapiens OX=9606 GN=TRAPPC8 PE=1 SV=2	1	4	4	4	0	0	0	0	0	0	0	0	0	0	0	3	0	0	0	0	0	0	0	0	0	0	1	0	0	0	0	0	0	0	0	0	0	0	0	0	0	0	0	0
sp|Q9Y2L1|RRP44_HUMAN	sp|Q9Y2L1|RRP44_HUMAN	18	18	18	sp|Q9Y2L1|RRP44_HUMAN Exosome complex exonuclease RRP44 OS=Homo sapiens OX=9606 GN=DIS3 PE=1 SV=2	1	18	18	18	0	9	14	3	0	0	0	0	0	0	0	1	0	0	0	0	0	0	0	0	0	0	3	0	0	0	0	0	0	0	0	0	0	2	0	9	14	3	0	0
sp|Q9Y2K7|KDM2A_HUMAN	sp|Q9Y2K7|KDM2A_HUMAN	1	1	1	sp|Q9Y2K7|KDM2A_HUMAN Lysine-specific demethylase 2A OS=Homo sapiens OX=9606 GN=KDM2A PE=1 SV=3	1	1	1	1	0	0	1	0	0	0	0	0	0	0	0	0	0	0	0	0	0	0	1	0	0	0	0	0	0	0	0	0	0	0	0	0	0	0	0	0	1	0	0	0
sp|Q9Y2K1|ZBTB1_HUMAN	sp|Q9Y2K1|ZBTB1_HUMAN	1	1	1	sp|Q9Y2K1|ZBTB1_HUMAN Zinc finger and BTB domain-containing protein 1 OS=Homo sapiens OX=9606 GN=ZBTB1 PE=1 SV=3	1	1	1	1	0	0	0	0	0	0	0	0	0	0	0	0	0	0	0	0	0	0	0	0	0	0	1	0	0	0	0	0	0	0	0	0	0	0	0	0	0	0	0	0
sp|Q9Y2J8|PADI2_HUMAN	sp|Q9Y2J8|PADI2_HUMAN	3	3	3	sp|Q9Y2J8|PADI2_HUMAN Protein-arginine deiminase type-2 OS=Homo sapiens OX=9606 GN=PADI2 PE=1 SV=2	1	3	3	3	0	0	1	2	1	0	0	0	0	0	0	0	0	0	0	0	1	0	0	0	0	0	0	0	0	0	0	0	0	0	0	0	0	0	0	0	1	2	1	0
sp|Q9Y2J4|AMOL2_HUMAN	sp|Q9Y2J4|AMOL2_HUMAN	2	2	2	sp|Q9Y2J4|AMOL2_HUMAN Angiomotin-like protein 2 OS=Homo sapiens OX=9606 GN=AMOTL2 PE=1 SV=3	1	2	2	2	0	0	0	0	0	0	0	0	0	0	0	0	0	0	0	0	0	0	0	0	0	0	1	0	0	0	0	0	0	1	1	0	0	0	0	0	0	0	0	0
sp|Q9Y2I8|WDR37_HUMAN	sp|Q9Y2I8|WDR37_HUMAN	3	3	3	sp|Q9Y2I8|WDR37_HUMAN WD repeat-containing protein 37 OS=Homo sapiens OX=9606 GN=WDR37 PE=1 SV=2	1	3	3	3	0	0	0	0	0	0	0	0	0	0	0	1	0	0	0	0	0	0	0	0	0	0	2	0	0	0	0	0	2	0	0	0	0	0	0	0	0	0	0	0
sp|Q9Y2I1|NISCH_HUMAN	sp|Q9Y2I1|NISCH_HUMAN	2	2	2	sp|Q9Y2I1|NISCH_HUMAN Nischarin OS=Homo sapiens OX=9606 GN=NISCH PE=1 SV=3	1	2	2	2	1	0	1	0	0	0	0	0	0	0	0	0	0	0	0	0	0	0	0	0	0	0	0	0	0	0	0	0	0	0	0	0	0	0	1	0	1	0	0	0
sp|Q9Y2H5|PKHA6_HUMAN	sp|Q9Y2H5|PKHA6_HUMAN	2	2	2	sp|Q9Y2H5|PKHA6_HUMAN Pleckstrin homology domain-containing family A member 6 OS=Homo sapiens OX=9606 GN=PLEKHA6 PE=1 SV=4	1	2	2	2	0	1	0	0	0	0	0	0	1	0	0	0	0	0	0	0	0	0	0	0	0	0	0	0	0	0	0	0	0	0	0	0	0	0	0	1	0	0	0	0
sp|Q9Y2H2|SAC2_HUMAN	sp|Q9Y2H2|SAC2_HUMAN	4	4	4	sp|Q9Y2H2|SAC2_HUMAN Phosphatidylinositide phosphatase SAC2 OS=Homo sapiens OX=9606 GN=INPP5F PE=1 SV=3	1	4	4	4	0	1	0	0	0	0	1	0	0	0	0	0	0	0	0	0	0	0	0	0	0	0	0	0	0	0	0	0	0	0	0	1	1	2	0	1	0	0	0	0
sp|Q9Y2H1|ST38L_HUMAN	sp|Q9Y2H1|ST38L_HUMAN	3	3	3	sp|Q9Y2H1|ST38L_HUMAN Serine/threonine-protein kinase 38-like OS=Homo sapiens OX=9606 GN=STK38L PE=1 SV=3	1	3	3	3	0	0	0	1	1	1	0	0	0	0	0	0	0	0	0	0	0	0	0	0	0	0	0	0	0	0	0	0	0	0	0	0	0	0	0	0	0	1	1	1
sp|Q9Y2H0|DLGP4_HUMAN	sp|Q9Y2H0|DLGP4_HUMAN	8	8	8	sp|Q9Y2H0|DLGP4_HUMAN Disks large-associated protein 4 OS=Homo sapiens OX=9606 GN=DLGAP4 PE=1 SV=3	1	8	8	8	0	6	1	0	1	0	0	0	0	0	0	0	0	0	0	0	0	0	0	0	0	0	0	0	0	0	0	0	0	0	0	0	3	7	0	6	1	0	1	0
sp|Q9Y2E4|DIP2C_HUMAN	sp|Q9Y2E4|DIP2C_HUMAN	5	3	3	sp|Q9Y2E4|DIP2C_HUMAN Disco-interacting protein 2 homolog C OS=Homo sapiens OX=9606 GN=DIP2C PE=1 SV=2	1	5	3	3	1	4	0	0	0	0	0	0	0	0	0	0	0	0	0	0	0	0	0	0	0	0	0	0	0	0	0	0	0	0	0	0	0	0	0	3	0	0	0	0
sp|Q9Y2D4|EXC6B_HUMAN	sp|Q9Y2D4|EXC6B_HUMAN	1	1	1	sp|Q9Y2D4|EXC6B_HUMAN Exocyst complex component 6B OS=Homo sapiens OX=9606 GN=EXOC6B PE=1 SV=3	1	1	1	1	0	0	0	0	0	0	0	0	0	0	0	0	0	0	0	0	0	0	0	0	0	0	1	0	0	0	0	0	0	0	0	0	0	0	0	0	0	0	0	0
sp|Q9Y2D0|CAH5B_HUMAN	sp|Q9Y2D0|CAH5B_HUMAN	1	1	1	sp|Q9Y2D0|CAH5B_HUMAN Carbonic anhydrase 5B, mitochondrial OS=Homo sapiens OX=9606 GN=CA5B PE=1 SV=1	1	1	1	1	0	0	0	0	0	0	0	0	1	0	0	0	0	0	0	0	0	0	0	0	0	0	0	0	0	0	0	0	0	0	0	0	0	0	0	0	0	0	0	0
sp|Q9Y2B9|IPKG_HUMAN	sp|Q9Y2B9|IPKG_HUMAN	1	1	1	sp|Q9Y2B9|IPKG_HUMAN cAMP-dependent protein kinase inhibitor gamma OS=Homo sapiens OX=9606 GN=PKIG PE=2 SV=1	1	1	1	1	0	0	0	0	0	0	0	1	0	0	0	0	0	0	0	0	0	0	0	0	0	0	0	0	0	0	0	0	0	0	0	0	0	0	0	0	0	0	0	0
sp|Q9Y2B0|CNPY2_HUMAN	sp|Q9Y2B0|CNPY2_HUMAN	8	8	8	sp|Q9Y2B0|CNPY2_HUMAN Protein canopy homolog 2 OS=Homo sapiens OX=9606 GN=CNPY2 PE=1 SV=1	1	8	8	8	0	0	0	0	0	0	0	8	4	5	1	0	0	0	0	0	0	0	0	1	0	0	0	0	0	0	0	0	0	0	0	0	0	0	0	0	0	0	0	0
sp|Q9Y2A7|NCKP1_HUMAN	sp|Q9Y2A7|NCKP1_HUMAN	26	26	26	sp|Q9Y2A7|NCKP1_HUMAN Nck-associated protein 1 OS=Homo sapiens OX=9606 GN=NCKAP1 PE=1 SV=1	1	26	26	26	10	0	0	0	0	0	0	0	0	0	0	1	0	0	0	0	0	0	0	0	0	0	1	0	0	0	0	0	1	5	19	9	1	0	10	0	0	0	0	0
sp|Q9Y296|TPPC4_HUMAN	sp|Q9Y296|TPPC4_HUMAN	2	2	2	sp|Q9Y296|TPPC4_HUMAN Trafficking protein particle complex subunit 4 OS=Homo sapiens OX=9606 GN=TRAPPC4 PE=1 SV=1	1	2	2	2	0	0	0	0	0	2	1	0	0	0	0	1	1	0	0	0	0	0	0	0	0	0	0	0	0	0	0	0	0	0	0	0	0	0	0	0	0	0	0	2
sp|Q9Y295|DRG1_HUMAN	sp|Q9Y295|DRG1_HUMAN	7	7	7	sp|Q9Y295|DRG1_HUMAN Developmentally-regulated GTP-binding protein 1 OS=Homo sapiens OX=9606 GN=DRG1 PE=1 SV=1	1	7	7	7	0	2	0	0	0	0	0	0	0	0	0	1	0	0	0	0	0	0	0	0	0	0	2	0	0	0	0	0	0	0	0	1	2	7	0	2	0	0	0	0
sp|Q9Y294|ASF1A_HUMAN	sp|Q9Y294|ASF1A_HUMAN	3	3	3	sp|Q9Y294|ASF1A_HUMAN Histone chaperone ASF1A OS=Homo sapiens OX=9606 GN=ASF1A PE=1 SV=1	1	3	3	3	0	3	0	0	1	2	0	0	0	0	0	0	0	0	0	0	0	0	0	0	0	0	1	0	0	0	1	0	0	0	0	0	2	3	0	3	0	0	1	2
sp|Q9Y285|SYFA_HUMAN	sp|Q9Y285|SYFA_HUMAN	12	12	12	sp|Q9Y285|SYFA_HUMAN Phenylalanine--tRNA ligase alpha subunit OS=Homo sapiens OX=9606 GN=FARSA PE=1 SV=3	1	12	12	12	0	2	0	0	0	0	0	0	0	0	0	8	0	0	0	2	2	0	1	2	2	4	7	0	1	0	2	2	3	2	3	5	7	4	0	2	0	0	0	0
sp|Q9Y282|ERGI3_HUMAN	sp|Q9Y282|ERGI3_HUMAN	5	5	5	sp|Q9Y282|ERGI3_HUMAN Endoplasmic reticulum-Golgi intermediate compartment protein 3 OS=Homo sapiens OX=9606 GN=ERGIC3 PE=1 SV=1	1	5	5	5	0	0	0	0	0	0	0	0	0	0	0	4	0	0	0	0	0	0	0	0	0	0	2	0	0	0	0	0	0	0	0	0	0	0	0	0	0	0	0	0
sp|Q9Y281|COF2_HUMAN	sp|Q9Y281|COF2_HUMAN	12	7	7	sp|Q9Y281|COF2_HUMAN Cofilin-2 OS=Homo sapiens OX=9606 GN=CFL2 PE=1 SV=1	1	12	7	7	1	0	0	0	0	8	4	3	3	1	4	0	6	11	5	3	4	3	3	1	2	1	1	1	1	2	1	1	0	0	0	0	1	0	0	0	0	0	0	6
sp|Q9Y266|NUDC_HUMAN	sp|Q9Y266|NUDC_HUMAN	15	15	15	sp|Q9Y266|NUDC_HUMAN Nuclear migration protein nudC OS=Homo sapiens OX=9606 GN=NUDC PE=1 SV=1	1	15	15	15	0	2	5	1	1	1	1	0	3	0	2	1	1	0	0	0	0	0	0	1	0	0	0	0	1	0	0	0	1	3	2	8	10	7	0	2	5	1	1	1
sp|Q9Y265|RUVB1_HUMAN	sp|Q9Y265|RUVB1_HUMAN	19	19	19	sp|Q9Y265|RUVB1_HUMAN RuvB-like 1 OS=Homo sapiens OX=9606 GN=RUVBL1 PE=1 SV=1	1	19	19	19	0	0	0	0	0	3	5	1	0	0	0	8	0	0	0	2	3	0	4	1	0	0	11	0	0	0	0	0	14	11	15	11	3	0	0	0	0	0	0	3
sp|Q9Y263|PLAP_HUMAN	sp|Q9Y263|PLAP_HUMAN	21	21	21	sp|Q9Y263|PLAP_HUMAN Phospholipase A-2-activating protein OS=Homo sapiens OX=9606 GN=PLAA PE=1 SV=2	1	21	21	21	0	13	13	12	4	2	1	1	1	0	0	0	0	0	0	0	0	0	0	0	0	0	0	0	0	0	0	0	0	0	0	0	0	1	0	13	13	12	4	2
sp|Q9Y262|EIF3L_HUMAN	sp|Q9Y262|EIF3L_HUMAN	12	12	12	sp|Q9Y262|EIF3L_HUMAN Eukaryotic translation initiation factor 3 subunit L OS=Homo sapiens OX=9606 GN=EIF3L PE=1 SV=1	1	12	12	12	0	0	0	0	0	0	0	0	0	0	0	6	0	0	0	0	0	0	0	0	0	0	8	0	0	0	0	0	3	1	0	0	0	0	0	0	0	0	0	0
sp|Q9Y259|CHKB_HUMAN	sp|Q9Y259|CHKB_HUMAN	2	2	2	sp|Q9Y259|CHKB_HUMAN Choline/ethanolamine kinase OS=Homo sapiens OX=9606 GN=CHKB PE=1 SV=3	1	2	2	2	0	2	1	0	0	0	0	0	0	0	0	0	0	0	0	0	0	0	0	0	0	0	0	0	0	0	0	0	0	0	0	0	0	0	0	2	1	0	0	0
sp|Q9Y248|PSF2_HUMAN	sp|Q9Y248|PSF2_HUMAN	2	2	2	sp|Q9Y248|PSF2_HUMAN DNA replication complex GINS protein PSF2 OS=Homo sapiens OX=9606 GN=GINS2 PE=1 SV=1	1	2	2	2	0	0	0	2	1	1	0	0	0	0	0	0	0	0	0	0	0	0	0	0	0	0	0	0	0	0	0	0	0	0	0	0	0	0	0	0	0	2	1	1
sp|Q9Y244|POMP_HUMAN	sp|Q9Y244|POMP_HUMAN	4	4	4	sp|Q9Y244|POMP_HUMAN Proteasome maturation protein OS=Homo sapiens OX=9606 GN=POMP PE=1 SV=1	1	4	4	4	0	0	0	0	0	0	0	0	0	0	0	0	0	0	0	0	0	0	0	0	0	0	0	0	0	0	0	0	0	0	0	4	0	0	0	0	0	0	0	0
sp|Q9Y237|PIN4_HUMAN	sp|Q9Y237|PIN4_HUMAN	6	6	6	sp|Q9Y237|PIN4_HUMAN Peptidyl-prolyl cis-trans isomerase NIMA-interacting 4 OS=Homo sapiens OX=9606 GN=PIN4 PE=1 SV=1	1	6	6	6	0	0	0	0	0	0	0	0	0	0	0	0	0	0	3	6	4	2	4	3	1	2	0	0	1	1	0	1	0	0	0	0	0	0	0	0	0	0	0	0
sp|Q9Y232|CDYL_HUMAN	sp|Q9Y232|CDYL_HUMAN	1	1	1	sp|Q9Y232|CDYL_HUMAN Chromodomain Y-like protein OS=Homo sapiens OX=9606 GN=CDYL PE=1 SV=2	1	1	1	1	0	0	0	0	0	0	0	0	0	0	0	1	0	0	0	0	0	0	0	0	0	0	0	0	0	0	0	0	1	0	0	0	0	0	0	0	0	0	0	0
sp|Q9Y230|RUVB2_HUMAN	sp|Q9Y230|RUVB2_HUMAN	26	26	26	sp|Q9Y230|RUVB2_HUMAN RuvB-like 2 OS=Homo sapiens OX=9606 GN=RUVBL2 PE=1 SV=3	1	26	26	26	1	1	0	0	1	1	2	1	0	0	0	9	1	3	0	2	4	1	7	3	3	0	10	1	0	1	1	0	18	14	14	19	7	2	1	1	0	0	1	1
sp|Q9Y224|RTRAF_HUMAN	sp|Q9Y224|RTRAF_HUMAN	11	11	11	sp|Q9Y224|RTRAF_HUMAN RNA transcription, translation and transport factor protein OS=Homo sapiens OX=9606 GN=RTRAF PE=1 SV=1	1	11	11	11	0	0	0	0	0	0	0	0	7	3	3	7	2	0	0	2	2	0	0	1	0	1	9	1	1	1	1	0	4	4	1	1	1	1	0	0	0	0	0	0
sp|Q9Y223|GLCNE_HUMAN	sp|Q9Y223|GLCNE_HUMAN	3	3	3	sp|Q9Y223|GLCNE_HUMAN Bifunctional UDP-N-acetylglucosamine 2-epimerase/N-acetylmannosamine kinase OS=Homo sapiens OX=9606 GN=GNE PE=1 SV=1	1	3	3	3	0	0	0	0	0	0	0	0	0	1	0	0	0	0	0	0	0	0	0	0	0	0	0	0	0	0	0	0	0	0	0	0	2	0	0	0	0	0	0	0
sp|Q9Y221|NIP7_HUMAN	sp|Q9Y221|NIP7_HUMAN	2	2	2	sp|Q9Y221|NIP7_HUMAN 60S ribosome subunit biogenesis protein NIP7 homolog OS=Homo sapiens OX=9606 GN=NIP7 PE=1 SV=1	1	2	2	2	0	0	0	0	0	0	0	0	0	0	0	1	0	1	0	0	0	0	0	0	0	0	0	0	0	0	0	0	0	0	0	0	0	0	0	0	0	0	0	0
sp|Q9Y217|MTMR6_HUMAN	sp|Q9Y217|MTMR6_HUMAN	3	3	3	sp|Q9Y217|MTMR6_HUMAN Myotubularin-related protein 6 OS=Homo sapiens OX=9606 GN=MTMR6 PE=1 SV=3	1	3	3	3	0	1	3	0	2	0	0	0	0	0	0	0	0	0	0	0	0	0	0	0	0	0	0	0	0	0	0	0	0	0	0	0	0	0	0	1	3	0	2	0
sp|Q9UQN3|CHM2B_HUMAN	sp|Q9UQN3|CHM2B_HUMAN	4	4	4	sp|Q9UQN3|CHM2B_HUMAN Charged multivesicular body protein 2b OS=Homo sapiens OX=9606 GN=CHMP2B PE=1 SV=1	1	4	4	4	0	0	0	0	0	1	4	2	2	1	0	0	0	1	0	1	0	0	0	0	1	1	0	1	0	0	0	0	0	0	0	0	0	0	0	0	0	0	0	1
sp|Q9UQE7|SMC3_HUMAN	sp|Q9UQE7|SMC3_HUMAN	22	22	22	sp|Q9UQE7|SMC3_HUMAN Structural maintenance of chromosomes protein 3 OS=Homo sapiens OX=9606 GN=SMC3 PE=1 SV=2	1	22	22	22	0	0	0	0	0	0	0	0	0	0	0	15	1	0	0	0	0	0	0	1	0	0	8	0	0	0	0	0	3	0	1	1	0	0	0	0	0	0	0	0
sp|Q9UQB8|BAIP2_HUMAN	sp|Q9UQB8|BAIP2_HUMAN	10	10	10	sp|Q9UQB8|BAIP2_HUMAN Brain-specific angiogenesis inhibitor 1-associated protein 2 OS=Homo sapiens OX=9606 GN=BAIAP2 PE=1 SV=1	1	10	10	10	10	0	0	0	0	0	0	0	0	0	0	0	0	0	0	0	0	0	0	0	0	0	0	0	0	0	0	0	0	0	0	0	0	0	10	0	0	0	0	0
sp|Q9UQ88|CD11A_HUMAN;sp|P21127|CD11B_HUMAN	sp|Q9UQ88|CD11A_HUMAN;sp|P21127|CD11B_HUMAN	5;5	4;4	4;4	sp|Q9UQ88|CD11A_HUMAN Cyclin-dependent kinase 11A OS=Homo sapiens OX=9606 GN=CDK11A PE=1 SV=4;sp|P21127|CD11B_HUMAN Cyclin-dependent kinase 11B OS=Homo sapiens OX=9606 GN=CDK11B PE=1 SV=4	2	5	4	4	0	0	1	1	0	0	0	0	0	1	0	1	0	0	0	0	0	0	0	0	0	0	1	0	0	0	0	0	0	2	0	0	0	0	0	0	1	1	0	0
sp|Q9UQ80|PA2G4_HUMAN	sp|Q9UQ80|PA2G4_HUMAN	22	22	22	sp|Q9UQ80|PA2G4_HUMAN Proliferation-associated protein 2G4 OS=Homo sapiens OX=9606 GN=PA2G4 PE=1 SV=3	1	22	22	22	0	10	11	14	13	8	10	11	11	15	13	0	15	15	9	13	16	11	12	11	14	11	13	14	16	13	15	9	10	8	7	13	14	10	0	10	11	14	13	8
sp|Q9UQ35|SRRM2_HUMAN	sp|Q9UQ35|SRRM2_HUMAN	46	46	46	sp|Q9UQ35|SRRM2_HUMAN Serine/arginine repetitive matrix protein 2 OS=Homo sapiens OX=9606 GN=SRRM2 PE=1 SV=2	1	46	46	46	4	0	0	0	0	0	0	0	0	0	0	42	0	0	0	0	1	0	0	0	0	0	15	0	0	0	0	0	2	1	0	0	2	1	4	0	0	0	0	0
sp|Q9UPY8|MARE3_HUMAN	sp|Q9UPY8|MARE3_HUMAN	5	4	4	sp|Q9UPY8|MARE3_HUMAN Microtubule-associated protein RP/EB family member 3 OS=Homo sapiens OX=9606 GN=MAPRE3 PE=1 SV=1	1	5	4	4	0	1	5	2	0	0	0	1	0	0	2	1	2	2	1	0	0	0	0	0	0	0	0	0	0	0	0	0	0	0	0	0	0	0	0	0	4	2	0	0
sp|Q9UPY6|WASF3_HUMAN	sp|Q9UPY6|WASF3_HUMAN	2	1	1	sp|Q9UPY6|WASF3_HUMAN Wiskott-Aldrich syndrome protein family member 3 OS=Homo sapiens OX=9606 GN=WASF3 PE=1 SV=2	1	2	1	1	0	0	0	0	0	0	0	0	0	0	0	0	0	0	0	0	0	0	0	0	0	0	0	0	0	0	0	0	0	0	1	1	0	0	0	0	0	0	0	0
sp|Q9UPY3|DICER_HUMAN	sp|Q9UPY3|DICER_HUMAN	8	8	8	sp|Q9UPY3|DICER_HUMAN Endoribonuclease Dicer OS=Homo sapiens OX=9606 GN=DICER1 PE=1 SV=3	1	8	8	8	0	0	0	0	0	0	0	0	0	0	0	2	0	0	0	0	0	0	0	0	0	0	1	0	0	0	0	0	0	3	6	3	0	0	0	0	0	0	0	0
sp|Q9UPU7|TBD2B_HUMAN	sp|Q9UPU7|TBD2B_HUMAN	2	2	2	sp|Q9UPU7|TBD2B_HUMAN TBC1 domain family member 2B OS=Homo sapiens OX=9606 GN=TBC1D2B PE=1 SV=2	1	2	2	2	0	0	0	0	0	0	0	0	0	0	0	0	0	0	0	0	0	0	0	0	0	0	0	0	0	0	0	0	1	1	1	1	1	0	0	0	0	0	0	0
sp|Q9UPU5|UBP24_HUMAN	sp|Q9UPU5|UBP24_HUMAN	4	4	4	sp|Q9UPU5|UBP24_HUMAN Ubiquitin carboxyl-terminal hydrolase 24 OS=Homo sapiens OX=9606 GN=USP24 PE=1 SV=3	1	4	4	4	0	0	0	0	0	0	0	0	0	0	0	0	0	0	0	0	0	0	0	0	0	0	0	0	0	0	0	0	0	3	1	0	0	0	0	0	0	0	0	0
sp|Q9UPT8|ZC3H4_HUMAN	sp|Q9UPT8|ZC3H4_HUMAN	11	11	11	sp|Q9UPT8|ZC3H4_HUMAN Zinc finger CCCH domain-containing protein 4 OS=Homo sapiens OX=9606 GN=ZC3H4 PE=1 SV=3	1	11	11	11	0	2	1	0	0	0	0	0	0	0	0	4	0	0	0	0	0	0	0	1	1	0	5	1	0	0	0	0	3	1	1	5	4	2	0	2	1	0	0	0
sp|Q9UPT6|JIP3_HUMAN	sp|Q9UPT6|JIP3_HUMAN	3	1	1	sp|Q9UPT6|JIP3_HUMAN C-Jun-amino-terminal kinase-interacting protein 3 OS=Homo sapiens OX=9606 GN=MAPK8IP3 PE=1 SV=3	1	3	1	1	0	0	0	0	0	0	0	0	0	0	0	0	0	0	0	0	0	0	0	0	0	0	0	0	0	0	0	0	0	3	0	0	0	0	0	0	0	0	0	0
sp|Q9UPR3|SMG5_HUMAN	sp|Q9UPR3|SMG5_HUMAN	1	1	1	sp|Q9UPR3|SMG5_HUMAN Protein SMG5 OS=Homo sapiens OX=9606 GN=SMG5 PE=1 SV=3	1	1	1	1	0	0	0	0	0	0	0	0	0	0	0	0	0	0	0	0	0	0	0	0	0	0	0	0	0	0	0	0	0	0	1	1	1	0	0	0	0	0	0	0
sp|Q9UPQ9|TNR6B_HUMAN	sp|Q9UPQ9|TNR6B_HUMAN	3	3	3	sp|Q9UPQ9|TNR6B_HUMAN Trinucleotide repeat-containing gene 6B protein OS=Homo sapiens OX=9606 GN=TNRC6B PE=1 SV=4	1	3	3	3	0	0	0	0	0	0	0	0	0	0	0	2	0	0	0	0	0	0	0	0	0	0	0	0	0	0	0	0	1	0	0	0	0	0	0	0	0	0	0	0
sp|Q9UPN9|TRI33_HUMAN	sp|Q9UPN9|TRI33_HUMAN	17	17	17	sp|Q9UPN9|TRI33_HUMAN E3 ubiquitin-protein ligase TRIM33 OS=Homo sapiens OX=9606 GN=TRIM33 PE=1 SV=3	1	17	17	17	0	6	1	1	0	0	1	0	0	0	0	4	0	0	0	0	2	0	1	1	1	1	8	1	1	1	1	1	9	6	3	3	6	2	0	6	1	1	0	0
sp|Q9UPN7|PP6R1_HUMAN	sp|Q9UPN7|PP6R1_HUMAN	4	4	4	sp|Q9UPN7|PP6R1_HUMAN Serine/threonine-protein phosphatase 6 regulatory subunit 1 OS=Homo sapiens OX=9606 GN=PPP6R1 PE=1 SV=5	1	4	4	4	0	2	0	0	0	0	0	0	1	1	0	3	0	0	0	0	0	0	0	0	0	0	3	0	0	0	0	0	2	2	4	1	2	1	0	2	0	0	0	0
sp|Q9UPN3|MACF1_HUMAN	sp|Q9UPN3|MACF1_HUMAN	32	32	31	sp|Q9UPN3|MACF1_HUMAN Microtubule-actin cross-linking factor 1, isoforms 1/2/3/5 OS=Homo sapiens OX=9606 GN=MACF1 PE=1 SV=4	1	32	32	31	0	0	2	0	0	0	0	0	0	0	0	25	0	0	0	0	0	0	1	0	0	0	22	0	0	0	0	0	0	0	0	0	0	0	0	0	2	0	0	0
sp|Q9UPM8|AP4E1_HUMAN	sp|Q9UPM8|AP4E1_HUMAN	1	1	1	sp|Q9UPM8|AP4E1_HUMAN AP-4 complex subunit epsilon-1 OS=Homo sapiens OX=9606 GN=AP4E1 PE=1 SV=2	1	1	1	1	0	0	0	0	0	0	0	1	0	0	0	0	0	0	0	0	0	0	0	0	0	0	0	0	0	0	0	0	0	0	0	0	0	0	0	0	0	0	0	0
sp|Q9UPI3|FLVC2_HUMAN	sp|Q9UPI3|FLVC2_HUMAN	1	1	1	sp|Q9UPI3|FLVC2_HUMAN Feline leukemia virus subgroup C receptor-related protein 2 OS=Homo sapiens OX=9606 GN=FLVCR2 PE=1 SV=1	1	1	1	1	1	0	0	0	0	0	0	0	0	0	0	0	0	0	0	0	0	0	0	0	0	0	0	0	0	0	0	0	0	0	0	0	0	0	1	0	0	0	0	0
sp|Q9UP83|COG5_HUMAN	sp|Q9UP83|COG5_HUMAN	10	10	10	sp|Q9UP83|COG5_HUMAN Conserved oligomeric Golgi complex subunit 5 OS=Homo sapiens OX=9606 GN=COG5 PE=1 SV=3	1	10	10	10	0	0	0	0	0	0	0	0	0	0	0	4	0	0	0	0	0	0	0	0	0	0	1	0	0	0	0	0	7	2	0	0	0	0	0	0	0	0	0	0
sp|Q9UNZ2|NSF1C_HUMAN	sp|Q9UNZ2|NSF1C_HUMAN	10	10	10	sp|Q9UNZ2|NSF1C_HUMAN NSFL1 cofactor p47 OS=Homo sapiens OX=9606 GN=NSFL1C PE=1 SV=2	1	10	10	10	0	5	6	2	2	1	0	1	2	1	1	0	2	2	1	0	1	0	1	0	0	0	0	0	0	0	0	0	0	6	5	2	3	3	0	5	6	2	2	1
sp|Q9UNW1|MINP1_HUMAN	sp|Q9UNW1|MINP1_HUMAN	7	7	7	sp|Q9UNW1|MINP1_HUMAN Multiple inositol polyphosphate phosphatase 1 OS=Homo sapiens OX=9606 GN=MINPP1 PE=1 SV=1	1	7	7	7	0	0	0	0	0	2	7	1	0	0	0	0	0	0	0	0	0	0	0	0	0	0	0	0	0	0	0	0	0	0	0	0	0	0	0	0	0	0	0	2
sp|Q9UNS2|CSN3_HUMAN	sp|Q9UNS2|CSN3_HUMAN	14	14	14	sp|Q9UNS2|CSN3_HUMAN COP9 signalosome complex subunit 3 OS=Homo sapiens OX=9606 GN=COPS3 PE=1 SV=3	1	14	14	14	0	0	0	0	0	0	0	0	0	0	0	1	0	0	0	0	0	0	0	0	0	0	3	0	0	0	0	0	1	6	13	10	2	1	0	0	0	0	0	0
sp|Q9UNS1|TIM_HUMAN	sp|Q9UNS1|TIM_HUMAN	1	1	1	sp|Q9UNS1|TIM_HUMAN Protein timeless homolog OS=Homo sapiens OX=9606 GN=TIMELESS PE=1 SV=2	1	1	1	1	0	0	0	0	0	0	0	0	0	0	0	0	0	0	0	0	0	0	0	0	0	0	0	0	0	0	0	0	0	0	0	1	0	0	0	0	0	0	0	0
sp|Q9UNQ2|DIM1_HUMAN	sp|Q9UNQ2|DIM1_HUMAN	3	3	3	sp|Q9UNQ2|DIM1_HUMAN Probable dimethyladenosine transferase OS=Homo sapiens OX=9606 GN=DIMT1 PE=1 SV=1	1	3	3	3	0	0	0	0	0	0	0	0	0	0	0	1	0	0	0	0	0	0	0	0	0	0	3	0	0	0	0	0	0	0	0	0	0	0	0	0	0	0	0	0
sp|Q9UNP9|PPIE_HUMAN	sp|Q9UNP9|PPIE_HUMAN	8	7	7	sp|Q9UNP9|PPIE_HUMAN Peptidyl-prolyl cis-trans isomerase E OS=Homo sapiens OX=9606 GN=PPIE PE=1 SV=1	1	8	7	7	0	0	0	0	0	1	4	1	0	0	0	4	1	1	0	1	0	0	1	0	0	0	0	0	0	0	0	0	0	0	0	0	0	0	0	0	0	0	0	1
sp|Q9UNN5|FAF1_HUMAN	sp|Q9UNN5|FAF1_HUMAN	7	7	7	sp|Q9UNN5|FAF1_HUMAN FAS-associated factor 1 OS=Homo sapiens OX=9606 GN=FAF1 PE=1 SV=2	1	7	7	7	0	0	0	0	0	0	0	0	0	0	0	0	0	0	0	0	0	0	0	0	0	0	0	0	0	0	0	0	0	0	0	2	7	0	0	0	0	0	0	0
sp|Q9UNM6|PSD13_HUMAN	sp|Q9UNM6|PSD13_HUMAN	21	21	21	sp|Q9UNM6|PSD13_HUMAN 26S proteasome non-ATPase regulatory subunit 13 OS=Homo sapiens OX=9606 GN=PSMD13 PE=1 SV=2	1	21	21	21	0	0	0	0	1	0	0	0	0	0	0	0	1	0	0	1	0	0	2	0	0	0	12	0	0	1	1	0	18	11	8	5	1	0	0	0	0	0	1	0
sp|Q9UNI6|DUS12_HUMAN	sp|Q9UNI6|DUS12_HUMAN	5	5	5	sp|Q9UNI6|DUS12_HUMAN Dual specificity protein phosphatase 12 OS=Homo sapiens OX=9606 GN=DUSP12 PE=1 SV=1	1	5	5	5	0	0	0	0	0	0	3	4	0	0	0	0	0	0	0	0	0	0	0	0	0	0	0	0	0	0	0	0	0	0	0	0	0	0	0	0	0	0	0	0
sp|Q9UNH7|SNX6_HUMAN;sp|Q86XE0|SNX32_HUMAN	sp|Q9UNH7|SNX6_HUMAN	15;2	14;2	14;2	sp|Q9UNH7|SNX6_HUMAN Sorting nexin-6 OS=Homo sapiens OX=9606 GN=SNX6 PE=1 SV=1	2	15	14	14	0	3	8	1	0	0	0	0	0	0	0	3	0	0	0	0	0	0	0	0	0	0	3	0	0	0	0	0	1	1	0	6	13	9	0	3	7	0	0	0
sp|Q9UNF1|MAGD2_HUMAN;sp|Q12816|TROP_HUMAN	sp|Q9UNF1|MAGD2_HUMAN	17;1	17;1	16;1	sp|Q9UNF1|MAGD2_HUMAN Melanoma-associated antigen D2 OS=Homo sapiens OX=9606 GN=MAGED2 PE=1 SV=2	2	17	17	16	0	3	4	0	0	2	0	1	2	1	0	9	1	1	1	0	2	2	1	0	1	2	6	2	2	1	1	1	5	4	14	15	5	5	0	3	4	0	0	2
sp|Q9UNF0|PACN2_HUMAN	sp|Q9UNF0|PACN2_HUMAN	11	11	10	sp|Q9UNF0|PACN2_HUMAN Protein kinase C and casein kinase substrate in neurons protein 2 OS=Homo sapiens OX=9606 GN=PACSIN2 PE=1 SV=2	1	11	11	10	0	1	1	0	0	1	0	0	0	0	0	0	0	0	0	0	0	0	0	0	0	0	1	0	0	0	0	0	0	1	1	11	5	2	0	1	1	0	0	1
sp|Q9UNE7|CHIP_HUMAN	sp|Q9UNE7|CHIP_HUMAN	16	16	16	sp|Q9UNE7|CHIP_HUMAN E3 ubiquitin-protein ligase CHIP OS=Homo sapiens OX=9606 GN=STUB1 PE=1 SV=2	1	16	16	16	0	0	0	0	0	0	0	0	2	0	1	1	0	0	1	2	1	0	4	1	0	1	8	3	0	0	0	0	9	9	11	8	3	3	0	0	0	0	0	0
sp|Q9UN86|G3BP2_HUMAN	sp|Q9UN86|G3BP2_HUMAN	3	3	3	sp|Q9UN86|G3BP2_HUMAN Ras GTPase-activating protein-binding protein 2 OS=Homo sapiens OX=9606 GN=G3BP2 PE=1 SV=2	1	3	3	3	0	0	0	0	0	0	0	0	0	0	0	2	0	0	0	0	0	0	0	0	0	0	2	0	0	0	0	0	0	0	0	0	0	0	0	0	0	0	0	0
sp|Q9UN81|LORF1_HUMAN	sp|Q9UN81|LORF1_HUMAN	12	12	12	sp|Q9UN81|LORF1_HUMAN LINE-1 retrotransposable element ORF1 protein OS=Homo sapiens OX=9606 GN=L1RE1 PE=1 SV=1	1	12	12	12	0	0	1	0	0	0	0	0	0	0	0	6	0	0	0	0	0	0	1	0	0	0	8	0	0	0	0	0	0	0	0	1	1	0	0	0	1	0	0	0
sp|Q9UN76|S6A14_HUMAN	sp|Q9UN76|S6A14_HUMAN	2	2	2	sp|Q9UN76|S6A14_HUMAN Sodium- and chloride-dependent neutral and basic amino acid transporter B(0+) OS=Homo sapiens OX=9606 GN=SLC6A14 PE=2 SV=1	1	2	2	2	1	0	0	0	0	0	0	0	0	0	0	1	0	0	0	0	0	0	0	1	0	0	1	0	1	0	1	0	0	0	0	0	0	0	1	0	0	0	0	0
sp|Q9UN37|VPS4A_HUMAN;sp|Q6PIW4|FIGL1_HUMAN	sp|Q9UN37|VPS4A_HUMAN	9;1	7;0	7;0	sp|Q9UN37|VPS4A_HUMAN Vacuolar protein sorting-associated protein 4A OS=Homo sapiens OX=9606 GN=VPS4A PE=1 SV=1	2	9	7	7	0	0	0	0	1	5	6	2	0	0	0	1	1	0	0	0	0	0	1	0	0	0	0	0	0	0	0	0	0	0	0	0	0	0	0	0	0	0	1	4
sp|Q9UN36|NDRG2_HUMAN	sp|Q9UN36|NDRG2_HUMAN	3	3	3	sp|Q9UN36|NDRG2_HUMAN Protein NDRG2 OS=Homo sapiens OX=9606 GN=NDRG2 PE=1 SV=2	1	3	3	3	0	0	0	3	3	1	1	1	0	0	0	0	0	0	0	0	0	0	0	0	0	0	0	0	0	0	0	0	0	0	0	0	0	0	0	0	0	3	3	1
sp|Q9UMZ2|SYNRG_HUMAN	sp|Q9UMZ2|SYNRG_HUMAN	7	7	7	sp|Q9UMZ2|SYNRG_HUMAN Synergin gamma OS=Homo sapiens OX=9606 GN=SYNRG PE=1 SV=2	1	7	7	7	0	0	0	0	0	0	0	1	0	0	0	5	0	0	0	0	0	0	0	0	0	0	0	0	0	0	0	0	0	0	1	1	1	0	0	0	0	0	0	0
sp|Q9UMY4|SNX12_HUMAN	sp|Q9UMY4|SNX12_HUMAN	12	12	10	sp|Q9UMY4|SNX12_HUMAN Sorting nexin-12 OS=Homo sapiens OX=9606 GN=SNX12 PE=1 SV=3	1	12	12	10	0	0	0	0	0	0	0	0	0	0	8	0	11	0	1	0	0	0	0	1	0	0	0	0	0	0	0	0	0	0	0	0	0	0	0	0	0	0	0	0
sp|Q9UMX5|NENF_HUMAN	sp|Q9UMX5|NENF_HUMAN	5	5	5	sp|Q9UMX5|NENF_HUMAN Neudesin OS=Homo sapiens OX=9606 GN=NENF PE=1 SV=1	1	5	5	5	0	0	0	0	0	0	0	0	1	4	3	0	3	0	0	0	0	0	0	0	0	0	0	0	0	0	0	0	0	0	0	0	0	0	0	0	0	0	0	0
sp|Q9UMX0|UBQL1_HUMAN	sp|Q9UMX0|UBQL1_HUMAN	15	9	8	sp|Q9UMX0|UBQL1_HUMAN Ubiquilin-1 OS=Homo sapiens OX=9606 GN=UBQLN1 PE=1 SV=2	1	15	9	8	0	10	10	2	2	1	4	3	2	2	2	1	3	4	3	3	5	2	6	5	5	2	1	2	3	4	5	3	1	0	3	7	8	5	0	5	7	2	1	1
sp|Q9UMS4|PRP19_HUMAN	sp|Q9UMS4|PRP19_HUMAN	14	14	14	sp|Q9UMS4|PRP19_HUMAN Pre-mRNA-processing factor 19 OS=Homo sapiens OX=9606 GN=PRPF19 PE=1 SV=1	1	14	14	14	2	0	1	0	0	0	0	1	0	0	0	12	0	0	0	1	0	1	0	2	1	0	8	1	1	1	1	0	7	7	8	6	1	2	2	0	1	0	0	0
sp|Q9UMS0|NFU1_HUMAN	sp|Q9UMS0|NFU1_HUMAN	5	5	5	sp|Q9UMS0|NFU1_HUMAN NFU1 iron-sulfur cluster scaffold homolog, mitochondrial OS=Homo sapiens OX=9606 GN=NFU1 PE=1 SV=2	1	5	5	5	0	0	0	0	0	0	3	5	0	0	0	0	0	0	0	0	0	0	0	0	0	0	0	0	0	0	0	0	0	0	0	0	0	0	0	0	0	0	0	0
sp|Q9UM54|MYO6_HUMAN	sp|Q9UM54|MYO6_HUMAN	39	39	39	sp|Q9UM54|MYO6_HUMAN Unconventional myosin-VI OS=Homo sapiens OX=9606 GN=MYO6 PE=1 SV=4	1	39	39	39	3	30	2	2	1	0	1	0	0	0	1	13	2	2	2	2	3	5	10	3	3	5	11	3	2	2	3	2	4	5	4	4	7	37	3	30	2	2	1	0
sp|Q9UM13|APC10_HUMAN	sp|Q9UM13|APC10_HUMAN	1	1	1	sp|Q9UM13|APC10_HUMAN Anaphase-promoting complex subunit 10 OS=Homo sapiens OX=9606 GN=ANAPC10 PE=1 SV=1	1	1	1	1	0	0	0	0	0	0	0	0	0	0	0	0	0	0	0	1	0	0	0	0	0	0	0	0	0	0	0	0	0	0	0	0	0	0	0	0	0	0	0	0
sp|Q9ULZ3|ASC_HUMAN	sp|Q9ULZ3|ASC_HUMAN	8	8	8	sp|Q9ULZ3|ASC_HUMAN Apoptosis-associated speck-like protein containing a CARD OS=Homo sapiens OX=9606 GN=PYCARD PE=1 SV=2	1	8	8	8	0	0	0	0	0	0	0	0	0	5	6	0	6	0	0	0	0	0	0	0	0	0	0	0	0	0	0	0	0	0	0	0	0	0	0	0	0	0	0	0
sp|Q9ULX6|AKP8L_HUMAN	sp|Q9ULX6|AKP8L_HUMAN	3	3	3	sp|Q9ULX6|AKP8L_HUMAN A-kinase anchor protein 8-like OS=Homo sapiens OX=9606 GN=AKAP8L PE=1 SV=4	1	3	3	3	0	0	0	0	0	0	0	0	0	0	0	1	0	0	0	0	0	0	0	0	0	0	2	0	0	0	0	0	1	2	0	1	0	0	0	0	0	0	0	0
sp|Q9ULV4|COR1C_HUMAN	sp|Q9ULV4|COR1C_HUMAN	13	13	13	sp|Q9ULV4|COR1C_HUMAN Coronin-1C OS=Homo sapiens OX=9606 GN=CORO1C PE=1 SV=1	1	13	13	13	1	5	0	0	1	1	0	1	3	3	1	1	1	1	1	0	4	1	1	1	3	2	1	2	2	2	1	2	0	0	1	2	11	7	1	5	0	0	1	1
sp|Q9ULV3|CIZ1_HUMAN	sp|Q9ULV3|CIZ1_HUMAN	3	3	3	sp|Q9ULV3|CIZ1_HUMAN Cip1-interacting zinc finger protein OS=Homo sapiens OX=9606 GN=CIZ1 PE=1 SV=2	1	3	3	3	0	2	1	0	0	0	0	0	0	0	0	0	0	0	0	0	0	0	0	0	0	0	0	0	0	0	0	0	0	0	0	0	2	2	0	2	1	0	0	0
sp|Q9ULU4|PKCB1_HUMAN	sp|Q9ULU4|PKCB1_HUMAN	8	8	8	sp|Q9ULU4|PKCB1_HUMAN Protein kinase C-binding protein 1 OS=Homo sapiens OX=9606 GN=ZMYND8 PE=1 SV=2	1	8	8	8	0	0	0	0	0	0	0	0	1	0	0	4	0	0	0	0	0	0	1	0	0	0	5	0	0	0	0	0	1	1	1	1	1	0	0	0	0	0	0	0
sp|Q9ULT8|HECD1_HUMAN	sp|Q9ULT8|HECD1_HUMAN	18	18	18	sp|Q9ULT8|HECD1_HUMAN E3 ubiquitin-protein ligase HECTD1 OS=Homo sapiens OX=9606 GN=HECTD1 PE=1 SV=3	1	18	18	18	0	0	0	0	0	0	0	0	0	0	0	0	0	0	0	0	0	0	0	0	0	0	0	0	0	0	0	0	1	11	11	3	0	0	0	0	0	0	0	0
sp|Q9ULR5|PAI2B_HUMAN	sp|Q9ULR5|PAI2B_HUMAN	1	1	1	sp|Q9ULR5|PAI2B_HUMAN Polyadenylate-binding protein-interacting protein 2B OS=Homo sapiens OX=9606 GN=PAIP2B PE=1 SV=2	1	1	1	1	0	1	0	0	0	0	0	0	0	0	0	0	0	0	0	0	0	0	0	0	0	0	0	0	0	0	0	0	0	0	0	0	0	1	0	1	0	0	0	0
sp|Q9ULR3|PPM1H_HUMAN	sp|Q9ULR3|PPM1H_HUMAN	9	9	9	sp|Q9ULR3|PPM1H_HUMAN Protein phosphatase 1H OS=Homo sapiens OX=9606 GN=PPM1H PE=1 SV=2	1	9	9	9	0	8	2	2	0	0	0	0	0	0	0	0	0	0	0	0	0	0	0	0	0	0	0	0	0	0	0	0	0	0	0	0	1	1	0	8	2	2	0	0
sp|Q9ULR0|ISY1_HUMAN	sp|Q9ULR0|ISY1_HUMAN	3	3	3	sp|Q9ULR0|ISY1_HUMAN Pre-mRNA-splicing factor ISY1 homolog OS=Homo sapiens OX=9606 GN=ISY1 PE=1 SV=3	1	3	3	3	0	0	0	0	0	0	1	0	0	0	0	3	0	0	0	0	0	0	0	1	0	1	2	1	1	0	0	0	1	0	0	0	1	0	0	0	0	0	0	0
sp|Q9ULP9|TBC24_HUMAN	sp|Q9ULP9|TBC24_HUMAN	4	4	4	sp|Q9ULP9|TBC24_HUMAN TBC1 domain family member 24 OS=Homo sapiens OX=9606 GN=TBC1D24 PE=1 SV=2	1	4	4	4	0	0	2	3	2	0	0	0	0	1	0	0	0	0	0	0	0	0	0	0	0	0	0	0	0	0	0	0	0	0	0	0	0	0	0	0	2	3	2	0
sp|Q9ULK4|MED23_HUMAN	sp|Q9ULK4|MED23_HUMAN	2	2	2	sp|Q9ULK4|MED23_HUMAN Mediator of RNA polymerase II transcription subunit 23 OS=Homo sapiens OX=9606 GN=MED23 PE=1 SV=2	1	2	2	2	0	0	0	0	0	0	0	0	0	0	0	0	0	0	0	0	0	0	0	0	0	0	2	0	0	0	0	0	0	0	0	0	0	0	0	0	0	0	0	0
sp|Q9ULJ7|ANR50_HUMAN	sp|Q9ULJ7|ANR50_HUMAN	7	7	7	sp|Q9ULJ7|ANR50_HUMAN Ankyrin repeat domain-containing protein 50 OS=Homo sapiens OX=9606 GN=ANKRD50 PE=1 SV=4	1	7	7	7	0	0	0	0	0	0	0	0	0	0	0	0	0	0	0	0	0	0	0	0	0	0	0	0	0	0	0	0	0	0	0	2	6	2	0	0	0	0	0	0
sp|Q9ULJ6|ZMIZ1_HUMAN;sp|Q8NF64|ZMIZ2_HUMAN	sp|Q9ULJ6|ZMIZ1_HUMAN	4;1	4;1	4;1	sp|Q9ULJ6|ZMIZ1_HUMAN Zinc finger MIZ domain-containing protein 1 OS=Homo sapiens OX=9606 GN=ZMIZ1 PE=1 SV=3	2	4	4	4	0	2	0	0	0	0	0	0	0	0	0	0	0	0	0	0	0	0	0	0	0	0	0	0	0	0	0	0	0	0	0	0	3	3	0	2	0	0	0	0
sp|Q9ULH7|MRTFB_HUMAN;sp|Q969V6|MRTFA_HUMAN;sp|Q8IZQ8|MYCD_HUMAN	sp|Q9ULH7|MRTFB_HUMAN	6;1;1	6;1;1	6;1;1	sp|Q9ULH7|MRTFB_HUMAN Myocardin-related transcription factor B OS=Homo sapiens OX=9606 GN=MRTFB PE=1 SV=3	3	6	6	6	0	0	1	0	0	0	0	0	0	0	0	0	0	0	0	0	0	0	0	0	0	0	0	0	0	0	0	0	0	0	0	3	4	1	0	0	1	0	0	0
sp|Q9ULH1|ASAP1_HUMAN	sp|Q9ULH1|ASAP1_HUMAN	1	1	1	sp|Q9ULH1|ASAP1_HUMAN Arf-GAP with SH3 domain, ANK repeat and PH domain-containing protein 1 OS=Homo sapiens OX=9606 GN=ASAP1 PE=1 SV=4	1	1	1	1	0	0	0	0	0	0	0	0	0	0	0	0	0	0	0	0	0	0	0	0	0	0	0	0	0	0	0	0	0	1	0	0	0	1	0	0	0	0	0	0
sp|Q9ULC4|MCTS1_HUMAN	sp|Q9ULC4|MCTS1_HUMAN	8	8	8	sp|Q9ULC4|MCTS1_HUMAN Malignant T-cell-amplified sequence 1 OS=Homo sapiens OX=9606 GN=MCTS1 PE=1 SV=1	1	8	8	8	0	0	1	4	5	4	4	5	2	2	2	0	2	1	2	3	2	0	0	2	2	2	0	0	1	1	0	1	0	0	0	0	0	0	0	0	1	4	5	4
sp|Q9ULC3|RAB23_HUMAN	sp|Q9ULC3|RAB23_HUMAN	9	9	9	sp|Q9ULC3|RAB23_HUMAN Ras-related protein Rab-23 OS=Homo sapiens OX=9606 GN=RAB23 PE=1 SV=1	1	9	9	9	1	0	0	0	0	0	0	7	5	0	0	0	0	0	0	0	0	0	0	0	0	0	0	0	0	0	0	0	0	0	0	0	0	0	1	0	0	0	0	0
sp|Q9ULA0|DNPEP_HUMAN	sp|Q9ULA0|DNPEP_HUMAN	18	18	18	sp|Q9ULA0|DNPEP_HUMAN Aspartyl aminopeptidase OS=Homo sapiens OX=9606 GN=DNPEP PE=1 SV=1	1	18	18	18	0	4	1	0	1	1	0	0	0	0	1	0	0	0	0	0	2	0	1	3	0	1	5	1	2	3	3	1	4	8	7	14	11	7	0	4	1	0	1	1
sp|Q9UL63|MKLN1_HUMAN	sp|Q9UL63|MKLN1_HUMAN	3	3	3	sp|Q9UL63|MKLN1_HUMAN Muskelin OS=Homo sapiens OX=9606 GN=MKLN1 PE=1 SV=2	1	3	3	3	0	0	0	0	0	0	0	0	0	0	0	0	0	0	1	0	0	0	0	0	0	0	2	0	0	0	0	0	1	0	0	0	0	0	0	0	0	0	0	0
sp|Q9UL46|PSME2_HUMAN	sp|Q9UL46|PSME2_HUMAN	12	12	12	sp|Q9UL46|PSME2_HUMAN Proteasome activator complex subunit 2 OS=Homo sapiens OX=9606 GN=PSME2 PE=1 SV=4	1	12	12	12	0	10	6	4	3	1	1	3	1	1	0	5	2	3	0	1	2	1	2	0	0	0	7	0	0	1	0	0	6	6	2	3	5	8	0	10	6	4	3	1
sp|Q9UL42|PNMA2_HUMAN	sp|Q9UL42|PNMA2_HUMAN	1	1	1	sp|Q9UL42|PNMA2_HUMAN Paraneoplastic antigen Ma2 OS=Homo sapiens OX=9606 GN=PNMA2 PE=1 SV=2	1	1	1	1	0	0	0	0	0	0	0	0	0	0	0	0	1	0	0	0	0	0	0	0	0	0	0	0	0	0	0	0	0	0	0	0	0	0	0	0	0	0	0	0
sp|Q9UL41|PNMA3_HUMAN	sp|Q9UL41|PNMA3_HUMAN	1	1	1	sp|Q9UL41|PNMA3_HUMAN Paraneoplastic antigen Ma3 OS=Homo sapiens OX=9606 GN=PNMA3 PE=2 SV=3	1	1	1	1	0	0	0	0	0	0	1	0	0	0	0	0	0	0	0	0	0	0	0	0	0	0	0	0	0	0	0	0	0	0	0	0	0	0	0	0	0	0	0	0
sp|Q9UL40|ZN346_HUMAN	sp|Q9UL40|ZN346_HUMAN	2	2	2	sp|Q9UL40|ZN346_HUMAN Zinc finger protein 346 OS=Homo sapiens OX=9606 GN=ZNF346 PE=1 SV=1	1	2	2	2	0	0	0	0	0	0	0	0	0	0	0	2	0	0	0	0	0	0	0	0	0	0	0	0	0	0	0	0	0	0	0	0	0	0	0	0	0	0	0	0
sp|Q9UL33|TPC2L_HUMAN	sp|Q9UL33|TPC2L_HUMAN	5	5	5	sp|Q9UL33|TPC2L_HUMAN Trafficking protein particle complex subunit 2-like protein OS=Homo sapiens OX=9606 GN=TRAPPC2L PE=1 SV=1	1	5	5	5	0	0	0	0	0	0	0	0	0	0	0	2	2	2	5	4	2	0	0	0	0	0	1	0	0	0	0	0	1	0	0	0	0	0	0	0	0	0	0	0
sp|Q9UL26|RB22A_HUMAN	sp|Q9UL26|RB22A_HUMAN	9	9	7	sp|Q9UL26|RB22A_HUMAN Ras-related protein Rab-22A OS=Homo sapiens OX=9606 GN=RAB22A PE=1 SV=2	1	9	9	7	1	0	0	0	0	0	2	2	7	3	3	1	4	1	0	0	0	0	0	0	0	0	0	0	0	0	0	0	0	0	0	0	0	0	1	0	0	0	0	0
sp|Q9UL25|RAB21_HUMAN	sp|Q9UL25|RAB21_HUMAN	9	9	9	sp|Q9UL25|RAB21_HUMAN Ras-related protein Rab-21 OS=Homo sapiens OX=9606 GN=RAB21 PE=1 SV=3	1	9	9	9	4	0	0	0	0	1	0	7	3	5	7	2	6	4	0	1	1	0	0	1	1	0	3	0	0	0	1	0	0	0	0	0	0	0	4	0	0	0	0	1
sp|Q9UL15|BAG5_HUMAN	sp|Q9UL15|BAG5_HUMAN	13	13	13	sp|Q9UL15|BAG5_HUMAN BAG family molecular chaperone regulator 5 OS=Homo sapiens OX=9606 GN=BAG5 PE=1 SV=1	1	13	13	13	0	0	0	0	0	0	0	0	0	0	1	1	4	1	0	4	5	5	6	1	0	0	6	1	0	0	0	0	3	0	0	0	0	1	0	0	0	0	0	0
sp|Q9UL03|INT6_HUMAN	sp|Q9UL03|INT6_HUMAN	2	2	2	sp|Q9UL03|INT6_HUMAN Integrator complex subunit 6 OS=Homo sapiens OX=9606 GN=INTS6 PE=1 SV=1	1	2	2	2	0	0	0	0	0	0	0	0	0	0	0	2	0	0	0	0	0	0	0	0	0	0	1	0	0	0	0	0	0	0	0	0	0	0	0	0	0	0	0	0
sp|Q9UKZ1|CNO11_HUMAN	sp|Q9UKZ1|CNO11_HUMAN	2	2	2	sp|Q9UKZ1|CNO11_HUMAN CCR4-NOT transcription complex subunit 11 OS=Homo sapiens OX=9606 GN=CNOT11 PE=1 SV=1	1	2	2	2	0	0	0	0	0	0	0	0	0	0	0	0	0	0	0	0	0	0	0	0	0	0	2	0	0	0	0	0	0	0	0	1	1	0	0	0	0	0	0	0
sp|Q9UKY7|CDV3_HUMAN	sp|Q9UKY7|CDV3_HUMAN	12	12	12	sp|Q9UKY7|CDV3_HUMAN Protein CDV3 homolog OS=Homo sapiens OX=9606 GN=CDV3 PE=1 SV=1	1	12	12	12	0	6	11	6	5	2	1	3	2	2	2	0	2	1	1	1	2	0	3	2	1	1	0	1	2	1	2	1	0	0	0	1	3	5	0	6	11	6	5	2
sp|Q9UKY1|ZHX1_HUMAN	sp|Q9UKY1|ZHX1_HUMAN	1	1	1	sp|Q9UKY1|ZHX1_HUMAN Zinc fingers and homeoboxes protein 1 OS=Homo sapiens OX=9606 GN=ZHX1 PE=1 SV=1	1	1	1	1	0	0	0	0	0	0	0	0	0	0	0	0	0	0	0	0	0	0	0	0	0	0	1	0	0	0	0	0	1	0	0	0	0	0	0	0	0	0	0	0
sp|Q9UKX7|NUP50_HUMAN	sp|Q9UKX7|NUP50_HUMAN	3	3	3	sp|Q9UKX7|NUP50_HUMAN Nuclear pore complex protein Nup50 OS=Homo sapiens OX=9606 GN=NUP50 PE=1 SV=2	1	3	3	3	0	0	0	0	0	0	0	0	0	0	0	0	0	0	0	0	0	0	0	0	0	0	0	0	0	0	0	0	2	0	1	1	0	0	0	0	0	0	0	0
sp|Q9UKW4|VAV3_HUMAN	sp|Q9UKW4|VAV3_HUMAN	3	3	3	sp|Q9UKW4|VAV3_HUMAN Guanine nucleotide exchange factor VAV3 OS=Homo sapiens OX=9606 GN=VAV3 PE=1 SV=1	1	3	3	3	0	0	0	0	0	3	0	0	0	0	0	0	0	0	0	0	0	0	0	0	0	0	0	0	0	0	0	0	0	0	0	0	0	0	0	0	0	0	0	3
sp|Q9UKV8|AGO2_HUMAN;sp|Q9UL18|AGO1_HUMAN;sp|Q9HCK5|AGO4_HUMAN	sp|Q9UKV8|AGO2_HUMAN	7;2;1	7;2;1	5;0;0	sp|Q9UKV8|AGO2_HUMAN Protein argonaute-2 OS=Homo sapiens OX=9606 GN=AGO2 PE=1 SV=3	3	7	7	5	0	0	1	2	1	0	0	0	0	0	1	1	2	1	2	2	1	1	4	3	0	3	1	1	1	3	0	0	0	1	0	1	1	0	0	0	1	2	1	0
sp|Q9UKV3|ACINU_HUMAN	sp|Q9UKV3|ACINU_HUMAN	18	18	18	sp|Q9UKV3|ACINU_HUMAN Apoptotic chromatin condensation inducer in the nucleus OS=Homo sapiens OX=9606 GN=ACIN1 PE=1 SV=2	1	18	18	18	4	2	1	0	0	0	0	0	0	0	0	13	0	0	0	0	0	0	1	0	1	0	2	1	0	0	0	0	4	3	5	5	6	4	4	2	1	0	0	0
sp|Q9UKT8|FBXW2_HUMAN	sp|Q9UKT8|FBXW2_HUMAN	2	2	2	sp|Q9UKT8|FBXW2_HUMAN F-box/WD repeat-containing protein 2 OS=Homo sapiens OX=9606 GN=FBXW2 PE=1 SV=2	1	2	2	2	0	0	0	0	0	0	0	0	0	0	0	0	0	0	0	0	0	0	0	0	0	0	0	0	0	0	0	0	0	0	0	0	1	1	0	0	0	0	0	0
sp|Q9UKT5|FBX4_HUMAN	sp|Q9UKT5|FBX4_HUMAN	1	1	1	sp|Q9UKT5|FBX4_HUMAN F-box only protein 4 OS=Homo sapiens OX=9606 GN=FBXO4 PE=1 SV=2	1	1	1	1	0	0	0	0	1	0	0	0	0	0	0	0	0	0	0	0	0	0	0	0	0	0	0	0	0	0	0	0	0	0	0	0	0	0	0	0	0	0	1	0
sp|Q9UKS6|PACN3_HUMAN	sp|Q9UKS6|PACN3_HUMAN	10	10	10	sp|Q9UKS6|PACN3_HUMAN Protein kinase C and casein kinase substrate in neurons protein 3 OS=Homo sapiens OX=9606 GN=PACSIN3 PE=1 SV=2	1	10	10	10	6	0	0	0	0	0	0	0	0	0	0	3	0	0	0	0	0	0	0	0	0	0	1	0	0	0	0	0	0	0	0	0	5	4	6	0	0	0	0	0
sp|Q9UKN8|TF3C4_HUMAN	sp|Q9UKN8|TF3C4_HUMAN	11	11	11	sp|Q9UKN8|TF3C4_HUMAN General transcription factor 3C polypeptide 4 OS=Homo sapiens OX=9606 GN=GTF3C4 PE=1 SV=2	1	11	11	11	0	6	3	0	0	0	0	0	0	0	0	7	0	0	0	0	0	0	0	0	0	0	6	0	0	0	0	0	0	0	0	1	1	4	0	6	3	0	0	0
sp|Q9UKM9|RALY_HUMAN	sp|Q9UKM9|RALY_HUMAN	14	14	14	sp|Q9UKM9|RALY_HUMAN RNA-binding protein Raly OS=Homo sapiens OX=9606 GN=RALY PE=1 SV=1	1	14	14	14	2	0	0	0	0	0	0	0	0	0	0	8	1	0	0	0	0	0	3	0	2	3	7	1	4	2	3	1	1	0	0	0	0	0	2	0	0	0	0	0
sp|Q9UKL6|PPCT_HUMAN	sp|Q9UKL6|PPCT_HUMAN	10	10	10	sp|Q9UKL6|PPCT_HUMAN Phosphatidylcholine transfer protein OS=Homo sapiens OX=9606 GN=PCTP PE=1 SV=1	1	10	10	10	0	0	0	0	0	0	0	0	0	0	0	0	0	0	0	0	2	6	9	5	3	4	0	2	2	1	2	1	0	0	0	0	0	0	0	0	0	0	0	0
sp|Q9UKL0|RCOR1_HUMAN	sp|Q9UKL0|RCOR1_HUMAN	7	7	5	sp|Q9UKL0|RCOR1_HUMAN REST corepressor 1 OS=Homo sapiens OX=9606 GN=RCOR1 PE=1 SV=2	1	7	7	5	0	0	0	0	0	0	0	0	0	0	0	2	0	0	0	0	0	0	0	0	0	0	1	0	0	0	0	0	2	2	1	2	0	0	0	0	0	0	0	0
sp|Q9UKK9|NUDT5_HUMAN	sp|Q9UKK9|NUDT5_HUMAN	13	13	13	sp|Q9UKK9|NUDT5_HUMAN ADP-sugar pyrophosphatase OS=Homo sapiens OX=9606 GN=NUDT5 PE=1 SV=1	1	13	13	13	0	2	1	1	5	10	7	2	0	0	0	0	0	0	0	0	1	0	0	0	0	0	0	0	0	0	0	0	0	0	0	8	8	2	0	2	1	1	5	10
sp|Q9UKJ3|GPTC8_HUMAN	sp|Q9UKJ3|GPTC8_HUMAN	3	3	3	sp|Q9UKJ3|GPTC8_HUMAN G patch domain-containing protein 8 OS=Homo sapiens OX=9606 GN=GPATCH8 PE=1 SV=2	1	3	3	3	0	0	0	0	0	0	0	1	0	0	0	2	0	0	0	0	0	0	0	0	0	0	1	0	0	0	0	0	1	0	0	0	0	0	0	0	0	0	0	0
sp|Q9UKI8|TLK1_HUMAN	sp|Q9UKI8|TLK1_HUMAN	2	2	2	sp|Q9UKI8|TLK1_HUMAN Serine/threonine-protein kinase tousled-like 1 OS=Homo sapiens OX=9606 GN=TLK1 PE=1 SV=2	1	2	2	2	0	0	0	0	0	0	0	0	0	0	0	0	0	0	0	0	0	0	0	0	0	0	0	0	0	0	0	0	0	1	2	0	0	0	0	0	0	0	0	0
sp|Q9UKG9|OCTC_HUMAN	sp|Q9UKG9|OCTC_HUMAN	6	6	6	sp|Q9UKG9|OCTC_HUMAN Peroxisomal carnitine O-octanoyltransferase OS=Homo sapiens OX=9606 GN=CROT PE=1 SV=2	1	6	6	6	0	0	0	0	0	0	1	6	0	0	0	0	0	0	0	0	0	0	0	0	0	0	0	0	0	0	0	0	0	0	0	0	0	0	0	0	0	0	0	0
sp|Q9UKG1|DP13A_HUMAN	sp|Q9UKG1|DP13A_HUMAN	7	7	7	sp|Q9UKG1|DP13A_HUMAN DCC-interacting protein 13-alpha OS=Homo sapiens OX=9606 GN=APPL1 PE=1 SV=1	1	7	7	7	0	1	0	0	0	0	0	0	0	0	0	1	0	0	0	0	0	0	0	0	0	0	0	0	0	0	0	0	0	1	4	1	2	1	0	1	0	0	0	0
sp|Q9UKF7|PITC1_HUMAN	sp|Q9UKF7|PITC1_HUMAN	3	3	3	sp|Q9UKF7|PITC1_HUMAN Cytoplasmic phosphatidylinositol transfer protein 1 OS=Homo sapiens OX=9606 GN=PITPNC1 PE=1 SV=3	1	3	3	3	0	0	0	0	0	0	0	0	0	0	2	0	2	2	0	0	0	1	0	0	0	1	1	1	1	0	0	0	0	0	0	0	0	0	0	0	0	0	0	0
sp|Q9UKF6|CPSF3_HUMAN	sp|Q9UKF6|CPSF3_HUMAN	4	4	4	sp|Q9UKF6|CPSF3_HUMAN Cleavage and polyadenylation specificity factor subunit 3 OS=Homo sapiens OX=9606 GN=CPSF3 PE=1 SV=1	1	4	4	4	0	1	3	1	0	0	1	1	0	0	1	1	0	0	0	0	0	0	0	0	0	0	0	0	0	0	0	0	1	1	1	0	0	1	0	1	3	1	0	0
sp|Q9UKD2|MRT4_HUMAN	sp|Q9UKD2|MRT4_HUMAN	3	3	3	sp|Q9UKD2|MRT4_HUMAN mRNA turnover protein 4 homolog OS=Homo sapiens OX=9606 GN=MRTO4 PE=1 SV=2	1	3	3	3	0	1	0	0	0	0	0	0	0	0	0	2	0	0	0	0	0	1	1	0	0	0	2	0	0	0	0	0	0	0	0	0	0	0	0	1	0	0	0	0
sp|Q9UKD1|GMEB2_HUMAN	sp|Q9UKD1|GMEB2_HUMAN	2	2	2	sp|Q9UKD1|GMEB2_HUMAN Glucocorticoid modulatory element-binding protein 2 OS=Homo sapiens OX=9606 GN=GMEB2 PE=1 SV=1	1	2	2	2	0	0	0	0	0	0	0	0	0	0	0	0	0	0	0	0	0	0	0	0	0	0	1	0	0	0	0	0	2	0	0	0	1	0	0	0	0	0	0	0
sp|Q9UKB3|DJC12_HUMAN	sp|Q9UKB3|DJC12_HUMAN	2	2	2	sp|Q9UKB3|DJC12_HUMAN DnaJ homolog subfamily C member 12 OS=Homo sapiens OX=9606 GN=DNAJC12 PE=1 SV=1	1	2	2	2	0	0	0	0	0	1	0	0	0	0	1	0	0	0	0	0	0	0	0	0	0	0	0	0	0	0	0	0	0	0	0	0	0	0	0	0	0	0	0	1
sp|Q9UK99|FBX3_HUMAN	sp|Q9UK99|FBX3_HUMAN	2	2	2	sp|Q9UK99|FBX3_HUMAN F-box only protein 3 OS=Homo sapiens OX=9606 GN=FBXO3 PE=1 SV=3	1	2	2	2	0	1	1	0	0	0	0	0	0	0	0	0	0	0	0	0	0	0	0	0	0	0	0	0	0	0	0	0	0	0	0	0	1	1	0	1	1	0	0	0
sp|Q9UK97|FBX9_HUMAN	sp|Q9UK97|FBX9_HUMAN	1	1	1	sp|Q9UK97|FBX9_HUMAN F-box only protein 9 OS=Homo sapiens OX=9606 GN=FBXO9 PE=1 SV=1	1	1	1	1	0	0	0	0	0	0	0	0	0	0	0	0	0	0	0	0	0	0	0	0	0	0	0	0	0	0	0	0	0	0	0	0	0	1	0	0	0	0	0	0
sp|Q9UK76|JUPI1_HUMAN	sp|Q9UK76|JUPI1_HUMAN	5	5	5	sp|Q9UK76|JUPI1_HUMAN Jupiter microtubule associated homolog 1 OS=Homo sapiens OX=9606 GN=JPT1 PE=1 SV=3	1	5	5	5	0	0	0	0	1	3	4	1	0	0	0	0	0	1	0	0	0	0	1	0	0	1	0	0	1	0	1	0	0	0	0	0	0	0	0	0	0	0	1	3
sp|Q9UK61|TASOR_HUMAN	sp|Q9UK61|TASOR_HUMAN	2	2	2	sp|Q9UK61|TASOR_HUMAN Protein TASOR OS=Homo sapiens OX=9606 GN=TASOR PE=1 SV=3	1	2	2	2	0	0	0	0	0	0	0	0	0	0	0	1	0	0	0	0	0	0	0	0	0	0	0	0	0	0	0	0	0	0	1	0	0	0	0	0	0	0	0	0
sp|Q9UK59|DBR1_HUMAN	sp|Q9UK59|DBR1_HUMAN	7	7	7	sp|Q9UK59|DBR1_HUMAN Lariat debranching enzyme OS=Homo sapiens OX=9606 GN=DBR1 PE=1 SV=2	1	7	7	7	0	3	1	0	0	0	0	0	1	0	0	0	0	1	0	0	1	0	2	3	0	0	1	0	1	0	1	0	1	0	0	0	2	3	0	3	1	0	0	0
sp|Q9UK53|ING1_HUMAN	sp|Q9UK53|ING1_HUMAN	1	1	1	sp|Q9UK53|ING1_HUMAN Inhibitor of growth protein 1 OS=Homo sapiens OX=9606 GN=ING1 PE=1 SV=2	1	1	1	1	0	0	0	0	0	0	0	0	0	0	0	1	0	0	0	0	0	0	0	0	0	0	0	0	0	0	0	0	0	0	0	0	0	0	0	0	0	0	0	0
sp|Q9UK45|LSM7_HUMAN	sp|Q9UK45|LSM7_HUMAN	3	3	3	sp|Q9UK45|LSM7_HUMAN U6 snRNA-associated Sm-like protein LSm7 OS=Homo sapiens OX=9606 GN=LSM7 PE=1 SV=1	1	3	3	3	0	1	3	2	2	0	0	0	0	0	0	0	0	0	0	0	0	0	0	0	0	0	0	0	0	0	0	0	1	0	0	0	1	0	0	1	3	2	2	0
sp|Q9UK41|VPS28_HUMAN	sp|Q9UK41|VPS28_HUMAN	9	9	9	sp|Q9UK41|VPS28_HUMAN Vacuolar protein sorting-associated protein 28 homolog OS=Homo sapiens OX=9606 GN=VPS28 PE=1 SV=1	1	9	9	9	0	0	0	0	0	0	0	2	7	3	1	3	2	0	0	0	0	0	1	0	0	0	1	0	0	0	0	0	2	2	1	7	5	3	0	0	0	0	0	0
sp|Q9UK22|FBX2_HUMAN	sp|Q9UK22|FBX2_HUMAN	4	4	4	sp|Q9UK22|FBX2_HUMAN F-box only protein 2 OS=Homo sapiens OX=9606 GN=FBXO2 PE=1 SV=2	1	4	4	4	0	0	0	0	0	0	0	0	0	0	0	0	0	0	0	0	0	0	0	0	0	0	0	0	0	0	0	0	0	0	0	1	4	1	0	0	0	0	0	0
sp|Q9UJY5|GGA1_HUMAN	sp|Q9UJY5|GGA1_HUMAN	10	10	10	sp|Q9UJY5|GGA1_HUMAN ADP-ribosylation factor-binding protein GGA1 OS=Homo sapiens OX=9606 GN=GGA1 PE=1 SV=1	1	10	10	10	0	7	0	0	0	0	0	0	0	0	0	0	0	0	0	0	0	0	0	0	0	0	0	0	0	0	0	0	0	0	0	0	0	8	0	7	0	0	0	0
sp|Q9UJY4|GGA2_HUMAN	sp|Q9UJY4|GGA2_HUMAN	4	4	4	sp|Q9UJY4|GGA2_HUMAN ADP-ribosylation factor-binding protein GGA2 OS=Homo sapiens OX=9606 GN=GGA2 PE=1 SV=3	1	4	4	4	0	3	2	0	0	0	0	0	0	0	0	0	0	1	0	0	0	0	0	0	0	0	0	0	0	0	0	0	0	0	0	0	1	2	0	3	2	0	0	0
sp|Q9UJY1|HSPB8_HUMAN	sp|Q9UJY1|HSPB8_HUMAN	6	6	6	sp|Q9UJY1|HSPB8_HUMAN Heat shock protein beta-8 OS=Homo sapiens OX=9606 GN=HSPB8 PE=1 SV=1	1	6	6	6	0	1	0	0	1	1	0	0	0	0	0	1	0	0	0	0	0	0	0	1	0	0	0	0	0	0	0	0	3	4	2	2	3	1	0	1	0	0	1	1
sp|Q9UJX5|APC4_HUMAN	sp|Q9UJX5|APC4_HUMAN	1	1	1	sp|Q9UJX5|APC4_HUMAN Anaphase-promoting complex subunit 4 OS=Homo sapiens OX=9606 GN=ANAPC4 PE=1 SV=2	1	1	1	1	0	0	0	0	0	0	0	0	0	0	0	0	0	0	0	0	0	0	0	0	0	0	1	0	0	0	0	0	1	0	0	0	0	0	0	0	0	0	0	0
sp|Q9UJX4|APC5_HUMAN	sp|Q9UJX4|APC5_HUMAN	3	3	3	sp|Q9UJX4|APC5_HUMAN Anaphase-promoting complex subunit 5 OS=Homo sapiens OX=9606 GN=ANAPC5 PE=1 SV=2	1	3	3	3	0	0	0	0	0	0	0	0	0	0	0	1	0	0	0	0	0	0	0	0	0	0	0	0	0	0	0	0	1	1	0	0	0	0	0	0	0	0	0	0
sp|Q9UJX3|APC7_HUMAN	sp|Q9UJX3|APC7_HUMAN	3	3	3	sp|Q9UJX3|APC7_HUMAN Anaphase-promoting complex subunit 7 OS=Homo sapiens OX=9606 GN=ANAPC7 PE=1 SV=4	1	3	3	3	0	0	0	0	0	0	0	0	0	0	0	2	0	0	0	0	0	0	0	0	0	0	3	0	0	0	0	0	0	0	0	0	0	0	0	0	0	0	0	0
sp|Q9UJX2|CDC23_HUMAN	sp|Q9UJX2|CDC23_HUMAN	5	5	5	sp|Q9UJX2|CDC23_HUMAN Cell division cycle protein 23 homolog OS=Homo sapiens OX=9606 GN=CDC23 PE=1 SV=3	1	5	5	5	0	0	0	0	0	0	0	0	0	0	0	1	0	0	0	0	0	0	0	0	0	0	2	0	0	0	0	0	3	0	0	0	0	0	0	0	0	0	0	0
sp|Q9UJW0|DCTN4_HUMAN	sp|Q9UJW0|DCTN4_HUMAN	11	11	11	sp|Q9UJW0|DCTN4_HUMAN Dynactin subunit 4 OS=Homo sapiens OX=9606 GN=DCTN4 PE=1 SV=1	1	11	11	11	0	0	0	0	0	0	0	0	0	0	0	0	0	0	0	0	0	0	0	0	0	0	6	0	0	0	0	0	10	1	0	0	0	0	0	0	0	0	0	0
sp|Q9UJV9|DDX41_HUMAN	sp|Q9UJV9|DDX41_HUMAN	3	3	3	sp|Q9UJV9|DDX41_HUMAN Probable ATP-dependent RNA helicase DDX41 OS=Homo sapiens OX=9606 GN=DDX41 PE=1 SV=2	1	3	3	3	0	0	0	0	0	1	0	0	1	0	0	0	0	0	0	0	0	0	0	0	0	0	1	0	0	0	0	0	0	0	0	0	0	0	0	0	0	0	0	1
sp|Q9UJU6|DBNL_HUMAN	sp|Q9UJU6|DBNL_HUMAN	13	13	13	sp|Q9UJU6|DBNL_HUMAN Drebrin-like protein OS=Homo sapiens OX=9606 GN=DBNL PE=1 SV=1	1	13	13	13	0	9	3	1	2	8	3	3	0	2	2	0	3	1	0	1	0	0	1	0	0	0	0	0	0	0	0	0	0	0	0	1	1	8	0	9	3	1	2	8
sp|Q9UJK0|TSR3_HUMAN	sp|Q9UJK0|TSR3_HUMAN	1	1	1	sp|Q9UJK0|TSR3_HUMAN Ribosome biogenesis protein TSR3 homolog OS=Homo sapiens OX=9606 GN=TSR3 PE=1 SV=1	1	1	1	1	0	0	0	0	0	0	1	0	0	0	0	0	0	0	0	0	0	0	0	0	0	0	1	0	0	0	0	0	0	0	0	0	0	0	0	0	0	0	0	0
sp|Q9UJC5|SH3L2_HUMAN	sp|Q9UJC5|SH3L2_HUMAN	5	5	5	sp|Q9UJC5|SH3L2_HUMAN SH3 domain-binding glutamic acid-rich-like protein 2 OS=Homo sapiens OX=9606 GN=SH3BGRL2 PE=1 SV=2	1	5	5	5	0	0	0	0	0	1	0	1	2	1	4	0	3	4	1	0	1	0	0	0	0	0	0	0	0	0	0	0	0	0	0	0	0	0	0	0	0	0	0	1
sp|Q9UJC3|HOOK1_HUMAN	sp|Q9UJC3|HOOK1_HUMAN	6	6	6	sp|Q9UJC3|HOOK1_HUMAN Protein Hook homolog 1 OS=Homo sapiens OX=9606 GN=HOOK1 PE=1 SV=2	1	6	6	6	0	0	0	0	0	0	0	0	0	0	0	1	0	0	0	0	0	0	0	0	0	0	1	0	0	0	0	0	2	6	2	1	0	0	0	0	0	0	0	0
sp|Q9UJA5|TRM6_HUMAN	sp|Q9UJA5|TRM6_HUMAN	12	12	12	sp|Q9UJA5|TRM6_HUMAN tRNA (adenine(58)-N(1))-methyltransferase non-catalytic subunit TRM6 OS=Homo sapiens OX=9606 GN=TRMT6 PE=1 SV=1	1	12	12	12	0	0	0	0	0	0	0	0	0	0	0	0	0	0	0	0	0	0	0	0	0	0	0	0	0	0	0	0	0	0	0	12	0	0	0	0	0	0	0	0
sp|Q9UJ70|NAGK_HUMAN	sp|Q9UJ70|NAGK_HUMAN	14	14	14	sp|Q9UJ70|NAGK_HUMAN N-acetyl-D-glucosamine kinase OS=Homo sapiens OX=9606 GN=NAGK PE=1 SV=4	1	14	14	14	0	6	6	9	13	9	2	1	0	0	0	0	0	0	0	1	1	0	2	2	2	0	0	0	0	0	0	0	0	0	0	0	1	1	0	6	6	9	13	9
sp|Q9UJ68|MSRA_HUMAN	sp|Q9UJ68|MSRA_HUMAN	7	7	7	sp|Q9UJ68|MSRA_HUMAN Mitochondrial peptide methionine sulfoxide reductase OS=Homo sapiens OX=9606 GN=MSRA PE=1 SV=1	1	7	7	7	0	0	0	0	0	0	0	0	0	0	0	0	5	4	1	0	0	0	0	0	0	0	0	0	0	0	0	0	0	0	0	0	0	0	0	0	0	0	0	0
sp|Q9UJ41|RABX5_HUMAN	sp|Q9UJ41|RABX5_HUMAN	5	5	5	sp|Q9UJ41|RABX5_HUMAN Rab5 GDP/GTP exchange factor OS=Homo sapiens OX=9606 GN=RABGEF1 PE=1 SV=3	1	5	5	5	0	0	0	0	0	0	0	0	0	0	0	0	0	0	0	0	0	0	0	0	0	0	0	0	0	0	0	0	3	3	0	0	0	0	0	0	0	0	0	0
sp|Q9UIW0|VAX2_HUMAN	sp|Q9UIW0|VAX2_HUMAN	1	1	1	sp|Q9UIW0|VAX2_HUMAN Ventral anterior homeobox 2 OS=Homo sapiens OX=9606 GN=VAX2 PE=1 SV=1	1	1	1	1	0	0	0	0	0	0	0	1	0	0	0	0	0	0	0	0	0	0	0	0	0	0	0	0	0	0	0	0	0	0	0	0	0	0	0	0	0	0	0	0
sp|Q9UIQ6|LCAP_HUMAN	sp|Q9UIQ6|LCAP_HUMAN	4	4	4	sp|Q9UIQ6|LCAP_HUMAN Leucyl-cystinyl aminopeptidase OS=Homo sapiens OX=9606 GN=LNPEP PE=1 SV=3	1	4	4	4	0	0	0	0	0	0	1	1	0	0	0	4	0	0	0	0	0	0	0	0	0	0	0	0	0	0	0	0	0	0	0	0	0	0	0	0	0	0	0	0
sp|Q9UIL1|SCOC_HUMAN	sp|Q9UIL1|SCOC_HUMAN	2	2	2	sp|Q9UIL1|SCOC_HUMAN Short coiled-coil protein OS=Homo sapiens OX=9606 GN=SCOC PE=1 SV=2	1	2	2	2	0	0	0	0	0	0	1	2	0	0	0	2	0	0	0	0	0	0	0	0	1	0	0	0	0	0	0	0	0	0	0	0	0	0	0	0	0	0	0	0
sp|Q9UIJ7|KAD3_HUMAN	sp|Q9UIJ7|KAD3_HUMAN	10	10	10	sp|Q9UIJ7|KAD3_HUMAN GTP:AMP phosphotransferase AK3, mitochondrial OS=Homo sapiens OX=9606 GN=AK3 PE=1 SV=4	1	10	10	10	0	0	0	0	0	0	0	0	0	0	9	0	8	0	0	0	0	0	0	0	0	0	0	0	0	0	0	0	0	0	0	0	0	0	0	0	0	0	0	0
sp|Q9UID3|VPS51_HUMAN	sp|Q9UID3|VPS51_HUMAN	4	4	4	sp|Q9UID3|VPS51_HUMAN Vacuolar protein sorting-associated protein 51 homolog OS=Homo sapiens OX=9606 GN=VPS51 PE=1 SV=2	1	4	4	4	0	0	0	0	0	0	0	0	0	0	0	1	0	0	0	0	0	0	0	0	0	0	2	0	0	0	0	0	3	1	0	0	0	0	0	0	0	0	0	0
sp|Q9UIC8|LCMT1_HUMAN	sp|Q9UIC8|LCMT1_HUMAN	13	13	13	sp|Q9UIC8|LCMT1_HUMAN Leucine carboxyl methyltransferase 1 OS=Homo sapiens OX=9606 GN=LCMT1 PE=1 SV=2	1	13	13	13	0	1	0	0	0	0	4	6	12	7	0	0	0	0	0	0	0	0	0	0	0	0	0	0	0	0	0	0	0	0	0	0	0	0	0	1	0	0	0	0
sp|Q9UIA9|XPO7_HUMAN	sp|Q9UIA9|XPO7_HUMAN	33	33	33	sp|Q9UIA9|XPO7_HUMAN Exportin-7 OS=Homo sapiens OX=9606 GN=XPO7 PE=1 SV=3	1	33	33	33	0	0	0	0	0	0	0	0	0	0	0	0	1	0	0	0	0	0	0	0	0	0	3	0	0	0	0	0	1	0	7	21	24	9	0	0	0	0	0	0
sp|Q9UI30|TR112_HUMAN	sp|Q9UI30|TR112_HUMAN	5	5	5	sp|Q9UI30|TR112_HUMAN Multifunctional methyltransferase subunit TRM112-like protein OS=Homo sapiens OX=9606 GN=TRMT112 PE=1 SV=1	1	5	5	5	0	1	2	1	0	1	1	4	3	3	5	1	3	0	1	1	1	0	1	1	0	1	1	0	0	0	1	0	0	0	1	1	3	2	0	1	2	1	0	1
sp|Q9UI26|IPO11_HUMAN	sp|Q9UI26|IPO11_HUMAN	8	8	8	sp|Q9UI26|IPO11_HUMAN Importin-11 OS=Homo sapiens OX=9606 GN=IPO11 PE=1 SV=1	1	8	8	8	0	3	0	0	0	0	0	0	0	0	0	1	0	0	0	0	0	0	0	0	0	0	0	0	0	0	0	0	0	0	0	0	4	5	0	3	0	0	0	0
sp|Q9UI15|TAGL3_HUMAN	sp|Q9UI15|TAGL3_HUMAN	3	1	1	sp|Q9UI15|TAGL3_HUMAN Transgelin-3 OS=Homo sapiens OX=9606 GN=TAGLN3 PE=1 SV=2	1	3	1	1	0	0	0	0	0	0	0	0	0	3	2	0	2	2	1	0	0	0	1	0	0	0	0	0	0	0	1	0	0	0	0	0	0	0	0	0	0	0	0	0
sp|Q9UI12|VATH_HUMAN	sp|Q9UI12|VATH_HUMAN	9	9	9	sp|Q9UI12|VATH_HUMAN V-type proton ATPase subunit H OS=Homo sapiens OX=9606 GN=ATP6V1H PE=1 SV=1	1	9	9	9	0	0	0	0	0	3	2	1	0	0	0	1	0	0	0	0	0	0	0	0	0	0	1	0	0	0	0	0	0	0	5	8	2	0	0	0	0	0	0	3
sp|Q9UI10|EI2BD_HUMAN	sp|Q9UI10|EI2BD_HUMAN	7	7	7	sp|Q9UI10|EI2BD_HUMAN Translation initiation factor eIF-2B subunit delta OS=Homo sapiens OX=9606 GN=EIF2B4 PE=1 SV=2	1	7	7	7	0	0	1	0	0	0	0	0	0	0	0	4	0	0	0	0	0	0	0	0	0	0	6	0	0	0	0	0	1	1	1	0	0	1	0	0	1	0	0	0
sp|Q9UI08|EVL_HUMAN	sp|Q9UI08|EVL_HUMAN	8	8	7	sp|Q9UI08|EVL_HUMAN Ena/VASP-like protein OS=Homo sapiens OX=9606 GN=EVL PE=1 SV=2	1	8	8	7	0	1	0	1	0	1	0	0	0	1	3	0	3	1	2	2	0	0	1	0	0	0	0	1	1	0	1	0	0	4	4	1	1	1	0	1	0	1	0	1
sp|Q9UHY7|ENOPH_HUMAN	sp|Q9UHY7|ENOPH_HUMAN	10	10	10	sp|Q9UHY7|ENOPH_HUMAN Enolase-phosphatase E1 OS=Homo sapiens OX=9606 GN=ENOPH1 PE=1 SV=1	1	10	10	10	0	0	0	0	0	0	6	7	5	0	0	0	0	0	0	0	1	0	0	0	0	0	0	0	0	0	0	0	0	0	0	0	0	0	0	0	0	0	0	0
sp|Q9UHY1|NRBP_HUMAN	sp|Q9UHY1|NRBP_HUMAN	11	11	11	sp|Q9UHY1|NRBP_HUMAN Nuclear receptor-binding protein OS=Homo sapiens OX=9606 GN=NRBP1 PE=1 SV=1	1	11	11	11	0	2	1	0	0	0	0	0	0	0	0	2	0	0	0	0	0	0	0	1	0	0	2	0	0	1	0	0	7	6	4	7	5	2	0	2	1	0	0	0
sp|Q9UHX1|PUF60_HUMAN	sp|Q9UHX1|PUF60_HUMAN	19	19	19	sp|Q9UHX1|PUF60_HUMAN Poly(U)-binding-splicing factor PUF60 OS=Homo sapiens OX=9606 GN=PUF60 PE=1 SV=1	1	19	19	19	0	5	2	3	3	3	5	2	1	4	3	7	5	2	1	1	1	0	1	0	1	0	5	0	0	0	0	0	2	0	6	14	12	9	0	5	2	3	3	3
sp|Q9UHW5|GPN3_HUMAN	sp|Q9UHW5|GPN3_HUMAN	5	5	5	sp|Q9UHW5|GPN3_HUMAN GPN-loop GTPase 3 OS=Homo sapiens OX=9606 GN=GPN3 PE=1 SV=2	1	5	5	5	0	3	0	0	0	0	0	0	0	0	0	0	0	0	0	0	0	0	0	0	0	0	0	0	0	0	0	0	0	0	0	0	0	4	0	3	0	0	0	0
sp|Q9UHV9|PFD2_HUMAN	sp|Q9UHV9|PFD2_HUMAN	6	6	6	sp|Q9UHV9|PFD2_HUMAN Prefoldin subunit 2 OS=Homo sapiens OX=9606 GN=PFDN2 PE=1 SV=1	1	6	6	6	0	6	3	1	0	2	2	3	1	0	0	0	0	0	0	0	0	0	0	0	0	0	0	0	0	0	0	0	0	0	1	2	4	4	0	6	3	1	0	2
sp|Q9UHR6|ZNHI2_HUMAN	sp|Q9UHR6|ZNHI2_HUMAN	3	3	3	sp|Q9UHR6|ZNHI2_HUMAN Zinc finger HIT domain-containing protein 2 OS=Homo sapiens OX=9606 GN=ZNHIT2 PE=1 SV=1	1	3	3	3	0	1	2	0	0	0	0	0	0	0	0	0	1	0	0	0	0	0	0	0	0	0	0	0	0	0	0	0	0	0	0	0	0	0	0	1	2	0	0	0
sp|Q9UHR5|S30BP_HUMAN	sp|Q9UHR5|S30BP_HUMAN	5	5	5	sp|Q9UHR5|S30BP_HUMAN SAP30-binding protein OS=Homo sapiens OX=9606 GN=SAP30BP PE=1 SV=1	1	5	5	5	0	3	2	2	1	1	0	0	0	0	0	2	0	0	0	0	0	0	0	0	0	0	1	0	0	0	0	0	1	1	1	0	1	4	0	3	2	2	1	1
sp|Q9UHR4|BI2L1_HUMAN	sp|Q9UHR4|BI2L1_HUMAN	5	5	5	sp|Q9UHR4|BI2L1_HUMAN Brain-specific angiogenesis inhibitor 1-associated protein 2-like protein 1 OS=Homo sapiens OX=9606 GN=BAIAP2L1 PE=1 SV=2	1	5	5	5	5	0	0	0	0	0	0	0	0	0	0	0	0	0	0	0	0	0	0	0	0	0	0	0	0	0	0	0	0	0	0	0	0	0	5	0	0	0	0	0
sp|Q9UHP7|CLC2D_HUMAN	sp|Q9UHP7|CLC2D_HUMAN	1	1	1	sp|Q9UHP7|CLC2D_HUMAN C-type lectin domain family 2 member D OS=Homo sapiens OX=9606 GN=CLEC2D PE=1 SV=1	1	1	1	1	0	0	0	0	0	0	0	0	0	0	0	0	0	0	0	0	0	0	1	0	0	0	0	0	0	0	0	0	0	0	0	0	0	0	0	0	0	0	0	0
sp|Q9UHP3|UBP25_HUMAN	sp|Q9UHP3|UBP25_HUMAN	3	3	3	sp|Q9UHP3|UBP25_HUMAN Ubiquitin carboxyl-terminal hydrolase 25 OS=Homo sapiens OX=9606 GN=USP25 PE=1 SV=4	1	3	3	3	0	0	0	0	0	0	0	0	0	0	0	0	0	0	0	0	0	0	0	0	0	0	0	0	0	0	0	0	0	2	1	0	0	0	0	0	0	0	0	0
sp|Q9UHL4|DPP2_HUMAN	sp|Q9UHL4|DPP2_HUMAN	8	8	8	sp|Q9UHL4|DPP2_HUMAN Dipeptidyl peptidase 2 OS=Homo sapiens OX=9606 GN=DPP7 PE=1 SV=3	1	8	8	8	0	3	6	7	1	0	0	0	0	0	0	0	0	0	0	0	0	0	0	0	0	0	0	0	0	0	0	0	0	0	0	0	0	0	0	3	6	7	1	0
sp|Q9UHK6|AMACR_HUMAN	sp|Q9UHK6|AMACR_HUMAN	2	2	2	sp|Q9UHK6|AMACR_HUMAN Alpha-methylacyl-CoA racemase OS=Homo sapiens OX=9606 GN=AMACR PE=1 SV=2	1	2	2	2	0	0	0	0	0	0	2	0	0	0	0	0	0	0	0	0	0	0	0	0	0	0	0	0	0	0	0	0	0	0	0	0	0	0	0	0	0	0	0	0
sp|Q9UHJ6|SHPK_HUMAN	sp|Q9UHJ6|SHPK_HUMAN	9	9	9	sp|Q9UHJ6|SHPK_HUMAN Sedoheptulokinase OS=Homo sapiens OX=9606 GN=SHPK PE=1 SV=3	1	9	9	9	0	0	0	6	8	0	0	0	0	0	0	0	0	0	0	0	0	0	0	0	0	0	0	0	0	0	0	0	0	0	0	0	0	0	0	0	0	6	8	0
sp|Q9UHI6|DDX20_HUMAN	sp|Q9UHI6|DDX20_HUMAN	5	5	5	sp|Q9UHI6|DDX20_HUMAN Probable ATP-dependent RNA helicase DDX20 OS=Homo sapiens OX=9606 GN=DDX20 PE=1 SV=2	1	5	5	5	0	0	0	0	0	0	0	0	0	0	0	3	0	0	0	0	0	0	0	0	0	0	2	0	0	0	0	0	1	0	0	0	0	0	0	0	0	0	0	0
sp|Q9UHG3|PCYOX_HUMAN	sp|Q9UHG3|PCYOX_HUMAN	7	7	7	sp|Q9UHG3|PCYOX_HUMAN Prenylcysteine oxidase 1 OS=Homo sapiens OX=9606 GN=PCYOX1 PE=1 SV=3	1	7	7	7	0	1	0	0	0	0	0	0	0	0	0	2	0	0	0	0	0	0	0	0	0	0	3	0	0	0	0	0	0	0	0	1	0	0	0	1	0	0	0	0
sp|Q9UHG2|PCSK1_HUMAN	sp|Q9UHG2|PCSK1_HUMAN	4	4	4	sp|Q9UHG2|PCSK1_HUMAN ProSAAS OS=Homo sapiens OX=9606 GN=PCSK1N PE=1 SV=1	1	4	4	4	0	0	0	0	0	0	0	4	1	0	0	0	0	0	0	0	0	0	0	0	0	0	0	0	0	0	0	0	0	0	0	0	0	0	0	0	0	0	0	0
sp|Q9UHG0|DCDC2_HUMAN	sp|Q9UHG0|DCDC2_HUMAN	7	7	7	sp|Q9UHG0|DCDC2_HUMAN Doublecortin domain-containing protein 2 OS=Homo sapiens OX=9606 GN=DCDC2 PE=1 SV=2	1	7	7	7	0	4	1	0	0	0	0	0	0	0	0	3	0	0	0	0	0	0	1	0	0	0	2	0	0	0	0	0	0	0	0	1	3	4	0	4	1	0	0	0
sp|Q9UHF7|TRPS1_HUMAN	sp|Q9UHF7|TRPS1_HUMAN	8	8	8	sp|Q9UHF7|TRPS1_HUMAN Zinc finger transcription factor Trps1 OS=Homo sapiens OX=9606 GN=TRPS1 PE=1 SV=2	1	8	8	8	0	3	1	0	0	0	0	0	0	0	0	2	0	1	0	0	0	0	0	0	0	0	0	0	0	0	0	0	1	0	0	4	1	1	0	3	1	0	0	0
sp|Q9UHD9|UBQL2_HUMAN	sp|Q9UHD9|UBQL2_HUMAN	15	15	9	sp|Q9UHD9|UBQL2_HUMAN Ubiquilin-2 OS=Homo sapiens OX=9606 GN=UBQLN2 PE=1 SV=2	1	15	15	9	0	10	3	0	2	1	3	3	2	1	2	1	1	4	4	3	3	1	3	5	4	2	0	2	2	3	3	2	1	1	5	5	10	8	0	10	3	0	2	1
sp|Q9UHD8|SEPT9_HUMAN	sp|Q9UHD8|SEPT9_HUMAN	17	17	17	sp|Q9UHD8|SEPT9_HUMAN Septin-9 OS=Homo sapiens OX=9606 GN=SEPTIN9 PE=1 SV=2	1	17	17	17	0	5	3	0	0	1	2	2	3	2	1	1	5	5	3	4	5	3	6	9	9	7	3	9	8	10	7	7	10	7	6	8	6	3	0	5	3	0	0	1
sp|Q9UHD2|TBK1_HUMAN	sp|Q9UHD2|TBK1_HUMAN	3	3	3	sp|Q9UHD2|TBK1_HUMAN Serine/threonine-protein kinase TBK1 OS=Homo sapiens OX=9606 GN=TBK1 PE=1 SV=1	1	3	3	3	0	1	0	0	0	0	0	0	0	0	0	1	0	0	0	0	0	0	0	0	0	0	0	0	0	0	0	0	0	1	1	1	0	0	0	1	0	0	0	0
sp|Q9UHD1|CHRD1_HUMAN	sp|Q9UHD1|CHRD1_HUMAN	8	8	8	sp|Q9UHD1|CHRD1_HUMAN Cysteine and histidine-rich domain-containing protein 1 OS=Homo sapiens OX=9606 GN=CHORDC1 PE=1 SV=2	1	8	8	8	0	0	0	5	8	1	0	0	0	0	0	0	1	0	0	0	0	0	0	0	0	0	0	0	0	0	0	0	0	0	0	0	0	0	0	0	0	5	8	1
sp|Q9UHB9|SRP68_HUMAN	sp|Q9UHB9|SRP68_HUMAN	13	13	13	sp|Q9UHB9|SRP68_HUMAN Signal recognition particle subunit SRP68 OS=Homo sapiens OX=9606 GN=SRP68 PE=1 SV=2	1	13	13	13	0	0	0	0	0	0	0	0	0	0	0	1	0	0	0	1	1	0	1	1	1	3	1	1	1	2	2	0	4	9	10	7	1	1	0	0	0	0	0	0
sp|Q9UHB7|AFF4_HUMAN	sp|Q9UHB7|AFF4_HUMAN	1	1	1	sp|Q9UHB7|AFF4_HUMAN AF4/FMR2 family member 4 OS=Homo sapiens OX=9606 GN=AFF4 PE=1 SV=1	1	1	1	1	0	0	0	0	0	0	0	0	0	0	0	1	0	0	0	0	0	0	0	0	0	0	1	0	0	0	0	0	0	0	0	0	0	0	0	0	0	0	0	0
sp|Q9UHB4|NDOR1_HUMAN	sp|Q9UHB4|NDOR1_HUMAN	4	4	4	sp|Q9UHB4|NDOR1_HUMAN NADPH-dependent diflavin oxidoreductase 1 OS=Homo sapiens OX=9606 GN=NDOR1 PE=1 SV=1	1	4	4	4	0	0	4	0	0	0	0	0	0	0	0	0	0	0	0	0	0	0	0	0	0	0	0	0	0	0	0	0	0	0	0	0	0	0	0	0	4	0	0	0
sp|Q9UHA4|LTOR3_HUMAN	sp|Q9UHA4|LTOR3_HUMAN	2	2	2	sp|Q9UHA4|LTOR3_HUMAN Ragulator complex protein LAMTOR3 OS=Homo sapiens OX=9606 GN=LAMTOR3 PE=1 SV=1	1	2	2	2	0	0	0	0	0	0	0	0	0	2	0	1	0	0	0	0	1	0	0	1	0	1	0	0	0	1	0	0	0	0	0	0	0	0	0	0	0	0	0	0
sp|Q9UH65|SWP70_HUMAN	sp|Q9UH65|SWP70_HUMAN	15	15	15	sp|Q9UH65|SWP70_HUMAN Switch-associated protein 70 OS=Homo sapiens OX=9606 GN=SWAP70 PE=1 SV=1	1	15	15	15	0	5	0	0	0	0	0	0	0	0	0	0	0	0	0	0	0	0	0	0	0	0	0	0	0	0	0	0	0	0	0	0	7	13	0	5	0	0	0	0
sp|Q9UH62|ARMX3_HUMAN	sp|Q9UH62|ARMX3_HUMAN	2	2	2	sp|Q9UH62|ARMX3_HUMAN Armadillo repeat-containing X-linked protein 3 OS=Homo sapiens OX=9606 GN=ARMCX3 PE=1 SV=1	1	2	2	2	0	0	0	0	0	0	0	0	0	0	0	1	0	0	0	0	0	0	0	0	0	0	1	0	0	0	0	0	0	0	0	2	1	1	0	0	0	0	0	0
sp|Q9UGV2|NDRG3_HUMAN	sp|Q9UGV2|NDRG3_HUMAN	6	6	6	sp|Q9UGV2|NDRG3_HUMAN Protein NDRG3 OS=Homo sapiens OX=9606 GN=NDRG3 PE=1 SV=2	1	6	6	6	0	0	0	0	1	0	2	1	3	0	0	1	0	0	0	0	0	0	0	0	0	0	0	0	0	0	0	0	0	0	0	0	0	0	0	0	0	0	1	0
sp|Q9UGU0|TCF20_HUMAN	sp|Q9UGU0|TCF20_HUMAN	3	3	3	sp|Q9UGU0|TCF20_HUMAN Transcription factor 20 OS=Homo sapiens OX=9606 GN=TCF20 PE=1 SV=3	1	3	3	3	0	0	0	0	0	0	0	0	0	0	0	1	0	0	0	0	0	0	0	0	0	0	0	0	0	0	0	0	0	0	0	0	2	1	0	0	0	0	0	0
sp|Q9UGT4|SUSD2_HUMAN	sp|Q9UGT4|SUSD2_HUMAN	5	5	5	sp|Q9UGT4|SUSD2_HUMAN Sushi domain-containing protein 2 OS=Homo sapiens OX=9606 GN=SUSD2 PE=1 SV=1	1	5	5	5	5	0	0	0	0	0	0	0	0	0	0	1	0	0	0	0	0	0	0	0	0	0	0	0	0	0	0	0	0	0	0	0	0	0	5	0	0	0	0	0
sp|Q9UGR2|Z3H7B_HUMAN	sp|Q9UGR2|Z3H7B_HUMAN	1	1	1	sp|Q9UGR2|Z3H7B_HUMAN Zinc finger CCCH domain-containing protein 7B OS=Homo sapiens OX=9606 GN=ZC3H7B PE=1 SV=2	1	1	1	1	0	0	0	0	0	0	0	0	0	0	0	0	0	0	0	0	0	0	0	0	0	0	1	0	0	0	0	0	0	0	0	0	0	0	0	0	0	0	0	0
sp|Q9UGP4|LIMD1_HUMAN	sp|Q9UGP4|LIMD1_HUMAN	2	2	2	sp|Q9UGP4|LIMD1_HUMAN LIM domain-containing protein 1 OS=Homo sapiens OX=9606 GN=LIMD1 PE=1 SV=1	1	2	2	2	0	0	1	0	0	0	0	0	0	0	0	0	0	0	0	0	0	0	0	0	0	0	0	0	0	0	0	0	0	0	0	0	1	2	0	0	1	0	0	0
sp|Q9UGK8|SRGEF_HUMAN	sp|Q9UGK8|SRGEF_HUMAN	2	2	2	sp|Q9UGK8|SRGEF_HUMAN Secretion-regulating guanine nucleotide exchange factor OS=Homo sapiens OX=9606 GN=SERGEF PE=1 SV=2	1	2	2	2	0	0	0	0	0	1	1	0	0	0	0	0	0	0	0	0	0	0	0	0	0	0	0	0	0	0	0	0	0	1	0	0	0	0	0	0	0	0	0	1
sp|Q9UGI8|TES_HUMAN	sp|Q9UGI8|TES_HUMAN	16	16	16	sp|Q9UGI8|TES_HUMAN Testin OS=Homo sapiens OX=9606 GN=TES PE=1 SV=1	1	16	16	16	0	0	0	0	1	11	13	1	0	0	0	0	0	0	0	0	0	0	0	0	0	0	0	0	0	0	0	0	0	0	0	0	0	0	0	0	0	0	1	11
sp|Q9UFN0|NPS3A_HUMAN	sp|Q9UFN0|NPS3A_HUMAN	2	2	2	sp|Q9UFN0|NPS3A_HUMAN Protein NipSnap homolog 3A OS=Homo sapiens OX=9606 GN=NIPSNAP3A PE=1 SV=2	1	2	2	2	0	0	2	0	0	0	0	0	0	0	0	0	0	0	0	0	0	0	0	0	0	0	0	0	0	0	0	0	0	0	0	0	0	0	0	0	2	0	0	0
sp|Q9UFE4|CCD39_HUMAN	sp|Q9UFE4|CCD39_HUMAN	1	1	1	sp|Q9UFE4|CCD39_HUMAN Coiled-coil domain-containing protein 39 OS=Homo sapiens OX=9606 GN=CCDC39 PE=2 SV=3	1	1	1	1	0	0	0	0	0	0	0	0	0	0	0	0	0	0	0	0	0	0	0	0	0	0	0	0	0	0	0	0	0	0	0	0	1	0	0	0	0	0	0	0
sp|Q9UFC0|LRWD1_HUMAN	sp|Q9UFC0|LRWD1_HUMAN	2	2	2	sp|Q9UFC0|LRWD1_HUMAN Leucine-rich repeat and WD repeat-containing protein 1 OS=Homo sapiens OX=9606 GN=LRWD1 PE=1 SV=2	1	2	2	2	0	2	1	0	0	0	0	0	0	0	0	0	0	0	0	0	0	0	0	0	0	0	0	0	0	0	0	0	0	0	0	0	1	2	0	2	1	0	0	0
sp|Q9UF56|FXL17_HUMAN	sp|Q9UF56|FXL17_HUMAN	1	1	1	sp|Q9UF56|FXL17_HUMAN F-box/LRR-repeat protein 17 OS=Homo sapiens OX=9606 GN=FBXL17 PE=1 SV=3	1	1	1	1	0	0	0	1	0	0	0	0	0	0	0	0	0	0	0	0	0	0	0	0	0	0	0	0	0	0	0	0	0	0	0	0	0	0	0	0	0	1	0	0
sp|Q9UEW8|STK39_HUMAN	sp|Q9UEW8|STK39_HUMAN	6	3	3	sp|Q9UEW8|STK39_HUMAN STE20/SPS1-related proline-alanine-rich protein kinase OS=Homo sapiens OX=9606 GN=STK39 PE=1 SV=3	1	6	3	3	0	4	3	2	0	0	0	0	0	1	1	2	2	0	0	0	0	0	0	0	0	0	2	0	0	0	0	0	1	0	0	0	1	1	0	3	1	1	0	0
sp|Q9UEU0|VTI1B_HUMAN	sp|Q9UEU0|VTI1B_HUMAN	5	5	5	sp|Q9UEU0|VTI1B_HUMAN Vesicle transport through interaction with t-SNAREs homolog 1B OS=Homo sapiens OX=9606 GN=VTI1B PE=1 SV=3	1	5	5	5	1	0	0	0	0	0	0	0	0	0	4	1	2	0	0	0	0	0	0	0	0	0	0	0	0	0	0	0	0	0	0	0	0	0	1	0	0	0	0	0
sp|Q9UET6|TRM7_HUMAN	sp|Q9UET6|TRM7_HUMAN	3	3	3	sp|Q9UET6|TRM7_HUMAN Putative tRNA (cytidine(32)/guanosine(34)-2-O)-methyltransferase OS=Homo sapiens OX=9606 GN=FTSJ1 PE=1 SV=2	1	3	3	3	0	0	0	0	0	0	0	0	0	0	0	0	0	0	0	0	0	0	0	0	0	0	0	0	0	0	0	0	0	0	0	3	1	0	0	0	0	0	0	0
sp|Q9UER7|DAXX_HUMAN	sp|Q9UER7|DAXX_HUMAN	1	1	1	sp|Q9UER7|DAXX_HUMAN Death domain-associated protein 6 OS=Homo sapiens OX=9606 GN=DAXX PE=1 SV=2	1	1	1	1	0	0	0	0	0	0	0	0	0	0	0	1	0	0	0	0	0	0	0	0	0	0	1	0	0	0	0	0	0	0	0	0	0	0	0	0	0	0	0	0
sp|Q9UEE9|CFDP1_HUMAN	sp|Q9UEE9|CFDP1_HUMAN	7	7	7	sp|Q9UEE9|CFDP1_HUMAN Craniofacial development protein 1 OS=Homo sapiens OX=9606 GN=CFDP1 PE=1 SV=1	1	7	7	7	0	4	0	0	0	0	0	0	0	0	0	0	0	0	0	0	0	0	0	0	0	0	0	0	0	0	0	0	0	0	0	0	0	7	0	4	0	0	0	0
sp|Q9UDY4|DNJB4_HUMAN	sp|Q9UDY4|DNJB4_HUMAN	2	1	1	sp|Q9UDY4|DNJB4_HUMAN DnaJ homolog subfamily B member 4 OS=Homo sapiens OX=9606 GN=DNAJB4 PE=1 SV=1	1	2	1	1	0	2	1	1	1	2	1	1	1	1	1	0	1	1	1	1	1	0	1	1	1	0	0	1	1	0	0	0	0	0	0	1	1	1	0	1	0	0	0	1
sp|Q9UDY2|ZO2_HUMAN	sp|Q9UDY2|ZO2_HUMAN	3	3	3	sp|Q9UDY2|ZO2_HUMAN Tight junction protein ZO-2 OS=Homo sapiens OX=9606 GN=TJP2 PE=1 SV=2	1	3	3	3	0	1	1	0	0	0	0	0	0	0	0	1	0	0	0	0	0	0	0	0	0	0	0	0	0	0	0	0	0	0	0	1	2	2	0	1	1	0	0	0
sp|Q9UDT6|CLIP2_HUMAN	sp|Q9UDT6|CLIP2_HUMAN	3	2	2	sp|Q9UDT6|CLIP2_HUMAN CAP-Gly domain-containing linker protein 2 OS=Homo sapiens OX=9606 GN=CLIP2 PE=1 SV=1	1	3	2	2	0	0	0	0	0	0	0	1	0	0	0	1	0	0	0	0	0	0	0	0	0	0	0	0	0	0	0	0	1	0	1	0	0	0	0	0	0	0	0	0
sp|Q9UBZ9|REV1_HUMAN	sp|Q9UBZ9|REV1_HUMAN	1	1	1	sp|Q9UBZ9|REV1_HUMAN DNA repair protein REV1 OS=Homo sapiens OX=9606 GN=REV1 PE=1 SV=1	1	1	1	1	0	0	0	0	0	0	0	0	0	0	0	0	0	0	0	0	0	0	0	0	0	0	1	0	0	0	0	0	0	0	0	0	0	0	0	0	0	0	0	0
sp|Q9UBW8|CSN7A_HUMAN	sp|Q9UBW8|CSN7A_HUMAN	10	10	10	sp|Q9UBW8|CSN7A_HUMAN COP9 signalosome complex subunit 7a OS=Homo sapiens OX=9606 GN=COPS7A PE=1 SV=1	1	10	10	10	0	0	0	0	0	0	0	0	0	0	0	0	0	0	0	0	0	0	0	0	0	0	2	0	0	0	0	0	1	4	7	5	0	0	0	0	0	0	0	0
sp|Q9UBW7|ZMYM2_HUMAN	sp|Q9UBW7|ZMYM2_HUMAN	12	12	12	sp|Q9UBW7|ZMYM2_HUMAN Zinc finger MYM-type protein 2 OS=Homo sapiens OX=9606 GN=ZMYM2 PE=1 SV=1	1	12	12	12	0	0	0	1	0	0	0	0	0	0	0	2	0	0	0	0	0	0	1	0	0	0	11	0	0	0	0	0	2	0	0	0	0	0	0	0	0	1	0	0
sp|Q9UBV8|PEF1_HUMAN	sp|Q9UBV8|PEF1_HUMAN	8	8	8	sp|Q9UBV8|PEF1_HUMAN Peflin OS=Homo sapiens OX=9606 GN=PEF1 PE=1 SV=1	1	8	8	8	0	0	0	0	0	0	3	7	2	4	2	0	1	0	0	0	0	0	0	0	0	0	0	0	0	0	0	0	0	0	0	0	0	0	0	0	0	0	0	0
sp|Q9UBU9|NXF1_HUMAN	sp|Q9UBU9|NXF1_HUMAN	1	1	1	sp|Q9UBU9|NXF1_HUMAN Nuclear RNA export factor 1 OS=Homo sapiens OX=9606 GN=NXF1 PE=1 SV=1	1	1	1	1	0	0	0	0	0	0	0	0	0	0	0	0	0	0	0	0	0	0	0	0	0	0	1	0	0	0	0	0	0	0	0	0	0	0	0	0	0	0	0	0
sp|Q9UBT2|SAE2_HUMAN	sp|Q9UBT2|SAE2_HUMAN	25	25	25	sp|Q9UBT2|SAE2_HUMAN SUMO-activating enzyme subunit 2 OS=Homo sapiens OX=9606 GN=UBA2 PE=1 SV=2	1	25	25	25	0	17	7	1	0	0	0	0	0	0	0	0	0	0	0	0	1	0	0	0	0	0	0	0	0	0	0	0	0	0	0	1	1	22	0	17	7	1	0	0
sp|Q9UBS8|RNF14_HUMAN	sp|Q9UBS8|RNF14_HUMAN	6	6	6	sp|Q9UBS8|RNF14_HUMAN E3 ubiquitin-protein ligase RNF14 OS=Homo sapiens OX=9606 GN=RNF14 PE=1 SV=1	1	6	6	6	0	0	3	5	0	0	0	0	0	0	0	1	0	0	0	0	0	0	0	0	0	0	0	0	0	0	0	0	0	0	0	0	0	0	0	0	3	5	0	0
sp|Q9UBS4|DJB11_HUMAN	sp|Q9UBS4|DJB11_HUMAN	8	8	8	sp|Q9UBS4|DJB11_HUMAN DnaJ homolog subfamily B member 11 OS=Homo sapiens OX=9606 GN=DNAJB11 PE=1 SV=1	1	8	8	8	0	6	2	0	0	0	0	0	0	0	0	3	1	0	1	1	2	0	1	0	1	1	1	2	1	1	2	1	7	5	1	3	4	6	0	6	2	0	0	0
sp|Q9UBQ7|GRHPR_HUMAN	sp|Q9UBQ7|GRHPR_HUMAN	10	10	10	sp|Q9UBQ7|GRHPR_HUMAN Glyoxylate reductase/hydroxypyruvate reductase OS=Homo sapiens OX=9606 GN=GRHPR PE=1 SV=1	1	10	10	10	0	0	0	0	0	0	8	8	4	1	0	0	0	0	0	0	0	0	0	0	0	0	0	0	0	0	0	0	0	0	0	0	0	0	0	0	0	0	0	0
sp|Q9UBQ5|EIF3K_HUMAN	sp|Q9UBQ5|EIF3K_HUMAN	7	7	7	sp|Q9UBQ5|EIF3K_HUMAN Eukaryotic translation initiation factor 3 subunit K OS=Homo sapiens OX=9606 GN=EIF3K PE=1 SV=1	1	7	7	7	0	0	0	0	0	0	0	4	0	0	0	3	0	0	0	0	0	0	0	0	1	0	7	0	0	0	0	0	3	0	0	0	0	0	0	0	0	0	0	0
sp|Q9UBQ0|VPS29_HUMAN	sp|Q9UBQ0|VPS29_HUMAN	5	5	5	sp|Q9UBQ0|VPS29_HUMAN Vacuolar protein sorting-associated protein 29 OS=Homo sapiens OX=9606 GN=VPS29 PE=1 SV=1	1	5	5	5	0	0	0	0	0	0	0	0	0	0	0	0	0	3	3	0	0	0	0	0	0	0	0	0	0	0	0	0	0	0	0	0	1	2	0	0	0	0	0	0
sp|Q9UBP6|TRMB_HUMAN	sp|Q9UBP6|TRMB_HUMAN	4	4	4	sp|Q9UBP6|TRMB_HUMAN tRNA (guanine-N(7)-)-methyltransferase OS=Homo sapiens OX=9606 GN=METTL1 PE=1 SV=1	1	4	4	4	0	4	1	0	0	0	0	0	0	0	0	0	0	0	0	0	0	0	0	0	0	0	0	0	0	0	0	0	0	0	0	0	0	2	0	4	1	0	0	0
sp|Q9UBP0|SPAST_HUMAN	sp|Q9UBP0|SPAST_HUMAN	1	1	1	sp|Q9UBP0|SPAST_HUMAN Spastin OS=Homo sapiens OX=9606 GN=SPAST PE=1 SV=1	1	1	1	1	0	0	0	0	0	0	0	0	1	0	0	0	0	0	0	0	0	0	0	0	0	0	0	0	0	0	0	0	0	0	0	0	0	0	0	0	0	0	0	0
sp|Q9UBN7|HDAC6_HUMAN	sp|Q9UBN7|HDAC6_HUMAN	11	11	11	sp|Q9UBN7|HDAC6_HUMAN Histone deacetylase 6 OS=Homo sapiens OX=9606 GN=HDAC6 PE=1 SV=2	1	11	11	11	0	0	0	0	0	0	0	0	0	0	0	0	0	0	0	0	0	0	0	0	0	0	0	0	0	0	0	0	0	1	4	9	2	0	0	0	0	0	0	0
sp|Q9UBM7|DHCR7_HUMAN	sp|Q9UBM7|DHCR7_HUMAN	2	2	2	sp|Q9UBM7|DHCR7_HUMAN 7-dehydrocholesterol reductase OS=Homo sapiens OX=9606 GN=DHCR7 PE=1 SV=1	1	2	2	2	0	0	0	0	0	0	0	0	0	0	0	1	1	0	0	0	1	0	0	0	0	0	0	0	0	0	0	0	0	0	0	0	0	0	0	0	0	0	0	0
sp|Q9UBL3|ASH2L_HUMAN	sp|Q9UBL3|ASH2L_HUMAN	6	6	6	sp|Q9UBL3|ASH2L_HUMAN Set1/Ash2 histone methyltransferase complex subunit ASH2 OS=Homo sapiens OX=9606 GN=ASH2L PE=1 SV=1	1	6	6	6	0	0	0	0	0	0	0	0	0	0	0	2	0	0	0	0	0	0	0	0	0	0	2	0	0	0	0	0	1	1	1	4	0	0	0	0	0	0	0	0
sp|Q9UBK8|MTRR_HUMAN	sp|Q9UBK8|MTRR_HUMAN	3	3	3	sp|Q9UBK8|MTRR_HUMAN Methionine synthase reductase OS=Homo sapiens OX=9606 GN=MTRR PE=1 SV=4	1	3	3	3	0	0	3	0	0	0	0	0	0	0	0	0	0	0	0	0	0	0	0	0	0	0	0	0	0	0	0	0	0	0	0	0	0	0	0	0	3	0	0	0
sp|Q9UBI6|GBG12_HUMAN	sp|Q9UBI6|GBG12_HUMAN	3	3	3	sp|Q9UBI6|GBG12_HUMAN Guanine nucleotide-binding protein G(I)/G(S)/G(O) subunit gamma-12 OS=Homo sapiens OX=9606 GN=GNG12 PE=1 SV=3	1	3	3	3	3	0	0	0	0	0	0	0	0	0	0	0	0	0	0	0	0	0	0	0	0	0	0	0	0	0	0	0	0	0	0	0	0	0	3	0	0	0	0	0
sp|Q9UBI1|COMD3_HUMAN	sp|Q9UBI1|COMD3_HUMAN	6	6	6	sp|Q9UBI1|COMD3_HUMAN COMM domain-containing protein 3 OS=Homo sapiens OX=9606 GN=COMMD3 PE=1 SV=1	1	6	6	6	0	0	0	0	0	0	0	0	0	0	0	0	0	0	0	0	0	0	0	0	0	0	1	0	0	0	0	0	0	3	6	2	0	0	0	0	0	0	0	0
sp|Q9UBF8|PI4KB_HUMAN	sp|Q9UBF8|PI4KB_HUMAN	5	5	5	sp|Q9UBF8|PI4KB_HUMAN Phosphatidylinositol 4-kinase beta OS=Homo sapiens OX=9606 GN=PI4KB PE=1 SV=1	1	5	5	5	0	2	0	0	0	0	0	0	0	0	0	0	0	0	0	0	0	0	0	0	0	0	0	0	0	0	0	0	0	0	0	1	5	4	0	2	0	0	0	0
sp|Q9UBF6|RBX2_HUMAN	sp|Q9UBF6|RBX2_HUMAN	3	3	3	sp|Q9UBF6|RBX2_HUMAN RING-box protein 2 OS=Homo sapiens OX=9606 GN=RNF7 PE=1 SV=1	1	3	3	3	0	1	0	0	0	0	0	0	1	3	1	0	0	0	0	0	0	0	0	0	0	0	0	0	0	0	0	0	0	0	0	0	2	2	0	1	0	0	0	0
sp|Q9UBF2|COPG2_HUMAN	sp|Q9UBF2|COPG2_HUMAN	18	15	15	sp|Q9UBF2|COPG2_HUMAN Coatomer subunit gamma-2 OS=Homo sapiens OX=9606 GN=COPG2 PE=1 SV=1	1	18	15	15	0	0	0	0	0	0	4	0	0	0	0	4	0	0	0	0	0	0	1	0	0	1	7	0	0	0	0	0	9	10	3	2	0	0	0	0	0	0	0	0
sp|Q9UBE0|SAE1_HUMAN	sp|Q9UBE0|SAE1_HUMAN	17	17	17	sp|Q9UBE0|SAE1_HUMAN SUMO-activating enzyme subunit 1 OS=Homo sapiens OX=9606 GN=SAE1 PE=1 SV=1	1	17	17	17	0	11	5	2	0	2	12	4	0	0	0	0	0	0	0	0	0	0	0	0	0	0	0	0	0	0	0	0	0	0	1	3	1	10	0	11	5	2	0	2
sp|Q9UBD5|ORC3_HUMAN	sp|Q9UBD5|ORC3_HUMAN	4	4	4	sp|Q9UBD5|ORC3_HUMAN Origin recognition complex subunit 3 OS=Homo sapiens OX=9606 GN=ORC3 PE=1 SV=1	1	4	4	4	0	1	0	0	0	0	0	0	0	0	0	0	0	0	0	0	0	0	0	0	0	0	0	0	0	0	0	0	0	0	0	3	3	3	0	1	0	0	0	0
sp|Q9UBC2|EP15R_HUMAN	sp|Q9UBC2|EP15R_HUMAN	32	32	32	sp|Q9UBC2|EP15R_HUMAN Epidermal growth factor receptor substrate 15-like 1 OS=Homo sapiens OX=9606 GN=EPS15L1 PE=1 SV=1	1	32	32	32	0	2	0	1	0	0	0	1	0	0	0	11	1	0	0	0	1	0	3	2	0	1	5	1	1	0	2	0	15	14	13	22	15	13	0	2	0	1	0	0
sp|Q9UBB6|NCDN_HUMAN	sp|Q9UBB6|NCDN_HUMAN	5	5	5	sp|Q9UBB6|NCDN_HUMAN Neurochondrin OS=Homo sapiens OX=9606 GN=NCDN PE=1 SV=1	1	5	5	5	0	0	0	5	0	0	0	0	0	0	0	0	0	0	0	0	0	0	0	0	0	0	1	0	0	0	0	0	0	0	0	0	0	0	0	0	0	5	0	0
sp|Q9UBB4|ATX10_HUMAN	sp|Q9UBB4|ATX10_HUMAN	6	6	6	sp|Q9UBB4|ATX10_HUMAN Ataxin-10 OS=Homo sapiens OX=9606 GN=ATXN10 PE=1 SV=1	1	6	6	6	0	0	0	5	5	0	0	0	0	0	0	1	0	0	0	0	0	0	0	0	0	0	3	0	0	0	0	0	0	0	0	0	0	0	0	0	0	5	5	0
sp|Q9P2X3|IMPCT_HUMAN	sp|Q9P2X3|IMPCT_HUMAN	4	4	4	sp|Q9P2X3|IMPCT_HUMAN Protein IMPACT OS=Homo sapiens OX=9606 GN=IMPACT PE=1 SV=2	1	4	4	4	0	0	0	0	3	2	2	0	0	0	0	0	0	0	0	0	0	0	0	0	0	0	0	0	0	0	0	0	0	0	0	0	0	0	0	0	0	0	3	2
sp|Q9P2X0|DPM3_HUMAN	sp|Q9P2X0|DPM3_HUMAN	1	1	1	sp|Q9P2X0|DPM3_HUMAN Dolichol-phosphate mannosyltransferase subunit 3 OS=Homo sapiens OX=9606 GN=DPM3 PE=1 SV=2	1	1	1	1	0	0	0	0	0	0	0	0	0	0	0	1	0	0	0	0	0	0	0	0	0	0	0	0	0	0	0	0	1	0	0	0	0	0	0	0	0	0	0	0
sp|Q9P2T1|GMPR2_HUMAN	sp|Q9P2T1|GMPR2_HUMAN	11	11	10	sp|Q9P2T1|GMPR2_HUMAN GMP reductase 2 OS=Homo sapiens OX=9606 GN=GMPR2 PE=1 SV=1	1	11	11	10	0	7	6	2	0	0	0	0	0	0	0	0	0	0	0	0	0	0	0	0	0	0	0	0	0	0	0	0	0	0	0	3	10	8	0	7	6	2	0	0
sp|Q9P2R7|SUCB1_HUMAN	sp|Q9P2R7|SUCB1_HUMAN	9	9	9	sp|Q9P2R7|SUCB1_HUMAN Succinate--CoA ligase [ADP-forming] subunit beta, mitochondrial OS=Homo sapiens OX=9606 GN=SUCLA2 PE=1 SV=3	1	9	9	9	0	0	0	0	0	3	8	0	0	0	0	0	0	0	0	0	0	1	0	0	1	0	0	0	1	0	1	0	0	0	0	0	0	0	0	0	0	0	0	3
sp|Q9P2R3|ANFY1_HUMAN	sp|Q9P2R3|ANFY1_HUMAN	10	10	10	sp|Q9P2R3|ANFY1_HUMAN Rabankyrin-5 OS=Homo sapiens OX=9606 GN=ANKFY1 PE=1 SV=2	1	10	10	10	0	0	0	0	0	0	0	0	0	0	0	0	0	0	0	0	0	0	0	0	0	0	0	0	0	0	0	0	8	7	0	0	0	0	0	0	0	0	0	0
sp|Q9P2P5|HECW2_HUMAN	sp|Q9P2P5|HECW2_HUMAN	1	1	1	sp|Q9P2P5|HECW2_HUMAN E3 ubiquitin-protein ligase HECW2 OS=Homo sapiens OX=9606 GN=HECW2 PE=1 SV=2	1	1	1	1	0	0	0	0	0	0	0	0	0	0	0	0	0	0	0	0	0	0	0	0	0	0	0	0	0	0	0	0	0	0	0	1	0	0	0	0	0	0	0	0
sp|Q9P2N5|RBM27_HUMAN	sp|Q9P2N5|RBM27_HUMAN	2	2	2	sp|Q9P2N5|RBM27_HUMAN RNA-binding protein 27 OS=Homo sapiens OX=9606 GN=RBM27 PE=1 SV=2	1	2	2	2	0	0	0	0	0	0	0	0	0	0	0	1	1	0	0	0	0	0	0	0	0	0	0	0	0	0	0	0	0	0	0	0	0	0	0	0	0	0	0	0
sp|Q9P2M7|CING_HUMAN	sp|Q9P2M7|CING_HUMAN	7	7	7	sp|Q9P2M7|CING_HUMAN Cingulin OS=Homo sapiens OX=9606 GN=CGN PE=1 SV=2	1	7	7	7	0	0	0	0	0	0	0	0	0	0	0	2	0	0	0	0	0	0	0	0	0	0	4	0	0	0	0	0	2	0	0	0	0	0	0	0	0	0	0	0
sp|Q9P2K6|KLH42_HUMAN	sp|Q9P2K6|KLH42_HUMAN	1	1	1	sp|Q9P2K6|KLH42_HUMAN Kelch-like protein 42 OS=Homo sapiens OX=9606 GN=KLHL42 PE=1 SV=2	1	1	1	1	0	0	0	0	0	0	0	0	0	0	0	0	0	0	0	0	0	0	0	0	0	0	0	0	0	1	0	0	1	0	0	0	0	0	0	0	0	0	0	0
sp|Q9P2K5|MYEF2_HUMAN	sp|Q9P2K5|MYEF2_HUMAN	10	10	10	sp|Q9P2K5|MYEF2_HUMAN Myelin expression factor 2 OS=Homo sapiens OX=9606 GN=MYEF2 PE=1 SV=3	1	10	10	10	0	0	0	0	0	0	0	0	0	0	0	9	0	0	0	0	0	0	0	0	0	1	1	0	0	0	0	0	0	0	0	0	0	0	0	0	0	0	0	0
sp|Q9P2K3|RCOR3_HUMAN	sp|Q9P2K3|RCOR3_HUMAN	3	1	1	sp|Q9P2K3|RCOR3_HUMAN REST corepressor 3 OS=Homo sapiens OX=9606 GN=RCOR3 PE=1 SV=2	1	3	1	1	0	0	0	0	0	0	0	0	0	0	0	1	0	0	0	0	0	0	0	0	0	0	0	0	0	0	0	0	1	1	1	1	0	0	0	0	0	0	0	0
sp|Q9P2J5|SYLC_HUMAN	sp|Q9P2J5|SYLC_HUMAN	35	35	35	sp|Q9P2J5|SYLC_HUMAN Leucine--tRNA ligase, cytoplasmic OS=Homo sapiens OX=9606 GN=LARS PE=1 SV=2	1	35	35	35	0	2	3	1	0	0	0	0	0	0	0	22	0	0	0	0	1	0	1	0	0	0	26	0	0	0	0	0	11	11	6	12	8	4	0	2	3	1	0	0
sp|Q9P2I0|CPSF2_HUMAN	sp|Q9P2I0|CPSF2_HUMAN	3	3	3	sp|Q9P2I0|CPSF2_HUMAN Cleavage and polyadenylation specificity factor subunit 2 OS=Homo sapiens OX=9606 GN=CPSF2 PE=1 SV=2	1	3	3	3	0	0	0	0	0	0	0	0	0	0	0	1	0	0	0	0	0	0	0	0	0	0	2	0	0	0	0	0	0	0	0	0	0	0	0	0	0	0	0	0
sp|Q9P2E9|RRBP1_HUMAN	sp|Q9P2E9|RRBP1_HUMAN	13	13	13	sp|Q9P2E9|RRBP1_HUMAN Ribosome-binding protein 1 OS=Homo sapiens OX=9606 GN=RRBP1 PE=1 SV=5	1	13	13	13	0	0	0	0	0	0	0	2	0	0	0	9	0	0	0	0	0	0	0	0	0	0	5	0	0	0	0	0	0	0	1	0	0	0	0	0	0	0	0	0
sp|Q9P2E3|ZNFX1_HUMAN	sp|Q9P2E3|ZNFX1_HUMAN	3	3	3	sp|Q9P2E3|ZNFX1_HUMAN NFX1-type zinc finger-containing protein 1 OS=Homo sapiens OX=9606 GN=ZNFX1 PE=2 SV=2	1	3	3	3	0	0	0	0	0	0	0	0	0	0	0	1	0	0	0	0	0	0	0	0	0	0	2	0	0	0	0	0	0	0	0	0	0	0	0	0	0	0	0	0
sp|Q9P2D3|HTR5B_HUMAN	sp|Q9P2D3|HTR5B_HUMAN	9	9	9	sp|Q9P2D3|HTR5B_HUMAN HEAT repeat-containing protein 5B OS=Homo sapiens OX=9606 GN=HEATR5B PE=1 SV=2	1	9	9	9	0	0	0	0	0	0	0	0	0	0	0	7	0	0	0	0	0	0	0	0	0	0	0	0	0	0	0	0	2	4	0	0	0	0	0	0	0	0	0	0
sp|Q9P2B4|CT2NL_HUMAN	sp|Q9P2B4|CT2NL_HUMAN	4	4	4	sp|Q9P2B4|CT2NL_HUMAN CTTNBP2 N-terminal-like protein OS=Homo sapiens OX=9606 GN=CTTNBP2NL PE=1 SV=2	1	4	4	4	0	0	0	0	0	0	0	0	0	0	0	0	0	0	0	0	0	0	0	0	0	0	3	0	0	0	0	0	3	0	0	0	0	0	0	0	0	0	0	0
sp|Q9P2B2|FPRP_HUMAN	sp|Q9P2B2|FPRP_HUMAN	5	5	5	sp|Q9P2B2|FPRP_HUMAN Prostaglandin F2 receptor negative regulator OS=Homo sapiens OX=9606 GN=PTGFRN PE=1 SV=2	1	5	5	5	5	0	0	0	0	0	0	0	0	0	0	1	0	0	0	0	0	0	0	0	0	1	1	0	0	0	0	0	0	0	0	0	0	0	5	0	0	0	0	0
sp|Q9P289|STK26_HUMAN	sp|Q9P289|STK26_HUMAN	7	5	3	sp|Q9P289|STK26_HUMAN Serine/threonine-protein kinase 26 OS=Homo sapiens OX=9606 GN=STK26 PE=1 SV=2	1	7	5	3	2	1	2	5	3	1	1	1	1	1	1	1	0	0	0	0	1	0	0	0	0	0	0	0	0	0	0	0	0	0	0	0	1	1	1	0	1	4	2	0
sp|Q9P287|BCCIP_HUMAN	sp|Q9P287|BCCIP_HUMAN	10	10	10	sp|Q9P287|BCCIP_HUMAN BRCA2 and CDKN1A-interacting protein OS=Homo sapiens OX=9606 GN=BCCIP PE=1 SV=1	1	10	10	10	0	0	3	7	4	0	0	0	0	0	0	0	0	0	0	0	0	0	0	0	0	0	0	0	0	0	0	0	0	0	0	0	0	0	0	0	3	7	4	0
sp|Q9P270|SLAI2_HUMAN	sp|Q9P270|SLAI2_HUMAN	3	3	3	sp|Q9P270|SLAI2_HUMAN SLAIN motif-containing protein 2 OS=Homo sapiens OX=9606 GN=SLAIN2 PE=1 SV=2	1	3	3	3	0	0	0	0	0	0	0	0	0	0	0	0	0	0	0	0	0	0	0	0	0	0	0	0	0	0	0	0	0	0	0	0	2	1	0	0	0	0	0	0
sp|Q9P265|DIP2B_HUMAN	sp|Q9P265|DIP2B_HUMAN	25	25	21	sp|Q9P265|DIP2B_HUMAN Disco-interacting protein 2 homolog B OS=Homo sapiens OX=9606 GN=DIP2B PE=1 SV=3	1	25	25	21	8	15	1	0	0	0	1	1	1	1	1	0	1	2	0	0	0	0	0	0	0	0	1	0	0	0	0	0	0	0	0	1	2	10	8	15	1	0	0	0
sp|Q9P260|RELCH_HUMAN	sp|Q9P260|RELCH_HUMAN	8	8	8	sp|Q9P260|RELCH_HUMAN RAB11-binding protein RELCH OS=Homo sapiens OX=9606 GN=RELCH PE=1 SV=2	1	8	8	8	0	0	0	0	0	0	0	0	0	0	0	0	0	0	0	0	0	0	0	0	0	0	0	0	0	0	0	0	0	6	2	0	0	0	0	0	0	0	0	0
sp|Q9P258|RCC2_HUMAN	sp|Q9P258|RCC2_HUMAN	16	16	16	sp|Q9P258|RCC2_HUMAN Protein RCC2 OS=Homo sapiens OX=9606 GN=RCC2 PE=1 SV=2	1	16	16	16	0	0	0	0	0	0	0	6	7	7	7	0	8	5	6	7	3	1	5	4	3	2	0	2	3	3	2	2	0	0	0	0	0	0	0	0	0	0	0	0
sp|Q9P253|VPS18_HUMAN	sp|Q9P253|VPS18_HUMAN	9	9	9	sp|Q9P253|VPS18_HUMAN Vacuolar protein sorting-associated protein 18 homolog OS=Homo sapiens OX=9606 GN=VPS18 PE=1 SV=2	1	9	9	9	0	0	0	0	0	0	0	0	0	0	0	1	0	0	0	0	0	0	0	0	0	0	0	0	0	0	0	0	8	3	0	0	0	0	0	0	0	0	0	0
sp|Q9P243|ZFAT_HUMAN	sp|Q9P243|ZFAT_HUMAN	1	1	1	sp|Q9P243|ZFAT_HUMAN Zinc finger protein ZFAT OS=Homo sapiens OX=9606 GN=ZFAT PE=1 SV=2	1	1	1	1	0	0	0	0	0	0	0	0	0	0	0	1	0	0	0	0	0	0	0	0	0	0	0	0	0	0	0	0	0	0	0	0	0	0	0	0	0	0	0	0
sp|Q9P219|DAPLE_HUMAN	sp|Q9P219|DAPLE_HUMAN	2	2	2	sp|Q9P219|DAPLE_HUMAN Protein Daple OS=Homo sapiens OX=9606 GN=CCDC88C PE=1 SV=3	1	2	2	2	0	0	0	0	0	0	0	0	0	0	0	0	0	0	0	0	0	0	0	0	0	0	2	0	0	0	0	0	0	0	0	0	0	0	0	0	0	0	0	0
sp|Q9P215|POGK_HUMAN	sp|Q9P215|POGK_HUMAN	2	2	2	sp|Q9P215|POGK_HUMAN Pogo transposable element with KRAB domain OS=Homo sapiens OX=9606 GN=POGK PE=1 SV=2	1	2	2	2	0	0	0	0	0	0	0	0	0	0	0	0	0	0	0	0	0	0	0	0	0	0	0	0	0	0	0	0	2	0	0	0	0	0	0	0	0	0	0	0
sp|Q9P1Y5|CAMP3_HUMAN	sp|Q9P1Y5|CAMP3_HUMAN	3	3	3	sp|Q9P1Y5|CAMP3_HUMAN Calmodulin-regulated spectrin-associated protein 3 OS=Homo sapiens OX=9606 GN=CAMSAP3 PE=1 SV=2	1	3	3	3	0	0	0	0	0	0	0	0	1	0	0	0	0	0	0	0	0	0	1	0	0	0	0	0	0	0	0	0	0	0	0	0	1	0	0	0	0	0	0	0
sp|Q9P1F3|ABRAL_HUMAN	sp|Q9P1F3|ABRAL_HUMAN	4	4	4	sp|Q9P1F3|ABRAL_HUMAN Costars family protein ABRACL OS=Homo sapiens OX=9606 GN=ABRACL PE=1 SV=1	1	4	4	4	0	0	0	0	0	0	0	0	0	0	0	0	0	3	4	3	3	1	0	0	1	0	0	0	0	0	0	0	0	0	0	0	0	0	0	0	0	0	0	0
sp|Q9P107|GMIP_HUMAN	sp|Q9P107|GMIP_HUMAN	1	1	1	sp|Q9P107|GMIP_HUMAN GEM-interacting protein OS=Homo sapiens OX=9606 GN=GMIP PE=1 SV=2	1	1	1	1	0	0	0	0	0	0	0	0	0	0	0	0	0	0	0	0	0	0	0	0	0	0	1	0	0	0	0	0	0	0	0	0	0	0	0	0	0	0	0	0
sp|Q9P0W8|SPAT7_HUMAN	sp|Q9P0W8|SPAT7_HUMAN	2	2	2	sp|Q9P0W8|SPAT7_HUMAN Spermatogenesis-associated protein 7 OS=Homo sapiens OX=9606 GN=SPATA7 PE=1 SV=3	1	2	2	2	1	0	0	0	0	0	0	0	0	0	0	0	0	0	0	0	0	1	0	1	0	0	0	1	0	0	0	0	0	0	0	0	0	0	1	0	0	0	0	0
sp|Q9P0U4|CXXC1_HUMAN	sp|Q9P0U4|CXXC1_HUMAN	5	5	5	sp|Q9P0U4|CXXC1_HUMAN CXXC-type zinc finger protein 1 OS=Homo sapiens OX=9606 GN=CXXC1 PE=1 SV=2	1	5	5	5	0	0	0	0	0	0	0	0	0	0	0	0	0	0	0	0	0	0	0	0	0	0	5	0	0	0	0	0	1	0	0	0	0	0	0	0	0	0	0	0
sp|Q9P0S9|TM14C_HUMAN	sp|Q9P0S9|TM14C_HUMAN	1	1	1	sp|Q9P0S9|TM14C_HUMAN Transmembrane protein 14C OS=Homo sapiens OX=9606 GN=TMEM14C PE=1 SV=1	1	1	1	1	0	0	0	0	0	0	0	0	0	0	0	0	0	0	0	0	0	0	0	0	0	0	1	0	0	0	0	0	0	0	0	0	0	0	0	0	0	0	0	0
sp|Q9P0R6|GSKIP_HUMAN	sp|Q9P0R6|GSKIP_HUMAN	5	5	5	sp|Q9P0R6|GSKIP_HUMAN GSK3B-interacting protein OS=Homo sapiens OX=9606 GN=GSKIP PE=1 SV=2	1	5	5	5	0	0	0	1	0	1	0	3	4	3	2	0	0	0	0	0	0	0	0	0	0	0	0	0	0	0	0	0	0	0	0	0	0	0	0	0	0	1	0	1
sp|Q9P0P0|RN181_HUMAN	sp|Q9P0P0|RN181_HUMAN	5	5	5	sp|Q9P0P0|RN181_HUMAN E3 ubiquitin-protein ligase RNF181 OS=Homo sapiens OX=9606 GN=RNF181 PE=1 SV=1	1	5	5	5	0	0	0	1	0	0	0	5	4	0	0	0	0	0	0	0	0	0	0	0	0	0	0	0	0	0	0	0	0	0	0	0	0	0	0	0	0	1	0	0
sp|Q9P0N9|TBCD7_HUMAN	sp|Q9P0N9|TBCD7_HUMAN	1	1	1	sp|Q9P0N9|TBCD7_HUMAN TBC1 domain family member 7 OS=Homo sapiens OX=9606 GN=TBC1D7 PE=1 SV=1	1	1	1	1	0	0	0	0	0	0	0	0	0	0	0	0	1	0	0	0	0	0	0	0	0	0	0	0	0	0	0	0	0	0	0	0	0	0	0	0	0	0	0	0
sp|Q9P0L0|VAPA_HUMAN	sp|Q9P0L0|VAPA_HUMAN	6	5	5	sp|Q9P0L0|VAPA_HUMAN Vesicle-associated membrane protein-associated protein A OS=Homo sapiens OX=9606 GN=VAPA PE=1 SV=3	1	6	5	5	0	0	0	0	0	0	0	1	3	5	4	0	0	0	0	0	0	0	1	0	0	0	0	0	0	0	0	0	0	0	0	0	0	0	0	0	0	0	0	0
sp|Q9P0J7|KCMF1_HUMAN	sp|Q9P0J7|KCMF1_HUMAN	3	3	3	sp|Q9P0J7|KCMF1_HUMAN E3 ubiquitin-protein ligase KCMF1 OS=Homo sapiens OX=9606 GN=KCMF1 PE=1 SV=2	1	3	3	3	0	0	0	0	0	0	0	0	0	0	0	1	0	0	0	0	0	0	0	0	0	0	3	0	0	0	0	0	2	0	0	0	0	0	0	0	0	0	0	0
sp|Q9P035|HACD3_HUMAN	sp|Q9P035|HACD3_HUMAN	1	1	1	sp|Q9P035|HACD3_HUMAN Very-long-chain (3R)-3-hydroxyacyl-CoA dehydratase 3 OS=Homo sapiens OX=9606 GN=HACD3 PE=1 SV=2	1	1	1	1	0	0	0	0	0	0	0	0	0	0	0	1	0	0	0	0	0	0	0	0	0	0	1	0	0	0	0	0	0	0	0	0	0	0	0	0	0	0	0	0
sp|Q9P015|RM15_HUMAN	sp|Q9P015|RM15_HUMAN	2	2	2	sp|Q9P015|RM15_HUMAN 39S ribosomal protein L15, mitochondrial OS=Homo sapiens OX=9606 GN=MRPL15 PE=1 SV=1	1	2	2	2	0	0	0	0	0	0	0	0	0	0	0	0	0	0	0	0	0	0	0	0	0	0	2	0	0	0	0	0	1	0	0	0	0	0	0	0	0	0	0	0
sp|Q9P013|CWC15_HUMAN	sp|Q9P013|CWC15_HUMAN	2	2	2	sp|Q9P013|CWC15_HUMAN Spliceosome-associated protein CWC15 homolog OS=Homo sapiens OX=9606 GN=CWC15 PE=1 SV=2	1	2	2	2	0	2	1	0	0	0	0	0	0	0	0	1	1	0	0	0	0	0	1	0	0	0	0	0	0	0	0	0	0	0	0	0	1	1	0	2	1	0	0	0
sp|Q9P000|COMD9_HUMAN	sp|Q9P000|COMD9_HUMAN	4	4	4	sp|Q9P000|COMD9_HUMAN COMM domain-containing protein 9 OS=Homo sapiens OX=9606 GN=COMMD9 PE=1 SV=2	1	4	4	4	0	0	0	0	0	0	0	0	0	0	1	0	0	0	0	0	0	0	0	0	0	0	0	0	0	0	0	0	0	2	2	1	0	0	0	0	0	0	0	0
sp|Q9NZZ3|CHMP5_HUMAN	sp|Q9NZZ3|CHMP5_HUMAN	5	5	5	sp|Q9NZZ3|CHMP5_HUMAN Charged multivesicular body protein 5 OS=Homo sapiens OX=9606 GN=CHMP5 PE=1 SV=1	1	5	5	5	0	2	1	1	2	2	0	0	0	0	0	0	0	0	0	2	2	0	2	2	1	2	1	2	3	1	0	0	0	0	0	4	2	2	0	2	1	1	2	2
sp|Q9NZU5|LMCD1_HUMAN	sp|Q9NZU5|LMCD1_HUMAN	10	10	10	sp|Q9NZU5|LMCD1_HUMAN LIM and cysteine-rich domains protein 1 OS=Homo sapiens OX=9606 GN=LMCD1 PE=1 SV=1	1	10	10	10	0	0	0	0	0	0	7	9	2	0	0	0	0	0	0	0	0	0	0	0	0	0	0	0	0	0	0	0	0	0	0	0	0	0	0	0	0	0	0	0
sp|Q9NZT2|OGFR_HUMAN	sp|Q9NZT2|OGFR_HUMAN	20	20	20	sp|Q9NZT2|OGFR_HUMAN Opioid growth factor receptor OS=Homo sapiens OX=9606 GN=OGFR PE=1 SV=3	1	20	20	20	0	5	4	2	0	0	0	0	0	0	0	0	0	0	0	0	0	0	0	0	0	0	0	0	0	0	0	0	0	4	10	17	8	3	0	5	4	2	0	0
sp|Q9NZT1|CALL5_HUMAN	sp|Q9NZT1|CALL5_HUMAN	9	9	9	sp|Q9NZT1|CALL5_HUMAN Calmodulin-like protein 5 OS=Homo sapiens OX=9606 GN=CALML5 PE=1 SV=2	1	9	9	9	4	0	0	0	0	0	0	7	9	7	4	0	2	1	2	5	7	4	8	8	6	3	0	5	4	4	4	4	0	0	0	0	0	0	4	0	0	0	0	0
sp|Q9NZR1|TMOD2_HUMAN	sp|Q9NZR1|TMOD2_HUMAN	2	1	1	sp|Q9NZR1|TMOD2_HUMAN Tropomodulin-2 OS=Homo sapiens OX=9606 GN=TMOD2 PE=1 SV=1	1	2	1	1	0	0	0	0	0	0	0	0	0	0	0	0	0	0	0	0	0	0	0	0	0	0	0	0	0	0	0	0	0	0	0	1	1	0	0	0	0	0	0	0
sp|Q9NZQ3|SPN90_HUMAN	sp|Q9NZQ3|SPN90_HUMAN	1	1	1	sp|Q9NZQ3|SPN90_HUMAN NCK-interacting protein with SH3 domain OS=Homo sapiens OX=9606 GN=NCKIPSD PE=1 SV=1	1	1	1	1	0	0	0	0	0	0	0	1	0	0	0	0	0	0	0	0	0	0	0	0	0	0	0	0	0	0	0	0	0	0	0	0	0	0	0	0	0	0	0	0
sp|Q9NZN8|CNOT2_HUMAN	sp|Q9NZN8|CNOT2_HUMAN	1	1	1	sp|Q9NZN8|CNOT2_HUMAN CCR4-NOT transcription complex subunit 2 OS=Homo sapiens OX=9606 GN=CNOT2 PE=1 SV=1	1	1	1	1	0	1	0	0	0	0	0	0	0	0	0	0	0	0	0	0	0	0	0	0	0	0	1	0	0	0	0	0	1	1	1	0	0	0	0	1	0	0	0	0
sp|Q9NZN5|ARHGC_HUMAN	sp|Q9NZN5|ARHGC_HUMAN	1	1	1	sp|Q9NZN5|ARHGC_HUMAN Rho guanine nucleotide exchange factor 12 OS=Homo sapiens OX=9606 GN=ARHGEF12 PE=1 SV=1	1	1	1	1	0	0	0	0	0	0	0	0	0	0	0	0	0	0	0	0	0	0	0	0	0	0	0	0	0	0	0	0	1	0	0	1	0	0	0	0	0	0	0	0
sp|Q9NZN3|EHD3_HUMAN	sp|Q9NZN3|EHD3_HUMAN	8	2	2	sp|Q9NZN3|EHD3_HUMAN EH domain-containing protein 3 OS=Homo sapiens OX=9606 GN=EHD3 PE=1 SV=2	1	8	2	2	2	0	5	7	0	0	0	0	0	0	0	0	0	0	0	0	0	0	0	0	0	0	1	0	0	0	0	0	0	0	0	0	0	0	0	0	1	1	0	0
sp|Q9NZM5|NOP53_HUMAN	sp|Q9NZM5|NOP53_HUMAN	1	1	1	sp|Q9NZM5|NOP53_HUMAN Ribosome biogenesis protein NOP53 OS=Homo sapiens OX=9606 GN=NOP53 PE=1 SV=2	1	1	1	1	0	0	0	0	0	0	0	0	0	0	0	1	0	0	0	0	0	0	0	0	0	0	1	0	0	0	0	0	0	0	0	0	0	0	0	0	0	0	0	0
sp|Q9NZM3|ITSN2_HUMAN	sp|Q9NZM3|ITSN2_HUMAN	3	3	3	sp|Q9NZM3|ITSN2_HUMAN Intersectin-2 OS=Homo sapiens OX=9606 GN=ITSN2 PE=1 SV=3	1	3	3	3	0	0	0	0	0	0	0	0	0	0	0	1	0	0	0	0	1	0	0	0	0	0	0	0	0	0	0	0	1	0	0	0	0	0	0	0	0	0	0	0
sp|Q9NZM1|MYOF_HUMAN;REV__sp|P24752|THIL_HUMAN;sp|O75923|DYSF_HUMAN	sp|Q9NZM1|MYOF_HUMAN	55;1;1	55;1;1	55;1;1	sp|Q9NZM1|MYOF_HUMAN Myoferlin OS=Homo sapiens OX=9606 GN=MYOF PE=1 SV=1	3	55	55	55	40	0	0	0	0	0	0	0	0	0	0	28	0	0	0	2	2	2	1	3	1	3	14	1	1	2	3	1	1	0	0	0	0	0	40	0	0	0	0	0
sp|Q9NZL9|MAT2B_HUMAN	sp|Q9NZL9|MAT2B_HUMAN	12	12	12	sp|Q9NZL9|MAT2B_HUMAN Methionine adenosyltransferase 2 subunit beta OS=Homo sapiens OX=9606 GN=MAT2B PE=1 SV=1	1	12	12	12	0	2	1	0	1	0	0	1	2	2	1	0	2	3	4	4	6	4	6	6	3	6	0	4	5	2	2	2	0	0	0	0	3	10	0	2	1	0	1	0
sp|Q9NZL4|HPBP1_HUMAN	sp|Q9NZL4|HPBP1_HUMAN	10	10	10	sp|Q9NZL4|HPBP1_HUMAN Hsp70-binding protein 1 OS=Homo sapiens OX=9606 GN=HSPBP1 PE=1 SV=2	1	10	10	10	0	7	0	0	0	0	0	0	0	0	0	0	0	0	0	0	0	0	0	0	0	0	0	0	0	0	0	0	0	0	0	1	1	7	0	7	0	0	0	0
sp|Q9NZJ9|NUDT4_HUMAN	sp|Q9NZJ9|NUDT4_HUMAN	5	4	1	sp|Q9NZJ9|NUDT4_HUMAN Diphosphoinositol polyphosphate phosphohydrolase 2 OS=Homo sapiens OX=9606 GN=NUDT4 PE=1 SV=2	1	5	4	1	0	0	0	0	0	0	0	2	4	3	2	0	1	0	0	0	0	0	0	0	0	0	0	0	0	0	0	0	0	0	0	0	0	0	0	0	0	0	0	0
sp|Q9NZJ4|SACS_HUMAN	sp|Q9NZJ4|SACS_HUMAN	2	2	2	sp|Q9NZJ4|SACS_HUMAN Sacsin OS=Homo sapiens OX=9606 GN=SACS PE=1 SV=2	1	2	2	2	0	0	0	0	0	0	0	0	0	0	0	0	0	1	0	0	0	0	0	0	0	0	1	0	0	0	0	0	0	0	0	0	0	0	0	0	0	0	0	0
sp|Q9NZD8|SPG21_HUMAN	sp|Q9NZD8|SPG21_HUMAN	12	12	12	sp|Q9NZD8|SPG21_HUMAN Maspardin OS=Homo sapiens OX=9606 GN=SPG21 PE=1 SV=1	1	12	12	12	0	0	0	0	0	0	0	0	0	0	7	0	8	6	0	1	1	0	0	1	1	1	0	0	0	0	0	0	0	0	0	0	0	0	0	0	0	0	0	0
sp|Q9NZD2|GLTP_HUMAN	sp|Q9NZD2|GLTP_HUMAN	13	13	13	sp|Q9NZD2|GLTP_HUMAN Glycolipid transfer protein OS=Homo sapiens OX=9606 GN=GLTP PE=1 SV=3	1	13	13	13	0	0	0	0	0	0	0	0	0	0	2	0	1	1	6	8	7	5	3	3	2	1	0	1	1	1	1	0	0	0	0	0	0	0	0	0	0	0	0	0
sp|Q9NZB2|F120A_HUMAN	sp|Q9NZB2|F120A_HUMAN	28	28	28	sp|Q9NZB2|F120A_HUMAN Constitutive coactivator of PPAR-gamma-like protein 1 OS=Homo sapiens OX=9606 GN=FAM120A PE=1 SV=2	1	28	28	28	1	0	0	0	0	0	0	2	2	0	0	20	2	2	1	2	4	3	3	5	3	3	19	3	4	2	2	0	7	0	0	0	1	1	1	0	0	0	0	0
sp|Q9NZ63|TLS1_HUMAN	sp|Q9NZ63|TLS1_HUMAN	3	3	3	sp|Q9NZ63|TLS1_HUMAN Telomere length and silencing protein 1 homolog OS=Homo sapiens OX=9606 GN=C9orf78 PE=1 SV=1	1	3	3	3	0	2	1	0	0	0	0	0	0	0	0	0	0	0	0	0	0	0	0	0	0	0	0	0	0	0	0	0	0	0	0	0	0	0	0	2	1	0	0	0
sp|Q9NZ52|GGA3_HUMAN	sp|Q9NZ52|GGA3_HUMAN	8	8	8	sp|Q9NZ52|GGA3_HUMAN ADP-ribosylation factor-binding protein GGA3 OS=Homo sapiens OX=9606 GN=GGA3 PE=1 SV=1	1	8	8	8	0	0	0	0	0	0	0	0	0	0	0	0	0	0	0	0	0	0	0	0	0	0	0	0	0	0	0	0	0	0	0	0	5	5	0	0	0	0	0	0
sp|Q9NZ32|ARP10_HUMAN	sp|Q9NZ32|ARP10_HUMAN	7	7	7	sp|Q9NZ32|ARP10_HUMAN Actin-related protein 10 OS=Homo sapiens OX=9606 GN=ACTR10 PE=1 SV=1	1	7	7	7	0	0	0	0	0	0	0	0	0	0	0	0	0	0	0	0	0	0	0	0	0	0	5	0	0	0	0	0	6	0	0	1	0	0	0	0	0	0	0	0
sp|Q9NZ08|ERAP1_HUMAN	sp|Q9NZ08|ERAP1_HUMAN	13	13	13	sp|Q9NZ08|ERAP1_HUMAN Endoplasmic reticulum aminopeptidase 1 OS=Homo sapiens OX=9606 GN=ERAP1 PE=1 SV=3	1	13	13	13	0	0	0	10	10	0	0	0	0	0	0	0	0	0	0	0	0	0	0	0	0	0	0	0	0	0	0	0	0	0	0	0	0	0	0	0	0	10	10	0
sp|Q9NYZ1|TV23B_HUMAN;sp|Q96ET8|TV23C_HUMAN	sp|Q9NYZ1|TV23B_HUMAN;sp|Q96ET8|TV23C_HUMAN	1;1	1;1	1;1	sp|Q9NYZ1|TV23B_HUMAN Golgi apparatus membrane protein TVP23 homolog B OS=Homo sapiens OX=9606 GN=TVP23B PE=1 SV=2;sp|Q96ET8|TV23C_HUMAN Golgi apparatus membrane protein TVP23 homolog C OS=Homo sapiens OX=9606 GN=TVP23C PE=1 SV=3	2	1	1	1	0	0	0	0	0	0	0	0	0	0	0	1	0	0	0	0	0	0	0	0	0	0	0	0	0	0	0	0	0	0	0	0	0	0	0	0	0	0	0	0
sp|Q9NYV4|CDK12_HUMAN	sp|Q9NYV4|CDK12_HUMAN	3	2	2	sp|Q9NYV4|CDK12_HUMAN Cyclin-dependent kinase 12 OS=Homo sapiens OX=9606 GN=CDK12 PE=1 SV=2	1	3	2	2	0	0	0	0	0	0	0	0	0	1	1	2	1	0	0	0	0	0	0	0	0	0	1	0	0	0	0	0	0	1	0	0	0	1	0	0	0	0	0	0
sp|Q9NYU2|UGGG1_HUMAN;sp|Q9NYU1|UGGG2_HUMAN	sp|Q9NYU2|UGGG1_HUMAN	41;1	41;1	41;1	sp|Q9NYU2|UGGG1_HUMAN UDP-glucose:glycoprotein glucosyltransferase 1 OS=Homo sapiens OX=9606 GN=UGGT1 PE=1 SV=3	2	41	41	41	0	35	2	0	0	0	0	0	0	0	0	0	0	0	0	0	0	0	0	0	1	0	0	0	0	0	0	0	1	0	0	3	6	25	0	35	2	0	0	0
sp|Q9NYT0|PLEK2_HUMAN	sp|Q9NYT0|PLEK2_HUMAN	2	2	2	sp|Q9NYT0|PLEK2_HUMAN Pleckstrin-2 OS=Homo sapiens OX=9606 GN=PLEK2 PE=1 SV=1	1	2	2	2	0	0	0	0	0	0	0	0	0	2	0	0	0	0	0	0	0	0	0	0	0	0	0	0	0	0	0	0	0	0	0	0	0	0	0	0	0	0	0	0
sp|Q9NYQ6|CELR1_HUMAN	sp|Q9NYQ6|CELR1_HUMAN	1	1	1	sp|Q9NYQ6|CELR1_HUMAN Cadherin EGF LAG seven-pass G-type receptor 1 OS=Homo sapiens OX=9606 GN=CELSR1 PE=1 SV=1	1	1	1	1	0	1	0	0	0	0	0	0	0	0	0	0	0	0	0	0	0	0	0	0	0	0	0	0	0	0	0	0	0	0	0	0	0	0	0	1	0	0	0	0
sp|Q9NYL9|TMOD3_HUMAN	sp|Q9NYL9|TMOD3_HUMAN	18	18	17	sp|Q9NYL9|TMOD3_HUMAN Tropomodulin-3 OS=Homo sapiens OX=9606 GN=TMOD3 PE=1 SV=1	1	18	18	17	0	2	1	0	0	0	0	0	0	9	7	2	3	1	0	0	1	1	0	0	1	0	4	0	0	0	0	0	2	3	4	9	14	11	0	2	1	0	0	0
sp|Q9NYJ1|COA4_HUMAN	sp|Q9NYJ1|COA4_HUMAN	2	2	2	sp|Q9NYJ1|COA4_HUMAN Cytochrome c oxidase assembly factor 4 homolog, mitochondrial OS=Homo sapiens OX=9606 GN=COA4 PE=1 SV=2	1	2	2	2	0	0	0	0	0	0	0	0	0	0	1	0	2	0	0	0	0	0	0	0	0	0	0	0	0	0	0	0	0	0	0	0	0	0	0	0	0	0	0	0
sp|Q9NYG5|APC11_HUMAN	sp|Q9NYG5|APC11_HUMAN	1	1	1	sp|Q9NYG5|APC11_HUMAN Anaphase-promoting complex subunit 11 OS=Homo sapiens OX=9606 GN=ANAPC11 PE=1 SV=1	1	1	1	1	0	0	0	0	0	0	0	0	0	0	0	0	0	0	0	1	1	0	0	0	0	0	0	0	0	0	0	0	0	0	0	0	0	0	0	0	0	0	0	0
sp|Q9NYF8|BCLF1_HUMAN	sp|Q9NYF8|BCLF1_HUMAN	11	10	10	sp|Q9NYF8|BCLF1_HUMAN Bcl-2-associated transcription factor 1 OS=Homo sapiens OX=9606 GN=BCLAF1 PE=1 SV=2	1	11	10	10	6	0	0	0	0	0	0	0	0	0	0	8	0	0	0	0	0	0	0	0	0	0	3	0	0	0	0	0	1	1	0	1	0	1	5	0	0	0	0	0
sp|Q9NYB9|ABI2_HUMAN	sp|Q9NYB9|ABI2_HUMAN	4	4	4	sp|Q9NYB9|ABI2_HUMAN Abl interactor 2 OS=Homo sapiens OX=9606 GN=ABI2 PE=1 SV=1	1	4	4	4	2	0	0	0	0	0	0	0	0	0	0	0	0	0	0	0	0	0	0	0	0	0	0	0	0	0	0	0	0	1	3	3	0	0	2	0	0	0	0	0
sp|Q9NYB0|TE2IP_HUMAN	sp|Q9NYB0|TE2IP_HUMAN	15	15	15	sp|Q9NYB0|TE2IP_HUMAN Telomeric repeat-binding factor 2-interacting protein 1 OS=Homo sapiens OX=9606 GN=TERF2IP PE=1 SV=1	1	15	15	15	0	2	1	1	0	0	0	0	0	0	0	2	0	0	0	0	0	0	0	0	0	0	0	0	0	0	0	0	0	0	0	0	4	15	0	2	1	1	0	0
sp|Q9NYA3|GOG6A_HUMAN;sp|P0CG33|GOG6D_HUMAN;sp|A6NDN3|GOG6B_HUMAN;sp|A6NDK9|GOG6C_HUMAN	sp|Q9NYA3|GOG6A_HUMAN;sp|P0CG33|GOG6D_HUMAN;sp|A6NDN3|GOG6B_HUMAN;sp|A6NDK9|GOG6C_HUMAN	1;1;1;1	1;1;1;1	1;1;1;1	sp|Q9NYA3|GOG6A_HUMAN Golgin subfamily A member 6A OS=Homo sapiens OX=9606 GN=GOLGA6A PE=2 SV=3;sp|P0CG33|GOG6D_HUMAN Golgin subfamily A member 6D OS=Homo sapiens OX=9606 GN=GOLGA6D PE=3 SV=1;sp|A6NDN3|GOG6B_HUMAN Golgin subfamily A member 6B OS=Homo sapie	4	1	1	1	0	0	0	0	0	0	0	0	0	0	0	0	0	0	0	0	0	0	0	0	1	0	0	0	0	0	0	0	0	0	0	0	0	0	0	0	0	0	0	0
sp|Q9NY33|DPP3_HUMAN	sp|Q9NY33|DPP3_HUMAN	28	28	28	sp|Q9NY33|DPP3_HUMAN Dipeptidyl peptidase 3 OS=Homo sapiens OX=9606 GN=DPP3 PE=1 SV=2	1	28	28	28	0	0	0	20	21	14	2	1	0	0	0	0	0	0	0	0	2	0	1	0	0	0	0	0	0	1	0	0	0	0	0	0	0	0	0	0	0	20	21	14
sp|Q9NY27|PP4R2_HUMAN	sp|Q9NY27|PP4R2_HUMAN	16	16	16	sp|Q9NY27|PP4R2_HUMAN Serine/threonine-protein phosphatase 4 regulatory subunit 2 OS=Homo sapiens OX=9606 GN=PPP4R2 PE=1 SV=3	1	16	16	16	0	3	3	0	0	0	0	1	0	0	0	0	0	0	0	0	1	0	1	1	0	0	4	0	0	0	0	0	4	9	7	11	4	4	0	3	3	0	0	0
sp|Q9NXZ2|DDX43_HUMAN	sp|Q9NXZ2|DDX43_HUMAN	2	2	2	sp|Q9NXZ2|DDX43_HUMAN Probable ATP-dependent RNA helicase DDX43 OS=Homo sapiens OX=9606 GN=DDX43 PE=2 SV=2	1	2	2	2	0	0	0	0	0	0	0	0	0	0	0	0	1	1	0	0	0	0	0	0	0	0	0	0	0	0	0	0	0	0	1	0	0	0	0	0	0	0	0	0
sp|Q9NXW9|ALKB4_HUMAN	sp|Q9NXW9|ALKB4_HUMAN	8	8	8	sp|Q9NXW9|ALKB4_HUMAN Alpha-ketoglutarate-dependent dioxygenase alkB homolog 4 OS=Homo sapiens OX=9606 GN=ALKBH4 PE=1 SV=1	1	8	8	8	0	0	0	3	0	0	1	5	1	0	0	0	0	0	0	0	0	0	0	0	0	0	0	0	0	0	0	0	0	0	0	0	0	0	0	0	0	3	0	0
sp|Q9NXW2|DJB12_HUMAN	sp|Q9NXW2|DJB12_HUMAN	2	2	2	sp|Q9NXW2|DJB12_HUMAN DnaJ homolog subfamily B member 12 OS=Homo sapiens OX=9606 GN=DNAJB12 PE=1 SV=5	1	2	2	2	0	0	0	0	0	0	0	0	0	0	1	1	0	0	0	0	0	0	0	0	0	0	0	0	0	0	0	0	0	0	0	0	0	0	0	0	0	0	0	0
sp|Q9NXV6|CARF_HUMAN	sp|Q9NXV6|CARF_HUMAN	8	8	8	sp|Q9NXV6|CARF_HUMAN CDKN2A-interacting protein OS=Homo sapiens OX=9606 GN=CDKN2AIP PE=1 SV=3	1	8	8	8	0	1	0	0	0	0	0	0	0	0	0	4	1	0	0	0	0	0	0	0	0	0	5	0	0	0	0	0	0	1	3	4	2	1	0	1	0	0	0	0
sp|Q9NXV2|KCTD5_HUMAN	sp|Q9NXV2|KCTD5_HUMAN	5	5	5	sp|Q9NXV2|KCTD5_HUMAN BTB/POZ domain-containing protein KCTD5 OS=Homo sapiens OX=9606 GN=KCTD5 PE=1 SV=1	1	5	5	5	0	0	0	0	0	0	0	0	0	0	0	0	0	0	0	0	0	0	0	0	0	0	0	0	0	0	0	0	0	0	0	3	4	0	0	0	0	0	0	0
sp|Q9NXR7|BABA2_HUMAN	sp|Q9NXR7|BABA2_HUMAN	3	3	3	sp|Q9NXR7|BABA2_HUMAN BRISC and BRCA1-A complex member 2 OS=Homo sapiens OX=9606 GN=BABAM2 PE=1 SV=2	1	3	3	3	0	0	0	0	0	0	0	0	0	0	0	2	0	0	0	0	0	0	0	0	0	0	0	0	0	0	0	0	2	1	0	1	0	1	0	0	0	0	0	0
sp|Q9NXR1|NDE1_HUMAN;sp|Q9GZM8|NDEL1_HUMAN	sp|Q9NXR1|NDE1_HUMAN	8;2	8;2	8;2	sp|Q9NXR1|NDE1_HUMAN Nuclear distribution protein nudE homolog 1 OS=Homo sapiens OX=9606 GN=NDE1 PE=1 SV=3	2	8	8	8	0	0	0	0	0	0	0	0	0	0	1	0	0	0	0	0	0	0	1	0	1	1	0	1	1	0	0	0	0	0	4	5	1	1	0	0	0	0	0	0
sp|Q9NXJ5|PGPI_HUMAN	sp|Q9NXJ5|PGPI_HUMAN	5	5	5	sp|Q9NXJ5|PGPI_HUMAN Pyroglutamyl-peptidase 1 OS=Homo sapiens OX=9606 GN=PGPEP1 PE=1 SV=1	1	5	5	5	0	0	0	0	0	0	0	0	2	4	3	0	0	0	0	0	0	0	0	0	0	0	1	0	0	0	0	0	0	0	0	0	0	0	0	0	0	0	0	0
sp|Q9NXH9|TRM1_HUMAN	sp|Q9NXH9|TRM1_HUMAN	16	16	16	sp|Q9NXH9|TRM1_HUMAN tRNA (guanine(26)-N(2))-dimethyltransferase OS=Homo sapiens OX=9606 GN=TRMT1 PE=1 SV=1	1	16	16	16	0	1	0	0	0	0	0	0	0	0	0	0	0	0	0	0	0	0	0	0	0	0	0	0	0	0	0	0	0	0	3	14	2	0	0	1	0	0	0	0
sp|Q9NXG6|P4HTM_HUMAN	sp|Q9NXG6|P4HTM_HUMAN	5	5	5	sp|Q9NXG6|P4HTM_HUMAN Transmembrane prolyl 4-hydroxylase OS=Homo sapiens OX=9606 GN=P4HTM PE=1 SV=2	1	5	5	5	0	0	0	0	2	3	0	0	0	0	0	0	0	0	0	0	0	0	0	0	0	0	0	0	0	0	0	0	0	0	0	0	0	0	0	0	0	0	2	3
sp|Q9NXG2|THUM1_HUMAN	sp|Q9NXG2|THUM1_HUMAN	18	18	18	sp|Q9NXG2|THUM1_HUMAN THUMP domain-containing protein 1 OS=Homo sapiens OX=9606 GN=THUMPD1 PE=1 SV=2	1	18	18	18	0	0	1	0	0	0	0	0	0	1	0	1	0	1	0	0	1	0	1	1	0	0	0	1	1	0	1	0	0	1	1	12	15	12	0	0	1	0	0	0
sp|Q9NXF1|TEX10_HUMAN	sp|Q9NXF1|TEX10_HUMAN	14	14	14	sp|Q9NXF1|TEX10_HUMAN Testis-expressed protein 10 OS=Homo sapiens OX=9606 GN=TEX10 PE=1 SV=2	1	14	14	14	0	0	0	0	0	0	0	0	0	0	0	14	0	0	0	0	0	0	0	0	0	0	0	0	0	0	0	0	0	0	0	0	0	0	0	0	0	0	0	0
sp|Q9NXA8|SIR5_HUMAN	sp|Q9NXA8|SIR5_HUMAN	8	8	8	sp|Q9NXA8|SIR5_HUMAN NAD-dependent protein deacylase sirtuin-5, mitochondrial OS=Homo sapiens OX=9606 GN=SIRT5 PE=1 SV=2	1	8	8	8	0	0	0	0	0	0	0	0	0	0	6	0	8	1	0	0	0	0	0	0	0	0	0	0	0	0	0	0	0	0	0	0	0	0	0	0	0	0	0	0
sp|Q9NX74|DUS2L_HUMAN	sp|Q9NX74|DUS2L_HUMAN	15	15	15	sp|Q9NX74|DUS2L_HUMAN tRNA-dihydrouridine(20) synthase [NAD(P)+]-like OS=Homo sapiens OX=9606 GN=DUS2 PE=1 SV=1	1	15	15	15	0	14	1	0	0	0	0	0	0	0	0	0	0	0	0	0	0	0	0	0	0	0	0	0	0	0	1	0	0	0	0	0	1	1	0	14	1	0	0	0
sp|Q9NX58|LYAR_HUMAN	sp|Q9NX58|LYAR_HUMAN	6	6	6	sp|Q9NX58|LYAR_HUMAN Cell growth-regulating nucleolar protein OS=Homo sapiens OX=9606 GN=LYAR PE=1 SV=2	1	6	6	6	0	0	0	0	0	0	0	0	0	0	0	4	0	0	0	0	0	0	0	0	0	0	3	0	0	0	0	0	0	0	0	0	0	0	0	0	0	0	0	0
sp|Q9NX55|HYPK_HUMAN	sp|Q9NX55|HYPK_HUMAN	5	5	5	sp|Q9NX55|HYPK_HUMAN Huntingtin-interacting protein K OS=Homo sapiens OX=9606 GN=HYPK PE=1 SV=2	1	5	5	5	0	1	0	0	0	2	2	0	0	0	0	0	1	1	0	0	0	0	0	1	1	0	0	1	0	0	0	0	0	0	0	1	1	2	0	1	0	0	0	2
sp|Q9NX46|ARHL2_HUMAN	sp|Q9NX46|ARHL2_HUMAN	11	11	11	sp|Q9NX46|ARHL2_HUMAN ADP-ribose glycohydrolase ARH3 OS=Homo sapiens OX=9606 GN=ADPRHL2 PE=1 SV=1	1	11	11	11	0	0	0	0	0	0	0	9	9	1	0	0	0	0	0	0	0	0	0	0	0	0	0	0	0	0	0	0	0	0	0	0	0	0	0	0	0	0	0	0
sp|Q9NX38|ABITM_HUMAN	sp|Q9NX38|ABITM_HUMAN	2	2	2	sp|Q9NX38|ABITM_HUMAN Protein Abitram OS=Homo sapiens OX=9606 GN=ABITRAM PE=1 SV=1	1	2	2	2	0	0	0	0	0	0	0	0	0	0	0	0	0	0	0	0	0	0	0	0	0	0	0	0	0	0	0	0	0	0	0	0	1	2	0	0	0	0	0	0
sp|Q9NX24|NHP2_HUMAN	sp|Q9NX24|NHP2_HUMAN	2	2	2	sp|Q9NX24|NHP2_HUMAN H/ACA ribonucleoprotein complex subunit 2 OS=Homo sapiens OX=9606 GN=NHP2 PE=1 SV=1	1	2	2	2	0	0	0	0	0	0	0	0	0	0	0	1	0	0	0	0	0	0	0	0	0	0	1	0	0	0	0	0	0	0	0	0	0	0	0	0	0	0	0	0
sp|Q9NX18|SDHF2_HUMAN	sp|Q9NX18|SDHF2_HUMAN	1	1	1	sp|Q9NX18|SDHF2_HUMAN Succinate dehydrogenase assembly factor 2, mitochondrial OS=Homo sapiens OX=9606 GN=SDHAF2 PE=1 SV=1	1	1	1	1	0	0	0	0	0	0	0	0	0	0	1	0	0	0	0	0	0	0	0	0	0	0	0	0	0	0	0	0	0	0	0	0	0	0	0	0	0	0	0	0
sp|Q9NX08|COMD8_HUMAN	sp|Q9NX08|COMD8_HUMAN	2	2	2	sp|Q9NX08|COMD8_HUMAN COMM domain-containing protein 8 OS=Homo sapiens OX=9606 GN=COMMD8 PE=1 SV=1	1	2	2	2	0	0	0	0	0	0	0	0	0	0	0	0	0	0	0	0	0	0	0	0	0	0	0	0	0	0	0	0	0	0	1	1	0	0	0	0	0	0	0	0
sp|Q9NX07|TSAP1_HUMAN	sp|Q9NX07|TSAP1_HUMAN	1	1	1	sp|Q9NX07|TSAP1_HUMAN tRNA selenocysteine 1-associated protein 1 OS=Homo sapiens OX=9606 GN=TRNAU1AP PE=1 SV=1	1	1	1	1	0	0	0	0	0	0	0	0	0	0	0	0	0	0	0	0	0	0	0	0	0	0	0	0	0	0	0	0	0	0	1	1	0	0	0	0	0	0	0	0
sp|Q9NX05|F120C_HUMAN	sp|Q9NX05|F120C_HUMAN	2	2	2	sp|Q9NX05|F120C_HUMAN Constitutive coactivator of PPAR-gamma-like protein 2 OS=Homo sapiens OX=9606 GN=FAM120C PE=1 SV=3	1	2	2	2	0	0	0	0	0	0	0	0	0	0	0	1	0	0	0	0	0	0	0	0	0	0	0	0	0	1	0	0	0	0	0	0	0	0	0	0	0	0	0	0
sp|Q9NX01|TXN4B_HUMAN	sp|Q9NX01|TXN4B_HUMAN	6	6	6	sp|Q9NX01|TXN4B_HUMAN Thioredoxin-like protein 4B OS=Homo sapiens OX=9606 GN=TXNL4B PE=1 SV=1	1	6	6	6	0	0	0	0	0	0	0	0	0	0	0	0	6	2	0	0	0	0	0	0	0	0	0	0	0	0	0	0	0	0	0	0	0	0	0	0	0	0	0	0
sp|Q9NWY4|HPF1_HUMAN;sp|A8MVJ9|HPF1L_HUMAN	sp|Q9NWY4|HPF1_HUMAN	5;1	5;1	5;1	sp|Q9NWY4|HPF1_HUMAN Histone PARylation factor 1 OS=Homo sapiens OX=9606 GN=HPF1 PE=1 SV=2	2	5	5	5	0	0	0	0	0	0	0	3	3	1	0	0	0	0	0	0	0	0	0	0	0	0	0	0	0	0	0	0	0	0	0	0	0	0	0	0	0	0	0	0
sp|Q9NWX6|THG1_HUMAN	sp|Q9NWX6|THG1_HUMAN	6	6	6	sp|Q9NWX6|THG1_HUMAN Probable tRNA(His) guanylyltransferase OS=Homo sapiens OX=9606 GN=THG1L PE=1 SV=2	1	6	6	6	0	1	0	0	0	0	0	1	0	0	0	0	0	0	0	0	0	0	0	0	0	0	0	0	0	0	0	0	0	0	0	0	1	5	0	1	0	0	0	0
sp|Q9NWW6|NRK1_HUMAN	sp|Q9NWW6|NRK1_HUMAN	3	3	3	sp|Q9NWW6|NRK1_HUMAN Nicotinamide riboside kinase 1 OS=Homo sapiens OX=9606 GN=NMRK1 PE=1 SV=1	1	3	3	3	0	0	0	0	0	0	0	0	3	0	0	0	0	0	0	0	0	0	0	0	0	0	0	0	0	0	0	0	0	0	0	0	0	0	0	0	0	0	0	0
sp|Q9NWV8|BABA1_HUMAN	sp|Q9NWV8|BABA1_HUMAN	6	6	6	sp|Q9NWV8|BABA1_HUMAN BRISC and BRCA1-A complex member 1 OS=Homo sapiens OX=9606 GN=BABAM1 PE=1 SV=1	1	6	6	6	0	0	0	0	0	0	0	1	0	0	0	1	0	0	0	0	0	0	1	0	1	1	2	0	0	0	1	0	6	3	1	1	1	1	0	0	0	0	0	0
sp|Q9NWV4|CZIB_HUMAN	sp|Q9NWV4|CZIB_HUMAN	9	9	9	sp|Q9NWV4|CZIB_HUMAN CXXC motif containing zinc binding protein OS=Homo sapiens OX=9606 GN=CZIB PE=1 SV=1	1	9	9	9	0	0	0	0	0	0	0	0	0	3	7	0	2	1	0	0	0	0	0	0	0	1	0	0	0	0	0	0	0	0	0	0	0	0	0	0	0	0	0	0
sp|Q9NWU2|GID8_HUMAN	sp|Q9NWU2|GID8_HUMAN	7	7	7	sp|Q9NWU2|GID8_HUMAN Glucose-induced degradation protein 8 homolog OS=Homo sapiens OX=9606 GN=GID8 PE=1 SV=1	1	7	7	7	0	0	0	1	0	1	0	0	0	0	0	0	0	0	0	0	0	0	0	0	0	0	6	0	0	0	0	0	2	1	0	0	0	0	0	0	0	1	0	1
sp|Q9NWU1|OXSM_HUMAN	sp|Q9NWU1|OXSM_HUMAN	2	2	2	sp|Q9NWU1|OXSM_HUMAN 3-oxoacyl-[acyl-carrier-protein] synthase, mitochondrial OS=Homo sapiens OX=9606 GN=OXSM PE=1 SV=1	1	2	2	2	0	0	0	0	0	0	1	1	0	0	0	0	0	0	0	0	0	0	0	0	0	0	0	0	0	0	0	0	0	0	0	0	0	0	0	0	0	0	0	0
sp|Q9NWT6|HIF1N_HUMAN	sp|Q9NWT6|HIF1N_HUMAN	7	7	7	sp|Q9NWT6|HIF1N_HUMAN Hypoxia-inducible factor 1-alpha inhibitor OS=Homo sapiens OX=9606 GN=HIF1AN PE=1 SV=2	1	7	7	7	0	1	5	2	0	0	1	0	0	0	0	0	0	1	1	0	1	1	2	3	0	3	0	0	1	1	0	1	0	0	0	0	0	1	0	1	5	2	0	0
sp|Q9NWQ9|CN119_HUMAN	sp|Q9NWQ9|CN119_HUMAN	3	3	3	sp|Q9NWQ9|CN119_HUMAN Uncharacterized protein C14orf119 OS=Homo sapiens OX=9606 GN=C14orf119 PE=1 SV=1	1	3	3	3	0	0	0	0	0	0	0	0	0	1	3	0	1	1	0	0	0	0	0	0	0	0	0	0	0	0	0	0	0	0	0	0	0	0	0	0	0	0	0	0
sp|Q9NWM3|CUED1_HUMAN;sp|O75618|DEDD_HUMAN	sp|Q9NWM3|CUED1_HUMAN;sp|O75618|DEDD_HUMAN	2;1	2;1	2;1	sp|Q9NWM3|CUED1_HUMAN CUE domain-containing protein 1 OS=Homo sapiens OX=9606 GN=CUEDC1 PE=1 SV=1;sp|O75618|DEDD_HUMAN Death effector domain-containing protein OS=Homo sapiens OX=9606 GN=DEDD PE=1 SV=1	2	2	2	2	0	0	0	0	0	0	0	0	0	0	0	0	0	0	0	0	0	0	0	0	0	0	0	0	0	0	0	0	0	0	0	0	1	1	0	0	0	0	0	0
sp|Q9NWL6|ASND1_HUMAN	sp|Q9NWL6|ASND1_HUMAN	1	1	1	sp|Q9NWL6|ASND1_HUMAN Asparagine synthetase domain-containing protein 1 OS=Homo sapiens OX=9606 GN=ASNSD1 PE=2 SV=2	1	1	1	1	0	0	0	1	1	0	0	0	0	0	0	0	0	0	0	0	0	0	0	0	0	0	0	0	0	0	0	0	0	0	0	0	0	0	0	0	0	1	1	0
sp|Q9NWH9|SLTM_HUMAN	sp|Q9NWH9|SLTM_HUMAN	6	6	6	sp|Q9NWH9|SLTM_HUMAN SAFB-like transcription modulator OS=Homo sapiens OX=9606 GN=SLTM PE=1 SV=2	1	6	6	6	0	0	0	0	0	0	0	0	0	0	0	5	1	0	0	0	0	0	0	0	0	0	1	0	0	0	0	0	0	0	0	1	2	2	0	0	0	0	0	0
sp|Q9NW82|WDR70_HUMAN	sp|Q9NW82|WDR70_HUMAN	10	10	10	sp|Q9NW82|WDR70_HUMAN WD repeat-containing protein 70 OS=Homo sapiens OX=9606 GN=WDR70 PE=1 SV=1	1	10	10	10	0	7	1	1	0	0	0	0	0	0	0	0	0	0	0	0	0	0	2	0	0	0	0	0	0	0	0	0	0	0	1	0	0	4	0	7	1	1	0	0
sp|Q9NW68|BSDC1_HUMAN	sp|Q9NW68|BSDC1_HUMAN	7	7	7	sp|Q9NW68|BSDC1_HUMAN BSD domain-containing protein 1 OS=Homo sapiens OX=9606 GN=BSDC1 PE=1 SV=1	1	7	7	7	0	0	0	0	0	0	0	0	0	0	0	0	0	0	0	0	0	2	0	1	1	1	2	0	0	0	0	0	0	0	0	0	3	0	0	0	0	0	0	0
sp|Q9NW64|RBM22_HUMAN	sp|Q9NW64|RBM22_HUMAN	5	5	5	sp|Q9NW64|RBM22_HUMAN Pre-mRNA-splicing factor RBM22 OS=Homo sapiens OX=9606 GN=RBM22 PE=1 SV=1	1	5	5	5	0	0	2	1	0	0	0	0	0	0	0	4	0	0	0	0	0	0	0	0	0	0	0	0	0	0	0	0	0	0	0	0	0	0	0	0	2	1	0	0
sp|Q9NW13|RBM28_HUMAN	sp|Q9NW13|RBM28_HUMAN	9	9	9	sp|Q9NW13|RBM28_HUMAN RNA-binding protein 28 OS=Homo sapiens OX=9606 GN=RBM28 PE=1 SV=3	1	9	9	9	0	0	1	0	0	0	0	0	0	0	0	6	0	0	0	0	0	0	0	0	0	0	4	0	0	0	0	0	0	0	0	0	0	0	0	0	1	0	0	0
sp|Q9NVZ3|NECP2_HUMAN	sp|Q9NVZ3|NECP2_HUMAN	3	3	3	sp|Q9NVZ3|NECP2_HUMAN Adaptin ear-binding coat-associated protein 2 OS=Homo sapiens OX=9606 GN=NECAP2 PE=1 SV=1	1	3	3	3	0	0	0	0	1	3	2	3	2	2	0	0	0	0	0	0	0	0	0	0	0	0	0	0	0	0	0	0	0	0	0	0	0	0	0	0	0	0	1	3
sp|Q9NVX7|KBTB4_HUMAN	sp|Q9NVX7|KBTB4_HUMAN	3	3	3	sp|Q9NVX7|KBTB4_HUMAN Kelch repeat and BTB domain-containing protein 4 OS=Homo sapiens OX=9606 GN=KBTBD4 PE=1 SV=3	1	3	3	3	0	3	0	0	0	0	0	0	0	0	0	0	0	0	0	0	0	0	0	0	0	0	0	0	0	0	0	0	0	0	0	0	0	0	0	3	0	0	0	0
sp|Q9NVX2|NLE1_HUMAN	sp|Q9NVX2|NLE1_HUMAN	11	11	11	sp|Q9NVX2|NLE1_HUMAN Notchless protein homolog 1 OS=Homo sapiens OX=9606 GN=NLE1 PE=1 SV=4	1	11	11	11	0	0	0	0	0	0	0	0	2	9	3	1	2	1	0	0	2	0	1	0	0	1	0	0	0	0	0	0	0	0	0	0	0	0	0	0	0	0	0	0
sp|Q9NVU0|RPC5_HUMAN	sp|Q9NVU0|RPC5_HUMAN	3	3	3	sp|Q9NVU0|RPC5_HUMAN DNA-directed RNA polymerase III subunit RPC5 OS=Homo sapiens OX=9606 GN=POLR3E PE=1 SV=1	1	3	3	3	0	0	0	0	0	0	1	0	0	0	0	1	1	1	0	0	0	0	0	0	0	0	1	0	0	0	0	0	3	2	0	0	0	0	0	0	0	0	0	0
sp|Q9NVT9|ARMC1_HUMAN	sp|Q9NVT9|ARMC1_HUMAN	6	6	6	sp|Q9NVT9|ARMC1_HUMAN Armadillo repeat-containing protein 1 OS=Homo sapiens OX=9606 GN=ARMC1 PE=1 SV=1	1	6	6	6	0	5	0	0	0	1	2	0	0	1	1	0	0	0	0	0	0	0	0	0	0	0	0	0	0	0	0	0	0	0	0	0	0	3	0	5	0	0	0	1
sp|Q9NVS9|PNPO_HUMAN	sp|Q9NVS9|PNPO_HUMAN	10	10	10	sp|Q9NVS9|PNPO_HUMAN Pyridoxine-5-phosphate oxidase OS=Homo sapiens OX=9606 GN=PNPO PE=1 SV=1	1	10	10	10	0	0	0	0	0	3	10	8	1	0	0	0	0	0	0	0	0	0	0	0	0	0	0	0	0	0	0	0	0	0	0	0	0	0	0	0	0	0	0	3
sp|Q9NVR5|KTU_HUMAN	sp|Q9NVR5|KTU_HUMAN	3	3	3	sp|Q9NVR5|KTU_HUMAN Protein kintoun OS=Homo sapiens OX=9606 GN=DNAAF2 PE=1 SV=2	1	3	3	3	0	2	0	0	0	0	0	1	0	0	0	0	0	0	0	0	0	0	0	0	0	0	0	0	0	0	0	0	0	0	0	0	0	2	0	2	0	0	0	0
sp|Q9NVR2|INT10_HUMAN	sp|Q9NVR2|INT10_HUMAN	2	2	2	sp|Q9NVR2|INT10_HUMAN Integrator complex subunit 10 OS=Homo sapiens OX=9606 GN=INTS10 PE=1 SV=2	1	2	2	2	0	0	0	0	0	0	0	0	0	0	0	1	0	0	0	0	0	0	0	0	0	0	1	0	0	0	0	0	0	0	0	0	0	0	0	0	0	0	0	0
sp|Q9NVQ4|FAIM1_HUMAN	sp|Q9NVQ4|FAIM1_HUMAN	7	7	7	sp|Q9NVQ4|FAIM1_HUMAN Fas apoptotic inhibitory molecule 1 OS=Homo sapiens OX=9606 GN=FAIM PE=1 SV=1	1	7	7	7	0	0	0	0	0	0	0	0	0	0	0	0	2	6	2	1	0	0	0	0	0	0	0	0	0	0	0	0	0	0	0	0	0	0	0	0	0	0	0	0
sp|Q9NVP2|ASF1B_HUMAN	sp|Q9NVP2|ASF1B_HUMAN	4	4	4	sp|Q9NVP2|ASF1B_HUMAN Histone chaperone ASF1B OS=Homo sapiens OX=9606 GN=ASF1B PE=1 SV=1	1	4	4	4	0	2	0	0	0	0	0	0	0	0	0	1	0	0	0	0	0	0	0	0	0	0	1	0	0	0	0	0	0	0	0	0	0	1	0	2	0	0	0	0
sp|Q9NVP1|DDX18_HUMAN	sp|Q9NVP1|DDX18_HUMAN	10	10	10	sp|Q9NVP1|DDX18_HUMAN ATP-dependent RNA helicase DDX18 OS=Homo sapiens OX=9606 GN=DDX18 PE=1 SV=2	1	10	10	10	0	0	0	0	0	0	0	0	0	0	0	9	0	0	0	0	0	0	0	0	0	1	5	1	0	1	1	0	0	0	0	0	0	0	0	0	0	0	0	0
sp|Q9NVM9|INT13_HUMAN	sp|Q9NVM9|INT13_HUMAN	4	4	4	sp|Q9NVM9|INT13_HUMAN Integrator complex subunit 13 OS=Homo sapiens OX=9606 GN=INTS13 PE=1 SV=2	1	4	4	4	0	0	0	0	0	0	0	0	0	0	0	1	0	0	0	0	0	0	0	0	0	0	1	0	0	0	0	0	0	0	0	1	2	1	0	0	0	0	0	0
sp|Q9NVM6|DJC17_HUMAN	sp|Q9NVM6|DJC17_HUMAN	3	3	3	sp|Q9NVM6|DJC17_HUMAN DnaJ homolog subfamily C member 17 OS=Homo sapiens OX=9606 GN=DNAJC17 PE=1 SV=1	1	3	3	3	0	0	0	3	0	0	0	0	0	0	0	0	0	0	0	0	0	0	0	0	0	0	0	0	0	0	0	0	0	0	0	0	0	0	0	0	0	3	0	0
sp|Q9NVM4|ANM7_HUMAN	sp|Q9NVM4|ANM7_HUMAN	5	5	5	sp|Q9NVM4|ANM7_HUMAN Protein arginine N-methyltransferase 7 OS=Homo sapiens OX=9606 GN=PRMT7 PE=1 SV=1	1	5	5	5	0	0	0	0	5	0	0	0	0	0	0	0	0	0	0	0	0	0	0	0	0	0	0	0	0	0	0	0	0	0	0	0	0	0	0	0	0	0	5	0
sp|Q9NVI1|FANCI_HUMAN	sp|Q9NVI1|FANCI_HUMAN	6	6	6	sp|Q9NVI1|FANCI_HUMAN Fanconi anemia group I protein OS=Homo sapiens OX=9606 GN=FANCI PE=1 SV=4	1	6	6	6	0	0	0	0	0	0	0	0	0	0	0	1	0	0	0	0	0	0	0	0	0	0	3	0	0	0	0	0	0	0	0	3	2	0	0	0	0	0	0	0
sp|Q9NVH6|TMLH_HUMAN	sp|Q9NVH6|TMLH_HUMAN	1	1	1	sp|Q9NVH6|TMLH_HUMAN Trimethyllysine dioxygenase, mitochondrial OS=Homo sapiens OX=9606 GN=TMLHE PE=1 SV=1	1	1	1	1	0	0	0	0	0	0	0	0	0	0	1	0	0	0	0	0	0	0	1	0	0	0	0	0	0	0	0	0	0	0	0	0	0	0	0	0	0	0	0	0
sp|Q9NVH2|INT7_HUMAN	sp|Q9NVH2|INT7_HUMAN	1	1	1	sp|Q9NVH2|INT7_HUMAN Integrator complex subunit 7 OS=Homo sapiens OX=9606 GN=INTS7 PE=1 SV=1	1	1	1	1	0	0	0	0	0	0	0	0	0	0	0	0	0	0	0	0	0	0	0	0	0	0	1	0	0	0	0	0	0	0	0	0	0	0	0	0	0	0	0	0
sp|Q9NVG8|TBC13_HUMAN	sp|Q9NVG8|TBC13_HUMAN	8	8	8	sp|Q9NVG8|TBC13_HUMAN TBC1 domain family member 13 OS=Homo sapiens OX=9606 GN=TBC1D13 PE=1 SV=3	1	8	8	8	0	0	0	0	0	0	7	3	0	0	0	0	0	0	0	0	0	0	0	0	0	0	0	0	0	0	0	0	0	0	0	0	0	0	0	0	0	0	0	0
sp|Q9NVF7|FBX28_HUMAN	sp|Q9NVF7|FBX28_HUMAN	1	1	1	sp|Q9NVF7|FBX28_HUMAN F-box only protein 28 OS=Homo sapiens OX=9606 GN=FBXO28 PE=1 SV=1	1	1	1	1	0	0	0	0	0	0	0	0	0	0	0	1	0	0	0	0	0	0	0	0	0	0	0	0	0	0	0	0	0	0	0	0	0	0	0	0	0	0	0	0
sp|Q9NVE7|PANK4_HUMAN	sp|Q9NVE7|PANK4_HUMAN	15	15	15	sp|Q9NVE7|PANK4_HUMAN Pantothenate kinase 4 OS=Homo sapiens OX=9606 GN=PANK4 PE=1 SV=1	1	15	15	15	0	1	1	1	0	0	0	1	1	0	0	0	0	0	0	0	0	0	0	0	0	0	0	0	0	0	0	0	0	0	0	0	0	15	0	1	1	1	0	0
sp|Q9NVD7|PARVA_HUMAN	sp|Q9NVD7|PARVA_HUMAN	3	3	3	sp|Q9NVD7|PARVA_HUMAN Alpha-parvin OS=Homo sapiens OX=9606 GN=PARVA PE=1 SV=1	1	3	3	3	0	0	0	0	0	0	0	0	0	0	0	1	0	0	0	0	0	0	0	0	0	0	0	0	0	0	0	0	0	0	0	0	3	1	0	0	0	0	0	0
sp|Q9NVA2|SEP11_HUMAN;sp|Q14141|SEPT6_HUMAN	sp|Q9NVA2|SEP11_HUMAN	11;3	11;3	9;2	sp|Q9NVA2|SEP11_HUMAN Septin-11 OS=Homo sapiens OX=9606 GN=SEPTIN11 PE=1 SV=3	2	11	11	9	0	1	0	0	0	0	0	0	0	1	0	0	0	3	2	1	4	6	4	5	5	5	0	4	5	4	3	3	5	5	5	4	3	1	0	1	0	0	0	0
sp|Q9NV96|CC50A_HUMAN	sp|Q9NV96|CC50A_HUMAN	2	2	2	sp|Q9NV96|CC50A_HUMAN Cell cycle control protein 50A OS=Homo sapiens OX=9606 GN=TMEM30A PE=1 SV=1	1	2	2	2	2	0	0	0	0	0	0	0	0	0	0	1	0	0	0	0	0	0	0	0	0	0	1	0	0	0	0	0	0	0	0	0	0	0	2	0	0	0	0	0
sp|Q9NV79|PCMD2_HUMAN	sp|Q9NV79|PCMD2_HUMAN	1	1	1	sp|Q9NV79|PCMD2_HUMAN Protein-L-isoaspartate O-methyltransferase domain-containing protein 2 OS=Homo sapiens OX=9606 GN=PCMTD2 PE=2 SV=2	1	1	1	1	0	0	0	0	0	0	0	0	0	0	0	0	0	0	0	0	0	0	0	0	0	0	0	0	0	0	0	0	0	0	0	0	0	1	0	0	0	0	0	0
sp|Q9NV56|MRGBP_HUMAN	sp|Q9NV56|MRGBP_HUMAN	1	1	1	sp|Q9NV56|MRGBP_HUMAN MRG/MORF4L-binding protein OS=Homo sapiens OX=9606 GN=MRGBP PE=1 SV=1	1	1	1	1	0	0	0	0	0	0	0	0	0	0	0	1	0	0	0	0	0	0	0	0	0	0	0	0	0	0	0	0	0	1	0	1	1	1	0	0	0	0	0	0
sp|Q9NV35|NUD15_HUMAN	sp|Q9NV35|NUD15_HUMAN	4	4	4	sp|Q9NV35|NUD15_HUMAN Nucleotide triphosphate diphosphatase NUDT15 OS=Homo sapiens OX=9606 GN=NUDT15 PE=1 SV=1	1	4	4	4	0	0	0	0	0	0	0	0	4	0	0	0	0	0	0	0	0	0	0	0	0	0	0	0	0	0	0	0	0	0	0	0	0	0	0	0	0	0	0	0
sp|Q9NUY8|TBC23_HUMAN	sp|Q9NUY8|TBC23_HUMAN	9	9	9	sp|Q9NUY8|TBC23_HUMAN TBC1 domain family member 23 OS=Homo sapiens OX=9606 GN=TBC1D23 PE=1 SV=3	1	9	9	9	0	6	2	1	0	0	0	0	0	0	1	0	0	0	0	0	0	0	0	0	0	0	1	0	0	0	0	0	0	0	0	0	1	5	0	6	2	1	0	0
sp|Q9NUW8|TYDP1_HUMAN	sp|Q9NUW8|TYDP1_HUMAN	2	2	2	sp|Q9NUW8|TYDP1_HUMAN Tyrosyl-DNA phosphodiesterase 1 OS=Homo sapiens OX=9606 GN=TDP1 PE=1 SV=2	1	2	2	2	0	0	0	1	0	1	1	0	1	0	0	0	0	0	0	0	0	0	0	0	0	0	0	0	0	0	0	0	0	0	0	0	0	0	0	0	0	1	0	1
sp|Q9NUU7|DD19A_HUMAN;sp|Q9UMR2|DD19B_HUMAN	sp|Q9NUU7|DD19A_HUMAN;sp|Q9UMR2|DD19B_HUMAN	14;13	14;13	14;13	sp|Q9NUU7|DD19A_HUMAN ATP-dependent RNA helicase DDX19A OS=Homo sapiens OX=9606 GN=DDX19A PE=1 SV=1;sp|Q9UMR2|DD19B_HUMAN ATP-dependent RNA helicase DDX19B OS=Homo sapiens OX=9606 GN=DDX19B PE=1 SV=1	2	14	14	14	0	5	4	4	4	5	5	4	0	0	0	1	1	0	0	0	2	1	3	1	0	0	4	1	1	0	0	0	1	0	0	0	1	2	0	5	4	4	4	5
sp|Q9NUS5|AP5S1_HUMAN	sp|Q9NUS5|AP5S1_HUMAN	2	2	2	sp|Q9NUS5|AP5S1_HUMAN AP-5 complex subunit sigma-1 OS=Homo sapiens OX=9606 GN=AP5S1 PE=1 SV=1	1	2	2	2	0	1	0	0	0	0	0	0	0	0	0	0	0	1	0	0	0	0	0	0	0	0	0	0	0	0	0	0	0	0	0	0	0	0	0	1	0	0	0	0
sp|Q9NUQ9|FA49B_HUMAN	sp|Q9NUQ9|FA49B_HUMAN	12	12	10	sp|Q9NUQ9|FA49B_HUMAN Protein FAM49B OS=Homo sapiens OX=9606 GN=FAM49B PE=1 SV=1	1	12	12	10	1	0	0	0	0	0	0	1	9	8	1	0	2	0	0	0	0	0	0	0	0	0	0	0	0	0	0	0	0	0	0	0	0	0	1	0	0	0	0	0
sp|Q9NUQ8|ABCF3_HUMAN	sp|Q9NUQ8|ABCF3_HUMAN	10	10	10	sp|Q9NUQ8|ABCF3_HUMAN ATP-binding cassette sub-family F member 3 OS=Homo sapiens OX=9606 GN=ABCF3 PE=1 SV=2	1	10	10	10	0	9	3	0	0	0	1	1	0	0	0	0	0	0	0	0	1	0	0	0	0	1	0	0	0	0	1	0	0	0	0	0	0	0	0	9	3	0	0	0
sp|Q9NUQ6|SPS2L_HUMAN	sp|Q9NUQ6|SPS2L_HUMAN	4	4	4	sp|Q9NUQ6|SPS2L_HUMAN SPATS2-like protein OS=Homo sapiens OX=9606 GN=SPATS2L PE=1 SV=2	1	4	4	4	0	0	0	0	0	0	0	0	0	0	0	3	0	0	0	0	0	0	0	0	0	0	2	0	0	0	0	0	0	0	0	0	0	0	0	0	0	0	0	0
sp|Q9NUQ3|TXLNG_HUMAN;sp|Q9BZA5|TXNG2_HUMAN	sp|Q9NUQ3|TXLNG_HUMAN	4;1	4;1	4;1	sp|Q9NUQ3|TXLNG_HUMAN Gamma-taxilin OS=Homo sapiens OX=9606 GN=TXLNG PE=1 SV=2	2	4	4	4	0	0	0	0	0	0	0	0	0	0	0	0	0	0	0	0	0	0	0	0	0	0	1	0	0	0	0	0	1	2	0	1	0	1	0	0	0	0	0	0
sp|Q9NUP9|LIN7C_HUMAN;sp|Q9HAP6|LIN7B_HUMAN;sp|O14910|LIN7A_HUMAN	sp|Q9NUP9|LIN7C_HUMAN	3;1;1	3;1;1	3;1;1	sp|Q9NUP9|LIN7C_HUMAN Protein lin-7 homolog C OS=Homo sapiens OX=9606 GN=LIN7C PE=1 SV=1	3	3	3	3	2	1	0	0	0	0	0	0	0	1	0	0	0	1	0	2	0	0	0	0	0	0	0	0	0	0	0	0	0	0	0	0	0	1	2	1	0	0	0	0
sp|Q9NUM4|T106B_HUMAN	sp|Q9NUM4|T106B_HUMAN	3	3	3	sp|Q9NUM4|T106B_HUMAN Transmembrane protein 106B OS=Homo sapiens OX=9606 GN=TMEM106B PE=1 SV=2	1	3	3	3	1	0	0	0	0	0	0	0	0	0	0	1	0	1	2	2	1	1	1	0	0	0	0	0	0	0	0	0	1	1	0	0	0	0	1	0	0	0	0	0
sp|Q9NUL5|RYDEN_HUMAN	sp|Q9NUL5|RYDEN_HUMAN	1	1	1	sp|Q9NUL5|RYDEN_HUMAN Repressor of yield of DENV protein OS=Homo sapiens OX=9606 GN=RYDEN PE=1 SV=2	1	1	1	1	0	0	0	0	0	0	0	1	0	0	0	0	0	0	0	0	0	0	0	0	0	0	0	0	0	0	0	0	0	0	0	0	0	0	0	0	0	0	0	0
sp|Q9NUL3|STAU2_HUMAN	sp|Q9NUL3|STAU2_HUMAN	6	5	5	sp|Q9NUL3|STAU2_HUMAN Double-stranded RNA-binding protein Staufen homolog 2 OS=Homo sapiens OX=9606 GN=STAU2 PE=1 SV=2	1	6	5	5	0	0	0	0	0	0	0	0	0	0	0	6	0	0	0	0	0	0	0	0	0	0	3	0	0	0	0	0	0	0	0	0	0	0	0	0	0	0	0	0
sp|Q9NUJ1|ABHDA_HUMAN	sp|Q9NUJ1|ABHDA_HUMAN	2	2	2	sp|Q9NUJ1|ABHDA_HUMAN Mycophenolic acid acyl-glucuronide esterase, mitochondrial OS=Homo sapiens OX=9606 GN=ABHD10 PE=1 SV=1	1	2	2	2	0	0	0	0	2	1	1	0	0	0	0	0	0	0	0	0	0	0	0	0	0	0	2	0	0	0	0	0	1	0	0	0	0	0	0	0	0	0	2	1
sp|Q9NUG6|PDRG1_HUMAN	sp|Q9NUG6|PDRG1_HUMAN	2	2	2	sp|Q9NUG6|PDRG1_HUMAN p53 and DNA damage-regulated protein 1 OS=Homo sapiens OX=9606 GN=PDRG1 PE=1 SV=2	1	2	2	2	0	0	0	0	0	0	1	0	2	2	0	0	0	0	0	0	0	0	0	0	0	0	0	0	0	0	0	0	0	0	0	0	0	0	0	0	0	0	0	0
sp|Q9NU22|MDN1_HUMAN	sp|Q9NU22|MDN1_HUMAN	5	5	5	sp|Q9NU22|MDN1_HUMAN Midasin OS=Homo sapiens OX=9606 GN=MDN1 PE=1 SV=2	1	5	5	5	0	0	0	0	0	0	0	0	0	0	0	2	0	0	0	0	0	0	0	0	0	0	4	0	0	0	0	0	0	0	0	0	0	0	0	0	0	0	0	0
sp|Q9NU02|ANKE1_HUMAN	sp|Q9NU02|ANKE1_HUMAN	1	1	1	sp|Q9NU02|ANKE1_HUMAN Ankyrin repeat and EF-hand domain-containing protein 1 OS=Homo sapiens OX=9606 GN=ANKEF1 PE=2 SV=2	1	1	1	1	0	0	0	0	0	0	0	0	0	0	0	0	0	0	1	0	0	0	0	0	0	0	0	0	0	0	0	0	0	0	0	0	0	0	0	0	0	0	0	0
sp|Q9NTZ6|RBM12_HUMAN	sp|Q9NTZ6|RBM12_HUMAN	11	11	11	sp|Q9NTZ6|RBM12_HUMAN RNA-binding protein 12 OS=Homo sapiens OX=9606 GN=RBM12 PE=1 SV=1	1	11	11	11	0	3	0	0	0	0	0	3	1	0	1	0	1	2	0	0	1	0	0	0	0	0	0	0	0	0	0	0	0	0	6	8	6	3	0	3	0	0	0	0
sp|Q9NTX5|ECHD1_HUMAN	sp|Q9NTX5|ECHD1_HUMAN	2	2	2	sp|Q9NTX5|ECHD1_HUMAN Ethylmalonyl-CoA decarboxylase OS=Homo sapiens OX=9606 GN=ECHDC1 PE=1 SV=2	1	2	2	2	0	0	0	0	0	0	1	1	0	1	0	0	0	0	0	0	0	0	0	0	0	0	0	0	0	0	0	0	0	0	0	0	0	0	0	0	0	0	0	0
sp|Q9NTM9|CUTC_HUMAN	sp|Q9NTM9|CUTC_HUMAN	5	5	5	sp|Q9NTM9|CUTC_HUMAN Copper homeostasis protein cutC homolog OS=Homo sapiens OX=9606 GN=CUTC PE=1 SV=1	1	5	5	5	0	0	0	0	0	1	0	0	0	0	0	0	0	0	0	0	0	0	0	0	0	0	0	0	0	0	0	0	0	0	0	4	4	0	0	0	0	0	0	1
sp|Q9NTK5|OLA1_HUMAN	sp|Q9NTK5|OLA1_HUMAN	17	17	17	sp|Q9NTK5|OLA1_HUMAN Obg-like ATPase 1 OS=Homo sapiens OX=9606 GN=OLA1 PE=1 SV=2	1	17	17	17	0	1	12	11	10	1	0	0	1	1	0	0	0	1	0	0	0	0	0	1	0	0	0	0	0	0	0	0	0	0	0	0	0	0	0	1	12	11	10	1
sp|Q9NTJ4|MA2C1_HUMAN	sp|Q9NTJ4|MA2C1_HUMAN	7	7	7	sp|Q9NTJ4|MA2C1_HUMAN Alpha-mannosidase 2C1 OS=Homo sapiens OX=9606 GN=MAN2C1 PE=1 SV=1	1	7	7	7	0	0	0	0	1	0	0	0	0	0	0	0	0	0	0	0	0	0	0	0	0	0	0	0	0	0	0	0	0	0	0	6	3	0	0	0	0	0	1	0
sp|Q9NTJ3|SMC4_HUMAN	sp|Q9NTJ3|SMC4_HUMAN	22	22	22	sp|Q9NTJ3|SMC4_HUMAN Structural maintenance of chromosomes protein 4 OS=Homo sapiens OX=9606 GN=SMC4 PE=1 SV=2	1	22	22	22	0	0	0	0	0	0	0	1	0	0	0	8	0	0	0	0	0	0	0	1	1	0	14	0	0	0	0	0	19	5	0	1	0	0	0	0	0	0	0	0
sp|Q9NTI5|PDS5B_HUMAN	sp|Q9NTI5|PDS5B_HUMAN	13	13	13	sp|Q9NTI5|PDS5B_HUMAN Sister chromatid cohesion protein PDS5 homolog B OS=Homo sapiens OX=9606 GN=PDS5B PE=1 SV=1	1	13	13	13	0	0	0	0	0	0	0	0	0	0	0	11	0	0	0	0	0	0	0	0	0	0	7	0	0	0	0	0	0	0	0	0	0	0	0	0	0	0	0	0
sp|Q9NT62|ATG3_HUMAN	sp|Q9NT62|ATG3_HUMAN	4	4	4	sp|Q9NT62|ATG3_HUMAN Ubiquitin-like-conjugating enzyme ATG3 OS=Homo sapiens OX=9606 GN=ATG3 PE=1 SV=1	1	4	4	4	0	1	2	3	2	0	0	0	0	0	0	0	0	0	0	0	0	0	0	0	0	0	1	0	0	0	0	0	0	0	0	0	0	0	0	1	2	3	2	0
sp|Q9NSY2|STAR5_HUMAN	sp|Q9NSY2|STAR5_HUMAN	4	4	4	sp|Q9NSY2|STAR5_HUMAN StAR-related lipid transfer protein 5 OS=Homo sapiens OX=9606 GN=STARD5 PE=1 SV=2	1	4	4	4	0	0	0	0	0	0	0	0	0	0	0	0	2	3	0	1	0	0	0	0	0	0	0	0	0	0	0	0	0	0	0	0	0	0	0	0	0	0	0	0
sp|Q9NSK7|CS012_HUMAN	sp|Q9NSK7|CS012_HUMAN	2	2	2	sp|Q9NSK7|CS012_HUMAN Protein C19orf12 OS=Homo sapiens OX=9606 GN=C19orf12 PE=1 SV=3	1	2	2	2	0	0	0	0	0	0	0	0	0	0	0	0	1	2	0	0	0	0	0	0	0	0	0	0	0	0	0	0	0	0	0	0	0	0	0	0	0	0	0	0
sp|Q9NSK0|KLC4_HUMAN	sp|Q9NSK0|KLC4_HUMAN	16	10	7	sp|Q9NSK0|KLC4_HUMAN Kinesin light chain 4 OS=Homo sapiens OX=9606 GN=KLC4 PE=1 SV=3	1	16	10	7	0	1	0	0	0	0	0	0	0	0	0	0	0	0	0	0	0	0	0	1	0	0	0	0	0	0	0	0	2	15	3	1	1	1	0	1	0	0	0	0
sp|Q9NSI2|F207A_HUMAN	sp|Q9NSI2|F207A_HUMAN	2	2	2	sp|Q9NSI2|F207A_HUMAN Protein FAM207A OS=Homo sapiens OX=9606 GN=FAM207A PE=1 SV=2	1	2	2	2	0	1	2	0	0	0	0	0	0	0	0	0	0	0	0	0	0	0	0	0	0	0	0	0	0	0	0	0	0	0	0	0	0	0	0	1	2	0	0	0
sp|Q9NSE4|SYIM_HUMAN	sp|Q9NSE4|SYIM_HUMAN	18	18	18	sp|Q9NSE4|SYIM_HUMAN Isoleucine--tRNA ligase, mitochondrial OS=Homo sapiens OX=9606 GN=IARS2 PE=1 SV=2	1	18	18	18	0	10	16	1	0	0	0	0	0	0	0	0	0	0	0	0	0	0	0	0	0	0	0	0	0	0	0	0	0	0	0	0	0	0	0	10	16	1	0	0
sp|Q9NSD9|SYFB_HUMAN	sp|Q9NSD9|SYFB_HUMAN	20	20	20	sp|Q9NSD9|SYFB_HUMAN Phenylalanine--tRNA ligase beta subunit OS=Homo sapiens OX=9606 GN=FARSB PE=1 SV=3	1	20	20	20	0	1	0	0	0	0	0	0	0	0	0	8	0	1	0	2	2	0	1	1	1	1	14	0	1	1	2	0	1	1	3	14	7	3	0	1	0	0	0	0
sp|Q9NSC5|HOME3_HUMAN	sp|Q9NSC5|HOME3_HUMAN	2	2	2	sp|Q9NSC5|HOME3_HUMAN Homer protein homolog 3 OS=Homo sapiens OX=9606 GN=HOMER3 PE=1 SV=2	1	2	2	2	1	0	0	0	0	0	0	0	0	0	0	1	0	0	0	0	0	0	1	1	2	0	2	1	1	1	1	0	1	1	1	1	1	1	1	0	0	0	0	0
sp|Q9NSA3|CNBP1_HUMAN	sp|Q9NSA3|CNBP1_HUMAN	2	2	2	sp|Q9NSA3|CNBP1_HUMAN Beta-catenin-interacting protein 1 OS=Homo sapiens OX=9606 GN=CTNNBIP1 PE=1 SV=1	1	2	2	2	0	0	0	0	0	0	0	0	0	0	2	0	2	1	0	0	0	0	0	0	0	0	0	0	0	0	0	0	0	0	0	0	0	0	0	0	0	0	0	0
sp|Q9NS87|KIF15_HUMAN	sp|Q9NS87|KIF15_HUMAN	3	3	3	sp|Q9NS87|KIF15_HUMAN Kinesin-like protein KIF15 OS=Homo sapiens OX=9606 GN=KIF15 PE=1 SV=1	1	3	3	3	0	0	0	0	0	0	0	0	0	0	0	0	0	0	0	0	0	0	0	0	0	0	0	0	0	0	0	0	0	2	2	0	0	0	0	0	0	0	0	0
sp|Q9NS86|LANC2_HUMAN	sp|Q9NS86|LANC2_HUMAN	9	9	9	sp|Q9NS86|LANC2_HUMAN LanC-like protein 2 OS=Homo sapiens OX=9606 GN=LANCL2 PE=1 SV=1	1	9	9	9	0	1	0	0	1	1	2	0	1	1	0	0	2	1	0	1	2	3	2	1	2	1	0	1	0	2	1	1	0	0	6	4	0	1	0	1	0	0	1	1
sp|Q9NS67|GPR27_HUMAN	sp|Q9NS67|GPR27_HUMAN	1	1	1	sp|Q9NS67|GPR27_HUMAN Probable G-protein coupled receptor 27 OS=Homo sapiens OX=9606 GN=GPR27 PE=2 SV=1	1	1	1	1	0	0	0	0	0	0	0	0	0	0	0	0	0	0	0	0	0	0	0	0	0	0	0	0	0	0	0	0	1	0	0	0	0	0	0	0	0	0	0	0
sp|Q9NS18|GLRX2_HUMAN	sp|Q9NS18|GLRX2_HUMAN	1	1	1	sp|Q9NS18|GLRX2_HUMAN Glutaredoxin-2, mitochondrial OS=Homo sapiens OX=9606 GN=GLRX2 PE=1 SV=1	1	1	1	1	0	0	0	0	0	0	0	0	0	0	0	0	0	1	1	0	0	0	0	0	0	0	0	0	0	0	0	0	0	0	0	0	0	0	0	0	0	0	0	0
sp|Q9NRY4|RHG35_HUMAN	sp|Q9NRY4|RHG35_HUMAN	20	20	20	sp|Q9NRY4|RHG35_HUMAN Rho GTPase-activating protein 35 OS=Homo sapiens OX=9606 GN=ARHGAP35 PE=1 SV=3	1	20	20	20	0	0	0	0	0	0	0	0	0	0	0	0	0	0	0	0	0	0	0	0	0	0	0	0	0	0	0	0	0	0	5	20	5	4	0	0	0	0	0	0
sp|Q9NRX4|PHP14_HUMAN	sp|Q9NRX4|PHP14_HUMAN	6	6	6	sp|Q9NRX4|PHP14_HUMAN 14 kDa phosphohistidine phosphatase OS=Homo sapiens OX=9606 GN=PHPT1 PE=1 SV=1	1	6	6	6	0	0	0	0	0	0	0	0	0	0	4	0	6	3	1	2	1	1	2	1	1	1	0	1	1	1	0	0	1	1	1	0	0	0	0	0	0	0	0	0
sp|Q9NRX1|PNO1_HUMAN	sp|Q9NRX1|PNO1_HUMAN	2	2	2	sp|Q9NRX1|PNO1_HUMAN RNA-binding protein PNO1 OS=Homo sapiens OX=9606 GN=PNO1 PE=1 SV=1	1	2	2	2	0	0	0	0	0	0	0	0	0	0	0	2	0	0	0	0	0	0	0	0	0	0	2	0	0	0	0	0	0	0	0	0	0	0	0	0	0	0	0	0
sp|Q9NRW7|VPS45_HUMAN	sp|Q9NRW7|VPS45_HUMAN	5	5	5	sp|Q9NRW7|VPS45_HUMAN Vacuolar protein sorting-associated protein 45 OS=Homo sapiens OX=9606 GN=VPS45 PE=1 SV=1	1	5	5	5	0	0	0	0	0	0	1	0	0	0	0	2	0	0	0	0	0	0	0	0	0	0	1	0	0	0	0	0	0	0	0	2	0	0	0	0	0	0	0	0
sp|Q9NRV9|HEBP1_HUMAN	sp|Q9NRV9|HEBP1_HUMAN	12	12	12	sp|Q9NRV9|HEBP1_HUMAN Heme-binding protein 1 OS=Homo sapiens OX=9606 GN=HEBP1 PE=1 SV=1	1	12	12	12	0	0	0	0	0	0	0	0	0	0	1	0	5	8	9	7	5	5	4	4	5	5	0	2	4	3	3	3	0	0	0	0	0	0	0	0	0	0	0	0
sp|Q9NRS6|SNX15_HUMAN	sp|Q9NRS6|SNX15_HUMAN	3	3	3	sp|Q9NRS6|SNX15_HUMAN Sorting nexin-15 OS=Homo sapiens OX=9606 GN=SNX15 PE=1 SV=1	1	3	3	3	0	0	0	3	0	0	0	0	0	0	0	0	0	0	0	0	0	0	0	0	0	0	0	0	0	0	0	0	0	0	0	0	0	0	0	0	0	3	0	0
sp|Q9NRR5|UBQL4_HUMAN	sp|Q9NRR5|UBQL4_HUMAN	12	9	9	sp|Q9NRR5|UBQL4_HUMAN Ubiquilin-4 OS=Homo sapiens OX=9606 GN=UBQLN4 PE=1 SV=2	1	12	9	9	0	6	8	2	1	1	2	1	2	0	1	0	3	2	1	1	3	1	4	2	1	1	0	0	2	1	2	1	0	0	1	5	2	5	0	4	5	2	1	1
sp|Q9NRP2|COXM2_HUMAN	sp|Q9NRP2|COXM2_HUMAN	3	3	3	sp|Q9NRP2|COXM2_HUMAN COX assembly mitochondrial protein 2 homolog OS=Homo sapiens OX=9606 GN=CMC2 PE=1 SV=1	1	3	3	3	0	0	0	0	0	0	0	0	0	0	0	0	0	0	0	0	0	2	0	3	1	2	0	2	1	0	1	0	0	0	0	0	0	0	0	0	0	0	0	0
sp|Q9NRN9|METL5_HUMAN	sp|Q9NRN9|METL5_HUMAN	2	2	2	sp|Q9NRN9|METL5_HUMAN Methyltransferase-like protein 5 OS=Homo sapiens OX=9606 GN=METTL5 PE=1 SV=1	1	2	2	2	0	0	0	0	0	0	0	0	2	2	0	0	1	0	0	0	0	0	0	0	0	0	0	0	0	0	0	0	0	0	0	0	0	0	0	0	0	0	0	0
sp|Q9NRN7|ADPPT_HUMAN	sp|Q9NRN7|ADPPT_HUMAN	6	6	6	sp|Q9NRN7|ADPPT_HUMAN L-aminoadipate-semialdehyde dehydrogenase-phosphopantetheinyl transferase OS=Homo sapiens OX=9606 GN=AASDHPPT PE=1 SV=2	1	6	6	6	0	0	0	0	0	0	0	0	4	4	1	0	0	0	0	0	0	0	0	0	0	0	0	0	0	0	0	0	0	0	0	0	0	0	0	0	0	0	0	0
sp|Q9NRM2|ZN277_HUMAN	sp|Q9NRM2|ZN277_HUMAN	2	2	2	sp|Q9NRM2|ZN277_HUMAN Zinc finger protein 277 OS=Homo sapiens OX=9606 GN=ZNF277 PE=1 SV=2	1	2	2	2	0	0	0	0	0	0	0	0	0	0	0	1	0	0	0	0	0	0	0	0	0	0	1	0	0	0	0	0	0	0	0	0	0	0	0	0	0	0	0	0
sp|Q9NRL3|STRN4_HUMAN	sp|Q9NRL3|STRN4_HUMAN	9	9	9	sp|Q9NRL3|STRN4_HUMAN Striatin-4 OS=Homo sapiens OX=9606 GN=STRN4 PE=1 SV=2	1	9	9	9	0	5	2	0	0	0	0	0	0	0	0	0	0	0	0	0	0	0	0	0	0	0	1	0	0	0	0	0	4	1	0	0	0	3	0	5	2	0	0	0
sp|Q9NRH3|TBG2_HUMAN;sp|P23258|TBG1_HUMAN	sp|Q9NRH3|TBG2_HUMAN;sp|P23258|TBG1_HUMAN	3;3	3;3	3;3	sp|Q9NRH3|TBG2_HUMAN Tubulin gamma-2 chain OS=Homo sapiens OX=9606 GN=TUBG2 PE=2 SV=1;sp|P23258|TBG1_HUMAN Tubulin gamma-1 chain OS=Homo sapiens OX=9606 GN=TUBG1 PE=1 SV=2	2	3	3	3	0	0	0	0	0	0	0	0	0	0	0	0	0	0	0	0	0	0	0	0	0	0	3	0	0	0	0	0	1	0	0	0	0	0	0	0	0	0	0	0
sp|Q9NRG4|SMYD2_HUMAN	sp|Q9NRG4|SMYD2_HUMAN	2	2	2	sp|Q9NRG4|SMYD2_HUMAN N-lysine methyltransferase SMYD2 OS=Homo sapiens OX=9606 GN=SMYD2 PE=1 SV=2	1	2	2	2	0	0	0	0	0	2	0	0	0	0	0	0	0	0	0	0	0	0	0	0	0	0	0	0	0	0	0	0	0	0	0	0	0	0	0	0	0	0	0	2
sp|Q9NRG1|PRDC1_HUMAN	sp|Q9NRG1|PRDC1_HUMAN	4	3	3	sp|Q9NRG1|PRDC1_HUMAN Phosphoribosyltransferase domain-containing protein 1 OS=Homo sapiens OX=9606 GN=PRTFDC1 PE=1 SV=1	1	4	3	3	0	0	0	0	0	4	0	0	0	0	0	0	0	0	0	0	0	0	0	0	0	0	0	0	0	0	0	0	0	0	0	0	0	0	0	0	0	0	0	3
sp|Q9NRG0|CHRC1_HUMAN	sp|Q9NRG0|CHRC1_HUMAN	3	3	3	sp|Q9NRG0|CHRC1_HUMAN Chromatin accessibility complex protein 1 OS=Homo sapiens OX=9606 GN=CHRAC1 PE=1 SV=1	1	3	3	3	0	0	0	0	1	1	2	0	0	0	0	0	0	0	0	0	0	0	0	0	0	0	0	0	0	0	0	0	0	0	0	0	0	0	0	0	0	0	1	1
sp|Q9NRF9|DPOE3_HUMAN	sp|Q9NRF9|DPOE3_HUMAN	6	6	6	sp|Q9NRF9|DPOE3_HUMAN DNA polymerase epsilon subunit 3 OS=Homo sapiens OX=9606 GN=POLE3 PE=1 SV=1	1	6	6	6	0	2	2	2	5	3	1	2	0	0	0	0	0	1	0	0	0	0	0	0	0	0	0	0	0	0	0	0	0	0	0	0	0	1	0	2	2	2	5	3
sp|Q9NRF8|PYRG2_HUMAN	sp|Q9NRF8|PYRG2_HUMAN	16	16	15	sp|Q9NRF8|PYRG2_HUMAN CTP synthase 2 OS=Homo sapiens OX=9606 GN=CTPS2 PE=1 SV=1	1	16	16	15	0	12	9	1	0	0	0	0	0	0	0	0	0	0	0	0	0	0	1	0	0	0	0	0	0	0	0	0	0	0	0	1	0	6	0	12	9	1	0	0
sp|Q9NRD1|FBX6_HUMAN	sp|Q9NRD1|FBX6_HUMAN	4	4	4	sp|Q9NRD1|FBX6_HUMAN F-box only protein 6 OS=Homo sapiens OX=9606 GN=FBXO6 PE=1 SV=1	1	4	4	4	0	1	0	0	0	0	0	0	0	0	0	0	0	0	0	0	0	0	0	0	0	0	0	0	0	0	0	0	0	0	0	0	1	3	0	1	0	0	0	0
sp|Q9NR56|MBNL1_HUMAN;sp|Q9NUK0|MBNL3_HUMAN	sp|Q9NR56|MBNL1_HUMAN	5;2	2;0	2;0	sp|Q9NR56|MBNL1_HUMAN Muscleblind-like protein 1 OS=Homo sapiens OX=9606 GN=MBNL1 PE=1 SV=2	2	5	2	2	0	2	1	1	0	0	0	1	0	0	3	1	1	2	1	0	0	0	0	1	0	0	0	0	0	0	0	0	0	0	0	1	1	2	0	2	0	0	0	0
sp|Q9NR50|EI2BG_HUMAN	sp|Q9NR50|EI2BG_HUMAN	6	6	6	sp|Q9NR50|EI2BG_HUMAN Translation initiation factor eIF-2B subunit gamma OS=Homo sapiens OX=9606 GN=EIF2B3 PE=1 SV=1	1	6	6	6	0	0	0	0	0	0	0	0	0	0	0	5	0	0	0	0	0	0	0	0	0	0	4	0	0	0	0	0	0	0	0	0	1	0	0	0	0	0	0	0
sp|Q9NR46|SHLB2_HUMAN	sp|Q9NR46|SHLB2_HUMAN	14	14	13	sp|Q9NR46|SHLB2_HUMAN Endophilin-B2 OS=Homo sapiens OX=9606 GN=SH3GLB2 PE=1 SV=1	1	14	14	13	0	4	5	0	0	0	0	0	0	1	0	3	0	1	0	0	1	0	1	2	0	1	4	1	0	0	0	0	2	1	1	3	13	10	0	4	5	0	0	0
sp|Q9NR45|SIAS_HUMAN	sp|Q9NR45|SIAS_HUMAN	12	12	12	sp|Q9NR45|SIAS_HUMAN Sialic acid synthase OS=Homo sapiens OX=9606 GN=NANS PE=1 SV=2	1	12	12	12	0	0	0	5	10	8	0	0	0	0	0	0	0	0	0	0	0	0	0	0	0	0	0	0	0	0	0	0	0	0	0	0	0	0	0	0	0	5	10	8
sp|Q9NR33|DPOE4_HUMAN	sp|Q9NR33|DPOE4_HUMAN	6	6	6	sp|Q9NR33|DPOE4_HUMAN DNA polymerase epsilon subunit 4 OS=Homo sapiens OX=9606 GN=POLE4 PE=1 SV=2	1	6	6	6	0	0	0	0	4	3	3	0	1	0	0	0	0	0	0	0	0	0	0	0	0	0	0	0	0	0	0	0	0	1	0	0	0	0	0	0	0	0	4	3
sp|Q9NR31|SAR1A_HUMAN	sp|Q9NR31|SAR1A_HUMAN	7	7	5	sp|Q9NR31|SAR1A_HUMAN GTP-binding protein SAR1a OS=Homo sapiens OX=9606 GN=SAR1A PE=1 SV=1	1	7	7	5	0	0	0	0	0	0	0	0	0	0	1	0	4	4	4	6	4	4	6	5	3	2	0	2	3	1	1	1	0	0	0	0	0	0	0	0	0	0	0	0
sp|Q9NR30|DDX21_HUMAN	sp|Q9NR30|DDX21_HUMAN	11	11	10	sp|Q9NR30|DDX21_HUMAN Nucleolar RNA helicase 2 OS=Homo sapiens OX=9606 GN=DDX21 PE=1 SV=5	1	11	11	10	0	0	0	0	0	0	0	0	0	0	0	9	0	0	0	0	0	0	0	0	0	0	8	0	0	0	0	0	0	0	0	0	0	0	0	0	0	0	0	0
sp|Q9NR28|DBLOH_HUMAN	sp|Q9NR28|DBLOH_HUMAN	8	8	8	sp|Q9NR28|DBLOH_HUMAN Diablo homolog, mitochondrial OS=Homo sapiens OX=9606 GN=DIABLO PE=1 SV=1	1	8	8	8	0	5	5	1	0	0	0	0	0	0	0	0	0	0	0	0	0	0	1	1	0	1	1	1	0	0	0	0	2	0	4	7	5	3	0	5	5	1	0	0
sp|Q9NR19|ACSA_HUMAN	sp|Q9NR19|ACSA_HUMAN	7	7	7	sp|Q9NR19|ACSA_HUMAN Acetyl-coenzyme A synthetase, cytoplasmic OS=Homo sapiens OX=9606 GN=ACSS2 PE=1 SV=1	1	7	7	7	0	0	0	0	4	5	1	0	0	0	0	0	0	0	0	0	0	0	0	0	0	0	0	0	0	0	0	0	0	0	0	0	0	0	0	0	0	0	4	5
sp|Q9NR12|PDLI7_HUMAN	sp|Q9NR12|PDLI7_HUMAN	8	8	8	sp|Q9NR12|PDLI7_HUMAN PDZ and LIM domain protein 7 OS=Homo sapiens OX=9606 GN=PDLIM7 PE=1 SV=1	1	8	8	8	0	2	0	2	0	0	1	2	2	2	0	0	1	0	1	0	0	0	1	1	0	1	0	0	0	0	0	0	0	0	0	0	0	0	0	2	0	2	0	0
sp|Q9NR11|ZN302_HUMAN	sp|Q9NR11|ZN302_HUMAN	1	1	1	sp|Q9NR11|ZN302_HUMAN Zinc finger protein 302 OS=Homo sapiens OX=9606 GN=ZNF302 PE=1 SV=1	1	1	1	1	0	0	0	0	0	0	0	0	0	0	0	1	0	0	0	0	0	0	0	0	0	0	0	0	0	0	0	0	0	0	0	0	0	0	0	0	0	0	0	0
sp|Q9NR09|BIRC6_HUMAN	sp|Q9NR09|BIRC6_HUMAN	20	20	20	sp|Q9NR09|BIRC6_HUMAN Baculoviral IAP repeat-containing protein 6 OS=Homo sapiens OX=9606 GN=BIRC6 PE=1 SV=2	1	20	20	20	0	0	0	0	0	0	0	0	0	0	0	1	0	0	0	0	0	0	0	0	0	0	4	0	0	0	0	0	19	1	0	0	0	0	0	0	0	0	0	0
sp|Q9NQZ5|STAR7_HUMAN	sp|Q9NQZ5|STAR7_HUMAN	4	4	4	sp|Q9NQZ5|STAR7_HUMAN StAR-related lipid transfer protein 7, mitochondrial OS=Homo sapiens OX=9606 GN=STARD7 PE=1 SV=2	1	4	4	4	0	0	0	0	0	0	0	0	3	1	2	0	1	0	0	0	0	0	0	1	0	0	0	0	0	0	0	0	0	0	0	0	0	0	0	0	0	0	0	0
sp|Q9NQX4|MYO5C_HUMAN	sp|Q9NQX4|MYO5C_HUMAN	4	3	3	sp|Q9NQX4|MYO5C_HUMAN Unconventional myosin-Vc OS=Homo sapiens OX=9606 GN=MYO5C PE=1 SV=2	1	4	3	3	1	0	0	0	0	0	0	0	0	0	0	3	0	0	0	0	0	0	0	0	0	0	2	0	0	0	0	0	1	0	0	0	0	0	0	0	0	0	0	0
sp|Q9NQX3|GEPH_HUMAN	sp|Q9NQX3|GEPH_HUMAN	12	12	12	sp|Q9NQX3|GEPH_HUMAN Gephyrin OS=Homo sapiens OX=9606 GN=GPHN PE=1 SV=1	1	12	12	12	0	0	0	2	0	0	0	0	0	0	0	0	0	0	0	0	0	0	0	0	0	0	0	0	0	0	0	0	8	8	8	2	0	0	0	0	0	2	0	0
sp|Q9NQW7|XPP1_HUMAN	sp|Q9NQW7|XPP1_HUMAN	20	20	19	sp|Q9NQW7|XPP1_HUMAN Xaa-Pro aminopeptidase 1 OS=Homo sapiens OX=9606 GN=XPNPEP1 PE=1 SV=3	1	20	20	19	0	14	15	2	0	0	0	0	0	0	0	0	0	0	0	0	0	0	0	0	0	0	0	0	0	0	0	0	0	0	0	0	0	0	0	14	15	2	0	0
sp|Q9NQT8|KI13B_HUMAN	sp|Q9NQT8|KI13B_HUMAN	3	1	1	sp|Q9NQT8|KI13B_HUMAN Kinesin-like protein KIF13B OS=Homo sapiens OX=9606 GN=KIF13B PE=1 SV=2	1	3	1	1	0	0	0	0	0	0	0	0	0	0	0	1	0	0	0	0	0	0	0	0	0	0	1	0	0	0	0	0	0	1	1	2	2	2	0	0	0	0	0	0
sp|Q9NQT5|EXOS3_HUMAN	sp|Q9NQT5|EXOS3_HUMAN	3	3	3	sp|Q9NQT5|EXOS3_HUMAN Exosome complex component RRP40 OS=Homo sapiens OX=9606 GN=EXOSC3 PE=1 SV=3	1	3	3	3	0	0	0	0	0	0	0	0	0	0	0	3	0	0	0	0	0	0	0	0	0	0	3	0	0	0	0	0	1	0	0	0	0	0	0	0	0	0	0	0
sp|Q9NQT4|EXOS5_HUMAN	sp|Q9NQT4|EXOS5_HUMAN	1	1	1	sp|Q9NQT4|EXOS5_HUMAN Exosome complex component RRP46 OS=Homo sapiens OX=9606 GN=EXOSC5 PE=1 SV=1	1	1	1	1	0	0	0	0	0	0	0	0	0	0	0	1	0	0	0	0	0	0	0	0	0	0	0	0	0	0	0	0	0	0	0	0	0	0	0	0	0	0	0	0
sp|Q9NQR4|NIT2_HUMAN	sp|Q9NQR4|NIT2_HUMAN	15	15	15	sp|Q9NQR4|NIT2_HUMAN Omega-amidase NIT2 OS=Homo sapiens OX=9606 GN=NIT2 PE=1 SV=1	1	15	15	15	0	0	0	0	0	0	0	9	11	11	8	0	4	0	0	0	0	0	0	0	0	0	0	0	0	0	0	0	0	0	0	0	0	0	0	0	0	0	0	0
sp|Q9NQP4|PFD4_HUMAN	sp|Q9NQP4|PFD4_HUMAN	4	4	4	sp|Q9NQP4|PFD4_HUMAN Prefoldin subunit 4 OS=Homo sapiens OX=9606 GN=PFDN4 PE=1 SV=1	1	4	4	4	0	3	2	1	0	0	3	2	2	0	0	0	0	0	0	0	0	0	0	0	0	0	0	0	0	0	1	0	0	2	0	0	2	3	0	3	2	1	0	0
sp|Q9NQG5|RPR1B_HUMAN	sp|Q9NQG5|RPR1B_HUMAN	10	10	9	sp|Q9NQG5|RPR1B_HUMAN Regulation of nuclear pre-mRNA domain-containing protein 1B OS=Homo sapiens OX=9606 GN=RPRD1B PE=1 SV=1	1	10	10	9	0	7	0	0	2	0	0	0	0	0	0	0	0	0	0	1	0	0	0	0	0	0	0	0	0	0	0	0	0	1	1	5	3	8	0	7	0	0	2	0
sp|Q9NQC3|RTN4_HUMAN	sp|Q9NQC3|RTN4_HUMAN	6	6	6	sp|Q9NQC3|RTN4_HUMAN Reticulon-4 OS=Homo sapiens OX=9606 GN=RTN4 PE=1 SV=2	1	6	6	6	0	0	0	0	0	0	1	0	0	0	0	4	0	0	0	0	0	0	0	0	0	0	3	0	0	0	1	0	0	0	0	0	0	0	0	0	0	0	0	0
sp|Q9NQ92|COPRS_HUMAN	sp|Q9NQ92|COPRS_HUMAN	3	3	3	sp|Q9NQ92|COPRS_HUMAN Coordinator of PRMT5 and differentiation stimulator OS=Homo sapiens OX=9606 GN=COPRS PE=1 SV=3	1	3	3	3	0	0	1	0	0	0	0	0	0	0	0	0	0	0	0	0	0	0	0	0	0	0	0	0	0	0	0	0	1	2	0	0	0	0	0	0	1	0	0	0
sp|Q9NQ89|CL004_HUMAN	sp|Q9NQ89|CL004_HUMAN	2	2	2	sp|Q9NQ89|CL004_HUMAN Protein C12orf4 OS=Homo sapiens OX=9606 GN=C12orf4 PE=1 SV=1	1	2	2	2	0	0	0	0	0	0	0	0	0	0	0	0	0	0	0	0	0	0	0	0	0	1	0	0	0	0	0	0	1	0	0	0	0	0	0	0	0	0	0	0
sp|Q9NQ88|TIGAR_HUMAN	sp|Q9NQ88|TIGAR_HUMAN	9	9	9	sp|Q9NQ88|TIGAR_HUMAN Fructose-2,6-bisphosphatase TIGAR OS=Homo sapiens OX=9606 GN=TIGAR PE=1 SV=1	1	9	9	9	0	0	0	0	0	0	0	0	0	3	7	0	6	1	0	0	0	0	0	0	0	0	0	0	0	0	0	0	0	0	0	0	0	0	0	0	0	0	0	0
sp|Q9NQ86|TRI36_HUMAN	sp|Q9NQ86|TRI36_HUMAN	5	5	5	sp|Q9NQ86|TRI36_HUMAN E3 ubiquitin-protein ligase TRIM36 OS=Homo sapiens OX=9606 GN=TRIM36 PE=1 SV=2	1	5	5	5	0	0	0	0	0	0	0	0	0	0	0	0	0	0	0	0	0	0	0	0	0	0	0	0	0	0	0	0	0	0	0	0	4	4	0	0	0	0	0	0
sp|Q9NQ84|GPC5C_HUMAN	sp|Q9NQ84|GPC5C_HUMAN	5	5	5	sp|Q9NQ84|GPC5C_HUMAN G-protein coupled receptor family C group 5 member C OS=Homo sapiens OX=9606 GN=GPRC5C PE=1 SV=2	1	5	5	5	4	0	0	0	0	0	0	0	0	0	0	1	0	0	0	0	0	0	0	0	0	0	0	0	0	0	0	0	0	0	0	0	0	0	4	0	0	0	0	0
sp|Q9NQ66|PLCB1_HUMAN	sp|Q9NQ66|PLCB1_HUMAN	1	1	1	sp|Q9NQ66|PLCB1_HUMAN 1-phosphatidylinositol 4,5-bisphosphate phosphodiesterase beta-1 OS=Homo sapiens OX=9606 GN=PLCB1 PE=1 SV=1	1	1	1	1	0	0	0	0	0	0	0	0	0	0	0	0	0	0	0	0	0	0	0	0	0	0	0	0	0	0	0	0	0	0	0	0	1	0	0	0	0	0	0	0
sp|Q9NQ55|SSF1_HUMAN	sp|Q9NQ55|SSF1_HUMAN	4	4	4	sp|Q9NQ55|SSF1_HUMAN Suppressor of SWI4 1 homolog OS=Homo sapiens OX=9606 GN=PPAN PE=2 SV=1	1	4	4	4	0	0	0	0	0	0	0	0	0	0	0	3	0	0	0	0	0	0	0	0	0	0	1	0	0	0	0	0	0	0	0	0	0	0	0	0	0	0	0	0
sp|Q9NQ48|LZTL1_HUMAN	sp|Q9NQ48|LZTL1_HUMAN	5	5	5	sp|Q9NQ48|LZTL1_HUMAN Leucine zipper transcription factor-like protein 1 OS=Homo sapiens OX=9606 GN=LZTFL1 PE=1 SV=1	1	5	5	5	0	0	0	0	0	0	0	0	0	0	0	0	0	0	0	0	0	0	0	0	0	0	0	0	0	0	0	0	0	0	0	0	3	4	0	0	0	0	0	0
sp|Q9NQ29|LUC7L_HUMAN	sp|Q9NQ29|LUC7L_HUMAN	4	1	1	sp|Q9NQ29|LUC7L_HUMAN Putative RNA-binding protein Luc7-like 1 OS=Homo sapiens OX=9606 GN=LUC7L PE=1 SV=1	1	4	1	1	0	0	0	0	0	0	0	0	0	0	1	3	0	0	0	0	0	0	0	0	0	0	3	0	0	0	0	0	1	0	0	0	0	0	0	0	0	0	0	0
sp|Q9NPQ8|RIC8A_HUMAN	sp|Q9NPQ8|RIC8A_HUMAN	7	7	7	sp|Q9NPQ8|RIC8A_HUMAN Synembryn-A OS=Homo sapiens OX=9606 GN=RIC8A PE=1 SV=3	1	7	7	7	0	3	6	2	0	0	0	0	0	0	0	0	0	0	0	0	0	0	0	0	0	0	1	0	0	0	0	0	0	0	0	0	0	0	0	3	6	2	0	0
sp|Q9NPJ8|NXT2_HUMAN;sp|Q9UKK6|NXT1_HUMAN	sp|Q9NPJ8|NXT2_HUMAN;sp|Q9UKK6|NXT1_HUMAN	2;1	2;1	2;1	sp|Q9NPJ8|NXT2_HUMAN NTF2-related export protein 2 OS=Homo sapiens OX=9606 GN=NXT2 PE=1 SV=1;sp|Q9UKK6|NXT1_HUMAN NTF2-related export protein 1 OS=Homo sapiens OX=9606 GN=NXT1 PE=1 SV=1	2	2	2	2	0	0	0	0	0	0	0	0	0	0	0	0	2	0	0	0	0	0	0	0	0	0	0	0	0	0	0	0	0	0	0	0	0	0	0	0	0	0	0	0
sp|Q9NPJ3|ACO13_HUMAN	sp|Q9NPJ3|ACO13_HUMAN	5	5	5	sp|Q9NPJ3|ACO13_HUMAN Acyl-coenzyme A thioesterase 13 OS=Homo sapiens OX=9606 GN=ACOT13 PE=1 SV=1	1	5	5	5	0	0	0	0	0	0	0	0	0	0	3	0	4	2	2	0	0	0	0	0	0	0	0	0	0	0	0	0	0	0	0	0	0	0	0	0	0	0	0	0
sp|Q9NPI6|DCP1A_HUMAN	sp|Q9NPI6|DCP1A_HUMAN	1	1	1	sp|Q9NPI6|DCP1A_HUMAN mRNA-decapping enzyme 1A OS=Homo sapiens OX=9606 GN=DCP1A PE=1 SV=3	1	1	1	1	0	0	0	0	0	0	0	0	0	0	0	0	0	0	0	0	0	0	0	0	0	0	0	0	0	0	0	0	0	0	0	0	0	1	0	0	0	0	0	0
sp|Q9NPI1|BRD7_HUMAN	sp|Q9NPI1|BRD7_HUMAN	7	7	7	sp|Q9NPI1|BRD7_HUMAN Bromodomain-containing protein 7 OS=Homo sapiens OX=9606 GN=BRD7 PE=1 SV=1	1	7	7	7	0	0	0	0	0	0	0	0	0	0	0	4	0	0	0	0	0	0	0	0	0	0	3	0	0	0	0	0	0	0	1	0	0	0	0	0	0	0	0	0
sp|Q9NPH2|INO1_HUMAN	sp|Q9NPH2|INO1_HUMAN	12	12	12	sp|Q9NPH2|INO1_HUMAN Inositol-3-phosphate synthase 1 OS=Homo sapiens OX=9606 GN=ISYNA1 PE=1 SV=1	1	12	12	12	0	0	0	0	0	0	0	0	0	0	0	0	0	0	0	0	0	0	0	0	0	0	0	0	0	0	0	0	0	0	0	9	11	1	0	0	0	0	0	0
sp|Q9NPH0|PPA6_HUMAN	sp|Q9NPH0|PPA6_HUMAN	4	4	4	sp|Q9NPH0|PPA6_HUMAN Lysophosphatidic acid phosphatase type 6 OS=Homo sapiens OX=9606 GN=ACP6 PE=1 SV=3	1	4	4	4	0	0	0	0	0	0	4	0	0	0	0	0	0	0	0	0	0	0	0	0	0	0	0	0	0	0	0	0	0	0	0	0	0	0	0	0	0	0	0	0
sp|Q9NPF5|DMAP1_HUMAN	sp|Q9NPF5|DMAP1_HUMAN	3	3	3	sp|Q9NPF5|DMAP1_HUMAN DNA methyltransferase 1-associated protein 1 OS=Homo sapiens OX=9606 GN=DMAP1 PE=1 SV=1	1	3	3	3	0	0	0	0	0	0	0	0	0	0	0	2	0	0	0	0	0	0	0	0	0	0	1	0	0	0	0	0	0	0	0	0	0	0	0	0	0	0	0	0
sp|Q9NPF4|OSGEP_HUMAN	sp|Q9NPF4|OSGEP_HUMAN	9	9	9	sp|Q9NPF4|OSGEP_HUMAN Probable tRNA N6-adenosine threonylcarbamoyltransferase OS=Homo sapiens OX=9606 GN=OSGEP PE=1 SV=1	1	9	9	9	0	7	4	2	2	1	0	0	0	0	0	0	0	0	0	0	0	0	0	0	0	0	0	0	0	0	0	0	0	0	0	0	0	6	0	7	4	2	2	1
sp|Q9NPD8|UBE2T_HUMAN	sp|Q9NPD8|UBE2T_HUMAN	6	6	6	sp|Q9NPD8|UBE2T_HUMAN Ubiquitin-conjugating enzyme E2 T OS=Homo sapiens OX=9606 GN=UBE2T PE=1 SV=1	1	6	6	6	0	0	0	0	0	0	0	0	2	3	4	0	1	0	0	0	0	0	0	0	0	0	0	0	0	0	0	0	0	0	0	0	0	0	0	0	0	0	0	0
sp|Q9NPD3|EXOS4_HUMAN	sp|Q9NPD3|EXOS4_HUMAN	2	2	2	sp|Q9NPD3|EXOS4_HUMAN Exosome complex component RRP41 OS=Homo sapiens OX=9606 GN=EXOSC4 PE=1 SV=3	1	2	2	2	0	1	0	0	0	0	0	0	0	0	0	1	0	0	0	0	0	0	0	0	0	0	0	0	0	0	0	0	0	0	0	1	0	0	0	1	0	0	0	0
sp|Q9NPC6|MYOZ2_HUMAN	sp|Q9NPC6|MYOZ2_HUMAN	1	1	1	sp|Q9NPC6|MYOZ2_HUMAN Myozenin-2 OS=Homo sapiens OX=9606 GN=MYOZ2 PE=1 SV=1	1	1	1	1	0	0	1	0	0	0	0	0	0	0	0	0	0	0	0	0	0	0	0	0	0	0	0	0	0	0	0	0	0	0	0	0	0	0	0	0	1	0	0	0
sp|Q9NPA8|ENY2_HUMAN	sp|Q9NPA8|ENY2_HUMAN	5	5	5	sp|Q9NPA8|ENY2_HUMAN Transcription and mRNA export factor ENY2 OS=Homo sapiens OX=9606 GN=ENY2 PE=1 SV=1	1	5	5	5	0	0	0	0	0	1	2	4	0	1	1	0	0	1	1	2	1	0	0	0	1	1	0	1	0	0	0	0	0	0	0	0	0	1	0	0	0	0	0	1
sp|Q9NP97|DLRB1_HUMAN;sp|Q8TF09|DLRB2_HUMAN	sp|Q9NP97|DLRB1_HUMAN	7;3	7;3	7;3	sp|Q9NP97|DLRB1_HUMAN Dynein light chain roadblock-type 1 OS=Homo sapiens OX=9606 GN=DYNLRB1 PE=1 SV=3	2	7	7	7	0	0	0	0	0	0	0	0	0	0	6	0	3	1	0	1	1	1	2	2	1	1	5	2	2	1	1	1	1	1	1	0	0	0	0	0	0	0	0	0
sp|Q9NP92|RT30_HUMAN	sp|Q9NP92|RT30_HUMAN	1	1	1	sp|Q9NP92|RT30_HUMAN 39S ribosomal protein S30, mitochondrial OS=Homo sapiens OX=9606 GN=MRPS30 PE=1 SV=2	1	1	1	1	0	0	0	0	0	0	0	0	0	0	0	0	0	0	0	0	0	0	0	0	0	0	0	0	0	0	0	0	1	0	0	0	0	0	0	0	0	0	0	0
sp|Q9NP81|SYSM_HUMAN	sp|Q9NP81|SYSM_HUMAN	5	5	5	sp|Q9NP81|SYSM_HUMAN Serine--tRNA ligase, mitochondrial OS=Homo sapiens OX=9606 GN=SARS2 PE=1 SV=1	1	5	5	5	0	0	0	0	0	0	0	0	0	0	0	0	0	0	0	0	0	0	0	0	0	0	0	0	0	0	0	0	0	0	0	0	1	5	0	0	0	0	0	0
sp|Q9NP79|VTA1_HUMAN	sp|Q9NP79|VTA1_HUMAN	8	8	8	sp|Q9NP79|VTA1_HUMAN Vacuolar protein sorting-associated protein VTA1 homolog OS=Homo sapiens OX=9606 GN=VTA1 PE=1 SV=1	1	8	8	8	0	2	0	0	1	0	0	0	0	0	0	2	0	0	0	1	1	0	1	1	1	1	1	1	0	0	1	0	0	0	0	7	7	2	0	2	0	0	1	0
sp|Q9NP77|SSU72_HUMAN	sp|Q9NP77|SSU72_HUMAN	8	8	8	sp|Q9NP77|SSU72_HUMAN RNA polymerase II subunit A C-terminal domain phosphatase SSU72 OS=Homo sapiens OX=9606 GN=SSU72 PE=1 SV=1	1	8	8	8	0	0	0	0	0	0	0	0	1	8	4	0	1	0	0	1	0	0	0	0	0	0	0	0	0	0	0	0	0	0	0	0	0	0	0	0	0	0	0	0
sp|Q9NP73|ALG13_HUMAN	sp|Q9NP73|ALG13_HUMAN	3	3	3	sp|Q9NP73|ALG13_HUMAN Putative bifunctional UDP-N-acetylglucosamine transferase and deubiquitinase ALG13 OS=Homo sapiens OX=9606 GN=ALG13 PE=1 SV=2	1	3	3	3	0	0	0	0	0	0	0	0	0	0	3	0	1	0	0	0	0	0	0	0	0	0	0	0	0	0	0	0	0	0	0	0	0	0	0	0	0	0	0	0
sp|Q9NP72|RAB18_HUMAN	sp|Q9NP72|RAB18_HUMAN	11	11	11	sp|Q9NP72|RAB18_HUMAN Ras-related protein Rab-18 OS=Homo sapiens OX=9606 GN=RAB18 PE=1 SV=1	1	11	11	11	0	0	0	0	0	0	0	5	7	7	4	6	0	0	0	0	0	0	0	0	0	0	6	0	0	0	0	0	0	0	0	0	0	0	0	0	0	0	0	0
sp|Q9NNZ3|DNJC4_HUMAN	sp|Q9NNZ3|DNJC4_HUMAN	1	1	1	sp|Q9NNZ3|DNJC4_HUMAN DnaJ homolog subfamily C member 4 OS=Homo sapiens OX=9606 GN=DNAJC4 PE=1 SV=1	1	1	1	1	0	0	0	0	0	0	0	0	0	0	0	0	0	0	0	0	0	0	0	0	1	0	0	1	0	1	0	0	0	0	0	0	0	0	0	0	0	0	0	0
sp|Q9NNX1|TUFT1_HUMAN	sp|Q9NNX1|TUFT1_HUMAN	2	2	2	sp|Q9NNX1|TUFT1_HUMAN Tuftelin OS=Homo sapiens OX=9606 GN=TUFT1 PE=1 SV=1	1	2	2	2	0	0	0	0	0	0	0	0	0	0	0	0	0	0	0	0	0	0	0	0	0	0	0	0	0	0	0	0	0	0	2	0	0	0	0	0	0	0	0	0
sp|Q9NNW7|TRXR2_HUMAN	sp|Q9NNW7|TRXR2_HUMAN	8	7	7	sp|Q9NNW7|TRXR2_HUMAN Thioredoxin reductase 2, mitochondrial OS=Homo sapiens OX=9606 GN=TXNRD2 PE=1 SV=3	1	8	7	7	0	0	0	4	6	0	0	0	0	0	0	0	0	0	0	0	0	0	0	0	0	0	0	0	0	0	0	0	0	0	0	0	0	1	0	0	0	3	6	0
sp|Q9NNW5|WDR6_HUMAN	sp|Q9NNW5|WDR6_HUMAN	2	2	2	sp|Q9NNW5|WDR6_HUMAN WD repeat-containing protein 6 OS=Homo sapiens OX=9606 GN=WDR6 PE=1 SV=1	1	2	2	2	0	0	0	0	0	0	0	0	0	0	0	0	0	0	0	0	0	0	0	0	0	0	0	0	0	0	0	0	0	0	0	2	0	0	0	0	0	0	0	0
sp|Q9HCH5|SYTL2_HUMAN	sp|Q9HCH5|SYTL2_HUMAN	17	17	17	sp|Q9HCH5|SYTL2_HUMAN Synaptotagmin-like protein 2 OS=Homo sapiens OX=9606 GN=SYTL2 PE=1 SV=3	1	17	17	17	14	3	1	0	0	0	1	0	0	0	0	0	0	0	0	1	0	0	1	0	0	0	0	0	0	0	0	0	0	0	4	4	4	4	14	3	1	0	0	0
sp|Q9HDC9|APMAP_HUMAN	sp|Q9HDC9|APMAP_HUMAN	4	4	4	sp|Q9HDC9|APMAP_HUMAN Adipocyte plasma membrane-associated protein OS=Homo sapiens OX=9606 GN=APMAP PE=1 SV=2	1	4	4	4	0	0	0	0	0	0	0	0	0	0	0	1	0	0	0	0	0	0	0	0	1	0	3	0	0	0	0	0	0	0	0	0	0	0	0	0	0	0	0	0
sp|Q9HD45|TM9S3_HUMAN	sp|Q9HD45|TM9S3_HUMAN	1	1	1	sp|Q9HD45|TM9S3_HUMAN Transmembrane 9 superfamily member 3 OS=Homo sapiens OX=9606 GN=TM9SF3 PE=1 SV=2	1	1	1	1	0	0	0	0	0	0	0	0	0	0	0	1	0	0	0	0	0	0	0	0	0	0	0	0	0	0	0	0	0	0	0	0	0	0	0	0	0	0	0	0
sp|Q9HD42|CHM1A_HUMAN	sp|Q9HD42|CHM1A_HUMAN	9	9	9	sp|Q9HD42|CHM1A_HUMAN Charged multivesicular body protein 1a OS=Homo sapiens OX=9606 GN=CHMP1A PE=1 SV=1	1	9	9	9	0	0	0	0	0	0	0	1	8	6	3	0	1	1	2	1	1	2	1	2	1	1	0	1	0	1	1	0	0	1	0	0	1	0	0	0	0	0	0	0
sp|Q9HD40|SPCS_HUMAN	sp|Q9HD40|SPCS_HUMAN	3	3	3	sp|Q9HD40|SPCS_HUMAN O-phosphoseryl-tRNA(Sec) selenium transferase OS=Homo sapiens OX=9606 GN=SEPSECS PE=1 SV=2	1	3	3	3	0	0	0	0	0	0	0	0	0	0	0	0	0	0	0	0	0	0	0	0	0	0	0	0	0	0	0	0	0	3	0	0	0	0	0	0	0	0	0	0
sp|Q9HD26|GOPC_HUMAN	sp|Q9HD26|GOPC_HUMAN	8	8	8	sp|Q9HD26|GOPC_HUMAN Golgi-associated PDZ and coiled-coil motif-containing protein OS=Homo sapiens OX=9606 GN=GOPC PE=1 SV=1	1	8	8	8	0	2	1	0	0	0	0	0	0	0	0	0	0	0	0	0	0	0	0	0	0	0	0	0	0	0	0	0	1	0	0	0	4	6	0	2	1	0	0	0
sp|Q9HD15|SRA1_HUMAN	sp|Q9HD15|SRA1_HUMAN	5	5	5	sp|Q9HD15|SRA1_HUMAN Steroid receptor RNA activator 1 OS=Homo sapiens OX=9606 GN=SRA1 PE=1 SV=1	1	5	5	5	0	0	0	0	0	3	3	4	0	0	0	0	0	0	0	0	0	0	0	0	0	0	0	0	0	0	0	0	0	0	0	0	0	0	0	0	0	0	0	3
sp|Q9HCY8|S10AE_HUMAN	sp|Q9HCY8|S10AE_HUMAN	4	4	4	sp|Q9HCY8|S10AE_HUMAN Protein S100-A14 OS=Homo sapiens OX=9606 GN=S100A14 PE=1 SV=1	1	4	4	4	4	0	0	0	0	0	0	0	1	2	4	2	4	3	3	2	0	1	3	0	1	2	1	2	1	0	1	0	0	0	0	0	0	0	4	0	0	0	0	0
sp|Q9HCU8|DPOD4_HUMAN	sp|Q9HCU8|DPOD4_HUMAN	2	2	2	sp|Q9HCU8|DPOD4_HUMAN DNA polymerase delta subunit 4 OS=Homo sapiens OX=9606 GN=POLD4 PE=1 SV=1	1	2	2	2	0	0	0	0	0	0	0	0	0	0	0	0	0	0	0	1	0	1	0	0	0	0	0	0	0	0	0	0	0	0	0	0	1	0	0	0	0	0	0	0
sp|Q9HCU4|CELR2_HUMAN	sp|Q9HCU4|CELR2_HUMAN	10	10	10	sp|Q9HCU4|CELR2_HUMAN Cadherin EGF LAG seven-pass G-type receptor 2 OS=Homo sapiens OX=9606 GN=CELSR2 PE=1 SV=1	1	10	10	10	1	0	0	0	0	1	0	2	1	3	0	1	0	0	0	0	0	0	0	0	0	0	0	0	0	0	0	0	1	2	2	4	2	0	1	0	0	0	0	1
sp|Q9HCS7|SYF1_HUMAN	sp|Q9HCS7|SYF1_HUMAN	11	11	11	sp|Q9HCS7|SYF1_HUMAN Pre-mRNA-splicing factor SYF1 OS=Homo sapiens OX=9606 GN=XAB2 PE=1 SV=2	1	11	11	11	0	0	0	0	0	0	0	0	0	0	0	9	0	0	0	0	0	0	0	0	0	0	4	0	0	0	0	0	1	1	0	0	0	0	0	0	0	0	0	0
sp|Q9HCN8|SDF2L_HUMAN	sp|Q9HCN8|SDF2L_HUMAN	4	4	4	sp|Q9HCN8|SDF2L_HUMAN Stromal cell-derived factor 2-like protein 1 OS=Homo sapiens OX=9606 GN=SDF2L1 PE=1 SV=2	1	4	4	4	0	2	1	0	0	0	0	0	0	0	3	0	1	0	0	0	0	0	0	1	1	0	1	0	0	0	0	0	1	0	0	1	0	2	0	2	1	0	0	0
sp|Q9HCN4|GPN1_HUMAN	sp|Q9HCN4|GPN1_HUMAN	2	2	2	sp|Q9HCN4|GPN1_HUMAN GPN-loop GTPase 1 OS=Homo sapiens OX=9606 GN=GPN1 PE=1 SV=1	1	2	2	2	0	2	0	0	0	0	0	0	0	0	0	0	0	0	0	0	0	0	0	0	0	0	0	0	0	0	0	0	0	0	0	0	0	1	0	2	0	0	0	0
sp|Q9HCM4|E41L5_HUMAN;sp|Q9H329|E41LB_HUMAN	sp|Q9HCM4|E41L5_HUMAN;sp|Q9H329|E41LB_HUMAN	2;1	2;1	2;1	sp|Q9HCM4|E41L5_HUMAN Band 4.1-like protein 5 OS=Homo sapiens OX=9606 GN=EPB41L5 PE=1 SV=3;sp|Q9H329|E41LB_HUMAN Band 4.1-like protein 4B OS=Homo sapiens OX=9606 GN=EPB41L4B PE=2 SV=2	2	2	2	2	0	0	0	0	0	0	0	0	0	0	0	1	0	0	0	0	0	0	0	0	0	0	2	0	0	0	0	0	0	0	0	0	0	0	0	0	0	0	0	0
sp|Q9HCG8|CWC22_HUMAN	sp|Q9HCG8|CWC22_HUMAN	3	3	3	sp|Q9HCG8|CWC22_HUMAN Pre-mRNA-splicing factor CWC22 homolog OS=Homo sapiens OX=9606 GN=CWC22 PE=1 SV=3	1	3	3	3	0	0	0	0	0	0	0	0	0	0	0	2	0	0	0	0	0	0	0	0	0	0	1	0	0	0	0	0	0	0	0	0	0	0	0	0	0	0	0	0
sp|Q9HCE5|MET14_HUMAN	sp|Q9HCE5|MET14_HUMAN	5	5	5	sp|Q9HCE5|MET14_HUMAN N6-adenosine-methyltransferase non-catalytic subunit OS=Homo sapiens OX=9606 GN=METTL14 PE=1 SV=2	1	5	5	5	0	1	0	0	0	0	0	0	1	0	0	0	0	0	0	0	0	0	1	0	0	0	0	0	0	0	0	0	0	0	0	1	5	1	0	1	0	0	0	0
sp|Q9HCE1|MOV10_HUMAN	sp|Q9HCE1|MOV10_HUMAN	21	21	21	sp|Q9HCE1|MOV10_HUMAN Helicase MOV-10 OS=Homo sapiens OX=9606 GN=MOV10 PE=1 SV=2	1	21	21	21	0	0	0	0	0	0	0	0	0	0	0	17	0	0	0	1	0	3	4	4	2	2	14	2	3	2	2	1	3	0	0	0	0	0	0	0	0	0	0	0
sp|Q9HCD5|NCOA5_HUMAN	sp|Q9HCD5|NCOA5_HUMAN	2	2	2	sp|Q9HCD5|NCOA5_HUMAN Nuclear receptor coactivator 5 OS=Homo sapiens OX=9606 GN=NCOA5 PE=1 SV=2	1	2	2	2	0	0	0	0	0	0	0	0	0	0	0	2	0	0	0	0	0	0	0	0	0	0	1	0	0	0	0	0	0	0	0	0	0	0	0	0	0	0	0	0
sp|Q9HCC0|MCCB_HUMAN	sp|Q9HCC0|MCCB_HUMAN	11	11	11	sp|Q9HCC0|MCCB_HUMAN Methylcrotonoyl-CoA carboxylase beta chain, mitochondrial OS=Homo sapiens OX=9606 GN=MCCC2 PE=1 SV=1	1	11	11	11	0	0	0	3	7	2	1	3	0	0	0	0	0	0	0	0	0	0	0	0	0	0	0	0	0	0	0	0	0	4	7	7	2	0	0	0	0	3	7	2
sp|Q9HC84|MUC5B_HUMAN	sp|Q9HC84|MUC5B_HUMAN	45	45	42	sp|Q9HC84|MUC5B_HUMAN Mucin-5B OS=Homo sapiens OX=9606 GN=MUC5B PE=1 SV=3	1	45	45	42	28	0	0	0	0	0	0	0	0	0	0	28	0	0	0	0	0	0	0	1	0	0	18	0	0	0	0	0	9	3	1	2	1	1	28	0	0	0	0	0
sp|Q9HC52|CBX8_HUMAN	sp|Q9HC52|CBX8_HUMAN	2	2	2	sp|Q9HC52|CBX8_HUMAN Chromobox protein homolog 8 OS=Homo sapiens OX=9606 GN=CBX8 PE=1 SV=3	1	2	2	2	0	0	0	0	0	0	0	0	0	0	0	2	0	0	0	0	0	0	0	0	0	0	0	0	0	0	0	0	0	0	0	0	0	0	0	0	0	0	0	0
sp|Q9HC38|GLOD4_HUMAN	sp|Q9HC38|GLOD4_HUMAN	15	15	15	sp|Q9HC38|GLOD4_HUMAN Glyoxalase domain-containing protein 4 OS=Homo sapiens OX=9606 GN=GLOD4 PE=1 SV=1	1	15	15	15	0	0	0	0	0	0	0	0	12	11	9	0	1	0	0	0	0	0	0	0	0	0	0	0	0	0	0	0	0	0	0	0	0	0	0	0	0	0	0	0
sp|Q9HC35|EMAL4_HUMAN	sp|Q9HC35|EMAL4_HUMAN	13	13	13	sp|Q9HC35|EMAL4_HUMAN Echinoderm microtubule-associated protein-like 4 OS=Homo sapiens OX=9606 GN=EML4 PE=1 SV=3	1	13	13	13	0	1	0	0	0	0	0	0	0	1	1	3	0	0	0	0	0	0	0	1	0	0	11	0	0	0	0	0	2	2	2	2	3	4	0	1	0	0	0	0
sp|Q9HC07|TM165_HUMAN	sp|Q9HC07|TM165_HUMAN	2	2	2	sp|Q9HC07|TM165_HUMAN Transmembrane protein 165 OS=Homo sapiens OX=9606 GN=TMEM165 PE=1 SV=1	1	2	2	2	0	0	0	0	0	0	0	0	0	0	0	2	0	0	0	0	0	0	0	0	0	0	0	0	0	0	0	0	0	0	0	0	0	0	0	0	0	0	0	0
sp|Q9HBU6|EKI1_HUMAN	sp|Q9HBU6|EKI1_HUMAN	3	3	3	sp|Q9HBU6|EKI1_HUMAN Ethanolamine kinase 1 OS=Homo sapiens OX=9606 GN=ETNK1 PE=1 SV=1	1	3	3	3	0	0	0	0	0	0	0	3	0	0	0	0	0	0	0	0	0	0	0	0	0	0	0	0	0	0	0	0	0	0	0	0	0	0	0	0	0	0	0	0
sp|Q9HBL8|NMRL1_HUMAN	sp|Q9HBL8|NMRL1_HUMAN	11	11	11	sp|Q9HBL8|NMRL1_HUMAN NmrA-like family domain-containing protein 1 OS=Homo sapiens OX=9606 GN=NMRAL1 PE=1 SV=1	1	11	11	11	0	0	0	0	0	0	0	0	0	1	10	0	6	1	0	0	0	0	0	0	0	0	0	0	0	0	0	0	0	0	0	0	0	0	0	0	0	0	0	0
sp|Q9HBK9|AS3MT_HUMAN	sp|Q9HBK9|AS3MT_HUMAN	4	4	4	sp|Q9HBK9|AS3MT_HUMAN Arsenite methyltransferase OS=Homo sapiens OX=9606 GN=AS3MT PE=1 SV=3	1	4	4	4	0	0	0	0	0	0	0	3	1	0	0	0	0	0	0	0	0	0	0	0	0	0	0	0	0	0	0	0	0	0	0	0	0	0	0	0	0	0	0	0
sp|Q9HBH0|RHOF_HUMAN	sp|Q9HBH0|RHOF_HUMAN	1	1	1	sp|Q9HBH0|RHOF_HUMAN Rho-related GTP-binding protein RhoF OS=Homo sapiens OX=9606 GN=RHOF PE=1 SV=1	1	1	1	1	1	0	0	0	0	0	0	0	0	0	0	0	0	0	0	0	0	0	0	0	0	0	0	0	0	0	0	0	0	0	0	0	0	0	1	0	0	0	0	0
sp|Q9HBF4|ZFYV1_HUMAN	sp|Q9HBF4|ZFYV1_HUMAN	2	2	2	sp|Q9HBF4|ZFYV1_HUMAN Zinc finger FYVE domain-containing protein 1 OS=Homo sapiens OX=9606 GN=ZFYVE1 PE=1 SV=1	1	2	2	2	0	0	0	0	0	0	0	0	0	0	1	0	1	1	0	1	0	0	0	0	0	0	1	0	0	0	0	0	0	0	0	0	0	0	0	0	0	0	0	0
sp|Q9HB90|RRAGC_HUMAN;sp|Q9NQL2|RRAGD_HUMAN	sp|Q9HB90|RRAGC_HUMAN;sp|Q9NQL2|RRAGD_HUMAN	4;2	4;2	4;2	sp|Q9HB90|RRAGC_HUMAN Ras-related GTP-binding protein C OS=Homo sapiens OX=9606 GN=RRAGC PE=1 SV=1;sp|Q9NQL2|RRAGD_HUMAN Ras-related GTP-binding protein D OS=Homo sapiens OX=9606 GN=RRAGD PE=1 SV=1	2	4	4	4	0	2	2	1	0	0	0	0	0	0	0	0	0	0	0	0	0	0	0	0	0	0	0	0	0	0	0	0	0	0	0	0	0	0	0	2	2	1	0	0
sp|Q9HB71|CYBP_HUMAN	sp|Q9HB71|CYBP_HUMAN	13	13	13	sp|Q9HB71|CYBP_HUMAN Calcyclin-binding protein OS=Homo sapiens OX=9606 GN=CACYBP PE=1 SV=2	1	13	13	13	0	10	8	6	3	2	0	2	2	2	4	2	1	2	2	1	2	2	1	3	2	4	2	2	4	2	1	0	0	0	0	0	0	2	0	10	8	6	3	2
sp|Q9HB58|SP110_HUMAN	sp|Q9HB58|SP110_HUMAN	1	1	1	sp|Q9HB58|SP110_HUMAN Sp110 nuclear body protein OS=Homo sapiens OX=9606 GN=SP110 PE=1 SV=5	1	1	1	1	0	0	0	0	0	0	0	0	0	0	0	0	0	0	0	0	0	0	0	0	0	0	1	0	0	0	0	0	0	0	0	0	0	0	0	0	0	0	0	0
sp|Q9HB40|RISC_HUMAN	sp|Q9HB40|RISC_HUMAN	2	2	2	sp|Q9HB40|RISC_HUMAN Retinoid-inducible serine carboxypeptidase OS=Homo sapiens OX=9606 GN=SCPEP1 PE=1 SV=1	1	2	2	2	0	0	0	0	1	1	2	1	0	0	0	0	0	0	0	0	0	0	0	0	0	0	0	0	0	0	0	0	0	0	0	0	0	0	0	0	0	0	1	1
sp|Q9HB21|PKHA1_HUMAN	sp|Q9HB21|PKHA1_HUMAN	2	2	2	sp|Q9HB21|PKHA1_HUMAN Pleckstrin homology domain-containing family A member 1 OS=Homo sapiens OX=9606 GN=PLEKHA1 PE=1 SV=2	1	2	2	2	0	0	0	0	0	0	0	0	0	2	0	0	1	0	0	0	0	0	0	0	0	0	0	0	0	0	0	0	0	0	0	0	0	0	0	0	0	0	0	0
sp|Q9HB07|MYG1_HUMAN	sp|Q9HB07|MYG1_HUMAN	11	11	11	sp|Q9HB07|MYG1_HUMAN UPF0160 protein MYG1, mitochondrial OS=Homo sapiens OX=9606 GN=C12orf10 PE=1 SV=2	1	11	11	11	0	0	0	5	10	3	0	0	0	0	0	0	0	0	0	0	0	0	0	0	0	0	0	0	0	0	0	0	0	0	0	0	0	0	0	0	0	5	10	3
sp|Q9HAV7|GRPE1_HUMAN	sp|Q9HAV7|GRPE1_HUMAN	5	5	5	sp|Q9HAV7|GRPE1_HUMAN GrpE protein homolog 1, mitochondrial OS=Homo sapiens OX=9606 GN=GRPEL1 PE=1 SV=2	1	5	5	5	0	4	3	0	0	0	0	0	0	0	0	0	0	0	0	0	0	0	0	0	0	0	0	0	0	0	0	0	0	0	0	1	3	2	0	4	3	0	0	0
sp|Q9HAV4|XPO5_HUMAN	sp|Q9HAV4|XPO5_HUMAN	26	26	26	sp|Q9HAV4|XPO5_HUMAN Exportin-5 OS=Homo sapiens OX=9606 GN=XPO5 PE=1 SV=1	1	26	26	26	0	20	2	0	0	0	0	1	0	0	0	7	0	0	0	0	1	0	0	0	0	1	8	0	0	0	0	0	3	2	2	4	6	12	0	20	2	0	0	0
sp|Q9HAU5|RENT2_HUMAN	sp|Q9HAU5|RENT2_HUMAN	2	2	2	sp|Q9HAU5|RENT2_HUMAN Regulator of nonsense transcripts 2 OS=Homo sapiens OX=9606 GN=UPF2 PE=1 SV=1	1	2	2	2	0	0	0	0	0	0	0	0	0	0	0	1	0	0	0	0	0	0	0	0	0	0	2	0	0	0	0	0	1	0	0	0	0	0	0	0	0	0	0	0
sp|Q9HAT2|SIAE_HUMAN	sp|Q9HAT2|SIAE_HUMAN	4	4	4	sp|Q9HAT2|SIAE_HUMAN Sialate O-acetylesterase OS=Homo sapiens OX=9606 GN=SIAE PE=1 SV=1	1	4	4	4	0	0	0	0	0	0	2	2	1	0	0	1	0	0	0	0	0	0	0	0	0	0	0	0	0	0	0	0	0	0	0	0	0	0	0	0	0	0	0	0
sp|Q9HAS0|NJMU_HUMAN	sp|Q9HAS0|NJMU_HUMAN	3	3	3	sp|Q9HAS0|NJMU_HUMAN Protein Njmu-R1 OS=Homo sapiens OX=9606 GN=C17orf75 PE=1 SV=2	1	3	3	3	0	1	0	0	0	0	0	0	0	0	0	2	0	0	0	0	0	0	0	0	0	0	3	0	0	0	0	0	1	1	0	0	1	2	0	1	0	0	0	0
sp|Q9HAB8|PPCS_HUMAN	sp|Q9HAB8|PPCS_HUMAN	10	10	10	sp|Q9HAB8|PPCS_HUMAN Phosphopantothenate--cysteine ligase OS=Homo sapiens OX=9606 GN=PPCS PE=1 SV=2	1	10	10	10	0	0	0	0	0	6	6	0	2	0	0	0	0	0	0	0	0	0	0	0	0	0	0	0	0	0	0	0	0	0	0	0	0	0	0	0	0	0	0	6
sp|Q9HA64|KT3K_HUMAN	sp|Q9HA64|KT3K_HUMAN	9	9	9	sp|Q9HA64|KT3K_HUMAN Ketosamine-3-kinase OS=Homo sapiens OX=9606 GN=FN3KRP PE=1 SV=2	1	9	9	9	0	0	0	0	0	0	2	1	3	5	7	0	6	3	2	3	1	1	0	0	0	0	0	0	0	0	0	0	0	0	0	0	0	0	0	0	0	0	0	0
sp|Q9HA47|UCK1_HUMAN	sp|Q9HA47|UCK1_HUMAN	2	1	1	sp|Q9HA47|UCK1_HUMAN Uridine-cytidine kinase 1 OS=Homo sapiens OX=9606 GN=UCK1 PE=1 SV=1	1	2	1	1	0	0	0	0	0	0	0	1	2	0	0	0	0	0	0	0	0	0	0	0	0	0	0	0	0	0	0	0	0	1	0	0	0	0	0	0	0	0	0	0
sp|Q9H9T3|ELP3_HUMAN	sp|Q9H9T3|ELP3_HUMAN	2	2	2	sp|Q9H9T3|ELP3_HUMAN Elongator complex protein 3 OS=Homo sapiens OX=9606 GN=ELP3 PE=1 SV=2	1	2	2	2	0	0	0	0	0	0	0	0	0	0	0	0	0	0	0	0	0	0	0	0	0	0	0	0	0	0	0	0	0	2	0	0	0	0	0	0	0	0	0	0
sp|Q9H9S4|CB39L_HUMAN	sp|Q9H9S4|CB39L_HUMAN	9	8	8	sp|Q9H9S4|CB39L_HUMAN Calcium-binding protein 39-like OS=Homo sapiens OX=9606 GN=CAB39L PE=1 SV=3	1	9	8	8	1	0	0	0	0	0	0	0	2	7	2	0	0	0	0	0	0	0	0	0	0	0	0	0	0	0	0	0	0	0	0	0	0	0	1	0	0	0	0	0
sp|Q9H9R9|DBND1_HUMAN	sp|Q9H9R9|DBND1_HUMAN	1	1	1	sp|Q9H9R9|DBND1_HUMAN Dysbindin domain-containing protein 1 OS=Homo sapiens OX=9606 GN=DBNDD1 PE=1 SV=2	1	1	1	1	0	0	1	0	0	0	0	0	0	0	0	0	0	0	0	0	0	0	0	0	0	0	0	0	0	0	0	0	0	0	0	0	0	0	0	0	1	0	0	0
sp|Q9H9Q2|CSN7B_HUMAN	sp|Q9H9Q2|CSN7B_HUMAN	5	5	5	sp|Q9H9Q2|CSN7B_HUMAN COP9 signalosome complex subunit 7b OS=Homo sapiens OX=9606 GN=COPS7B PE=1 SV=1	1	5	5	5	0	0	0	0	0	0	0	0	0	0	0	0	0	0	0	0	0	0	0	0	0	0	1	0	0	0	0	0	0	3	4	1	1	1	0	0	0	0	0	0
sp|Q9H9P8|L2HDH_HUMAN	sp|Q9H9P8|L2HDH_HUMAN	3	3	3	sp|Q9H9P8|L2HDH_HUMAN L-2-hydroxyglutarate dehydrogenase, mitochondrial OS=Homo sapiens OX=9606 GN=L2HGDH PE=1 SV=3	1	3	3	3	0	0	0	0	0	0	0	0	1	0	1	0	1	0	0	0	2	0	0	0	0	0	1	0	0	0	0	0	0	0	0	0	0	0	0	0	0	0	0	0
sp|Q9H9J2|RM44_HUMAN	sp|Q9H9J2|RM44_HUMAN	2	2	2	sp|Q9H9J2|RM44_HUMAN 39S ribosomal protein L44, mitochondrial OS=Homo sapiens OX=9606 GN=MRPL44 PE=1 SV=1	1	2	2	2	0	0	0	0	0	0	0	0	0	0	0	0	0	0	0	0	0	0	0	0	0	0	2	0	0	0	0	0	0	0	0	0	0	0	0	0	0	0	0	0
sp|Q9H9H4|VP37B_HUMAN	sp|Q9H9H4|VP37B_HUMAN	4	4	4	sp|Q9H9H4|VP37B_HUMAN Vacuolar protein sorting-associated protein 37B OS=Homo sapiens OX=9606 GN=VPS37B PE=1 SV=1	1	4	4	4	0	1	1	0	0	0	1	0	0	0	0	1	1	0	0	0	0	0	0	1	0	0	1	0	0	0	0	0	0	0	0	4	4	2	0	1	1	0	0	0
sp|Q9H9E3|COG4_HUMAN	sp|Q9H9E3|COG4_HUMAN	8	8	8	sp|Q9H9E3|COG4_HUMAN Conserved oligomeric Golgi complex subunit 4 OS=Homo sapiens OX=9606 GN=COG4 PE=1 SV=3	1	8	8	8	0	0	0	0	0	0	0	0	0	0	0	1	0	0	0	0	0	0	0	0	0	0	2	0	0	0	0	0	7	2	1	0	0	0	0	0	0	0	0	0
sp|Q9H9C1|SPE39_HUMAN	sp|Q9H9C1|SPE39_HUMAN	5	5	5	sp|Q9H9C1|SPE39_HUMAN Spermatogenesis-defective protein 39 homolog OS=Homo sapiens OX=9606 GN=VIPAS39 PE=1 SV=1	1	5	5	5	0	0	0	0	0	0	0	1	2	0	0	0	0	0	0	0	1	0	0	1	0	0	0	1	0	0	0	0	0	0	0	0	0	2	0	0	0	0	0	0
sp|Q9H9B1|EHMT1_HUMAN	sp|Q9H9B1|EHMT1_HUMAN	2	2	2	sp|Q9H9B1|EHMT1_HUMAN Histone-lysine N-methyltransferase EHMT1 OS=Homo sapiens OX=9606 GN=EHMT1 PE=1 SV=4	1	2	2	2	0	1	0	0	0	0	0	0	0	0	0	0	0	0	0	0	0	0	0	0	0	0	1	0	0	0	0	0	0	1	0	0	0	0	0	1	0	0	0	0
sp|Q9H9A5|CNO10_HUMAN	sp|Q9H9A5|CNO10_HUMAN	2	2	2	sp|Q9H9A5|CNO10_HUMAN CCR4-NOT transcription complex subunit 10 OS=Homo sapiens OX=9606 GN=CNOT10 PE=1 SV=1	1	2	2	2	0	0	0	0	0	0	0	0	0	0	0	0	0	0	0	0	0	0	0	0	0	0	0	0	0	0	0	0	0	0	0	1	1	0	0	0	0	0	0	0
sp|Q9H993|ARMT1_HUMAN	sp|Q9H993|ARMT1_HUMAN	14	14	14	sp|Q9H993|ARMT1_HUMAN Damage-control phosphatase ARMT1 OS=Homo sapiens OX=9606 GN=ARMT1 PE=1 SV=1	1	14	14	14	0	0	0	0	0	2	8	11	11	4	0	0	0	0	0	0	1	0	1	0	0	0	0	0	0	1	0	0	0	0	0	0	0	0	0	0	0	0	0	2
sp|Q9H977|WDR54_HUMAN	sp|Q9H977|WDR54_HUMAN	3	3	3	sp|Q9H977|WDR54_HUMAN WD repeat-containing protein 54 OS=Homo sapiens OX=9606 GN=WDR54 PE=1 SV=1	1	3	3	3	0	0	0	0	1	0	0	0	1	3	0	0	0	0	0	0	0	0	0	0	0	0	0	0	0	0	0	0	0	0	0	0	0	0	0	0	0	0	1	0
sp|Q9H974|QTRT2_HUMAN	sp|Q9H974|QTRT2_HUMAN	7	7	7	sp|Q9H974|QTRT2_HUMAN Queuine tRNA-ribosyltransferase accessory subunit 2 OS=Homo sapiens OX=9606 GN=QTRT2 PE=1 SV=1	1	7	7	7	0	5	0	1	0	0	0	0	0	0	0	0	0	0	0	0	0	0	0	0	0	0	0	0	1	0	0	0	0	0	0	0	1	2	0	5	0	1	0	0
sp|Q9H944|MED20_HUMAN	sp|Q9H944|MED20_HUMAN	4	4	4	sp|Q9H944|MED20_HUMAN Mediator of RNA polymerase II transcription subunit 20 OS=Homo sapiens OX=9606 GN=MED20 PE=1 SV=1	1	4	4	4	0	0	0	0	0	0	0	4	2	0	0	0	0	0	0	0	0	0	0	0	0	0	0	0	0	0	0	0	0	0	0	0	0	0	0	0	0	0	0	0
sp|Q9H939|PPIP2_HUMAN	sp|Q9H939|PPIP2_HUMAN	1	1	1	sp|Q9H939|PPIP2_HUMAN Proline-serine-threonine phosphatase-interacting protein 2 OS=Homo sapiens OX=9606 GN=PSTPIP2 PE=1 SV=4	1	1	1	1	0	0	0	0	0	0	0	0	0	0	0	0	0	0	0	0	0	0	0	0	0	0	0	0	0	0	0	0	0	0	0	0	1	1	0	0	0	0	0	0
sp|Q9H910|JUPI2_HUMAN	sp|Q9H910|JUPI2_HUMAN	9	9	9	sp|Q9H910|JUPI2_HUMAN Jupiter microtubule associated homolog 2 OS=Homo sapiens OX=9606 GN=JPT2 PE=1 SV=1	1	9	9	9	0	0	0	0	2	7	6	6	1	1	0	0	0	0	0	0	0	0	1	0	0	0	0	0	0	0	0	0	0	0	0	0	0	1	0	0	0	0	2	7
sp|Q9H8Y8|GORS2_HUMAN	sp|Q9H8Y8|GORS2_HUMAN	7	7	7	sp|Q9H8Y8|GORS2_HUMAN Golgi reassembly-stacking protein 2 OS=Homo sapiens OX=9606 GN=GORASP2 PE=1 SV=3	1	7	7	7	0	2	1	1	1	0	2	4	3	2	1	2	0	1	0	1	1	0	2	3	1	0	2	1	1	1	1	1	0	0	0	3	6	3	0	2	1	1	1	0
sp|Q9H8Y5|ANKZ1_HUMAN	sp|Q9H8Y5|ANKZ1_HUMAN	4	4	4	sp|Q9H8Y5|ANKZ1_HUMAN Ankyrin repeat and zinc finger domain-containing protein 1 OS=Homo sapiens OX=9606 GN=ANKZF1 PE=1 SV=1	1	4	4	4	0	0	1	1	0	0	0	0	0	0	0	2	0	0	0	0	0	0	0	0	0	0	2	0	0	0	0	0	0	0	0	0	1	1	0	0	1	1	0	0
sp|Q9H8W4|PKHF2_HUMAN	sp|Q9H8W4|PKHF2_HUMAN	8	8	8	sp|Q9H8W4|PKHF2_HUMAN Pleckstrin homology domain-containing family F member 2 OS=Homo sapiens OX=9606 GN=PLEKHF2 PE=1 SV=1	1	8	8	8	0	0	0	0	0	0	0	1	2	4	8	0	3	0	0	0	0	0	0	1	0	0	0	0	0	0	0	0	0	0	0	0	0	0	0	0	0	0	0	0
sp|Q9H8U3|ZFAN3_HUMAN	sp|Q9H8U3|ZFAN3_HUMAN	1	1	1	sp|Q9H8U3|ZFAN3_HUMAN AN1-type zinc finger protein 3 OS=Homo sapiens OX=9606 GN=ZFAND3 PE=1 SV=1	1	1	1	1	0	0	0	0	0	1	1	1	0	0	0	0	0	0	0	0	0	0	0	0	0	0	0	0	0	0	0	0	0	0	0	0	0	0	0	0	0	0	0	1
sp|Q9H8T0|AKTIP_HUMAN	sp|Q9H8T0|AKTIP_HUMAN	1	1	1	sp|Q9H8T0|AKTIP_HUMAN AKT-interacting protein OS=Homo sapiens OX=9606 GN=AKTIP PE=1 SV=1	1	1	1	1	0	0	0	0	0	0	0	0	0	0	0	0	0	0	0	0	0	0	0	0	0	0	0	0	0	0	0	0	0	1	0	0	0	0	0	0	0	0	0	0
sp|Q9H8S9|MOB1A_HUMAN;sp|Q7L9L4|MOB1B_HUMAN	sp|Q9H8S9|MOB1A_HUMAN;sp|Q7L9L4|MOB1B_HUMAN	5;5	5;5	5;5	sp|Q9H8S9|MOB1A_HUMAN MOB kinase activator 1A OS=Homo sapiens OX=9606 GN=MOB1A PE=1 SV=4;sp|Q7L9L4|MOB1B_HUMAN MOB kinase activator 1B OS=Homo sapiens OX=9606 GN=MOB1B PE=1 SV=3	2	5	5	5	0	0	0	0	0	0	0	0	0	0	4	0	4	1	0	0	0	0	0	0	0	0	0	0	0	0	0	0	0	0	0	0	0	0	0	0	0	0	0	0
sp|Q9H8M7|MINY3_HUMAN	sp|Q9H8M7|MINY3_HUMAN	3	3	3	sp|Q9H8M7|MINY3_HUMAN Ubiquitin carboxyl-terminal hydrolase MINDY-3 OS=Homo sapiens OX=9606 GN=MINDY3 PE=1 SV=1	1	3	3	3	0	0	0	0	3	0	0	0	0	0	0	0	0	0	0	0	0	0	0	0	0	0	0	0	0	0	0	0	0	0	0	0	0	0	0	0	0	0	3	0
sp|Q9H8H2|DDX31_HUMAN	sp|Q9H8H2|DDX31_HUMAN	2	2	2	sp|Q9H8H2|DDX31_HUMAN Probable ATP-dependent RNA helicase DDX31 OS=Homo sapiens OX=9606 GN=DDX31 PE=1 SV=2	1	2	2	2	0	0	0	0	0	0	0	0	0	0	0	2	0	0	0	0	0	0	0	0	0	0	1	0	0	0	0	0	0	0	0	0	0	0	0	0	0	0	0	0
sp|Q9H8G2|CAAP1_HUMAN	sp|Q9H8G2|CAAP1_HUMAN	3	3	3	sp|Q9H8G2|CAAP1_HUMAN Caspase activity and apoptosis inhibitor 1 OS=Homo sapiens OX=9606 GN=CAAP1 PE=1 SV=2	1	3	3	3	0	1	0	0	0	0	0	0	0	0	0	0	0	0	0	0	0	0	0	0	0	0	1	0	0	0	0	0	0	0	0	1	1	3	0	1	0	0	0	0
sp|Q9H871|RMD5A_HUMAN	sp|Q9H871|RMD5A_HUMAN	2	2	2	sp|Q9H871|RMD5A_HUMAN E3 ubiquitin-protein transferase RMND5A OS=Homo sapiens OX=9606 GN=RMND5A PE=1 SV=1	1	2	2	2	0	0	0	0	0	0	0	0	0	0	0	0	0	0	0	0	0	0	0	0	0	0	2	0	0	0	0	0	1	0	0	0	0	0	0	0	0	0	0	0
sp|Q9H867|MT21D_HUMAN	sp|Q9H867|MT21D_HUMAN	2	2	2	sp|Q9H867|MT21D_HUMAN Protein-lysine methyltransferase METTL21D OS=Homo sapiens OX=9606 GN=VCPKMT PE=1 SV=2	1	2	2	2	0	0	0	0	0	0	0	2	0	0	0	0	0	0	0	0	0	0	0	0	0	0	1	0	0	0	1	0	0	0	0	0	0	0	0	0	0	0	0	0
sp|Q9H845|ACAD9_HUMAN	sp|Q9H845|ACAD9_HUMAN	4	4	4	sp|Q9H845|ACAD9_HUMAN Acyl-CoA dehydrogenase family member 9, mitochondrial OS=Homo sapiens OX=9606 GN=ACAD9 PE=1 SV=1	1	4	4	4	0	2	0	1	0	0	0	0	0	0	0	0	0	1	1	0	1	0	0	0	0	0	0	0	0	0	0	1	0	0	0	0	0	0	0	2	0	1	0	0
sp|Q9H832|UBE2Z_HUMAN	sp|Q9H832|UBE2Z_HUMAN	12	12	12	sp|Q9H832|UBE2Z_HUMAN Ubiquitin-conjugating enzyme E2 Z OS=Homo sapiens OX=9606 GN=UBE2Z PE=1 SV=2	1	12	12	12	0	0	0	5	7	4	0	0	0	0	0	3	0	0	0	0	0	0	0	0	0	0	3	0	0	0	0	0	0	1	0	0	2	1	0	0	0	5	7	4
sp|Q9H814|PHAX_HUMAN	sp|Q9H814|PHAX_HUMAN	6	6	6	sp|Q9H814|PHAX_HUMAN Phosphorylated adapter RNA export protein OS=Homo sapiens OX=9606 GN=PHAX PE=1 SV=1	1	6	6	6	0	0	0	0	0	0	0	0	0	0	0	1	0	0	0	0	0	0	0	0	0	0	1	0	0	0	0	0	1	2	6	2	1	0	0	0	0	0	0	0
sp|Q9H7Z7|PGES2_HUMAN	sp|Q9H7Z7|PGES2_HUMAN	1	1	1	sp|Q9H7Z7|PGES2_HUMAN Prostaglandin E synthase 2 OS=Homo sapiens OX=9606 GN=PTGES2 PE=1 SV=1	1	1	1	1	0	0	0	0	0	0	0	0	0	0	0	0	0	0	0	0	0	0	0	0	0	0	1	0	0	0	0	0	0	0	0	0	0	0	0	0	0	0	0	0
sp|Q9H7Z6|KAT8_HUMAN	sp|Q9H7Z6|KAT8_HUMAN	2	2	2	sp|Q9H7Z6|KAT8_HUMAN Histone acetyltransferase KAT8 OS=Homo sapiens OX=9606 GN=KAT8 PE=1 SV=2	1	2	2	2	0	0	0	0	0	0	1	0	0	0	0	1	0	0	0	0	0	0	0	0	0	0	0	0	0	0	0	0	0	0	0	0	0	0	0	0	0	0	0	0
sp|Q9H7Z3|NRDE2_HUMAN	sp|Q9H7Z3|NRDE2_HUMAN	2	2	2	sp|Q9H7Z3|NRDE2_HUMAN Protein NRDE2 homolog OS=Homo sapiens OX=9606 GN=NRDE2 PE=1 SV=3	1	2	2	2	0	0	0	0	0	0	0	0	0	0	0	0	0	0	0	0	0	0	0	0	0	0	2	0	0	0	0	0	0	0	0	0	0	0	0	0	0	0	0	0
sp|Q9H7X7|IFT22_HUMAN	sp|Q9H7X7|IFT22_HUMAN	3	3	3	sp|Q9H7X7|IFT22_HUMAN Intraflagellar transport protein 22 homolog OS=Homo sapiens OX=9606 GN=IFT22 PE=1 SV=1	1	3	3	3	0	0	0	0	0	0	0	0	1	1	0	0	1	0	0	0	0	0	0	0	0	0	0	0	0	0	0	0	0	0	0	0	0	0	0	0	0	0	0	0
sp|Q9H7S9|ZN703_HUMAN	sp|Q9H7S9|ZN703_HUMAN	2	2	2	sp|Q9H7S9|ZN703_HUMAN Zinc finger protein 703 OS=Homo sapiens OX=9606 GN=ZNF703 PE=1 SV=1	1	2	2	2	0	0	0	0	0	0	0	0	0	0	0	0	0	0	0	0	0	0	0	0	0	0	0	0	0	0	0	0	0	0	1	2	0	0	0	0	0	0	0	0
sp|Q9H7P6|MB12B_HUMAN	sp|Q9H7P6|MB12B_HUMAN	1	1	1	sp|Q9H7P6|MB12B_HUMAN Multivesicular body subunit 12B OS=Homo sapiens OX=9606 GN=MVB12B PE=1 SV=2	1	1	1	1	0	0	0	0	0	0	0	0	0	0	1	0	1	0	0	0	0	0	0	0	0	0	0	0	0	0	0	0	0	0	0	0	0	0	0	0	0	0	0	0
sp|Q9H7N4|SFR19_HUMAN	sp|Q9H7N4|SFR19_HUMAN	5	5	5	sp|Q9H7N4|SFR19_HUMAN Splicing factor, arginine/serine-rich 19 OS=Homo sapiens OX=9606 GN=SCAF1 PE=1 SV=3	1	5	5	5	0	0	0	0	0	0	0	0	0	0	0	2	0	0	0	0	0	0	0	0	0	0	4	0	0	0	0	0	0	0	0	0	1	0	0	0	0	0	0	0
sp|Q9H7L9|SDS3_HUMAN	sp|Q9H7L9|SDS3_HUMAN	1	1	1	sp|Q9H7L9|SDS3_HUMAN Sin3 histone deacetylase corepressor complex component SDS3 OS=Homo sapiens OX=9606 GN=SUDS3 PE=1 SV=2	1	1	1	1	0	0	1	0	0	0	0	0	0	0	0	0	0	0	0	0	0	0	0	0	0	0	0	0	0	0	0	0	0	0	0	0	0	0	0	0	1	0	0	0
sp|Q9H7E9|CH033_HUMAN	sp|Q9H7E9|CH033_HUMAN	4	4	4	sp|Q9H7E9|CH033_HUMAN UPF0488 protein C8orf33 OS=Homo sapiens OX=9606 GN=C8orf33 PE=1 SV=1	1	4	4	4	0	0	0	0	0	0	0	0	0	0	0	4	0	0	0	0	0	0	0	0	0	0	3	0	0	0	0	0	0	0	0	0	0	0	0	0	0	0	0	0
sp|Q9H7D7|WDR26_HUMAN	sp|Q9H7D7|WDR26_HUMAN	8	8	8	sp|Q9H7D7|WDR26_HUMAN WD repeat-containing protein 26 OS=Homo sapiens OX=9606 GN=WDR26 PE=1 SV=3	1	8	8	8	0	0	0	0	0	0	0	0	0	0	0	1	0	0	0	0	0	0	0	0	0	0	6	0	0	0	0	0	2	0	0	0	0	0	0	0	0	0	0	0
sp|Q9H7C9|AAMDC_HUMAN	sp|Q9H7C9|AAMDC_HUMAN	10	10	10	sp|Q9H7C9|AAMDC_HUMAN Mth938 domain-containing protein OS=Homo sapiens OX=9606 GN=AAMDC PE=1 SV=1	1	10	10	10	0	0	0	0	0	0	0	0	0	0	0	0	0	0	0	3	6	6	7	4	2	0	0	0	0	0	0	0	0	0	0	0	0	0	0	0	0	0	0	0
sp|Q9H7B4|SMYD3_HUMAN	sp|Q9H7B4|SMYD3_HUMAN	1	1	1	sp|Q9H7B4|SMYD3_HUMAN Histone-lysine N-methyltransferase SMYD3 OS=Homo sapiens OX=9606 GN=SMYD3 PE=1 SV=4	1	1	1	1	0	0	0	1	0	0	0	0	0	0	0	0	0	0	0	0	0	0	0	0	0	0	0	0	0	0	0	0	0	0	0	0	0	0	0	0	0	1	0	0
sp|Q9H7B2|RPF2_HUMAN	sp|Q9H7B2|RPF2_HUMAN	2	2	2	sp|Q9H7B2|RPF2_HUMAN Ribosome production factor 2 homolog OS=Homo sapiens OX=9606 GN=RPF2 PE=1 SV=2	1	2	2	2	0	0	0	0	0	0	0	0	0	0	0	2	0	0	0	0	0	0	0	0	0	0	2	0	0	0	0	0	0	0	0	0	0	0	0	0	0	0	0	0
sp|Q9H799|CPLN1_HUMAN	sp|Q9H799|CPLN1_HUMAN	2	2	2	sp|Q9H799|CPLN1_HUMAN Ciliogenesis and planar polarity effector 1 OS=Homo sapiens OX=9606 GN=CPLANE1 PE=1 SV=4	1	2	2	2	0	0	0	0	0	0	0	0	0	0	0	0	0	0	0	0	0	0	0	0	0	0	0	0	0	0	0	0	0	0	1	1	0	0	0	0	0	0	0	0
sp|Q9H788|SH24A_HUMAN	sp|Q9H788|SH24A_HUMAN	2	2	2	sp|Q9H788|SH24A_HUMAN SH2 domain-containing protein 4A OS=Homo sapiens OX=9606 GN=SH2D4A PE=1 SV=1	1	2	2	2	0	2	2	0	0	0	0	0	0	0	0	0	0	0	0	0	0	0	0	0	0	0	0	0	0	0	0	0	0	0	0	0	0	0	0	2	2	0	0	0
sp|Q9H773|DCTP1_HUMAN	sp|Q9H773|DCTP1_HUMAN	11	11	11	sp|Q9H773|DCTP1_HUMAN dCTP pyrophosphatase 1 OS=Homo sapiens OX=9606 GN=DCTPP1 PE=1 SV=1	1	11	11	11	0	7	4	4	2	0	0	0	0	0	0	0	0	0	0	1	0	1	0	1	0	0	0	0	0	0	0	0	0	0	1	4	3	7	0	7	4	4	2	0
sp|Q9H6Z4|RANB3_HUMAN	sp|Q9H6Z4|RANB3_HUMAN	15	15	15	sp|Q9H6Z4|RANB3_HUMAN Ran-binding protein 3 OS=Homo sapiens OX=9606 GN=RANBP3 PE=1 SV=1	1	15	15	15	0	2	1	2	0	0	3	1	0	0	0	0	0	0	0	0	0	0	0	0	0	0	0	0	0	0	0	0	0	0	6	14	10	1	0	2	1	2	0	0
sp|Q9H6Y2|WDR55_HUMAN	sp|Q9H6Y2|WDR55_HUMAN	2	2	2	sp|Q9H6Y2|WDR55_HUMAN WD repeat-containing protein 55 OS=Homo sapiens OX=9606 GN=WDR55 PE=1 SV=2	1	2	2	2	0	1	1	0	1	0	1	0	0	0	0	0	0	0	0	0	0	0	0	0	0	0	1	0	0	0	0	0	0	0	0	0	1	1	0	1	1	0	1	0
sp|Q9H6W3|RIOX1_HUMAN	sp|Q9H6W3|RIOX1_HUMAN	7	7	7	sp|Q9H6W3|RIOX1_HUMAN Ribosomal oxygenase 1 OS=Homo sapiens OX=9606 GN=RIOX1 PE=1 SV=2	1	7	7	7	0	1	0	0	0	0	1	0	0	0	0	4	0	0	0	0	0	0	0	0	0	0	4	1	0	0	1	0	0	1	0	0	1	0	0	1	0	0	0	0
sp|Q9H6U6|BCAS3_HUMAN	sp|Q9H6U6|BCAS3_HUMAN	7	7	7	sp|Q9H6U6|BCAS3_HUMAN Breast carcinoma-amplified sequence 3 OS=Homo sapiens OX=9606 GN=BCAS3 PE=1 SV=3	1	7	7	7	0	4	2	1	0	0	0	1	1	0	1	0	0	0	0	0	0	0	0	0	0	0	0	0	0	0	0	0	0	0	0	0	0	4	0	4	2	1	0	0
sp|Q9H6T3|RPAP3_HUMAN	sp|Q9H6T3|RPAP3_HUMAN	9	9	9	sp|Q9H6T3|RPAP3_HUMAN RNA polymerase II-associated protein 3 OS=Homo sapiens OX=9606 GN=RPAP3 PE=1 SV=2	1	9	9	9	0	0	0	0	0	0	0	0	0	0	0	0	2	2	0	0	0	0	0	0	0	0	1	0	0	0	0	0	1	4	2	0	0	0	0	0	0	0	0	0
sp|Q9H6T0|ESRP2_HUMAN	sp|Q9H6T0|ESRP2_HUMAN	7	7	7	sp|Q9H6T0|ESRP2_HUMAN Epithelial splicing regulatory protein 2 OS=Homo sapiens OX=9606 GN=ESRP2 PE=1 SV=1	1	7	7	7	0	0	0	0	0	0	0	0	0	0	0	3	0	0	0	0	0	0	0	0	0	0	2	1	0	0	0	0	0	0	0	3	5	0	0	0	0	0	0	0
sp|Q9H6S3|ES8L2_HUMAN	sp|Q9H6S3|ES8L2_HUMAN	12	12	12	sp|Q9H6S3|ES8L2_HUMAN Epidermal growth factor receptor kinase substrate 8-like protein 2 OS=Homo sapiens OX=9606 GN=EPS8L2 PE=1 SV=2	1	12	12	12	2	1	10	3	0	1	2	0	1	0	0	1	1	1	0	1	0	1	1	1	1	1	0	0	0	0	0	0	0	0	0	0	0	0	2	1	10	3	0	1
sp|Q9H6S0|YTDC2_HUMAN	sp|Q9H6S0|YTDC2_HUMAN	1	1	1	sp|Q9H6S0|YTDC2_HUMAN 3-5 RNA helicase YTHDC2 OS=Homo sapiens OX=9606 GN=YTHDC2 PE=1 SV=2	1	1	1	1	0	0	0	0	0	0	0	0	0	0	0	1	0	0	0	0	0	0	0	0	0	0	1	0	0	0	0	0	0	0	0	0	0	0	0	0	0	0	0	0
sp|Q9H6R3|ACSS3_HUMAN	sp|Q9H6R3|ACSS3_HUMAN	8	8	8	sp|Q9H6R3|ACSS3_HUMAN Acyl-CoA synthetase short-chain family member 3, mitochondrial OS=Homo sapiens OX=9606 GN=ACSS3 PE=1 SV=1	1	8	8	8	0	0	0	0	0	0	0	0	8	0	0	0	0	0	0	0	0	0	0	0	0	0	0	0	0	0	0	0	0	0	0	0	0	0	0	0	0	0	0	0
sp|Q9H6Q4|CIAO3_HUMAN	sp|Q9H6Q4|CIAO3_HUMAN	5	5	4	sp|Q9H6Q4|CIAO3_HUMAN Cytosolic iron-sulfur assembly component 3 OS=Homo sapiens OX=9606 GN=CIAO3 PE=1 SV=1	1	5	5	4	0	0	3	2	0	0	0	0	1	0	0	0	0	0	0	0	0	0	0	0	0	0	0	0	0	0	0	0	0	0	0	0	2	1	0	0	3	2	0	0
sp|Q9H6K5|PRR36_HUMAN	sp|Q9H6K5|PRR36_HUMAN	2	2	2	sp|Q9H6K5|PRR36_HUMAN Proline-rich protein 36 OS=Homo sapiens OX=9606 GN=PRR36 PE=1 SV=2	1	2	2	2	0	0	0	0	0	0	0	0	0	0	0	0	0	0	0	0	0	0	0	0	0	0	1	0	0	0	0	0	0	0	1	0	1	0	0	0	0	0	0	0
sp|Q9H6E5|STPAP_HUMAN	sp|Q9H6E5|STPAP_HUMAN	1	1	1	sp|Q9H6E5|STPAP_HUMAN Speckle targeted PIP5K1A-regulated poly(A) polymerase OS=Homo sapiens OX=9606 GN=TUT1 PE=1 SV=2	1	1	1	1	0	0	0	0	0	0	0	0	0	0	0	0	0	0	0	0	0	0	0	0	0	0	0	0	0	0	0	0	1	0	1	0	0	0	0	0	0	0	0	0
sp|Q9H6E4|CC134_HUMAN	sp|Q9H6E4|CC134_HUMAN	3	3	3	sp|Q9H6E4|CC134_HUMAN Coiled-coil domain-containing protein 134 OS=Homo sapiens OX=9606 GN=CCDC134 PE=1 SV=1	1	3	3	3	0	0	0	0	0	0	0	0	0	0	0	1	1	0	0	1	1	0	0	0	0	0	0	0	0	0	0	0	0	0	0	0	1	0	0	0	0	0	0	0
sp|Q9H5Y7|SLIK6_HUMAN	sp|Q9H5Y7|SLIK6_HUMAN	1	1	1	sp|Q9H5Y7|SLIK6_HUMAN SLIT and NTRK-like protein 6 OS=Homo sapiens OX=9606 GN=SLITRK6 PE=2 SV=3	1	1	1	1	0	1	0	0	0	0	0	0	0	0	0	0	0	0	0	0	0	0	0	0	0	0	0	0	0	0	0	0	0	0	0	0	1	1	0	1	0	0	0	0
sp|Q9H5X1|CIA2A_HUMAN	sp|Q9H5X1|CIA2A_HUMAN	3	3	3	sp|Q9H5X1|CIA2A_HUMAN Cytosolic iron-sulfur assembly component 2A OS=Homo sapiens OX=9606 GN=CIAO2A PE=1 SV=1	1	3	3	3	0	0	0	2	3	0	0	0	0	0	0	1	0	0	0	0	0	0	0	0	0	0	0	0	0	0	0	0	0	0	0	0	0	0	0	0	0	2	3	0
sp|Q9H5N1|RABE2_HUMAN	sp|Q9H5N1|RABE2_HUMAN	17	17	17	sp|Q9H5N1|RABE2_HUMAN Rab GTPase-binding effector protein 2 OS=Homo sapiens OX=9606 GN=RABEP2 PE=1 SV=2	1	17	17	17	0	0	0	0	0	0	0	0	0	0	0	0	0	0	0	0	0	0	0	0	0	0	2	0	0	0	0	0	6	16	1	0	0	1	0	0	0	0	0	0
sp|Q9H5H4|ZN768_HUMAN	sp|Q9H5H4|ZN768_HUMAN	3	3	3	sp|Q9H5H4|ZN768_HUMAN Zinc finger protein 768 OS=Homo sapiens OX=9606 GN=ZNF768 PE=1 SV=2	1	3	3	3	0	0	0	0	0	0	0	0	0	0	0	2	0	0	0	0	0	0	0	0	0	0	2	0	0	0	0	0	0	0	0	0	0	0	0	0	0	0	0	0
sp|Q9H4Z3|CAPAM_HUMAN	sp|Q9H4Z3|CAPAM_HUMAN	8	8	8	sp|Q9H4Z3|CAPAM_HUMAN mRNA (2-O-methyladenosine-N(6)-)-methyltransferase OS=Homo sapiens OX=9606 GN=PCIF1 PE=1 SV=1	1	8	8	8	0	0	7	4	1	1	0	0	0	0	0	0	0	0	0	0	0	0	0	0	0	0	0	0	0	0	0	0	0	0	0	0	0	0	0	0	7	4	1	1
sp|Q9H4M9|EHD1_HUMAN	sp|Q9H4M9|EHD1_HUMAN	20	20	14	sp|Q9H4M9|EHD1_HUMAN EH domain-containing protein 1 OS=Homo sapiens OX=9606 GN=EHD1 PE=1 SV=2	1	20	20	14	5	0	12	17	3	2	0	0	0	0	0	0	0	0	0	0	0	0	0	0	0	0	2	0	0	0	0	0	0	0	0	0	0	0	5	0	12	17	3	2
sp|Q9H4L7|SMRCD_HUMAN	sp|Q9H4L7|SMRCD_HUMAN	2	2	2	sp|Q9H4L7|SMRCD_HUMAN SWI/SNF-related matrix-associated actin-dependent regulator of chromatin subfamily A containing DEAD/H box 1 OS=Homo sapiens OX=9606 GN=SMARCAD1 PE=1 SV=2	1	2	2	2	0	0	0	0	0	0	0	0	0	0	0	0	0	0	0	0	0	0	0	0	0	0	1	0	0	0	0	0	0	0	0	1	0	0	0	0	0	0	0	0
sp|Q9H4L4|SENP3_HUMAN	sp|Q9H4L4|SENP3_HUMAN	6	6	6	sp|Q9H4L4|SENP3_HUMAN Sentrin-specific protease 3 OS=Homo sapiens OX=9606 GN=SENP3 PE=1 SV=2	1	6	6	6	0	0	0	0	0	0	0	0	0	0	0	6	0	0	0	0	0	0	0	0	0	0	0	0	0	0	0	0	0	0	0	0	0	0	0	0	0	0	0	0
sp|Q9H4I2|ZHX3_HUMAN	sp|Q9H4I2|ZHX3_HUMAN	3	3	3	sp|Q9H4I2|ZHX3_HUMAN Zinc fingers and homeoboxes protein 3 OS=Homo sapiens OX=9606 GN=ZHX3 PE=1 SV=3	1	3	3	3	0	3	0	0	0	0	0	0	0	0	0	0	0	0	0	0	0	0	0	0	0	0	0	0	0	0	0	0	0	0	0	0	0	0	0	3	0	0	0	0
sp|Q9H4G4|GAPR1_HUMAN	sp|Q9H4G4|GAPR1_HUMAN	2	2	2	sp|Q9H4G4|GAPR1_HUMAN Golgi-associated plant pathogenesis-related protein 1 OS=Homo sapiens OX=9606 GN=GLIPR2 PE=1 SV=3	1	2	2	2	2	0	0	0	0	0	0	0	0	0	0	0	0	0	0	0	0	0	0	0	0	0	0	0	0	0	0	0	0	0	0	0	0	0	2	0	0	0	0	0
sp|Q9H4G0|E41L1_HUMAN	sp|Q9H4G0|E41L1_HUMAN	9	9	9	sp|Q9H4G0|E41L1_HUMAN Band 4.1-like protein 1 OS=Homo sapiens OX=9606 GN=EPB41L1 PE=1 SV=2	1	9	9	9	0	0	0	0	0	0	0	0	0	0	0	0	0	0	0	0	0	0	0	0	0	0	0	0	0	0	0	0	2	4	3	6	3	0	0	0	0	0	0	0
sp|Q9H4E7|DEFI6_HUMAN	sp|Q9H4E7|DEFI6_HUMAN	1	1	1	sp|Q9H4E7|DEFI6_HUMAN Differentially expressed in FDCP 6 homolog OS=Homo sapiens OX=9606 GN=DEF6 PE=1 SV=1	1	1	1	1	0	0	0	0	0	0	0	0	0	0	0	0	0	0	0	0	0	0	0	0	0	0	0	0	0	0	0	0	0	0	0	0	1	0	0	0	0	0	0	0
sp|Q9H4B7|TBB1_HUMAN;CON__ENSEMBL:ENSBTAP00000025008	sp|Q9H4B7|TBB1_HUMAN;CON__ENSEMBL:ENSBTAP00000025008	5;5	1;1	1;1	sp|Q9H4B7|TBB1_HUMAN Tubulin beta-1 chain OS=Homo sapiens OX=9606 GN=TUBB1 PE=1 SV=1;	2	5	1	1	1	2	4	4	1	0	2	2	1	1	1	2	2	0	1	0	3	2	2	1	1	1	2	1	1	0	1	3	3	3	3	2	2	2	0	0	0	0	0	0
sp|Q9H4A6|GOLP3_HUMAN	sp|Q9H4A6|GOLP3_HUMAN	10	8	8	sp|Q9H4A6|GOLP3_HUMAN Golgi phosphoprotein 3 OS=Homo sapiens OX=9606 GN=GOLPH3 PE=1 SV=1	1	10	8	8	0	0	0	0	0	0	0	0	1	7	10	0	6	4	2	2	2	1	2	0	0	0	1	0	0	0	0	0	0	0	0	0	0	0	0	0	0	0	0	0
sp|Q9H4A5|GLP3L_HUMAN	sp|Q9H4A5|GLP3L_HUMAN	13	13	11	sp|Q9H4A5|GLP3L_HUMAN Golgi phosphoprotein 3-like OS=Homo sapiens OX=9606 GN=GOLPH3L PE=1 SV=1	1	13	13	11	0	0	0	0	0	0	0	0	1	1	4	0	8	9	5	4	2	0	2	0	0	0	1	0	0	0	0	0	0	0	0	0	0	0	0	0	0	0	0	0
sp|Q9H4A4|AMPB_HUMAN	sp|Q9H4A4|AMPB_HUMAN	25	25	24	sp|Q9H4A4|AMPB_HUMAN Aminopeptidase B OS=Homo sapiens OX=9606 GN=RNPEP PE=1 SV=2	1	25	25	24	0	0	0	0	2	23	16	4	0	0	0	0	0	0	0	0	0	0	0	0	0	0	0	0	0	0	0	0	0	0	0	0	0	0	0	0	0	0	2	23
sp|Q9H4A3|WNK1_HUMAN;sp|Q96J92|WNK4_HUMAN	sp|Q9H4A3|WNK1_HUMAN	6;1	6;1	6;1	sp|Q9H4A3|WNK1_HUMAN Serine/threonine-protein kinase WNK1 OS=Homo sapiens OX=9606 GN=WNK1 PE=1 SV=2	2	6	6	6	0	2	0	0	0	1	0	0	0	0	0	2	0	0	0	0	0	0	0	0	0	0	1	0	0	0	0	0	3	2	3	0	2	2	0	2	0	0	0	1
sp|Q9H496|IFG15_HUMAN	sp|Q9H496|IFG15_HUMAN	3	3	3	sp|Q9H496|IFG15_HUMAN Torsin-1A-interacting protein 2, isoform IFRG15 OS=Homo sapiens OX=9606 GN=TOR1AIP2 PE=1 SV=1	1	3	3	3	0	2	2	0	0	0	0	0	0	0	0	0	0	0	0	0	0	0	0	0	0	0	0	0	0	0	0	0	0	0	0	0	0	0	0	2	2	0	0	0
sp|Q9H488|OFUT1_HUMAN	sp|Q9H488|OFUT1_HUMAN	7	7	7	sp|Q9H488|OFUT1_HUMAN GDP-fucose protein O-fucosyltransferase 1 OS=Homo sapiens OX=9606 GN=POFUT1 PE=1 SV=1	1	7	7	7	0	0	0	0	0	0	0	4	6	3	1	0	0	0	0	0	0	0	0	0	0	0	0	0	0	0	0	0	0	0	0	0	0	0	0	0	0	0	0	0
sp|Q9H479|FN3K_HUMAN	sp|Q9H479|FN3K_HUMAN	5	5	5	sp|Q9H479|FN3K_HUMAN Fructosamine-3-kinase OS=Homo sapiens OX=9606 GN=FN3K PE=1 SV=1	1	5	5	5	0	0	0	0	0	0	0	0	0	2	2	0	5	2	1	0	0	0	1	1	0	0	0	0	0	0	0	0	0	0	0	0	0	0	0	0	0	0	0	0
sp|Q9H477|RBSK_HUMAN	sp|Q9H477|RBSK_HUMAN	3	3	3	sp|Q9H477|RBSK_HUMAN Ribokinase OS=Homo sapiens OX=9606 GN=RBKS PE=1 SV=1	1	3	3	3	0	0	0	0	3	0	0	0	0	0	0	0	0	0	0	0	0	0	0	0	0	0	0	0	0	0	0	0	0	0	0	0	0	0	0	0	0	0	3	0
sp|Q9H446|RWDD1_HUMAN	sp|Q9H446|RWDD1_HUMAN	3	3	3	sp|Q9H446|RWDD1_HUMAN RWD domain-containing protein 1 OS=Homo sapiens OX=9606 GN=RWDD1 PE=1 SV=1	1	3	3	3	0	3	0	0	0	0	0	0	0	0	0	0	0	0	0	0	0	0	0	0	0	0	0	0	0	0	0	0	0	0	0	0	0	0	0	3	0	0	0	0
sp|Q9H444|CHM4B_HUMAN;sp|P59074|CHM4P_HUMAN	sp|Q9H444|CHM4B_HUMAN	11;1	11;1	11;1	sp|Q9H444|CHM4B_HUMAN Charged multivesicular body protein 4b OS=Homo sapiens OX=9606 GN=CHMP4B PE=1 SV=1	2	11	11	11	0	0	1	2	5	8	2	1	1	1	1	0	1	0	0	0	0	0	1	1	0	0	0	1	0	0	0	0	0	0	0	0	0	0	0	0	1	2	5	8
sp|Q9H3Z4|DNJC5_HUMAN	sp|Q9H3Z4|DNJC5_HUMAN	2	2	2	sp|Q9H3Z4|DNJC5_HUMAN DnaJ homolog subfamily C member 5 OS=Homo sapiens OX=9606 GN=DNAJC5 PE=1 SV=1	1	2	2	2	1	0	0	0	0	0	0	0	0	0	0	1	0	0	0	0	0	0	0	0	0	0	0	0	0	0	0	0	0	0	0	0	0	0	1	0	0	0	0	0
sp|Q9H3Y8|PPDPF_HUMAN	sp|Q9H3Y8|PPDPF_HUMAN	3	3	3	sp|Q9H3Y8|PPDPF_HUMAN Pancreatic progenitor cell differentiation and proliferation factor OS=Homo sapiens OX=9606 GN=PPDPF PE=1 SV=1	1	3	3	3	0	0	0	0	0	0	0	0	0	1	2	0	2	2	2	1	1	2	0	2	1	2	0	1	1	1	1	1	0	0	0	0	0	0	0	0	0	0	0	0
sp|Q9H3U1|UN45A_HUMAN	sp|Q9H3U1|UN45A_HUMAN	33	33	33	sp|Q9H3U1|UN45A_HUMAN Protein unc-45 homolog A OS=Homo sapiens OX=9606 GN=UNC45A PE=1 SV=1	1	33	33	33	0	27	13	3	2	0	0	1	1	0	0	4	0	0	0	0	0	0	0	0	0	0	7	0	0	0	0	0	2	2	1	3	2	22	0	27	13	3	2	0
sp|Q9H3S7|PTN23_HUMAN	sp|Q9H3S7|PTN23_HUMAN	13	13	13	sp|Q9H3S7|PTN23_HUMAN Tyrosine-protein phosphatase non-receptor type 23 OS=Homo sapiens OX=9606 GN=PTPN23 PE=1 SV=1	1	13	13	13	0	0	0	0	0	0	0	0	0	0	0	0	0	0	0	0	0	0	0	0	0	0	1	0	0	0	0	0	2	9	2	3	5	2	0	0	0	0	0	0
sp|Q9H3S4|TPK1_HUMAN	sp|Q9H3S4|TPK1_HUMAN	4	4	4	sp|Q9H3S4|TPK1_HUMAN Thiamin pyrophosphokinase 1 OS=Homo sapiens OX=9606 GN=TPK1 PE=1 SV=1	1	4	4	4	0	0	0	0	0	1	4	0	0	0	0	0	0	0	0	0	0	0	0	0	0	0	0	0	0	0	0	0	0	0	0	0	0	0	0	0	0	0	0	1
sp|Q9H3Q1|BORG4_HUMAN	sp|Q9H3Q1|BORG4_HUMAN	3	3	3	sp|Q9H3Q1|BORG4_HUMAN Cdc42 effector protein 4 OS=Homo sapiens OX=9606 GN=CDC42EP4 PE=1 SV=1	1	3	3	3	0	3	1	0	0	0	0	0	0	0	1	0	1	1	0	0	0	0	1	2	1	1	0	1	1	0	1	0	0	0	0	1	2	2	0	3	1	0	0	0
sp|Q9H3P7|GCP60_HUMAN	sp|Q9H3P7|GCP60_HUMAN	15	15	15	sp|Q9H3P7|GCP60_HUMAN Golgi resident protein GCP60 OS=Homo sapiens OX=9606 GN=ACBD3 PE=1 SV=4	1	15	15	15	0	6	2	1	1	0	6	5	1	2	2	0	1	0	0	0	0	0	0	1	1	0	0	0	0	0	0	0	0	0	0	2	11	6	0	6	2	1	1	0
sp|Q9H3P2|NELFA_HUMAN	sp|Q9H3P2|NELFA_HUMAN	7	7	7	sp|Q9H3P2|NELFA_HUMAN Negative elongation factor A OS=Homo sapiens OX=9606 GN=NELFA PE=1 SV=3	1	7	7	7	0	2	0	0	0	0	0	0	0	0	1	1	1	1	0	0	0	0	1	0	0	0	2	0	0	0	0	0	2	1	1	2	2	1	0	2	0	0	0	0
sp|Q9H3M7|TXNIP_HUMAN	sp|Q9H3M7|TXNIP_HUMAN	2	2	2	sp|Q9H3M7|TXNIP_HUMAN Thioredoxin-interacting protein OS=Homo sapiens OX=9606 GN=TXNIP PE=1 SV=1	1	2	2	2	1	0	0	0	0	0	0	0	0	0	0	0	0	0	0	0	0	0	0	0	0	0	0	0	0	0	0	0	0	0	0	0	1	1	1	0	0	0	0	0
sp|Q9H3K6|BOLA2_HUMAN	sp|Q9H3K6|BOLA2_HUMAN	6	6	6	sp|Q9H3K6|BOLA2_HUMAN BolA-like protein 2 OS=Homo sapiens OX=9606 GN=BOLA2 PE=1 SV=1	1	6	6	6	0	0	0	0	0	0	0	1	1	1	3	0	4	6	3	2	1	1	2	2	2	1	0	0	1	1	1	0	0	0	0	0	0	0	0	0	0	0	0	0
sp|Q9H3H3|CK068_HUMAN	sp|Q9H3H3|CK068_HUMAN	5	5	5	sp|Q9H3H3|CK068_HUMAN UPF0696 protein C11orf68 OS=Homo sapiens OX=9606 GN=C11orf68 PE=1 SV=3	1	5	5	5	0	1	1	2	4	3	1	1	1	2	1	0	0	0	0	0	0	0	1	0	0	0	0	0	0	0	0	0	0	0	1	2	1	1	0	1	1	2	4	3
sp|Q9H330|TM245_HUMAN	sp|Q9H330|TM245_HUMAN	1	1	1	sp|Q9H330|TM245_HUMAN Transmembrane protein 245 OS=Homo sapiens OX=9606 GN=TMEM245 PE=1 SV=3	1	1	1	1	0	0	0	0	0	0	0	0	0	0	0	1	0	0	0	0	0	0	0	0	0	0	0	0	0	0	0	0	0	0	0	0	0	0	0	0	0	0	0	0
sp|Q9H307|PININ_HUMAN	sp|Q9H307|PININ_HUMAN	11	11	11	sp|Q9H307|PININ_HUMAN Pinin OS=Homo sapiens OX=9606 GN=PNN PE=1 SV=5	1	11	11	11	4	1	1	0	0	0	0	0	0	0	0	10	0	0	0	0	1	0	0	0	0	0	0	0	0	0	0	0	1	2	1	1	1	1	4	1	1	0	0	0
sp|Q9H2W6|RM46_HUMAN	sp|Q9H2W6|RM46_HUMAN	1	1	1	sp|Q9H2W6|RM46_HUMAN 39S ribosomal protein L46, mitochondrial OS=Homo sapiens OX=9606 GN=MRPL46 PE=1 SV=1	1	1	1	1	0	0	1	0	0	0	0	0	0	0	0	0	0	0	0	0	0	0	0	0	0	0	0	0	0	0	0	0	1	0	0	0	0	0	0	0	1	0	0	0
sp|Q9H2U2|IPYR2_HUMAN	sp|Q9H2U2|IPYR2_HUMAN	13	13	13	sp|Q9H2U2|IPYR2_HUMAN Inorganic pyrophosphatase 2, mitochondrial OS=Homo sapiens OX=9606 GN=PPA2 PE=1 SV=2	1	13	13	13	0	0	0	0	3	1	8	11	7	1	0	0	0	0	0	0	1	0	0	0	0	0	0	0	0	0	0	0	0	0	0	0	0	0	0	0	0	0	3	1
sp|Q9H2U1|DHX36_HUMAN	sp|Q9H2U1|DHX36_HUMAN	6	6	6	sp|Q9H2U1|DHX36_HUMAN ATP-dependent DNA/RNA helicase DHX36 OS=Homo sapiens OX=9606 GN=DHX36 PE=1 SV=2	1	6	6	6	0	1	2	0	0	0	0	0	0	0	0	1	0	0	0	1	0	0	0	1	0	0	3	1	0	0	0	0	1	1	0	1	0	1	0	1	2	0	0	0
sp|Q9H2P9|DPH5_HUMAN	sp|Q9H2P9|DPH5_HUMAN	5	5	5	sp|Q9H2P9|DPH5_HUMAN Diphthine methyl ester synthase OS=Homo sapiens OX=9606 GN=DPH5 PE=1 SV=2	1	5	5	5	0	0	0	3	3	0	0	0	0	0	0	0	0	0	0	0	0	0	0	0	0	0	0	0	0	0	0	0	0	0	0	0	0	0	0	0	0	3	3	0
sp|Q9H2P0|ADNP_HUMAN	sp|Q9H2P0|ADNP_HUMAN	12	12	12	sp|Q9H2P0|ADNP_HUMAN Activity-dependent neuroprotector homeobox protein OS=Homo sapiens OX=9606 GN=ADNP PE=1 SV=1	1	12	12	12	0	0	0	0	0	0	0	1	1	0	3	5	0	0	0	0	0	0	0	0	0	0	3	0	0	0	0	0	0	0	2	4	0	0	0	0	0	0	0	0
sp|Q9H2M9|RBGPR_HUMAN	sp|Q9H2M9|RBGPR_HUMAN	7	7	7	sp|Q9H2M9|RBGPR_HUMAN Rab3 GTPase-activating protein non-catalytic subunit OS=Homo sapiens OX=9606 GN=RAB3GAP2 PE=1 SV=1	1	7	7	7	0	0	0	0	0	0	0	0	0	0	0	0	0	0	0	0	0	0	0	0	1	0	0	0	0	0	0	0	0	0	2	6	0	0	0	0	0	0	0	0
sp|Q9H2K8|TAOK3_HUMAN	sp|Q9H2K8|TAOK3_HUMAN	3	3	3	sp|Q9H2K8|TAOK3_HUMAN Serine/threonine-protein kinase TAO3 OS=Homo sapiens OX=9606 GN=TAOK3 PE=1 SV=2	1	3	3	3	0	1	0	0	0	0	0	0	0	1	0	0	0	0	0	0	1	0	0	0	0	0	0	0	0	0	0	0	0	1	0	0	0	1	0	1	0	0	0	0
sp|Q9H2J4|PDCL3_HUMAN	sp|Q9H2J4|PDCL3_HUMAN	6	6	6	sp|Q9H2J4|PDCL3_HUMAN Phosducin-like protein 3 OS=Homo sapiens OX=9606 GN=PDCL3 PE=1 SV=1	1	6	6	6	0	2	1	0	0	0	0	0	0	0	0	0	0	0	0	0	0	0	0	0	0	0	0	0	0	0	0	0	0	5	2	3	1	2	0	2	1	0	0	0
sp|Q9H2H8|PPIL3_HUMAN	sp|Q9H2H8|PPIL3_HUMAN	9	9	9	sp|Q9H2H8|PPIL3_HUMAN Peptidyl-prolyl cis-trans isomerase-like 3 OS=Homo sapiens OX=9606 GN=PPIL3 PE=1 SV=1	1	9	9	9	0	0	0	0	0	0	0	0	0	0	0	0	8	7	4	1	2	0	0	0	0	0	0	0	0	0	0	0	0	0	0	0	0	0	0	0	0	0	0	0
sp|Q9H2G2|SLK_HUMAN	sp|Q9H2G2|SLK_HUMAN	23	23	22	sp|Q9H2G2|SLK_HUMAN STE20-like serine/threonine-protein kinase OS=Homo sapiens OX=9606 GN=SLK PE=1 SV=1	1	23	23	22	3	0	0	0	0	0	0	0	0	0	0	2	0	0	0	0	0	0	0	0	0	0	1	0	0	0	0	0	1	20	12	2	2	0	3	0	0	0	0	0
sp|Q9H2C0|GAN_HUMAN	sp|Q9H2C0|GAN_HUMAN	10	10	10	sp|Q9H2C0|GAN_HUMAN Gigaxonin OS=Homo sapiens OX=9606 GN=GAN PE=1 SV=1	1	10	10	10	0	5	1	1	1	2	0	0	1	2	1	1	2	1	1	0	1	0	0	1	1	1	5	1	2	2	2	1	3	2	0	2	4	5	0	5	1	1	1	2
sp|Q9H299|SH3L3_HUMAN	sp|Q9H299|SH3L3_HUMAN	5	5	5	sp|Q9H299|SH3L3_HUMAN SH3 domain-binding glutamic acid-rich-like protein 3 OS=Homo sapiens OX=9606 GN=SH3BGRL3 PE=1 SV=1	1	5	5	5	0	0	0	0	0	0	0	0	0	0	1	0	3	3	2	0	3	2	1	2	2	0	0	1	1	1	1	1	0	0	0	0	0	0	0	0	0	0	0	0
sp|Q9H270|VPS11_HUMAN	sp|Q9H270|VPS11_HUMAN	5	5	5	sp|Q9H270|VPS11_HUMAN Vacuolar protein sorting-associated protein 11 homolog OS=Homo sapiens OX=9606 GN=VPS11 PE=1 SV=1	1	5	5	5	0	0	0	0	0	0	0	0	0	0	0	0	0	0	0	0	0	0	0	0	0	0	1	0	0	0	0	0	5	2	0	0	0	0	0	0	0	0	0	0
sp|Q9H269|VPS16_HUMAN	sp|Q9H269|VPS16_HUMAN	8	8	8	sp|Q9H269|VPS16_HUMAN Vacuolar protein sorting-associated protein 16 homolog OS=Homo sapiens OX=9606 GN=VPS16 PE=1 SV=2	1	8	8	8	0	0	0	0	0	0	0	0	0	0	0	2	0	0	0	0	0	0	1	0	0	0	0	0	0	0	0	0	7	0	0	0	0	0	0	0	0	0	0	0
sp|Q9H267|VP33B_HUMAN	sp|Q9H267|VP33B_HUMAN	10	10	10	sp|Q9H267|VP33B_HUMAN Vacuolar protein sorting-associated protein 33B OS=Homo sapiens OX=9606 GN=VPS33B PE=1 SV=2	1	10	10	10	0	3	0	1	0	1	0	0	0	0	0	0	0	0	0	0	0	1	1	0	0	0	0	0	0	0	0	0	0	0	0	0	0	5	0	3	0	1	0	1
sp|Q9H254|SPTN4_HUMAN	sp|Q9H254|SPTN4_HUMAN	3	2	2	sp|Q9H254|SPTN4_HUMAN Spectrin beta chain, non-erythrocytic 4 OS=Homo sapiens OX=9606 GN=SPTBN4 PE=1 SV=2	1	3	2	2	0	0	1	0	0	0	0	0	0	0	0	0	0	0	0	0	0	1	0	0	0	0	0	0	0	0	0	0	0	0	1	1	0	0	0	0	1	0	0	0
sp|Q9H246|CA021_HUMAN	sp|Q9H246|CA021_HUMAN	2	2	2	sp|Q9H246|CA021_HUMAN Uncharacterized protein C1orf21 OS=Homo sapiens OX=9606 GN=C1orf21 PE=1 SV=1	1	2	2	2	2	0	0	0	0	0	0	0	0	0	0	0	0	0	0	0	0	0	0	0	0	0	0	0	0	0	0	0	0	0	0	0	0	0	2	0	0	0	0	0
sp|Q9H223|EHD4_HUMAN	sp|Q9H223|EHD4_HUMAN	9	9	9	sp|Q9H223|EHD4_HUMAN EH domain-containing protein 4 OS=Homo sapiens OX=9606 GN=EHD4 PE=1 SV=1	1	9	9	9	1	0	5	6	1	1	0	0	1	1	1	1	2	0	0	0	0	0	0	0	0	0	0	0	0	0	0	0	0	0	0	0	0	0	1	0	5	6	1	1
sp|Q9H201|EPN3_HUMAN	sp|Q9H201|EPN3_HUMAN	4	4	4	sp|Q9H201|EPN3_HUMAN Epsin-3 OS=Homo sapiens OX=9606 GN=EPN3 PE=2 SV=1	1	4	4	4	0	0	0	0	0	0	1	1	0	0	0	2	0	1	0	0	0	0	0	0	0	0	1	0	0	0	0	0	1	0	1	1	0	1	0	0	0	0	0	0
sp|Q9H1Z4|WDR13_HUMAN	sp|Q9H1Z4|WDR13_HUMAN	3	3	3	sp|Q9H1Z4|WDR13_HUMAN WD repeat-containing protein 13 OS=Homo sapiens OX=9606 GN=WDR13 PE=1 SV=2	1	3	3	3	0	0	0	0	0	0	0	0	1	1	1	0	0	2	0	0	0	0	1	0	0	0	0	0	0	0	0	0	0	1	0	0	0	0	0	0	0	0	0	0
sp|Q9H1Y0|ATG5_HUMAN	sp|Q9H1Y0|ATG5_HUMAN	4	4	4	sp|Q9H1Y0|ATG5_HUMAN Autophagy protein 5 OS=Homo sapiens OX=9606 GN=ATG5 PE=1 SV=2	1	4	4	4	0	1	0	1	0	0	0	0	0	0	0	0	0	0	0	0	0	0	0	0	0	0	0	0	0	0	0	0	0	4	0	0	0	0	0	1	0	1	0	0
sp|Q9H1U4|MEGF9_HUMAN	sp|Q9H1U4|MEGF9_HUMAN	3	3	3	sp|Q9H1U4|MEGF9_HUMAN Multiple epidermal growth factor-like domains protein 9 OS=Homo sapiens OX=9606 GN=MEGF9 PE=2 SV=3	1	3	3	3	0	0	0	0	0	0	0	0	0	0	0	1	0	0	0	0	0	0	0	0	0	0	1	0	0	0	0	0	1	2	0	0	0	0	0	0	0	0	0	0
sp|Q9H1P3|OSBL2_HUMAN	sp|Q9H1P3|OSBL2_HUMAN	11	11	11	sp|Q9H1P3|OSBL2_HUMAN Oxysterol-binding protein-related protein 2 OS=Homo sapiens OX=9606 GN=OSBPL2 PE=1 SV=1	1	11	11	11	0	0	0	0	4	7	0	3	1	0	0	0	0	0	0	0	0	0	0	0	0	0	0	0	0	0	0	0	0	0	0	0	0	0	0	0	0	0	4	7
sp|Q9H1K1|ISCU_HUMAN	sp|Q9H1K1|ISCU_HUMAN	5	5	5	sp|Q9H1K1|ISCU_HUMAN Iron-sulfur cluster assembly enzyme ISCU, mitochondrial OS=Homo sapiens OX=9606 GN=ISCU PE=1 SV=2	1	5	5	5	0	0	1	1	0	0	0	0	0	0	0	0	0	2	4	4	0	0	0	0	0	0	0	0	0	0	0	0	0	0	0	0	0	0	0	0	1	1	0	0
sp|Q9H1K0|RBNS5_HUMAN	sp|Q9H1K0|RBNS5_HUMAN	2	2	2	sp|Q9H1K0|RBNS5_HUMAN Rabenosyn-5 OS=Homo sapiens OX=9606 GN=RBSN PE=1 SV=2	1	2	2	2	0	1	0	0	0	0	0	0	0	0	0	0	0	0	0	0	0	0	0	0	0	0	0	0	0	0	0	0	0	0	0	1	1	1	0	1	0	0	0	0
sp|Q9H1I8|ASCC2_HUMAN	sp|Q9H1I8|ASCC2_HUMAN	2	2	2	sp|Q9H1I8|ASCC2_HUMAN Activating signal cointegrator 1 complex subunit 2 OS=Homo sapiens OX=9606 GN=ASCC2 PE=1 SV=3	1	2	2	2	0	0	0	0	0	0	0	0	0	0	0	0	0	0	0	0	0	0	0	0	0	0	1	0	0	0	0	0	0	0	0	1	0	0	0	0	0	0	0	0
sp|Q9H1H9|KI13A_HUMAN	sp|Q9H1H9|KI13A_HUMAN	4	4	2	sp|Q9H1H9|KI13A_HUMAN Kinesin-like protein KIF13A OS=Homo sapiens OX=9606 GN=KIF13A PE=1 SV=2	1	4	4	2	0	1	0	0	0	0	0	0	0	0	0	1	0	0	0	0	0	0	0	0	0	0	1	0	0	0	0	0	0	1	2	2	3	4	0	1	0	0	0	0
sp|Q9H1E3|NUCKS_HUMAN	sp|Q9H1E3|NUCKS_HUMAN	7	7	7	sp|Q9H1E3|NUCKS_HUMAN Nuclear ubiquitous casein and cyclin-dependent kinase substrate 1 OS=Homo sapiens OX=9606 GN=NUCKS1 PE=1 SV=1	1	7	7	7	0	5	6	3	1	0	0	1	1	0	1	0	0	0	0	1	1	0	1	2	1	1	0	1	1	1	1	0	0	0	0	0	0	2	0	5	6	3	1	0
sp|Q9H1B7|I2BPL_HUMAN	sp|Q9H1B7|I2BPL_HUMAN	14	14	11	sp|Q9H1B7|I2BPL_HUMAN Probable E3 ubiquitin-protein ligase IRF2BPL OS=Homo sapiens OX=9606 GN=IRF2BPL PE=1 SV=1	1	14	14	11	0	2	1	2	1	0	2	3	2	2	1	0	1	0	0	0	1	0	1	1	0	0	0	1	1	0	1	0	4	7	5	7	7	3	0	2	1	2	1	0
sp|Q9H1A7|RPB1C_HUMAN;sp|Q9GZM3|RPB1B_HUMAN;sp|P52435|RPB11_HUMAN	sp|Q9H1A7|RPB1C_HUMAN;sp|Q9GZM3|RPB1B_HUMAN;sp|P52435|RPB11_HUMAN	2;2;2	2;2;2	2;2;2	sp|Q9H1A7|RPB1C_HUMAN DNA-directed RNA polymerase II subunit RPB11-b2 OS=Homo sapiens OX=9606 GN=POLR2J3 PE=3 SV=1;sp|Q9GZM3|RPB1B_HUMAN DNA-directed RNA polymerase II subunit RPB11-b1 OS=Homo sapiens OX=9606 GN=POLR2J2 PE=1 SV=2;sp|P52435|RPB11_HUMAN DNA-	3	2	2	2	0	0	0	0	0	1	0	0	0	0	1	1	2	0	0	0	0	0	0	0	0	0	1	0	0	0	0	0	0	2	1	0	0	0	0	0	0	0	0	1
sp|Q9H1A4|APC1_HUMAN	sp|Q9H1A4|APC1_HUMAN	8	8	8	sp|Q9H1A4|APC1_HUMAN Anaphase-promoting complex subunit 1 OS=Homo sapiens OX=9606 GN=ANAPC1 PE=1 SV=1	1	8	8	8	0	0	0	0	0	0	0	0	0	0	0	3	0	0	0	0	0	0	0	0	0	0	6	0	0	0	0	0	4	1	0	0	0	0	0	0	0	0	0	0
sp|Q9H173|SIL1_HUMAN	sp|Q9H173|SIL1_HUMAN	6	6	6	sp|Q9H173|SIL1_HUMAN Nucleotide exchange factor SIL1 OS=Homo sapiens OX=9606 GN=SIL1 PE=1 SV=1	1	6	6	6	0	1	5	2	0	0	0	0	0	0	0	0	0	0	0	0	0	0	0	0	0	0	0	0	0	0	0	0	0	0	0	0	0	0	0	1	5	2	0	0
sp|Q9H116|GZF1_HUMAN	sp|Q9H116|GZF1_HUMAN	2	2	2	sp|Q9H116|GZF1_HUMAN GDNF-inducible zinc finger protein 1 OS=Homo sapiens OX=9606 GN=GZF1 PE=1 SV=1	1	2	2	2	0	0	0	0	0	0	0	0	0	0	0	2	0	0	0	0	0	0	0	0	0	0	0	0	0	0	0	0	0	0	0	0	0	0	0	0	0	0	0	0
sp|Q9H115|SNAB_HUMAN	sp|Q9H115|SNAB_HUMAN	8	5	5	sp|Q9H115|SNAB_HUMAN Beta-soluble NSF attachment protein OS=Homo sapiens OX=9606 GN=NAPB PE=1 SV=2	1	8	5	5	0	0	0	0	0	0	1	3	8	0	1	0	0	0	0	1	0	0	0	0	0	0	0	0	0	0	0	0	0	0	0	0	0	0	0	0	0	0	0	0
sp|Q9H0Z9|RBM38_HUMAN;sp|Q9BX46|RBM24_HUMAN	sp|Q9H0Z9|RBM38_HUMAN;sp|Q9BX46|RBM24_HUMAN	5;3	5;3	5;3	sp|Q9H0Z9|RBM38_HUMAN RNA-binding protein 38 OS=Homo sapiens OX=9606 GN=RBM38 PE=1 SV=2;sp|Q9BX46|RBM24_HUMAN RNA-binding protein 24 OS=Homo sapiens OX=9606 GN=RBM24 PE=1 SV=1	2	5	5	5	0	0	0	0	1	0	0	0	0	1	0	0	2	2	3	2	1	0	0	0	0	0	0	0	0	0	0	0	0	0	0	1	0	0	0	0	0	0	1	0
sp|Q9H0X4|F234A_HUMAN	sp|Q9H0X4|F234A_HUMAN	1	1	1	sp|Q9H0X4|F234A_HUMAN Protein FAM234A OS=Homo sapiens OX=9606 GN=FAM234A PE=1 SV=1	1	1	1	1	1	0	0	0	0	0	0	0	0	0	0	1	0	0	0	0	0	0	0	0	0	0	0	0	0	0	0	0	0	0	0	0	0	0	1	0	0	0	0	0
sp|Q9H0W9|CK054_HUMAN	sp|Q9H0W9|CK054_HUMAN	8	8	8	sp|Q9H0W9|CK054_HUMAN Ester hydrolase C11orf54 OS=Homo sapiens OX=9606 GN=C11orf54 PE=1 SV=1	1	8	8	8	0	0	0	0	0	0	0	0	0	0	7	0	3	1	0	0	0	0	0	0	0	0	0	0	0	0	0	0	0	0	0	0	0	0	0	0	0	0	0	0
sp|Q9H0W8|SMG9_HUMAN	sp|Q9H0W8|SMG9_HUMAN	4	4	4	sp|Q9H0W8|SMG9_HUMAN Protein SMG9 OS=Homo sapiens OX=9606 GN=SMG9 PE=1 SV=1	1	4	4	4	0	0	0	0	0	0	0	0	0	0	0	0	0	0	0	0	0	0	0	0	0	0	0	0	0	0	0	0	0	0	1	3	2	0	0	0	0	0	0	0
sp|Q9H0U9|TSYL1_HUMAN	sp|Q9H0U9|TSYL1_HUMAN	2	2	2	sp|Q9H0U9|TSYL1_HUMAN Testis-specific Y-encoded-like protein 1 OS=Homo sapiens OX=9606 GN=TSPYL1 PE=1 SV=3	1	2	2	2	0	0	0	0	0	0	0	0	0	0	0	2	0	0	0	0	0	0	0	0	0	0	1	0	0	0	0	0	0	0	0	0	0	0	0	0	0	0	0	0
sp|Q9H0U4|RAB1B_HUMAN;sp|Q92928|RAB1C_HUMAN	sp|Q9H0U4|RAB1B_HUMAN	13;5	13;5	6;2	sp|Q9H0U4|RAB1B_HUMAN Ras-related protein Rab-1B OS=Homo sapiens OX=9606 GN=RAB1B PE=1 SV=1	2	13	13	6	5	3	2	1	6	5	6	11	6	5	7	8	5	3	4	3	4	5	7	5	5	4	11	4	6	4	3	2	6	4	5	3	4	2	5	3	2	1	6	5
sp|Q9H0R6|GATA_HUMAN	sp|Q9H0R6|GATA_HUMAN	2	2	2	sp|Q9H0R6|GATA_HUMAN Glutamyl-tRNA(Gln) amidotransferase subunit A, mitochondrial OS=Homo sapiens OX=9606 GN=QRSL1 PE=1 SV=2	1	2	2	2	0	0	0	0	0	0	0	0	0	0	0	0	0	0	0	0	0	0	0	0	0	0	0	0	0	0	0	0	0	0	0	0	2	0	0	0	0	0	0	0
sp|Q9H0R4|HDHD2_HUMAN	sp|Q9H0R4|HDHD2_HUMAN	9	9	9	sp|Q9H0R4|HDHD2_HUMAN Haloacid dehalogenase-like hydrolase domain-containing protein 2 OS=Homo sapiens OX=9606 GN=HDHD2 PE=1 SV=1	1	9	9	9	0	0	0	0	0	7	6	1	0	0	0	0	0	0	0	0	0	0	0	0	0	0	0	0	0	0	0	0	0	0	0	0	0	0	0	0	0	0	0	7
sp|Q9H0Q0|FA49A_HUMAN	sp|Q9H0Q0|FA49A_HUMAN	5	3	3	sp|Q9H0Q0|FA49A_HUMAN Protein FAM49A OS=Homo sapiens OX=9606 GN=FAM49A PE=2 SV=1	1	5	3	3	0	0	0	0	0	0	0	0	4	3	0	0	0	0	0	0	0	0	0	0	0	0	0	0	0	0	0	0	0	0	0	0	0	0	0	0	0	0	0	0
sp|Q9H0P0|5NT3A_HUMAN	sp|Q9H0P0|5NT3A_HUMAN	8	8	8	sp|Q9H0P0|5NT3A_HUMAN Cytosolic 5-nucleotidase 3A OS=Homo sapiens OX=9606 GN=NT5C3A PE=1 SV=3	1	8	8	8	0	0	0	0	0	0	0	0	5	6	0	0	0	0	0	0	0	0	0	0	0	0	0	0	0	0	0	0	0	0	0	0	0	0	0	0	0	0	0	0
sp|Q9H0N5|PHS2_HUMAN	sp|Q9H0N5|PHS2_HUMAN	4	3	3	sp|Q9H0N5|PHS2_HUMAN Pterin-4-alpha-carbinolamine dehydratase 2 OS=Homo sapiens OX=9606 GN=PCBD2 PE=1 SV=4	1	4	3	3	0	0	0	0	0	1	3	1	0	0	0	0	1	0	0	0	0	0	0	0	0	0	0	0	0	0	0	0	0	0	0	0	0	0	0	0	0	0	0	0
sp|Q9H0L4|CSTFT_HUMAN	sp|Q9H0L4|CSTFT_HUMAN	10	5	5	sp|Q9H0L4|CSTFT_HUMAN Cleavage stimulation factor subunit 2 tau variant OS=Homo sapiens OX=9606 GN=CSTF2T PE=1 SV=1	1	10	5	5	0	1	0	0	0	0	1	1	1	0	0	2	0	0	0	0	0	0	1	1	0	0	1	0	0	0	0	0	1	2	0	3	7	8	0	0	0	0	0	0
sp|Q9H0H3|KLH25_HUMAN	sp|Q9H0H3|KLH25_HUMAN	1	1	1	sp|Q9H0H3|KLH25_HUMAN Kelch-like protein 25 OS=Homo sapiens OX=9606 GN=KLHL25 PE=1 SV=1	1	1	1	1	0	1	0	0	0	0	0	0	0	0	0	0	0	0	0	0	0	0	0	0	0	0	0	0	0	0	0	0	0	0	0	0	0	0	0	1	0	0	0	0
sp|Q9H0H0|INT2_HUMAN	sp|Q9H0H0|INT2_HUMAN	4	4	4	sp|Q9H0H0|INT2_HUMAN Integrator complex subunit 2 OS=Homo sapiens OX=9606 GN=INTS2 PE=1 SV=2	1	4	4	4	0	0	0	0	0	0	0	0	0	0	0	3	0	0	0	0	0	0	0	0	0	0	1	0	0	0	0	0	0	0	0	0	0	0	0	0	0	0	0	0
sp|Q9H0F7|ARL6_HUMAN	sp|Q9H0F7|ARL6_HUMAN	4	4	4	sp|Q9H0F7|ARL6_HUMAN ADP-ribosylation factor-like protein 6 OS=Homo sapiens OX=9606 GN=ARL6 PE=1 SV=1	1	4	4	4	0	0	0	0	0	0	0	0	0	0	0	0	0	0	0	4	0	0	0	0	0	0	0	0	0	0	0	0	0	0	0	0	0	0	0	0	0	0	0	0
sp|Q9H0E9|BRD8_HUMAN	sp|Q9H0E9|BRD8_HUMAN	1	1	1	sp|Q9H0E9|BRD8_HUMAN Bromodomain-containing protein 8 OS=Homo sapiens OX=9606 GN=BRD8 PE=1 SV=2	1	1	1	1	0	0	0	0	0	0	0	0	0	0	0	0	0	0	0	0	0	0	0	0	0	0	0	0	0	0	0	0	0	0	0	1	0	0	0	0	0	0	0	0
sp|Q9H0E2|TOLIP_HUMAN	sp|Q9H0E2|TOLIP_HUMAN	6	6	6	sp|Q9H0E2|TOLIP_HUMAN Toll-interacting protein OS=Homo sapiens OX=9606 GN=TOLLIP PE=1 SV=1	1	6	6	6	0	2	0	1	0	0	0	0	0	0	0	0	0	0	0	0	0	0	0	0	0	0	0	0	0	0	0	0	0	0	0	0	3	2	0	2	0	1	0	0
sp|Q9H0D6|XRN2_HUMAN	sp|Q9H0D6|XRN2_HUMAN	19	19	19	sp|Q9H0D6|XRN2_HUMAN 5-3 exoribonuclease 2 OS=Homo sapiens OX=9606 GN=XRN2 PE=1 SV=1	1	19	19	19	0	13	3	0	0	0	0	0	0	0	0	4	0	0	0	0	0	0	0	1	0	0	8	0	1	0	1	0	2	2	0	5	6	11	0	13	3	0	0	0
sp|Q9H0C8|ILKAP_HUMAN	sp|Q9H0C8|ILKAP_HUMAN	8	8	8	sp|Q9H0C8|ILKAP_HUMAN Integrin-linked kinase-associated serine/threonine phosphatase 2C OS=Homo sapiens OX=9606 GN=ILKAP PE=1 SV=1	1	8	8	8	0	0	0	3	6	1	0	0	1	1	0	0	1	0	0	0	0	0	0	0	0	0	0	0	0	0	0	0	0	0	0	0	0	0	0	0	0	3	6	1
sp|Q9H0C5|BTBD1_HUMAN	sp|Q9H0C5|BTBD1_HUMAN	2	2	1	sp|Q9H0C5|BTBD1_HUMAN BTB/POZ domain-containing protein 1 OS=Homo sapiens OX=9606 GN=BTBD1 PE=1 SV=1	1	2	2	1	0	0	0	0	0	0	0	0	0	0	0	1	0	0	0	0	0	0	0	0	0	0	1	0	0	0	0	0	0	0	0	0	0	0	0	0	0	0	0	0
sp|Q9H0B6|KLC2_HUMAN	sp|Q9H0B6|KLC2_HUMAN	10	5	5	sp|Q9H0B6|KLC2_HUMAN Kinesin light chain 2 OS=Homo sapiens OX=9606 GN=KLC2 PE=1 SV=1	1	10	5	5	0	1	0	0	0	0	0	1	0	0	0	0	0	0	0	0	0	0	0	0	0	0	0	0	0	0	0	0	1	9	2	2	1	1	0	0	0	0	0	0
sp|Q9H0A8|COMD4_HUMAN	sp|Q9H0A8|COMD4_HUMAN	4	4	4	sp|Q9H0A8|COMD4_HUMAN COMM domain-containing protein 4 OS=Homo sapiens OX=9606 GN=COMMD4 PE=1 SV=1	1	4	4	4	0	0	0	0	0	0	0	0	0	0	0	0	0	0	0	0	0	0	0	0	0	0	1	0	0	0	0	0	0	1	4	3	1	0	0	0	0	0	0	0
sp|Q9H0A0|NAT10_HUMAN	sp|Q9H0A0|NAT10_HUMAN	13	13	13	sp|Q9H0A0|NAT10_HUMAN RNA cytidine acetyltransferase OS=Homo sapiens OX=9606 GN=NAT10 PE=1 SV=2	1	13	13	13	0	0	0	0	0	0	0	0	0	0	0	7	0	1	0	0	0	0	0	0	0	0	11	0	0	0	0	0	0	0	0	0	0	0	0	0	0	0	0	0
sp|Q9H098|F107B_HUMAN	sp|Q9H098|F107B_HUMAN	2	2	2	sp|Q9H098|F107B_HUMAN Protein FAM107B OS=Homo sapiens OX=9606 GN=FAM107B PE=1 SV=1	1	2	2	2	0	0	0	0	0	1	0	2	1	0	0	0	0	0	0	0	0	0	0	0	0	0	0	0	0	0	0	0	0	0	0	0	0	0	0	0	0	0	0	1
sp|Q9H094|NBPF3_HUMAN;sp|Q8N660|NBPFF_HUMAN;sp|Q6P3W6|NBPFA_HUMAN;sp|Q86T75|NBPFB_HUMAN;sp|Q3BBV2|NBPF8_HUMAN;sp|B4DH59|NBPFP_HUMAN;sp|Q5TI25|NBPFE_HUMAN;sp|P0DPF3|NBPF9_HUMAN;sp|Q3BBV0|NBPF1_HUMAN;sp|Q5TAG4|NBPFC_HUMAN;sp|A0A087WUL8|NBPFJ_HUMAN;sp|P0DPF2|NBPFK_HUMAN	sp|Q9H094|NBPF3_HUMAN;sp|Q8N660|NBPFF_HUMAN;sp|Q6P3W6|NBPFA_HUMAN;sp|Q86T75|NBPFB_HUMAN;sp|Q3BBV2|NBPF8_HUMAN;sp|B4DH59|NBPFP_HUMAN;sp|Q5TI25|NBPFE_HUMAN;sp|P0DPF3|NBPF9_HUMAN;sp|Q3BBV0|NBPF1_HUMAN;sp|Q5TAG4|NBPFC_HUMAN;sp|A0A087WUL8|NBPFJ_HUMAN;sp|P0DPF2|NBPFK_HUMAN	1;1;1;1;1;1;1;1;1;1;1;1	1;1;1;1;1;1;1;1;1;1;1;1	1;1;1;1;1;1;1;1;1;1;1;1	sp|Q9H094|NBPF3_HUMAN Neuroblastoma breakpoint family member 3 OS=Homo sapiens OX=9606 GN=NBPF3 PE=2 SV=1;sp|Q8N660|NBPFF_HUMAN Neuroblastoma breakpoint family member 15 OS=Homo sapiens OX=9606 GN=NBPF15 PE=2 SV=2;sp|Q6P3W6|NBPFA_HUMAN Neuroblastoma breakp	12	1	1	1	0	0	0	0	0	0	0	0	0	0	0	1	0	0	0	0	0	0	0	0	0	0	0	0	0	0	0	0	0	0	0	0	0	0	0	0	0	0	0	0
sp|Q9H074|PAIP1_HUMAN	sp|Q9H074|PAIP1_HUMAN	10	10	10	sp|Q9H074|PAIP1_HUMAN Polyadenylate-binding protein-interacting protein 1 OS=Homo sapiens OX=9606 GN=PAIP1 PE=1 SV=1	1	10	10	10	0	8	5	0	0	0	0	1	1	0	0	1	0	0	0	0	0	0	0	1	0	0	1	0	0	0	1	0	0	0	1	3	4	8	0	8	5	0	0	0
sp|Q9H063|MAF1_HUMAN	sp|Q9H063|MAF1_HUMAN	3	3	3	sp|Q9H063|MAF1_HUMAN Repressor of RNA polymerase III transcription MAF1 homolog OS=Homo sapiens OX=9606 GN=MAF1 PE=1 SV=2	1	3	3	3	0	0	0	1	3	1	0	0	0	0	0	0	0	0	0	0	0	0	0	0	0	0	0	0	0	0	0	0	0	0	0	0	0	0	0	0	0	1	3	1
sp|Q9H008|LHPP_HUMAN	sp|Q9H008|LHPP_HUMAN	6	6	6	sp|Q9H008|LHPP_HUMAN Phospholysine phosphohistidine inorganic pyrophosphate phosphatase OS=Homo sapiens OX=9606 GN=LHPP PE=1 SV=2	1	6	6	6	0	0	0	0	0	0	2	3	4	1	0	0	0	0	0	0	0	0	0	0	0	0	0	0	0	0	0	0	0	0	0	0	0	0	0	0	0	0	0	0
sp|Q9GZZ9|UBA5_HUMAN	sp|Q9GZZ9|UBA5_HUMAN	6	6	6	sp|Q9GZZ9|UBA5_HUMAN Ubiquitin-like modifier-activating enzyme 5 OS=Homo sapiens OX=9606 GN=UBA5 PE=1 SV=1	1	6	6	6	0	2	5	2	1	0	0	0	0	0	0	0	0	0	0	0	0	0	0	0	0	0	1	0	0	0	0	0	1	0	0	0	0	2	0	2	5	2	1	0
sp|Q9GZZ1|NAA50_HUMAN	sp|Q9GZZ1|NAA50_HUMAN	9	9	9	sp|Q9GZZ1|NAA50_HUMAN N-alpha-acetyltransferase 50 OS=Homo sapiens OX=9606 GN=NAA50 PE=1 SV=1	1	9	9	9	0	0	0	0	0	0	0	1	4	6	6	0	8	5	3	5	2	4	2	1	1	3	0	1	0	1	1	0	0	0	0	0	0	2	0	0	0	0	0	0
sp|Q9GZV4|IF5A2_HUMAN	sp|Q9GZV4|IF5A2_HUMAN	6	2	2	sp|Q9GZV4|IF5A2_HUMAN Eukaryotic translation initiation factor 5A-2 OS=Homo sapiens OX=9606 GN=EIF5A2 PE=1 SV=3	1	6	2	2	0	0	0	0	0	0	0	1	2	4	6	0	2	2	4	4	3	2	3	1	1	2	0	2	2	2	1	0	0	0	0	0	0	0	0	0	0	0	0	0
sp|Q9GZU8|PIP30_HUMAN	sp|Q9GZU8|PIP30_HUMAN	5	5	5	sp|Q9GZU8|PIP30_HUMAN PSME3-interacting protein OS=Homo sapiens OX=9606 GN=FAM192A PE=1 SV=1	1	5	5	5	0	2	1	0	0	3	0	0	0	0	0	0	0	0	0	0	0	0	0	0	0	0	0	0	0	0	0	0	0	0	0	1	0	0	0	2	1	0	0	3
sp|Q9GZT9|EGLN1_HUMAN	sp|Q9GZT9|EGLN1_HUMAN	5	5	5	sp|Q9GZT9|EGLN1_HUMAN Egl nine homolog 1 OS=Homo sapiens OX=9606 GN=EGLN1 PE=1 SV=1	1	5	5	5	0	4	3	2	0	0	0	0	0	0	0	0	0	0	0	1	0	0	0	0	0	0	0	1	1	0	0	0	0	0	0	0	0	2	0	4	3	2	0	0
sp|Q9GZT8|NIF3L_HUMAN;sp|A6NNP5|CC169_HUMAN	sp|Q9GZT8|NIF3L_HUMAN	12;1	12;1	12;1	sp|Q9GZT8|NIF3L_HUMAN NIF3-like protein 1 OS=Homo sapiens OX=9606 GN=NIF3L1 PE=1 SV=2	2	12	12	12	0	8	1	0	0	0	0	0	0	0	0	0	0	0	0	0	0	0	0	0	0	0	0	0	0	0	0	0	0	0	1	1	7	9	0	8	1	0	0	0
sp|Q9GZT4|SRR_HUMAN	sp|Q9GZT4|SRR_HUMAN	4	4	4	sp|Q9GZT4|SRR_HUMAN Serine racemase OS=Homo sapiens OX=9606 GN=SRR PE=1 SV=1	1	4	4	4	0	0	0	0	0	0	0	2	4	1	0	0	0	0	0	0	0	0	0	0	0	0	1	0	0	0	0	0	0	0	0	0	0	0	0	0	0	0	0	0
sp|Q9GZT3|SLIRP_HUMAN	sp|Q9GZT3|SLIRP_HUMAN	6	6	6	sp|Q9GZT3|SLIRP_HUMAN SRA stem-loop-interacting RNA-binding protein, mitochondrial OS=Homo sapiens OX=9606 GN=SLIRP PE=1 SV=1	1	6	6	6	0	0	0	0	0	0	0	0	0	0	0	0	0	0	0	0	0	0	0	0	0	0	0	0	0	0	0	0	0	0	2	4	4	0	0	0	0	0	0	0
sp|Q9GZS3|WDR61_HUMAN	sp|Q9GZS3|WDR61_HUMAN	12	12	12	sp|Q9GZS3|WDR61_HUMAN WD repeat-containing protein 61 OS=Homo sapiens OX=9606 GN=WDR61 PE=1 SV=1	1	12	12	12	0	0	0	0	0	0	0	0	11	8	1	2	0	0	0	0	1	0	1	2	0	1	5	0	0	0	0	1	2	2	1	3	1	1	0	0	0	0	0	0
sp|Q9GZS1|RPA49_HUMAN	sp|Q9GZS1|RPA49_HUMAN	1	1	1	sp|Q9GZS1|RPA49_HUMAN DNA-directed RNA polymerase I subunit RPA49 OS=Homo sapiens OX=9606 GN=POLR1E PE=1 SV=3	1	1	1	1	0	0	0	0	0	0	0	0	0	0	0	0	0	0	0	0	0	0	0	0	0	0	1	0	0	0	0	0	0	0	0	0	0	0	0	0	0	0	0	0
sp|Q9GZR7|DDX24_HUMAN	sp|Q9GZR7|DDX24_HUMAN	7	7	7	sp|Q9GZR7|DDX24_HUMAN ATP-dependent RNA helicase DDX24 OS=Homo sapiens OX=9606 GN=DDX24 PE=1 SV=1	1	7	7	7	0	0	0	0	0	0	0	0	0	0	0	4	0	0	0	0	0	0	0	0	0	0	5	0	0	0	0	0	0	0	0	0	0	0	0	0	0	0	0	0
sp|Q9GZQ8|MLP3B_HUMAN;sp|A6NCE7|MP3B2_HUMAN;sp|Q9H492|MLP3A_HUMAN	sp|Q9GZQ8|MLP3B_HUMAN;sp|A6NCE7|MP3B2_HUMAN;sp|Q9H492|MLP3A_HUMAN	2;2;1	2;2;1	2;2;1	sp|Q9GZQ8|MLP3B_HUMAN Microtubule-associated proteins 1A/1B light chain 3B OS=Homo sapiens OX=9606 GN=MAP1LC3B PE=1 SV=3;sp|A6NCE7|MP3B2_HUMAN Microtubule-associated proteins 1A/1B light chain 3 beta 2 OS=Homo sapiens OX=9606 GN=MAP1LC3B2 PE=2 SV=1;sp|Q9H4	3	2	2	2	0	0	0	0	0	0	0	0	0	0	0	0	0	1	1	1	1	0	0	0	0	0	0	0	0	0	0	0	0	0	0	0	0	0	0	0	0	0	0	0
sp|Q9GZQ3|COMD5_HUMAN	sp|Q9GZQ3|COMD5_HUMAN	4	4	4	sp|Q9GZQ3|COMD5_HUMAN COMM domain-containing protein 5 OS=Homo sapiens OX=9606 GN=COMMD5 PE=1 SV=1	1	4	4	4	0	0	0	1	0	0	1	0	0	0	1	0	0	0	0	0	0	0	0	0	0	0	0	0	0	0	0	0	0	1	3	3	1	0	0	0	0	1	0	0
sp|Q9GZP8|IMUP_HUMAN	sp|Q9GZP8|IMUP_HUMAN	1	1	1	sp|Q9GZP8|IMUP_HUMAN Immortalization up-regulated protein OS=Homo sapiens OX=9606 GN=IMUP PE=1 SV=1	1	1	1	1	0	0	0	0	0	0	0	1	1	0	0	0	0	0	0	0	1	0	0	0	0	0	0	0	0	0	0	0	0	0	0	0	0	0	0	0	0	0	0	0
sp|Q9GZP4|PITH1_HUMAN	sp|Q9GZP4|PITH1_HUMAN	9	9	9	sp|Q9GZP4|PITH1_HUMAN PITH domain-containing protein 1 OS=Homo sapiens OX=9606 GN=PITHD1 PE=1 SV=1	1	9	9	9	0	0	0	0	0	0	0	8	5	1	0	0	0	0	0	0	0	0	0	0	0	0	0	0	0	0	0	0	0	0	0	0	0	0	0	0	0	0	0	0
sp|Q9GZN8|CT027_HUMAN	sp|Q9GZN8|CT027_HUMAN	5	5	5	sp|Q9GZN8|CT027_HUMAN UPF0687 protein C20orf27 OS=Homo sapiens OX=9606 GN=C20orf27 PE=1 SV=3	1	5	5	5	0	0	0	0	0	0	0	0	0	4	3	0	3	2	1	1	0	0	1	1	1	0	0	1	1	0	0	0	0	0	0	0	0	0	0	0	0	0	0	0
sp|Q9GZN1|ARP6_HUMAN	sp|Q9GZN1|ARP6_HUMAN	1	1	1	sp|Q9GZN1|ARP6_HUMAN Actin-related protein 6 OS=Homo sapiens OX=9606 GN=ACTR6 PE=1 SV=1	1	1	1	1	0	0	0	0	1	0	0	0	0	0	0	0	0	0	0	0	0	0	0	0	0	0	0	0	0	0	0	0	0	0	0	0	0	0	0	0	0	0	1	0
sp|Q9GZM5|YIPF3_HUMAN	sp|Q9GZM5|YIPF3_HUMAN	2	2	2	sp|Q9GZM5|YIPF3_HUMAN Protein YIPF3 OS=Homo sapiens OX=9606 GN=YIPF3 PE=1 SV=1	1	2	2	2	0	0	0	0	0	0	0	0	0	0	0	2	0	0	0	0	0	0	0	0	0	0	0	0	0	0	0	0	0	0	0	0	0	0	0	0	0	0	0	0
sp|Q9GZL7|WDR12_HUMAN	sp|Q9GZL7|WDR12_HUMAN	6	6	6	sp|Q9GZL7|WDR12_HUMAN Ribosome biogenesis protein WDR12 OS=Homo sapiens OX=9606 GN=WDR12 PE=1 SV=2	1	6	6	6	0	0	0	0	0	0	4	0	0	0	0	2	0	0	0	0	0	0	0	0	0	0	1	0	0	0	0	0	0	0	0	0	1	1	0	0	0	0	0	0
sp|Q9C0J8|WDR33_HUMAN	sp|Q9C0J8|WDR33_HUMAN	4	4	4	sp|Q9C0J8|WDR33_HUMAN pre-mRNA 3 end processing protein WDR33 OS=Homo sapiens OX=9606 GN=WDR33 PE=1 SV=2	1	4	4	4	0	0	0	0	0	0	0	0	0	0	0	3	0	0	0	0	0	0	0	0	0	0	0	0	0	0	0	0	0	0	0	1	0	0	0	0	0	0	0	0
sp|Q9C0I1|MTMRC_HUMAN	sp|Q9C0I1|MTMRC_HUMAN	8	8	8	sp|Q9C0I1|MTMRC_HUMAN Myotubularin-related protein 12 OS=Homo sapiens OX=9606 GN=MTMR12 PE=1 SV=2	1	8	8	8	0	5	5	1	0	0	0	0	0	0	0	0	0	0	1	0	0	0	0	0	0	0	0	0	0	0	0	0	0	0	0	0	0	0	0	5	5	1	0	0
sp|Q9C0H2|TTYH3_HUMAN	sp|Q9C0H2|TTYH3_HUMAN	2	2	2	sp|Q9C0H2|TTYH3_HUMAN Protein tweety homolog 3 OS=Homo sapiens OX=9606 GN=TTYH3 PE=1 SV=3	1	2	2	2	0	0	0	0	0	0	0	0	0	0	0	2	0	0	0	0	0	0	0	0	0	0	0	0	0	0	0	0	0	0	0	0	0	0	0	0	0	0	0	0
sp|Q9C0E2|XPO4_HUMAN	sp|Q9C0E2|XPO4_HUMAN	15	15	15	sp|Q9C0E2|XPO4_HUMAN Exportin-4 OS=Homo sapiens OX=9606 GN=XPO4 PE=1 SV=2	1	15	15	15	0	14	4	0	0	0	0	0	0	0	0	0	0	0	0	0	0	0	0	0	0	0	1	0	0	0	0	0	0	0	0	0	0	1	0	14	4	0	0	0
sp|Q9C0C9|UBE2O_HUMAN	sp|Q9C0C9|UBE2O_HUMAN	17	17	17	sp|Q9C0C9|UBE2O_HUMAN (E3-independent) E2 ubiquitin-conjugating enzyme OS=Homo sapiens OX=9606 GN=UBE2O PE=1 SV=3	1	17	17	17	0	2	0	1	0	0	0	0	0	0	0	1	0	0	0	0	0	0	0	0	0	0	1	0	0	0	0	0	1	6	15	3	0	0	0	2	0	1	0	0
sp|Q9C0C2|TB182_HUMAN	sp|Q9C0C2|TB182_HUMAN	38	38	38	sp|Q9C0C2|TB182_HUMAN 182 kDa tankyrase-1-binding protein OS=Homo sapiens OX=9606 GN=TNKS1BP1 PE=1 SV=4	1	38	38	38	0	4	3	0	0	1	0	2	2	1	0	1	0	0	0	0	2	0	0	1	1	1	4	1	1	1	1	0	16	23	22	14	11	11	0	4	3	0	0	1
sp|Q9C0B5|ZDHC5_HUMAN	sp|Q9C0B5|ZDHC5_HUMAN	1	1	1	sp|Q9C0B5|ZDHC5_HUMAN Palmitoyltransferase ZDHHC5 OS=Homo sapiens OX=9606 GN=ZDHHC5 PE=1 SV=2	1	1	1	1	1	0	0	0	0	0	0	0	0	0	0	0	0	0	0	0	0	0	0	0	0	0	0	0	0	0	0	0	0	0	0	0	0	0	1	0	0	0	0	0
sp|Q9C0B1|FTO_HUMAN	sp|Q9C0B1|FTO_HUMAN	12	12	12	sp|Q9C0B1|FTO_HUMAN Alpha-ketoglutarate-dependent dioxygenase FTO OS=Homo sapiens OX=9606 GN=FTO PE=1 SV=3	1	12	12	12	0	0	0	8	10	0	0	0	0	0	0	0	0	0	0	0	0	0	0	0	0	0	0	0	0	0	0	0	0	0	0	0	0	0	0	0	0	8	10	0
sp|Q9C0B0|UNK_HUMAN	sp|Q9C0B0|UNK_HUMAN	3	3	3	sp|Q9C0B0|UNK_HUMAN RING finger protein unkempt homolog OS=Homo sapiens OX=9606 GN=UNK PE=1 SV=2	1	3	3	3	0	1	1	0	0	0	0	0	0	0	0	0	0	0	0	0	0	0	0	0	0	0	0	0	0	0	0	0	0	0	0	1	1	0	0	1	1	0	0	0
sp|Q9C010|IPKB_HUMAN	sp|Q9C010|IPKB_HUMAN	4	4	4	sp|Q9C010|IPKB_HUMAN cAMP-dependent protein kinase inhibitor beta OS=Homo sapiens OX=9606 GN=PKIB PE=3 SV=1	1	4	4	4	0	0	0	0	0	0	1	4	3	2	1	0	1	0	0	0	0	0	0	0	0	0	0	0	0	0	0	0	0	0	0	0	0	0	0	0	0	0	0	0
sp|Q9C005|DPY30_HUMAN	sp|Q9C005|DPY30_HUMAN	4	4	4	sp|Q9C005|DPY30_HUMAN Protein dpy-30 homolog OS=Homo sapiens OX=9606 GN=DPY30 PE=1 SV=1	1	4	4	4	0	2	1	1	0	2	1	2	2	0	0	3	3	1	0	0	1	0	1	0	0	0	4	1	0	0	0	0	3	1	1	2	2	2	0	2	1	1	0	2
sp|Q9BZZ5|API5_HUMAN	sp|Q9BZZ5|API5_HUMAN	14	14	14	sp|Q9BZZ5|API5_HUMAN Apoptosis inhibitor 5 OS=Homo sapiens OX=9606 GN=API5 PE=1 SV=3	1	14	14	14	0	0	10	12	8	0	0	5	2	3	2	1	0	0	3	2	4	0	2	2	0	0	3	2	3	0	1	1	0	0	0	1	0	0	0	0	10	12	8	0
sp|Q9BZX2|UCK2_HUMAN	sp|Q9BZX2|UCK2_HUMAN	3	3	2	sp|Q9BZX2|UCK2_HUMAN Uridine-cytidine kinase 2 OS=Homo sapiens OX=9606 GN=UCK2 PE=1 SV=1	1	3	3	2	0	2	0	0	0	0	0	1	1	0	0	0	0	0	0	0	0	0	0	0	0	0	0	0	0	0	0	0	0	0	0	0	0	0	0	2	0	0	0	0
sp|Q9BZV1|UBXN6_HUMAN	sp|Q9BZV1|UBXN6_HUMAN	1	1	1	sp|Q9BZV1|UBXN6_HUMAN UBX domain-containing protein 6 OS=Homo sapiens OX=9606 GN=UBXN6 PE=1 SV=1	1	1	1	1	0	0	0	0	0	0	0	0	0	0	0	0	0	0	0	0	0	0	0	0	0	0	0	0	0	0	0	0	0	0	0	0	1	0	0	0	0	0	0	0
sp|Q9BZM5|ULBP2_HUMAN;sp|Q5VY80|ULBP6_HUMAN;sp|Q6H3X3|ULBP5_HUMAN	sp|Q9BZM5|ULBP2_HUMAN;sp|Q5VY80|ULBP6_HUMAN;sp|Q6H3X3|ULBP5_HUMAN	2;1;1	2;1;1	2;1;1	sp|Q9BZM5|ULBP2_HUMAN UL16-binding protein 2 OS=Homo sapiens OX=9606 GN=ULBP2 PE=1 SV=1;sp|Q5VY80|ULBP6_HUMAN UL16-binding protein 6 OS=Homo sapiens OX=9606 GN=RAET1L PE=1 SV=1;sp|Q6H3X3|ULBP5_HUMAN UL-16 binding protein 5 OS=Homo sapiens OX=9606 GN=RAET1G	3	2	2	2	0	0	0	0	0	0	0	0	2	2	0	0	0	0	0	0	0	0	0	0	0	0	0	0	0	0	0	0	0	0	0	0	0	0	0	0	0	0	0	0
sp|Q9BZM1|PG12A_HUMAN	sp|Q9BZM1|PG12A_HUMAN	3	3	3	sp|Q9BZM1|PG12A_HUMAN Group XIIA secretory phospholipase A2 OS=Homo sapiens OX=9606 GN=PLA2G12A PE=1 SV=1	1	3	3	3	0	0	0	0	0	0	0	0	0	0	1	0	2	2	0	0	0	0	0	0	0	0	0	0	0	0	0	0	0	0	0	0	0	0	0	0	0	0	0	0
sp|Q9BZL4|PP12C_HUMAN	sp|Q9BZL4|PP12C_HUMAN	6	6	6	sp|Q9BZL4|PP12C_HUMAN Protein phosphatase 1 regulatory subunit 12C OS=Homo sapiens OX=9606 GN=PPP1R12C PE=1 SV=1	1	6	6	6	0	3	1	2	0	0	0	0	0	0	0	0	0	0	0	0	0	0	0	0	0	0	0	0	0	0	0	0	1	2	1	0	3	2	0	3	1	2	0	0
sp|Q9BZL1|UBL5_HUMAN	sp|Q9BZL1|UBL5_HUMAN	5	5	5	sp|Q9BZL1|UBL5_HUMAN Ubiquitin-like protein 5 OS=Homo sapiens OX=9606 GN=UBL5 PE=1 SV=1	1	5	5	5	0	0	0	0	0	0	0	0	0	0	0	0	0	0	0	0	0	0	1	2	3	3	0	4	4	3	1	0	0	0	0	0	0	0	0	0	0	0	0	0
sp|Q9BZK7|TBL1R_HUMAN	sp|Q9BZK7|TBL1R_HUMAN	6	6	4	sp|Q9BZK7|TBL1R_HUMAN F-box-like/WD repeat-containing protein TBL1XR1 OS=Homo sapiens OX=9606 GN=TBL1XR1 PE=1 SV=1	1	6	6	4	0	1	0	0	0	0	5	1	2	1	0	0	0	0	0	0	0	0	0	0	0	0	0	0	0	0	0	0	4	1	0	0	0	2	0	1	0	0	0	0
sp|Q9BZJ0|CRNL1_HUMAN	sp|Q9BZJ0|CRNL1_HUMAN	4	4	4	sp|Q9BZJ0|CRNL1_HUMAN Crooked neck-like protein 1 OS=Homo sapiens OX=9606 GN=CRNKL1 PE=1 SV=4	1	4	4	4	0	0	0	0	0	0	0	0	0	0	0	3	0	0	0	0	0	0	0	0	0	0	2	0	0	0	0	0	0	0	0	0	1	2	0	0	0	0	0	0
sp|Q9BZI7|REN3B_HUMAN	sp|Q9BZI7|REN3B_HUMAN	2	2	2	sp|Q9BZI7|REN3B_HUMAN Regulator of nonsense transcripts 3B OS=Homo sapiens OX=9606 GN=UPF3B PE=1 SV=1	1	2	2	2	0	0	0	0	0	0	0	0	0	0	0	2	0	0	0	0	0	0	0	0	0	0	1	0	0	0	0	0	0	0	0	0	0	0	0	0	0	0	0	0
sp|Q9BZH6|WDR11_HUMAN	sp|Q9BZH6|WDR11_HUMAN	5	5	5	sp|Q9BZH6|WDR11_HUMAN WD repeat-containing protein 11 OS=Homo sapiens OX=9606 GN=WDR11 PE=1 SV=1	1	5	5	5	0	0	0	0	0	1	1	0	0	0	0	1	0	0	0	0	0	0	0	0	0	0	2	0	0	0	0	0	1	0	0	0	0	0	0	0	0	0	0	1
sp|Q9BZF1|OSBL8_HUMAN	sp|Q9BZF1|OSBL8_HUMAN	1	1	1	sp|Q9BZF1|OSBL8_HUMAN Oxysterol-binding protein-related protein 8 OS=Homo sapiens OX=9606 GN=OSBPL8 PE=1 SV=3	1	1	1	1	0	0	0	0	0	0	0	0	0	0	0	1	0	0	0	0	0	0	0	0	0	0	0	0	0	0	0	0	0	0	0	0	0	0	0	0	0	0	0	0
sp|Q9BZE9|ASPC1_HUMAN	sp|Q9BZE9|ASPC1_HUMAN	16	16	16	sp|Q9BZE9|ASPC1_HUMAN Tether containing UBX domain for GLUT4 OS=Homo sapiens OX=9606 GN=ASPSCR1 PE=1 SV=1	1	16	16	16	0	0	0	0	0	0	1	3	0	2	0	0	0	0	0	0	0	0	0	0	0	0	1	0	0	0	0	0	0	11	1	9	6	1	0	0	0	0	0	0
sp|Q9BZE4|NOG1_HUMAN	sp|Q9BZE4|NOG1_HUMAN	11	11	11	sp|Q9BZE4|NOG1_HUMAN Nucleolar GTP-binding protein 1 OS=Homo sapiens OX=9606 GN=GTPBP4 PE=1 SV=3	1	11	11	11	0	0	0	0	0	0	0	0	0	0	0	7	0	0	0	0	0	0	0	0	0	0	8	0	0	0	0	0	1	0	0	0	0	0	0	0	0	0	0	0
sp|Q9BZE1|RM37_HUMAN	sp|Q9BZE1|RM37_HUMAN	2	2	2	sp|Q9BZE1|RM37_HUMAN 39S ribosomal protein L37, mitochondrial OS=Homo sapiens OX=9606 GN=MRPL37 PE=1 SV=2	1	2	2	2	0	0	0	0	0	0	0	0	0	0	0	0	0	0	0	0	0	0	0	0	0	0	2	0	0	0	0	0	1	0	0	0	0	0	0	0	0	0	0	0
sp|Q9BZD3|GCOM2_HUMAN;sp|P0CAP2|GRL1A_HUMAN	sp|Q9BZD3|GCOM2_HUMAN;sp|P0CAP2|GRL1A_HUMAN	2;2	2;2	2;2	sp|Q9BZD3|GCOM2_HUMAN Putative GRINL1B complex locus protein 2 OS=Homo sapiens OX=9606 GN=GCOM2 PE=5 SV=2;sp|P0CAP2|GRL1A_HUMAN DNA-directed RNA polymerase II subunit GRINL1A OS=Homo sapiens OX=9606 GN=POLR2M PE=1 SV=1	2	2	2	2	0	0	0	0	0	0	0	0	0	0	0	0	0	0	0	0	0	0	0	0	0	0	0	0	0	0	0	0	0	2	1	0	0	0	0	0	0	0	0	0
sp|Q9BZ67|FRMD8_HUMAN	sp|Q9BZ67|FRMD8_HUMAN	2	2	2	sp|Q9BZ67|FRMD8_HUMAN FERM domain-containing protein 8 OS=Homo sapiens OX=9606 GN=FRMD8 PE=1 SV=1	1	2	2	2	0	0	0	0	1	2	0	0	0	0	0	0	0	0	0	0	0	0	0	0	0	0	0	0	0	0	0	0	0	0	0	0	0	0	0	0	0	0	1	2
sp|Q9BYX2|TBD2A_HUMAN	sp|Q9BYX2|TBD2A_HUMAN	13	13	13	sp|Q9BYX2|TBD2A_HUMAN TBC1 domain family member 2A OS=Homo sapiens OX=9606 GN=TBC1D2 PE=1 SV=3	1	13	13	13	0	0	0	0	0	1	0	0	0	0	0	0	0	0	0	0	0	0	0	0	0	0	0	0	0	0	0	0	0	0	4	13	2	0	0	0	0	0	0	1
sp|Q9BYW2|SETD2_HUMAN	sp|Q9BYW2|SETD2_HUMAN	1	1	1	sp|Q9BYW2|SETD2_HUMAN Histone-lysine N-methyltransferase SETD2 OS=Homo sapiens OX=9606 GN=SETD2 PE=1 SV=3	1	1	1	1	0	0	0	0	0	1	1	0	0	0	0	0	0	0	0	0	0	0	0	0	0	0	0	0	0	0	0	0	0	0	0	0	0	0	0	0	0	0	0	1
sp|Q9BYV8|CEP41_HUMAN	sp|Q9BYV8|CEP41_HUMAN	3	3	3	sp|Q9BYV8|CEP41_HUMAN Centrosomal protein of 41 kDa OS=Homo sapiens OX=9606 GN=CEP41 PE=1 SV=1	1	3	3	3	0	0	0	0	0	2	2	0	1	1	0	0	0	0	0	0	1	0	0	0	1	0	1	0	1	0	1	0	0	0	0	0	0	0	0	0	0	0	0	2
sp|Q9BYT8|NEUL_HUMAN	sp|Q9BYT8|NEUL_HUMAN	21	21	21	sp|Q9BYT8|NEUL_HUMAN Neurolysin, mitochondrial OS=Homo sapiens OX=9606 GN=NLN PE=1 SV=1	1	21	21	21	0	0	0	0	0	15	15	1	0	0	0	0	0	0	0	0	0	0	0	0	0	0	0	0	0	0	0	0	0	0	0	0	0	0	0	0	0	0	0	15
sp|Q9BYN8|RT26_HUMAN	sp|Q9BYN8|RT26_HUMAN	2	2	2	sp|Q9BYN8|RT26_HUMAN 28S ribosomal protein S26, mitochondrial OS=Homo sapiens OX=9606 GN=MRPS26 PE=1 SV=1	1	2	2	2	0	0	0	0	0	0	0	0	0	0	0	1	0	0	0	0	0	0	0	0	0	0	2	0	0	0	0	0	1	0	0	0	0	0	0	0	0	0	0	0
sp|Q9BYN0|SRXN1_HUMAN	sp|Q9BYN0|SRXN1_HUMAN	5	5	5	sp|Q9BYN0|SRXN1_HUMAN Sulfiredoxin-1 OS=Homo sapiens OX=9606 GN=SRXN1 PE=1 SV=2	1	5	5	5	0	0	1	0	0	1	1	1	0	0	4	0	5	0	0	0	0	0	0	0	0	0	0	0	0	0	0	0	0	0	0	0	1	1	0	0	1	0	0	1
sp|Q9BYM8|HOIL1_HUMAN	sp|Q9BYM8|HOIL1_HUMAN	1	1	1	sp|Q9BYM8|HOIL1_HUMAN RanBP-type and C3HC4-type zinc finger-containing protein 1 OS=Homo sapiens OX=9606 GN=RBCK1 PE=1 SV=2	1	1	1	1	0	0	0	0	0	0	0	0	0	0	0	0	0	0	0	0	0	0	0	0	0	0	0	0	0	0	0	0	0	0	1	0	0	0	0	0	0	0	0	0
sp|Q9BYK8|HELZ2_HUMAN	sp|Q9BYK8|HELZ2_HUMAN	5	5	5	sp|Q9BYK8|HELZ2_HUMAN Helicase with zinc finger domain 2 OS=Homo sapiens OX=9606 GN=HELZ2 PE=1 SV=6	1	5	5	5	0	0	0	0	0	0	0	0	0	0	0	3	0	0	0	0	0	0	0	0	0	0	3	0	0	0	0	0	0	0	0	0	1	0	0	0	0	0	0	0
sp|Q9BYG5|PAR6B_HUMAN;sp|Q9NPB6|PAR6A_HUMAN;sp|Q9BYG4|PAR6G_HUMAN	sp|Q9BYG5|PAR6B_HUMAN	8;1;1	8;1;1	8;1;1	sp|Q9BYG5|PAR6B_HUMAN Partitioning defective 6 homolog beta OS=Homo sapiens OX=9606 GN=PARD6B PE=1 SV=1	3	8	8	8	0	0	0	0	0	0	0	0	0	0	0	0	0	0	0	0	0	0	0	0	0	0	1	0	0	0	0	0	0	0	1	6	4	1	0	0	0	0	0	0
sp|Q9BYG3|MK67I_HUMAN	sp|Q9BYG3|MK67I_HUMAN	5	5	5	sp|Q9BYG3|MK67I_HUMAN MKI67 FHA domain-interacting nucleolar phosphoprotein OS=Homo sapiens OX=9606 GN=NIFK PE=1 SV=1	1	5	5	5	0	0	0	0	0	0	0	0	0	0	0	4	0	0	0	0	0	0	0	0	0	0	1	0	0	0	0	0	0	0	0	0	0	0	0	0	0	0	0	0
sp|Q9BYD6|RM01_HUMAN	sp|Q9BYD6|RM01_HUMAN	2	2	2	sp|Q9BYD6|RM01_HUMAN 39S ribosomal protein L1, mitochondrial OS=Homo sapiens OX=9606 GN=MRPL1 PE=1 SV=2	1	2	2	2	0	0	0	0	0	0	0	0	0	0	0	0	0	0	0	0	0	0	0	0	0	0	2	0	0	0	0	0	2	0	0	0	0	0	0	0	0	0	0	0
sp|Q9BYD3|RM04_HUMAN	sp|Q9BYD3|RM04_HUMAN	1	1	1	sp|Q9BYD3|RM04_HUMAN 39S ribosomal protein L4, mitochondrial OS=Homo sapiens OX=9606 GN=MRPL4 PE=1 SV=1	1	1	1	1	0	0	0	0	0	0	0	0	0	0	0	0	0	0	0	0	0	0	0	0	0	0	1	0	0	0	0	0	1	0	0	0	0	0	0	0	0	0	0	0
sp|Q9BYD1|RM13_HUMAN	sp|Q9BYD1|RM13_HUMAN	2	2	2	sp|Q9BYD1|RM13_HUMAN 39S ribosomal protein L13, mitochondrial OS=Homo sapiens OX=9606 GN=MRPL13 PE=1 SV=1	1	2	2	2	0	0	0	0	0	0	0	0	0	0	0	0	0	0	0	0	0	0	0	0	0	0	2	0	0	0	0	0	0	0	0	0	0	0	0	0	0	0	0	0
sp|Q9BYB4|GNB1L_HUMAN	sp|Q9BYB4|GNB1L_HUMAN	12	12	12	sp|Q9BYB4|GNB1L_HUMAN Guanine nucleotide-binding protein subunit beta-like protein 1 OS=Homo sapiens OX=9606 GN=GNB1L PE=1 SV=2	1	12	12	12	0	0	0	0	0	0	0	0	0	0	0	0	0	8	9	8	1	0	0	0	0	0	0	0	0	0	0	0	0	0	0	0	0	0	0	0	0	0	0	0
sp|Q9BY77|PDIP3_HUMAN	sp|Q9BY77|PDIP3_HUMAN	3	3	3	sp|Q9BY77|PDIP3_HUMAN Polymerase delta-interacting protein 3 OS=Homo sapiens OX=9606 GN=POLDIP3 PE=1 SV=2	1	3	3	3	0	0	0	0	0	1	0	0	0	0	0	2	0	0	0	0	0	0	0	0	0	0	0	0	0	0	0	0	0	0	0	0	0	0	0	0	0	0	0	1
sp|Q9BY67|CADM1_HUMAN	sp|Q9BY67|CADM1_HUMAN	2	2	2	sp|Q9BY67|CADM1_HUMAN Cell adhesion molecule 1 OS=Homo sapiens OX=9606 GN=CADM1 PE=1 SV=2	1	2	2	2	0	0	0	0	0	0	0	0	0	0	0	0	0	0	0	0	0	0	0	0	0	0	0	0	0	0	0	0	0	0	0	0	2	1	0	0	0	0	0	0
sp|Q9BY44|EIF2A_HUMAN	sp|Q9BY44|EIF2A_HUMAN	10	10	10	sp|Q9BY44|EIF2A_HUMAN Eukaryotic translation initiation factor 2A OS=Homo sapiens OX=9606 GN=EIF2A PE=1 SV=3	1	10	10	10	0	0	0	0	0	0	0	0	0	6	1	0	0	0	0	1	2	0	1	1	2	0	5	0	0	0	1	0	4	2	0	0	0	0	0	0	0	0	0	0
sp|Q9BY43|CHM4A_HUMAN	sp|Q9BY43|CHM4A_HUMAN	11	11	11	sp|Q9BY43|CHM4A_HUMAN Charged multivesicular body protein 4a OS=Homo sapiens OX=9606 GN=CHMP4A PE=1 SV=3	1	11	11	11	0	0	0	0	8	7	4	2	0	0	0	0	0	0	0	0	0	0	1	1	0	0	0	0	0	0	1	0	0	0	0	0	0	0	0	0	0	0	8	7
sp|Q9BY42|RTF2_HUMAN	sp|Q9BY42|RTF2_HUMAN	7	7	7	sp|Q9BY42|RTF2_HUMAN Replication termination factor 2 OS=Homo sapiens OX=9606 GN=RTF2 PE=1 SV=3	1	7	7	7	0	1	1	5	7	1	1	0	1	1	0	0	1	1	1	0	1	0	3	0	1	0	0	0	0	0	1	0	0	0	0	1	1	0	0	1	1	5	7	1
sp|Q9BY41|HDAC8_HUMAN	sp|Q9BY41|HDAC8_HUMAN	5	5	5	sp|Q9BY41|HDAC8_HUMAN Histone deacetylase 8 OS=Homo sapiens OX=9606 GN=HDAC8 PE=1 SV=2	1	5	5	5	0	0	0	0	0	0	0	4	3	0	0	0	0	0	0	0	0	0	0	0	0	0	0	0	0	0	0	0	0	0	0	0	0	0	0	0	0	0	0	0
sp|Q9BY32|ITPA_HUMAN	sp|Q9BY32|ITPA_HUMAN	6	6	6	sp|Q9BY32|ITPA_HUMAN Inosine triphosphate pyrophosphatase OS=Homo sapiens OX=9606 GN=ITPA PE=1 SV=2	1	6	6	6	0	0	0	0	0	0	5	5	1	0	0	0	0	0	0	0	0	0	0	0	0	0	0	0	0	0	0	0	0	0	0	0	0	0	0	0	0	0	0	0
sp|Q9BY11|PACN1_HUMAN	sp|Q9BY11|PACN1_HUMAN	11	10	10	sp|Q9BY11|PACN1_HUMAN Protein kinase C and casein kinase substrate in neurons protein 1 OS=Homo sapiens OX=9606 GN=PACSIN1 PE=1 SV=1	1	11	10	10	0	0	0	0	0	0	0	0	0	0	0	0	0	0	0	0	0	0	0	0	0	0	0	0	0	0	0	0	0	0	0	7	7	3	0	0	0	0	0	0
sp|Q9BXW9|FACD2_HUMAN	sp|Q9BXW9|FACD2_HUMAN	4	4	4	sp|Q9BXW9|FACD2_HUMAN Fanconi anemia group D2 protein OS=Homo sapiens OX=9606 GN=FANCD2 PE=1 SV=2	1	4	4	4	0	0	0	0	0	0	0	0	0	0	0	0	0	0	0	0	0	0	0	0	0	0	2	0	0	0	0	0	0	0	0	2	0	0	0	0	0	0	0	0
sp|Q9BXW7|HDHD5_HUMAN	sp|Q9BXW7|HDHD5_HUMAN	5	5	5	sp|Q9BXW7|HDHD5_HUMAN Haloacid dehalogenase-like hydrolase domain-containing 5 OS=Homo sapiens OX=9606 GN=HDHD5 PE=1 SV=1	1	5	5	5	0	0	0	0	0	4	2	0	0	0	0	0	0	0	0	0	0	0	0	0	0	0	0	0	0	0	0	0	0	0	0	0	0	0	0	0	0	0	0	4
sp|Q9BXW6|OSBL1_HUMAN	sp|Q9BXW6|OSBL1_HUMAN	8	8	8	sp|Q9BXW6|OSBL1_HUMAN Oxysterol-binding protein-related protein 1 OS=Homo sapiens OX=9606 GN=OSBPL1A PE=1 SV=2	1	8	8	8	0	0	0	0	0	0	3	7	1	0	0	0	0	0	0	0	0	0	0	0	0	0	0	0	0	0	0	0	0	0	0	0	4	0	0	0	0	0	0	0
sp|Q9BXV9|GON7_HUMAN	sp|Q9BXV9|GON7_HUMAN	6	6	6	sp|Q9BXV9|GON7_HUMAN EKC/KEOPS complex subunit GON7 OS=Homo sapiens OX=9606 GN=GON7 PE=1 SV=2	1	6	6	6	0	6	2	0	3	2	3	0	0	0	0	0	0	0	0	0	0	0	0	0	0	0	0	0	0	0	0	0	0	0	0	0	0	2	0	6	2	0	3	2
sp|Q9BXT2|CCG6_HUMAN	sp|Q9BXT2|CCG6_HUMAN	1	1	1	sp|Q9BXT2|CCG6_HUMAN Voltage-dependent calcium channel gamma-6 subunit OS=Homo sapiens OX=9606 GN=CACNG6 PE=1 SV=1	1	1	1	1	0	0	0	0	0	0	0	0	0	0	0	0	0	0	0	0	0	0	0	0	0	0	0	0	0	0	0	0	1	1	1	0	1	0	0	0	0	0	0	0
sp|Q9BXS5|AP1M1_HUMAN	sp|Q9BXS5|AP1M1_HUMAN	19	19	15	sp|Q9BXS5|AP1M1_HUMAN AP-1 complex subunit mu-1 OS=Homo sapiens OX=9606 GN=AP1M1 PE=1 SV=3	1	19	19	15	0	0	0	0	0	0	0	0	0	0	0	8	0	0	0	0	0	0	0	0	1	0	1	0	0	0	0	0	2	2	11	16	4	0	0	0	0	0	0	0
sp|Q9BXR0|TGT_HUMAN	sp|Q9BXR0|TGT_HUMAN	6	6	6	sp|Q9BXR0|TGT_HUMAN Queuine tRNA-ribosyltransferase catalytic subunit 1 OS=Homo sapiens OX=9606 GN=QTRT1 PE=1 SV=3	1	6	6	6	0	3	0	0	0	0	0	2	5	0	0	0	0	0	0	0	0	0	0	0	0	0	0	0	0	0	0	0	0	0	0	0	0	1	0	3	0	0	0	0
sp|Q9BXP5|SRRT_HUMAN	sp|Q9BXP5|SRRT_HUMAN	19	19	19	sp|Q9BXP5|SRRT_HUMAN Serrate RNA effector molecule homolog OS=Homo sapiens OX=9606 GN=SRRT PE=1 SV=1	1	19	19	19	0	1	0	0	0	0	0	0	0	0	0	12	0	0	0	0	1	0	0	0	1	2	12	1	1	0	1	1	6	3	5	4	6	7	0	1	0	0	0	0
sp|Q9BXJ9|NAA15_HUMAN	sp|Q9BXJ9|NAA15_HUMAN	30	30	26	sp|Q9BXJ9|NAA15_HUMAN N-alpha-acetyltransferase 15, NatA auxiliary subunit OS=Homo sapiens OX=9606 GN=NAA15 PE=1 SV=1	1	30	30	26	0	4	1	1	0	0	0	0	0	0	0	0	0	0	0	0	0	0	1	0	0	0	0	0	0	0	0	0	0	0	0	0	25	18	0	4	1	1	0	0
sp|Q9BXI6|TB10A_HUMAN	sp|Q9BXI6|TB10A_HUMAN	4	4	4	sp|Q9BXI6|TB10A_HUMAN TBC1 domain family member 10A OS=Homo sapiens OX=9606 GN=TBC1D10A PE=1 SV=1	1	4	4	4	4	0	0	0	0	0	0	0	0	0	0	0	0	0	0	0	0	0	0	0	0	0	0	0	0	0	0	0	0	0	0	0	0	0	4	0	0	0	0	0
sp|Q9BXB5|OSB10_HUMAN	sp|Q9BXB5|OSB10_HUMAN	4	3	3	sp|Q9BXB5|OSB10_HUMAN Oxysterol-binding protein-related protein 10 OS=Homo sapiens OX=9606 GN=OSBPL10 PE=1 SV=2	1	4	3	3	0	0	0	0	0	0	0	0	1	0	0	0	1	0	0	0	0	0	0	0	0	0	0	0	0	0	0	0	0	0	2	1	0	0	0	0	0	0	0	0
sp|Q9BXB4|OSB11_HUMAN	sp|Q9BXB4|OSB11_HUMAN	6	6	5	sp|Q9BXB4|OSB11_HUMAN Oxysterol-binding protein-related protein 11 OS=Homo sapiens OX=9606 GN=OSBPL11 PE=1 SV=2	1	6	6	5	0	0	0	0	0	0	0	0	2	1	0	0	0	0	0	0	0	0	0	0	0	0	0	0	0	0	0	0	0	0	1	3	0	0	0	0	0	0	0	0
sp|Q9BX68|HINT2_HUMAN	sp|Q9BX68|HINT2_HUMAN	6	6	6	sp|Q9BX68|HINT2_HUMAN Histidine triad nucleotide-binding protein 2, mitochondrial OS=Homo sapiens OX=9606 GN=HINT2 PE=1 SV=1	1	6	6	6	0	0	0	0	0	0	0	6	6	1	0	0	0	0	0	0	0	0	0	0	0	0	0	0	0	0	0	0	0	0	0	0	0	0	0	0	0	0	0	0
sp|Q9BX40|LS14B_HUMAN	sp|Q9BX40|LS14B_HUMAN	10	10	9	sp|Q9BX40|LS14B_HUMAN Protein LSM14 homolog B OS=Homo sapiens OX=9606 GN=LSM14B PE=1 SV=1	1	10	10	9	0	0	0	0	0	0	1	1	1	2	3	4	2	0	0	0	0	0	0	0	0	0	4	0	0	0	0	0	1	1	3	3	1	1	0	0	0	0	0	0
sp|Q9BWU0|NADAP_HUMAN	sp|Q9BWU0|NADAP_HUMAN	15	15	15	sp|Q9BWU0|NADAP_HUMAN Kanadaptin OS=Homo sapiens OX=9606 GN=SLC4A1AP PE=1 SV=1	1	15	15	15	0	1	1	0	0	0	0	0	1	0	0	0	0	0	0	0	0	0	0	0	0	0	8	0	0	0	0	0	3	1	2	11	6	5	0	1	1	0	0	0
sp|Q9BWS9|CHID1_HUMAN	sp|Q9BWS9|CHID1_HUMAN	8	8	8	sp|Q9BWS9|CHID1_HUMAN Chitinase domain-containing protein 1 OS=Homo sapiens OX=9606 GN=CHID1 PE=1 SV=1	1	8	8	8	0	0	0	0	0	0	0	0	0	0	0	0	0	1	2	4	3	2	3	1	2	1	0	1	0	1	2	0	0	0	0	0	0	0	0	0	0	0	0	0
sp|Q9BWJ5|SF3B5_HUMAN	sp|Q9BWJ5|SF3B5_HUMAN	1	1	1	sp|Q9BWJ5|SF3B5_HUMAN Splicing factor 3B subunit 5 OS=Homo sapiens OX=9606 GN=SF3B5 PE=1 SV=1	1	1	1	1	0	1	0	0	0	0	0	0	0	0	0	1	0	0	0	0	0	0	0	0	0	0	1	0	0	0	0	0	1	0	0	0	1	1	0	1	0	0	0	0
sp|Q9BWH6|RPAP1_HUMAN	sp|Q9BWH6|RPAP1_HUMAN	2	2	2	sp|Q9BWH6|RPAP1_HUMAN RNA polymerase II-associated protein 1 OS=Homo sapiens OX=9606 GN=RPAP1 PE=1 SV=3	1	2	2	2	0	0	0	0	0	0	0	0	0	0	0	0	0	1	0	0	0	0	0	0	0	0	0	0	0	0	0	0	0	0	0	1	0	0	0	0	0	0	0	0
sp|Q9BWF3|RBM4_HUMAN;sp|Q9BQ04|RBM4B_HUMAN	sp|Q9BWF3|RBM4_HUMAN;sp|Q9BQ04|RBM4B_HUMAN	11;8	11;8	11;8	sp|Q9BWF3|RBM4_HUMAN RNA-binding protein 4 OS=Homo sapiens OX=9606 GN=RBM4 PE=1 SV=1;sp|Q9BQ04|RBM4B_HUMAN RNA-binding protein 4B OS=Homo sapiens OX=9606 GN=RBM4B PE=1 SV=1	2	11	11	11	0	3	2	1	0	0	0	2	2	2	1	6	1	1	2	1	5	3	3	5	5	3	4	6	5	4	4	0	0	1	0	3	2	2	0	3	2	1	0	0
sp|Q9BWE0|REPI1_HUMAN	sp|Q9BWE0|REPI1_HUMAN	3	3	3	sp|Q9BWE0|REPI1_HUMAN Replication initiator 1 OS=Homo sapiens OX=9606 GN=REPIN1 PE=1 SV=1	1	3	3	3	0	0	0	0	0	0	0	0	0	0	0	0	0	0	0	0	0	0	0	0	0	0	0	0	0	0	0	0	0	0	0	2	3	2	0	0	0	0	0	0
sp|Q9BWD3|RTL8A_HUMAN;sp|Q17RB0|RTL8B_HUMAN;sp|A6ZKI3|RTL8C_HUMAN	sp|Q9BWD3|RTL8A_HUMAN;sp|Q17RB0|RTL8B_HUMAN;sp|A6ZKI3|RTL8C_HUMAN	1;1;1	1;1;1	1;1;1	sp|Q9BWD3|RTL8A_HUMAN Retrotransposon Gag-like protein 8A OS=Homo sapiens OX=9606 GN=RTL8A PE=1 SV=3;sp|Q17RB0|RTL8B_HUMAN Retrotransposon Gag-like protein 8B OS=Homo sapiens OX=9606 GN=RTL8B PE=1 SV=1;sp|A6ZKI3|RTL8C_HUMAN Retrotransposon Gag-like protein	3	1	1	1	0	1	0	0	0	0	0	0	0	0	0	0	0	0	0	0	0	0	0	0	0	0	0	0	0	0	0	0	0	0	0	0	0	1	0	1	0	0	0	0
sp|Q9BWD1|THIC_HUMAN	sp|Q9BWD1|THIC_HUMAN	12	12	12	sp|Q9BWD1|THIC_HUMAN Acetyl-CoA acetyltransferase, cytosolic OS=Homo sapiens OX=9606 GN=ACAT2 PE=1 SV=2	1	12	12	12	0	1	9	9	6	5	8	7	1	0	0	0	0	0	0	0	0	0	0	0	0	0	0	0	0	0	0	0	0	0	0	0	0	0	0	1	9	9	6	5
sp|Q9BW92|SYTM_HUMAN	sp|Q9BW92|SYTM_HUMAN	4	4	4	sp|Q9BW92|SYTM_HUMAN Threonine--tRNA ligase, mitochondrial OS=Homo sapiens OX=9606 GN=TARS2 PE=1 SV=1	1	4	4	4	0	3	0	0	0	0	0	0	0	0	0	0	0	0	0	0	0	0	0	0	0	0	0	0	0	0	0	0	0	0	0	0	0	1	0	3	0	0	0	0
sp|Q9BW91|NUDT9_HUMAN	sp|Q9BW91|NUDT9_HUMAN	9	9	9	sp|Q9BW91|NUDT9_HUMAN ADP-ribose pyrophosphatase, mitochondrial OS=Homo sapiens OX=9606 GN=NUDT9 PE=1 SV=1	1	9	9	9	0	0	0	0	0	0	0	6	8	1	0	0	0	0	0	0	0	0	0	0	0	0	0	0	0	0	0	0	0	0	0	0	0	0	0	0	0	0	0	0
sp|Q9BW85|YJU2_HUMAN	sp|Q9BW85|YJU2_HUMAN	6	6	6	sp|Q9BW85|YJU2_HUMAN Splicing factor YJU2 OS=Homo sapiens OX=9606 GN=YJU2 PE=1 SV=1	1	6	6	6	0	6	2	1	1	0	0	0	0	0	0	0	0	0	0	0	0	0	0	0	0	0	0	0	0	0	0	0	0	0	0	0	0	0	0	6	2	1	1	0
sp|Q9BW83|IFT27_HUMAN	sp|Q9BW83|IFT27_HUMAN	6	6	6	sp|Q9BW83|IFT27_HUMAN Intraflagellar transport protein 27 homolog OS=Homo sapiens OX=9606 GN=IFT27 PE=1 SV=1	1	6	6	6	0	0	0	0	0	0	0	6	2	1	0	0	0	0	0	0	0	0	0	0	0	0	0	0	0	0	0	0	0	0	0	0	0	0	0	0	0	0	0	0
sp|Q9BW71|HIRP3_HUMAN	sp|Q9BW71|HIRP3_HUMAN	2	2	2	sp|Q9BW71|HIRP3_HUMAN HIRA-interacting protein 3 OS=Homo sapiens OX=9606 GN=HIRIP3 PE=1 SV=3	1	2	2	2	0	1	0	0	0	0	0	0	0	0	0	0	0	0	0	0	0	0	0	0	0	0	0	0	0	0	0	0	0	0	0	1	2	1	0	1	0	0	0	0
sp|Q9BW61|DDA1_HUMAN	sp|Q9BW61|DDA1_HUMAN	1	1	1	sp|Q9BW61|DDA1_HUMAN DET1- and DDB1-associated protein 1 OS=Homo sapiens OX=9606 GN=DDA1 PE=1 SV=1	1	1	1	1	0	0	0	0	0	0	0	0	0	0	0	0	0	0	0	0	0	0	0	0	0	0	0	0	0	0	0	0	0	1	1	0	0	0	0	0	0	0	0	0
sp|Q9BW60|ELOV1_HUMAN	sp|Q9BW60|ELOV1_HUMAN	1	1	1	sp|Q9BW60|ELOV1_HUMAN Elongation of very long chain fatty acids protein 1 OS=Homo sapiens OX=9606 GN=ELOVL1 PE=1 SV=1	1	1	1	1	0	0	0	0	0	0	0	0	0	0	0	1	0	0	0	0	0	0	0	0	0	0	1	0	0	0	0	0	1	0	0	0	0	0	0	0	0	0	0	0
sp|Q9BW30|TPPP3_HUMAN	sp|Q9BW30|TPPP3_HUMAN	5	5	5	sp|Q9BW30|TPPP3_HUMAN Tubulin polymerization-promoting protein family member 3 OS=Homo sapiens OX=9606 GN=TPPP3 PE=1 SV=1	1	5	5	5	0	0	0	0	0	0	0	0	0	5	1	0	0	0	0	0	0	0	0	0	0	0	0	0	0	0	0	0	0	0	0	0	0	0	0	0	0	0	0	0
sp|Q9BW27|NUP85_HUMAN	sp|Q9BW27|NUP85_HUMAN	6	6	6	sp|Q9BW27|NUP85_HUMAN Nuclear pore complex protein Nup85 OS=Homo sapiens OX=9606 GN=NUP85 PE=1 SV=1	1	6	6	6	0	6	0	0	0	0	0	0	0	0	0	0	0	0	0	0	0	0	0	0	0	0	0	0	0	0	0	0	1	0	0	0	0	0	0	6	0	0	0	0
sp|Q9BW19|KIFC1_HUMAN	sp|Q9BW19|KIFC1_HUMAN	1	1	1	sp|Q9BW19|KIFC1_HUMAN Kinesin-like protein KIFC1 OS=Homo sapiens OX=9606 GN=KIFC1 PE=1 SV=2	1	1	1	1	0	0	0	0	0	0	0	0	0	0	0	1	0	0	0	0	0	0	0	0	0	0	1	0	0	0	0	0	0	0	0	0	0	0	0	0	0	0	0	0
sp|Q9BVS4|RIOK2_HUMAN	sp|Q9BVS4|RIOK2_HUMAN	2	2	2	sp|Q9BVS4|RIOK2_HUMAN Serine/threonine-protein kinase RIO2 OS=Homo sapiens OX=9606 GN=RIOK2 PE=1 SV=2	1	2	2	2	0	0	0	0	0	0	0	0	0	0	0	1	0	0	0	0	0	0	0	0	0	0	2	0	0	0	0	0	0	0	0	0	0	0	0	0	0	0	0	0
sp|Q9BVQ7|SPA5L_HUMAN	sp|Q9BVQ7|SPA5L_HUMAN	2	2	2	sp|Q9BVQ7|SPA5L_HUMAN Spermatogenesis-associated protein 5-like protein 1 OS=Homo sapiens OX=9606 GN=SPATA5L1 PE=1 SV=2	1	2	2	2	0	0	0	0	0	0	0	0	0	0	0	1	0	0	0	0	0	0	0	0	0	0	2	0	0	0	0	0	0	0	0	0	0	0	0	0	0	0	0	0
sp|Q9BVP2|GNL3_HUMAN	sp|Q9BVP2|GNL3_HUMAN	4	4	4	sp|Q9BVP2|GNL3_HUMAN Guanine nucleotide-binding protein-like 3 OS=Homo sapiens OX=9606 GN=GNL3 PE=1 SV=2	1	4	4	4	0	0	0	0	0	0	0	0	0	0	0	3	0	0	0	0	0	0	0	0	0	0	2	0	0	0	0	0	0	0	0	0	0	0	0	0	0	0	0	0
sp|Q9BVM4|GGACT_HUMAN	sp|Q9BVM4|GGACT_HUMAN	4	4	4	sp|Q9BVM4|GGACT_HUMAN Gamma-glutamylaminecyclotransferase OS=Homo sapiens OX=9606 GN=GGACT PE=1 SV=2	1	4	4	4	0	0	0	0	0	0	0	0	0	0	2	0	3	2	0	0	0	0	0	0	0	0	0	0	0	0	0	0	0	0	0	0	0	0	0	0	0	0	0	0
sp|Q9BVM2|DPCD_HUMAN	sp|Q9BVM2|DPCD_HUMAN	5	5	5	sp|Q9BVM2|DPCD_HUMAN Protein DPCD OS=Homo sapiens OX=9606 GN=DPCD PE=1 SV=2	1	5	5	5	0	0	0	0	0	1	2	1	1	2	0	0	3	0	1	1	1	0	1	0	0	0	0	0	0	0	0	0	0	0	1	0	0	0	0	0	0	0	0	1
sp|Q9BVL4|SELO_HUMAN	sp|Q9BVL4|SELO_HUMAN	6	6	6	sp|Q9BVL4|SELO_HUMAN Protein adenylyltransferase SelO, mitochondrial OS=Homo sapiens OX=9606 GN=SELENOO PE=1 SV=3	1	6	6	6	0	0	0	0	6	1	0	0	0	0	0	0	0	0	0	0	0	0	0	0	0	0	0	0	0	0	0	0	0	0	0	0	0	0	0	0	0	0	6	1
sp|Q9BVL2|NUP58_HUMAN	sp|Q9BVL2|NUP58_HUMAN	4	4	4	sp|Q9BVL2|NUP58_HUMAN Nucleoporin p58/p45 OS=Homo sapiens OX=9606 GN=NUP58 PE=1 SV=1	1	4	4	4	0	0	0	0	0	0	0	0	0	0	0	0	0	0	0	0	0	0	0	0	0	0	0	0	0	0	0	0	0	1	2	2	1	0	0	0	0	0	0	0
sp|Q9BVK6|TMED9_HUMAN;sp|Q7Z7H5|TMED4_HUMAN	sp|Q9BVK6|TMED9_HUMAN	4;1	4;1	4;1	sp|Q9BVK6|TMED9_HUMAN Transmembrane emp24 domain-containing protein 9 OS=Homo sapiens OX=9606 GN=TMED9 PE=1 SV=2	2	4	4	4	0	0	0	0	0	0	0	0	0	0	0	4	0	0	0	0	0	0	0	0	0	0	1	0	0	0	0	0	0	0	0	0	0	0	0	0	0	0	0	0
sp|Q9BVJ7|DUS23_HUMAN	sp|Q9BVJ7|DUS23_HUMAN	10	10	10	sp|Q9BVJ7|DUS23_HUMAN Dual specificity protein phosphatase 23 OS=Homo sapiens OX=9606 GN=DUSP23 PE=1 SV=1	1	10	10	10	0	0	0	0	0	0	0	0	0	0	0	0	0	0	3	8	6	1	1	0	0	0	0	0	0	0	0	0	0	0	0	0	0	0	0	0	0	0	0	0
sp|Q9BVJ6|UT14A_HUMAN	sp|Q9BVJ6|UT14A_HUMAN	1	1	1	sp|Q9BVJ6|UT14A_HUMAN U3 small nucleolar RNA-associated protein 14 homolog A OS=Homo sapiens OX=9606 GN=UTP14A PE=1 SV=1	1	1	1	1	0	0	0	0	0	0	1	1	0	0	0	0	0	0	0	0	0	0	0	0	0	0	0	0	0	0	0	0	0	0	0	0	0	0	0	0	0	0	0	0
sp|Q9BVG4|PBDC1_HUMAN	sp|Q9BVG4|PBDC1_HUMAN	9	9	9	sp|Q9BVG4|PBDC1_HUMAN Protein PBDC1 OS=Homo sapiens OX=9606 GN=PBDC1 PE=1 SV=1	1	9	9	9	0	5	2	1	0	0	0	0	0	0	0	0	0	0	0	0	1	0	2	0	0	0	2	0	0	0	0	0	1	1	2	5	7	6	0	5	2	1	0	0
sp|Q9BVC5|ASHWN_HUMAN	sp|Q9BVC5|ASHWN_HUMAN	3	3	3	sp|Q9BVC5|ASHWN_HUMAN Ashwin OS=Homo sapiens OX=9606 GN=C2orf49 PE=1 SV=1	1	3	3	3	0	0	0	0	0	0	0	0	0	0	0	0	0	0	0	0	0	0	0	0	0	0	2	0	0	0	0	0	0	1	0	1	0	0	0	0	0	0	0	0
sp|Q9BVC4|LST8_HUMAN	sp|Q9BVC4|LST8_HUMAN	2	2	2	sp|Q9BVC4|LST8_HUMAN Target of rapamycin complex subunit LST8 OS=Homo sapiens OX=9606 GN=MLST8 PE=1 SV=1	1	2	2	2	0	0	0	0	0	0	0	0	0	0	0	0	0	0	0	0	0	0	0	0	0	0	1	0	0	0	0	0	1	0	0	0	0	0	0	0	0	0	0	0
sp|Q9BVC3|DCC1_HUMAN	sp|Q9BVC3|DCC1_HUMAN	2	2	2	sp|Q9BVC3|DCC1_HUMAN Sister chromatid cohesion protein DCC1 OS=Homo sapiens OX=9606 GN=DSCC1 PE=1 SV=2	1	2	2	2	0	0	0	2	1	0	0	0	0	0	0	0	0	0	0	0	0	0	0	0	0	0	0	0	0	0	0	0	0	0	0	0	0	0	0	0	0	2	1	0
sp|Q9BV86|NTM1A_HUMAN	sp|Q9BV86|NTM1A_HUMAN	10	10	10	sp|Q9BV86|NTM1A_HUMAN N-terminal Xaa-Pro-Lys N-methyltransferase 1 OS=Homo sapiens OX=9606 GN=NTMT1 PE=1 SV=3	1	10	10	10	0	0	0	0	0	0	0	1	2	8	4	0	3	1	0	0	0	0	1	0	0	0	0	0	1	0	0	0	0	0	0	0	0	0	0	0	0	0	0	0
sp|Q9BV68|RN126_HUMAN	sp|Q9BV68|RN126_HUMAN	3	3	3	sp|Q9BV68|RN126_HUMAN E3 ubiquitin-protein ligase RNF126 OS=Homo sapiens OX=9606 GN=RNF126 PE=1 SV=2	1	3	3	3	0	1	0	0	0	0	0	0	0	0	0	0	0	0	0	0	0	0	0	0	0	0	1	0	0	0	0	0	1	0	0	0	0	0	0	1	0	0	0	0
sp|Q9BV57|MTND_HUMAN	sp|Q9BV57|MTND_HUMAN	13	13	13	sp|Q9BV57|MTND_HUMAN 1,2-dihydroxy-3-keto-5-methylthiopentene dioxygenase OS=Homo sapiens OX=9606 GN=ADI1 PE=1 SV=1	1	13	13	13	0	0	0	0	0	0	0	0	0	1	9	0	10	3	1	0	1	0	0	1	0	0	0	0	0	0	0	0	0	0	0	0	0	0	0	0	0	0	0	0
sp|Q9BV44|THUM3_HUMAN	sp|Q9BV44|THUM3_HUMAN	12	12	12	sp|Q9BV44|THUM3_HUMAN THUMP domain-containing protein 3 OS=Homo sapiens OX=9606 GN=THUMPD3 PE=1 SV=1	1	12	12	12	0	1	0	0	0	0	0	0	0	0	0	0	0	0	0	0	0	0	0	0	0	0	0	0	0	0	0	0	0	0	1	3	12	7	0	1	0	0	0	0
sp|Q9BV40|VAMP8_HUMAN	sp|Q9BV40|VAMP8_HUMAN	2	2	2	sp|Q9BV40|VAMP8_HUMAN Vesicle-associated membrane protein 8 OS=Homo sapiens OX=9606 GN=VAMP8 PE=1 SV=1	1	2	2	2	1	0	0	0	0	0	0	0	0	0	0	1	0	0	0	0	0	0	0	0	0	0	0	0	0	0	0	0	0	0	0	0	0	0	1	0	0	0	0	0
sp|Q9BV38|WDR18_HUMAN	sp|Q9BV38|WDR18_HUMAN	8	8	8	sp|Q9BV38|WDR18_HUMAN WD repeat-containing protein 18 OS=Homo sapiens OX=9606 GN=WDR18 PE=1 SV=2	1	8	8	8	0	0	0	0	0	0	2	0	0	1	0	7	0	0	0	0	0	0	0	0	0	0	0	0	0	0	0	0	0	0	0	0	0	0	0	0	0	0	0	0
sp|Q9BV36|MELPH_HUMAN	sp|Q9BV36|MELPH_HUMAN	9	9	9	sp|Q9BV36|MELPH_HUMAN Melanophilin OS=Homo sapiens OX=9606 GN=MLPH PE=1 SV=1	1	9	9	9	3	4	4	2	0	1	3	1	2	1	2	1	1	0	1	1	2	0	2	1	1	2	0	0	2	0	1	0	1	0	0	1	5	3	3	4	4	2	0	1
sp|Q9BV29|CCD32_HUMAN	sp|Q9BV29|CCD32_HUMAN	2	2	2	sp|Q9BV29|CCD32_HUMAN Coiled-coil domain-containing protein 32 OS=Homo sapiens OX=9606 GN=CCDC32 PE=1 SV=2	1	2	2	2	0	0	0	0	0	0	0	0	0	0	0	0	0	0	0	0	0	0	0	0	0	0	0	0	0	0	0	0	0	0	0	0	2	2	0	0	0	0	0	0
sp|Q9BV20|MTNA_HUMAN	sp|Q9BV20|MTNA_HUMAN	12	12	12	sp|Q9BV20|MTNA_HUMAN Methylthioribose-1-phosphate isomerase OS=Homo sapiens OX=9606 GN=MRI1 PE=1 SV=1	1	12	12	12	0	0	0	2	12	1	0	0	2	0	0	0	0	0	0	0	0	0	0	0	0	0	0	0	0	0	0	0	0	0	0	0	0	0	0	0	0	2	12	1
sp|Q9BUW7|CI016_HUMAN	sp|Q9BUW7|CI016_HUMAN	1	1	1	sp|Q9BUW7|CI016_HUMAN UPF0184 protein C9orf16 OS=Homo sapiens OX=9606 GN=C9orf16 PE=1 SV=1	1	1	1	1	0	0	1	0	0	0	0	0	0	0	0	0	0	0	0	0	0	0	0	0	0	0	0	0	0	0	0	0	0	0	0	0	0	0	0	0	1	0	0	0
sp|Q9BUT9|MCRI2_HUMAN	sp|Q9BUT9|MCRI2_HUMAN	1	1	1	sp|Q9BUT9|MCRI2_HUMAN MAPK regulated corepressor interacting protein 2 OS=Homo sapiens OX=9606 GN=MCRIP2 PE=1 SV=2	1	1	1	1	0	1	0	0	0	0	0	0	0	0	0	1	0	0	0	0	0	0	0	0	0	0	0	0	0	0	0	0	0	1	0	0	1	1	0	1	0	0	0	0
sp|Q9BUQ8|DDX23_HUMAN	sp|Q9BUQ8|DDX23_HUMAN	12	12	12	sp|Q9BUQ8|DDX23_HUMAN Probable ATP-dependent RNA helicase DDX23 OS=Homo sapiens OX=9606 GN=DDX23 PE=1 SV=3	1	12	12	12	0	0	0	0	0	0	0	0	0	0	0	9	0	0	0	0	0	0	0	0	0	0	8	0	0	0	0	0	0	0	0	0	0	0	0	0	0	0	0	0
sp|Q9BUP3|HTAI2_HUMAN	sp|Q9BUP3|HTAI2_HUMAN	3	3	3	sp|Q9BUP3|HTAI2_HUMAN Oxidoreductase HTATIP2 OS=Homo sapiens OX=9606 GN=HTATIP2 PE=1 SV=2	1	3	3	3	0	0	0	0	0	0	0	0	0	0	0	0	0	0	0	1	2	0	1	1	2	0	0	0	1	2	1	0	0	0	0	0	0	0	0	0	0	0	0	0
sp|Q9BUP0|EFHD1_HUMAN	sp|Q9BUP0|EFHD1_HUMAN	5	4	4	sp|Q9BUP0|EFHD1_HUMAN EF-hand domain-containing protein D1 OS=Homo sapiens OX=9606 GN=EFHD1 PE=1 SV=1	1	5	4	4	1	0	0	0	4	1	1	0	0	1	0	0	0	0	0	0	2	0	0	0	0	0	0	0	0	0	0	0	0	0	0	0	0	0	1	0	0	0	3	0
sp|Q9BUN8|DERL1_HUMAN	sp|Q9BUN8|DERL1_HUMAN	2	2	2	sp|Q9BUN8|DERL1_HUMAN Derlin-1 OS=Homo sapiens OX=9606 GN=DERL1 PE=1 SV=1	1	2	2	2	0	0	0	0	0	0	0	0	0	0	0	2	0	0	0	0	0	0	0	0	0	0	1	0	0	0	0	0	0	0	0	0	0	0	0	0	0	0	0	0
sp|Q9BUL9|RPP25_HUMAN	sp|Q9BUL9|RPP25_HUMAN	1	1	1	sp|Q9BUL9|RPP25_HUMAN Ribonuclease P protein subunit p25 OS=Homo sapiens OX=9606 GN=RPP25 PE=1 SV=1	1	1	1	1	0	0	0	0	0	0	0	0	0	0	0	0	0	0	0	0	0	0	0	0	0	0	0	0	0	0	0	0	0	1	0	0	0	0	0	0	0	0	0	0
sp|Q9BUL8|PDC10_HUMAN	sp|Q9BUL8|PDC10_HUMAN	8	8	8	sp|Q9BUL8|PDC10_HUMAN Programmed cell death protein 10 OS=Homo sapiens OX=9606 GN=PDCD10 PE=1 SV=1	1	8	8	8	3	0	3	7	4	0	0	1	1	1	0	0	1	0	0	0	1	0	1	0	0	0	1	0	0	0	0	0	0	0	0	0	1	0	3	0	3	7	4	0
sp|Q9BUL5|PHF23_HUMAN	sp|Q9BUL5|PHF23_HUMAN	1	1	1	sp|Q9BUL5|PHF23_HUMAN PHD finger protein 23 OS=Homo sapiens OX=9606 GN=PHF23 PE=1 SV=1	1	1	1	1	0	0	0	0	0	0	0	0	0	0	0	0	0	0	0	0	0	0	0	0	0	0	1	0	0	0	0	0	0	0	0	0	0	0	0	0	0	0	0	0
sp|Q9BUK0|CHCH7_HUMAN	sp|Q9BUK0|CHCH7_HUMAN	1	1	1	sp|Q9BUK0|CHCH7_HUMAN Coiled-coil-helix-coiled-coil-helix domain-containing protein 7 OS=Homo sapiens OX=9606 GN=CHCHD7 PE=1 SV=1	1	1	1	1	0	0	0	0	0	0	0	0	0	0	0	0	0	0	1	0	0	0	1	1	0	0	0	0	0	0	0	0	0	0	0	0	0	0	0	0	0	0	0	0
sp|Q9BUJ2|HNRL1_HUMAN	sp|Q9BUJ2|HNRL1_HUMAN	15	15	15	sp|Q9BUJ2|HNRL1_HUMAN Heterogeneous nuclear ribonucleoprotein U-like protein 1 OS=Homo sapiens OX=9606 GN=HNRNPUL1 PE=1 SV=2	1	15	15	15	0	1	0	0	1	1	0	0	0	0	0	11	1	0	0	3	3	0	2	3	1	1	6	0	1	1	1	2	2	2	1	11	7	2	0	1	0	0	1	1
sp|Q9BUI4|RPC3_HUMAN	sp|Q9BUI4|RPC3_HUMAN	4	4	4	sp|Q9BUI4|RPC3_HUMAN DNA-directed RNA polymerase III subunit RPC3 OS=Homo sapiens OX=9606 GN=POLR3C PE=1 SV=1	1	4	4	4	0	0	0	0	0	0	0	0	0	0	0	0	0	0	0	0	0	0	0	0	0	0	0	0	0	0	0	0	3	4	0	0	1	0	0	0	0	0	0	0
sp|Q9BUH6|PAXX_HUMAN	sp|Q9BUH6|PAXX_HUMAN	6	6	6	sp|Q9BUH6|PAXX_HUMAN Protein PAXX OS=Homo sapiens OX=9606 GN=PAXX PE=1 SV=2	1	6	6	6	0	2	3	3	5	3	1	0	1	1	1	2	2	3	2	4	2	3	4	4	2	3	1	2	3	2	1	0	0	0	1	0	2	2	0	2	3	3	5	3
sp|Q9BUF7|CRUM3_HUMAN	sp|Q9BUF7|CRUM3_HUMAN	1	1	1	sp|Q9BUF7|CRUM3_HUMAN Protein crumbs homolog 3 OS=Homo sapiens OX=9606 GN=CRB3 PE=1 SV=3	1	1	1	1	1	0	0	0	0	0	0	0	0	0	0	0	0	0	0	0	0	0	0	0	0	0	0	0	0	0	0	0	0	0	0	0	0	0	1	0	0	0	0	0
sp|Q9BUF5|TBB6_HUMAN	sp|Q9BUF5|TBB6_HUMAN	18	8	8	sp|Q9BUF5|TBB6_HUMAN Tubulin beta-6 chain OS=Homo sapiens OX=9606 GN=TUBB6 PE=1 SV=1	1	18	8	8	1	9	15	11	5	2	3	4	3	2	3	6	4	1	2	1	5	3	4	3	3	4	8	4	4	3	3	4	9	7	5	7	5	7	0	4	7	4	1	0
sp|Q9BUE6|ISCA1_HUMAN	sp|Q9BUE6|ISCA1_HUMAN	2	2	2	sp|Q9BUE6|ISCA1_HUMAN Iron-sulfur cluster assembly 1 homolog, mitochondrial OS=Homo sapiens OX=9606 GN=ISCA1 PE=1 SV=1	1	2	2	2	0	0	0	0	1	2	0	0	0	0	0	0	0	0	0	0	0	0	1	0	0	0	0	0	0	0	0	0	0	0	0	0	0	0	0	0	0	0	1	2
sp|Q9BUE0|MED18_HUMAN	sp|Q9BUE0|MED18_HUMAN	2	2	2	sp|Q9BUE0|MED18_HUMAN Mediator of RNA polymerase II transcription subunit 18 OS=Homo sapiens OX=9606 GN=MED18 PE=1 SV=1	1	2	2	2	0	0	0	0	0	0	0	2	0	0	0	0	0	0	0	0	0	0	0	0	0	0	0	0	0	0	0	0	0	0	0	0	0	0	0	0	0	0	0	0
sp|Q9BUB5|MKNK1_HUMAN	sp|Q9BUB5|MKNK1_HUMAN	2	2	2	sp|Q9BUB5|MKNK1_HUMAN MAP kinase-interacting serine/threonine-protein kinase 1 OS=Homo sapiens OX=9606 GN=MKNK1 PE=1 SV=1	1	2	2	2	0	0	0	0	1	0	0	0	0	0	0	0	0	0	0	0	0	0	1	0	0	0	0	0	0	0	0	0	0	0	0	0	0	0	0	0	0	0	1	0
sp|Q9BUB4|ADAT1_HUMAN	sp|Q9BUB4|ADAT1_HUMAN	2	2	2	sp|Q9BUB4|ADAT1_HUMAN tRNA-specific adenosine deaminase 1 OS=Homo sapiens OX=9606 GN=ADAT1 PE=1 SV=1	1	2	2	2	0	2	1	0	0	0	0	0	0	0	0	0	0	0	0	0	0	0	0	0	0	0	0	0	0	0	0	0	0	0	0	0	0	0	0	2	1	0	0	0
sp|Q9BUA3|SPNDC_HUMAN	sp|Q9BUA3|SPNDC_HUMAN	3	3	3	sp|Q9BUA3|SPNDC_HUMAN Spindlin interactor and repressor of chromatin-binding protein OS=Homo sapiens OX=9606 GN=SPINDOC PE=1 SV=3	1	3	3	3	0	0	0	0	0	0	0	0	0	0	0	0	0	0	0	0	0	0	0	0	0	0	0	0	0	0	0	0	0	0	0	0	3	0	0	0	0	0	0	0
sp|Q9BU89|DOHH_HUMAN	sp|Q9BU89|DOHH_HUMAN	10	10	10	sp|Q9BU89|DOHH_HUMAN Deoxyhypusine hydroxylase OS=Homo sapiens OX=9606 GN=DOHH PE=1 SV=1	1	10	10	10	0	0	0	0	0	0	2	9	1	0	0	0	0	0	0	0	0	0	0	0	0	0	0	0	0	0	0	0	0	0	0	0	0	0	0	0	0	0	0	0
sp|Q9BU61|NDUF3_HUMAN	sp|Q9BU61|NDUF3_HUMAN	2	2	2	sp|Q9BU61|NDUF3_HUMAN NADH dehydrogenase [ubiquinone] 1 alpha subcomplex assembly factor 3 OS=Homo sapiens OX=9606 GN=NDUFAF3 PE=1 SV=1	1	2	2	2	0	0	0	0	0	0	0	0	0	0	0	0	0	1	0	0	0	0	0	1	0	0	0	0	0	0	0	0	0	0	0	0	0	0	0	0	0	0	0	0
sp|Q9BU02|THTPA_HUMAN	sp|Q9BU02|THTPA_HUMAN	10	10	10	sp|Q9BU02|THTPA_HUMAN Thiamine-triphosphatase OS=Homo sapiens OX=9606 GN=THTPA PE=1 SV=3	1	10	10	10	0	0	0	0	0	0	5	10	0	0	0	0	0	0	0	0	0	0	0	0	0	0	0	0	0	0	0	0	0	0	0	0	0	0	0	0	0	0	0	0
sp|Q9BTZ2|DHRS4_HUMAN;sp|Q6PKH6|DR4L2_HUMAN;sp|P0CG22|DR4L1_HUMAN	sp|Q9BTZ2|DHRS4_HUMAN;sp|Q6PKH6|DR4L2_HUMAN	8;4;2	8;4;2	8;4;2	sp|Q9BTZ2|DHRS4_HUMAN Dehydrogenase/reductase SDR family member 4 OS=Homo sapiens OX=9606 GN=DHRS4 PE=1 SV=3;sp|Q6PKH6|DR4L2_HUMAN Dehydrogenase/reductase SDR family member 4-like 2 OS=Homo sapiens OX=9606 GN=DHRS4L2 PE=2 SV=1	3	8	8	8	0	0	0	0	0	0	0	1	1	1	7	0	6	1	1	0	1	0	0	0	0	0	0	0	0	0	0	0	0	0	0	0	0	0	0	0	0	0	0	0
sp|Q9BTY7|HGH1_HUMAN	sp|Q9BTY7|HGH1_HUMAN	10	10	10	sp|Q9BTY7|HGH1_HUMAN Protein HGH1 homolog OS=Homo sapiens OX=9606 GN=HGH1 PE=1 SV=1	1	10	10	10	0	4	9	2	0	0	0	0	0	0	0	1	0	0	0	0	0	0	0	0	0	0	1	0	0	0	0	0	1	2	1	1	1	4	0	4	9	2	0	0
sp|Q9BTY2|FUCO2_HUMAN	sp|Q9BTY2|FUCO2_HUMAN	5	5	5	sp|Q9BTY2|FUCO2_HUMAN Plasma alpha-L-fucosidase OS=Homo sapiens OX=9606 GN=FUCA2 PE=1 SV=2	1	5	5	5	0	0	0	4	2	0	0	0	0	0	0	0	0	0	0	0	0	0	0	0	0	0	0	0	0	0	0	0	0	0	0	0	0	0	0	0	0	4	2	0
sp|Q9BTW9|TBCD_HUMAN	sp|Q9BTW9|TBCD_HUMAN	30	30	30	sp|Q9BTW9|TBCD_HUMAN Tubulin-specific chaperone D OS=Homo sapiens OX=9606 GN=TBCD PE=1 SV=2	1	30	30	30	0	1	0	0	0	0	0	0	0	0	0	0	0	0	0	0	0	0	0	0	0	0	0	0	0	0	0	0	0	0	0	0	23	24	0	1	0	0	0	0
sp|Q9BTV6|DPH7_HUMAN	sp|Q9BTV6|DPH7_HUMAN	5	5	5	sp|Q9BTV6|DPH7_HUMAN Diphthine methyltransferase OS=Homo sapiens OX=9606 GN=DPH7 PE=1 SV=2	1	5	5	5	0	0	0	0	0	0	0	3	2	0	0	0	0	0	0	0	0	0	0	0	0	0	0	0	0	0	0	0	0	0	0	0	0	0	0	0	0	0	0	0
sp|Q9BTV4|TMM43_HUMAN	sp|Q9BTV4|TMM43_HUMAN	4	4	4	sp|Q9BTV4|TMM43_HUMAN Transmembrane protein 43 OS=Homo sapiens OX=9606 GN=TMEM43 PE=1 SV=1	1	4	4	4	0	0	0	0	0	0	0	0	0	0	0	3	0	0	0	0	0	0	0	0	0	0	0	0	0	0	0	0	0	0	0	0	1	0	0	0	0	0	0	0
sp|Q9BTU6|P4K2A_HUMAN	sp|Q9BTU6|P4K2A_HUMAN	1	1	1	sp|Q9BTU6|P4K2A_HUMAN Phosphatidylinositol 4-kinase type 2-alpha OS=Homo sapiens OX=9606 GN=PI4K2A PE=1 SV=1	1	1	1	1	0	0	0	0	0	0	0	0	0	0	0	1	0	0	0	0	0	0	0	0	0	0	0	0	0	0	0	0	0	0	0	0	0	0	0	0	0	0	0	0
sp|Q9BTT0|AN32E_HUMAN	sp|Q9BTT0|AN32E_HUMAN	8	8	8	sp|Q9BTT0|AN32E_HUMAN Acidic leucine-rich nuclear phosphoprotein 32 family member E OS=Homo sapiens OX=9606 GN=ANP32E PE=1 SV=1	1	8	8	8	0	5	6	3	0	0	0	0	0	0	0	0	0	0	0	0	0	0	0	0	0	0	0	0	0	0	0	0	0	0	0	1	7	5	0	5	6	3	0	0
sp|Q9BTM9|URM1_HUMAN	sp|Q9BTM9|URM1_HUMAN	3	3	3	sp|Q9BTM9|URM1_HUMAN Ubiquitin-related modifier 1 OS=Homo sapiens OX=9606 GN=URM1 PE=1 SV=1	1	3	3	3	0	0	0	0	0	0	0	0	0	0	1	0	2	0	0	0	0	0	0	0	0	0	0	0	0	0	0	0	0	0	0	0	0	0	0	0	0	0	0	0
sp|Q9BTL3|RAMAC_HUMAN	sp|Q9BTL3|RAMAC_HUMAN	3	3	3	sp|Q9BTL3|RAMAC_HUMAN RNA guanine-N7 methyltransferase activating subunit OS=Homo sapiens OX=9606 GN=RAMAC PE=1 SV=1	1	3	3	3	0	0	0	0	0	0	0	0	0	0	0	1	0	0	0	0	1	0	0	0	0	0	0	0	0	0	0	0	0	0	0	1	2	1	0	0	0	0	0	0
sp|Q9BTK6|PAGR1_HUMAN	sp|Q9BTK6|PAGR1_HUMAN	4	4	4	sp|Q9BTK6|PAGR1_HUMAN PAXIP1-associated glutamate-rich protein 1 OS=Homo sapiens OX=9606 GN=PAGR1 PE=1 SV=1	1	4	4	4	0	2	0	0	0	0	0	0	0	0	0	0	0	0	0	0	0	0	0	0	0	0	0	0	0	0	0	0	0	0	0	3	0	1	0	2	0	0	0	0
sp|Q9BTE7|DCNL5_HUMAN	sp|Q9BTE7|DCNL5_HUMAN	4	4	4	sp|Q9BTE7|DCNL5_HUMAN DCN1-like protein 5 OS=Homo sapiens OX=9606 GN=DCUN1D5 PE=1 SV=1	1	4	4	4	0	0	0	0	1	1	2	4	2	1	1	0	0	0	0	0	0	0	0	0	0	0	0	0	0	0	0	0	0	0	0	0	0	0	0	0	0	0	1	1
sp|Q9BTE6|AASD1_HUMAN	sp|Q9BTE6|AASD1_HUMAN	7	7	7	sp|Q9BTE6|AASD1_HUMAN Alanyl-tRNA editing protein Aarsd1 OS=Homo sapiens OX=9606 GN=AARSD1 PE=1 SV=2	1	7	7	7	0	5	0	0	0	0	0	0	0	0	0	0	0	0	0	0	0	0	0	0	0	0	0	0	0	0	0	0	0	0	0	0	0	5	0	5	0	0	0	0
sp|Q9BTE3|MCMBP_HUMAN	sp|Q9BTE3|MCMBP_HUMAN	10	10	10	sp|Q9BTE3|MCMBP_HUMAN Mini-chromosome maintenance complex-binding protein OS=Homo sapiens OX=9606 GN=MCMBP PE=1 SV=2	1	10	10	10	0	6	3	0	0	0	0	0	0	0	0	0	0	0	0	0	0	0	0	0	0	0	0	0	0	0	0	0	0	0	0	2	4	6	0	6	3	0	0	0
sp|Q9BTE1|DCTN5_HUMAN	sp|Q9BTE1|DCTN5_HUMAN	4	4	4	sp|Q9BTE1|DCTN5_HUMAN Dynactin subunit 5 OS=Homo sapiens OX=9606 GN=DCTN5 PE=1 SV=1	1	4	4	4	0	0	0	0	0	0	0	0	1	0	0	0	0	0	0	0	0	0	0	0	0	0	3	0	0	0	0	0	3	0	0	0	1	1	0	0	0	0	0	0
sp|Q9BTE0|NAT9_HUMAN	sp|Q9BTE0|NAT9_HUMAN	1	1	1	sp|Q9BTE0|NAT9_HUMAN N-acetyltransferase 9 OS=Homo sapiens OX=9606 GN=NAT9 PE=1 SV=1	1	1	1	1	0	0	0	0	0	0	0	0	1	0	0	0	0	0	0	0	0	0	0	0	0	0	0	0	0	0	0	0	0	0	0	0	0	0	0	0	0	0	0	0
sp|Q9BTD8|RBM42_HUMAN	sp|Q9BTD8|RBM42_HUMAN	1	1	1	sp|Q9BTD8|RBM42_HUMAN RNA-binding protein 42 OS=Homo sapiens OX=9606 GN=RBM42 PE=1 SV=1	1	1	1	1	0	0	0	0	0	0	0	0	0	0	0	1	0	0	0	0	0	0	0	0	0	0	1	0	0	0	0	0	0	0	0	0	0	0	0	0	0	0	0	0
sp|Q9BTC8|MTA3_HUMAN	sp|Q9BTC8|MTA3_HUMAN	6	3	3	sp|Q9BTC8|MTA3_HUMAN Metastasis-associated protein MTA3 OS=Homo sapiens OX=9606 GN=MTA3 PE=1 SV=2	1	6	3	3	0	0	0	0	0	0	0	0	0	0	0	2	0	0	0	0	0	0	0	0	0	0	3	0	0	0	0	0	2	0	0	0	0	0	0	0	0	0	0	0
sp|Q9BTC0|DIDO1_HUMAN	sp|Q9BTC0|DIDO1_HUMAN	7	7	7	sp|Q9BTC0|DIDO1_HUMAN Death-inducer obliterator 1 OS=Homo sapiens OX=9606 GN=DIDO1 PE=1 SV=5	1	7	7	7	0	0	0	0	0	0	0	0	0	0	0	3	0	0	0	0	0	0	0	0	0	0	1	0	0	0	0	0	0	0	0	3	2	0	0	0	0	0	0	0
sp|Q9BT92|TCHP_HUMAN	sp|Q9BT92|TCHP_HUMAN	1	1	1	sp|Q9BT92|TCHP_HUMAN Trichoplein keratin filament-binding protein OS=Homo sapiens OX=9606 GN=TCHP PE=1 SV=1	1	1	1	1	0	0	0	0	0	0	0	0	0	0	0	0	0	0	0	0	0	0	0	0	0	0	0	0	0	0	0	0	0	1	1	0	0	0	0	0	0	0	0	0
sp|Q9BT78|CSN4_HUMAN	sp|Q9BT78|CSN4_HUMAN	13	13	13	sp|Q9BT78|CSN4_HUMAN COP9 signalosome complex subunit 4 OS=Homo sapiens OX=9606 GN=COPS4 PE=1 SV=1	1	13	13	13	0	0	0	0	2	1	0	0	0	0	0	1	0	0	0	0	0	0	0	0	0	0	1	0	0	0	0	0	0	7	10	4	0	0	0	0	0	0	2	1
sp|Q9BT73|PSMG3_HUMAN	sp|Q9BT73|PSMG3_HUMAN	4	4	4	sp|Q9BT73|PSMG3_HUMAN Proteasome assembly chaperone 3 OS=Homo sapiens OX=9606 GN=PSMG3 PE=1 SV=1	1	4	4	4	0	0	0	0	0	0	0	0	0	0	0	0	0	0	0	0	0	0	0	0	0	0	0	0	0	0	0	0	0	0	0	3	4	1	0	0	0	0	0	0
sp|Q9BT23|LIMD2_HUMAN	sp|Q9BT23|LIMD2_HUMAN	1	1	1	sp|Q9BT23|LIMD2_HUMAN LIM domain-containing protein 2 OS=Homo sapiens OX=9606 GN=LIMD2 PE=1 SV=1	1	1	1	1	0	0	0	0	0	0	0	0	0	0	0	0	1	0	0	0	0	0	0	0	0	0	0	0	0	0	0	0	0	0	0	0	0	0	0	0	0	0	0	0
sp|Q9BT09|CNPY3_HUMAN	sp|Q9BT09|CNPY3_HUMAN	6	6	6	sp|Q9BT09|CNPY3_HUMAN Protein canopy homolog 3 OS=Homo sapiens OX=9606 GN=CNPY3 PE=1 SV=1	1	6	6	6	0	0	0	4	3	3	2	1	0	0	0	0	0	0	0	0	0	0	0	0	0	0	0	0	0	0	0	0	0	0	0	0	0	0	0	0	0	4	3	3
sp|Q9BSY4|CHCH5_HUMAN	sp|Q9BSY4|CHCH5_HUMAN	8	8	8	sp|Q9BSY4|CHCH5_HUMAN Coiled-coil-helix-coiled-coil-helix domain-containing protein 5 OS=Homo sapiens OX=9606 GN=CHCHD5 PE=1 SV=1	1	8	8	8	0	0	0	0	0	0	0	0	0	0	4	0	8	4	0	3	4	5	5	3	4	7	0	3	3	4	4	2	0	0	0	0	0	0	0	0	0	0	0	0
sp|Q9BSV6|SEN34_HUMAN	sp|Q9BSV6|SEN34_HUMAN	6	6	6	sp|Q9BSV6|SEN34_HUMAN tRNA-splicing endonuclease subunit Sen34 OS=Homo sapiens OX=9606 GN=TSEN34 PE=1 SV=1	1	6	6	6	0	0	1	0	0	0	0	1	0	0	0	0	1	0	0	0	0	0	1	0	0	0	0	0	0	0	0	0	1	0	2	4	2	0	0	0	1	0	0	0
sp|Q9BSU1|CP070_HUMAN	sp|Q9BSU1|CP070_HUMAN	3	3	3	sp|Q9BSU1|CP070_HUMAN UPF0183 protein C16orf70 OS=Homo sapiens OX=9606 GN=C16orf70 PE=1 SV=1	1	3	3	3	0	2	2	0	0	0	0	0	0	0	0	0	0	0	0	0	0	0	0	0	0	0	0	0	0	0	0	0	0	0	0	0	1	2	0	2	2	0	0	0
sp|Q9BSL1|UBAC1_HUMAN	sp|Q9BSL1|UBAC1_HUMAN	5	5	5	sp|Q9BSL1|UBAC1_HUMAN Ubiquitin-associated domain-containing protein 1 OS=Homo sapiens OX=9606 GN=UBAC1 PE=1 SV=1	1	5	5	5	0	1	2	0	0	0	0	0	0	0	0	0	0	0	0	0	0	0	0	0	0	0	0	0	0	0	0	0	0	0	0	2	3	0	0	1	2	0	0	0
sp|Q9BSJ8|ESYT1_HUMAN	sp|Q9BSJ8|ESYT1_HUMAN	15	15	15	sp|Q9BSJ8|ESYT1_HUMAN Extended synaptotagmin-1 OS=Homo sapiens OX=9606 GN=ESYT1 PE=1 SV=1	1	15	15	15	0	0	0	0	0	0	0	0	0	0	3	11	2	4	4	4	3	0	4	1	0	4	7	1	0	0	0	1	2	0	0	0	0	0	0	0	0	0	0	0
sp|Q9BSH5|HDHD3_HUMAN	sp|Q9BSH5|HDHD3_HUMAN	8	8	8	sp|Q9BSH5|HDHD3_HUMAN Haloacid dehalogenase-like hydrolase domain-containing protein 3 OS=Homo sapiens OX=9606 GN=HDHD3 PE=1 SV=1	1	8	8	8	0	0	0	0	0	0	0	0	0	8	3	0	0	0	0	0	0	0	0	0	0	0	0	0	0	0	0	0	0	0	0	0	0	0	0	0	0	0	0	0
sp|Q9BSH4|TACO1_HUMAN	sp|Q9BSH4|TACO1_HUMAN	11	11	11	sp|Q9BSH4|TACO1_HUMAN Translational activator of cytochrome c oxidase 1 OS=Homo sapiens OX=9606 GN=TACO1 PE=1 SV=1	1	11	11	11	0	0	0	0	0	0	0	0	0	1	3	0	8	9	5	0	1	0	0	0	0	0	0	0	0	0	0	0	0	0	0	0	0	0	0	0	0	0	0	0
sp|Q9BSD7|NTPCR_HUMAN	sp|Q9BSD7|NTPCR_HUMAN	2	2	2	sp|Q9BSD7|NTPCR_HUMAN Cancer-related nucleoside-triphosphatase OS=Homo sapiens OX=9606 GN=NTPCR PE=1 SV=1	1	2	2	2	0	0	0	0	0	0	0	0	0	0	0	0	0	0	0	0	1	0	1	0	0	0	0	0	0	0	0	0	0	0	0	0	0	0	0	0	0	0	0	0
sp|Q9BSB4|ATGA1_HUMAN	sp|Q9BSB4|ATGA1_HUMAN	5	5	5	sp|Q9BSB4|ATGA1_HUMAN Autophagy-related protein 101 OS=Homo sapiens OX=9606 GN=ATG101 PE=1 SV=1	1	5	5	5	0	0	0	0	0	0	0	0	0	0	0	0	0	0	0	4	2	0	1	0	0	0	0	0	0	0	0	0	0	0	0	0	1	0	0	0	0	0	0	0
sp|Q9BS40|LXN_HUMAN	sp|Q9BS40|LXN_HUMAN	6	6	6	sp|Q9BS40|LXN_HUMAN Latexin OS=Homo sapiens OX=9606 GN=LXN PE=1 SV=2	1	6	6	6	1	0	0	0	0	0	1	0	0	5	4	0	5	3	0	2	0	1	1	0	0	1	0	0	0	0	1	0	0	1	0	0	0	0	1	0	0	0	0	0
sp|Q9BS26|ERP44_HUMAN	sp|Q9BS26|ERP44_HUMAN	10	10	10	sp|Q9BS26|ERP44_HUMAN Endoplasmic reticulum resident protein 44 OS=Homo sapiens OX=9606 GN=ERP44 PE=1 SV=1	1	10	10	10	0	7	3	2	1	0	0	0	0	0	0	2	0	0	0	1	2	0	0	0	0	1	1	1	0	0	0	2	0	1	1	5	5	4	0	7	3	2	1	0
sp|Q9BRZ2|TRI56_HUMAN	sp|Q9BRZ2|TRI56_HUMAN	3	3	3	sp|Q9BRZ2|TRI56_HUMAN E3 ubiquitin-protein ligase TRIM56 OS=Homo sapiens OX=9606 GN=TRIM56 PE=1 SV=3	1	3	3	3	0	0	0	0	0	0	0	0	0	0	0	2	0	0	0	0	0	0	0	0	0	0	2	0	0	0	0	0	0	0	0	0	0	0	0	0	0	0	0	0
sp|Q9BRX5|PSF3_HUMAN	sp|Q9BRX5|PSF3_HUMAN	4	4	4	sp|Q9BRX5|PSF3_HUMAN DNA replication complex GINS protein PSF3 OS=Homo sapiens OX=9606 GN=GINS3 PE=1 SV=1	1	4	4	4	0	0	2	4	0	0	0	0	0	0	0	0	0	0	0	0	0	0	0	0	0	0	0	0	0	0	0	0	0	0	0	0	0	0	0	0	2	4	0	0
sp|Q9BRX2|PELO_HUMAN	sp|Q9BRX2|PELO_HUMAN	4	4	4	sp|Q9BRX2|PELO_HUMAN Protein pelota homolog OS=Homo sapiens OX=9606 GN=PELO PE=1 SV=2	1	4	4	4	0	1	2	3	0	0	0	0	0	0	0	0	0	0	0	1	0	0	1	1	0	0	0	0	0	0	0	0	0	0	0	0	0	0	0	1	2	3	0	0
sp|Q9BRV8|SIKE1_HUMAN	sp|Q9BRV8|SIKE1_HUMAN	3	3	3	sp|Q9BRV8|SIKE1_HUMAN Suppressor of IKBKE 1 OS=Homo sapiens OX=9606 GN=SIKE1 PE=1 SV=1	1	3	3	3	0	0	0	0	0	1	3	0	0	0	0	0	0	0	0	0	0	0	0	0	0	0	0	0	0	0	0	0	0	0	0	0	0	0	0	0	0	0	0	1
sp|Q9BRT9|SLD5_HUMAN	sp|Q9BRT9|SLD5_HUMAN	3	3	3	sp|Q9BRT9|SLD5_HUMAN DNA replication complex GINS protein SLD5 OS=Homo sapiens OX=9606 GN=GINS4 PE=1 SV=1	1	3	3	3	0	0	2	3	0	0	0	0	0	0	0	0	0	0	0	0	0	0	0	0	0	0	0	0	0	0	0	0	0	0	0	0	0	0	0	0	2	3	0	0
sp|Q9BRT8|CBWD1_HUMAN;sp|Q8IUF1|CBWD2_HUMAN;sp|Q5RIA9|CBWD5_HUMAN;sp|Q5JTY5|CBWD3_HUMAN;sp|Q4V339|CBWD6_HUMAN	sp|Q9BRT8|CBWD1_HUMAN;sp|Q8IUF1|CBWD2_HUMAN;sp|Q5RIA9|CBWD5_HUMAN;sp|Q5JTY5|CBWD3_HUMAN;sp|Q4V339|CBWD6_HUMAN	3;3;2;2;2	3;3;2;2;2	3;3;2;2;2	sp|Q9BRT8|CBWD1_HUMAN COBW domain-containing protein 1 OS=Homo sapiens OX=9606 GN=CBWD1 PE=2 SV=1;sp|Q8IUF1|CBWD2_HUMAN COBW domain-containing protein 2 OS=Homo sapiens OX=9606 GN=CBWD2 PE=2 SV=1;sp|Q5RIA9|CBWD5_HUMAN COBW domain-containing protein 5 OS=Ho	5	3	3	3	0	0	0	2	0	0	0	0	0	0	0	0	0	0	0	0	0	0	0	0	0	0	0	0	0	0	0	0	1	0	0	0	0	0	0	0	0	2	0	0
sp|Q9BRT6|LLPH_HUMAN	sp|Q9BRT6|LLPH_HUMAN	3	3	3	sp|Q9BRT6|LLPH_HUMAN Protein LLP homolog OS=Homo sapiens OX=9606 GN=LLPH PE=1 SV=1	1	3	3	3	0	1	0	0	0	0	0	0	0	0	0	2	0	0	0	0	0	0	0	0	0	0	2	0	0	0	0	0	0	0	0	0	0	0	0	1	0	0	0	0
sp|Q9BRT3|MIEN1_HUMAN	sp|Q9BRT3|MIEN1_HUMAN	5	5	5	sp|Q9BRT3|MIEN1_HUMAN Migration and invasion enhancer 1 OS=Homo sapiens OX=9606 GN=MIEN1 PE=1 SV=1	1	5	5	5	0	0	0	0	0	0	0	0	2	4	3	0	1	0	0	0	0	0	0	0	0	0	0	0	0	0	0	0	0	0	0	0	0	0	0	0	0	0	0	0
sp|Q9BRR6|ADPGK_HUMAN	sp|Q9BRR6|ADPGK_HUMAN	1	1	1	sp|Q9BRR6|ADPGK_HUMAN ADP-dependent glucokinase OS=Homo sapiens OX=9606 GN=ADPGK PE=1 SV=1	1	1	1	1	0	0	0	0	0	0	0	1	0	0	0	1	0	0	0	0	0	0	0	0	0	0	1	0	0	0	0	0	0	0	0	0	0	0	0	0	0	0	0	0
sp|Q9BRQ3|NUD22_HUMAN	sp|Q9BRQ3|NUD22_HUMAN	2	2	2	sp|Q9BRQ3|NUD22_HUMAN Uridine diphosphate glucose pyrophosphatase NUDT22 OS=Homo sapiens OX=9606 GN=NUDT22 PE=1 SV=3	1	2	2	2	0	0	0	0	0	0	0	0	2	0	0	0	0	0	0	0	0	0	0	0	0	0	0	0	0	0	0	0	0	0	0	0	0	0	0	0	0	0	0	0
sp|Q9BRQ0|PYGO2_HUMAN	sp|Q9BRQ0|PYGO2_HUMAN	3	3	3	sp|Q9BRQ0|PYGO2_HUMAN Pygopus homolog 2 OS=Homo sapiens OX=9606 GN=PYGO2 PE=1 SV=2	1	3	3	3	0	1	0	0	0	0	0	0	0	0	0	0	0	0	0	0	0	0	0	0	0	0	0	0	0	0	0	0	1	2	2	2	1	1	0	1	0	0	0	0
sp|Q9BRP8|PYM1_HUMAN	sp|Q9BRP8|PYM1_HUMAN	9	9	9	sp|Q9BRP8|PYM1_HUMAN Partner of Y14 and mago OS=Homo sapiens OX=9606 GN=PYM1 PE=1 SV=1	1	9	9	9	0	2	4	1	1	0	0	0	1	1	3	4	1	2	0	1	3	1	4	3	1	2	7	2	2	2	2	1	8	1	1	2	2	3	0	2	4	1	1	0
sp|Q9BRP4|PAAF1_HUMAN	sp|Q9BRP4|PAAF1_HUMAN	6	6	6	sp|Q9BRP4|PAAF1_HUMAN Proteasomal ATPase-associated factor 1 OS=Homo sapiens OX=9606 GN=PAAF1 PE=1 SV=2	1	6	6	6	0	0	0	0	0	0	0	0	0	0	0	0	0	0	0	0	0	0	0	0	0	0	0	0	0	0	0	0	5	0	0	0	1	0	0	0	0	0	0	0
sp|Q9BRP1|PDD2L_HUMAN	sp|Q9BRP1|PDD2L_HUMAN	2	2	2	sp|Q9BRP1|PDD2L_HUMAN Programmed cell death protein 2-like OS=Homo sapiens OX=9606 GN=PDCD2L PE=1 SV=1	1	2	2	2	0	0	0	0	0	0	0	0	0	0	0	0	0	0	0	0	0	0	0	0	0	0	0	0	0	0	0	0	0	0	0	0	1	1	0	0	0	0	0	0
sp|Q9BRJ7|TIRR_HUMAN	sp|Q9BRJ7|TIRR_HUMAN	5	4	4	sp|Q9BRJ7|TIRR_HUMAN Tudor-interacting repair regulator protein OS=Homo sapiens OX=9606 GN=NUDT16L1 PE=1 SV=1	1	5	4	4	0	0	0	0	0	0	0	0	0	1	0	2	1	0	0	0	0	1	4	2	1	0	0	1	1	2	2	1	0	0	0	0	0	0	0	0	0	0	0	0
sp|Q9BRJ6|CG050_HUMAN	sp|Q9BRJ6|CG050_HUMAN	7	7	7	sp|Q9BRJ6|CG050_HUMAN Uncharacterized protein C7orf50 OS=Homo sapiens OX=9606 GN=C7orf50 PE=1 SV=1	1	7	7	7	0	1	0	0	0	0	0	0	0	0	0	7	0	0	0	0	0	0	1	1	2	2	5	1	1	1	1	0	3	2	1	1	1	1	0	1	0	0	0	0
sp|Q9BRG1|VPS25_HUMAN	sp|Q9BRG1|VPS25_HUMAN	8	8	8	sp|Q9BRG1|VPS25_HUMAN Vacuolar protein-sorting-associated protein 25 OS=Homo sapiens OX=9606 GN=VPS25 PE=1 SV=1	1	8	8	8	0	5	2	0	0	0	1	0	0	0	0	1	0	1	4	0	1	0	0	0	0	0	0	0	0	0	0	0	0	0	0	0	0	2	0	5	2	0	0	0
sp|Q9BRF8|CPPED_HUMAN	sp|Q9BRF8|CPPED_HUMAN	9	9	9	sp|Q9BRF8|CPPED_HUMAN Serine/threonine-protein phosphatase CPPED1 OS=Homo sapiens OX=9606 GN=CPPED1 PE=1 SV=3	1	9	9	9	0	0	0	0	0	0	0	0	0	8	7	0	4	0	0	0	0	0	1	1	0	0	0	0	1	0	0	0	0	0	0	0	0	0	0	0	0	0	0	0
sp|Q9BRD0|BUD13_HUMAN	sp|Q9BRD0|BUD13_HUMAN	1	1	1	sp|Q9BRD0|BUD13_HUMAN BUD13 homolog OS=Homo sapiens OX=9606 GN=BUD13 PE=1 SV=1	1	1	1	1	0	0	0	0	0	0	0	0	0	0	0	1	0	0	0	0	0	0	0	0	0	0	0	0	0	0	0	0	0	0	0	0	0	0	0	0	0	0	0	0
sp|Q9BRA2|TXD17_HUMAN	sp|Q9BRA2|TXD17_HUMAN	8	8	8	sp|Q9BRA2|TXD17_HUMAN Thioredoxin domain-containing protein 17 OS=Homo sapiens OX=9606 GN=TXNDC17 PE=1 SV=1	1	8	8	8	0	0	0	0	0	0	0	0	0	0	0	0	7	6	3	4	1	0	1	0	0	0	0	0	0	0	0	0	0	0	0	0	0	0	0	0	0	0	0	0
sp|Q9BRA0|LSMD1_HUMAN	sp|Q9BRA0|LSMD1_HUMAN	1	1	1	sp|Q9BRA0|LSMD1_HUMAN N-alpha-acetyltransferase 38, NatC auxiliary subunit OS=Homo sapiens OX=9606 GN=NAA38 PE=1 SV=1	1	1	1	1	0	0	0	0	0	0	0	0	0	0	0	0	0	0	0	0	0	0	0	0	0	0	0	0	0	0	0	0	0	0	0	1	0	0	0	0	0	0	0	0
sp|Q9BR76|COR1B_HUMAN;sp|A9Z1Z3|FR1L4_HUMAN	sp|Q9BR76|COR1B_HUMAN	17;1	17;1	17;1	sp|Q9BR76|COR1B_HUMAN Coronin-1B OS=Homo sapiens OX=9606 GN=CORO1B PE=1 SV=1	2	17	17	17	1	6	2	2	1	0	0	3	6	6	2	1	0	1	0	2	4	3	2	3	3	4	0	2	3	1	1	0	0	1	1	6	13	13	1	6	2	2	1	0
sp|Q9BR61|ACBD6_HUMAN	sp|Q9BR61|ACBD6_HUMAN	5	5	5	sp|Q9BR61|ACBD6_HUMAN Acyl-CoA-binding domain-containing protein 6 OS=Homo sapiens OX=9606 GN=ACBD6 PE=1 SV=1	1	5	5	5	0	0	0	0	0	1	5	2	0	1	0	0	0	0	0	0	0	0	0	0	0	0	0	0	0	0	0	0	0	0	0	0	0	0	0	0	0	0	0	1
sp|Q9BQS8|FYCO1_HUMAN	sp|Q9BQS8|FYCO1_HUMAN	5	5	5	sp|Q9BQS8|FYCO1_HUMAN FYVE and coiled-coil domain-containing protein 1 OS=Homo sapiens OX=9606 GN=FYCO1 PE=1 SV=3	1	5	5	5	0	0	0	0	0	0	0	0	0	0	0	1	0	0	0	0	0	0	0	0	0	0	4	0	0	0	0	0	1	0	0	0	0	0	0	0	0	0	0	0
sp|Q9BQP7|MGME1_HUMAN	sp|Q9BQP7|MGME1_HUMAN	1	1	1	sp|Q9BQP7|MGME1_HUMAN Mitochondrial genome maintenance exonuclease 1 OS=Homo sapiens OX=9606 GN=MGME1 PE=1 SV=1	1	1	1	1	0	0	0	0	0	0	0	1	0	0	0	0	0	0	0	0	0	0	0	0	0	0	0	0	0	0	0	0	0	0	0	0	0	0	0	0	0	0	0	0
sp|Q9BQK8|LPIN3_HUMAN	sp|Q9BQK8|LPIN3_HUMAN	1	1	1	sp|Q9BQK8|LPIN3_HUMAN Phosphatidate phosphatase LPIN3 OS=Homo sapiens OX=9606 GN=LPIN3 PE=1 SV=3	1	1	1	1	0	0	0	0	0	0	0	0	0	0	0	0	0	0	0	0	0	0	0	0	0	0	0	0	0	0	0	0	1	0	0	0	1	0	0	0	0	0	0	0
sp|Q9BQI0|AIF1L_HUMAN	sp|Q9BQI0|AIF1L_HUMAN	7	7	7	sp|Q9BQI0|AIF1L_HUMAN Allograft inflammatory factor 1-like OS=Homo sapiens OX=9606 GN=AIF1L PE=1 SV=1	1	7	7	7	0	0	0	0	0	0	0	0	2	6	4	0	3	2	1	1	1	1	3	1	3	2	0	2	1	1	2	1	0	0	0	0	0	0	0	0	0	0	0	0
sp|Q9BQG2|NUD12_HUMAN	sp|Q9BQG2|NUD12_HUMAN	3	3	3	sp|Q9BQG2|NUD12_HUMAN Peroxisomal NADH pyrophosphatase NUDT12 OS=Homo sapiens OX=9606 GN=NUDT12 PE=1 SV=1	1	3	3	3	0	0	0	0	0	0	0	0	0	0	0	0	0	0	0	0	0	0	0	0	0	0	0	0	0	0	0	0	0	0	0	3	1	0	0	0	0	0	0	0
sp|Q9BQG0|MBB1A_HUMAN	sp|Q9BQG0|MBB1A_HUMAN	9	9	9	sp|Q9BQG0|MBB1A_HUMAN Myb-binding protein 1A OS=Homo sapiens OX=9606 GN=MYBBP1A PE=1 SV=2	1	9	9	9	0	0	0	0	0	0	0	0	0	0	0	6	0	0	0	0	0	0	0	0	0	0	5	0	0	0	0	0	0	0	0	0	0	0	0	0	0	0	0	0
sp|Q9BQE9|BCL7B_HUMAN	sp|Q9BQE9|BCL7B_HUMAN	3	2	2	sp|Q9BQE9|BCL7B_HUMAN B-cell CLL/lymphoma 7 protein family member B OS=Homo sapiens OX=9606 GN=BCL7B PE=1 SV=1	1	3	2	2	0	3	1	0	0	0	0	0	0	0	0	1	0	0	0	0	0	0	0	0	0	0	1	0	0	0	0	0	0	0	0	0	0	0	0	2	1	0	0	0
sp|Q9BQE3|TBA1C_HUMAN	sp|Q9BQE3|TBA1C_HUMAN	24	3	3	sp|Q9BQE3|TBA1C_HUMAN Tubulin alpha-1C chain OS=Homo sapiens OX=9606 GN=TUBA1C PE=1 SV=1	1	24	3	3	4	15	17	14	12	8	11	9	11	10	11	14	12	10	5	9	10	13	13	9	9	8	18	10	11	9	9	9	9	19	18	17	19	15	0	2	3	3	1	2
sp|Q9BQC6|RT63_HUMAN	sp|Q9BQC6|RT63_HUMAN	1	1	1	sp|Q9BQC6|RT63_HUMAN Ribosomal protein 63, mitochondrial OS=Homo sapiens OX=9606 GN=MRPL57 PE=1 SV=1	1	1	1	1	0	0	0	0	0	0	0	0	0	0	0	0	0	0	0	0	0	0	0	0	0	0	1	0	0	0	0	0	0	0	0	0	0	0	0	0	0	0	0	0
sp|Q9BQC3|DPH2_HUMAN	sp|Q9BQC3|DPH2_HUMAN	3	3	3	sp|Q9BQC3|DPH2_HUMAN 2-(3-amino-3-carboxypropyl)histidine synthase subunit 2 OS=Homo sapiens OX=9606 GN=DPH2 PE=1 SV=1	1	3	3	3	0	3	2	0	0	0	0	0	0	0	0	0	0	0	0	0	0	0	0	0	0	0	0	0	0	0	0	0	0	0	0	0	0	1	0	3	2	0	0	0
sp|Q9BQA1|MEP50_HUMAN	sp|Q9BQA1|MEP50_HUMAN	10	10	10	sp|Q9BQA1|MEP50_HUMAN Methylosome protein 50 OS=Homo sapiens OX=9606 GN=WDR77 PE=1 SV=1	1	10	10	10	0	0	0	0	0	0	0	0	0	0	0	1	0	0	0	0	1	0	1	0	1	1	4	0	0	1	1	0	5	8	4	0	0	0	0	0	0	0	0	0
sp|Q9BQ70|TCF25_HUMAN	sp|Q9BQ70|TCF25_HUMAN	5	5	5	sp|Q9BQ70|TCF25_HUMAN Transcription factor 25 OS=Homo sapiens OX=9606 GN=TCF25 PE=1 SV=1	1	5	5	5	0	1	2	1	0	0	0	0	0	0	1	2	0	0	0	0	1	0	1	2	1	0	3	1	0	1	0	0	1	0	0	0	0	1	0	1	2	1	0	0
sp|Q9BQ69|MACD1_HUMAN	sp|Q9BQ69|MACD1_HUMAN	10	10	10	sp|Q9BQ69|MACD1_HUMAN ADP-ribose glycohydrolase MACROD1 OS=Homo sapiens OX=9606 GN=MACROD1 PE=1 SV=2	1	10	10	10	0	0	0	0	0	0	0	0	0	0	0	0	3	8	6	6	4	4	4	2	5	3	0	5	4	1	1	0	0	0	0	0	0	0	0	0	0	0	0	0
sp|Q9BQ67|GRWD1_HUMAN	sp|Q9BQ67|GRWD1_HUMAN	10	10	10	sp|Q9BQ67|GRWD1_HUMAN Glutamate-rich WD repeat-containing protein 1 OS=Homo sapiens OX=9606 GN=GRWD1 PE=1 SV=1	1	10	10	10	0	0	0	0	0	0	0	0	0	0	0	9	0	0	0	0	2	0	0	0	0	1	6	0	0	0	0	0	1	0	0	0	0	0	0	0	0	0	0	0
sp|Q9BQ61|TRIR_HUMAN	sp|Q9BQ61|TRIR_HUMAN	4	4	4	sp|Q9BQ61|TRIR_HUMAN Telomerase RNA component interacting RNase OS=Homo sapiens OX=9606 GN=TRIR PE=1 SV=1	1	4	4	4	0	1	0	1	1	1	3	2	2	1	1	0	2	1	1	0	2	1	3	3	2	1	0	1	2	1	1	0	0	0	0	0	1	1	0	1	0	1	1	1
sp|Q9BQ52|RNZ2_HUMAN	sp|Q9BQ52|RNZ2_HUMAN	21	21	21	sp|Q9BQ52|RNZ2_HUMAN Zinc phosphodiesterase ELAC protein 2 OS=Homo sapiens OX=9606 GN=ELAC2 PE=1 SV=2	1	21	21	21	0	19	1	0	0	0	0	0	0	0	0	0	0	0	0	0	0	0	0	0	0	0	0	0	0	0	0	0	0	0	0	0	6	14	0	19	1	0	0	0
sp|Q9BQ39|DDX50_HUMAN	sp|Q9BQ39|DDX50_HUMAN	3	2	2	sp|Q9BQ39|DDX50_HUMAN ATP-dependent RNA helicase DDX50 OS=Homo sapiens OX=9606 GN=DDX50 PE=1 SV=1	1	3	2	2	0	0	0	0	0	0	0	0	0	0	0	3	0	0	0	0	0	0	0	0	0	0	0	0	0	0	0	0	0	0	0	0	0	0	0	0	0	0	0	0
sp|Q9BQ24|ZFY21_HUMAN	sp|Q9BQ24|ZFY21_HUMAN	6	6	6	sp|Q9BQ24|ZFY21_HUMAN Zinc finger FYVE domain-containing protein 21 OS=Homo sapiens OX=9606 GN=ZFYVE21 PE=1 SV=1	1	6	6	6	0	0	0	0	0	0	0	0	0	0	0	0	3	5	1	3	4	0	2	0	0	0	1	0	0	0	0	0	0	0	0	0	0	0	0	0	0	0	0	0
sp|Q9BQ15|SOSB1_HUMAN	sp|Q9BQ15|SOSB1_HUMAN	2	2	2	sp|Q9BQ15|SOSB1_HUMAN SOSS complex subunit B1 OS=Homo sapiens OX=9606 GN=NABP2 PE=1 SV=1	1	2	2	2	0	0	0	0	0	0	0	0	0	0	0	0	0	0	0	0	0	0	0	0	0	0	0	0	0	0	0	0	0	0	0	2	0	1	0	0	0	0	0	0
sp|Q9BPZ3|PAIP2_HUMAN	sp|Q9BPZ3|PAIP2_HUMAN	4	4	4	sp|Q9BPZ3|PAIP2_HUMAN Polyadenylate-binding protein-interacting protein 2 OS=Homo sapiens OX=9606 GN=PAIP2 PE=1 SV=1	1	4	4	4	0	3	1	0	0	0	0	0	0	0	0	0	0	0	0	0	1	0	0	0	0	0	0	0	0	0	0	0	0	0	0	0	1	2	0	3	1	0	0	0
sp|Q9BPX7|CG025_HUMAN	sp|Q9BPX7|CG025_HUMAN	1	1	1	sp|Q9BPX7|CG025_HUMAN UPF0415 protein C7orf25 OS=Homo sapiens OX=9606 GN=C7orf25 PE=1 SV=1	1	1	1	1	0	0	1	0	0	0	0	0	0	0	0	0	0	0	0	0	0	0	0	0	0	0	0	0	0	0	0	0	0	0	0	0	0	0	0	0	1	0	0	0
sp|Q9BPX5|ARP5L_HUMAN	sp|Q9BPX5|ARP5L_HUMAN	3	3	3	sp|Q9BPX5|ARP5L_HUMAN Actin-related protein 2/3 complex subunit 5-like protein OS=Homo sapiens OX=9606 GN=ARPC5L PE=1 SV=1	1	3	3	3	0	2	0	0	0	0	0	0	0	0	0	2	0	0	0	0	0	1	0	0	0	0	0	0	0	0	0	0	1	0	0	0	0	1	0	2	0	0	0	0
sp|Q9BPX3|CND3_HUMAN	sp|Q9BPX3|CND3_HUMAN	9	9	9	sp|Q9BPX3|CND3_HUMAN Condensin complex subunit 3 OS=Homo sapiens OX=9606 GN=NCAPG PE=1 SV=1	1	9	9	9	0	0	0	0	0	0	0	0	0	0	0	1	0	0	0	0	0	0	0	0	0	0	2	0	0	0	0	0	7	2	0	1	1	1	0	0	0	0	0	0
sp|Q9BPW8|NIPS1_HUMAN	sp|Q9BPW8|NIPS1_HUMAN	4	4	4	sp|Q9BPW8|NIPS1_HUMAN Protein NipSnap homolog 1 OS=Homo sapiens OX=9606 GN=NIPSNAP1 PE=1 SV=1	1	4	4	4	0	0	0	0	0	0	0	0	0	0	0	2	0	0	0	0	0	0	0	0	0	0	1	0	0	0	0	0	0	0	0	1	0	0	0	0	0	0	0	0
sp|Q9BPU6|DPYL5_HUMAN	sp|Q9BPU6|DPYL5_HUMAN	21	21	21	sp|Q9BPU6|DPYL5_HUMAN Dihydropyrimidinase-related protein 5 OS=Homo sapiens OX=9606 GN=DPYSL5 PE=1 SV=1	1	21	21	21	1	11	1	0	0	0	0	0	0	0	0	0	0	0	0	0	0	0	1	1	0	0	0	0	0	0	1	0	0	1	0	2	10	19	1	11	1	0	0	0
sp|Q99996|AKAP9_HUMAN	sp|Q99996|AKAP9_HUMAN	36	36	36	sp|Q99996|AKAP9_HUMAN A-kinase anchor protein 9 OS=Homo sapiens OX=9606 GN=AKAP9 PE=1 SV=4	1	36	36	36	0	0	0	0	0	0	0	0	0	0	0	32	0	0	0	0	0	0	0	0	0	0	12	0	0	0	0	0	0	0	0	0	0	0	0	0	0	0	0	0
sp|Q99988|GDF15_HUMAN	sp|Q99988|GDF15_HUMAN	1	1	1	sp|Q99988|GDF15_HUMAN Growth/differentiation factor 15 OS=Homo sapiens OX=9606 GN=GDF15 PE=1 SV=3	1	1	1	1	0	0	0	0	0	0	0	0	0	0	0	0	0	0	0	0	1	0	0	0	0	0	0	0	0	0	0	0	0	0	0	0	0	0	0	0	0	0	0	0
sp|Q99985|SEM3C_HUMAN	sp|Q99985|SEM3C_HUMAN	4	4	4	sp|Q99985|SEM3C_HUMAN Semaphorin-3C OS=Homo sapiens OX=9606 GN=SEMA3C PE=2 SV=2	1	4	4	4	0	0	0	0	0	0	0	0	0	0	0	1	0	0	0	0	0	0	0	0	0	0	4	0	0	0	0	0	0	0	0	0	0	0	0	0	0	0	0	0
sp|Q99961|SH3G1_HUMAN;sp|Q99962|SH3G2_HUMAN	sp|Q99961|SH3G1_HUMAN	9;1	9;1	9;1	sp|Q99961|SH3G1_HUMAN Endophilin-A2 OS=Homo sapiens OX=9606 GN=SH3GL1 PE=1 SV=1	2	9	9	9	0	8	2	0	0	0	0	0	0	0	1	0	0	0	0	0	0	0	0	0	0	0	0	0	0	0	0	0	0	0	0	0	3	7	0	8	2	0	0	0
sp|Q99942|RNF5_HUMAN	sp|Q99942|RNF5_HUMAN	1	1	1	sp|Q99942|RNF5_HUMAN E3 ubiquitin-protein ligase RNF5 OS=Homo sapiens OX=9606 GN=RNF5 PE=1 SV=1	1	1	1	1	0	0	0	0	0	0	0	0	0	0	1	0	0	0	0	0	0	0	0	0	0	0	0	0	0	0	0	0	0	0	0	0	0	0	0	0	0	0	0	0
sp|Q99933|BAG1_HUMAN	sp|Q99933|BAG1_HUMAN	7	7	7	sp|Q99933|BAG1_HUMAN BAG family molecular chaperone regulator 1 OS=Homo sapiens OX=9606 GN=BAG1 PE=1 SV=4	1	7	7	7	0	1	0	0	0	0	0	0	0	0	0	1	0	0	0	0	1	0	1	0	0	0	0	0	0	0	0	0	2	1	1	4	3	4	0	1	0	0	0	0
sp|Q99880|H2B1L_HUMAN;sp|Q99879|H2B1M_HUMAN;sp|Q99877|H2B1N_HUMAN;sp|Q93079|H2B1H_HUMAN;sp|Q5QNW6|H2B2F_HUMAN;sp|P62807|H2B1C_HUMAN;sp|P58876|H2B1D_HUMAN;sp|P57053|H2BFS_HUMAN;sp|O60814|H2B1K_HUMAN;sp|Q96A08|H2B1A_HUMAN	sp|Q99880|H2B1L_HUMAN;sp|Q99879|H2B1M_HUMAN;sp|Q99877|H2B1N_HUMAN;sp|Q93079|H2B1H_HUMAN;sp|Q5QNW6|H2B2F_HUMAN;sp|P62807|H2B1C_HUMAN;sp|P58876|H2B1D_HUMAN;sp|P57053|H2BFS_HUMAN;sp|O60814|H2B1K_HUMAN;sp|Q96A08|H2B1A_HUMAN	5;5;5;5;5;5;5;5;5;3	5;5;5;5;5;5;5;5;5;3	1;1;1;1;1;1;1;1;1;0	sp|Q99880|H2B1L_HUMAN Histone H2B type 1-L OS=Homo sapiens OX=9606 GN=HIST1H2BL PE=1 SV=3;sp|Q99879|H2B1M_HUMAN Histone H2B type 1-M OS=Homo sapiens OX=9606 GN=HIST1H2BM PE=1 SV=3;sp|Q99877|H2B1N_HUMAN Histone H2B type 1-N OS=Homo sapiens OX=9606 GN=HIST1H	10	5	5	1	1	1	3	0	0	0	0	0	0	0	0	3	0	1	1	2	3	1	3	1	1	2	4	1	1	1	2	1	3	2	2	4	3	3	1	1	3	0	0	0
sp|Q99878|H2A1J_HUMAN;sp|Q96KK5|H2A1H_HUMAN;sp|Q9BTM1|H2AJ_HUMAN;sp|Q93077|H2A1C_HUMAN;sp|Q7L7L0|H2A3_HUMAN;sp|P20671|H2A1D_HUMAN;sp|P0C0S8|H2A1_HUMAN;sp|P04908|H2A1B_HUMAN;sp|Q16777|H2A2C_HUMAN;sp|Q6FI13|H2A2A_HUMAN;REV__sp|Q8NB25|F184A_HUMAN	sp|Q99878|H2A1J_HUMAN;sp|Q96KK5|H2A1H_HUMAN;sp|Q9BTM1|H2AJ_HUMAN;sp|Q93077|H2A1C_HUMAN;sp|Q7L7L0|H2A3_HUMAN;sp|P20671|H2A1D_HUMAN;sp|P0C0S8|H2A1_HUMAN;sp|P04908|H2A1B_HUMAN;sp|Q16777|H2A2C_HUMAN;sp|Q6FI13|H2A2A_HUMAN	4;4;4;4;4;4;4;4;3;3;1	1;1;1;1;1;1;1;1;1;1;0	1;1;1;1;1;1;1;1;1;1;0	sp|Q99878|H2A1J_HUMAN Histone H2A type 1-J OS=Homo sapiens OX=9606 GN=HIST1H2AJ PE=1 SV=3;sp|Q96KK5|H2A1H_HUMAN Histone H2A type 1-H OS=Homo sapiens OX=9606 GN=HIST1H2AH PE=1 SV=3;sp|Q9BTM1|H2AJ_HUMAN Histone H2A.J OS=Homo sapiens OX=9606 GN=H2AFJ PE=1 SV=	11	4	1	1	1	0	0	0	0	1	0	0	0	1	0	1	1	0	0	0	0	1	1	1	1	1	1	1	1	1	1	1	2	1	0	1	2	1	0	0	0	0	0	0
sp|Q99873|ANM1_HUMAN;sp|Q9NR22|ANM8_HUMAN	sp|Q99873|ANM1_HUMAN	17;2	17;2	17;2	sp|Q99873|ANM1_HUMAN Protein arginine N-methyltransferase 1 OS=Homo sapiens OX=9606 GN=PRMT1 PE=1 SV=3	2	17	17	17	0	1	0	0	0	0	0	0	0	0	1	2	1	1	1	1	1	0	0	2	2	2	0	1	4	2	3	1	1	9	11	14	6	1	0	1	0	0	0	0
sp|Q99871|HAUS7_HUMAN	sp|Q99871|HAUS7_HUMAN	1	1	1	sp|Q99871|HAUS7_HUMAN HAUS augmin-like complex subunit 7 OS=Homo sapiens OX=9606 GN=HAUS7 PE=1 SV=3	1	1	1	1	0	0	0	0	0	0	0	0	0	0	0	0	0	0	0	0	0	0	0	0	0	0	0	0	0	0	0	0	1	1	0	1	0	0	0	0	0	0	0	0
sp|Q99856|ARI3A_HUMAN;sp|A6NKF2|ARI3C_HUMAN	sp|Q99856|ARI3A_HUMAN;sp|A6NKF2|ARI3C_HUMAN	2;1	2;1	2;1	sp|Q99856|ARI3A_HUMAN AT-rich interactive domain-containing protein 3A OS=Homo sapiens OX=9606 GN=ARID3A PE=1 SV=2;sp|A6NKF2|ARI3C_HUMAN AT-rich interactive domain-containing protein 3C OS=Homo sapiens OX=9606 GN=ARID3C PE=3 SV=1	2	2	2	2	0	1	0	0	0	0	0	0	0	0	0	0	0	0	0	0	0	0	0	0	0	0	0	0	0	0	0	0	0	0	0	0	2	2	0	1	0	0	0	0
sp|Q99848|EBP2_HUMAN	sp|Q99848|EBP2_HUMAN	4	4	4	sp|Q99848|EBP2_HUMAN Probable rRNA-processing protein EBP2 OS=Homo sapiens OX=9606 GN=EBNA1BP2 PE=1 SV=2	1	4	4	4	0	0	0	0	0	0	0	0	0	0	0	3	0	0	0	0	0	0	0	0	0	0	3	0	0	0	0	0	0	0	0	0	0	0	0	0	0	0	0	0
sp|Q99836|MYD88_HUMAN	sp|Q99836|MYD88_HUMAN	5	5	5	sp|Q99836|MYD88_HUMAN Myeloid differentiation primary response protein MyD88 OS=Homo sapiens OX=9606 GN=MYD88 PE=1 SV=1	1	5	5	5	0	0	0	0	0	0	0	3	2	1	0	1	0	0	0	0	2	0	0	0	0	0	2	0	0	0	0	0	0	0	0	0	0	1	0	0	0	0	0	0
sp|Q99832|TCPH_HUMAN	sp|Q99832|TCPH_HUMAN	26	26	26	sp|Q99832|TCPH_HUMAN T-complex protein 1 subunit eta OS=Homo sapiens OX=9606 GN=CCT7 PE=1 SV=2	1	26	26	26	0	0	0	7	7	2	1	1	0	0	0	5	0	0	0	0	1	2	2	1	0	0	15	0	1	0	1	0	21	21	13	8	3	3	0	0	0	7	7	2
sp|Q99829|CPNE1_HUMAN	sp|Q99829|CPNE1_HUMAN	17	17	17	sp|Q99829|CPNE1_HUMAN Copine-1 OS=Homo sapiens OX=9606 GN=CPNE1 PE=1 SV=1	1	17	17	17	0	0	0	0	0	7	12	7	1	0	0	0	0	0	0	0	0	0	0	0	0	0	0	0	0	0	0	0	0	0	0	0	0	0	0	0	0	0	0	7
sp|Q99816|TS101_HUMAN	sp|Q99816|TS101_HUMAN	7	7	7	sp|Q99816|TS101_HUMAN Tumor susceptibility gene 101 protein OS=Homo sapiens OX=9606 GN=TSG101 PE=1 SV=2	1	7	7	7	0	0	0	0	0	0	0	0	0	0	0	1	1	2	0	0	0	0	0	0	0	0	2	0	0	0	0	0	0	0	0	5	5	0	0	0	0	0	0	0
sp|Q99808|S29A1_HUMAN	sp|Q99808|S29A1_HUMAN	1	1	1	sp|Q99808|S29A1_HUMAN Equilibrative nucleoside transporter 1 OS=Homo sapiens OX=9606 GN=SLC29A1 PE=1 SV=3	1	1	1	1	1	0	0	0	0	0	0	0	0	0	0	0	0	0	0	0	0	0	0	0	0	0	0	0	0	0	0	0	0	0	0	0	0	0	1	0	0	0	0	0
sp|Q99805|TM9S2_HUMAN	sp|Q99805|TM9S2_HUMAN	3	3	3	sp|Q99805|TM9S2_HUMAN Transmembrane 9 superfamily member 2 OS=Homo sapiens OX=9606 GN=TM9SF2 PE=1 SV=1	1	3	3	3	0	0	0	0	0	0	0	0	0	0	0	3	0	0	0	0	0	0	0	0	0	0	1	0	0	0	0	0	0	0	0	0	0	0	0	0	0	0	0	0
sp|Q99798|ACON_HUMAN	sp|Q99798|ACON_HUMAN	25	25	25	sp|Q99798|ACON_HUMAN Aconitate hydratase, mitochondrial OS=Homo sapiens OX=9606 GN=ACO2 PE=1 SV=2	1	25	25	25	0	0	0	0	0	0	0	20	21	3	0	0	0	0	0	0	0	0	0	0	0	0	0	0	0	0	0	0	0	0	0	0	0	0	0	0	0	0	0	0
sp|Q99797|MIPEP_HUMAN	sp|Q99797|MIPEP_HUMAN	10	10	10	sp|Q99797|MIPEP_HUMAN Mitochondrial intermediate peptidase OS=Homo sapiens OX=9606 GN=MIPEP PE=1 SV=2	1	10	10	10	0	0	0	0	0	0	1	10	0	0	0	0	0	0	0	0	0	0	0	0	0	0	0	0	0	0	0	0	0	0	0	0	0	0	0	0	0	0	0	0
sp|Q99757|THIOM_HUMAN	sp|Q99757|THIOM_HUMAN	4	4	4	sp|Q99757|THIOM_HUMAN Thioredoxin, mitochondrial OS=Homo sapiens OX=9606 GN=TXN2 PE=1 SV=2	1	4	4	4	0	0	0	0	0	0	0	0	0	0	0	0	4	4	1	0	0	0	0	0	0	0	0	0	0	0	0	0	0	0	0	0	0	0	0	0	0	0	0	0
sp|Q99747|SNAG_HUMAN	sp|Q99747|SNAG_HUMAN	12	12	12	sp|Q99747|SNAG_HUMAN Gamma-soluble NSF attachment protein OS=Homo sapiens OX=9606 GN=NAPG PE=1 SV=1	1	12	12	12	0	0	0	0	0	0	0	0	0	5	7	0	8	0	1	1	0	0	0	0	0	1	0	0	0	0	0	0	0	0	0	0	0	0	0	0	0	0	0	0
sp|Q99733|NP1L4_HUMAN	sp|Q99733|NP1L4_HUMAN	13	13	12	sp|Q99733|NP1L4_HUMAN Nucleosome assembly protein 1-like 4 OS=Homo sapiens OX=9606 GN=NAP1L4 PE=1 SV=1	1	13	13	12	0	3	1	0	0	1	0	0	0	0	1	3	0	0	0	0	2	1	2	1	2	1	1	1	1	2	1	1	2	2	6	7	12	8	0	3	1	0	0	1
sp|Q99729|ROAA_HUMAN	sp|Q99729|ROAA_HUMAN	5	5	5	sp|Q99729|ROAA_HUMAN Heterogeneous nuclear ribonucleoprotein A/B OS=Homo sapiens OX=9606 GN=HNRNPAB PE=1 SV=2	1	5	5	5	0	2	1	2	1	0	0	0	0	0	2	5	2	1	4	5	5	2	4	4	3	3	3	4	3	3	3	3	3	4	3	2	2	3	0	2	1	2	1	0
sp|Q99715|COCA1_HUMAN	sp|Q99715|COCA1_HUMAN	5	5	5	sp|Q99715|COCA1_HUMAN Collagen alpha-1(XII) chain OS=Homo sapiens OX=9606 GN=COL12A1 PE=1 SV=2	1	5	5	5	0	0	0	0	0	0	0	0	0	0	1	1	0	0	0	0	0	0	0	0	0	0	0	0	0	0	0	0	4	0	0	0	0	0	0	0	0	0	0	0
sp|Q99714|HCD2_HUMAN	sp|Q99714|HCD2_HUMAN	14	14	14	sp|Q99714|HCD2_HUMAN 3-hydroxyacyl-CoA dehydrogenase type-2 OS=Homo sapiens OX=9606 GN=HSD17B10 PE=1 SV=3	1	14	14	14	0	4	0	1	1	4	13	11	2	0	0	0	0	0	0	0	0	0	1	0	0	0	0	0	0	0	0	0	0	0	5	5	9	10	0	4	0	1	1	4
sp|Q99707|METH_HUMAN	sp|Q99707|METH_HUMAN	6	6	6	sp|Q99707|METH_HUMAN Methionine synthase OS=Homo sapiens OX=9606 GN=MTR PE=1 SV=2	1	6	6	6	0	2	0	0	0	0	0	0	0	0	0	0	0	0	0	0	0	0	0	0	0	0	0	0	0	0	0	0	0	0	0	0	0	5	0	2	0	0	0	0
sp|Q99704|DOK1_HUMAN	sp|Q99704|DOK1_HUMAN	1	1	1	sp|Q99704|DOK1_HUMAN Docking protein 1 OS=Homo sapiens OX=9606 GN=DOK1 PE=1 SV=1	1	1	1	1	0	0	1	0	0	0	0	0	0	0	0	0	0	0	0	0	0	0	0	0	0	0	0	0	0	0	0	0	0	0	0	0	0	0	0	0	1	0	0	0
sp|Q99685|MGLL_HUMAN	sp|Q99685|MGLL_HUMAN	4	4	4	sp|Q99685|MGLL_HUMAN Monoglyceride lipase OS=Homo sapiens OX=9606 GN=MGLL PE=1 SV=2	1	4	4	4	0	0	0	0	0	0	4	1	0	0	0	0	0	0	0	0	0	0	0	0	0	0	0	0	0	0	0	0	0	0	0	0	0	0	0	0	0	0	0	0
sp|Q99674|CGRE1_HUMAN	sp|Q99674|CGRE1_HUMAN	1	1	1	sp|Q99674|CGRE1_HUMAN Cell growth regulator with EF hand domain protein 1 OS=Homo sapiens OX=9606 GN=CGREF1 PE=2 SV=3	1	1	1	1	0	1	1	0	0	0	0	0	0	0	0	0	0	0	0	0	0	0	0	0	0	0	0	0	0	0	0	0	0	0	0	0	1	1	0	1	1	0	0	0
sp|Q99638|RAD9A_HUMAN	sp|Q99638|RAD9A_HUMAN	5	5	5	sp|Q99638|RAD9A_HUMAN Cell cycle checkpoint control protein RAD9A OS=Homo sapiens OX=9606 GN=RAD9A PE=1 SV=1	1	5	5	5	0	5	0	0	0	0	0	0	0	0	0	0	0	0	0	0	0	0	0	0	0	0	0	0	0	0	0	0	0	0	0	0	0	0	0	5	0	0	0	0
sp|Q99627|CSN8_HUMAN	sp|Q99627|CSN8_HUMAN	4	4	4	sp|Q99627|CSN8_HUMAN COP9 signalosome complex subunit 8 OS=Homo sapiens OX=9606 GN=COPS8 PE=1 SV=1	1	4	4	4	0	0	0	0	0	0	0	0	0	0	0	0	0	0	0	0	0	0	0	0	0	0	1	0	0	0	0	0	1	2	3	4	2	1	0	0	0	0	0	0
sp|Q99622|C10_HUMAN	sp|Q99622|C10_HUMAN	4	4	4	sp|Q99622|C10_HUMAN Protein C10 OS=Homo sapiens OX=9606 GN=C12orf57 PE=1 SV=1	1	4	4	4	0	0	0	0	0	0	0	0	0	3	4	0	2	1	1	2	1	1	1	2	2	1	0	2	2	2	2	2	1	0	1	3	3	1	0	0	0	0	0	0
sp|Q99615|DNJC7_HUMAN	sp|Q99615|DNJC7_HUMAN	7	7	7	sp|Q99615|DNJC7_HUMAN DnaJ homolog subfamily C member 7 OS=Homo sapiens OX=9606 GN=DNAJC7 PE=1 SV=2	1	7	7	7	0	2	6	3	2	0	1	0	0	0	0	0	1	1	0	1	0	0	0	0	0	0	1	0	0	1	0	0	0	0	0	2	2	5	0	2	6	3	2	0
sp|Q99614|TTC1_HUMAN	sp|Q99614|TTC1_HUMAN	8	8	8	sp|Q99614|TTC1_HUMAN Tetratricopeptide repeat protein 1 OS=Homo sapiens OX=9606 GN=TTC1 PE=1 SV=1	1	8	8	8	0	2	4	1	0	0	0	1	1	0	1	0	0	0	0	1	2	1	3	3	1	1	0	2	1	1	1	0	3	1	1	4	6	3	0	2	4	1	0	0
sp|Q99613|EIF3C_HUMAN;sp|B5ME19|EIFCL_HUMAN	sp|Q99613|EIF3C_HUMAN;sp|B5ME19|EIFCL_HUMAN	10;8	10;8	10;8	sp|Q99613|EIF3C_HUMAN Eukaryotic translation initiation factor 3 subunit C OS=Homo sapiens OX=9606 GN=EIF3C PE=1 SV=1;sp|B5ME19|EIFCL_HUMAN Eukaryotic translation initiation factor 3 subunit C-like protein OS=Homo sapiens OX=9606 GN=EIF3CL PE=3 SV=1	2	10	10	10	0	0	0	0	0	0	0	0	0	0	0	2	0	0	0	0	0	0	0	0	0	0	9	0	0	0	0	0	7	0	0	0	3	0	0	0	0	0	0	0
sp|Q99611|SPS2_HUMAN	sp|Q99611|SPS2_HUMAN	6	6	6	sp|Q99611|SPS2_HUMAN Selenide, water dikinase 2 OS=Homo sapiens OX=9606 GN=SEPHS2 PE=1 SV=3	1	6	6	6	0	0	6	2	0	1	0	0	0	0	0	0	0	0	0	0	0	0	0	0	0	0	0	0	0	0	0	0	0	0	0	0	0	0	0	0	6	2	0	1
sp|Q99598|TSNAX_HUMAN	sp|Q99598|TSNAX_HUMAN	11	11	11	sp|Q99598|TSNAX_HUMAN Translin-associated protein X OS=Homo sapiens OX=9606 GN=TSNAX PE=1 SV=1	1	11	11	11	0	3	0	0	0	0	0	0	0	0	0	0	0	0	0	0	0	0	0	0	0	0	0	0	0	0	0	0	0	0	0	1	9	9	0	3	0	0	0	0
sp|Q99590|SCAFB_HUMAN	sp|Q99590|SCAFB_HUMAN	8	8	8	sp|Q99590|SCAFB_HUMAN Protein SCAF11 OS=Homo sapiens OX=9606 GN=SCAF11 PE=1 SV=2	1	8	8	8	0	1	0	0	0	0	0	0	0	0	0	6	0	0	0	0	0	0	0	0	0	0	3	0	0	0	0	0	2	1	1	1	2	1	0	1	0	0	0	0
sp|Q99584|S10AD_HUMAN	sp|Q99584|S10AD_HUMAN	6	6	6	sp|Q99584|S10AD_HUMAN Protein S100-A13 OS=Homo sapiens OX=9606 GN=S100A13 PE=1 SV=1	1	6	6	6	1	0	1	1	0	0	2	3	2	1	2	0	3	2	2	4	2	2	1	3	3	3	0	3	3	3	1	1	0	0	0	0	0	0	1	0	1	1	0	0
sp|Q99575|POP1_HUMAN	sp|Q99575|POP1_HUMAN	11	11	11	sp|Q99575|POP1_HUMAN Ribonucleases P/MRP protein subunit POP1 OS=Homo sapiens OX=9606 GN=POP1 PE=1 SV=2	1	11	11	11	0	0	0	0	0	0	0	0	0	0	0	7	0	0	0	0	0	0	0	0	0	0	8	0	0	0	0	0	5	4	1	1	0	0	0	0	0	0	0	0
sp|Q99571|P2RX4_HUMAN	sp|Q99571|P2RX4_HUMAN	2	2	2	sp|Q99571|P2RX4_HUMAN P2X purinoceptor 4 OS=Homo sapiens OX=9606 GN=P2RX4 PE=1 SV=2	1	2	2	2	1	0	0	0	0	0	0	0	0	0	0	2	0	0	0	0	0	0	0	0	0	0	0	0	0	0	0	0	0	0	0	0	0	0	1	0	0	0	0	0
sp|Q99570|PI3R4_HUMAN	sp|Q99570|PI3R4_HUMAN	3	3	3	sp|Q99570|PI3R4_HUMAN Phosphoinositide 3-kinase regulatory subunit 4 OS=Homo sapiens OX=9606 GN=PIK3R4 PE=1 SV=3	1	3	3	3	0	0	0	0	0	0	0	0	0	0	0	0	0	0	0	0	0	0	0	0	0	0	0	0	0	0	0	0	0	3	2	0	0	0	0	0	0	0	0	0
sp|Q99567|NUP88_HUMAN	sp|Q99567|NUP88_HUMAN	6	6	6	sp|Q99567|NUP88_HUMAN Nuclear pore complex protein Nup88 OS=Homo sapiens OX=9606 GN=NUP88 PE=1 SV=2	1	6	6	6	0	0	0	1	1	1	0	0	0	0	0	0	0	0	0	0	0	0	0	0	0	0	0	0	0	0	0	0	4	4	0	1	0	0	0	0	0	1	1	1
sp|Q99543|DNJC2_HUMAN	sp|Q99543|DNJC2_HUMAN	8	8	8	sp|Q99543|DNJC2_HUMAN DnaJ homolog subfamily C member 2 OS=Homo sapiens OX=9606 GN=DNAJC2 PE=1 SV=4	1	8	8	8	0	1	0	2	0	0	0	0	1	0	1	0	1	0	0	0	0	0	1	0	0	1	1	0	0	0	0	0	2	0	0	5	6	2	0	1	0	2	0	0
sp|Q99538|LGMN_HUMAN	sp|Q99538|LGMN_HUMAN	1	1	1	sp|Q99538|LGMN_HUMAN Legumain OS=Homo sapiens OX=9606 GN=LGMN PE=1 SV=1	1	1	1	1	0	0	0	0	0	0	0	1	0	0	0	0	0	0	0	0	0	0	0	0	0	0	0	0	0	0	0	0	0	0	0	0	0	0	0	0	0	0	0	0
sp|Q99536|VAT1_HUMAN	sp|Q99536|VAT1_HUMAN	11	11	11	sp|Q99536|VAT1_HUMAN Synaptic vesicle membrane protein VAT-1 homolog OS=Homo sapiens OX=9606 GN=VAT1 PE=1 SV=2	1	11	11	11	4	1	2	2	0	0	0	0	0	1	1	7	2	1	2	2	3	2	5	5	2	5	10	3	4	3	4	3	4	3	1	1	4	2	4	1	2	2	0	0
sp|Q99523|SORT_HUMAN	sp|Q99523|SORT_HUMAN	4	4	4	sp|Q99523|SORT_HUMAN Sortilin OS=Homo sapiens OX=9606 GN=SORT1 PE=1 SV=3	1	4	4	4	0	0	0	0	0	0	0	0	0	0	0	4	0	0	0	0	0	0	0	0	0	0	0	0	0	0	0	0	0	0	0	0	0	0	0	0	0	0	0	0
sp|Q99519|NEUR1_HUMAN	sp|Q99519|NEUR1_HUMAN	2	2	2	sp|Q99519|NEUR1_HUMAN Sialidase-1 OS=Homo sapiens OX=9606 GN=NEU1 PE=1 SV=1	1	2	2	2	0	0	0	2	0	0	0	0	0	0	0	0	0	0	0	0	0	0	0	0	0	0	0	0	0	0	0	0	0	0	0	0	0	0	0	0	0	2	0	0
sp|Q99504|EYA3_HUMAN	sp|Q99504|EYA3_HUMAN	2	2	2	sp|Q99504|EYA3_HUMAN Eyes absent homolog 3 OS=Homo sapiens OX=9606 GN=EYA3 PE=1 SV=3	1	2	2	2	0	1	0	0	0	0	0	0	0	0	0	0	0	0	0	0	0	0	0	0	0	0	0	0	0	0	0	0	0	0	0	0	1	1	0	1	0	0	0	0
sp|Q99497|PARK7_HUMAN	sp|Q99497|PARK7_HUMAN	17	17	17	sp|Q99497|PARK7_HUMAN Protein/nucleic acid deglycase DJ-1 OS=Homo sapiens OX=9606 GN=PARK7 PE=1 SV=2	1	17	17	17	1	0	0	0	0	0	1	3	3	16	12	0	6	3	5	4	3	1	4	5	4	2	0	2	1	2	3	1	0	0	0	0	0	0	1	0	0	0	0	0
sp|Q99496|RING2_HUMAN	sp|Q99496|RING2_HUMAN	2	2	2	sp|Q99496|RING2_HUMAN E3 ubiquitin-protein ligase RING2 OS=Homo sapiens OX=9606 GN=RNF2 PE=1 SV=1	1	2	2	2	0	0	0	0	0	0	0	0	0	0	0	2	0	0	0	0	0	0	0	0	0	0	1	0	0	0	0	0	0	0	0	0	0	0	0	0	0	0	0	0
sp|Q99490|AGAP2_HUMAN	sp|Q99490|AGAP2_HUMAN	1	1	1	sp|Q99490|AGAP2_HUMAN Arf-GAP with GTPase, ANK repeat and PH domain-containing protein 2 OS=Homo sapiens OX=9606 GN=AGAP2 PE=1 SV=2	1	1	1	1	0	0	0	0	0	0	0	0	0	0	0	0	1	0	0	0	0	0	0	0	0	0	0	0	0	0	0	0	0	0	0	0	0	0	0	0	0	0	0	0
sp|Q99471|PFD5_HUMAN	sp|Q99471|PFD5_HUMAN	8	8	8	sp|Q99471|PFD5_HUMAN Prefoldin subunit 5 OS=Homo sapiens OX=9606 GN=PFDN5 PE=1 SV=2	1	8	8	8	0	5	5	3	0	0	0	3	4	1	0	1	0	0	0	1	0	1	1	2	0	0	1	1	0	0	0	0	2	1	3	4	5	6	0	5	5	3	0	0
sp|Q99470|SDF2_HUMAN	sp|Q99470|SDF2_HUMAN	1	1	1	sp|Q99470|SDF2_HUMAN Stromal cell-derived factor 2 OS=Homo sapiens OX=9606 GN=SDF2 PE=1 SV=2	1	1	1	1	0	0	0	0	0	0	0	0	0	0	0	0	1	0	0	0	0	0	0	0	0	0	0	0	0	0	0	0	1	1	0	1	1	1	0	0	0	0	0	0
sp|Q99460|PSMD1_HUMAN	sp|Q99460|PSMD1_HUMAN	30	30	30	sp|Q99460|PSMD1_HUMAN 26S proteasome non-ATPase regulatory subunit 1 OS=Homo sapiens OX=9606 GN=PSMD1 PE=1 SV=2	1	30	30	30	0	0	0	0	0	0	0	0	0	0	0	0	0	0	0	0	4	0	2	1	1	1	14	1	1	0	0	0	25	23	10	5	4	2	0	0	0	0	0	0
sp|Q99459|CDC5L_HUMAN	sp|Q99459|CDC5L_HUMAN	14	14	14	sp|Q99459|CDC5L_HUMAN Cell division cycle 5-like protein OS=Homo sapiens OX=9606 GN=CDC5L PE=1 SV=2	1	14	14	14	0	0	0	0	0	0	0	0	0	0	0	11	0	0	0	0	0	0	0	0	0	0	8	0	0	0	0	0	0	0	0	0	0	0	0	0	0	0	0	0
sp|Q99447|PCY2_HUMAN	sp|Q99447|PCY2_HUMAN	11	11	11	sp|Q99447|PCY2_HUMAN Ethanolamine-phosphate cytidylyltransferase OS=Homo sapiens OX=9606 GN=PCYT2 PE=1 SV=1	1	11	11	11	0	0	5	1	6	7	6	2	0	0	0	0	0	0	0	0	0	0	0	0	0	0	0	0	0	0	0	0	0	0	0	0	0	0	0	0	5	1	6	7
sp|Q99439|CNN2_HUMAN	sp|Q99439|CNN2_HUMAN	10	10	9	sp|Q99439|CNN2_HUMAN Calponin-2 OS=Homo sapiens OX=9606 GN=CNN2 PE=1 SV=4	1	10	10	9	0	5	0	1	0	1	1	1	2	0	4	0	2	0	0	0	0	0	0	0	0	0	0	0	0	0	0	0	0	0	0	0	0	1	0	5	0	1	0	1
sp|Q99436|PSB7_HUMAN	sp|Q99436|PSB7_HUMAN	8	8	8	sp|Q99436|PSB7_HUMAN Proteasome subunit beta type-7 OS=Homo sapiens OX=9606 GN=PSMB7 PE=1 SV=1	1	8	8	8	0	0	0	0	0	0	0	0	0	0	0	0	0	0	0	1	1	0	0	0	1	2	2	1	2	0	0	0	6	4	6	7	1	0	0	0	0	0	0	0
sp|Q99426|TBCB_HUMAN	sp|Q99426|TBCB_HUMAN	10	10	10	sp|Q99426|TBCB_HUMAN Tubulin-folding cofactor B OS=Homo sapiens OX=9606 GN=TBCB PE=1 SV=2	1	10	10	10	0	0	6	7	5	5	3	1	2	2	0	0	0	0	0	0	0	0	0	0	0	0	0	0	0	0	0	0	0	0	0	0	0	0	0	0	6	7	5	5
sp|Q99418|CYH2_HUMAN	sp|Q99418|CYH2_HUMAN	1	1	1	sp|Q99418|CYH2_HUMAN Cytohesin-2 OS=Homo sapiens OX=9606 GN=CYTH2 PE=1 SV=2	1	1	1	1	0	1	0	0	0	0	0	0	0	0	0	0	0	0	0	0	0	0	0	0	0	0	0	0	0	0	0	0	0	0	0	0	1	1	0	1	0	0	0	0
sp|Q99417|MYCBP_HUMAN	sp|Q99417|MYCBP_HUMAN	3	3	3	sp|Q99417|MYCBP_HUMAN c-Myc-binding protein OS=Homo sapiens OX=9606 GN=MYCBP PE=1 SV=3	1	3	3	3	0	1	2	0	0	0	0	0	0	0	0	2	0	0	1	0	1	0	0	0	0	0	1	0	1	0	0	0	2	0	0	1	1	1	0	1	2	0	0	0
sp|Q96TA1|NIBA2_HUMAN	sp|Q96TA1|NIBA2_HUMAN	20	20	20	sp|Q96TA1|NIBA2_HUMAN Protein Niban 2 OS=Homo sapiens OX=9606 GN=NIBAN2 PE=1 SV=3	1	20	20	20	1	8	0	0	0	0	0	0	0	0	0	4	0	0	0	0	0	0	0	0	0	0	2	0	0	0	0	0	1	0	0	0	3	17	1	8	0	0	0	0
sp|Q96T76|MMS19_HUMAN	sp|Q96T76|MMS19_HUMAN	19	19	19	sp|Q96T76|MMS19_HUMAN MMS19 nucleotide excision repair protein homolog OS=Homo sapiens OX=9606 GN=MMS19 PE=1 SV=2	1	19	19	19	0	0	0	0	0	0	0	0	0	0	0	2	0	0	0	0	0	0	0	0	0	0	6	0	0	0	0	0	1	3	3	16	11	1	0	0	0	0	0	0
sp|Q96T60|PNKP_HUMAN	sp|Q96T60|PNKP_HUMAN	4	4	4	sp|Q96T60|PNKP_HUMAN Bifunctional polynucleotide phosphatase/kinase OS=Homo sapiens OX=9606 GN=PNKP PE=1 SV=1	1	4	4	4	0	0	2	1	1	0	0	0	0	0	0	0	0	0	0	1	2	1	2	2	1	0	0	2	1	2	1	1	0	0	0	1	1	0	0	0	2	1	1	0
sp|Q96T51|RUFY1_HUMAN	sp|Q96T51|RUFY1_HUMAN	10	10	10	sp|Q96T51|RUFY1_HUMAN RUN and FYVE domain-containing protein 1 OS=Homo sapiens OX=9606 GN=RUFY1 PE=1 SV=2	1	10	10	10	0	0	1	0	1	0	0	0	0	0	0	3	0	0	0	0	0	0	1	0	0	0	3	1	0	0	1	0	1	9	2	3	1	0	0	0	1	0	1	0
sp|Q96T37|RBM15_HUMAN	sp|Q96T37|RBM15_HUMAN	5	5	5	sp|Q96T37|RBM15_HUMAN RNA-binding protein 15 OS=Homo sapiens OX=9606 GN=RBM15 PE=1 SV=2	1	5	5	5	0	0	0	0	0	0	0	0	0	0	0	4	0	0	0	0	0	0	0	0	0	0	2	0	1	0	0	0	1	0	0	0	0	0	0	0	0	0	0	0
sp|Q96SZ5|AEDO_HUMAN	sp|Q96SZ5|AEDO_HUMAN	8	8	8	sp|Q96SZ5|AEDO_HUMAN 2-aminoethanethiol dioxygenase OS=Homo sapiens OX=9606 GN=ADO PE=1 SV=2	1	8	8	8	0	0	0	0	0	0	0	0	4	5	3	0	1	0	1	0	0	0	1	0	0	0	0	0	0	0	0	0	0	0	0	0	0	0	0	0	0	0	0	0
sp|Q96SY0|INT14_HUMAN	sp|Q96SY0|INT14_HUMAN	3	3	3	sp|Q96SY0|INT14_HUMAN Integrator complex subunit 14 OS=Homo sapiens OX=9606 GN=INTS14 PE=1 SV=2	1	3	3	3	0	0	0	0	0	0	0	0	0	0	0	2	0	0	0	0	0	0	0	0	0	0	0	0	0	0	0	0	0	0	0	0	1	1	0	0	0	0	0	0
sp|Q96SW2|CRBN_HUMAN	sp|Q96SW2|CRBN_HUMAN	7	7	7	sp|Q96SW2|CRBN_HUMAN Protein cereblon OS=Homo sapiens OX=9606 GN=CRBN PE=1 SV=1	1	7	7	7	1	1	0	0	0	0	0	0	0	0	0	0	0	0	0	0	0	0	0	0	0	0	0	0	0	0	0	0	1	1	0	0	4	6	1	1	0	0	0	0
sp|Q96SU4|OSBL9_HUMAN	sp|Q96SU4|OSBL9_HUMAN	10	10	10	sp|Q96SU4|OSBL9_HUMAN Oxysterol-binding protein-related protein 9 OS=Homo sapiens OX=9606 GN=OSBPL9 PE=1 SV=2	1	10	10	10	0	3	4	1	1	0	0	0	2	0	0	0	0	0	0	0	0	0	0	0	0	0	0	0	0	0	0	0	0	0	2	3	1	0	0	3	4	1	1	0
sp|Q96ST3|SIN3A_HUMAN	sp|Q96ST3|SIN3A_HUMAN	10	10	10	sp|Q96ST3|SIN3A_HUMAN Paired amphipathic helix protein Sin3a OS=Homo sapiens OX=9606 GN=SIN3A PE=1 SV=2	1	10	10	10	0	1	0	1	0	0	1	0	0	0	1	6	1	0	0	0	0	0	1	1	0	0	8	0	0	0	1	0	0	1	1	0	0	0	0	1	0	1	0	0
sp|Q96ST2|IWS1_HUMAN	sp|Q96ST2|IWS1_HUMAN	5	5	5	sp|Q96ST2|IWS1_HUMAN Protein IWS1 homolog OS=Homo sapiens OX=9606 GN=IWS1 PE=1 SV=2	1	5	5	5	0	0	0	0	0	0	0	0	0	0	0	0	0	0	0	0	0	0	0	0	0	0	0	0	0	0	0	0	2	5	1	0	0	0	0	0	0	0	0	0
sp|Q96SI9|STRBP_HUMAN	sp|Q96SI9|STRBP_HUMAN	11	8	8	sp|Q96SI9|STRBP_HUMAN Spermatid perinuclear RNA-binding protein OS=Homo sapiens OX=9606 GN=STRBP PE=1 SV=1	1	11	8	8	1	0	0	0	0	0	0	0	0	0	1	5	0	1	0	0	0	1	1	2	1	0	7	1	1	1	1	2	0	1	1	1	0	0	0	0	0	0	0	0
sp|Q96SB8|SMC6_HUMAN	sp|Q96SB8|SMC6_HUMAN	3	3	3	sp|Q96SB8|SMC6_HUMAN Structural maintenance of chromosomes protein 6 OS=Homo sapiens OX=9606 GN=SMC6 PE=1 SV=2	1	3	3	3	0	0	0	0	0	0	0	0	0	0	0	2	0	0	0	0	0	0	1	0	0	0	0	0	0	0	0	0	0	0	0	0	0	0	0	0	0	0	0	0
sp|Q96SB4|SRPK1_HUMAN	sp|Q96SB4|SRPK1_HUMAN	9	8	8	sp|Q96SB4|SRPK1_HUMAN SRSF protein kinase 1 OS=Homo sapiens OX=9606 GN=SRPK1 PE=1 SV=2	1	9	8	8	0	0	0	0	0	0	0	0	0	0	0	4	0	0	0	0	0	0	0	0	0	0	8	0	0	0	0	0	1	0	0	0	0	0	0	0	0	0	0	0
sp|Q96S97|MYADM_HUMAN	sp|Q96S97|MYADM_HUMAN	1	1	1	sp|Q96S97|MYADM_HUMAN Myeloid-associated differentiation marker OS=Homo sapiens OX=9606 GN=MYADM PE=1 SV=2	1	1	1	1	1	0	0	0	0	0	0	0	0	0	0	1	0	0	0	0	0	0	0	0	0	0	0	0	0	0	0	0	0	0	0	0	0	0	1	0	0	0	0	0
sp|Q96S82|UBL7_HUMAN	sp|Q96S82|UBL7_HUMAN	5	5	5	sp|Q96S82|UBL7_HUMAN Ubiquitin-like protein 7 OS=Homo sapiens OX=9606 GN=UBL7 PE=1 SV=2	1	5	5	5	0	0	0	0	0	0	0	0	0	0	0	0	0	0	0	0	0	0	0	0	0	0	0	0	0	0	0	0	0	0	1	4	1	0	0	0	0	0	0	0
sp|Q96S59|RANB9_HUMAN	sp|Q96S59|RANB9_HUMAN	6	5	5	sp|Q96S59|RANB9_HUMAN Ran-binding protein 9 OS=Homo sapiens OX=9606 GN=RANBP9 PE=1 SV=1	1	6	5	5	0	0	0	0	0	0	0	0	0	0	0	2	0	0	0	0	0	0	0	0	0	0	6	0	0	0	0	0	3	0	0	0	0	0	0	0	0	0	0	0
sp|Q96S55|WRIP1_HUMAN	sp|Q96S55|WRIP1_HUMAN	4	4	4	sp|Q96S55|WRIP1_HUMAN ATPase WRNIP1 OS=Homo sapiens OX=9606 GN=WRNIP1 PE=1 SV=2	1	4	4	4	0	0	1	0	0	0	0	0	0	0	0	0	0	0	0	0	0	0	0	0	0	0	1	0	0	0	0	0	3	2	0	0	0	0	0	0	1	0	0	0
sp|Q96S44|PRPK_HUMAN	sp|Q96S44|PRPK_HUMAN	4	4	4	sp|Q96S44|PRPK_HUMAN EKC/KEOPS complex subunit TP53RK OS=Homo sapiens OX=9606 GN=TP53RK PE=1 SV=2	1	4	4	4	0	4	2	1	0	0	0	0	0	0	0	0	0	0	0	0	0	0	0	0	0	0	0	0	0	0	0	0	0	0	0	0	0	2	0	4	2	1	0	0
sp|Q96S19|MTL26_HUMAN	sp|Q96S19|MTL26_HUMAN	13	13	13	sp|Q96S19|MTL26_HUMAN Methyltransferase-like 26 OS=Homo sapiens OX=9606 GN=METTL26 PE=1 SV=2	1	13	13	13	0	0	0	0	0	0	0	0	0	0	0	0	0	1	9	9	6	2	0	0	0	0	0	0	0	0	0	0	0	0	0	0	0	0	0	0	0	0	0	0
sp|Q96RY5|CRML_HUMAN	sp|Q96RY5|CRML_HUMAN	1	1	1	sp|Q96RY5|CRML_HUMAN Protein cramped-like OS=Homo sapiens OX=9606 GN=CRAMP1 PE=1 SV=3	1	1	1	1	0	0	0	0	0	0	0	0	0	0	0	0	0	0	0	0	0	0	0	0	0	0	1	0	0	0	0	0	0	0	0	0	0	0	0	0	0	0	0	0
sp|Q96RW7|HMCN1_HUMAN	sp|Q96RW7|HMCN1_HUMAN	2	2	2	sp|Q96RW7|HMCN1_HUMAN Hemicentin-1 OS=Homo sapiens OX=9606 GN=HMCN1 PE=1 SV=2	1	2	2	2	0	0	0	0	0	0	0	0	0	0	1	0	0	0	0	0	0	0	0	0	0	0	2	0	0	0	0	0	0	0	0	0	0	0	0	0	0	0	0	0
sp|Q96RU3|FNBP1_HUMAN	sp|Q96RU3|FNBP1_HUMAN	10	10	10	sp|Q96RU3|FNBP1_HUMAN Formin-binding protein 1 OS=Homo sapiens OX=9606 GN=FNBP1 PE=1 SV=2	1	10	10	10	0	0	0	0	0	0	0	0	0	0	0	0	0	0	0	0	0	0	0	0	0	0	0	0	0	0	0	0	0	0	6	9	1	0	0	0	0	0	0	0
sp|Q96RU2|UBP28_HUMAN	sp|Q96RU2|UBP28_HUMAN	1	1	1	sp|Q96RU2|UBP28_HUMAN Ubiquitin carboxyl-terminal hydrolase 28 OS=Homo sapiens OX=9606 GN=USP28 PE=1 SV=1	1	1	1	1	0	0	0	0	0	0	0	0	0	0	0	0	0	0	0	0	0	0	0	0	0	0	0	0	0	0	0	0	0	0	0	1	0	0	0	0	0	0	0	0
sp|Q96RT6|CTGE2_HUMAN;sp|Q96PC5|MIA2_HUMAN	sp|Q96RT6|CTGE2_HUMAN;sp|Q96PC5|MIA2_HUMAN	2;2	2;2	2;2	sp|Q96RT6|CTGE2_HUMAN cTAGE family member 2 OS=Homo sapiens OX=9606 GN=CTAGE1 PE=1 SV=2;sp|Q96PC5|MIA2_HUMAN Melanoma inhibitory activity protein 2 OS=Homo sapiens OX=9606 GN=MIA2 PE=1 SV=4	2	2	2	2	0	0	0	0	0	0	0	0	0	0	0	1	0	0	0	0	0	0	0	0	0	0	1	0	0	0	0	0	0	0	0	1	0	0	0	0	0	0	0	0
sp|Q96RS6|NUDC1_HUMAN	sp|Q96RS6|NUDC1_HUMAN	15	15	15	sp|Q96RS6|NUDC1_HUMAN NudC domain-containing protein 1 OS=Homo sapiens OX=9606 GN=NUDCD1 PE=1 SV=2	1	15	15	15	0	9	7	10	4	1	1	1	0	0	1	0	0	0	0	0	0	0	0	0	0	1	0	0	0	0	0	0	3	2	2	2	4	5	0	9	7	10	4	1
sp|Q96RR4|KKCC2_HUMAN	sp|Q96RR4|KKCC2_HUMAN	2	2	2	sp|Q96RR4|KKCC2_HUMAN Calcium/calmodulin-dependent protein kinase kinase 2 OS=Homo sapiens OX=9606 GN=CAMKK2 PE=1 SV=2	1	2	2	2	0	2	0	0	0	0	0	0	0	0	0	0	0	0	0	0	0	0	0	0	0	0	0	0	0	0	0	0	0	0	0	0	0	1	0	2	0	0	0	0
sp|Q96RQ3|MCCA_HUMAN	sp|Q96RQ3|MCCA_HUMAN	8	8	8	sp|Q96RQ3|MCCA_HUMAN Methylcrotonoyl-CoA carboxylase subunit alpha, mitochondrial OS=Homo sapiens OX=9606 GN=MCCC1 PE=1 SV=3	1	8	8	8	0	0	0	0	0	0	0	0	0	0	0	0	0	0	0	0	0	0	0	0	0	0	0	0	0	0	0	0	0	3	7	4	0	0	0	0	0	0	0	0
sp|Q96RP9|EFGM_HUMAN	sp|Q96RP9|EFGM_HUMAN	9	9	9	sp|Q96RP9|EFGM_HUMAN Elongation factor G, mitochondrial OS=Homo sapiens OX=9606 GN=GFM1 PE=1 SV=2	1	9	9	9	0	0	0	0	8	8	0	0	0	0	0	0	0	0	0	0	0	0	0	0	0	0	0	0	0	0	0	0	0	0	0	0	0	0	0	0	0	0	8	8
sp|Q96RK0|CIC_HUMAN	sp|Q96RK0|CIC_HUMAN	1	1	1	sp|Q96RK0|CIC_HUMAN Protein capicua homolog OS=Homo sapiens OX=9606 GN=CIC PE=1 SV=2	1	1	1	1	0	0	0	0	0	0	0	0	0	0	0	0	0	0	0	0	0	0	0	0	0	0	0	0	0	0	0	0	0	0	1	1	1	0	0	0	0	0	0	0
sp|Q96RG2|PASK_HUMAN	sp|Q96RG2|PASK_HUMAN	1	1	1	sp|Q96RG2|PASK_HUMAN PAS domain-containing serine/threonine-protein kinase OS=Homo sapiens OX=9606 GN=PASK PE=1 SV=3	1	1	1	1	0	0	0	0	0	0	0	0	0	0	0	0	0	0	0	0	0	0	0	0	0	0	0	0	0	0	0	0	0	0	0	1	0	0	0	0	0	0	0	0
sp|Q96RF0|SNX18_HUMAN	sp|Q96RF0|SNX18_HUMAN	2	2	2	sp|Q96RF0|SNX18_HUMAN Sorting nexin-18 OS=Homo sapiens OX=9606 GN=SNX18 PE=1 SV=2	1	2	2	2	0	0	0	0	0	0	0	2	1	1	0	0	0	0	0	0	0	0	0	0	0	0	0	0	0	0	0	0	0	0	1	1	0	0	0	0	0	0	0	0
sp|Q96RE7|NACC1_HUMAN;sp|Q96BF6|NACC2_HUMAN	sp|Q96RE7|NACC1_HUMAN	6;1	6;1	6;1	sp|Q96RE7|NACC1_HUMAN Nucleus accumbens-associated protein 1 OS=Homo sapiens OX=9606 GN=NACC1 PE=1 SV=1	2	6	6	6	0	1	2	1	2	0	0	0	0	0	1	1	0	0	0	0	0	0	0	0	0	0	1	0	0	0	0	0	0	2	3	4	1	0	0	1	2	1	2	0
sp|Q96R05|RET7_HUMAN	sp|Q96R05|RET7_HUMAN	3	3	3	sp|Q96R05|RET7_HUMAN Retinoid-binding protein 7 OS=Homo sapiens OX=9606 GN=RBP7 PE=1 SV=1	1	3	3	3	0	0	0	0	0	0	0	0	0	0	0	0	0	0	2	1	2	0	0	0	0	1	0	0	0	0	0	0	0	0	0	0	0	0	0	0	0	0	0	0
sp|Q96QU8|XPO6_HUMAN	sp|Q96QU8|XPO6_HUMAN	2	2	2	sp|Q96QU8|XPO6_HUMAN Exportin-6 OS=Homo sapiens OX=9606 GN=XPO6 PE=1 SV=1	1	2	2	2	0	0	2	0	0	0	0	0	0	0	0	0	0	0	0	0	0	0	0	0	0	0	0	0	0	0	0	0	0	0	0	0	0	0	0	0	2	0	0	0
sp|Q96QU6|1A1L1_HUMAN	sp|Q96QU6|1A1L1_HUMAN	1	1	1	sp|Q96QU6|1A1L1_HUMAN 1-aminocyclopropane-1-carboxylate synthase-like protein 1 OS=Homo sapiens OX=9606 GN=ACCS PE=1 SV=1	1	1	1	1	0	1	0	0	0	0	0	0	0	0	0	0	0	0	0	0	0	0	0	0	0	0	0	0	0	0	0	0	0	0	0	0	0	0	0	1	0	0	0	0
sp|Q96QT6|PHF12_HUMAN	sp|Q96QT6|PHF12_HUMAN	1	1	1	sp|Q96QT6|PHF12_HUMAN PHD finger protein 12 OS=Homo sapiens OX=9606 GN=PHF12 PE=1 SV=2	1	1	1	1	0	0	0	0	0	0	0	0	0	0	0	0	0	0	0	0	0	0	0	0	0	0	1	0	0	0	0	0	0	0	0	0	0	0	0	0	0	0	0	0
sp|Q96QR8|PURB_HUMAN	sp|Q96QR8|PURB_HUMAN	7	7	7	sp|Q96QR8|PURB_HUMAN Transcriptional activator protein Pur-beta OS=Homo sapiens OX=9606 GN=PURB PE=1 SV=3	1	7	7	7	0	1	1	0	0	0	0	1	1	1	1	2	1	1	1	1	1	1	1	1	1	1	5	1	1	1	1	1	2	3	1	1	1	1	0	1	1	0	0	0
sp|Q96QK1|VPS35_HUMAN	sp|Q96QK1|VPS35_HUMAN	30	30	30	sp|Q96QK1|VPS35_HUMAN Vacuolar protein sorting-associated protein 35 OS=Homo sapiens OX=9606 GN=VPS35 PE=1 SV=2	1	30	30	30	0	4	0	0	0	0	0	0	0	0	0	3	0	0	0	0	2	0	4	3	0	0	0	0	0	0	0	0	0	0	0	6	21	20	0	4	0	0	0	0
sp|Q96QG7|MTMR9_HUMAN	sp|Q96QG7|MTMR9_HUMAN	4	4	4	sp|Q96QG7|MTMR9_HUMAN Myotubularin-related protein 9 OS=Homo sapiens OX=9606 GN=MTMR9 PE=1 SV=1	1	4	4	4	0	2	3	1	0	0	0	0	0	0	0	0	0	0	0	0	0	0	0	0	0	0	0	0	0	0	0	0	0	0	0	0	0	1	0	2	3	1	0	0
sp|Q96QF0|RAB3I_HUMAN	sp|Q96QF0|RAB3I_HUMAN	4	4	4	sp|Q96QF0|RAB3I_HUMAN Rab-3A-interacting protein OS=Homo sapiens OX=9606 GN=RAB3IP PE=1 SV=1	1	4	4	4	0	0	0	0	0	0	0	0	0	0	0	0	0	0	0	0	0	0	0	0	0	0	0	0	0	0	0	0	0	0	0	4	2	1	0	0	0	0	0	0
sp|Q96QD9|UIF_HUMAN	sp|Q96QD9|UIF_HUMAN	3	3	3	sp|Q96QD9|UIF_HUMAN UAP56-interacting factor OS=Homo sapiens OX=9606 GN=FYTTD1 PE=1 SV=3	1	3	3	3	0	0	0	0	0	0	0	0	0	0	0	3	0	0	0	0	0	0	0	0	0	0	0	0	0	0	0	0	0	0	0	0	0	0	0	0	0	0	0	0
sp|Q96QD8|S38A2_HUMAN	sp|Q96QD8|S38A2_HUMAN	3	3	3	sp|Q96QD8|S38A2_HUMAN Sodium-coupled neutral amino acid transporter 2 OS=Homo sapiens OX=9606 GN=SLC38A2 PE=1 SV=2	1	3	3	3	0	0	0	0	0	0	0	0	0	0	0	3	0	0	0	0	0	0	0	0	0	0	1	0	0	0	0	0	0	0	0	0	0	0	0	0	0	0	0	0
sp|Q96QC0|PP1RA_HUMAN	sp|Q96QC0|PP1RA_HUMAN	2	2	2	sp|Q96QC0|PP1RA_HUMAN Serine/threonine-protein phosphatase 1 regulatory subunit 10 OS=Homo sapiens OX=9606 GN=PPP1R10 PE=1 SV=1	1	2	2	2	0	0	0	0	0	0	0	0	0	0	0	2	0	0	0	0	0	0	0	0	0	0	1	0	0	0	0	0	0	0	0	0	0	0	0	0	0	0	0	0
sp|Q96Q83|ALKB3_HUMAN	sp|Q96Q83|ALKB3_HUMAN	2	2	2	sp|Q96Q83|ALKB3_HUMAN Alpha-ketoglutarate-dependent dioxygenase alkB homolog 3 OS=Homo sapiens OX=9606 GN=ALKBH3 PE=1 SV=1	1	2	2	2	0	0	0	0	0	0	0	0	1	1	0	0	0	0	0	0	0	0	0	0	0	0	0	0	0	0	0	0	0	0	0	0	0	0	0	0	0	0	0	0
sp|Q96Q42|ALS2_HUMAN	sp|Q96Q42|ALS2_HUMAN	1	1	1	sp|Q96Q42|ALS2_HUMAN Alsin OS=Homo sapiens OX=9606 GN=ALS2 PE=1 SV=2	1	1	1	1	0	0	0	0	0	0	0	0	0	0	0	0	0	0	0	0	0	0	0	0	0	0	0	0	0	0	0	0	0	1	0	0	0	0	0	0	0	0	0	0
sp|Q96Q15|SMG1_HUMAN	sp|Q96Q15|SMG1_HUMAN	2	2	2	sp|Q96Q15|SMG1_HUMAN Serine/threonine-protein kinase SMG1 OS=Homo sapiens OX=9606 GN=SMG1 PE=1 SV=3	1	2	2	2	0	0	0	0	0	0	0	0	0	0	0	1	0	0	0	0	0	0	0	0	0	0	2	0	0	0	0	0	0	0	0	0	0	0	0	0	0	0	0	0
sp|Q96Q11|TRNT1_HUMAN	sp|Q96Q11|TRNT1_HUMAN	14	14	14	sp|Q96Q11|TRNT1_HUMAN CCA tRNA nucleotidyltransferase 1, mitochondrial OS=Homo sapiens OX=9606 GN=TRNT1 PE=1 SV=2	1	14	14	14	0	9	11	4	0	1	1	0	0	0	0	0	0	0	0	0	0	0	0	0	0	0	0	0	0	0	0	0	0	0	0	0	0	0	0	9	11	4	0	1
sp|Q96Q05|TPPC9_HUMAN	sp|Q96Q05|TPPC9_HUMAN	1	1	1	sp|Q96Q05|TPPC9_HUMAN Trafficking protein particle complex subunit 9 OS=Homo sapiens OX=9606 GN=TRAPPC9 PE=1 SV=2	1	1	1	1	0	0	0	0	0	0	0	0	0	0	0	1	0	0	0	0	0	0	0	0	0	0	0	0	0	0	0	0	0	0	0	0	0	0	0	0	0	0	0	0
sp|Q96PZ0|PUS7_HUMAN	sp|Q96PZ0|PUS7_HUMAN	23	23	23	sp|Q96PZ0|PUS7_HUMAN Pseudouridylate synthase 7 homolog OS=Homo sapiens OX=9606 GN=PUS7 PE=1 SV=2	1	23	23	23	0	3	0	0	0	0	0	0	0	0	0	0	0	0	0	0	0	0	0	0	0	0	0	0	0	0	0	0	0	0	0	10	19	6	0	3	0	0	0	0
sp|Q96PY6|NEK1_HUMAN	sp|Q96PY6|NEK1_HUMAN	1	1	1	sp|Q96PY6|NEK1_HUMAN Serine/threonine-protein kinase Nek1 OS=Homo sapiens OX=9606 GN=NEK1 PE=1 SV=2	1	1	1	1	0	0	0	0	0	0	0	0	0	0	0	0	0	0	0	0	0	0	0	0	0	0	1	0	0	0	0	0	0	0	0	0	0	0	0	0	0	0	0	0
sp|Q96PU8|QKI_HUMAN	sp|Q96PU8|QKI_HUMAN	3	3	3	sp|Q96PU8|QKI_HUMAN Protein quaking OS=Homo sapiens OX=9606 GN=QKI PE=1 SV=1	1	3	3	3	0	2	1	0	0	1	0	0	0	0	0	0	0	0	0	0	0	0	0	0	0	0	0	0	0	0	0	0	0	0	0	0	1	1	0	2	1	0	0	1
sp|Q96PU5|NED4L_HUMAN	sp|Q96PU5|NED4L_HUMAN	7	5	5	sp|Q96PU5|NED4L_HUMAN E3 ubiquitin-protein ligase NEDD4-like OS=Homo sapiens OX=9606 GN=NEDD4L PE=1 SV=2	1	7	5	5	0	4	0	0	0	0	0	0	0	0	0	0	0	0	0	0	0	0	0	0	0	0	0	0	0	0	0	0	0	0	0	0	1	3	0	2	0	0	0	0
sp|Q96PM5|ZN363_HUMAN	sp|Q96PM5|ZN363_HUMAN	1	1	1	sp|Q96PM5|ZN363_HUMAN RING finger and CHY zinc finger domain-containing protein 1 OS=Homo sapiens OX=9606 GN=RCHY1 PE=1 SV=1	1	1	1	1	0	0	0	0	1	1	0	0	0	0	0	0	0	0	0	0	0	0	0	0	0	0	0	0	0	0	0	0	0	0	0	0	0	0	0	0	0	0	1	1
sp|Q96PK6|RBM14_HUMAN	sp|Q96PK6|RBM14_HUMAN	3	3	3	sp|Q96PK6|RBM14_HUMAN RNA-binding protein 14 OS=Homo sapiens OX=9606 GN=RBM14 PE=1 SV=2	1	3	3	3	0	1	1	1	0	0	0	1	0	1	1	0	1	0	0	0	0	0	2	1	0	0	1	0	0	0	0	0	0	0	0	0	0	1	0	1	1	1	0	0
sp|Q96P70|IPO9_HUMAN	sp|Q96P70|IPO9_HUMAN	16	16	16	sp|Q96P70|IPO9_HUMAN Importin-9 OS=Homo sapiens OX=9606 GN=IPO9 PE=1 SV=3	1	16	16	16	0	13	7	0	0	0	0	0	0	0	0	3	0	0	0	0	0	0	0	0	0	0	4	0	0	0	0	0	3	0	1	0	0	1	0	13	7	0	0	0
sp|Q96P48|ARAP1_HUMAN	sp|Q96P48|ARAP1_HUMAN	4	4	4	sp|Q96P48|ARAP1_HUMAN Arf-GAP with Rho-GAP domain, ANK repeat and PH domain-containing protein 1 OS=Homo sapiens OX=9606 GN=ARAP1 PE=1 SV=3	1	4	4	4	0	0	0	0	0	0	0	0	0	0	0	0	0	0	0	0	0	0	0	0	0	0	0	0	0	0	0	0	0	0	3	1	0	0	0	0	0	0	0	0
sp|Q96P47|AGAP3_HUMAN;sp|Q9UPQ3|AGAP1_HUMAN	sp|Q96P47|AGAP3_HUMAN	4;1	4;1	4;1	sp|Q96P47|AGAP3_HUMAN Arf-GAP with GTPase, ANK repeat and PH domain-containing protein 3 OS=Homo sapiens OX=9606 GN=AGAP3 PE=1 SV=2	2	4	4	4	0	1	0	0	0	0	0	1	0	0	0	2	0	0	0	0	0	0	0	0	0	0	2	0	0	0	0	0	1	3	3	3	2	2	0	1	0	0	0	0
sp|Q96P16|RPR1A_HUMAN	sp|Q96P16|RPR1A_HUMAN	3	2	2	sp|Q96P16|RPR1A_HUMAN Regulation of nuclear pre-mRNA domain-containing protein 1A OS=Homo sapiens OX=9606 GN=RPRD1A PE=1 SV=1	1	3	2	2	0	3	2	0	0	0	0	0	0	0	0	0	0	0	0	0	0	0	0	0	0	0	0	0	0	0	0	0	0	0	0	1	0	2	0	2	2	0	0	0
sp|Q96P11|NSUN5_HUMAN;sp|Q63ZY6|NSN5C_HUMAN	sp|Q96P11|NSUN5_HUMAN;sp|Q63ZY6|NSN5C_HUMAN	2;1	2;1	2;1	sp|Q96P11|NSUN5_HUMAN Probable 28S rRNA (cytosine-C(5))-methyltransferase OS=Homo sapiens OX=9606 GN=NSUN5 PE=1 SV=2;sp|Q63ZY6|NSN5C_HUMAN Putative methyltransferase NSUN5C OS=Homo sapiens OX=9606 GN=NSUN5P2 PE=5 SV=2	2	2	2	2	0	0	0	0	0	0	0	0	0	0	0	1	0	0	0	0	0	0	0	0	0	0	1	0	0	0	0	0	0	0	0	0	0	0	0	0	0	0	0	0
sp|Q96NY8|NECT4_HUMAN	sp|Q96NY8|NECT4_HUMAN	4	4	4	sp|Q96NY8|NECT4_HUMAN Nectin-4 OS=Homo sapiens OX=9606 GN=NECTIN4 PE=1 SV=1	1	4	4	4	0	0	0	1	4	1	0	0	0	0	0	0	0	0	0	0	0	0	0	0	0	0	0	0	0	0	0	0	0	0	0	0	0	0	0	0	0	1	4	1
sp|Q96NY7|CLIC6_HUMAN;sp|Q9NZA1|CLIC5_HUMAN	sp|Q96NY7|CLIC6_HUMAN	4;1	4;1	4;1	sp|Q96NY7|CLIC6_HUMAN Chloride intracellular channel protein 6 OS=Homo sapiens OX=9606 GN=CLIC6 PE=2 SV=3	2	4	4	4	0	0	0	0	0	0	0	0	1	0	0	0	0	0	0	0	0	0	0	0	0	0	0	0	0	0	0	0	0	2	0	0	0	2	0	0	0	0	0	0
sp|Q96NL8|CH037_HUMAN	sp|Q96NL8|CH037_HUMAN	2	2	2	sp|Q96NL8|CH037_HUMAN Protein C8orf37 OS=Homo sapiens OX=9606 GN=C8orf37 PE=1 SV=1	1	2	2	2	0	0	0	0	0	0	2	0	0	0	0	0	0	0	0	0	0	0	0	0	0	0	0	0	0	0	0	0	0	0	0	0	0	0	0	0	0	0	0	0
sp|Q96N67|DOCK7_HUMAN	sp|Q96N67|DOCK7_HUMAN	3	3	3	sp|Q96N67|DOCK7_HUMAN Dedicator of cytokinesis protein 7 OS=Homo sapiens OX=9606 GN=DOCK7 PE=1 SV=4	1	3	3	3	0	0	0	0	0	0	0	0	0	0	0	0	1	0	1	0	0	0	0	0	0	0	0	0	0	0	0	0	1	0	0	0	0	0	0	0	0	0	0	0
sp|Q96N66|MBOA7_HUMAN	sp|Q96N66|MBOA7_HUMAN	3	3	3	sp|Q96N66|MBOA7_HUMAN Lysophospholipid acyltransferase 7 OS=Homo sapiens OX=9606 GN=MBOAT7 PE=1 SV=2	1	3	3	3	0	0	0	0	0	0	0	0	0	0	0	3	0	0	0	0	0	0	0	0	0	0	1	0	0	0	0	0	0	0	0	0	0	0	0	0	0	0	0	0
sp|Q96N64|PWP2A_HUMAN	sp|Q96N64|PWP2A_HUMAN	2	2	2	sp|Q96N64|PWP2A_HUMAN PWWP domain-containing protein 2A OS=Homo sapiens OX=9606 GN=PWWP2A PE=1 SV=2	1	2	2	2	0	0	0	0	0	0	0	0	0	0	0	1	0	0	0	0	0	0	0	0	0	0	1	0	0	0	0	0	0	0	0	0	0	0	0	0	0	0	0	0
sp|Q96N21|AP4AT_HUMAN	sp|Q96N21|AP4AT_HUMAN	1	1	1	sp|Q96N21|AP4AT_HUMAN AP-4 complex accessory subunit Tepsin OS=Homo sapiens OX=9606 GN=TEPSIN PE=1 SV=1	1	1	1	1	0	0	0	0	0	0	0	1	0	0	0	0	0	0	0	0	0	0	0	0	0	0	0	0	0	0	0	0	0	0	0	1	1	0	0	0	0	0	0	0
sp|Q96MX6|WDR92_HUMAN	sp|Q96MX6|WDR92_HUMAN	2	2	2	sp|Q96MX6|WDR92_HUMAN WD repeat-containing protein 92 OS=Homo sapiens OX=9606 GN=WDR92 PE=1 SV=1	1	2	2	2	0	0	0	0	0	0	0	0	0	0	0	1	2	0	0	1	0	0	0	0	0	0	0	0	0	0	0	0	1	0	0	0	0	0	0	0	0	0	0	0
sp|Q96MW5|COG8_HUMAN	sp|Q96MW5|COG8_HUMAN	4	4	4	sp|Q96MW5|COG8_HUMAN Conserved oligomeric Golgi complex subunit 8 OS=Homo sapiens OX=9606 GN=COG8 PE=1 SV=2	1	4	4	4	0	0	0	0	0	0	0	0	0	0	0	1	0	0	0	0	0	0	0	0	0	0	0	0	0	0	0	0	4	1	0	0	0	0	0	0	0	0	0	0
sp|Q96MW1|CCD43_HUMAN	sp|Q96MW1|CCD43_HUMAN	6	6	6	sp|Q96MW1|CCD43_HUMAN Coiled-coil domain-containing protein 43 OS=Homo sapiens OX=9606 GN=CCDC43 PE=1 SV=2	1	6	6	6	0	0	0	2	0	0	0	4	1	0	0	0	0	0	0	0	0	0	0	0	0	0	0	0	0	0	0	0	0	0	0	0	0	0	0	0	0	2	0	0
sp|Q96MU7|YTDC1_HUMAN	sp|Q96MU7|YTDC1_HUMAN	3	3	3	sp|Q96MU7|YTDC1_HUMAN YTH domain-containing protein 1 OS=Homo sapiens OX=9606 GN=YTHDC1 PE=1 SV=3	1	3	3	3	0	0	0	0	0	0	0	0	0	0	0	2	0	0	0	0	0	0	0	0	0	0	2	0	0	0	0	0	0	0	0	0	0	0	0	0	0	0	0	0
sp|Q96ME7|ZN512_HUMAN	sp|Q96ME7|ZN512_HUMAN	1	1	1	sp|Q96ME7|ZN512_HUMAN Zinc finger protein 512 OS=Homo sapiens OX=9606 GN=ZNF512 PE=1 SV=2	1	1	1	1	0	0	0	0	0	0	0	0	0	0	0	1	0	0	0	0	0	0	0	0	0	0	0	0	0	0	0	0	0	0	0	0	0	0	0	0	0	0	0	0
sp|Q96ME1|FXL18_HUMAN	sp|Q96ME1|FXL18_HUMAN	7	7	7	sp|Q96ME1|FXL18_HUMAN F-box/LRR-repeat protein 18 OS=Homo sapiens OX=9606 GN=FBXL18 PE=1 SV=2	1	7	7	7	0	0	0	0	5	2	0	0	0	0	0	0	0	0	0	0	0	0	0	0	0	0	0	0	0	0	0	0	0	0	0	0	0	0	0	0	0	0	5	2
sp|Q96M96|FGD4_HUMAN	sp|Q96M96|FGD4_HUMAN	1	1	1	sp|Q96M96|FGD4_HUMAN FYVE, RhoGEF and PH domain-containing protein 4 OS=Homo sapiens OX=9606 GN=FGD4 PE=1 SV=2	1	1	1	1	0	0	0	0	0	0	0	0	0	0	0	0	0	0	0	0	0	0	0	0	0	0	0	0	0	0	0	0	0	0	0	0	0	1	0	0	0	0	0	0
sp|Q96M27|PRRC1_HUMAN	sp|Q96M27|PRRC1_HUMAN	5	5	5	sp|Q96M27|PRRC1_HUMAN Protein PRRC1 OS=Homo sapiens OX=9606 GN=PRRC1 PE=1 SV=1	1	5	5	5	0	2	2	1	2	2	2	2	1	0	0	3	0	0	1	0	1	0	1	0	0	0	0	0	0	0	1	0	1	2	3	3	1	1	0	2	2	1	2	2
sp|Q96LR5|UB2E2_HUMAN	sp|Q96LR5|UB2E2_HUMAN	5	5	2	sp|Q96LR5|UB2E2_HUMAN Ubiquitin-conjugating enzyme E2 E2 OS=Homo sapiens OX=9606 GN=UBE2E2 PE=1 SV=1	1	5	5	2	0	0	0	0	0	2	2	3	3	1	0	0	0	0	0	0	0	0	0	0	0	0	1	0	0	1	0	0	0	0	0	0	0	0	0	0	0	0	0	2
sp|Q96LD8|SENP8_HUMAN	sp|Q96LD8|SENP8_HUMAN	7	7	7	sp|Q96LD8|SENP8_HUMAN Sentrin-specific protease 8 OS=Homo sapiens OX=9606 GN=SENP8 PE=1 SV=1	1	7	7	7	0	0	0	0	0	0	0	0	0	0	6	0	4	1	1	0	0	0	0	0	0	0	0	0	0	0	0	0	0	0	0	0	0	0	0	0	0	0	0	0
sp|Q96LD4|TRI47_HUMAN	sp|Q96LD4|TRI47_HUMAN	5	5	5	sp|Q96LD4|TRI47_HUMAN E3 ubiquitin-protein ligase TRIM47 OS=Homo sapiens OX=9606 GN=TRIM47 PE=1 SV=2	1	5	5	5	0	0	0	0	0	0	0	0	0	0	0	0	0	0	0	0	0	0	0	0	0	0	0	0	0	0	0	0	0	0	0	5	1	0	0	0	0	0	0	0
sp|Q96LA8|ANM6_HUMAN	sp|Q96LA8|ANM6_HUMAN	12	12	12	sp|Q96LA8|ANM6_HUMAN Protein arginine N-methyltransferase 6 OS=Homo sapiens OX=9606 GN=PRMT6 PE=1 SV=1	1	12	12	12	0	8	5	0	1	0	0	0	0	0	0	0	0	0	0	0	0	0	0	0	0	0	2	0	0	0	0	0	0	0	0	1	9	9	0	8	5	0	1	0
sp|Q96L93|KI16B_HUMAN	sp|Q96L93|KI16B_HUMAN	2	1	1	sp|Q96L93|KI16B_HUMAN Kinesin-like protein KIF16B OS=Homo sapiens OX=9606 GN=KIF16B PE=1 SV=2	1	2	1	1	0	0	0	0	0	0	0	0	0	0	0	0	0	0	0	0	0	0	0	0	0	0	1	0	0	0	0	0	0	0	0	2	1	1	0	0	0	0	0	0
sp|Q96L92|SNX27_HUMAN	sp|Q96L92|SNX27_HUMAN	13	13	13	sp|Q96L92|SNX27_HUMAN Sorting nexin-27 OS=Homo sapiens OX=9606 GN=SNX27 PE=1 SV=2	1	13	13	13	0	0	7	3	7	6	3	0	0	0	1	0	0	0	1	1	1	0	1	0	1	0	0	0	1	0	0	0	0	0	0	0	0	0	0	0	7	3	7	6
sp|Q96L91|EP400_HUMAN	sp|Q96L91|EP400_HUMAN	4	4	4	sp|Q96L91|EP400_HUMAN E1A-binding protein p400 OS=Homo sapiens OX=9606 GN=EP400 PE=1 SV=4	1	4	4	4	0	0	0	0	0	0	0	0	0	0	0	2	0	0	0	0	0	0	0	0	0	0	2	0	0	0	0	0	0	0	0	0	0	0	0	0	0	0	0	0
sp|Q96L58|B3GT6_HUMAN	sp|Q96L58|B3GT6_HUMAN	2	2	2	sp|Q96L58|B3GT6_HUMAN Beta-1,3-galactosyltransferase 6 OS=Homo sapiens OX=9606 GN=B3GALT6 PE=1 SV=2	1	2	2	2	0	0	0	0	0	0	0	0	0	0	0	0	1	0	0	0	0	0	0	0	0	0	1	0	0	0	0	0	0	0	0	0	0	0	0	0	0	0	0	0
sp|Q96KR1|ZFR_HUMAN	sp|Q96KR1|ZFR_HUMAN	16	16	16	sp|Q96KR1|ZFR_HUMAN Zinc finger RNA-binding protein OS=Homo sapiens OX=9606 GN=ZFR PE=1 SV=2	1	16	16	16	0	0	1	0	0	0	0	0	0	0	0	10	0	0	0	1	0	0	2	1	0	0	11	0	1	0	0	0	3	1	0	0	0	0	0	0	1	0	0	0
sp|Q96KQ7|EHMT2_HUMAN	sp|Q96KQ7|EHMT2_HUMAN	2	2	2	sp|Q96KQ7|EHMT2_HUMAN Histone-lysine N-methyltransferase EHMT2 OS=Homo sapiens OX=9606 GN=EHMT2 PE=1 SV=3	1	2	2	2	0	0	0	0	0	0	0	0	0	0	0	0	0	0	0	0	0	0	0	0	0	0	1	0	0	0	0	0	0	0	0	0	1	0	0	0	0	0	0	0
sp|Q96KQ4|ASPP1_HUMAN	sp|Q96KQ4|ASPP1_HUMAN	2	2	2	sp|Q96KQ4|ASPP1_HUMAN Apoptosis-stimulating of p53 protein 1 OS=Homo sapiens OX=9606 GN=PPP1R13B PE=1 SV=3	1	2	2	2	0	1	0	0	0	0	0	0	0	0	0	0	0	0	0	0	0	0	0	0	0	0	0	0	0	0	0	0	0	0	0	0	0	2	0	1	0	0	0	0
sp|Q96KP4|CNDP2_HUMAN	sp|Q96KP4|CNDP2_HUMAN	20	20	20	sp|Q96KP4|CNDP2_HUMAN Cytosolic non-specific dipeptidase OS=Homo sapiens OX=9606 GN=CNDP2 PE=1 SV=2	1	20	20	20	0	0	0	10	15	16	3	2	0	0	0	0	0	0	0	0	1	0	1	0	0	0	0	0	0	1	0	0	0	0	0	0	0	0	0	0	0	10	15	16
sp|Q96KP1|EXOC2_HUMAN	sp|Q96KP1|EXOC2_HUMAN	2	2	2	sp|Q96KP1|EXOC2_HUMAN Exocyst complex component 2 OS=Homo sapiens OX=9606 GN=EXOC2 PE=1 SV=1	1	2	2	2	0	0	0	0	0	0	0	0	0	0	0	0	0	0	0	0	0	0	0	0	0	0	2	0	0	0	0	0	0	0	0	0	0	0	0	0	0	0	0	0
sp|Q96KN1|LRAT2_HUMAN	sp|Q96KN1|LRAT2_HUMAN	3	3	3	sp|Q96KN1|LRAT2_HUMAN Protein LRATD2 OS=Homo sapiens OX=9606 GN=LRATD2 PE=1 SV=1	1	3	3	3	0	0	0	0	3	0	1	1	0	1	0	0	0	0	0	0	0	0	0	0	0	0	0	0	0	1	0	0	0	0	0	0	0	0	0	0	0	0	3	0
sp|Q96KG9|SCYL1_HUMAN	sp|Q96KG9|SCYL1_HUMAN	4	4	4	sp|Q96KG9|SCYL1_HUMAN N-terminal kinase-like protein OS=Homo sapiens OX=9606 GN=SCYL1 PE=1 SV=1	1	4	4	4	0	2	2	0	0	0	0	0	0	0	0	1	0	0	0	0	0	0	0	0	0	0	0	0	0	0	0	0	0	0	0	1	1	3	0	2	2	0	0	0
sp|Q96KB5|TOPK_HUMAN	sp|Q96KB5|TOPK_HUMAN	8	8	8	sp|Q96KB5|TOPK_HUMAN Lymphokine-activated killer T-cell-originated protein kinase OS=Homo sapiens OX=9606 GN=PBK PE=1 SV=3	1	8	8	8	0	0	0	0	0	0	6	7	0	0	0	0	0	0	0	0	0	0	0	0	0	0	0	0	0	0	0	0	0	0	0	0	0	0	0	0	0	0	0	0
sp|Q96K76|UBP47_HUMAN	sp|Q96K76|UBP47_HUMAN	23	23	23	sp|Q96K76|UBP47_HUMAN Ubiquitin carboxyl-terminal hydrolase 47 OS=Homo sapiens OX=9606 GN=USP47 PE=1 SV=3	1	23	23	23	0	0	0	0	0	0	0	0	0	0	0	0	0	0	0	0	0	0	0	0	0	0	0	0	0	0	0	0	0	1	17	15	0	0	0	0	0	0	0	0
sp|Q96K37|S35E1_HUMAN	sp|Q96K37|S35E1_HUMAN	1	1	1	sp|Q96K37|S35E1_HUMAN Solute carrier family 35 member E1 OS=Homo sapiens OX=9606 GN=SLC35E1 PE=1 SV=2	1	1	1	1	0	0	0	0	0	0	0	0	0	0	0	1	0	0	0	0	0	0	0	0	0	0	1	0	0	0	0	0	0	0	0	0	0	0	0	0	0	0	0	0
sp|Q96K21|ANCHR_HUMAN	sp|Q96K21|ANCHR_HUMAN	4	4	4	sp|Q96K21|ANCHR_HUMAN Abscission/NoCut checkpoint regulator OS=Homo sapiens OX=9606 GN=ZFYVE19 PE=1 SV=3	1	4	4	4	0	0	4	0	0	0	0	0	0	0	0	0	0	0	0	0	0	0	0	0	0	0	0	0	0	0	0	0	0	0	0	0	0	0	0	0	4	0	0	0
sp|Q96K17|BT3L4_HUMAN	sp|Q96K17|BT3L4_HUMAN	6	6	6	sp|Q96K17|BT3L4_HUMAN Transcription factor BTF3 homolog 4 OS=Homo sapiens OX=9606 GN=BTF3L4 PE=1 SV=1	1	6	6	6	0	6	0	0	0	0	0	1	1	0	0	0	0	0	0	0	0	0	0	0	0	0	0	0	0	0	0	0	0	0	0	0	2	2	0	6	0	0	0	0
sp|Q96JY6|PDLI2_HUMAN	sp|Q96JY6|PDLI2_HUMAN	7	7	7	sp|Q96JY6|PDLI2_HUMAN PDZ and LIM domain protein 2 OS=Homo sapiens OX=9606 GN=PDLIM2 PE=1 SV=1	1	7	7	7	0	0	0	0	0	0	3	3	1	1	0	0	3	1	1	0	0	0	1	0	0	1	0	0	2	0	0	0	0	0	0	0	0	0	0	0	0	0	0	0
sp|Q96JY0|MAEL_HUMAN	sp|Q96JY0|MAEL_HUMAN	2	2	2	sp|Q96JY0|MAEL_HUMAN Protein maelstrom homolog OS=Homo sapiens OX=9606 GN=MAEL PE=1 SV=1	1	2	2	2	0	0	0	0	0	0	0	0	0	0	1	0	0	0	0	0	0	0	0	0	0	0	0	0	1	0	0	0	0	0	0	0	0	0	0	0	0	0	0	0
sp|Q96JP5|ZFP91_HUMAN	sp|Q96JP5|ZFP91_HUMAN	3	3	3	sp|Q96JP5|ZFP91_HUMAN E3 ubiquitin-protein ligase ZFP91 OS=Homo sapiens OX=9606 GN=ZFP91 PE=1 SV=1	1	3	3	3	0	0	1	0	0	0	0	0	0	0	0	0	0	0	0	0	0	0	0	0	0	0	2	0	0	0	0	0	1	0	0	0	0	0	0	0	1	0	0	0
sp|Q96JK2|DCAF5_HUMAN	sp|Q96JK2|DCAF5_HUMAN	7	7	7	sp|Q96JK2|DCAF5_HUMAN DDB1- and CUL4-associated factor 5 OS=Homo sapiens OX=9606 GN=DCAF5 PE=1 SV=2	1	7	7	7	0	2	3	0	0	0	0	0	0	0	0	0	0	0	0	0	0	0	0	0	0	0	1	0	0	0	0	0	4	6	5	2	2	0	0	2	3	0	0	0
sp|Q96JI7|SPTCS_HUMAN	sp|Q96JI7|SPTCS_HUMAN	2	2	2	sp|Q96JI7|SPTCS_HUMAN Spatacsin OS=Homo sapiens OX=9606 GN=SPG11 PE=1 SV=3	1	2	2	2	0	0	0	0	0	0	0	0	0	0	0	0	0	0	0	0	0	0	0	0	0	0	1	0	0	0	0	0	0	1	0	0	0	0	0	0	0	0	0	0
sp|Q96JH7|VCIP1_HUMAN	sp|Q96JH7|VCIP1_HUMAN	7	7	7	sp|Q96JH7|VCIP1_HUMAN Deubiquitinating protein VCIP135 OS=Homo sapiens OX=9606 GN=VCPIP1 PE=1 SV=2	1	7	7	7	0	0	0	1	0	0	0	0	0	0	0	0	0	0	0	0	0	0	0	0	0	0	0	0	0	0	0	0	6	5	0	0	0	0	0	0	0	1	0	0
sp|Q96JG6|VPS50_HUMAN	sp|Q96JG6|VPS50_HUMAN	3	3	3	sp|Q96JG6|VPS50_HUMAN Syndetin OS=Homo sapiens OX=9606 GN=VPS50 PE=1 SV=3	1	3	3	3	0	0	0	0	0	0	0	0	0	0	0	1	0	0	0	0	0	0	0	0	0	0	0	0	0	0	0	0	2	1	0	0	0	0	0	0	0	0	0	0
sp|Q96JB5|CK5P3_HUMAN	sp|Q96JB5|CK5P3_HUMAN	3	3	3	sp|Q96JB5|CK5P3_HUMAN CDK5 regulatory subunit-associated protein 3 OS=Homo sapiens OX=9606 GN=CDK5RAP3 PE=1 SV=2	1	3	3	3	0	2	0	0	0	0	0	0	0	0	0	2	0	0	0	0	0	0	0	0	0	0	0	0	0	0	0	0	0	0	0	1	1	0	0	2	0	0	0	0
sp|Q96JB2|COG3_HUMAN	sp|Q96JB2|COG3_HUMAN	7	7	7	sp|Q96JB2|COG3_HUMAN Conserved oligomeric Golgi complex subunit 3 OS=Homo sapiens OX=9606 GN=COG3 PE=1 SV=3	1	7	7	7	0	0	0	0	0	0	0	1	1	0	0	1	0	0	0	0	1	0	1	1	1	1	3	1	1	1	1	0	6	3	2	2	0	0	0	0	0	0	0	0
sp|Q96JB1|DYH8_HUMAN	sp|Q96JB1|DYH8_HUMAN	3	3	3	sp|Q96JB1|DYH8_HUMAN Dynein heavy chain 8, axonemal OS=Homo sapiens OX=9606 GN=DNAH8 PE=1 SV=2	1	3	3	3	0	0	0	0	0	0	0	1	0	0	0	0	0	0	2	0	0	0	0	0	0	0	0	0	0	0	0	0	1	0	0	0	0	0	0	0	0	0	0	0
sp|Q96J02|ITCH_HUMAN	sp|Q96J02|ITCH_HUMAN	2	2	2	sp|Q96J02|ITCH_HUMAN E3 ubiquitin-protein ligase Itchy homolog OS=Homo sapiens OX=9606 GN=ITCH PE=1 SV=2	1	2	2	2	0	0	0	0	0	0	0	0	0	1	0	0	0	0	0	1	1	0	0	0	0	0	0	0	0	0	0	0	0	0	0	0	0	0	0	0	0	0	0	0
sp|Q96J01|THOC3_HUMAN	sp|Q96J01|THOC3_HUMAN	10	10	10	sp|Q96J01|THOC3_HUMAN THO complex subunit 3 OS=Homo sapiens OX=9606 GN=THOC3 PE=1 SV=1	1	10	10	10	0	0	0	0	0	0	0	0	6	6	2	0	1	0	0	0	0	0	0	0	0	0	0	0	0	0	0	0	0	0	0	0	0	0	0	0	0	0	0	0
sp|Q96IZ0|PAWR_HUMAN	sp|Q96IZ0|PAWR_HUMAN	12	12	12	sp|Q96IZ0|PAWR_HUMAN PRKC apoptosis WT1 regulator protein OS=Homo sapiens OX=9606 GN=PAWR PE=1 SV=1	1	12	12	12	0	6	4	1	2	1	3	6	2	1	2	1	2	2	1	3	2	2	2	4	3	5	0	2	2	2	2	1	0	0	2	9	11	8	0	6	4	1	2	1
sp|Q96IV0|NGLY1_HUMAN	sp|Q96IV0|NGLY1_HUMAN	2	2	2	sp|Q96IV0|NGLY1_HUMAN Peptide-N(4)-(N-acetyl-beta-glucosaminyl)asparagine amidase OS=Homo sapiens OX=9606 GN=NGLY1 PE=1 SV=1	1	2	2	2	0	0	0	0	0	0	0	0	0	0	0	0	0	0	0	0	0	0	0	0	0	0	0	0	0	0	0	0	0	0	0	1	1	0	0	0	0	0	0	0
sp|Q96IU4|ABHEB_HUMAN	sp|Q96IU4|ABHEB_HUMAN	9	9	9	sp|Q96IU4|ABHEB_HUMAN Protein ABHD14B OS=Homo sapiens OX=9606 GN=ABHD14B PE=1 SV=1	1	9	9	9	0	0	0	0	0	0	0	0	0	1	6	0	7	1	0	0	0	0	0	0	0	0	0	0	0	0	0	0	0	0	0	0	0	0	0	0	0	0	0	0
sp|Q96IR7|HPDL_HUMAN	sp|Q96IR7|HPDL_HUMAN	8	8	8	sp|Q96IR7|HPDL_HUMAN 4-hydroxyphenylpyruvate dioxygenase-like protein OS=Homo sapiens OX=9606 GN=HPDL PE=1 SV=1	1	8	8	8	0	0	0	0	0	0	0	0	0	0	4	0	6	0	0	0	0	0	0	0	0	0	0	0	0	0	0	0	0	0	0	0	0	0	0	0	0	0	0	0
sp|Q96IK1|BOD1_HUMAN;sp|Q8IYS8|BD1L2_HUMAN	sp|Q96IK1|BOD1_HUMAN	4;1	3;1	3;1	sp|Q96IK1|BOD1_HUMAN Biorientation of chromosomes in cell division protein 1 OS=Homo sapiens OX=9606 GN=BOD1 PE=1 SV=2	2	4	3	3	0	0	0	0	0	3	2	0	0	0	0	0	0	0	0	0	0	0	0	0	0	0	0	0	0	0	0	0	0	0	0	0	0	0	0	0	0	0	0	2
sp|Q96IJ6|GMPPA_HUMAN	sp|Q96IJ6|GMPPA_HUMAN	9	9	9	sp|Q96IJ6|GMPPA_HUMAN Mannose-1-phosphate guanyltransferase alpha OS=Homo sapiens OX=9606 GN=GMPPA PE=1 SV=1	1	9	9	9	0	1	1	1	2	2	1	1	0	1	1	0	0	0	0	0	0	0	1	0	1	0	0	0	0	0	0	0	0	1	4	8	1	1	0	1	1	1	2	2
sp|Q96I99|SUCB2_HUMAN	sp|Q96I99|SUCB2_HUMAN	19	19	19	sp|Q96I99|SUCB2_HUMAN Succinate--CoA ligase [GDP-forming] subunit beta, mitochondrial OS=Homo sapiens OX=9606 GN=SUCLG2 PE=1 SV=2	1	19	19	19	0	0	0	0	0	0	12	17	0	0	0	0	0	0	0	0	0	0	0	0	0	0	0	0	0	0	0	0	0	0	0	0	0	0	0	0	0	0	0	0
sp|Q96I59|SYNM_HUMAN	sp|Q96I59|SYNM_HUMAN	3	3	3	sp|Q96I59|SYNM_HUMAN Probable asparagine--tRNA ligase, mitochondrial OS=Homo sapiens OX=9606 GN=NARS2 PE=1 SV=3	1	3	3	3	0	0	0	0	0	0	0	0	0	0	0	0	0	0	0	0	0	0	0	0	0	0	0	0	0	0	0	0	0	0	0	0	3	2	0	0	0	0	0	0
sp|Q96I25|SPF45_HUMAN	sp|Q96I25|SPF45_HUMAN	4	4	4	sp|Q96I25|SPF45_HUMAN Splicing factor 45 OS=Homo sapiens OX=9606 GN=RBM17 PE=1 SV=1	1	4	4	4	0	3	0	0	0	0	0	0	0	0	1	1	0	0	0	0	0	0	0	0	0	0	1	0	0	0	0	0	0	0	0	0	0	0	0	3	0	0	0	0
sp|Q96I24|FUBP3_HUMAN	sp|Q96I24|FUBP3_HUMAN	16	14	14	sp|Q96I24|FUBP3_HUMAN Far upstream element-binding protein 3 OS=Homo sapiens OX=9606 GN=FUBP3 PE=1 SV=2	1	16	14	14	1	1	1	0	0	0	1	0	0	0	0	9	0	0	1	0	4	0	3	0	3	2	6	3	3	1	1	1	1	0	0	2	1	1	1	0	0	0	0	0
sp|Q96I15|SCLY_HUMAN	sp|Q96I15|SCLY_HUMAN	6	6	6	sp|Q96I15|SCLY_HUMAN Selenocysteine lyase OS=Homo sapiens OX=9606 GN=SCLY PE=1 SV=4	1	6	6	6	0	0	2	4	0	0	0	0	0	0	0	0	0	0	0	0	0	0	0	0	0	0	0	0	0	0	0	0	1	0	0	0	0	0	0	0	2	4	0	0
sp|Q96HY7|DHTK1_HUMAN	sp|Q96HY7|DHTK1_HUMAN	13	13	13	sp|Q96HY7|DHTK1_HUMAN Probable 2-oxoglutarate dehydrogenase E1 component DHKTD1, mitochondrial OS=Homo sapiens OX=9606 GN=DHTKD1 PE=1 SV=2	1	13	13	13	0	0	9	10	1	0	0	0	0	0	0	0	0	0	0	0	0	0	0	0	0	0	0	0	0	0	0	0	0	0	0	1	0	0	0	0	9	10	1	0
sp|Q96HY6|DDRGK_HUMAN	sp|Q96HY6|DDRGK_HUMAN	2	2	2	sp|Q96HY6|DDRGK_HUMAN DDRGK domain-containing protein 1 OS=Homo sapiens OX=9606 GN=DDRGK1 PE=1 SV=2	1	2	2	2	0	0	0	0	0	0	0	0	0	0	0	2	0	0	0	0	0	0	0	0	0	0	0	0	0	0	0	0	0	0	0	0	0	0	0	0	0	0	0	0
sp|Q96HW7|INT4_HUMAN	sp|Q96HW7|INT4_HUMAN	4	4	4	sp|Q96HW7|INT4_HUMAN Integrator complex subunit 4 OS=Homo sapiens OX=9606 GN=INTS4 PE=1 SV=2	1	4	4	4	0	0	0	0	0	0	0	0	0	0	0	3	0	0	0	0	0	0	0	0	0	0	1	0	0	0	0	0	0	0	0	0	2	1	0	0	0	0	0	0
sp|Q96HS1|PGAM5_HUMAN	sp|Q96HS1|PGAM5_HUMAN	2	2	2	sp|Q96HS1|PGAM5_HUMAN Serine/threonine-protein phosphatase PGAM5, mitochondrial OS=Homo sapiens OX=9606 GN=PGAM5 PE=1 SV=2	1	2	2	2	0	0	0	0	0	0	0	0	0	0	0	1	0	0	0	0	0	0	0	0	0	0	1	0	0	0	0	0	0	0	0	0	0	0	0	0	0	0	0	0
sp|Q96HR8|NAF1_HUMAN	sp|Q96HR8|NAF1_HUMAN	1	1	1	sp|Q96HR8|NAF1_HUMAN H/ACA ribonucleoprotein complex non-core subunit NAF1 OS=Homo sapiens OX=9606 GN=NAF1 PE=1 SV=2	1	1	1	1	0	1	1	0	0	0	0	0	0	0	0	1	0	0	0	0	0	0	0	0	0	0	1	0	0	0	0	0	0	1	1	1	1	0	0	1	1	0	0	0
sp|Q96HQ2|C2AIL_HUMAN	sp|Q96HQ2|C2AIL_HUMAN	2	2	2	sp|Q96HQ2|C2AIL_HUMAN CDKN2AIP N-terminal-like protein OS=Homo sapiens OX=9606 GN=CDKN2AIPNL PE=1 SV=1	1	2	2	2	0	2	2	1	0	0	0	0	1	0	0	1	0	0	0	0	1	0	1	1	1	1	1	1	0	0	0	0	1	1	1	2	2	1	0	2	2	1	0	0
sp|Q96HP4|OXND1_HUMAN	sp|Q96HP4|OXND1_HUMAN	4	4	4	sp|Q96HP4|OXND1_HUMAN Oxidoreductase NAD-binding domain-containing protein 1 OS=Homo sapiens OX=9606 GN=OXNAD1 PE=1 SV=1	1	4	4	4	0	0	0	0	0	0	0	0	0	0	2	0	3	1	0	0	0	0	0	0	0	0	0	0	0	0	0	0	0	0	0	0	0	0	0	0	0	0	0	0
sp|Q96HP0|DOCK6_HUMAN	sp|Q96HP0|DOCK6_HUMAN	3	3	3	sp|Q96HP0|DOCK6_HUMAN Dedicator of cytokinesis protein 6 OS=Homo sapiens OX=9606 GN=DOCK6 PE=1 SV=3	1	3	3	3	0	0	0	0	0	0	0	0	0	0	0	2	0	0	0	0	0	0	0	0	0	0	1	0	0	0	0	0	1	0	1	0	0	0	0	0	0	0	0	0
sp|Q96HN2|SAHH3_HUMAN	sp|Q96HN2|SAHH3_HUMAN	11	5	5	sp|Q96HN2|SAHH3_HUMAN Adenosylhomocysteinase 3 OS=Homo sapiens OX=9606 GN=AHCYL2 PE=1 SV=1	1	11	5	5	0	6	4	1	0	0	0	0	0	0	0	0	0	0	0	0	0	0	0	0	0	0	0	0	0	0	0	0	0	0	1	6	7	7	0	1	0	0	0	0
sp|Q96HE7|ERO1A_HUMAN	sp|Q96HE7|ERO1A_HUMAN	15	15	15	sp|Q96HE7|ERO1A_HUMAN ERO1-like protein alpha OS=Homo sapiens OX=9606 GN=ERO1A PE=1 SV=2	1	15	15	15	0	12	7	1	1	7	12	1	0	0	0	0	0	0	0	0	0	0	0	0	0	0	0	0	0	0	0	0	0	0	0	0	2	3	0	12	7	1	1	7
sp|Q96HC4|PDLI5_HUMAN	sp|Q96HC4|PDLI5_HUMAN	11	11	11	sp|Q96HC4|PDLI5_HUMAN PDZ and LIM domain protein 5 OS=Homo sapiens OX=9606 GN=PDLIM5 PE=1 SV=5	1	11	11	11	0	3	0	0	1	1	4	5	3	1	3	0	1	0	0	0	0	0	0	0	0	0	0	0	0	0	0	0	0	0	0	0	0	2	0	3	0	0	1	1
sp|Q96HA8|NTAQ1_HUMAN	sp|Q96HA8|NTAQ1_HUMAN	5	5	5	sp|Q96HA8|NTAQ1_HUMAN Protein N-terminal glutamine amidohydrolase OS=Homo sapiens OX=9606 GN=WDYHV1 PE=1 SV=2	1	5	5	5	0	0	0	0	0	0	0	2	5	4	0	0	0	0	0	0	0	0	0	0	0	0	0	0	0	0	0	0	0	0	0	0	0	0	0	0	0	0	0	0
sp|Q96H79|ZCCHL_HUMAN	sp|Q96H79|ZCCHL_HUMAN	7	7	7	sp|Q96H79|ZCCHL_HUMAN Zinc finger CCCH-type antiviral protein 1-like OS=Homo sapiens OX=9606 GN=ZC3HAV1L PE=1 SV=2	1	7	7	7	0	0	0	0	0	0	0	1	3	7	4	1	2	0	0	0	0	0	0	0	0	0	1	0	0	0	0	0	0	0	0	0	0	0	0	0	0	0	0	0
sp|Q96H20|SNF8_HUMAN	sp|Q96H20|SNF8_HUMAN	5	5	5	sp|Q96H20|SNF8_HUMAN Vacuolar-sorting protein SNF8 OS=Homo sapiens OX=9606 GN=SNF8 PE=1 SV=1	1	5	5	5	0	5	1	0	0	0	1	0	0	0	0	1	0	0	0	0	0	0	0	0	0	0	0	0	0	0	0	0	0	0	0	0	0	2	0	5	1	0	0	0
sp|Q96GY0|ZC21A_HUMAN	sp|Q96GY0|ZC21A_HUMAN	3	3	3	sp|Q96GY0|ZC21A_HUMAN Zinc finger C2HC domain-containing protein 1A OS=Homo sapiens OX=9606 GN=ZC2HC1A PE=1 SV=2	1	3	3	3	0	1	0	0	0	0	0	0	0	0	0	1	0	1	0	0	0	0	0	0	0	0	0	0	0	0	0	0	0	0	0	0	0	0	0	1	0	0	0	0
sp|Q96GX9|MTNB_HUMAN	sp|Q96GX9|MTNB_HUMAN	10	10	10	sp|Q96GX9|MTNB_HUMAN Methylthioribulose-1-phosphate dehydratase OS=Homo sapiens OX=9606 GN=APIP PE=1 SV=1	1	10	10	10	0	0	0	0	2	8	2	0	0	0	0	0	0	0	0	0	0	0	0	0	0	0	0	0	0	0	0	0	0	0	0	0	0	0	0	0	0	0	2	8
sp|Q96GX2|A7L3B_HUMAN	sp|Q96GX2|A7L3B_HUMAN	3	3	3	sp|Q96GX2|A7L3B_HUMAN Ataxin-7-like protein 3B OS=Homo sapiens OX=9606 GN=ATXN7L3B PE=1 SV=2	1	3	3	3	0	0	0	0	0	0	1	2	3	1	1	0	0	0	0	0	0	0	0	0	0	0	0	0	0	0	0	0	0	0	0	0	0	1	0	0	0	0	0	0
sp|Q96GW9|SYMM_HUMAN	sp|Q96GW9|SYMM_HUMAN	4	4	4	sp|Q96GW9|SYMM_HUMAN Methionine--tRNA ligase, mitochondrial OS=Homo sapiens OX=9606 GN=MARS2 PE=1 SV=2	1	4	4	4	0	0	0	0	0	0	0	4	1	0	0	0	0	0	0	0	0	0	0	0	0	0	0	0	0	0	0	0	0	0	0	0	0	0	0	0	0	0	0	0
sp|Q96GS4|BORC6_HUMAN	sp|Q96GS4|BORC6_HUMAN	1	1	1	sp|Q96GS4|BORC6_HUMAN BLOC-1-related complex subunit 6 OS=Homo sapiens OX=9606 GN=BORCS6 PE=1 SV=2	1	1	1	1	0	0	0	0	0	0	0	0	0	0	0	0	0	0	0	0	0	0	0	0	0	0	0	0	0	0	0	0	0	1	1	0	0	0	0	0	0	0	0	0
sp|Q96GQ7|DDX27_HUMAN	sp|Q96GQ7|DDX27_HUMAN	10	10	10	sp|Q96GQ7|DDX27_HUMAN Probable ATP-dependent RNA helicase DDX27 OS=Homo sapiens OX=9606 GN=DDX27 PE=1 SV=2	1	10	10	10	0	0	0	0	0	0	0	0	0	0	0	6	0	0	0	0	0	0	0	0	0	0	7	0	0	0	0	0	0	0	0	0	0	0	0	0	0	0	0	0
sp|Q96GM8|TOE1_HUMAN	sp|Q96GM8|TOE1_HUMAN	2	2	2	sp|Q96GM8|TOE1_HUMAN Target of EGR1 protein 1 OS=Homo sapiens OX=9606 GN=TOE1 PE=1 SV=1	1	2	2	2	0	0	0	0	0	0	0	0	0	0	0	2	0	0	0	0	0	0	0	0	0	0	1	0	0	0	0	0	0	0	0	0	0	0	0	0	0	0	0	0
sp|Q96GM5|SMRD1_HUMAN	sp|Q96GM5|SMRD1_HUMAN	2	2	2	sp|Q96GM5|SMRD1_HUMAN SWI/SNF-related matrix-associated actin-dependent regulator of chromatin subfamily D member 1 OS=Homo sapiens OX=9606 GN=SMARCD1 PE=1 SV=2	1	2	2	2	0	0	0	0	0	0	0	0	0	0	0	1	0	0	0	0	0	0	0	0	0	0	1	0	0	0	0	0	0	0	0	0	0	0	0	0	0	0	0	0
sp|Q96GK7|FAH2A_HUMAN;sp|Q6P2I3|FAH2B_HUMAN	sp|Q96GK7|FAH2A_HUMAN;sp|Q6P2I3|FAH2B_HUMAN	11;8	11;8	11;8	sp|Q96GK7|FAH2A_HUMAN Fumarylacetoacetate hydrolase domain-containing protein 2A OS=Homo sapiens OX=9606 GN=FAHD2A PE=1 SV=1;sp|Q6P2I3|FAH2B_HUMAN Fumarylacetoacetate hydrolase domain-containing protein 2B OS=Homo sapiens OX=9606 GN=FAHD2B PE=1 SV=1	2	11	11	11	0	0	0	0	0	0	0	0	10	3	0	0	1	6	0	0	0	0	0	0	0	0	0	0	0	0	0	0	0	0	0	0	0	0	0	0	0	0	0	0
sp|Q96GG9|DCNL1_HUMAN	sp|Q96GG9|DCNL1_HUMAN	7	7	7	sp|Q96GG9|DCNL1_HUMAN DCN1-like protein 1 OS=Homo sapiens OX=9606 GN=DCUN1D1 PE=1 SV=1	1	7	7	7	0	3	2	3	6	5	6	6	4	2	1	0	0	0	0	1	2	0	1	0	0	1	0	0	0	0	0	0	0	0	0	0	2	3	0	3	2	3	6	5
sp|Q96GD0|PLPP_HUMAN	sp|Q96GD0|PLPP_HUMAN	8	8	8	sp|Q96GD0|PLPP_HUMAN Pyridoxal phosphate phosphatase OS=Homo sapiens OX=9606 GN=PDXP PE=1 SV=2	1	8	8	8	0	0	0	0	0	5	6	0	0	0	0	0	0	0	0	0	0	0	0	0	0	0	0	0	0	0	0	0	0	0	0	0	0	0	0	0	0	0	0	5
sp|Q96GC9|VMP1_HUMAN	sp|Q96GC9|VMP1_HUMAN	1	1	1	sp|Q96GC9|VMP1_HUMAN Vacuole membrane protein 1 OS=Homo sapiens OX=9606 GN=VMP1 PE=1 SV=1	1	1	1	1	0	0	0	0	0	0	0	0	0	0	0	1	0	0	0	0	0	0	0	0	0	0	0	0	0	0	0	0	0	0	0	0	0	0	0	0	0	0	0	0
sp|Q96GA7|SDSL_HUMAN	sp|Q96GA7|SDSL_HUMAN	14	14	14	sp|Q96GA7|SDSL_HUMAN Serine dehydratase-like OS=Homo sapiens OX=9606 GN=SDSL PE=1 SV=1	1	14	14	14	0	0	0	0	0	8	12	5	4	4	0	0	0	0	0	0	0	0	0	0	0	0	0	0	0	0	0	0	0	0	0	0	0	0	0	0	0	0	0	8
sp|Q96G74|OTUD5_HUMAN	sp|Q96G74|OTUD5_HUMAN	4	4	4	sp|Q96G74|OTUD5_HUMAN OTU domain-containing protein 5 OS=Homo sapiens OX=9606 GN=OTUD5 PE=1 SV=1	1	4	4	4	0	0	0	0	0	0	0	0	0	0	0	0	0	0	0	0	0	0	0	0	0	0	0	0	0	0	0	0	0	0	0	0	1	4	0	0	0	0	0	0
sp|Q96G46|DUS3L_HUMAN	sp|Q96G46|DUS3L_HUMAN	8	8	8	sp|Q96G46|DUS3L_HUMAN tRNA-dihydrouridine(47) synthase [NAD(P)(+)]-like OS=Homo sapiens OX=9606 GN=DUS3L PE=1 SV=2	1	8	8	8	0	3	0	0	0	0	0	0	0	0	0	0	0	0	0	0	0	0	0	0	0	0	0	0	0	0	0	0	0	0	0	0	2	8	0	3	0	0	0	0
sp|Q96G28|CFA36_HUMAN	sp|Q96G28|CFA36_HUMAN	2	2	2	sp|Q96G28|CFA36_HUMAN Cilia- and flagella-associated protein 36 OS=Homo sapiens OX=9606 GN=CFAP36 PE=1 SV=2	1	2	2	2	0	0	2	2	0	0	0	0	0	0	0	0	0	0	0	0	0	0	0	0	0	0	0	0	0	0	0	0	0	0	0	0	0	0	0	0	2	2	0	0
sp|Q96G23|CERS2_HUMAN	sp|Q96G23|CERS2_HUMAN	2	2	2	sp|Q96G23|CERS2_HUMAN Ceramide synthase 2 OS=Homo sapiens OX=9606 GN=CERS2 PE=1 SV=1	1	2	2	2	0	0	0	0	0	0	0	0	0	0	0	2	0	0	0	0	0	0	0	0	0	0	0	0	0	0	0	0	0	0	0	0	0	0	0	0	0	0	0	0
sp|Q96G04|EF2KT_HUMAN	sp|Q96G04|EF2KT_HUMAN	1	1	1	sp|Q96G04|EF2KT_HUMAN Protein-lysine N-methyltransferase EEF2KMT OS=Homo sapiens OX=9606 GN=EEF2KMT PE=1 SV=2	1	1	1	1	0	0	0	0	0	0	0	1	0	0	0	0	0	0	0	0	0	0	0	0	0	0	0	0	0	0	0	0	0	0	0	0	0	0	0	0	0	0	0	0
sp|Q96G03|PGM2_HUMAN	sp|Q96G03|PGM2_HUMAN	25	25	25	sp|Q96G03|PGM2_HUMAN Phosphoglucomutase-2 OS=Homo sapiens OX=9606 GN=PGM2 PE=1 SV=4	1	25	25	25	0	0	0	0	0	0	17	19	9	0	0	0	0	0	0	0	0	0	0	0	0	0	0	0	0	0	0	0	0	0	0	0	0	0	0	0	0	0	0	0
sp|Q96G01|BICD1_HUMAN	sp|Q96G01|BICD1_HUMAN	2	1	1	sp|Q96G01|BICD1_HUMAN Protein bicaudal D homolog 1 OS=Homo sapiens OX=9606 GN=BICD1 PE=1 SV=3	1	2	1	1	0	0	0	0	0	0	0	0	0	0	0	0	0	0	0	0	0	0	0	0	0	0	0	0	0	0	0	0	0	2	0	0	0	0	0	0	0	0	0	0
sp|Q96FZ2|HMCES_HUMAN	sp|Q96FZ2|HMCES_HUMAN	5	5	5	sp|Q96FZ2|HMCES_HUMAN Abasic site processing protein HMCES OS=Homo sapiens OX=9606 GN=HMCES PE=1 SV=1	1	5	5	5	0	0	0	1	1	2	3	4	3	2	2	0	1	1	1	1	1	0	0	0	0	1	0	0	0	1	1	0	0	0	0	0	0	0	0	0	0	1	1	2
sp|Q96FX7|TRM61_HUMAN	sp|Q96FX7|TRM61_HUMAN	6	6	6	sp|Q96FX7|TRM61_HUMAN tRNA (adenine(58)-N(1))-methyltransferase catalytic subunit TRMT61A OS=Homo sapiens OX=9606 GN=TRMT61A PE=1 SV=1	1	6	6	6	0	0	0	0	0	0	0	0	0	0	0	0	0	0	0	0	0	0	0	0	0	0	0	0	0	0	0	0	0	0	1	5	0	0	0	0	0	0	0	0
sp|Q96FX2|DPH3_HUMAN	sp|Q96FX2|DPH3_HUMAN	3	3	3	sp|Q96FX2|DPH3_HUMAN DPH3 homolog OS=Homo sapiens OX=9606 GN=DPH3 PE=1 SV=1	1	3	3	3	0	0	0	0	0	0	0	0	3	0	0	0	0	0	0	0	0	0	0	0	0	0	0	0	0	0	0	0	0	0	0	0	0	0	0	0	0	0	0	0
sp|Q96FW1|OTUB1_HUMAN	sp|Q96FW1|OTUB1_HUMAN	11	11	11	sp|Q96FW1|OTUB1_HUMAN Ubiquitin thioesterase OTUB1 OS=Homo sapiens OX=9606 GN=OTUB1 PE=1 SV=2	1	11	11	11	0	1	0	1	5	9	7	6	5	3	0	1	1	0	0	0	0	0	0	0	0	1	2	0	1	0	1	1	4	0	2	0	0	1	0	1	0	1	5	9
sp|Q96FV9|THOC1_HUMAN	sp|Q96FV9|THOC1_HUMAN	4	4	4	sp|Q96FV9|THOC1_HUMAN THO complex subunit 1 OS=Homo sapiens OX=9606 GN=THOC1 PE=1 SV=1	1	4	4	4	0	0	0	0	0	0	0	0	0	0	0	4	0	0	0	0	0	0	0	0	0	0	1	0	0	0	0	0	0	0	0	0	0	0	0	0	0	0	0	0
sp|Q96FV2|SCRN2_HUMAN	sp|Q96FV2|SCRN2_HUMAN	8	8	8	sp|Q96FV2|SCRN2_HUMAN Secernin-2 OS=Homo sapiens OX=9606 GN=SCRN2 PE=1 SV=3	1	8	8	8	0	0	0	0	0	0	0	2	8	1	0	0	0	0	0	0	0	0	0	0	0	0	0	0	0	0	0	0	0	0	0	0	0	0	0	0	0	0	0	0
sp|Q96FQ6|S10AG_HUMAN	sp|Q96FQ6|S10AG_HUMAN	6	6	6	sp|Q96FQ6|S10AG_HUMAN Protein S100-A16 OS=Homo sapiens OX=9606 GN=S100A16 PE=1 SV=1	1	6	6	6	2	0	0	0	0	0	1	2	4	4	3	1	4	5	4	5	2	2	4	3	4	2	2	1	2	4	2	2	2	0	1	1	0	0	2	0	0	0	0	0
sp|Q96FN9|DTD2_HUMAN	sp|Q96FN9|DTD2_HUMAN	2	2	2	sp|Q96FN9|DTD2_HUMAN D-aminoacyl-tRNA deacylase 2 OS=Homo sapiens OX=9606 GN=DTD2 PE=1 SV=1	1	2	2	2	0	0	0	2	2	0	0	0	1	1	0	0	0	0	0	0	0	0	0	0	0	0	0	0	0	0	0	0	0	0	0	0	0	0	0	0	0	2	2	0
sp|Q96FK6|WDR89_HUMAN	sp|Q96FK6|WDR89_HUMAN	1	1	1	sp|Q96FK6|WDR89_HUMAN WD repeat-containing protein 89 OS=Homo sapiens OX=9606 GN=WDR89 PE=2 SV=1	1	1	1	1	0	0	0	0	0	0	0	1	0	0	0	1	0	0	0	0	0	0	0	0	0	0	0	0	0	0	0	0	0	0	0	0	0	0	0	0	0	0	0	0
sp|Q96FJ2|DYL2_HUMAN	sp|Q96FJ2|DYL2_HUMAN	5	5	3	sp|Q96FJ2|DYL2_HUMAN Dynein light chain 2, cytoplasmic OS=Homo sapiens OX=9606 GN=DYNLL2 PE=1 SV=1	1	5	5	3	0	0	1	1	0	0	1	1	1	1	3	1	4	2	2	2	2	1	0	1	1	1	1	1	0	1	1	1	1	0	1	2	1	1	0	0	1	1	0	0
sp|Q96FF7|MISP3_HUMAN	sp|Q96FF7|MISP3_HUMAN	3	3	3	sp|Q96FF7|MISP3_HUMAN Uncharacterized protein MISP3 OS=Homo sapiens OX=9606 GN=MISP3 PE=2 SV=4	1	3	3	3	2	0	0	0	0	0	0	0	0	0	0	0	0	0	0	0	0	0	0	1	0	0	0	0	0	0	0	0	0	0	0	0	0	0	2	0	0	0	0	0
sp|Q96F86|EDC3_HUMAN	sp|Q96F86|EDC3_HUMAN	5	5	5	sp|Q96F86|EDC3_HUMAN Enhancer of mRNA-decapping protein 3 OS=Homo sapiens OX=9606 GN=EDC3 PE=1 SV=1	1	5	5	5	0	0	0	0	0	0	0	0	1	0	0	4	0	0	0	0	0	0	0	0	0	0	1	0	0	0	0	0	1	0	1	0	1	0	0	0	0	0	0	0
sp|Q96F63|CCD97_HUMAN	sp|Q96F63|CCD97_HUMAN	3	3	3	sp|Q96F63|CCD97_HUMAN Coiled-coil domain-containing protein 97 OS=Homo sapiens OX=9606 GN=CCDC97 PE=1 SV=1	1	3	3	3	0	0	0	0	0	0	0	0	0	0	0	0	0	0	0	0	0	0	0	0	0	0	2	0	0	0	0	0	1	0	0	0	0	0	0	0	0	0	0	0
sp|Q96F07|CYFP2_HUMAN	sp|Q96F07|CYFP2_HUMAN	14	2	2	sp|Q96F07|CYFP2_HUMAN Cytoplasmic FMR1-interacting protein 2 OS=Homo sapiens OX=9606 GN=CYFIP2 PE=1 SV=2	1	14	2	2	3	0	0	0	0	0	0	0	0	0	0	0	0	0	0	0	0	0	0	0	0	0	2	0	0	0	0	0	0	5	10	7	2	0	1	0	0	0	0	0
sp|Q96EY9|ADAT3_HUMAN	sp|Q96EY9|ADAT3_HUMAN	2	2	2	sp|Q96EY9|ADAT3_HUMAN Probable inactive tRNA-specific adenosine deaminase-like protein 3 OS=Homo sapiens OX=9606 GN=ADAT3 PE=1 SV=1	1	2	2	2	0	2	0	0	0	0	0	0	0	0	0	0	0	0	0	0	0	0	0	0	0	0	0	0	0	0	0	0	0	0	0	0	0	0	0	2	0	0	0	0
sp|Q96EY8|MMAB_HUMAN	sp|Q96EY8|MMAB_HUMAN	3	3	3	sp|Q96EY8|MMAB_HUMAN Corrinoid adenosyltransferase OS=Homo sapiens OX=9606 GN=MMAB PE=1 SV=1	1	3	3	3	0	0	1	2	1	0	0	2	1	0	0	0	0	0	0	0	0	0	0	0	0	0	0	0	0	0	0	0	0	0	0	0	0	0	0	0	1	2	1	0
sp|Q96EY7|PTCD3_HUMAN	sp|Q96EY7|PTCD3_HUMAN	3	3	3	sp|Q96EY7|PTCD3_HUMAN Pentatricopeptide repeat domain-containing protein 3, mitochondrial OS=Homo sapiens OX=9606 GN=PTCD3 PE=1 SV=3	1	3	3	3	0	0	0	0	0	0	0	0	0	0	0	0	0	0	0	0	0	0	0	0	0	0	3	0	0	0	0	0	0	0	0	0	0	0	0	0	0	0	0	0
sp|Q96EY5|MB12A_HUMAN	sp|Q96EY5|MB12A_HUMAN	4	4	4	sp|Q96EY5|MB12A_HUMAN Multivesicular body subunit 12A OS=Homo sapiens OX=9606 GN=MVB12A PE=1 SV=1	1	4	4	4	0	0	0	0	0	0	0	0	0	0	1	0	3	2	0	0	0	0	0	0	0	0	0	0	0	0	0	0	0	0	0	2	2	0	0	0	0	0	0	0
sp|Q96EV2|RBM33_HUMAN	sp|Q96EV2|RBM33_HUMAN	2	2	2	sp|Q96EV2|RBM33_HUMAN RNA-binding protein 33 OS=Homo sapiens OX=9606 GN=RBM33 PE=1 SV=3	1	2	2	2	0	0	1	0	0	0	0	0	0	0	0	0	0	0	0	0	0	0	0	0	0	0	0	0	0	0	0	0	0	0	0	0	2	0	0	0	1	0	0	0
sp|Q96ER3|SAAL1_HUMAN	sp|Q96ER3|SAAL1_HUMAN	4	4	4	sp|Q96ER3|SAAL1_HUMAN Protein SAAL1 OS=Homo sapiens OX=9606 GN=SAAL1 PE=1 SV=2	1	4	4	4	0	2	0	0	0	0	0	0	0	0	0	0	0	0	0	0	0	0	0	0	0	0	0	0	0	0	0	0	0	0	0	0	2	0	0	2	0	0	0	0
sp|Q96EP5|DAZP1_HUMAN	sp|Q96EP5|DAZP1_HUMAN	8	8	8	sp|Q96EP5|DAZP1_HUMAN DAZ-associated protein 1 OS=Homo sapiens OX=9606 GN=DAZAP1 PE=1 SV=1	1	8	8	8	0	4	1	3	0	0	1	2	1	1	2	1	4	3	5	6	6	3	4	4	2	4	4	2	3	2	2	0	1	2	1	3	3	2	0	4	1	3	0	0
sp|Q96EN8|MOCOS_HUMAN	sp|Q96EN8|MOCOS_HUMAN	2	2	2	sp|Q96EN8|MOCOS_HUMAN Molybdenum cofactor sulfurase OS=Homo sapiens OX=9606 GN=MOCOS PE=1 SV=2	1	2	2	2	0	0	0	0	0	0	0	0	0	0	0	0	0	0	0	0	0	0	0	0	0	0	0	0	0	0	0	0	0	0	0	2	1	0	0	0	0	0	0	0
sp|Q96EM0|T3HPD_HUMAN	sp|Q96EM0|T3HPD_HUMAN	4	4	4	sp|Q96EM0|T3HPD_HUMAN Trans-3-hydroxy-L-proline dehydratase OS=Homo sapiens OX=9606 GN=L3HYPDH PE=1 SV=2	1	4	4	4	0	0	0	0	0	3	2	1	0	0	0	0	0	0	0	0	0	0	0	0	0	0	0	0	0	0	0	0	0	0	0	0	0	0	0	0	0	0	0	3
sp|Q96EL3|RM53_HUMAN	sp|Q96EL3|RM53_HUMAN	1	1	1	sp|Q96EL3|RM53_HUMAN 39S ribosomal protein L53, mitochondrial OS=Homo sapiens OX=9606 GN=MRPL53 PE=1 SV=1	1	1	1	1	0	0	0	0	0	0	0	0	0	0	0	0	0	0	0	1	1	0	0	0	0	0	0	0	0	0	0	0	0	0	0	0	0	0	0	0	0	0	0	0
sp|Q96EK7|F120B_HUMAN	sp|Q96EK7|F120B_HUMAN	11	11	11	sp|Q96EK7|F120B_HUMAN Constitutive coactivator of peroxisome proliferator-activated receptor gamma OS=Homo sapiens OX=9606 GN=FAM120B PE=1 SV=1	1	11	11	11	0	2	0	0	0	0	0	0	0	0	0	1	0	0	0	0	0	0	2	1	0	1	1	1	1	0	0	0	0	0	0	1	9	6	0	2	0	0	0	0
sp|Q96EK6|GNA1_HUMAN	sp|Q96EK6|GNA1_HUMAN	11	11	11	sp|Q96EK6|GNA1_HUMAN Glucosamine 6-phosphate N-acetyltransferase OS=Homo sapiens OX=9606 GN=GNPNAT1 PE=1 SV=1	1	11	11	11	0	0	0	0	0	0	1	2	2	9	8	0	7	3	2	2	4	0	0	1	0	0	0	0	0	0	0	0	0	0	0	0	0	0	0	0	0	0	0	0
sp|Q96EK5|KBP_HUMAN	sp|Q96EK5|KBP_HUMAN	15	15	15	sp|Q96EK5|KBP_HUMAN KIF1-binding protein OS=Homo sapiens OX=9606 GN=KIF1BP PE=1 SV=1	1	15	15	15	0	14	4	0	0	0	0	0	0	0	0	0	0	0	0	0	0	0	0	0	0	0	0	0	0	0	0	0	1	0	0	0	0	1	0	14	4	0	0	0
sp|Q96EI5|TCAL4_HUMAN;sp|Q9H3H9|TCAL2_HUMAN	sp|Q96EI5|TCAL4_HUMAN	7;1	7;1	7;1	sp|Q96EI5|TCAL4_HUMAN Transcription elongation factor A protein-like 4 OS=Homo sapiens OX=9606 GN=TCEAL4 PE=1 SV=2	2	7	7	7	0	3	5	1	1	2	2	2	3	2	2	0	1	1	0	3	1	1	2	3	1	2	0	1	3	1	2	0	1	0	2	1	0	2	0	3	5	1	1	2
sp|Q96EE3|SEH1_HUMAN	sp|Q96EE3|SEH1_HUMAN	3	3	3	sp|Q96EE3|SEH1_HUMAN Nucleoporin SEH1 OS=Homo sapiens OX=9606 GN=SEH1L PE=1 SV=3	1	3	3	3	0	0	0	0	0	0	0	0	0	1	1	0	0	0	0	0	0	0	0	0	0	0	1	0	0	0	0	0	1	0	1	0	0	0	0	0	0	0	0	0
sp|Q96ED9|HOOK2_HUMAN	sp|Q96ED9|HOOK2_HUMAN	6	6	6	sp|Q96ED9|HOOK2_HUMAN Protein Hook homolog 2 OS=Homo sapiens OX=9606 GN=HOOK2 PE=1 SV=3	1	6	6	6	0	0	0	0	0	0	0	0	0	0	0	0	0	1	0	0	0	0	0	0	0	0	0	0	0	0	0	0	3	2	0	0	0	0	0	0	0	0	0	0
sp|Q96EC8|YIPF6_HUMAN	sp|Q96EC8|YIPF6_HUMAN	1	1	1	sp|Q96EC8|YIPF6_HUMAN Protein YIPF6 OS=Homo sapiens OX=9606 GN=YIPF6 PE=1 SV=2	1	1	1	1	1	0	0	0	0	0	0	0	0	0	0	0	0	0	0	0	0	0	0	0	1	0	1	0	0	0	0	0	0	0	0	0	0	0	1	0	0	0	0	0
sp|Q96EB6|SIR1_HUMAN	sp|Q96EB6|SIR1_HUMAN	9	9	9	sp|Q96EB6|SIR1_HUMAN NAD-dependent protein deacetylase sirtuin-1 OS=Homo sapiens OX=9606 GN=SIRT1 PE=1 SV=2	1	9	9	9	0	0	0	0	0	0	0	0	0	0	0	0	0	0	0	0	0	0	0	0	0	0	0	0	0	0	0	0	0	0	9	4	0	0	0	0	0	0	0	0
sp|Q96E14|RMI2_HUMAN	sp|Q96E14|RMI2_HUMAN	5	5	5	sp|Q96E14|RMI2_HUMAN RecQ-mediated genome instability protein 2 OS=Homo sapiens OX=9606 GN=RMI2 PE=1 SV=2	1	5	5	5	0	0	0	0	0	0	0	0	0	0	0	0	0	4	3	0	0	0	0	0	0	0	0	0	0	0	0	0	0	0	0	0	0	0	0	0	0	0	0	0
sp|Q96DX7|TRI44_HUMAN	sp|Q96DX7|TRI44_HUMAN	1	1	1	sp|Q96DX7|TRI44_HUMAN Tripartite motif-containing protein 44 OS=Homo sapiens OX=9606 GN=TRIM44 PE=1 SV=1	1	1	1	1	0	0	0	0	0	0	0	0	0	0	0	0	0	0	0	0	0	0	0	0	0	0	0	0	0	0	0	0	0	1	1	0	0	0	0	0	0	0	0	0
sp|Q96DV4|RM38_HUMAN	sp|Q96DV4|RM38_HUMAN	1	1	1	sp|Q96DV4|RM38_HUMAN 39S ribosomal protein L38, mitochondrial OS=Homo sapiens OX=9606 GN=MRPL38 PE=1 SV=2	1	1	1	1	0	0	0	0	0	0	0	0	0	0	0	0	0	0	0	0	0	0	0	0	0	0	1	0	0	0	0	0	1	0	0	0	0	0	0	0	0	0	0	0
sp|Q96DR4|STAR4_HUMAN	sp|Q96DR4|STAR4_HUMAN	1	1	1	sp|Q96DR4|STAR4_HUMAN StAR-related lipid transfer protein 4 OS=Homo sapiens OX=9606 GN=STARD4 PE=2 SV=1	1	1	1	1	0	0	0	0	0	0	0	0	0	0	0	0	0	0	1	1	0	0	0	0	0	0	0	0	0	0	0	0	0	0	0	0	0	0	0	0	0	0	0	0
sp|Q96DI7|SNR40_HUMAN	sp|Q96DI7|SNR40_HUMAN	7	7	7	sp|Q96DI7|SNR40_HUMAN U5 small nuclear ribonucleoprotein 40 kDa protein OS=Homo sapiens OX=9606 GN=SNRNP40 PE=1 SV=1	1	7	7	7	0	0	0	0	0	0	0	0	0	0	0	6	0	0	1	0	0	0	0	0	0	0	3	0	0	0	0	0	0	0	0	0	0	0	0	0	0	0	0	0
sp|Q96DH6|MSI2H_HUMAN	sp|Q96DH6|MSI2H_HUMAN	5	5	5	sp|Q96DH6|MSI2H_HUMAN RNA-binding protein Musashi homolog 2 OS=Homo sapiens OX=9606 GN=MSI2 PE=1 SV=1	1	5	5	5	0	1	1	0	0	0	0	0	0	0	0	3	1	1	0	0	1	0	1	1	0	1	3	1	1	0	1	0	0	1	1	0	1	0	0	1	1	0	0	0
sp|Q96DG6|CMBL_HUMAN	sp|Q96DG6|CMBL_HUMAN	13	13	13	sp|Q96DG6|CMBL_HUMAN Carboxymethylenebutenolidase homolog OS=Homo sapiens OX=9606 GN=CMBL PE=1 SV=1	1	13	13	13	0	0	0	0	0	0	0	0	0	0	7	0	12	7	4	3	0	0	1	0	0	0	0	0	0	0	0	0	0	0	0	0	0	0	0	0	0	0	0	0
sp|Q96DE0|NUD16_HUMAN	sp|Q96DE0|NUD16_HUMAN	7	7	6	sp|Q96DE0|NUD16_HUMAN U8 snoRNA-decapping enzyme OS=Homo sapiens OX=9606 GN=NUDT16 PE=1 SV=2	1	7	7	6	0	0	0	0	0	0	0	0	0	6	5	0	5	1	0	0	0	0	0	0	0	0	0	0	0	0	0	0	0	0	0	0	0	0	0	0	0	0	0	0
sp|Q96DC9|OTUB2_HUMAN	sp|Q96DC9|OTUB2_HUMAN	3	3	3	sp|Q96DC9|OTUB2_HUMAN Ubiquitin thioesterase OTUB2 OS=Homo sapiens OX=9606 GN=OTUB2 PE=1 SV=2	1	3	3	3	0	0	0	0	0	0	0	0	0	1	3	0	0	0	0	0	0	0	0	0	0	0	0	0	0	0	0	0	0	0	0	0	0	0	0	0	0	0	0	0
sp|Q96DB5|RMD1_HUMAN	sp|Q96DB5|RMD1_HUMAN	11	11	11	sp|Q96DB5|RMD1_HUMAN Regulator of microtubule dynamics protein 1 OS=Homo sapiens OX=9606 GN=RMDN1 PE=1 SV=1	1	11	11	11	0	0	0	0	0	0	0	0	0	5	9	0	9	10	8	6	5	3	4	6	2	2	0	1	2	1	1	0	0	0	0	0	0	0	0	0	0	0	0	0
sp|Q96D71|REPS1_HUMAN	sp|Q96D71|REPS1_HUMAN	7	7	7	sp|Q96D71|REPS1_HUMAN RalBP1-associated Eps domain-containing protein 1 OS=Homo sapiens OX=9606 GN=REPS1 PE=1 SV=3	1	7	7	7	0	1	0	0	1	1	0	0	0	0	0	4	0	0	0	0	0	0	0	0	0	0	0	0	0	0	0	0	0	1	0	2	0	0	0	1	0	0	1	1
sp|Q96D46|NMD3_HUMAN	sp|Q96D46|NMD3_HUMAN	16	16	16	sp|Q96D46|NMD3_HUMAN 60S ribosomal export protein NMD3 OS=Homo sapiens OX=9606 GN=NMD3 PE=1 SV=1	1	16	16	16	0	0	1	4	12	9	1	0	0	0	1	4	1	1	0	1	0	1	0	1	1	1	4	1	1	1	1	1	2	2	0	1	2	0	0	0	1	4	12	9
sp|Q96CW6|S7A6O_HUMAN	sp|Q96CW6|S7A6O_HUMAN	2	2	2	sp|Q96CW6|S7A6O_HUMAN Probable RNA polymerase II nuclear localization protein SLC7A6OS OS=Homo sapiens OX=9606 GN=SLC7A6OS PE=1 SV=2	1	2	2	2	0	1	2	0	0	0	0	0	0	0	0	0	0	0	0	0	0	0	0	0	0	0	0	0	0	0	0	0	0	0	0	0	0	0	0	1	2	0	0	0
sp|Q96CW1|AP2M1_HUMAN	sp|Q96CW1|AP2M1_HUMAN	16	16	16	sp|Q96CW1|AP2M1_HUMAN AP-2 complex subunit mu OS=Homo sapiens OX=9606 GN=AP2M1 PE=1 SV=2	1	16	16	16	0	0	0	0	0	0	0	0	0	0	0	12	0	0	0	0	0	0	0	0	0	0	9	0	0	0	1	0	1	2	0	2	7	0	0	0	0	0	0	0
sp|Q96CV9|OPTN_HUMAN	sp|Q96CV9|OPTN_HUMAN	3	3	3	sp|Q96CV9|OPTN_HUMAN Optineurin OS=Homo sapiens OX=9606 GN=OPTN PE=1 SV=3	1	3	3	3	0	0	0	0	0	0	0	0	0	0	0	0	0	0	0	0	0	0	0	0	0	0	0	0	0	0	0	0	1	3	1	0	1	1	0	0	0	0	0	0
sp|Q96CT7|CC124_HUMAN	sp|Q96CT7|CC124_HUMAN	3	3	3	sp|Q96CT7|CC124_HUMAN Coiled-coil domain-containing protein 124 OS=Homo sapiens OX=9606 GN=CCDC124 PE=1 SV=1	1	3	3	3	0	0	0	0	0	0	0	0	2	0	0	0	0	0	0	0	1	2	1	1	1	2	0	1	1	1	1	0	0	0	0	0	0	0	0	0	0	0	0	0
sp|Q96CS7|PKHB2_HUMAN	sp|Q96CS7|PKHB2_HUMAN	1	1	1	sp|Q96CS7|PKHB2_HUMAN Pleckstrin homology domain-containing family B member 2 OS=Homo sapiens OX=9606 GN=PLEKHB2 PE=1 SV=1	1	1	1	1	0	0	0	0	0	0	0	0	0	0	1	0	1	0	0	0	0	0	0	0	0	0	0	0	0	0	0	0	0	0	0	0	0	0	0	0	0	0	0	0
sp|Q96CP2|FWCH2_HUMAN;sp|Q4VC44|FWCH1_HUMAN	sp|Q96CP2|FWCH2_HUMAN	3;1	3;1	3;1	sp|Q96CP2|FWCH2_HUMAN FLYWCH family member 2 OS=Homo sapiens OX=9606 GN=FLYWCH2 PE=1 SV=1	2	3	3	3	0	0	0	0	0	1	1	0	1	1	0	0	0	0	0	0	0	0	0	0	0	0	0	0	0	0	0	0	0	0	0	0	0	0	0	0	0	0	0	1
sp|Q96CN9|GCC1_HUMAN	sp|Q96CN9|GCC1_HUMAN	5	5	5	sp|Q96CN9|GCC1_HUMAN GRIP and coiled-coil domain-containing protein 1 OS=Homo sapiens OX=9606 GN=GCC1 PE=1 SV=1	1	5	5	5	0	0	0	0	0	0	0	0	0	0	0	0	0	0	0	0	0	0	0	0	0	0	0	0	0	0	0	0	5	0	0	0	0	0	0	0	0	0	0	0
sp|Q96CN7|ISOC1_HUMAN	sp|Q96CN7|ISOC1_HUMAN	10	10	10	sp|Q96CN7|ISOC1_HUMAN Isochorismatase domain-containing protein 1 OS=Homo sapiens OX=9606 GN=ISOC1 PE=1 SV=3	1	10	10	10	0	1	9	5	4	0	0	0	0	0	0	0	0	1	0	0	0	0	0	0	0	0	0	0	0	0	0	0	0	0	0	1	1	1	0	1	9	5	4	0
sp|Q96CM8|ACSF2_HUMAN	sp|Q96CM8|ACSF2_HUMAN	10	10	10	sp|Q96CM8|ACSF2_HUMAN Medium-chain acyl-CoA ligase ACSF2, mitochondrial OS=Homo sapiens OX=9606 GN=ACSF2 PE=1 SV=2	1	10	10	10	0	0	0	0	0	0	0	10	0	0	0	0	0	0	0	0	0	0	0	0	0	0	0	0	0	0	0	0	0	0	0	0	0	0	0	0	0	0	0	0
sp|Q96CF2|CHM4C_HUMAN	sp|Q96CF2|CHM4C_HUMAN	4	4	4	sp|Q96CF2|CHM4C_HUMAN Charged multivesicular body protein 4c OS=Homo sapiens OX=9606 GN=CHMP4C PE=1 SV=1	1	4	4	4	0	0	0	0	0	0	1	3	1	0	0	0	0	0	0	0	0	0	0	0	0	0	0	0	0	0	0	0	0	0	0	0	0	0	0	0	0	0	0	0
sp|Q96CD2|COAC_HUMAN	sp|Q96CD2|COAC_HUMAN	5	5	5	sp|Q96CD2|COAC_HUMAN Phosphopantothenoylcysteine decarboxylase OS=Homo sapiens OX=9606 GN=PPCDC PE=1 SV=2	1	5	5	5	0	0	0	4	5	0	0	0	0	0	0	0	0	0	0	0	0	0	0	0	0	0	0	0	0	0	0	0	0	0	0	0	0	0	0	0	0	4	5	0
sp|Q96CD0|FBXL8_HUMAN	sp|Q96CD0|FBXL8_HUMAN	2	2	2	sp|Q96CD0|FBXL8_HUMAN F-box/LRR-repeat protein 8 OS=Homo sapiens OX=9606 GN=FBXL8 PE=1 SV=1	1	2	2	2	0	0	0	0	1	1	0	0	0	0	0	0	0	0	0	0	0	0	0	0	0	0	0	0	0	0	0	0	0	0	0	0	0	0	0	0	0	0	1	1
sp|Q96CB8|INT12_HUMAN	sp|Q96CB8|INT12_HUMAN	3	3	3	sp|Q96CB8|INT12_HUMAN Integrator complex subunit 12 OS=Homo sapiens OX=9606 GN=INTS12 PE=1 SV=1	1	3	3	3	0	0	0	0	0	0	0	0	0	0	0	1	1	0	0	0	0	0	1	0	0	0	2	0	0	0	0	0	0	0	0	0	0	0	0	0	0	0	0	0
sp|Q96C90|PP14B_HUMAN	sp|Q96C90|PP14B_HUMAN	7	7	7	sp|Q96C90|PP14B_HUMAN Protein phosphatase 1 regulatory subunit 14B OS=Homo sapiens OX=9606 GN=PPP1R14B PE=1 SV=3	1	7	7	7	0	0	0	0	0	0	3	7	4	3	1	0	1	0	0	0	1	0	1	1	0	1	0	0	0	0	0	0	0	0	0	0	0	0	0	0	0	0	0	0
sp|Q96C86|DCPS_HUMAN	sp|Q96C86|DCPS_HUMAN	10	10	10	sp|Q96C86|DCPS_HUMAN m7GpppX diphosphatase OS=Homo sapiens OX=9606 GN=DCPS PE=1 SV=2	1	10	10	10	0	0	9	8	1	0	0	0	0	0	0	0	0	0	0	0	0	0	0	0	0	0	0	0	0	0	0	0	0	0	0	0	0	0	0	0	9	8	1	0
sp|Q96C36|P5CR2_HUMAN	sp|Q96C36|P5CR2_HUMAN	3	3	2	sp|Q96C36|P5CR2_HUMAN Pyrroline-5-carboxylate reductase 2 OS=Homo sapiens OX=9606 GN=PYCR2 PE=1 SV=1	1	3	3	2	0	0	0	0	0	0	0	0	0	0	0	0	0	0	0	0	0	0	1	0	0	0	0	0	0	0	0	0	0	2	1	2	1	0	0	0	0	0	0	0
sp|Q96C24|SYTL4_HUMAN	sp|Q96C24|SYTL4_HUMAN	4	4	4	sp|Q96C24|SYTL4_HUMAN Synaptotagmin-like protein 4 OS=Homo sapiens OX=9606 GN=SYTL4 PE=1 SV=2	1	4	4	4	4	0	0	0	0	0	0	0	0	0	0	0	0	0	0	0	0	0	0	0	0	0	0	0	0	0	0	0	0	0	0	0	0	0	4	0	0	0	0	0
sp|Q96C23|GALM_HUMAN	sp|Q96C23|GALM_HUMAN	9	9	9	sp|Q96C23|GALM_HUMAN Aldose 1-epimerase OS=Homo sapiens OX=9606 GN=GALM PE=1 SV=1	1	9	9	9	0	0	0	0	0	0	0	0	0	1	8	0	2	0	0	0	0	0	0	0	0	0	0	0	0	0	0	0	0	0	0	0	0	0	0	0	0	0	0	0
sp|Q96C19|EFHD2_HUMAN	sp|Q96C19|EFHD2_HUMAN	8	8	7	sp|Q96C19|EFHD2_HUMAN EF-hand domain-containing protein D2 OS=Homo sapiens OX=9606 GN=EFHD2 PE=1 SV=1	1	8	8	7	0	0	0	0	7	7	3	1	1	1	0	0	1	0	0	0	1	0	0	0	0	0	0	0	0	0	0	0	0	0	0	0	0	0	0	0	0	0	7	7
sp|Q96C11|FGGY_HUMAN	sp|Q96C11|FGGY_HUMAN	1	1	1	sp|Q96C11|FGGY_HUMAN FGGY carbohydrate kinase domain-containing protein OS=Homo sapiens OX=9606 GN=FGGY PE=1 SV=2	1	1	1	1	0	0	0	1	0	0	0	0	0	0	0	0	0	0	0	0	0	0	0	0	0	0	0	0	0	0	0	0	0	0	0	0	0	0	0	0	0	1	0	0
sp|Q96C01|F136A_HUMAN	sp|Q96C01|F136A_HUMAN	7	7	7	sp|Q96C01|F136A_HUMAN Protein FAM136A OS=Homo sapiens OX=9606 GN=FAM136A PE=1 SV=1	1	7	7	7	0	1	1	0	0	1	4	6	5	3	2	0	1	2	1	1	0	1	3	1	1	1	0	2	1	1	1	0	0	0	0	0	0	0	0	1	1	0	0	1
sp|Q96BY7|ATG2B_HUMAN	sp|Q96BY7|ATG2B_HUMAN	3	3	3	sp|Q96BY7|ATG2B_HUMAN Autophagy-related protein 2 homolog B OS=Homo sapiens OX=9606 GN=ATG2B PE=1 SV=5	1	3	3	3	0	0	0	0	0	0	0	0	0	0	0	0	0	0	0	0	0	0	0	0	0	0	0	0	0	0	0	0	0	0	2	1	0	0	0	0	0	0	0	0
sp|Q96BX8|MOB3A_HUMAN	sp|Q96BX8|MOB3A_HUMAN	3	3	3	sp|Q96BX8|MOB3A_HUMAN MOB kinase activator 3A OS=Homo sapiens OX=9606 GN=MOB3A PE=1 SV=1	1	3	3	3	0	0	0	0	0	0	0	0	0	0	0	0	0	3	0	0	0	0	0	0	0	0	0	0	0	0	0	0	0	0	0	0	0	0	0	0	0	0	0	0
sp|Q96BW5|PTER_HUMAN	sp|Q96BW5|PTER_HUMAN	5	5	5	sp|Q96BW5|PTER_HUMAN Phosphotriesterase-related protein OS=Homo sapiens OX=9606 GN=PTER PE=1 SV=1	1	5	5	5	0	0	0	0	0	5	2	0	0	0	0	0	0	0	0	0	0	0	0	0	0	0	0	0	0	0	0	0	0	0	0	0	0	0	0	0	0	0	0	5
sp|Q96BR5|COA7_HUMAN	sp|Q96BR5|COA7_HUMAN	4	4	4	sp|Q96BR5|COA7_HUMAN Cytochrome c oxidase assembly factor 7 OS=Homo sapiens OX=9606 GN=COA7 PE=1 SV=2	1	4	4	4	0	0	0	0	2	3	1	0	2	0	0	0	0	0	0	0	0	0	0	0	0	0	0	0	0	0	0	0	0	0	0	0	0	0	0	0	0	0	2	3
sp|Q96BR1|SGK3_HUMAN	sp|Q96BR1|SGK3_HUMAN	3	3	3	sp|Q96BR1|SGK3_HUMAN Serine/threonine-protein kinase Sgk3 OS=Homo sapiens OX=9606 GN=SGK3 PE=1 SV=1	1	3	3	3	0	0	0	0	0	0	0	3	0	0	0	0	0	0	0	0	0	0	0	0	0	0	0	0	0	0	0	0	0	0	0	0	0	0	0	0	0	0	0	0
sp|Q96BP3|PPWD1_HUMAN	sp|Q96BP3|PPWD1_HUMAN	7	7	7	sp|Q96BP3|PPWD1_HUMAN Peptidylprolyl isomerase domain and WD repeat-containing protein 1 OS=Homo sapiens OX=9606 GN=PPWD1 PE=1 SV=1	1	7	7	7	0	0	0	1	6	2	0	0	0	0	0	0	0	0	0	0	0	0	0	0	0	0	0	0	0	0	0	0	0	0	0	0	0	0	0	0	0	1	6	2
sp|Q96BN8|OTUL_HUMAN	sp|Q96BN8|OTUL_HUMAN	8	8	8	sp|Q96BN8|OTUL_HUMAN Ubiquitin thioesterase otulin OS=Homo sapiens OX=9606 GN=OTULIN PE=1 SV=3	1	8	8	8	0	0	8	4	1	0	0	0	0	0	0	0	0	0	0	0	0	0	0	0	0	0	0	0	0	0	0	0	0	0	0	0	0	0	0	0	8	4	1	0
sp|Q96BM9|ARL8A_HUMAN	sp|Q96BM9|ARL8A_HUMAN	9	9	4	sp|Q96BM9|ARL8A_HUMAN ADP-ribosylation factor-like protein 8A OS=Homo sapiens OX=9606 GN=ARL8A PE=1 SV=1	1	9	9	4	0	0	0	0	0	0	0	0	0	0	0	3	1	9	3	4	1	2	0	1	1	1	3	0	0	1	0	0	0	0	0	0	0	0	0	0	0	0	0	0
sp|Q96BJ8|ELMO3_HUMAN	sp|Q96BJ8|ELMO3_HUMAN	4	4	4	sp|Q96BJ8|ELMO3_HUMAN Engulfment and cell motility protein 3 OS=Homo sapiens OX=9606 GN=ELMO3 PE=1 SV=3	1	4	4	4	0	0	4	2	0	0	0	0	0	0	0	0	0	0	0	0	0	0	1	0	0	0	0	0	0	0	0	0	0	2	0	0	0	0	0	0	4	2	0	0
sp|Q96BJ3|AIDA_HUMAN	sp|Q96BJ3|AIDA_HUMAN	10	10	10	sp|Q96BJ3|AIDA_HUMAN Axin interactor, dorsalization-associated protein OS=Homo sapiens OX=9606 GN=AIDA PE=1 SV=1	1	10	10	10	0	0	0	0	0	0	0	0	8	5	1	0	1	1	0	1	0	0	1	1	1	1	0	0	1	0	0	0	0	0	0	0	0	0	0	0	0	0	0	0
sp|Q96B54|ZN428_HUMAN	sp|Q96B54|ZN428_HUMAN	3	3	3	sp|Q96B54|ZN428_HUMAN Zinc finger protein 428 OS=Homo sapiens OX=9606 GN=ZNF428 PE=1 SV=2	1	3	3	3	0	2	1	0	0	0	0	0	0	0	0	0	0	0	0	0	0	0	0	0	0	0	0	0	0	0	0	0	0	0	0	0	0	2	0	2	1	0	0	0
sp|Q96B36|AKTS1_HUMAN	sp|Q96B36|AKTS1_HUMAN	4	4	4	sp|Q96B36|AKTS1_HUMAN Proline-rich AKT1 substrate 1 OS=Homo sapiens OX=9606 GN=AKT1S1 PE=1 SV=1	1	4	4	4	0	0	0	0	0	0	0	0	0	0	0	0	0	0	0	0	0	0	0	0	0	0	0	0	0	0	0	0	1	0	0	4	1	2	0	0	0	0	0	0
sp|Q96B26|EXOS8_HUMAN	sp|Q96B26|EXOS8_HUMAN	4	4	4	sp|Q96B26|EXOS8_HUMAN Exosome complex component RRP43 OS=Homo sapiens OX=9606 GN=EXOSC8 PE=1 SV=1	1	4	4	4	0	1	0	0	0	0	0	1	0	0	0	0	0	0	0	0	0	0	0	0	0	0	2	0	0	0	0	0	0	0	0	1	0	0	0	1	0	0	0	0
sp|Q96B23|CR025_HUMAN	sp|Q96B23|CR025_HUMAN	4	4	4	sp|Q96B23|CR025_HUMAN Uncharacterized protein C18orf25 OS=Homo sapiens OX=9606 GN=C18orf25 PE=1 SV=3	1	4	4	4	0	1	0	0	0	0	0	0	0	0	0	0	0	0	0	0	0	0	0	0	0	0	0	0	0	0	0	0	0	1	1	1	2	2	0	1	0	0	0	0
sp|Q96AZ6|ISG20_HUMAN	sp|Q96AZ6|ISG20_HUMAN	6	6	6	sp|Q96AZ6|ISG20_HUMAN Interferon-stimulated gene 20 kDa protein OS=Homo sapiens OX=9606 GN=ISG20 PE=1 SV=2	1	6	6	6	0	0	0	0	0	0	0	0	0	0	0	0	0	1	1	4	4	4	3	4	1	2	0	2	2	1	1	0	0	0	0	0	0	0	0	0	0	0	0	0
sp|Q96AY3|FKB10_HUMAN	sp|Q96AY3|FKB10_HUMAN	2	2	2	sp|Q96AY3|FKB10_HUMAN Peptidyl-prolyl cis-trans isomerase FKBP10 OS=Homo sapiens OX=9606 GN=FKBP10 PE=1 SV=1	1	2	2	2	0	0	0	0	0	0	0	0	0	0	0	1	0	0	0	0	0	0	0	0	0	0	0	0	0	0	0	0	0	0	0	0	0	1	0	0	0	0	0	0
sp|Q96AX1|VP33A_HUMAN	sp|Q96AX1|VP33A_HUMAN	2	2	2	sp|Q96AX1|VP33A_HUMAN Vacuolar protein sorting-associated protein 33A OS=Homo sapiens OX=9606 GN=VPS33A PE=1 SV=1	1	2	2	2	0	0	0	0	0	0	0	0	0	0	0	0	0	0	0	0	0	0	0	0	0	0	0	0	0	0	0	0	2	0	0	0	0	0	0	0	0	0	0	0
sp|Q96AT9|RPE_HUMAN;sp|Q2QD12|RPEL1_HUMAN	sp|Q96AT9|RPE_HUMAN	4;1	4;1	4;1	sp|Q96AT9|RPE_HUMAN Ribulose-phosphate 3-epimerase OS=Homo sapiens OX=9606 GN=RPE PE=1 SV=1	2	4	4	4	0	0	0	0	0	0	4	4	0	1	1	0	0	0	0	0	0	0	0	0	0	0	0	0	0	0	0	0	0	0	0	0	0	0	0	0	0	0	0	0
sp|Q96AT1|K1143_HUMAN	sp|Q96AT1|K1143_HUMAN	1	1	1	sp|Q96AT1|K1143_HUMAN Uncharacterized protein KIAA1143 OS=Homo sapiens OX=9606 GN=KIAA1143 PE=1 SV=2	1	1	1	1	0	0	0	0	0	1	0	0	0	0	0	0	0	0	0	0	0	0	0	0	0	0	0	0	0	0	0	0	0	0	0	0	0	0	0	0	0	0	0	1
sp|Q96AJ9|VTI1A_HUMAN	sp|Q96AJ9|VTI1A_HUMAN	2	2	2	sp|Q96AJ9|VTI1A_HUMAN Vesicle transport through interaction with t-SNAREs homolog 1A OS=Homo sapiens OX=9606 GN=VTI1A PE=1 SV=2	1	2	2	2	0	0	0	0	0	0	0	2	0	0	0	1	0	0	0	0	0	0	0	0	0	0	0	0	0	0	0	0	0	0	0	0	0	0	0	0	0	0	0	0
sp|Q96AG4|LRC59_HUMAN	sp|Q96AG4|LRC59_HUMAN	1	1	1	sp|Q96AG4|LRC59_HUMAN Leucine-rich repeat-containing protein 59 OS=Homo sapiens OX=9606 GN=LRRC59 PE=1 SV=1	1	1	1	1	0	0	0	0	0	0	0	0	0	0	0	1	0	0	0	0	0	0	0	0	0	0	0	0	0	0	0	0	0	0	0	0	0	0	0	0	0	0	0	0
sp|Q96AE4|FUBP1_HUMAN	sp|Q96AE4|FUBP1_HUMAN	26	24	23	sp|Q96AE4|FUBP1_HUMAN Far upstream element-binding protein 1 OS=Homo sapiens OX=9606 GN=FUBP1 PE=1 SV=3	1	26	24	23	2	21	12	11	5	5	5	3	5	5	1	3	3	2	4	7	4	1	6	7	2	3	0	4	2	0	1	0	1	5	5	12	16	17	1	20	11	11	5	5
sp|Q96AC1|FERM2_HUMAN	sp|Q96AC1|FERM2_HUMAN	14	14	14	sp|Q96AC1|FERM2_HUMAN Fermitin family homolog 2 OS=Homo sapiens OX=9606 GN=FERMT2 PE=1 SV=1	1	14	14	14	0	0	0	14	4	0	0	0	0	0	0	1	0	0	0	0	0	0	0	0	0	0	1	0	0	0	0	0	0	0	0	0	0	0	0	0	0	14	4	0
sp|Q96AB6|NTAN1_HUMAN	sp|Q96AB6|NTAN1_HUMAN	13	13	13	sp|Q96AB6|NTAN1_HUMAN Protein N-terminal asparagine amidohydrolase OS=Homo sapiens OX=9606 GN=NTAN1 PE=1 SV=3	1	13	13	13	0	0	0	0	0	0	0	0	0	0	0	0	3	12	11	6	3	0	0	0	1	0	0	0	0	0	0	0	0	0	0	0	0	0	0	0	0	0	0	0
sp|Q96AB3|ISOC2_HUMAN	sp|Q96AB3|ISOC2_HUMAN	8	8	8	sp|Q96AB3|ISOC2_HUMAN Isochorismatase domain-containing protein 2 OS=Homo sapiens OX=9606 GN=ISOC2 PE=1 SV=1	1	8	8	8	0	0	0	0	0	1	3	6	2	2	3	0	3	1	0	0	0	0	0	0	0	0	0	0	0	0	0	0	0	0	0	0	0	0	0	0	0	0	0	1
sp|Q96A72|MGN2_HUMAN	sp|Q96A72|MGN2_HUMAN	8	1	1	sp|Q96A72|MGN2_HUMAN Protein mago nashi homolog 2 OS=Homo sapiens OX=9606 GN=MAGOHB PE=1 SV=1	1	8	1	1	1	1	1	2	3	3	6	7	2	0	0	5	1	0	0	1	0	0	1	2	1	1	0	0	2	2	2	1	0	0	0	0	0	0	0	0	0	0	0	0
sp|Q96A65|EXOC4_HUMAN	sp|Q96A65|EXOC4_HUMAN	6	6	6	sp|Q96A65|EXOC4_HUMAN Exocyst complex component 4 OS=Homo sapiens OX=9606 GN=EXOC4 PE=1 SV=1	1	6	6	6	0	0	0	0	0	0	0	0	0	0	0	2	0	0	0	1	0	0	0	0	0	0	3	1	0	0	0	0	0	1	1	0	0	0	0	0	0	0	0	0
sp|Q96A58|RERG_HUMAN	sp|Q96A58|RERG_HUMAN	1	1	1	sp|Q96A58|RERG_HUMAN Ras-related and estrogen-regulated growth inhibitor OS=Homo sapiens OX=9606 GN=RERG PE=1 SV=1	1	1	1	1	0	0	0	0	0	0	0	0	0	1	0	0	0	0	0	0	0	0	0	0	0	0	0	0	0	0	0	0	0	0	0	0	0	0	0	0	0	0	0	0
sp|Q96A49|SYAP1_HUMAN	sp|Q96A49|SYAP1_HUMAN	11	11	11	sp|Q96A49|SYAP1_HUMAN Synapse-associated protein 1 OS=Homo sapiens OX=9606 GN=SYAP1 PE=1 SV=1	1	11	11	11	0	7	6	1	0	0	3	1	2	1	3	0	0	1	0	1	0	1	1	0	1	1	0	0	0	0	0	0	0	0	0	1	2	4	0	7	6	1	0	0
sp|Q96A33|CCD47_HUMAN	sp|Q96A33|CCD47_HUMAN	1	1	1	sp|Q96A33|CCD47_HUMAN Coiled-coil domain-containing protein 47 OS=Homo sapiens OX=9606 GN=CCDC47 PE=1 SV=1	1	1	1	1	0	0	0	0	0	0	0	0	0	0	0	0	0	0	0	0	0	0	0	0	0	0	1	0	0	0	0	0	0	0	0	0	0	0	0	0	0	0	0	0
sp|Q969Y2|GTPB3_HUMAN	sp|Q969Y2|GTPB3_HUMAN	1	1	1	sp|Q969Y2|GTPB3_HUMAN tRNA modification GTPase GTPBP3, mitochondrial OS=Homo sapiens OX=9606 GN=GTPBP3 PE=1 SV=2	1	1	1	1	0	1	0	0	0	0	0	0	0	0	0	0	0	0	0	0	0	0	0	0	0	0	0	0	0	0	0	0	0	0	0	0	0	1	0	1	0	0	0	0
sp|Q969X5|ERGI1_HUMAN	sp|Q969X5|ERGI1_HUMAN	4	4	4	sp|Q969X5|ERGI1_HUMAN Endoplasmic reticulum-Golgi intermediate compartment protein 1 OS=Homo sapiens OX=9606 GN=ERGIC1 PE=1 SV=1	1	4	4	4	0	0	0	0	0	0	0	0	0	0	0	3	0	0	0	0	0	0	0	0	0	0	1	0	0	0	0	0	0	0	0	0	0	0	0	0	0	0	0	0
sp|Q969X0|RIPL2_HUMAN	sp|Q969X0|RIPL2_HUMAN	1	1	1	sp|Q969X0|RIPL2_HUMAN RILP-like protein 2 OS=Homo sapiens OX=9606 GN=RILPL2 PE=1 SV=1	1	1	1	1	0	0	0	1	0	0	0	0	0	0	0	0	0	0	0	0	0	0	0	0	0	0	0	0	0	0	0	0	0	0	0	0	0	0	0	0	0	1	0	0
sp|Q969U7|PSMG2_HUMAN	sp|Q969U7|PSMG2_HUMAN	9	9	9	sp|Q969U7|PSMG2_HUMAN Proteasome assembly chaperone 2 OS=Homo sapiens OX=9606 GN=PSMG2 PE=1 SV=1	1	9	9	9	0	1	0	2	2	4	2	0	0	0	0	0	0	0	0	0	0	0	0	0	0	0	0	0	0	0	0	0	0	0	1	5	4	5	0	1	0	2	2	4
sp|Q969T9|WBP2_HUMAN	sp|Q969T9|WBP2_HUMAN	4	4	4	sp|Q969T9|WBP2_HUMAN WW domain-binding protein 2 OS=Homo sapiens OX=9606 GN=WBP2 PE=1 SV=1	1	4	4	4	0	0	0	0	0	1	4	3	1	1	1	1	2	0	2	2	1	1	0	0	0	0	0	0	0	0	0	0	0	0	0	0	0	0	0	0	0	0	0	1
sp|Q969T7|5NT3B_HUMAN	sp|Q969T7|5NT3B_HUMAN	4	4	4	sp|Q969T7|5NT3B_HUMAN 7-methylguanosine phosphate-specific 5-nucleotidase OS=Homo sapiens OX=9606 GN=NT5C3B PE=1 SV=4	1	4	4	4	0	0	0	0	0	0	0	0	3	3	0	0	0	0	0	0	0	0	0	0	0	0	0	0	0	0	0	0	0	0	0	0	0	0	0	0	0	0	0	0
sp|Q969T4|UB2E3_HUMAN	sp|Q969T4|UB2E3_HUMAN	5	2	2	sp|Q969T4|UB2E3_HUMAN Ubiquitin-conjugating enzyme E2 E3 OS=Homo sapiens OX=9606 GN=UBE2E3 PE=1 SV=1	1	5	2	2	0	0	0	0	0	3	2	3	3	1	0	0	0	0	0	0	0	0	0	0	0	0	0	0	0	0	0	0	0	0	0	0	0	0	0	0	0	0	0	2
sp|Q969S8|HDA10_HUMAN	sp|Q969S8|HDA10_HUMAN	1	1	1	sp|Q969S8|HDA10_HUMAN Polyamine deacetylase HDAC10 OS=Homo sapiens OX=9606 GN=HDAC10 PE=1 SV=1	1	1	1	1	0	0	0	0	1	1	0	0	0	0	0	0	0	0	0	0	0	0	0	0	0	0	0	0	0	0	0	0	0	0	0	0	0	0	0	0	0	0	1	1
sp|Q969S3|ZN622_HUMAN	sp|Q969S3|ZN622_HUMAN	4	4	4	sp|Q969S3|ZN622_HUMAN Zinc finger protein 622 OS=Homo sapiens OX=9606 GN=ZNF622 PE=1 SV=1	1	4	4	4	0	3	2	0	2	1	0	0	0	0	0	0	0	0	0	0	0	0	0	0	0	0	0	0	0	0	0	0	0	0	0	0	0	0	0	3	2	0	2	1
sp|Q969R8|ITFG2_HUMAN	sp|Q969R8|ITFG2_HUMAN	1	1	1	sp|Q969R8|ITFG2_HUMAN KICSTOR complex protein ITFG2 OS=Homo sapiens OX=9606 GN=ITFG2 PE=1 SV=1	1	1	1	1	0	1	1	0	0	0	0	0	0	0	0	0	0	0	0	0	0	0	0	0	0	0	0	0	0	0	0	0	0	0	0	0	0	0	0	1	1	0	0	0
sp|Q969M7|UBE2F_HUMAN	sp|Q969M7|UBE2F_HUMAN	4	4	4	sp|Q969M7|UBE2F_HUMAN NEDD8-conjugating enzyme UBE2F OS=Homo sapiens OX=9606 GN=UBE2F PE=1 SV=1	1	4	4	4	0	0	0	0	0	0	0	0	0	4	1	0	0	0	0	0	0	0	0	0	0	0	0	0	0	0	0	0	0	0	0	0	0	0	0	0	0	0	0	0
sp|Q969L2|MAL2_HUMAN	sp|Q969L2|MAL2_HUMAN	2	2	2	sp|Q969L2|MAL2_HUMAN Protein MAL2 OS=Homo sapiens OX=9606 GN=MAL2 PE=1 SV=1	1	2	2	2	1	1	0	0	0	0	0	0	0	0	0	1	0	0	0	0	0	0	0	0	0	0	0	0	0	0	0	0	0	0	0	0	0	0	1	1	0	0	0	0
sp|Q969K3|RNF34_HUMAN	sp|Q969K3|RNF34_HUMAN	3	3	3	sp|Q969K3|RNF34_HUMAN E3 ubiquitin-protein ligase RNF34 OS=Homo sapiens OX=9606 GN=RNF34 PE=1 SV=1	1	3	3	3	0	1	0	0	1	2	0	0	0	0	0	0	0	0	0	0	0	0	0	0	0	0	0	0	0	0	0	0	0	0	0	0	0	0	0	1	0	0	1	2
sp|Q969H8|MYDGF_HUMAN	sp|Q969H8|MYDGF_HUMAN	5	5	5	sp|Q969H8|MYDGF_HUMAN Myeloid-derived growth factor OS=Homo sapiens OX=9606 GN=MYDGF PE=1 SV=1	1	5	5	5	0	0	0	0	0	0	0	0	0	0	0	0	1	4	4	2	1	0	0	0	0	0	0	0	0	0	0	0	0	0	0	0	0	0	0	0	0	0	0	0
sp|Q969H4|CNKR1_HUMAN	sp|Q969H4|CNKR1_HUMAN	1	1	1	sp|Q969H4|CNKR1_HUMAN Connector enhancer of kinase suppressor of ras 1 OS=Homo sapiens OX=9606 GN=CNKSR1 PE=1 SV=1	1	1	1	1	0	0	0	0	0	0	0	0	0	0	0	0	0	0	0	0	0	0	0	0	0	0	0	0	0	0	0	0	0	0	0	0	1	0	0	0	0	0	0	0
sp|Q969G6|RIFK_HUMAN	sp|Q969G6|RIFK_HUMAN	5	5	5	sp|Q969G6|RIFK_HUMAN Riboflavin kinase OS=Homo sapiens OX=9606 GN=RFK PE=1 SV=2	1	5	5	5	0	0	0	0	0	0	0	0	0	0	4	0	0	3	2	1	1	0	0	0	0	0	0	0	0	0	0	0	0	0	0	0	0	0	0	0	0	0	0	0
sp|Q969G3|SMCE1_HUMAN	sp|Q969G3|SMCE1_HUMAN	10	10	10	sp|Q969G3|SMCE1_HUMAN SWI/SNF-related matrix-associated actin-dependent regulator of chromatin subfamily E member 1 OS=Homo sapiens OX=9606 GN=SMARCE1 PE=1 SV=2	1	10	10	10	0	0	0	0	0	0	0	0	0	0	0	9	0	0	0	0	0	0	0	0	0	0	5	0	0	0	0	0	2	1	0	1	1	0	0	0	0	0	0	0
sp|Q969E4|TCAL3_HUMAN;sp|Q6IPX3|TCAL6_HUMAN;sp|Q5H9L2|TCAL5_HUMAN	sp|Q969E4|TCAL3_HUMAN;sp|Q6IPX3|TCAL6_HUMAN	5;3;1	5;3;1	5;3;1	sp|Q969E4|TCAL3_HUMAN Transcription elongation factor A protein-like 3 OS=Homo sapiens OX=9606 GN=TCEAL3 PE=1 SV=1;sp|Q6IPX3|TCAL6_HUMAN Transcription elongation factor A protein-like 6 OS=Homo sapiens OX=9606 GN=TCEAL6 PE=2 SV=1	3	5	5	5	0	0	2	2	2	2	0	1	1	0	0	0	0	0	0	0	0	0	0	0	0	0	0	0	0	0	0	0	0	0	0	0	0	0	0	0	2	2	2	2
sp|Q93100|KPBB_HUMAN	sp|Q93100|KPBB_HUMAN	3	3	3	sp|Q93100|KPBB_HUMAN Phosphorylase b kinase regulatory subunit beta OS=Homo sapiens OX=9606 GN=PHKB PE=1 SV=3	1	3	3	3	0	0	0	0	0	0	0	0	0	0	0	0	0	0	0	0	0	0	0	0	0	0	1	0	0	0	0	0	3	0	0	0	0	0	0	0	0	0	0	0
sp|Q93096|TP4A1_HUMAN	sp|Q93096|TP4A1_HUMAN	5	2	2	sp|Q93096|TP4A1_HUMAN Protein tyrosine phosphatase type IVA 1 OS=Homo sapiens OX=9606 GN=PTP4A1 PE=1 SV=2	1	5	2	2	0	0	0	0	0	0	0	0	0	0	0	0	0	0	1	5	2	2	3	2	1	1	0	1	0	1	0	0	0	0	0	0	0	0	0	0	0	0	0	0
sp|Q93084|AT2A3_HUMAN	sp|Q93084|AT2A3_HUMAN	5	1	1	sp|Q93084|AT2A3_HUMAN Sarcoplasmic/endoplasmic reticulum calcium ATPase 3 OS=Homo sapiens OX=9606 GN=ATP2A3 PE=1 SV=2	1	5	1	1	0	0	0	0	0	0	0	0	0	0	0	5	0	0	0	0	0	0	0	0	0	0	0	0	0	0	0	0	1	1	0	0	0	0	0	0	0	0	0	0
sp|Q93062|RBPMS_HUMAN;sp|Q6ZRY4|RBPS2_HUMAN	sp|Q93062|RBPMS_HUMAN	3;1	3;1	3;1	sp|Q93062|RBPMS_HUMAN RNA-binding protein with multiple splicing OS=Homo sapiens OX=9606 GN=RBPMS PE=1 SV=1	2	3	3	3	0	1	2	2	2	2	1	1	1	0	0	1	1	1	0	0	0	0	1	1	1	0	1	0	0	0	1	0	1	0	0	2	1	2	0	1	2	2	2	2
sp|Q93052|LPP_HUMAN	sp|Q93052|LPP_HUMAN	13	13	13	sp|Q93052|LPP_HUMAN Lipoma-preferred partner OS=Homo sapiens OX=9606 GN=LPP PE=1 SV=1	1	13	13	13	0	5	6	1	1	0	0	0	0	0	0	0	0	0	0	0	0	0	0	0	0	0	0	0	0	0	0	0	0	1	0	0	9	12	0	5	6	1	1	0
sp|Q93045|STMN2_HUMAN	sp|Q93045|STMN2_HUMAN	2	1	1	sp|Q93045|STMN2_HUMAN Stathmin-2 OS=Homo sapiens OX=9606 GN=STMN2 PE=1 SV=3	1	2	1	1	0	0	2	2	2	0	1	2	0	0	0	0	0	1	1	1	1	1	1	1	1	1	0	1	1	1	1	0	0	0	0	0	1	1	0	0	1	1	1	0
sp|Q93034|CUL5_HUMAN	sp|Q93034|CUL5_HUMAN	17	17	17	sp|Q93034|CUL5_HUMAN Cullin-5 OS=Homo sapiens OX=9606 GN=CUL5 PE=1 SV=4	1	17	17	17	0	1	0	0	0	0	0	0	0	0	0	0	0	0	0	0	0	0	0	0	0	0	0	0	0	0	0	0	0	0	0	1	12	14	0	1	0	0	0	0
sp|Q93009|UBP7_HUMAN;REV__sp|Q86YS3|RFIP4_HUMAN	sp|Q93009|UBP7_HUMAN	40;1	40;1	40;1	sp|Q93009|UBP7_HUMAN Ubiquitin carboxyl-terminal hydrolase 7 OS=Homo sapiens OX=9606 GN=USP7 PE=1 SV=2	2	40	40	40	0	0	0	0	0	0	0	0	0	0	0	3	0	0	0	0	1	0	2	2	0	1	12	1	1	1	1	0	16	21	26	33	14	0	0	0	0	0	0	0
sp|Q93008|USP9X_HUMAN	sp|Q93008|USP9X_HUMAN	31	31	17	sp|Q93008|USP9X_HUMAN Probable ubiquitin carboxyl-terminal hydrolase FAF-X OS=Homo sapiens OX=9606 GN=USP9X PE=1 SV=3	1	31	31	17	0	0	0	0	0	0	0	0	0	0	0	1	0	0	0	0	0	0	0	0	1	1	9	0	0	0	0	0	23	16	10	3	1	1	0	0	0	0	0	0
sp|Q92997|DVL3_HUMAN;sp|O14641|DVL2_HUMAN	sp|Q92997|DVL3_HUMAN;sp|O14641|DVL2_HUMAN	1;1	1;1	1;1	sp|Q92997|DVL3_HUMAN Segment polarity protein dishevelled homolog DVL-3 OS=Homo sapiens OX=9606 GN=DVL3 PE=1 SV=2;sp|O14641|DVL2_HUMAN Segment polarity protein dishevelled homolog DVL-2 OS=Homo sapiens OX=9606 GN=DVL2 PE=1 SV=1	2	1	1	1	0	0	0	0	0	0	0	0	0	0	0	0	0	0	0	0	0	0	0	0	0	0	1	0	0	0	0	0	1	0	0	0	0	0	0	0	0	0	0	0
sp|Q92995|UBP13_HUMAN	sp|Q92995|UBP13_HUMAN	12	11	11	sp|Q92995|UBP13_HUMAN Ubiquitin carboxyl-terminal hydrolase 13 OS=Homo sapiens OX=9606 GN=USP13 PE=1 SV=2	1	12	11	11	0	11	4	0	0	0	0	0	0	0	0	0	1	0	0	0	0	0	0	0	0	0	0	0	0	0	0	0	0	0	0	0	0	1	0	10	4	0	0	0
sp|Q92990|GLMN_HUMAN	sp|Q92990|GLMN_HUMAN	3	3	3	sp|Q92990|GLMN_HUMAN Glomulin OS=Homo sapiens OX=9606 GN=GLMN PE=1 SV=2	1	3	3	3	0	0	0	0	0	0	0	0	0	0	0	0	0	0	0	0	0	0	0	0	0	0	0	0	0	0	0	0	0	0	3	0	1	0	0	0	0	0	0	0
sp|Q92989|CLP1_HUMAN	sp|Q92989|CLP1_HUMAN	2	2	2	sp|Q92989|CLP1_HUMAN Polyribonucleotide 5-hydroxyl-kinase Clp1 OS=Homo sapiens OX=9606 GN=CLP1 PE=1 SV=1	1	2	2	2	0	0	0	0	0	0	0	0	0	0	0	0	0	0	0	0	0	0	0	0	0	0	0	0	0	0	0	0	0	0	0	2	1	0	0	0	0	0	0	0
sp|Q92982|NINJ1_HUMAN	sp|Q92982|NINJ1_HUMAN	1	1	1	sp|Q92982|NINJ1_HUMAN Ninjurin-1 OS=Homo sapiens OX=9606 GN=NINJ1 PE=1 SV=2	1	1	1	1	0	0	0	0	0	0	0	0	0	0	0	1	0	0	0	0	0	0	0	0	0	0	0	0	0	0	0	0	0	0	0	0	0	0	0	0	0	0	0	0
sp|Q92974|ARHG2_HUMAN	sp|Q92974|ARHG2_HUMAN	2	2	2	sp|Q92974|ARHG2_HUMAN Rho guanine nucleotide exchange factor 2 OS=Homo sapiens OX=9606 GN=ARHGEF2 PE=1 SV=4	1	2	2	2	0	0	0	0	0	0	0	0	0	0	0	1	0	0	0	0	0	0	0	0	0	0	2	0	0	0	0	0	0	0	0	0	0	0	0	0	0	0	0	0
sp|Q92973|TNPO1_HUMAN	sp|Q92973|TNPO1_HUMAN	19	19	16	sp|Q92973|TNPO1_HUMAN Transportin-1 OS=Homo sapiens OX=9606 GN=TNPO1 PE=1 SV=2	1	19	19	16	0	14	4	2	0	0	0	0	0	0	0	3	1	1	1	0	2	0	1	1	0	1	5	0	2	0	1	0	2	3	0	1	6	13	0	14	4	2	0	0
sp|Q92947|GCDH_HUMAN	sp|Q92947|GCDH_HUMAN	1	1	1	sp|Q92947|GCDH_HUMAN Glutaryl-CoA dehydrogenase, mitochondrial OS=Homo sapiens OX=9606 GN=GCDH PE=1 SV=1	1	1	1	1	0	0	0	0	0	0	0	0	1	0	0	0	0	0	0	0	0	0	0	0	0	0	0	0	0	0	0	0	0	0	0	0	0	0	0	0	0	0	0	0
sp|Q92945|FUBP2_HUMAN	sp|Q92945|FUBP2_HUMAN	29	29	27	sp|Q92945|FUBP2_HUMAN Far upstream element-binding protein 2 OS=Homo sapiens OX=9606 GN=KHSRP PE=1 SV=4	1	29	29	27	5	15	10	1	2	1	5	6	3	2	4	13	5	2	3	7	9	5	11	7	6	9	6	10	5	5	6	3	9	11	12	23	18	16	5	15	10	1	2	1
sp|Q92930|RAB8B_HUMAN	sp|Q92930|RAB8B_HUMAN	6	2	2	sp|Q92930|RAB8B_HUMAN Ras-related protein Rab-8B OS=Homo sapiens OX=9606 GN=RAB8B PE=1 SV=2	1	6	2	2	1	1	0	0	0	0	1	2	1	1	4	1	4	1	0	0	0	1	2	1	1	1	2	0	2	0	1	0	2	1	1	1	0	0	0	0	0	0	0	0
sp|Q92925|SMRD2_HUMAN	sp|Q92925|SMRD2_HUMAN	6	6	6	sp|Q92925|SMRD2_HUMAN SWI/SNF-related matrix-associated actin-dependent regulator of chromatin subfamily D member 2 OS=Homo sapiens OX=9606 GN=SMARCD2 PE=1 SV=3	1	6	6	6	0	1	0	0	0	0	0	0	0	0	0	4	0	0	0	0	0	0	0	0	0	0	4	0	0	1	0	0	1	1	1	1	1	0	0	1	0	0	0	0
sp|Q92922|SMRC1_HUMAN	sp|Q92922|SMRC1_HUMAN	14	8	8	sp|Q92922|SMRC1_HUMAN SWI/SNF complex subunit SMARCC1 OS=Homo sapiens OX=9606 GN=SMARCC1 PE=1 SV=3	1	14	8	8	0	0	0	0	0	0	0	0	0	0	0	11	0	0	0	0	0	0	0	0	0	0	7	0	0	0	0	0	5	1	1	0	1	1	0	0	0	0	0	0
sp|Q92917|GPKOW_HUMAN	sp|Q92917|GPKOW_HUMAN	6	6	6	sp|Q92917|GPKOW_HUMAN G-patch domain and KOW motifs-containing protein OS=Homo sapiens OX=9606 GN=GPKOW PE=1 SV=2	1	6	6	6	0	3	0	0	0	1	1	1	1	2	2	2	2	1	0	0	2	0	1	1	1	0	1	1	1	0	2	0	0	0	0	0	3	5	0	3	0	0	0	1
sp|Q92905|CSN5_HUMAN	sp|Q92905|CSN5_HUMAN	15	15	15	sp|Q92905|CSN5_HUMAN COP9 signalosome complex subunit 5 OS=Homo sapiens OX=9606 GN=COPS5 PE=1 SV=4	1	15	15	15	0	0	0	0	0	0	1	8	5	0	0	0	0	0	0	0	0	0	1	0	0	1	2	0	1	0	0	0	0	8	9	7	0	0	0	0	0	0	0	0
sp|Q92900|RENT1_HUMAN	sp|Q92900|RENT1_HUMAN	39	39	39	sp|Q92900|RENT1_HUMAN Regulator of nonsense transcripts 1 OS=Homo sapiens OX=9606 GN=UPF1 PE=1 SV=2	1	39	39	39	0	24	6	5	2	1	1	0	1	1	2	11	3	0	1	2	5	1	6	3	3	4	11	0	3	2	1	1	2	0	2	7	24	20	0	24	6	5	2	1
sp|Q92896|GSLG1_HUMAN	sp|Q92896|GSLG1_HUMAN	5	5	5	sp|Q92896|GSLG1_HUMAN Golgi apparatus protein 1 OS=Homo sapiens OX=9606 GN=GLG1 PE=1 SV=2	1	5	5	5	0	0	0	0	0	0	0	0	0	0	0	4	0	0	0	0	0	0	1	1	0	0	2	0	0	0	0	0	0	0	1	1	1	0	0	0	0	0	0	0
sp|Q92890|UFD1_HUMAN	sp|Q92890|UFD1_HUMAN	9	9	9	sp|Q92890|UFD1_HUMAN Ubiquitin recognition factor in ER-associated degradation protein 1 OS=Homo sapiens OX=9606 GN=UFD1 PE=1 SV=3	1	9	9	9	0	8	2	0	0	0	0	4	1	0	1	0	0	0	0	0	0	0	0	0	0	0	0	0	0	0	0	0	0	0	0	0	0	3	0	8	2	0	0	0
sp|Q92888|ARHG1_HUMAN	sp|Q92888|ARHG1_HUMAN	6	6	6	sp|Q92888|ARHG1_HUMAN Rho guanine nucleotide exchange factor 1 OS=Homo sapiens OX=9606 GN=ARHGEF1 PE=1 SV=2	1	6	6	6	0	0	0	0	0	0	1	0	0	0	0	0	0	0	0	0	0	0	0	0	0	0	0	0	0	0	0	0	0	2	5	0	2	0	0	0	0	0	0	0
sp|Q92882|OSTF1_HUMAN	sp|Q92882|OSTF1_HUMAN	7	7	7	sp|Q92882|OSTF1_HUMAN Osteoclast-stimulating factor 1 OS=Homo sapiens OX=9606 GN=OSTF1 PE=1 SV=2	1	7	7	7	0	0	0	1	3	1	3	5	5	0	2	0	0	0	0	0	0	0	0	0	0	0	0	0	0	0	0	0	0	0	0	0	0	0	0	0	0	1	3	1
sp|Q92879|CELF1_HUMAN	sp|Q92879|CELF1_HUMAN	5	5	5	sp|Q92879|CELF1_HUMAN CUGBP Elav-like family member 1 OS=Homo sapiens OX=9606 GN=CELF1 PE=1 SV=2	1	5	5	5	0	0	1	2	0	0	0	0	0	1	1	4	0	0	0	0	2	0	2	1	0	1	2	0	0	0	0	0	0	0	0	1	1	1	0	0	1	2	0	0
sp|Q92878|RAD50_HUMAN	sp|Q92878|RAD50_HUMAN	22	22	22	sp|Q92878|RAD50_HUMAN DNA repair protein RAD50 OS=Homo sapiens OX=9606 GN=RAD50 PE=1 SV=1	1	22	22	22	0	0	0	0	0	0	0	0	0	0	0	8	0	1	1	0	0	0	1	0	0	0	17	0	0	0	0	0	11	0	0	1	0	0	0	0	0	0	0	0
sp|Q92874|DNSL2_HUMAN	sp|Q92874|DNSL2_HUMAN	3	3	3	sp|Q92874|DNSL2_HUMAN Deoxyribonuclease-1-like 2 OS=Homo sapiens OX=9606 GN=DNASE1L2 PE=1 SV=1	1	3	3	3	0	0	0	0	0	0	0	0	2	2	0	0	0	0	0	0	0	0	0	0	0	0	0	0	0	0	0	0	0	0	0	0	0	0	0	0	0	0	0	0
sp|Q92870|APBB2_HUMAN	sp|Q92870|APBB2_HUMAN	2	2	2	sp|Q92870|APBB2_HUMAN Amyloid-beta A4 precursor protein-binding family B member 2 OS=Homo sapiens OX=9606 GN=APBB2 PE=1 SV=3	1	2	2	2	0	1	0	1	1	0	0	0	0	0	0	1	0	0	0	0	0	0	0	0	0	0	0	0	0	0	0	0	0	0	0	0	2	0	0	1	0	1	1	0
sp|Q92859|NEO1_HUMAN	sp|Q92859|NEO1_HUMAN	2	2	2	sp|Q92859|NEO1_HUMAN Neogenin OS=Homo sapiens OX=9606 GN=NEO1 PE=1 SV=2	1	2	2	2	0	0	0	0	0	0	0	0	0	0	0	0	0	0	0	0	0	0	0	0	0	0	0	0	0	0	0	0	0	0	1	2	0	0	0	0	0	0	0	0
sp|Q92854|SEM4D_HUMAN	sp|Q92854|SEM4D_HUMAN	3	3	3	sp|Q92854|SEM4D_HUMAN Semaphorin-4D OS=Homo sapiens OX=9606 GN=SEMA4D PE=1 SV=1	1	3	3	3	0	0	0	0	0	0	0	0	0	0	0	0	0	0	0	0	0	0	0	0	0	0	0	0	0	0	0	0	0	0	0	3	2	0	0	0	0	0	0	0
sp|Q92845|KIFA3_HUMAN	sp|Q92845|KIFA3_HUMAN	3	3	3	sp|Q92845|KIFA3_HUMAN Kinesin-associated protein 3 OS=Homo sapiens OX=9606 GN=KIFAP3 PE=1 SV=2	1	3	3	3	0	0	0	0	0	0	0	0	0	0	0	0	0	0	0	0	0	0	0	0	0	0	0	0	0	0	0	0	0	0	2	2	0	0	0	0	0	0	0	0
sp|Q92844|TANK_HUMAN	sp|Q92844|TANK_HUMAN	4	4	4	sp|Q92844|TANK_HUMAN TRAF family member-associated NF-kappa-B activator OS=Homo sapiens OX=9606 GN=TANK PE=1 SV=2	1	4	4	4	0	0	0	0	0	0	0	0	0	0	0	0	0	0	0	0	0	0	0	0	0	0	0	0	0	0	0	0	0	1	2	1	1	0	0	0	0	0	0	0
sp|Q92841|DDX17_HUMAN	sp|Q92841|DDX17_HUMAN	23	23	17	sp|Q92841|DDX17_HUMAN Probable ATP-dependent RNA helicase DDX17 OS=Homo sapiens OX=9606 GN=DDX17 PE=1 SV=2	1	23	23	17	0	8	0	1	0	0	0	0	2	0	0	16	0	0	2	5	4	1	4	6	3	5	14	5	7	8	6	5	10	2	2	5	5	8	0	8	0	1	0	0
sp|Q92833|JARD2_HUMAN	sp|Q92833|JARD2_HUMAN	2	2	2	sp|Q92833|JARD2_HUMAN Protein Jumonji OS=Homo sapiens OX=9606 GN=JARID2 PE=1 SV=2	1	2	2	2	0	0	0	0	0	0	0	0	0	0	0	1	0	0	0	0	0	0	0	0	0	0	1	0	0	0	0	0	0	0	0	0	0	0	0	0	0	0	0	0
sp|Q92828|COR2A_HUMAN	sp|Q92828|COR2A_HUMAN	3	3	3	sp|Q92828|COR2A_HUMAN Coronin-2A OS=Homo sapiens OX=9606 GN=CORO2A PE=1 SV=2	1	3	3	3	0	0	0	0	0	0	0	0	0	0	0	0	0	0	0	1	1	0	1	1	0	0	0	0	0	0	0	0	0	0	0	0	0	1	0	0	0	0	0	0
sp|Q92823|NRCAM_HUMAN	sp|Q92823|NRCAM_HUMAN	21	21	21	sp|Q92823|NRCAM_HUMAN Neuronal cell adhesion molecule OS=Homo sapiens OX=9606 GN=NRCAM PE=1 SV=3	1	21	21	21	0	0	0	0	0	0	0	0	0	0	0	0	0	0	0	0	0	0	0	0	0	0	0	0	0	0	0	0	0	0	2	18	14	3	0	0	0	0	0	0
sp|Q92820|GGH_HUMAN	sp|Q92820|GGH_HUMAN	5	5	5	sp|Q92820|GGH_HUMAN Gamma-glutamyl hydrolase OS=Homo sapiens OX=9606 GN=GGH PE=1 SV=2	1	5	5	5	0	0	0	0	1	1	3	1	0	0	0	0	0	0	0	0	0	0	0	0	0	0	0	0	0	0	0	0	0	0	0	0	0	0	0	0	0	0	1	1
sp|Q92817|EVPL_HUMAN	sp|Q92817|EVPL_HUMAN	14	14	14	sp|Q92817|EVPL_HUMAN Envoplakin OS=Homo sapiens OX=9606 GN=EVPL PE=1 SV=3	1	14	14	14	3	0	0	0	0	0	0	1	0	0	2	0	5	1	0	0	1	0	1	0	0	0	10	0	0	0	0	0	3	2	0	1	0	0	3	0	0	0	0	0
sp|Q92805|GOGA1_HUMAN	sp|Q92805|GOGA1_HUMAN	7	7	7	sp|Q92805|GOGA1_HUMAN Golgin subfamily A member 1 OS=Homo sapiens OX=9606 GN=GOLGA1 PE=1 SV=3	1	7	7	7	0	0	0	0	0	0	0	0	0	0	0	1	0	0	0	0	0	0	0	0	0	0	1	0	0	0	0	0	7	2	1	1	0	0	0	0	0	0	0	0
sp|Q92804|RBP56_HUMAN	sp|Q92804|RBP56_HUMAN	6	4	4	sp|Q92804|RBP56_HUMAN TATA-binding protein-associated factor 2N OS=Homo sapiens OX=9606 GN=TAF15 PE=1 SV=1	1	6	4	4	0	2	1	1	1	0	3	1	0	0	2	4	2	0	0	2	1	1	4	4	2	0	5	1	2	2	2	1	4	4	4	4	3	3	0	1	0	0	0	0
sp|Q92797|SYMPK_HUMAN	sp|Q92797|SYMPK_HUMAN	8	8	8	sp|Q92797|SYMPK_HUMAN Symplekin OS=Homo sapiens OX=9606 GN=SYMPK PE=1 SV=2	1	8	8	8	0	0	1	0	0	0	0	0	0	0	0	5	0	0	0	0	0	0	0	0	0	0	2	0	0	0	0	0	1	2	0	2	1	0	0	0	1	0	0	0
sp|Q92796|DLG3_HUMAN	sp|Q92796|DLG3_HUMAN	1	1	1	sp|Q92796|DLG3_HUMAN Disks large homolog 3 OS=Homo sapiens OX=9606 GN=DLG3 PE=1 SV=2	1	1	1	1	0	0	0	0	0	0	0	0	1	0	0	0	0	0	0	0	0	0	0	0	0	1	0	0	1	0	0	0	0	0	0	0	0	0	0	0	0	0	0	0
sp|Q92793|CBP_HUMAN	sp|Q92793|CBP_HUMAN	8	8	5	sp|Q92793|CBP_HUMAN CREB-binding protein OS=Homo sapiens OX=9606 GN=CREBBP PE=1 SV=3	1	8	8	5	0	1	1	0	0	0	0	0	0	0	0	0	0	0	0	0	0	0	0	0	0	0	1	0	0	0	0	0	4	3	2	3	3	2	0	1	1	0	0	0
sp|Q92785|REQU_HUMAN	sp|Q92785|REQU_HUMAN	4	4	4	sp|Q92785|REQU_HUMAN Zinc finger protein ubi-d4 OS=Homo sapiens OX=9606 GN=DPF2 PE=1 SV=2	1	4	4	4	0	0	0	1	1	1	0	0	0	0	0	4	0	0	0	0	0	0	0	0	0	0	2	0	0	0	0	0	0	0	0	0	0	1	0	0	0	1	1	1
sp|Q92783|STAM1_HUMAN	sp|Q92783|STAM1_HUMAN	9	9	9	sp|Q92783|STAM1_HUMAN Signal transducing adapter molecule 1 OS=Homo sapiens OX=9606 GN=STAM PE=1 SV=3	1	9	9	9	0	0	0	0	0	0	0	0	4	2	1	0	0	2	1	0	0	0	0	0	0	0	0	0	0	0	0	0	0	5	7	4	3	0	0	0	0	0	0	0
sp|Q92769|HDAC2_HUMAN	sp|Q92769|HDAC2_HUMAN	11	11	9	sp|Q92769|HDAC2_HUMAN Histone deacetylase 2 OS=Homo sapiens OX=9606 GN=HDAC2 PE=1 SV=2	1	11	11	9	0	0	0	0	1	0	0	0	0	0	0	7	0	0	0	0	1	0	0	0	0	0	3	0	0	0	0	0	7	6	1	2	0	0	0	0	0	0	1	0
sp|Q92747|ARC1A_HUMAN	sp|Q92747|ARC1A_HUMAN	10	9	9	sp|Q92747|ARC1A_HUMAN Actin-related protein 2/3 complex subunit 1A OS=Homo sapiens OX=9606 GN=ARPC1A PE=2 SV=2	1	10	9	9	1	8	1	0	0	0	0	0	0	0	0	0	0	0	0	0	0	0	0	0	0	0	2	0	0	1	0	0	0	0	0	0	0	3	1	7	0	0	0	0
sp|Q92734|TFG_HUMAN	sp|Q92734|TFG_HUMAN	8	8	8	sp|Q92734|TFG_HUMAN Protein TFG OS=Homo sapiens OX=9606 GN=TFG PE=1 SV=2	1	8	8	8	0	0	0	0	0	0	0	0	0	0	0	0	0	0	0	0	0	0	0	0	0	0	0	0	0	0	0	0	7	7	3	0	1	1	0	0	0	0	0	0
sp|Q92733|PRCC_HUMAN	sp|Q92733|PRCC_HUMAN	3	3	3	sp|Q92733|PRCC_HUMAN Proline-rich protein PRCC OS=Homo sapiens OX=9606 GN=PRCC PE=1 SV=1	1	3	3	3	0	2	1	0	0	0	0	0	0	0	0	0	0	0	0	0	0	0	0	0	0	0	0	0	0	0	0	0	0	0	1	3	3	2	0	2	1	0	0	0
sp|Q92696|PGTA_HUMAN	sp|Q92696|PGTA_HUMAN	15	15	15	sp|Q92696|PGTA_HUMAN Geranylgeranyl transferase type-2 subunit alpha OS=Homo sapiens OX=9606 GN=RABGGTA PE=1 SV=2	1	15	15	15	0	2	7	13	0	0	0	0	0	0	0	0	0	0	0	0	0	0	0	0	0	0	0	0	0	0	0	0	0	0	0	2	1	1	0	2	7	13	0	0
sp|Q92692|NECT2_HUMAN	sp|Q92692|NECT2_HUMAN	2	2	2	sp|Q92692|NECT2_HUMAN Nectin-2 OS=Homo sapiens OX=9606 GN=NECTIN2 PE=1 SV=1	1	2	2	2	0	0	0	1	1	0	0	0	0	0	0	1	0	0	0	0	0	0	0	0	0	0	0	0	0	0	0	0	0	0	0	0	0	0	0	0	0	1	1	0
sp|Q92688|AN32B_HUMAN	sp|Q92688|AN32B_HUMAN	7	5	5	sp|Q92688|AN32B_HUMAN Acidic leucine-rich nuclear phosphoprotein 32 family member B OS=Homo sapiens OX=9606 GN=ANP32B PE=1 SV=1	1	7	5	5	0	6	3	2	1	0	1	2	1	1	4	0	3	1	1	2	1	0	1	3	2	2	0	1	3	1	1	2	0	0	0	1	2	4	0	4	1	0	1	0
sp|Q92686|NEUG_HUMAN	sp|Q92686|NEUG_HUMAN	1	1	1	sp|Q92686|NEUG_HUMAN Neurogranin OS=Homo sapiens OX=9606 GN=NRGN PE=1 SV=1	1	1	1	1	0	0	0	0	0	0	1	0	0	0	1	0	1	0	0	0	0	0	0	0	0	0	0	0	0	0	0	0	0	0	0	0	0	0	0	0	0	0	0	0
sp|Q92667|AKAP1_HUMAN	sp|Q92667|AKAP1_HUMAN	2	2	2	sp|Q92667|AKAP1_HUMAN A-kinase anchor protein 1, mitochondrial OS=Homo sapiens OX=9606 GN=AKAP1 PE=1 SV=1	1	2	2	2	0	0	0	0	0	0	0	0	0	0	0	0	0	0	0	0	0	0	0	0	0	0	0	0	0	0	0	0	0	0	0	0	2	0	0	0	0	0	0	0
sp|Q92665|RT31_HUMAN	sp|Q92665|RT31_HUMAN	3	3	3	sp|Q92665|RT31_HUMAN 28S ribosomal protein S31, mitochondrial OS=Homo sapiens OX=9606 GN=MRPS31 PE=1 SV=3	1	3	3	3	0	0	0	0	0	0	0	0	0	0	0	1	0	0	0	0	0	0	0	0	0	0	3	0	0	0	0	0	0	0	0	0	0	0	0	0	0	0	0	0
sp|Q92636|FAN_HUMAN	sp|Q92636|FAN_HUMAN	7	7	7	sp|Q92636|FAN_HUMAN Protein FAN OS=Homo sapiens OX=9606 GN=NSMAF PE=1 SV=2	1	7	7	7	0	0	0	0	4	5	0	0	0	0	0	0	0	0	0	0	0	0	0	0	0	0	0	0	0	0	0	0	0	0	0	0	0	0	0	0	0	0	4	5
sp|Q92626|PXDN_HUMAN	sp|Q92626|PXDN_HUMAN	2	2	2	sp|Q92626|PXDN_HUMAN Peroxidasin homolog OS=Homo sapiens OX=9606 GN=PXDN PE=1 SV=2	1	2	2	2	0	0	0	0	0	0	0	0	0	0	0	2	0	0	0	0	0	0	0	0	0	0	1	0	0	0	0	0	0	0	0	0	0	0	0	0	0	0	0	0
sp|Q92625|ANS1A_HUMAN	sp|Q92625|ANS1A_HUMAN	3	3	3	sp|Q92625|ANS1A_HUMAN Ankyrin repeat and SAM domain-containing protein 1A OS=Homo sapiens OX=9606 GN=ANKS1A PE=1 SV=4	1	3	3	3	0	1	0	0	0	0	0	0	0	0	0	0	0	0	0	0	0	0	0	0	0	0	0	0	0	0	0	0	0	0	0	2	0	1	0	1	0	0	0	0
sp|Q92623|TTC9A_HUMAN	sp|Q92623|TTC9A_HUMAN	3	3	3	sp|Q92623|TTC9A_HUMAN Tetratricopeptide repeat protein 9A OS=Homo sapiens OX=9606 GN=TTC9 PE=1 SV=3	1	3	3	3	0	0	0	0	0	0	0	3	0	0	0	0	0	0	0	0	0	0	0	0	0	0	0	0	0	0	0	0	0	0	0	0	0	0	0	0	0	0	0	0
sp|Q92621|NU205_HUMAN	sp|Q92621|NU205_HUMAN	9	9	9	sp|Q92621|NU205_HUMAN Nuclear pore complex protein Nup205 OS=Homo sapiens OX=9606 GN=NUP205 PE=1 SV=3	1	9	9	9	0	0	0	0	0	0	0	0	0	0	0	0	1	0	0	0	0	0	0	0	0	0	0	0	0	0	0	0	0	0	4	6	1	0	0	0	0	0	0	0
sp|Q92620|PRP16_HUMAN	sp|Q92620|PRP16_HUMAN	17	17	17	sp|Q92620|PRP16_HUMAN Pre-mRNA-splicing factor ATP-dependent RNA helicase PRP16 OS=Homo sapiens OX=9606 GN=DHX38 PE=1 SV=2	1	17	17	17	0	0	0	0	0	0	0	0	0	0	0	1	0	0	0	0	0	0	0	0	0	0	0	0	0	0	0	0	0	14	6	0	0	0	0	0	0	0	0	0
sp|Q92616|GCN1_HUMAN	sp|Q92616|GCN1_HUMAN	79	79	79	sp|Q92616|GCN1_HUMAN eIF-2-alpha kinase activator GCN1 OS=Homo sapiens OX=9606 GN=GCN1 PE=1 SV=6	1	79	79	79	0	2	0	0	0	0	0	0	0	0	0	23	0	2	0	0	3	1	5	3	0	1	29	1	0	0	1	1	7	12	59	48	13	6	0	2	0	0	0	0
sp|Q92615|LAR4B_HUMAN	sp|Q92615|LAR4B_HUMAN	5	5	5	sp|Q92615|LAR4B_HUMAN La-related protein 4B OS=Homo sapiens OX=9606 GN=LARP4B PE=1 SV=3	1	5	5	5	0	0	0	0	0	0	0	0	0	0	0	2	0	0	0	0	0	0	0	0	0	0	3	0	0	0	0	0	1	0	0	0	0	1	0	0	0	0	0	0
sp|Q92614|MY18A_HUMAN	sp|Q92614|MY18A_HUMAN	3	3	3	sp|Q92614|MY18A_HUMAN Unconventional myosin-XVIIIa OS=Homo sapiens OX=9606 GN=MYO18A PE=1 SV=3	1	3	3	3	0	0	0	0	0	0	0	1	0	0	0	0	0	0	0	0	0	0	0	0	0	0	1	0	0	0	0	0	1	0	0	0	0	0	0	0	0	0	0	0
sp|Q92610|ZN592_HUMAN	sp|Q92610|ZN592_HUMAN	3	3	3	sp|Q92610|ZN592_HUMAN Zinc finger protein 592 OS=Homo sapiens OX=9606 GN=ZNF592 PE=1 SV=2	1	3	3	3	0	0	0	0	0	0	0	0	0	0	0	1	0	0	0	0	0	0	0	0	0	0	2	0	0	0	0	0	0	0	0	0	0	0	0	0	0	0	0	0
sp|Q92609|TBCD5_HUMAN	sp|Q92609|TBCD5_HUMAN	6	6	6	sp|Q92609|TBCD5_HUMAN TBC1 domain family member 5 OS=Homo sapiens OX=9606 GN=TBC1D5 PE=1 SV=1	1	6	6	6	0	0	0	0	1	0	2	0	0	0	0	0	0	0	0	0	0	0	0	0	0	0	0	0	0	0	0	0	0	0	2	4	1	1	0	0	0	0	1	0
sp|Q92600|CNOT9_HUMAN	sp|Q92600|CNOT9_HUMAN	3	3	3	sp|Q92600|CNOT9_HUMAN CCR4-NOT transcription complex subunit 9 OS=Homo sapiens OX=9606 GN=CNOT9 PE=1 SV=1	1	3	3	3	0	0	0	0	0	0	0	0	0	0	0	0	1	1	0	0	0	0	1	0	0	0	3	0	0	0	0	0	1	0	0	0	0	0	0	0	0	0	0	0
sp|Q92599|SEPT8_HUMAN;sp|Q9P0V9|SEP10_HUMAN	sp|Q92599|SEPT8_HUMAN	7;1	5;0	5;0	sp|Q92599|SEPT8_HUMAN Septin-8 OS=Homo sapiens OX=9606 GN=SEPTIN8 PE=1 SV=4	2	7	5	5	0	1	0	0	0	0	0	1	0	0	0	0	0	0	0	0	3	0	1	1	2	3	0	3	3	2	2	2	2	3	1	2	1	1	0	1	0	0	0	0
sp|Q92598|HS105_HUMAN	sp|Q92598|HS105_HUMAN	49	49	46	sp|Q92598|HS105_HUMAN Heat shock protein 105 kDa OS=Homo sapiens OX=9606 GN=HSPH1 PE=1 SV=1	1	49	49	46	0	6	2	1	4	6	3	1	2	1	1	2	0	0	0	2	5	2	4	3	1	2	12	0	1	1	1	1	21	20	29	38	31	19	0	6	2	1	4	6
sp|Q92597|NDRG1_HUMAN	sp|Q92597|NDRG1_HUMAN	6	6	6	sp|Q92597|NDRG1_HUMAN Protein NDRG1 OS=Homo sapiens OX=9606 GN=NDRG1 PE=1 SV=1	1	6	6	6	0	0	0	0	6	5	3	0	0	0	0	1	0	0	0	0	0	0	0	0	0	0	1	0	0	0	0	0	0	0	0	0	0	0	0	0	0	0	6	5
sp|Q92576|PHF3_HUMAN	sp|Q92576|PHF3_HUMAN	3	3	3	sp|Q92576|PHF3_HUMAN PHD finger protein 3 OS=Homo sapiens OX=9606 GN=PHF3 PE=1 SV=3	1	3	3	3	0	0	0	0	1	0	0	0	0	0	0	0	0	0	0	0	0	0	0	0	0	0	0	0	0	0	0	0	1	0	0	0	0	1	0	0	0	0	1	0
sp|Q92575|UBXN4_HUMAN	sp|Q92575|UBXN4_HUMAN	1	1	1	sp|Q92575|UBXN4_HUMAN UBX domain-containing protein 4 OS=Homo sapiens OX=9606 GN=UBXN4 PE=1 SV=2	1	1	1	1	0	0	0	0	0	0	0	0	0	0	0	0	0	0	0	0	0	0	0	0	0	0	1	0	0	0	0	0	0	0	0	0	0	0	0	0	0	0	0	0
sp|Q92572|AP3S1_HUMAN	sp|Q92572|AP3S1_HUMAN	5	5	5	sp|Q92572|AP3S1_HUMAN AP-3 complex subunit sigma-1 OS=Homo sapiens OX=9606 GN=AP3S1 PE=1 SV=1	1	5	5	5	0	0	0	0	0	0	0	0	0	0	0	2	0	0	0	0	0	0	0	0	0	0	0	0	0	0	0	0	3	4	0	0	0	0	0	0	0	0	0	0
sp|Q92564|DCNL4_HUMAN	sp|Q92564|DCNL4_HUMAN	2	2	2	sp|Q92564|DCNL4_HUMAN DCN1-like protein 4 OS=Homo sapiens OX=9606 GN=DCUN1D4 PE=1 SV=2	1	2	2	2	0	1	0	2	1	0	1	1	1	1	0	0	0	0	0	0	0	0	0	0	0	0	0	0	0	0	0	0	0	0	0	0	0	0	0	1	0	2	1	0
sp|Q92558|WASF1_HUMAN	sp|Q92558|WASF1_HUMAN	2	2	2	sp|Q92558|WASF1_HUMAN Wiskott-Aldrich syndrome protein family member 1 OS=Homo sapiens OX=9606 GN=WASF1 PE=1 SV=1	1	2	2	2	1	0	0	0	0	0	0	0	0	0	0	0	0	0	0	0	0	0	0	0	0	0	0	0	0	0	0	0	0	0	1	0	0	0	1	0	0	0	0	0
sp|Q92552|RT27_HUMAN	sp|Q92552|RT27_HUMAN	2	2	2	sp|Q92552|RT27_HUMAN 28S ribosomal protein S27, mitochondrial OS=Homo sapiens OX=9606 GN=MRPS27 PE=1 SV=3	1	2	2	2	0	0	0	0	0	0	0	0	0	0	0	1	0	0	0	0	0	0	0	0	0	0	1	0	0	0	0	0	0	0	0	0	0	0	0	0	0	0	0	0
sp|Q92551|IP6K1_HUMAN	sp|Q92551|IP6K1_HUMAN	2	2	2	sp|Q92551|IP6K1_HUMAN Inositol hexakisphosphate kinase 1 OS=Homo sapiens OX=9606 GN=IP6K1 PE=1 SV=3	1	2	2	2	0	0	0	0	0	0	0	0	0	0	0	0	0	0	0	0	0	0	0	0	0	0	0	0	0	0	0	0	0	0	0	2	0	0	0	0	0	0	0	0
sp|Q92544|TM9S4_HUMAN	sp|Q92544|TM9S4_HUMAN	6	6	6	sp|Q92544|TM9S4_HUMAN Transmembrane 9 superfamily member 4 OS=Homo sapiens OX=9606 GN=TM9SF4 PE=1 SV=2	1	6	6	6	0	0	0	0	0	0	0	0	0	0	0	6	0	0	0	0	0	0	0	0	0	0	0	0	0	0	0	0	0	0	0	0	0	0	0	0	0	0	0	0
sp|Q92541|RTF1_HUMAN	sp|Q92541|RTF1_HUMAN	4	4	4	sp|Q92541|RTF1_HUMAN RNA polymerase-associated protein RTF1 homolog OS=Homo sapiens OX=9606 GN=RTF1 PE=1 SV=4	1	4	4	4	0	0	0	0	0	0	0	0	0	0	0	0	0	0	0	0	0	0	0	0	0	0	0	0	0	0	0	0	0	0	0	2	3	0	0	0	0	0	0	0
sp|Q92540|SMG7_HUMAN	sp|Q92540|SMG7_HUMAN	3	3	3	sp|Q92540|SMG7_HUMAN Protein SMG7 OS=Homo sapiens OX=9606 GN=SMG7 PE=1 SV=2	1	3	3	3	0	0	0	0	0	0	0	0	0	0	0	0	0	0	0	0	0	0	0	0	0	0	0	0	0	0	0	0	0	0	0	1	2	0	0	0	0	0	0	0
sp|Q92538|GBF1_HUMAN	sp|Q92538|GBF1_HUMAN	8	8	8	sp|Q92538|GBF1_HUMAN Golgi-specific brefeldin A-resistance guanine nucleotide exchange factor 1 OS=Homo sapiens OX=9606 GN=GBF1 PE=1 SV=2	1	8	8	8	0	0	0	0	0	0	1	0	0	0	0	6	0	0	0	0	0	0	0	0	0	0	2	0	1	0	0	0	6	0	0	0	1	0	0	0	0	0	0	0
sp|Q92530|PSMF1_HUMAN	sp|Q92530|PSMF1_HUMAN	4	4	4	sp|Q92530|PSMF1_HUMAN Proteasome inhibitor PI31 subunit OS=Homo sapiens OX=9606 GN=PSMF1 PE=1 SV=2	1	4	4	4	0	0	0	0	0	3	1	0	1	1	1	1	1	0	1	0	0	1	1	2	0	1	1	0	0	0	0	0	0	1	0	0	1	1	0	0	0	0	0	3
sp|Q92526|TCPW_HUMAN	sp|Q92526|TCPW_HUMAN	8	1	1	sp|Q92526|TCPW_HUMAN T-complex protein 1 subunit zeta-2 OS=Homo sapiens OX=9606 GN=CCT6B PE=1 SV=5	1	8	1	1	0	0	0	0	0	0	0	0	0	0	0	0	0	0	0	0	0	0	0	0	0	0	1	0	0	0	0	0	7	5	1	0	0	0	0	0	0	0	0	0
sp|Q92522|H1X_HUMAN	sp|Q92522|H1X_HUMAN	5	5	5	sp|Q92522|H1X_HUMAN Histone H1x OS=Homo sapiens OX=9606 GN=H1FX PE=1 SV=1	1	5	5	5	0	0	0	0	0	0	0	0	0	0	0	3	0	0	0	0	0	0	3	1	2	2	5	1	2	1	3	1	3	1	0	0	0	0	0	0	0	0	0	0
sp|Q92508|PIEZ1_HUMAN	sp|Q92508|PIEZ1_HUMAN	1	1	1	sp|Q92508|PIEZ1_HUMAN Piezo-type mechanosensitive ion channel component 1 OS=Homo sapiens OX=9606 GN=PIEZO1 PE=1 SV=4	1	1	1	1	1	0	0	0	0	0	0	0	0	0	0	0	0	0	0	0	0	0	0	0	0	0	0	0	0	0	0	0	0	0	0	0	0	0	1	0	0	0	0	0
sp|Q92499|DDX1_HUMAN	sp|Q92499|DDX1_HUMAN	25	25	25	sp|Q92499|DDX1_HUMAN ATP-dependent RNA helicase DDX1 OS=Homo sapiens OX=9606 GN=DDX1 PE=1 SV=2	1	25	25	25	0	0	0	6	5	3	2	5	0	1	0	18	2	0	1	3	5	2	4	7	4	2	14	1	2	1	3	3	6	4	2	3	3	0	0	0	0	6	5	3
sp|Q8WZA9|IRGQ_HUMAN	sp|Q8WZA9|IRGQ_HUMAN	12	12	12	sp|Q8WZA9|IRGQ_HUMAN Immunity-related GTPase family Q protein OS=Homo sapiens OX=9606 GN=IRGQ PE=1 SV=1	1	12	12	12	0	0	0	11	3	0	0	0	0	0	0	1	0	0	0	0	0	0	0	0	0	0	1	0	0	0	0	0	0	0	0	0	0	0	0	0	0	11	3	0
sp|Q8WZA0|LZIC_HUMAN	sp|Q8WZA0|LZIC_HUMAN	13	13	13	sp|Q8WZA0|LZIC_HUMAN Protein LZIC OS=Homo sapiens OX=9606 GN=LZIC PE=1 SV=1	1	13	13	13	0	0	0	0	0	0	0	9	11	2	0	0	0	0	0	0	0	0	0	0	0	0	0	0	0	0	0	0	0	0	0	0	0	0	0	0	0	0	0	0
sp|Q8WZ82|OVCA2_HUMAN	sp|Q8WZ82|OVCA2_HUMAN	7	7	7	sp|Q8WZ82|OVCA2_HUMAN Esterase OVCA2 OS=Homo sapiens OX=9606 GN=OVCA2 PE=1 SV=1	1	7	7	7	0	0	0	0	0	0	0	0	0	3	6	0	1	0	0	0	0	0	0	0	0	0	0	0	0	0	0	0	0	0	0	0	0	0	0	0	0	0	0	0
sp|Q8WZ42|TITIN_HUMAN	sp|Q8WZ42|TITIN_HUMAN	4	4	4	sp|Q8WZ42|TITIN_HUMAN Titin OS=Homo sapiens OX=9606 GN=TTN PE=1 SV=4	1	4	4	4	0	0	1	1	2	0	0	0	0	0	0	0	0	0	0	1	0	0	0	0	0	0	0	0	0	0	0	0	0	0	0	0	0	0	0	0	1	1	2	0
sp|Q8WYN0|ATG4A_HUMAN	sp|Q8WYN0|ATG4A_HUMAN	2	2	2	sp|Q8WYN0|ATG4A_HUMAN Cysteine protease ATG4A OS=Homo sapiens OX=9606 GN=ATG4A PE=1 SV=1	1	2	2	2	0	0	0	0	1	0	0	0	0	0	0	0	0	0	0	0	0	0	0	0	0	1	0	0	0	0	0	0	0	0	0	0	0	0	0	0	0	0	1	0
sp|Q8WYB5|KAT6B_HUMAN	sp|Q8WYB5|KAT6B_HUMAN	1	1	1	sp|Q8WYB5|KAT6B_HUMAN Histone acetyltransferase KAT6B OS=Homo sapiens OX=9606 GN=KAT6B PE=1 SV=3	1	1	1	1	0	0	0	0	0	0	0	0	0	0	0	1	0	0	0	0	0	0	0	0	0	0	0	0	0	0	0	0	0	0	0	0	0	0	0	0	0	0	0	0
sp|Q8WYA6|CTBL1_HUMAN	sp|Q8WYA6|CTBL1_HUMAN	12	12	12	sp|Q8WYA6|CTBL1_HUMAN Beta-catenin-like protein 1 OS=Homo sapiens OX=9606 GN=CTNNBL1 PE=1 SV=1	1	12	12	12	0	9	4	2	0	0	0	0	0	0	0	1	0	0	0	0	0	1	0	0	1	0	2	0	0	0	0	0	1	1	1	3	3	5	0	9	4	2	0	0
sp|Q8WY54|PPM1E_HUMAN	sp|Q8WY54|PPM1E_HUMAN	5	5	5	sp|Q8WY54|PPM1E_HUMAN Protein phosphatase 1E OS=Homo sapiens OX=9606 GN=PPM1E PE=1 SV=3	1	5	5	5	0	0	0	0	0	0	0	0	0	0	0	0	0	0	0	0	0	0	0	0	0	0	0	0	0	0	0	0	0	0	0	0	1	5	0	0	0	0	0	0
sp|Q8WY22|BRI3B_HUMAN	sp|Q8WY22|BRI3B_HUMAN	1	1	1	sp|Q8WY22|BRI3B_HUMAN BRI3-binding protein OS=Homo sapiens OX=9606 GN=BRI3BP PE=1 SV=1	1	1	1	1	0	0	0	0	0	0	0	0	0	0	0	1	0	0	0	0	0	0	0	0	0	0	1	0	1	0	1	0	1	1	1	0	0	0	0	0	0	0	0	0
sp|Q8WXX5|DNJC9_HUMAN	sp|Q8WXX5|DNJC9_HUMAN	8	8	8	sp|Q8WXX5|DNJC9_HUMAN DnaJ homolog subfamily C member 9 OS=Homo sapiens OX=9606 GN=DNAJC9 PE=1 SV=1	1	8	8	8	0	2	0	0	0	0	3	7	1	0	0	0	0	0	0	0	0	0	0	0	0	0	1	0	0	0	0	0	0	0	0	0	1	3	0	2	0	0	0	0
sp|Q8WXI9|P66B_HUMAN	sp|Q8WXI9|P66B_HUMAN	3	3	3	sp|Q8WXI9|P66B_HUMAN Transcriptional repressor p66-beta OS=Homo sapiens OX=9606 GN=GATAD2B PE=1 SV=1	1	3	3	3	0	0	0	0	0	0	0	0	0	0	0	2	0	0	0	0	0	0	0	0	0	0	2	0	0	0	0	0	2	1	0	0	0	0	0	0	0	0	0	0
sp|Q8WXG6|MADD_HUMAN	sp|Q8WXG6|MADD_HUMAN	4	4	4	sp|Q8WXG6|MADD_HUMAN MAP kinase-activating death domain protein OS=Homo sapiens OX=9606 GN=MADD PE=1 SV=2	1	4	4	4	0	1	0	0	0	0	0	0	0	0	0	1	0	0	0	0	0	0	0	0	0	0	1	0	0	0	0	0	0	0	0	2	2	1	0	1	0	0	0	0
sp|Q8WXF1|PSPC1_HUMAN	sp|Q8WXF1|PSPC1_HUMAN	10	10	10	sp|Q8WXF1|PSPC1_HUMAN Paraspeckle component 1 OS=Homo sapiens OX=9606 GN=PSPC1 PE=1 SV=1	1	10	10	10	0	1	1	0	0	0	0	1	0	1	0	3	1	0	0	1	4	0	5	3	1	1	1	4	1	2	3	1	1	1	3	6	2	2	0	1	1	0	0	0
sp|Q8WXE1|ATRIP_HUMAN	sp|Q8WXE1|ATRIP_HUMAN	2	2	2	sp|Q8WXE1|ATRIP_HUMAN ATR-interacting protein OS=Homo sapiens OX=9606 GN=ATRIP PE=1 SV=1	1	2	2	2	0	1	0	1	0	0	0	0	0	0	0	0	0	0	0	0	0	0	0	0	0	1	0	0	0	0	0	0	0	0	0	0	0	1	0	1	0	1	0	0
sp|Q8WXD5|GEMI6_HUMAN	sp|Q8WXD5|GEMI6_HUMAN	2	2	2	sp|Q8WXD5|GEMI6_HUMAN Gem-associated protein 6 OS=Homo sapiens OX=9606 GN=GEMIN6 PE=1 SV=1	1	2	2	2	0	0	0	0	0	0	0	0	0	0	0	2	0	0	0	0	0	0	0	0	0	0	0	0	0	0	0	0	0	0	0	0	0	0	0	0	0	0	0	0
sp|Q8WXC6|CSN9_HUMAN	sp|Q8WXC6|CSN9_HUMAN	2	2	2	sp|Q8WXC6|CSN9_HUMAN COP9 signalosome complex subunit 9 OS=Homo sapiens OX=9606 GN=COPS9 PE=1 SV=3	1	2	2	2	0	0	0	0	0	0	0	1	0	0	0	0	0	0	0	0	0	0	0	0	0	0	0	0	0	0	0	0	0	0	1	2	1	0	0	0	0	0	0	0
sp|Q8WXB1|MT21A_HUMAN	sp|Q8WXB1|MT21A_HUMAN	2	2	2	sp|Q8WXB1|MT21A_HUMAN Protein N-lysine methyltransferase METTL21A OS=Homo sapiens OX=9606 GN=METTL21A PE=1 SV=2	1	2	2	2	0	0	1	0	0	0	0	0	0	0	2	0	0	0	0	0	0	0	0	0	0	0	0	0	0	0	0	0	0	0	0	0	0	0	0	0	1	0	0	0
sp|Q8WXA9|SREK1_HUMAN	sp|Q8WXA9|SREK1_HUMAN	1	1	1	sp|Q8WXA9|SREK1_HUMAN Splicing regulatory glutamine/lysine-rich protein 1 OS=Homo sapiens OX=9606 GN=SREK1 PE=1 SV=1	1	1	1	1	0	0	0	0	0	0	0	0	0	0	0	1	0	0	0	0	0	0	0	0	0	0	0	0	0	0	0	0	0	0	0	0	0	0	0	0	0	0	0	0
sp|Q8WX93|PALLD_HUMAN;sp|Q86TC9|MYPN_HUMAN	sp|Q8WX93|PALLD_HUMAN	4;1	4;1	4;1	sp|Q8WX93|PALLD_HUMAN Palladin OS=Homo sapiens OX=9606 GN=PALLD PE=1 SV=3	2	4	4	4	0	1	1	1	0	0	0	0	0	0	0	0	0	0	0	0	0	0	1	0	0	0	0	0	0	0	0	0	0	0	0	1	3	1	0	1	1	1	0	0
sp|Q8WX92|NELFB_HUMAN	sp|Q8WX92|NELFB_HUMAN	5	5	5	sp|Q8WX92|NELFB_HUMAN Negative elongation factor B OS=Homo sapiens OX=9606 GN=NELFB PE=1 SV=1	1	5	5	5	0	0	0	0	0	0	0	0	0	0	0	1	0	0	0	0	0	0	0	0	0	1	4	1	1	0	1	0	2	1	2	3	1	1	0	0	0	0	0	0
sp|Q8WWY3|PRP31_HUMAN	sp|Q8WWY3|PRP31_HUMAN	11	11	11	sp|Q8WWY3|PRP31_HUMAN U4/U6 small nuclear ribonucleoprotein Prp31 OS=Homo sapiens OX=9606 GN=PRPF31 PE=1 SV=2	1	11	11	11	0	0	0	0	0	0	0	0	0	0	0	7	0	0	0	0	0	0	0	0	0	0	2	0	0	0	0	0	9	2	0	0	2	1	0	0	0	0	0	0
sp|Q8WWM7|ATX2L_HUMAN	sp|Q8WWM7|ATX2L_HUMAN	17	17	17	sp|Q8WWM7|ATX2L_HUMAN Ataxin-2-like protein OS=Homo sapiens OX=9606 GN=ATXN2L PE=1 SV=2	1	17	17	17	0	3	2	0	0	0	0	0	0	2	0	1	1	0	0	0	0	0	1	1	0	0	0	0	0	0	1	0	2	5	5	5	11	10	0	3	2	0	0	0
sp|Q8WWI5|CTL1_HUMAN	sp|Q8WWI5|CTL1_HUMAN	4	4	4	sp|Q8WWI5|CTL1_HUMAN Choline transporter-like protein 1 OS=Homo sapiens OX=9606 GN=SLC44A1 PE=1 SV=1	1	4	4	4	4	0	0	0	0	0	0	0	0	0	0	2	0	0	0	0	0	0	0	0	0	0	0	0	0	0	0	0	0	0	0	0	0	0	4	0	0	0	0	0
sp|Q8WWI1|LMO7_HUMAN	sp|Q8WWI1|LMO7_HUMAN	1	1	1	sp|Q8WWI1|LMO7_HUMAN LIM domain only protein 7 OS=Homo sapiens OX=9606 GN=LMO7 PE=1 SV=3	1	1	1	1	0	1	0	0	0	0	0	0	0	0	0	0	0	0	0	0	0	0	0	0	0	0	0	0	0	0	0	0	0	0	0	0	0	0	0	1	0	0	0	0
sp|Q8WWH5|TRUB1_HUMAN	sp|Q8WWH5|TRUB1_HUMAN	3	3	3	sp|Q8WWH5|TRUB1_HUMAN Probable tRNA pseudouridine synthase 1 OS=Homo sapiens OX=9606 GN=TRUB1 PE=1 SV=1	1	3	3	3	0	1	1	0	0	0	0	0	0	0	0	0	0	0	0	0	0	0	0	0	0	0	0	0	0	0	0	0	0	0	0	0	0	2	0	1	1	0	0	0
sp|Q8WW59|SPRY4_HUMAN	sp|Q8WW59|SPRY4_HUMAN	11	11	11	sp|Q8WW59|SPRY4_HUMAN SPRY domain-containing protein 4 OS=Homo sapiens OX=9606 GN=SPRYD4 PE=1 SV=2	1	11	11	11	0	0	0	0	0	0	0	0	0	0	11	0	5	0	0	0	0	0	0	0	0	0	0	0	0	0	0	0	0	0	0	0	0	0	0	0	0	0	0	0
sp|Q8WW35|TC1D2_HUMAN	sp|Q8WW35|TC1D2_HUMAN	1	1	1	sp|Q8WW35|TC1D2_HUMAN Tctex1 domain-containing protein 2 OS=Homo sapiens OX=9606 GN=TCTEX1D2 PE=1 SV=2	1	1	1	1	0	0	0	0	0	0	0	1	0	0	0	0	0	0	0	0	0	0	0	0	0	0	0	0	0	0	0	0	0	0	0	0	0	0	0	0	0	0	0	0
sp|Q8WW22|DNJA4_HUMAN	sp|Q8WW22|DNJA4_HUMAN	4	4	4	sp|Q8WW22|DNJA4_HUMAN DnaJ homolog subfamily A member 4 OS=Homo sapiens OX=9606 GN=DNAJA4 PE=1 SV=1	1	4	4	4	0	0	0	0	0	0	0	0	0	0	0	0	0	0	0	0	0	0	0	0	0	0	1	0	0	0	0	0	3	1	0	2	1	0	0	0	0	0	0	0
sp|Q8WW12|PCNP_HUMAN	sp|Q8WW12|PCNP_HUMAN	4	4	4	sp|Q8WW12|PCNP_HUMAN PEST proteolytic signal-containing nuclear protein OS=Homo sapiens OX=9606 GN=PCNP PE=1 SV=2	1	4	4	4	0	0	0	0	0	1	2	2	2	0	0	0	0	0	0	0	0	0	1	1	2	1	0	1	0	1	1	0	0	0	0	0	0	1	0	0	0	0	0	1
sp|Q8WW01|SEN15_HUMAN	sp|Q8WW01|SEN15_HUMAN	1	1	1	sp|Q8WW01|SEN15_HUMAN tRNA-splicing endonuclease subunit Sen15 OS=Homo sapiens OX=9606 GN=TSEN15 PE=1 SV=1	1	1	1	1	0	0	0	0	0	0	0	1	1	0	0	0	0	0	0	0	0	0	0	0	0	0	0	0	0	0	0	0	0	0	1	1	1	0	0	0	0	0	0	0
sp|Q8WVY7|UBCP1_HUMAN	sp|Q8WVY7|UBCP1_HUMAN	11	11	11	sp|Q8WVY7|UBCP1_HUMAN Ubiquitin-like domain-containing CTD phosphatase 1 OS=Homo sapiens OX=9606 GN=UBLCP1 PE=1 SV=2	1	11	11	11	0	0	0	0	0	0	5	8	3	1	0	0	0	0	0	0	0	0	0	0	0	0	0	0	0	0	0	0	0	0	0	0	0	0	0	0	0	0	0	0
sp|Q8WVV9|HNRLL_HUMAN	sp|Q8WVV9|HNRLL_HUMAN	6	5	5	sp|Q8WVV9|HNRLL_HUMAN Heterogeneous nuclear ribonucleoprotein L-like OS=Homo sapiens OX=9606 GN=HNRNPLL PE=1 SV=1	1	6	5	5	0	2	2	0	0	0	0	0	0	0	0	3	0	0	0	0	1	0	0	0	0	0	2	0	0	0	0	0	2	0	0	1	0	1	0	2	2	0	0	0
sp|Q8WVT3|TPC12_HUMAN	sp|Q8WVT3|TPC12_HUMAN	3	3	3	sp|Q8WVT3|TPC12_HUMAN Trafficking protein particle complex subunit 12 OS=Homo sapiens OX=9606 GN=TRAPPC12 PE=1 SV=3	1	3	3	3	0	1	0	0	0	1	0	0	0	0	0	1	0	0	0	0	0	0	0	0	0	0	0	0	0	0	0	0	0	0	0	0	1	1	0	1	0	0	0	1
sp|Q8WVM8|SCFD1_HUMAN	sp|Q8WVM8|SCFD1_HUMAN	7	7	7	sp|Q8WVM8|SCFD1_HUMAN Sec1 family domain-containing protein 1 OS=Homo sapiens OX=9606 GN=SCFD1 PE=1 SV=4	1	7	7	7	0	0	1	1	3	5	0	0	0	0	0	2	0	0	0	0	0	0	0	0	0	0	2	0	1	0	0	0	0	0	0	0	0	0	0	0	1	1	3	5
sp|Q8WVM7|STAG1_HUMAN	sp|Q8WVM7|STAG1_HUMAN	3	1	1	sp|Q8WVM7|STAG1_HUMAN Cohesin subunit SA-1 OS=Homo sapiens OX=9606 GN=STAG1 PE=1 SV=3	1	3	1	1	0	0	0	0	0	0	0	0	0	0	0	1	0	0	0	0	0	0	0	1	0	0	2	0	0	0	0	0	0	0	1	0	0	0	0	0	0	0	0	0
sp|Q8WVJ2|NUDC2_HUMAN	sp|Q8WVJ2|NUDC2_HUMAN	6	6	6	sp|Q8WVJ2|NUDC2_HUMAN NudC domain-containing protein 2 OS=Homo sapiens OX=9606 GN=NUDCD2 PE=1 SV=1	1	6	6	6	0	0	0	0	0	0	0	0	0	5	5	0	4	1	0	0	0	0	0	1	0	0	0	0	0	0	0	0	0	0	0	0	0	0	0	0	0	0	0	0
sp|Q8WVE0|EFMT1_HUMAN	sp|Q8WVE0|EFMT1_HUMAN	1	1	1	sp|Q8WVE0|EFMT1_HUMAN EEF1A lysine methyltransferase 1 OS=Homo sapiens OX=9606 GN=EEF1AKMT1 PE=1 SV=1	1	1	1	1	0	0	0	0	0	1	0	0	0	0	0	0	0	0	0	0	0	0	0	0	0	0	0	0	0	0	0	0	0	0	0	0	0	0	0	0	0	0	0	1
sp|Q8WVD3|RN138_HUMAN	sp|Q8WVD3|RN138_HUMAN	1	1	1	sp|Q8WVD3|RN138_HUMAN E3 ubiquitin-protein ligase RNF138 OS=Homo sapiens OX=9606 GN=RNF138 PE=1 SV=1	1	1	1	1	0	1	1	0	0	0	0	0	0	0	0	0	0	0	0	0	0	0	0	0	0	0	0	0	0	0	0	0	0	0	0	0	0	0	0	1	1	0	0	0
sp|Q8WVC0|LEO1_HUMAN	sp|Q8WVC0|LEO1_HUMAN	17	17	17	sp|Q8WVC0|LEO1_HUMAN RNA polymerase-associated protein LEO1 OS=Homo sapiens OX=9606 GN=LEO1 PE=1 SV=1	1	17	17	17	0	2	0	0	0	1	3	1	1	1	0	6	0	0	0	0	0	0	1	0	0	0	7	0	0	0	0	0	8	12	4	0	1	2	0	2	0	0	0	1
sp|Q8WVB6|CTF18_HUMAN	sp|Q8WVB6|CTF18_HUMAN	3	3	3	sp|Q8WVB6|CTF18_HUMAN Chromosome transmission fidelity protein 18 homolog OS=Homo sapiens OX=9606 GN=CHTF18 PE=1 SV=1	1	3	3	3	0	0	0	0	0	0	0	0	0	0	0	2	0	0	0	0	0	0	0	0	0	0	3	0	0	0	0	0	2	1	0	0	0	0	0	0	0	0	0	0
sp|Q8WUZ0|BCL7C_HUMAN	sp|Q8WUZ0|BCL7C_HUMAN	3	2	2	sp|Q8WUZ0|BCL7C_HUMAN B-cell CLL/lymphoma 7 protein family member C OS=Homo sapiens OX=9606 GN=BCL7C PE=1 SV=3	1	3	2	2	0	2	0	0	0	0	0	0	0	0	0	2	0	0	0	0	0	0	0	0	0	0	1	0	0	0	0	0	0	0	0	0	0	0	0	1	0	0	0	0
sp|Q8WUY1|THEM6_HUMAN	sp|Q8WUY1|THEM6_HUMAN	3	3	3	sp|Q8WUY1|THEM6_HUMAN Protein THEM6 OS=Homo sapiens OX=9606 GN=THEM6 PE=1 SV=2	1	3	3	3	0	0	0	0	0	0	0	0	0	0	0	3	0	0	0	0	0	0	0	0	0	0	0	0	0	0	0	0	0	0	0	0	0	0	0	0	0	0	0	0
sp|Q8WUX9|CHMP7_HUMAN	sp|Q8WUX9|CHMP7_HUMAN	5	5	5	sp|Q8WUX9|CHMP7_HUMAN Charged multivesicular body protein 7 OS=Homo sapiens OX=9606 GN=CHMP7 PE=1 SV=1	1	5	5	5	0	0	0	3	2	1	0	1	0	0	0	0	0	0	0	0	0	0	0	0	0	0	0	0	0	0	0	0	0	0	0	0	0	0	0	0	0	3	2	1
sp|Q8WUX2|CHAC2_HUMAN	sp|Q8WUX2|CHAC2_HUMAN	2	2	2	sp|Q8WUX2|CHAC2_HUMAN Glutathione-specific gamma-glutamylcyclotransferase 2 OS=Homo sapiens OX=9606 GN=CHAC2 PE=1 SV=1	1	2	2	2	0	0	0	0	0	0	0	0	0	2	2	0	0	0	0	0	0	0	0	0	0	0	0	0	0	0	0	0	0	0	0	0	0	0	0	0	0	0	0	0
sp|Q8WUW1|BRK1_HUMAN	sp|Q8WUW1|BRK1_HUMAN	3	3	3	sp|Q8WUW1|BRK1_HUMAN Protein BRICK1 OS=Homo sapiens OX=9606 GN=BRK1 PE=1 SV=1	1	3	3	3	0	0	0	3	1	0	0	0	0	0	0	0	0	0	0	0	0	0	0	0	0	0	1	0	0	0	0	0	0	0	2	2	1	0	0	0	0	3	1	0
sp|Q8WUR7|CO040_HUMAN	sp|Q8WUR7|CO040_HUMAN	3	3	3	sp|Q8WUR7|CO040_HUMAN UPF0235 protein C15orf40 OS=Homo sapiens OX=9606 GN=C15orf40 PE=1 SV=2	1	3	3	3	0	0	0	0	0	0	0	0	0	0	3	0	2	0	0	0	1	0	0	0	0	0	0	0	0	0	0	0	0	0	0	0	0	0	0	0	0	0	0	0
sp|Q8WUP2|FBLI1_HUMAN	sp|Q8WUP2|FBLI1_HUMAN	2	2	2	sp|Q8WUP2|FBLI1_HUMAN Filamin-binding LIM protein 1 OS=Homo sapiens OX=9606 GN=FBLIM1 PE=1 SV=2	1	2	2	2	0	2	1	0	0	0	0	0	0	0	0	0	0	0	0	0	0	0	0	0	0	0	0	0	0	0	0	0	0	0	0	0	0	0	0	2	1	0	0	0
sp|Q8WUM4|PDC6I_HUMAN	sp|Q8WUM4|PDC6I_HUMAN	28	28	28	sp|Q8WUM4|PDC6I_HUMAN Programmed cell death 6-interacting protein OS=Homo sapiens OX=9606 GN=PDCD6IP PE=1 SV=1	1	28	28	28	0	16	21	19	4	1	0	2	0	0	1	9	1	0	0	1	0	1	1	1	1	0	7	1	1	1	1	0	3	2	4	1	3	2	0	16	21	19	4	1
sp|Q8WUM0|NU133_HUMAN	sp|Q8WUM0|NU133_HUMAN	3	3	3	sp|Q8WUM0|NU133_HUMAN Nuclear pore complex protein Nup133 OS=Homo sapiens OX=9606 GN=NUP133 PE=1 SV=2	1	3	3	3	0	0	0	0	0	0	0	0	0	0	0	0	0	0	0	0	0	0	0	0	0	0	0	0	0	0	0	0	3	0	0	0	0	0	0	0	0	0	0	0
sp|Q8WUJ0|STYX_HUMAN	sp|Q8WUJ0|STYX_HUMAN	1	1	1	sp|Q8WUJ0|STYX_HUMAN Serine/threonine/tyrosine-interacting protein OS=Homo sapiens OX=9606 GN=STYX PE=1 SV=1	1	1	1	1	0	0	0	0	0	0	0	0	1	0	0	0	0	0	0	0	0	0	0	0	0	0	0	0	0	0	0	0	0	0	0	0	0	0	0	0	0	0	0	0
sp|Q8WUH6|TM263_HUMAN	sp|Q8WUH6|TM263_HUMAN	6	6	6	sp|Q8WUH6|TM263_HUMAN Transmembrane protein 263 OS=Homo sapiens OX=9606 GN=TMEM263 PE=1 SV=1	1	6	6	6	0	0	0	0	0	0	0	6	0	0	0	0	0	0	0	0	0	0	0	0	0	0	0	0	0	0	0	0	0	0	0	0	0	0	0	0	0	0	0	0
sp|Q8WUH2|TGFA1_HUMAN	sp|Q8WUH2|TGFA1_HUMAN	4	4	4	sp|Q8WUH2|TGFA1_HUMAN Transforming growth factor-beta receptor-associated protein 1 OS=Homo sapiens OX=9606 GN=TGFBRAP1 PE=1 SV=1	1	4	4	4	0	0	0	0	0	0	0	0	0	0	0	0	0	0	0	0	0	0	0	0	0	0	0	0	0	0	0	0	4	1	0	0	0	0	0	0	0	0	0	0
sp|Q8WUH1|CHUR_HUMAN	sp|Q8WUH1|CHUR_HUMAN	2	2	2	sp|Q8WUH1|CHUR_HUMAN Protein Churchill OS=Homo sapiens OX=9606 GN=CHURC1 PE=1 SV=2	1	2	2	2	0	0	0	0	0	0	0	0	0	2	1	0	0	0	0	0	0	0	0	0	0	0	0	0	0	0	0	0	0	0	0	0	0	0	0	0	0	0	0	0
sp|Q8WUF8|F172A_HUMAN	sp|Q8WUF8|F172A_HUMAN	1	1	1	sp|Q8WUF8|F172A_HUMAN Cotranscriptional regulator FAM172A OS=Homo sapiens OX=9606 GN=FAM172A PE=2 SV=1	1	1	1	1	0	0	0	0	1	0	0	0	0	0	0	0	0	0	0	0	0	0	0	0	0	0	0	0	0	0	0	0	0	0	1	0	0	0	0	0	0	0	1	0
sp|Q8WUF5|IASPP_HUMAN	sp|Q8WUF5|IASPP_HUMAN	10	10	10	sp|Q8WUF5|IASPP_HUMAN RelA-associated inhibitor OS=Homo sapiens OX=9606 GN=PPP1R13L PE=1 SV=4	1	10	10	10	0	1	2	0	1	3	0	0	1	0	0	0	0	0	0	0	0	0	0	1	0	1	0	0	1	0	1	0	0	0	0	1	3	1	0	1	2	0	1	3
sp|Q8WUD4|CCD12_HUMAN	sp|Q8WUD4|CCD12_HUMAN	2	2	2	sp|Q8WUD4|CCD12_HUMAN Coiled-coil domain-containing protein 12 OS=Homo sapiens OX=9606 GN=CCDC12 PE=1 SV=1	1	2	2	2	0	0	0	0	0	0	0	0	0	0	0	0	0	0	0	0	0	0	0	0	0	0	0	0	0	0	0	0	0	0	0	0	1	1	0	0	0	0	0	0
sp|Q8WUD1|RAB2B_HUMAN	sp|Q8WUD1|RAB2B_HUMAN	7	1	1	sp|Q8WUD1|RAB2B_HUMAN Ras-related protein Rab-2B OS=Homo sapiens OX=9606 GN=RAB2B PE=1 SV=1	1	7	1	1	1	0	0	0	0	0	0	2	4	1	5	3	5	0	0	1	1	0	1	1	0	0	1	0	0	0	0	0	0	0	0	0	0	0	0	0	0	0	0	0
sp|Q8WUB8|PHF10_HUMAN	sp|Q8WUB8|PHF10_HUMAN	2	2	2	sp|Q8WUB8|PHF10_HUMAN PHD finger protein 10 OS=Homo sapiens OX=9606 GN=PHF10 PE=1 SV=3	1	2	2	2	0	0	0	0	0	0	0	0	0	0	0	1	0	0	0	0	0	0	0	0	0	0	1	0	0	0	0	0	0	0	0	0	0	0	0	0	0	0	0	0
sp|Q8WUA7|TB22A_HUMAN	sp|Q8WUA7|TB22A_HUMAN	1	1	1	sp|Q8WUA7|TB22A_HUMAN TBC1 domain family member 22A OS=Homo sapiens OX=9606 GN=TBC1D22A PE=1 SV=2	1	1	1	1	0	1	0	0	0	0	0	0	0	0	0	0	0	0	0	0	0	0	0	0	0	0	0	0	0	0	0	0	0	0	0	0	0	0	0	1	0	0	0	0
sp|Q8WUA4|TF3C2_HUMAN	sp|Q8WUA4|TF3C2_HUMAN	5	5	5	sp|Q8WUA4|TF3C2_HUMAN General transcription factor 3C polypeptide 2 OS=Homo sapiens OX=9606 GN=GTF3C2 PE=1 SV=2	1	5	5	5	0	0	0	0	0	0	0	0	0	0	0	5	0	0	0	0	0	0	0	0	0	0	4	0	0	0	0	0	1	0	0	0	0	0	0	0	0	0	0	0
sp|Q8WU90|ZC3HF_HUMAN	sp|Q8WU90|ZC3HF_HUMAN	7	7	7	sp|Q8WU90|ZC3HF_HUMAN Zinc finger CCCH domain-containing protein 15 OS=Homo sapiens OX=9606 GN=ZC3H15 PE=1 SV=1	1	7	7	7	0	3	0	0	0	0	0	0	0	0	0	0	0	0	0	0	0	0	0	0	0	0	0	0	0	0	0	0	0	0	0	0	1	6	0	3	0	0	0	0
sp|Q8WU79|SMAP2_HUMAN	sp|Q8WU79|SMAP2_HUMAN	4	4	4	sp|Q8WU79|SMAP2_HUMAN Stromal membrane-associated protein 2 OS=Homo sapiens OX=9606 GN=SMAP2 PE=1 SV=1	1	4	4	4	0	2	1	0	0	0	0	0	0	0	0	0	1	0	0	0	0	0	0	0	0	0	0	0	0	0	0	0	0	0	0	0	0	0	0	2	1	0	0	0
sp|Q8WTX7|CAST1_HUMAN	sp|Q8WTX7|CAST1_HUMAN	3	3	3	sp|Q8WTX7|CAST1_HUMAN Cytosolic arginine sensor for mTORC1 subunit 1 OS=Homo sapiens OX=9606 GN=CASTOR1 PE=1 SV=1	1	3	3	3	0	0	0	2	2	0	0	0	0	0	0	0	0	0	0	0	0	0	0	0	0	0	0	0	0	0	0	0	0	0	0	0	0	0	0	0	0	2	2	0
sp|Q8WTW3|COG1_HUMAN	sp|Q8WTW3|COG1_HUMAN	8	8	8	sp|Q8WTW3|COG1_HUMAN Conserved oligomeric Golgi complex subunit 1 OS=Homo sapiens OX=9606 GN=COG1 PE=1 SV=1	1	8	8	8	0	0	0	0	0	0	0	0	0	0	0	1	0	0	0	0	0	0	0	0	0	0	3	0	0	0	0	0	6	1	0	0	0	0	0	0	0	0	0	0
sp|Q8WTV0|SCRB1_HUMAN	sp|Q8WTV0|SCRB1_HUMAN	2	2	2	sp|Q8WTV0|SCRB1_HUMAN Scavenger receptor class B member 1 OS=Homo sapiens OX=9606 GN=SCARB1 PE=1 SV=1	1	2	2	2	2	0	0	0	0	0	0	0	0	0	0	0	0	0	0	0	0	0	0	0	0	0	0	0	0	0	0	0	0	0	0	0	0	0	2	0	0	0	0	0
sp|Q8WTS6|SETD7_HUMAN	sp|Q8WTS6|SETD7_HUMAN	5	5	5	sp|Q8WTS6|SETD7_HUMAN Histone-lysine N-methyltransferase SETD7 OS=Homo sapiens OX=9606 GN=SETD7 PE=1 SV=1	1	5	5	5	0	0	0	4	4	0	0	0	0	0	0	0	0	0	0	0	0	0	0	0	0	0	0	0	0	0	0	0	0	0	0	0	0	0	0	0	0	4	4	0
sp|Q8TF72|SHRM3_HUMAN	sp|Q8TF72|SHRM3_HUMAN	2	2	2	sp|Q8TF72|SHRM3_HUMAN Protein Shroom3 OS=Homo sapiens OX=9606 GN=SHROOM3 PE=1 SV=2	1	2	2	2	0	0	0	0	0	0	1	1	0	0	0	0	0	0	0	0	0	1	0	0	0	0	0	0	1	0	1	0	0	1	0	0	1	0	0	0	0	0	0	0
sp|Q8TF65|GIPC2_HUMAN	sp|Q8TF65|GIPC2_HUMAN	1	1	1	sp|Q8TF65|GIPC2_HUMAN PDZ domain-containing protein GIPC2 OS=Homo sapiens OX=9606 GN=GIPC2 PE=1 SV=1	1	1	1	1	0	0	0	0	0	0	0	1	1	1	1	0	1	1	1	0	0	0	0	0	0	0	0	0	0	0	0	0	0	0	0	0	0	0	0	0	0	0	0	0
sp|Q8TF61|FBX41_HUMAN	sp|Q8TF61|FBX41_HUMAN	1	1	1	sp|Q8TF61|FBX41_HUMAN F-box only protein 41 OS=Homo sapiens OX=9606 GN=FBXO41 PE=2 SV=5	1	1	1	1	0	0	1	1	0	0	0	0	0	0	0	0	0	0	0	0	0	0	0	0	0	0	0	0	0	0	0	0	0	0	0	0	0	0	0	0	1	1	0	0
sp|Q8TF40|FNIP1_HUMAN	sp|Q8TF40|FNIP1_HUMAN	1	1	1	sp|Q8TF40|FNIP1_HUMAN Folliculin-interacting protein 1 OS=Homo sapiens OX=9606 GN=FNIP1 PE=1 SV=3	1	1	1	1	0	0	0	0	0	0	0	0	0	0	0	0	0	0	0	0	0	0	0	0	0	0	0	0	0	0	0	0	0	0	0	1	0	0	0	0	0	0	0	0
sp|Q8TF05|PP4R1_HUMAN	sp|Q8TF05|PP4R1_HUMAN	5	5	5	sp|Q8TF05|PP4R1_HUMAN Serine/threonine-protein phosphatase 4 regulatory subunit 1 OS=Homo sapiens OX=9606 GN=PPP4R1 PE=1 SV=1	1	5	5	5	0	0	0	0	0	0	0	0	0	0	0	0	0	0	0	0	0	0	0	0	0	0	0	0	0	0	0	0	3	3	0	2	1	0	0	0	0	0	0	0
sp|Q8TF01|PNISR_HUMAN	sp|Q8TF01|PNISR_HUMAN	1	1	1	sp|Q8TF01|PNISR_HUMAN Arginine/serine-rich protein PNISR OS=Homo sapiens OX=9606 GN=PNISR PE=1 SV=2	1	1	1	1	0	0	0	0	0	0	0	0	0	0	0	0	0	0	0	0	0	0	0	0	0	0	0	0	0	0	0	0	0	1	1	0	0	0	0	0	0	0	0	0
sp|Q8TEX9|IPO4_HUMAN	sp|Q8TEX9|IPO4_HUMAN	25	25	25	sp|Q8TEX9|IPO4_HUMAN Importin-4 OS=Homo sapiens OX=9606 GN=IPO4 PE=1 SV=2	1	25	25	25	0	23	14	4	0	0	0	0	0	0	2	10	1	0	0	0	0	0	3	0	1	1	9	0	0	0	1	0	2	1	1	6	11	14	0	23	14	4	0	0
sp|Q8TEW0|PARD3_HUMAN	sp|Q8TEW0|PARD3_HUMAN	1	1	1	sp|Q8TEW0|PARD3_HUMAN Partitioning defective 3 homolog OS=Homo sapiens OX=9606 GN=PARD3 PE=1 SV=2	1	1	1	1	0	0	0	0	0	0	0	0	0	1	0	0	0	0	0	1	0	0	0	0	0	0	0	0	0	0	0	0	0	0	0	0	0	0	0	0	0	0	0	0
sp|Q8TEQ6|GEMI5_HUMAN	sp|Q8TEQ6|GEMI5_HUMAN	20	20	20	sp|Q8TEQ6|GEMI5_HUMAN Gem-associated protein 5 OS=Homo sapiens OX=9606 GN=GEMIN5 PE=1 SV=3	1	20	20	20	0	5	0	0	0	0	0	0	0	0	0	12	0	0	0	0	0	0	2	1	0	0	8	1	0	1	0	0	6	14	3	0	0	3	0	5	0	0	0	0
sp|Q8TEH3|DEN1A_HUMAN	sp|Q8TEH3|DEN1A_HUMAN	1	1	1	sp|Q8TEH3|DEN1A_HUMAN DENN domain-containing protein 1A OS=Homo sapiens OX=9606 GN=DENND1A PE=1 SV=2	1	1	1	1	0	0	0	0	0	0	0	0	0	0	0	1	0	0	0	0	0	0	0	0	0	0	0	0	0	0	0	0	0	0	0	0	0	0	0	0	0	0	0	0
sp|Q8TEB1|DCA11_HUMAN	sp|Q8TEB1|DCA11_HUMAN	10	10	10	sp|Q8TEB1|DCA11_HUMAN DDB1- and CUL4-associated factor 11 OS=Homo sapiens OX=9606 GN=DCAF11 PE=1 SV=1	1	10	10	10	0	1	0	0	0	0	0	0	0	0	0	0	0	0	0	0	0	0	1	1	0	1	1	0	0	1	0	0	1	2	3	7	5	1	0	1	0	0	0	0
sp|Q8TEA8|DTD1_HUMAN	sp|Q8TEA8|DTD1_HUMAN	4	4	4	sp|Q8TEA8|DTD1_HUMAN D-aminoacyl-tRNA deacylase 1 OS=Homo sapiens OX=9606 GN=DTD1 PE=1 SV=2	1	4	4	4	0	2	2	3	1	1	0	0	1	0	1	0	1	1	0	2	0	1	1	1	0	1	0	0	2	1	1	1	0	0	0	0	0	1	0	2	2	3	1	1
sp|Q8TEA7|TBCK_HUMAN	sp|Q8TEA7|TBCK_HUMAN	3	3	3	sp|Q8TEA7|TBCK_HUMAN TBC domain-containing protein kinase-like protein OS=Homo sapiens OX=9606 GN=TBCK PE=1 SV=4	1	3	3	3	0	1	0	0	0	0	0	0	0	0	0	0	0	0	0	0	0	0	0	0	0	0	0	0	0	0	0	0	1	0	1	0	0	0	0	1	0	0	0	0
sp|Q8TEA1|NSUN6_HUMAN	sp|Q8TEA1|NSUN6_HUMAN	1	1	1	sp|Q8TEA1|NSUN6_HUMAN Putative methyltransferase NSUN6 OS=Homo sapiens OX=9606 GN=NSUN6 PE=1 SV=1	1	1	1	1	0	0	0	0	0	0	0	0	1	0	0	0	0	0	0	0	0	0	0	0	0	0	0	0	0	0	0	0	0	0	0	0	0	0	0	0	0	0	0	0
[truncated: 3,181 more rows]
[truncated: 220 more columns]
