# Supplementary material for: Global Interactome Mapping Reveals Pro-tumorigenic Interactions of NF-κB in Breast Cancer
Source: Mol Cell Proteomics. 2024 Feb 28;23(4):100744. doi: 10.1016/j.mcpro.2024.100744 (PMC10988130; doi:10.1016/j.mcpro.2024.100744)
Supplement: Supplemental File 9 [file mmc9.xlsx]

## Sheet: S9A_Spectronaut_output
Supplementary Table S9A. Mass spectrometry protein group level data from immunoprecipitation experiment - Spectronaut output. Legend: Inhibited=cells transfected with full pCMV4-FLAG-ΔN IκBα plasmid, Uninhibited=cells transfected with empty pCMV4 plasmid, RELA=proteins bound on anti-RELA antibody, ctrl=proteins bound on control IgG.
Comparison (group1/group2)	Group	ProteinGroups	AVG Log2 Ratio	Absolute AVG Log2 Ratio	Pvalue	Qvalue	# of Ratios	UniProtIds	Genes	ProteinDescriptions	ProteinNames	# Unique Total Peptides	% Change	Ratio	Condition Numerator	Condition Denominator	GO Cellular Component	GO Molecular Function	GO Biological Process
Uninhibited_ctrl / Inhibited_ctrl	Q04206	Q04206	0.170043	0.170043	3.94697e-26	4.32904e-22	24	Q04206	RELA	Transcription factor p65	TF65_HUMAN	30	12.5092	1.12509	Uninhibited_ctrl	Inhibited_ctrl	NaN	NaN	NaN
Uninhibited_ctrl / Inhibited_ctrl	P25963	P25963	-0.74591	0.74591	1.26941e-24	6.96144e-21	24	P25963	NFKBIA	NF-kappa-B inhibitor alpha	IKBA_HUMAN	9	-40.3708	0.596292	Uninhibited_ctrl	Inhibited_ctrl	NaN	NaN	NaN
Uninhibited_RELA / Uninhibited_ctrl	P08397	P08397	-0.972808	0.972808	1.35289e-16	4.94617e-13	24	P08397	HMBS	Porphobilinogen deaminase	HEM3_HUMAN	13	-49.0487	0.509513	Uninhibited_RELA	Uninhibited_ctrl	NaN	NaN	NaN
Inhibited_RELA / Inhibited_ctrl	P61221	P61221	-2.5417	2.5417	7.23544e-16	1.98396e-12	24	P61221	ABCE1	ATP-binding cassette sub-family E member 1	ABCE1_HUMAN	23	-82.826	0.17174	Inhibited_RELA	Inhibited_ctrl	NaN	NaN	NaN
Uninhibited_ctrl / Inhibited_RELA	P61221	P61221	2.48613	2.48613	1.60951e-14	3.53062e-11	24	P61221	ABCE1	ATP-binding cassette sub-family E member 1	ABCE1_HUMAN	23	460.272	5.60272	Uninhibited_ctrl	Inhibited_RELA	NaN	NaN	NaN
Uninhibited_ctrl / Inhibited_RELA	Q9H6Q4	Q9H6Q4	1.24916	1.24916	2.10403e-14	3.84617e-11	24	Q9H6Q4	CIAO3	Cytosolic iron-sulfur assembly component 3	CIAO3_HUMAN	10	137.704	2.37704	Uninhibited_ctrl	Inhibited_RELA	NaN	NaN	NaN
Uninhibited_RELA / Inhibited_ctrl	P61221	P61221	-2.55217	2.55217	3.73306e-14	5.84917e-11	24	P61221	ABCE1	ATP-binding cassette sub-family E member 1	ABCE1_HUMAN	23	-82.9501	0.170499	Uninhibited_RELA	Inhibited_ctrl	NaN	NaN	NaN
Uninhibited_ctrl / Inhibited_RELA	P08397	P08397	0.853428	0.853428	1.04999e-13	1.43954e-10	24	P08397	HMBS	Porphobilinogen deaminase	HEM3_HUMAN	13	80.6789	1.80679	Uninhibited_ctrl	Inhibited_RELA	NaN	NaN	NaN
Uninhibited_RELA / Uninhibited_ctrl	P61221	P61221	-2.4966	2.4966	1.8777e-13	2.28829e-10	24	P61221	ABCE1	ATP-binding cassette sub-family E member 1	ABCE1_HUMAN	23	-82.2806	0.177194	Uninhibited_RELA	Uninhibited_ctrl	NaN	NaN	NaN
Uninhibited_RELA / Uninhibited_ctrl	Q16531	Q16531	-1.15491	1.15491	2.98522e-13	3.27419e-10	24	Q16531	DDB1	DNA damage-binding protein 1	DDB1_HUMAN	21	-55.0905	0.449095	Uninhibited_RELA	Uninhibited_ctrl	NaN	NaN	NaN
Uninhibited_ctrl / Inhibited_RELA	Q14847	Q14847	1.62889	1.62889	4.22329e-13	4.21101e-10	24	Q14847	LASP1	LIM and SH3 domain protein 1	LASP1_HUMAN	10	209.275	3.09275	Uninhibited_ctrl	Inhibited_RELA	NaN	NaN	NaN
Uninhibited_ctrl / Inhibited_RELA	Q04864	Q04864	-4.48109	4.48109	5.24421e-13	4.79321e-10	24	Q04864	REL	Proto-oncogene c-Rel	REL_HUMAN	23	-95.5223	0.0447774	Uninhibited_ctrl	Inhibited_RELA	NaN	NaN	NaN
Inhibited_RELA / Inhibited_ctrl	Q04864	Q04864	4.44368	4.44368	6.0675e-13	5.11911e-10	24	Q04864	REL	Proto-oncogene c-Rel	REL_HUMAN	23	2076.11	21.7611	Inhibited_RELA	Inhibited_ctrl	NaN	NaN	NaN
Uninhibited_RELA / Inhibited_ctrl	P05090	P05090	-0.596992	0.596992	8.72641e-13	6.83652e-10	24	P05090	APOD	Apolipoprotein D	APOD_HUMAN	5	-33.8869	0.661131	Uninhibited_RELA	Inhibited_ctrl	NaN	NaN	NaN
Uninhibited_RELA / Uninhibited_ctrl	Q6UXN9	Q6UXN9	1.64798	1.64798	9.83552e-13	7.19173e-10	24	Q6UXN9	WDR82	WD repeat-containing protein 82	WDR82_HUMAN	2	213.395	3.13395	Uninhibited_RELA	Uninhibited_ctrl	NaN	NaN	NaN
Inhibited_RELA / Inhibited_ctrl	Q04206	Q04206	5.09948	5.09948	1.19858e-12	8.21624e-10	24	Q04206	RELA	Transcription factor p65	TF65_HUMAN	30	3328.43	34.2843	Inhibited_RELA	Inhibited_ctrl	NaN	NaN	NaN
Uninhibited_ctrl / Inhibited_RELA	Q04206	Q04206	-4.92943	4.92943	1.70194e-12	1.09805e-09	24	Q04206	RELA	Transcription factor p65	TF65_HUMAN	30	-96.7183	0.0328165	Uninhibited_ctrl	Inhibited_RELA	NaN	NaN	NaN
Uninhibited_ctrl / Inhibited_RELA	P08133	P08133	1.53349	1.53349	1.90729e-12	1.16217e-09	24	P08133	ANXA6	Annexin A6	ANXA6_HUMAN	11	189.486	2.89486	Uninhibited_ctrl	Inhibited_RELA	NaN	NaN	NaN
Uninhibited_ctrl / Inhibited_RELA	P25963	P25963	-4.74196	4.74196	4.02805e-12	2.32524e-09	24	P25963	NFKBIA	NF-kappa-B inhibitor alpha	IKBA_HUMAN	9	-96.263	0.0373704	Uninhibited_ctrl	Inhibited_RELA	NaN	NaN	NaN
Uninhibited_ctrl / Inhibited_RELA	Q9NR12	Q9NR12	1.38397	1.38397	4.94351e-12	2.71102e-09	24	Q9NR12	PDLIM7	PDZ and LIM domain protein 7	PDLI7_HUMAN	13	160.986	2.60986	Uninhibited_ctrl	Inhibited_RELA	NaN	NaN	NaN
Uninhibited_RELA / Uninhibited_ctrl	P49585	P49585	0.505616	0.505616	5.45131e-12	2.84714e-09	24	P49585	PCYT1A	Choline-phosphate cytidylyltransferase A	PCY1A_HUMAN	12	41.9729	1.41973	Uninhibited_RELA	Uninhibited_ctrl	NaN	NaN	NaN
Uninhibited_ctrl / Inhibited_RELA	P25098	P25098	1.2045	1.2045	1.01145e-11	4.83929e-09	24	P25098	GRK2	Beta-adrenergic receptor kinase 1	ARBK1_HUMAN	9	130.457	2.30457	Uninhibited_ctrl	Inhibited_RELA	NaN	NaN	NaN
Inhibited_RELA / Inhibited_ctrl	Q14847	Q14847	-1.35347	1.35347	1.0148e-11	4.83929e-09	24	Q14847	LASP1	LIM and SH3 domain protein 1	LASP1_HUMAN	10	-60.865	0.39135	Inhibited_RELA	Inhibited_ctrl	NaN	NaN	NaN
Uninhibited_RELA / Uninhibited_ctrl	Q9H6Q4	Q9H6Q4	-1.20491	1.20491	1.15151e-11	5.26239e-09	24	Q9H6Q4	CIAO3	Cytosolic iron-sulfur assembly component 3	CIAO3_HUMAN	10	-56.6204	0.433796	Uninhibited_RELA	Uninhibited_ctrl	NaN	NaN	NaN
Uninhibited_RELA / Uninhibited_ctrl	Q9H467	Q9H467	2.48556	2.48556	1.23001e-11	5.39628e-09	24	Q9H467	CUEDC2	CUE domain-containing protein 2	CUED2_HUMAN	2	460.052	5.60052	Uninhibited_RELA	Uninhibited_ctrl	NaN	NaN	NaN
Inhibited_RELA / Inhibited_ctrl	P25963	P25963	3.99605	3.99605	1.41358e-11	5.96312e-09	24	P25963	NFKBIA	NF-kappa-B inhibitor alpha	IKBA_HUMAN	9	1495.63	15.9563	Inhibited_RELA	Inhibited_ctrl	NaN	NaN	NaN
Uninhibited_RELA / Inhibited_ctrl	Q9H467	Q9H467	2.62319	2.62319	1.92099e-11	7.67985e-09	24	Q9H467	CUEDC2	CUE domain-containing protein 2	CUED2_HUMAN	2	516.109	6.16109	Uninhibited_RELA	Inhibited_ctrl	NaN	NaN	NaN
Uninhibited_ctrl / Inhibited_RELA	Q9HA64	Q9HA64	1.02066	1.02066	1.96058e-11	7.67985e-09	24	Q9HA64	FN3KRP	Ketosamine-3-kinase	KT3K_HUMAN	4	102.885	2.02885	Uninhibited_ctrl	Inhibited_RELA	NaN	NaN	NaN
Uninhibited_RELA / Inhibited_ctrl	Q04206	Q04206	4.88051	4.88051	3.72776e-11	1.40987e-08	24	Q04206	RELA	Transcription factor p65	TF65_HUMAN	30	2845.65	29.4565	Uninhibited_RELA	Inhibited_ctrl	NaN	NaN	NaN
Uninhibited_ctrl / Inhibited_RELA	O76071	O76071	-0.841396	0.841396	5.424e-11	1.9067e-08	24	O76071	CIAO1	Probable cytosolic iron-sulfur protein assembly protein CIAO1	CIAO1_HUMAN	3	-44.1897	0.558103	Uninhibited_ctrl	Inhibited_RELA	NaN	NaN	NaN
Uninhibited_RELA / Inhibited_ctrl	P52435	P52435	-0.701633	0.701633	5.56296e-11	1.9067e-08	24	P52435	POLR2J	DNA-directed RNA polymerase II subunit RPB11-a	RPB11_HUMAN	2	-38.5124	0.614876	Uninhibited_RELA	Inhibited_ctrl	NaN	NaN	NaN
Uninhibited_RELA / Uninhibited_ctrl	Q04206	Q04206	4.71047	4.71047	5.36332e-11	1.9067e-08	24	Q04206	RELA	Transcription factor p65	TF65_HUMAN	30	2518.14	26.1814	Uninhibited_RELA	Uninhibited_ctrl	NaN	NaN	NaN
Uninhibited_ctrl / Inhibited_ctrl	O43768	O43768	-1.09645	1.09645	9.16391e-11	3.04575e-08	24	O43768	ENSA	Alpha-endosulfine	ENSA_HUMAN	2	-53.2334	0.467666	Uninhibited_ctrl	Inhibited_ctrl	NaN	NaN	NaN
Uninhibited_RELA / Uninhibited_ctrl	Q9NR12	Q9NR12	-1.16034	1.16034	9.45145e-11	3.04893e-08	24	Q9NR12	PDLIM7	PDZ and LIM domain protein 7	PDLI7_HUMAN	13	-55.2592	0.447408	Uninhibited_RELA	Uninhibited_ctrl	NaN	NaN	NaN
Uninhibited_RELA / Uninhibited_ctrl	Q04864	Q04864	4.22818	4.22818	1.1173e-10	3.50131e-08	24	Q04864	REL	Proto-oncogene c-Rel	REL_HUMAN	23	1774.17	18.7417	Uninhibited_RELA	Uninhibited_ctrl	NaN	NaN	NaN
Uninhibited_ctrl / Inhibited_ctrl	Q7Z3C6	Q7Z3C6	-0.577749	0.577749	1.22015e-10	3.71739e-08	24	Q7Z3C6	ATG9A	Autophagy-related protein 9A	ATG9A_HUMAN	8	-32.9992	0.670008	Uninhibited_ctrl	Inhibited_ctrl	NaN	NaN	NaN
Uninhibited_RELA / Inhibited_ctrl	Q04864	Q04864	4.19077	4.19077	1.27944e-10	3.79268e-08	24	Q04864	REL	Proto-oncogene c-Rel	REL_HUMAN	23	1726.2	18.262	Uninhibited_RELA	Inhibited_ctrl	NaN	NaN	NaN
Uninhibited_RELA / Inhibited_ctrl	Q9Y508	Q9Y508	1.09591	1.09591	1.51888e-10	4.38396e-08	24	Q9Y508	RNF114	E3 ubiquitin-protein ligase RNF114	RN114_HUMAN	3	113.747	2.13747	Uninhibited_RELA	Inhibited_ctrl	NaN	NaN	NaN
Uninhibited_RELA / Inhibited_RELA	P14174	P14174	-0.494766	0.494766	1.68232e-10	4.48488e-08	24	P14174	MIF	Macrophage migration inhibitory factor	MIF_HUMAN	1	-29.0323	0.709677	Uninhibited_RELA	Inhibited_RELA	NaN	NaN	NaN
Uninhibited_RELA / Uninhibited_ctrl	P25963	P25963	4.1325	4.1325	1.72601e-10	4.48488e-08	24	P25963	NFKBIA	NF-kappa-B inhibitor alpha	IKBA_HUMAN	9	1653.91	17.5391	Uninhibited_RELA	Uninhibited_ctrl	NaN	NaN	NaN
Uninhibited_ctrl / Inhibited_RELA	P60903	P60903	0.697511	0.697511	1.64561e-10	4.48488e-08	24	P60903	S100A10	Protein S100-A10	S10AA_HUMAN	5	62.1705	1.6217	Uninhibited_ctrl	Inhibited_RELA	NaN	NaN	NaN
Uninhibited_RELA / Inhibited_ctrl	Q9NP92	Q9NP92	2.31963	2.31963	1.7583e-10	4.48488e-08	24	Q9NP92	MRPS30	39S ribosomal protein S30, mitochondrial	RT30_HUMAN	1	399.205	4.99205	Uninhibited_RELA	Inhibited_ctrl	NaN	NaN	NaN
Inhibited_RELA / Inhibited_ctrl	Q9Y333	Q9Y333	0.824612	0.824612	1.6631e-10	4.48488e-08	24	Q9Y333	LSM2	U6 snRNA-associated Sm-like protein LSm2	LSM2_HUMAN	3	77.1058	1.77106	Inhibited_RELA	Inhibited_ctrl	NaN	NaN	NaN
Uninhibited_RELA / Uninhibited_ctrl	Q9BWJ5	Q9BWJ5	1.71559	1.71559	1.84169e-10	4.59084e-08	24	Q9BWJ5	SF3B5	Splicing factor 3B subunit 5	SF3B5_HUMAN	4	228.431	3.28431	Uninhibited_RELA	Uninhibited_ctrl	NaN	NaN	NaN
Uninhibited_RELA / Uninhibited_ctrl	Q9NP92	Q9NP92	2.21926	2.21926	1.8838e-10	4.59146e-08	24	Q9NP92	MRPS30	39S ribosomal protein S30, mitochondrial	RT30_HUMAN	1	365.655	4.65655	Uninhibited_RELA	Uninhibited_ctrl	NaN	NaN	NaN
Uninhibited_RELA / Uninhibited_ctrl	O75150	O75150	-0.318797	0.318797	2.50946e-10	5.98342e-08	24	O75150	RNF40	E3 ubiquitin-protein ligase BRE1B	BRE1B_HUMAN	19	-19.8262	0.801738	Uninhibited_RELA	Uninhibited_ctrl	NaN	NaN	NaN
Uninhibited_ctrl / Inhibited_RELA	P07355	P07355	0.581027	0.581027	3.51784e-10	8.03827e-08	24	P07355	ANXA2	Annexin A2	ANXA2_HUMAN	29	49.5914	1.49591	Uninhibited_ctrl	Inhibited_RELA	NaN	NaN	NaN
Uninhibited_ctrl / Inhibited_RELA	Q14651	Q14651	-0.80849	0.80849	3.45985e-10	8.03827e-08	24	Q14651	PLS1	Plastin-1	PLSI_HUMAN	9	-42.9021	0.570979	Uninhibited_ctrl	Inhibited_RELA	NaN	NaN	NaN
Uninhibited_RELA / Uninhibited_ctrl	Q00765	Q00765	-0.338068	0.338068	3.80824e-10	8.52425e-08	24	Q00765	REEP5	Receptor expression-enhancing protein 5	REEP5_HUMAN	2	-20.89	0.7911	Uninhibited_RELA	Uninhibited_ctrl	NaN	NaN	NaN
Uninhibited_ctrl / Inhibited_RELA	P61964	P61964	2.15061	2.15061	4.97867e-10	1.09212e-07	24	P61964	WDR5	WD repeat-containing protein 5	WDR5_HUMAN	5	344.015	4.44015	Uninhibited_ctrl	Inhibited_RELA	NaN	NaN	NaN
Uninhibited_ctrl / Inhibited_ctrl	O43683	O43683	-0.604471	0.604471	5.31497e-10	1.12105e-07	24	O43683	BUB1	Mitotic checkpoint serine/threonine-protein kinase BUB1	BUB1_HUMAN	2	-34.2288	0.657712	Uninhibited_ctrl	Inhibited_ctrl	NaN	NaN	NaN
Uninhibited_ctrl / Inhibited_ctrl	P19838	P19838	-0.201849	0.201849	5.25789e-10	1.12105e-07	24	P19838	NFKB1	Nuclear factor NF-kappa-B p105 subunit	NFKB1_HUMAN	28	-13.0565	0.869435	Uninhibited_ctrl	Inhibited_ctrl	NaN	NaN	NaN
Uninhibited_RELA / Uninhibited_ctrl	Q9Y3A5	Q9Y3A5	-0.850697	0.850697	6.15369e-10	1.27347e-07	24	Q9Y3A5	SBDS	Ribosome maturation protein SBDS	SBDS_HUMAN	16	-44.5483	0.554517	Uninhibited_RELA	Uninhibited_ctrl	NaN	NaN	NaN
Uninhibited_RELA / Inhibited_ctrl	P25963	P25963	3.38659	3.38659	7.75953e-10	1.57605e-07	24	P25963	NFKBIA	NF-kappa-B inhibitor alpha	IKBA_HUMAN	9	945.839	10.4584	Uninhibited_RELA	Inhibited_ctrl	NaN	NaN	NaN
Uninhibited_ctrl / Inhibited_RELA	Q92882	Q92882	1.05978	1.05978	8.29776e-10	1.65472e-07	24	Q92882	OSTF1	Osteoclast-stimulating factor 1	OSTF1_HUMAN	5	108.462	2.08462	Uninhibited_ctrl	Inhibited_RELA	NaN	NaN	NaN
Uninhibited_ctrl / Inhibited_RELA	Q9Y333	Q9Y333	-0.988772	0.988772	9.23656e-10	1.80905e-07	24	Q9Y333	LSM2	U6 snRNA-associated Sm-like protein LSm2	LSM2_HUMAN	3	-49.6094	0.503906	Uninhibited_ctrl	Inhibited_RELA	NaN	NaN	NaN
Uninhibited_RELA / Uninhibited_ctrl	P62834	P62834	0.870035	0.870035	9.90045e-10	1.90505e-07	24	P62834	RAP1A	Ras-related protein Rap-1A	RAP1A_HUMAN	1	82.7707	1.82771	Uninhibited_RELA	Uninhibited_ctrl	NaN	NaN	NaN
Uninhibited_RELA / Inhibited_ctrl	P82932	P82932	-0.847723	0.847723	1.01227e-09	1.91423e-07	24	P82932	MRPS6	28S ribosomal protein S6, mitochondrial	RT06_HUMAN	2	-44.4339	0.555661	Uninhibited_RELA	Inhibited_ctrl	NaN	NaN	NaN
Uninhibited_RELA / Uninhibited_ctrl	P25098	P25098	-0.762031	0.762031	1.09593e-09	2.00336e-07	24	P25098	GRK2	Beta-adrenergic receptor kinase 1	ARBK1_HUMAN	9	-41.0334	0.589666	Uninhibited_RELA	Uninhibited_ctrl	NaN	NaN	NaN
Uninhibited_RELA / Uninhibited_ctrl	Q9HA64	Q9HA64	-0.866828	0.866828	1.08156e-09	2.00336e-07	24	Q9HA64	FN3KRP	Ketosamine-3-kinase	KT3K_HUMAN	4	-45.1649	0.548351	Uninhibited_RELA	Uninhibited_ctrl	NaN	NaN	NaN
Uninhibited_ctrl / Inhibited_RELA	Q15691	Q15691	0.804979	0.804979	1.16189e-09	2.08911e-07	24	Q15691	MAPRE1	Microtubule-associated protein RP/EB family member 1	MARE1_HUMAN	12	74.7121	1.74712	Uninhibited_ctrl	Inhibited_RELA	NaN	NaN	NaN
Uninhibited_RELA / Inhibited_RELA	P61964	P61964	0.208515	0.208515	1.18372e-09	2.09404e-07	24	P61964	WDR5	WD repeat-containing protein 5	WDR5_HUMAN	5	15.5498	1.1555	Uninhibited_RELA	Inhibited_RELA	NaN	NaN	NaN
Uninhibited_RELA / Uninhibited_ctrl	P61964	P61964	-1.94209	1.94209	1.43108e-09	2.49144e-07	24	P61964	WDR5	WD repeat-containing protein 5	WDR5_HUMAN	5	-73.9761	0.260239	Uninhibited_RELA	Uninhibited_ctrl	NaN	NaN	NaN
Uninhibited_ctrl / Inhibited_RELA	P55010	P55010	1.55329	1.55329	1.55339e-09	2.66212e-07	24	P55010	EIF5	Eukaryotic translation initiation factor 5	IF5_HUMAN	7	193.486	2.93486	Uninhibited_ctrl	Inhibited_RELA	NaN	NaN	NaN
Inhibited_RELA / Inhibited_ctrl	P24666	P24666	-3.27455	3.27455	1.8003e-09	3.0378e-07	24	P24666	ACP1	Low molecular weight phosphotyrosine protein phosphatase	PPAC_HUMAN	7	-89.6662	0.103338	Inhibited_RELA	Inhibited_ctrl	NaN	NaN	NaN
Uninhibited_RELA / Inhibited_ctrl	Q9BWJ5	Q9BWJ5	1.74124	1.74124	1.86761e-09	3.10363e-07	24	Q9BWJ5	SF3B5	Splicing factor 3B subunit 5	SF3B5_HUMAN	4	234.322	3.34322	Uninhibited_RELA	Inhibited_ctrl	NaN	NaN	NaN
Uninhibited_ctrl / Inhibited_ctrl	Q04864	Q04864	-0.037407	0.037407	1.98643e-09	3.25182e-07	24	Q04864	REL	Proto-oncogene c-Rel	REL_HUMAN	23	-2.55953	0.974405	Uninhibited_ctrl	Inhibited_ctrl	NaN	NaN	NaN
Uninhibited_RELA / Inhibited_ctrl	Q9UHQ9	Q9UHQ9	-0.851285	0.851285	2.03145e-09	3.27661e-07	24	Q9UHQ9	CYB5R1	NADH-cytochrome b5 reductase 1	NB5R1_HUMAN	2	-44.5709	0.554291	Uninhibited_RELA	Inhibited_ctrl	NaN	NaN	NaN
Uninhibited_ctrl / Inhibited_RELA	Q96EV8	Q96EV8	-0.325781	0.325781	2.09132e-09	3.29493e-07	24	Q96EV8	DTNBP1	Dysbindin	DTBP1_HUMAN	7	-20.2134	0.797866	Uninhibited_ctrl	Inhibited_RELA	NaN	NaN	NaN
Uninhibited_RELA / Uninhibited_ctrl	Q96QD8	Q96QD8	1.84058	1.84058	2.10289e-09	3.29493e-07	24	Q96QD8	SLC38A2	Sodium-coupled neutral amino acid transporter 2	S38A2_HUMAN	1	258.153	3.58153	Uninhibited_RELA	Uninhibited_ctrl	NaN	NaN	NaN
Uninhibited_RELA / Inhibited_RELA	P07355	P07355	0.544952	0.544952	2.24007e-09	3.41237e-07	24	P07355	ANXA2	Annexin A2	ANXA2_HUMAN	29	45.8972	1.45897	Uninhibited_RELA	Inhibited_RELA	NaN	NaN	NaN
Uninhibited_RELA / Uninhibited_ctrl	P51948	P51948	-0.350182	0.350182	2.23943e-09	3.41237e-07	24	P51948	MNAT1	CDK-activating kinase assembly factor MAT1	MAT1_HUMAN	8	-21.5515	0.784485	Uninhibited_RELA	Uninhibited_ctrl	NaN	NaN	NaN
Uninhibited_ctrl / Inhibited_RELA	P52943	P52943	1.14604	1.14604	2.42709e-09	3.64662e-07	24	P52943	CRIP2	Cysteine-rich protein 2	CRIP2_HUMAN	4	121.305	2.21305	Uninhibited_ctrl	Inhibited_RELA	NaN	NaN	NaN
Uninhibited_ctrl / Inhibited_RELA	Q9H910	Q9H910	1.35567	1.35567	2.54183e-09	3.7674e-07	24	Q9H910	JPT2	Jupiter microtubule associated homolog 2	JUPI2_HUMAN	9	155.916	2.55916	Uninhibited_ctrl	Inhibited_RELA	NaN	NaN	NaN
Uninhibited_RELA / Uninhibited_ctrl	Q9Y333	Q9Y333	1.0696	1.0696	2.67971e-09	3.91881e-07	24	Q9Y333	LSM2	U6 snRNA-associated Sm-like protein LSm2	LSM2_HUMAN	3	109.886	2.09886	Uninhibited_RELA	Uninhibited_ctrl	NaN	NaN	NaN
Inhibited_RELA / Inhibited_ctrl	Q92882	Q92882	-1.02644	1.02644	2.74082e-09	3.95544e-07	24	Q92882	OSTF1	Osteoclast-stimulating factor 1	OSTF1_HUMAN	5	-50.908	0.49092	Inhibited_RELA	Inhibited_ctrl	NaN	NaN	NaN
Uninhibited_RELA / Inhibited_ctrl	O43683	O43683	-0.645759	0.645759	3.44873e-09	4.91243e-07	24	O43683	BUB1	Mitotic checkpoint serine/threonine-protein kinase BUB1	BUB1_HUMAN	2	-36.0844	0.639156	Uninhibited_RELA	Inhibited_ctrl	NaN	NaN	NaN
Uninhibited_ctrl / Inhibited_RELA	Q9UGI8	Q9UGI8	0.8385	0.8385	3.82662e-09	5.38081e-07	24	Q9UGI8	TES	Testin	TES_HUMAN	16	78.819	1.78819	Uninhibited_ctrl	Inhibited_RELA	NaN	NaN	NaN
Inhibited_RELA / Inhibited_ctrl	Q9H467	Q9H467	2.93094	2.93094	3.90008e-09	5.4147e-07	24	Q9H467	CUEDC2	CUE domain-containing protein 2	CUED2_HUMAN	2	662.608	7.62608	Inhibited_RELA	Inhibited_ctrl	NaN	NaN	NaN
Uninhibited_RELA / Inhibited_ctrl	P24666	P24666	-2.88934	2.88934	4.09456e-09	5.61364e-07	24	P24666	ACP1	Low molecular weight phosphotyrosine protein phosphatase	PPAC_HUMAN	7	-86.5034	0.134966	Uninhibited_RELA	Inhibited_ctrl	NaN	NaN	NaN
Uninhibited_RELA / Inhibited_ctrl	P01111	P01111	0.517464	0.517464	4.2539e-09	5.68986e-07	24	P01111	NRAS	GTPase NRas	RASN_HUMAN	7	43.1436	1.43144	Uninhibited_RELA	Inhibited_ctrl	NaN	NaN	NaN
Uninhibited_RELA / Uninhibited_ctrl	P08133	P08133	-0.896035	0.896035	4.22677e-09	5.68986e-07	24	P08133	ANXA6	Annexin A6	ANXA6_HUMAN	11	-46.2638	0.537362	Uninhibited_RELA	Uninhibited_ctrl	NaN	NaN	NaN
Uninhibited_RELA / Uninhibited_ctrl	P33316	P33316	-0.399377	0.399377	4.59077e-09	6.05557e-07	24	P33316	DUT	Deoxyuridine 5'-triphosphate nucleotidohydrolase, mitochondrial	DUT_HUMAN	7	-24.1814	0.758186	Uninhibited_RELA	Uninhibited_ctrl	NaN	NaN	NaN
Uninhibited_RELA / Uninhibited_ctrl	Q9Y3D8	Q9Y3D8	1.39799	1.39799	4.63774e-09	6.05557e-07	24	Q9Y3D8	AK6	Adenylate kinase isoenzyme 6	KAD6_HUMAN	3	163.534	2.63534	Uninhibited_RELA	Uninhibited_ctrl	NaN	NaN	NaN
Uninhibited_ctrl / Inhibited_RELA	P19838	P19838	-3.59947	3.59947	5.10366e-09	6.46716e-07	24	P19838	NFKB1	Nuclear factor NF-kappa-B p105 subunit	NFKB1_HUMAN	28	-91.75	0.0824996	Uninhibited_ctrl	Inhibited_RELA	NaN	NaN	NaN
Inhibited_RELA / Inhibited_ctrl	Q15691	Q15691	-0.714186	0.714186	5.21586e-09	6.46716e-07	24	Q15691	MAPRE1	Microtubule-associated protein RP/EB family member 1	MARE1_HUMAN	12	-39.0451	0.609549	Inhibited_RELA	Inhibited_ctrl	NaN	NaN	NaN
Uninhibited_ctrl / Inhibited_RELA	Q96J01	Q96J01	0.932719	0.932719	5.01227e-09	6.46716e-07	24	Q96J01	THOC3	THO complex subunit 3	THOC3_HUMAN	2	90.887	1.90887	Uninhibited_ctrl	Inhibited_RELA	NaN	NaN	NaN
Uninhibited_RELA / Uninhibited_ctrl	Q9UNX3	Q9UNX3	1.01918	1.01918	5.24779e-09	6.46716e-07	24	Q9UNX3	RPL26L1	60S ribosomal protein L26-like 1	RL26L_HUMAN	2	102.676	2.02676	Uninhibited_RELA	Uninhibited_ctrl	NaN	NaN	NaN
Uninhibited_RELA / Inhibited_ctrl	Q9Y2Q5	Q9Y2Q5	-2.00516	2.00516	5.1456e-09	6.46716e-07	24	Q9Y2Q5	LAMTOR2	Ragulator complex protein LAMTOR2	LTOR2_HUMAN	3	-75.0892	0.249108	Uninhibited_RELA	Inhibited_ctrl	NaN	NaN	NaN
Inhibited_RELA / Inhibited_ctrl	Q96J01	Q96J01	-0.94333	0.94333	5.32131e-09	6.4849e-07	24	Q96J01	THOC3	THO complex subunit 3	THOC3_HUMAN	2	-47.9969	0.520031	Inhibited_RELA	Inhibited_ctrl	NaN	NaN	NaN
Uninhibited_RELA / Uninhibited_ctrl	Q9P0W8	Q9P0W8	0.945631	0.945631	5.72405e-09	6.89906e-07	24	Q9P0W8	SPATA7	Spermatogenesis-associated protein 7	SPAT7_HUMAN	1	92.6032	1.92603	Uninhibited_RELA	Uninhibited_ctrl	NaN	NaN	NaN
Uninhibited_ctrl / Inhibited_RELA	P30043	P30043	0.990496	0.990496	6.6606e-09	7.94059e-07	24	P30043	BLVRB	Flavin reductase (NADPH)	BLVRB_HUMAN	3	98.6868	1.98687	Uninhibited_ctrl	Inhibited_RELA	NaN	NaN	NaN
Uninhibited_ctrl / Inhibited_RELA	Q8WVJ2	Q8WVJ2	0.913092	0.913092	7.02617e-09	8.28635e-07	24	Q8WVJ2	NUDCD2	NudC domain-containing protein 2	NUDC2_HUMAN	4	88.3077	1.88308	Uninhibited_ctrl	Inhibited_RELA	NaN	NaN	NaN
Uninhibited_ctrl / Inhibited_RELA	Q9H467	Q9H467	-2.79332	2.79332	7.18792e-09	8.38693e-07	24	Q9H467	CUEDC2	CUE domain-containing protein 2	CUED2_HUMAN	2	-85.5746	0.144254	Uninhibited_ctrl	Inhibited_RELA	NaN	NaN	NaN
Inhibited_RELA / Inhibited_ctrl	Q9H6Q4	Q9H6Q4	-1.23415	1.23415	7.34837e-09	8.48388e-07	24	Q9H6Q4	CIAO3	Cytosolic iron-sulfur assembly component 3	CIAO3_HUMAN	10	-57.4908	0.425092	Inhibited_RELA	Inhibited_ctrl	NaN	NaN	NaN
Uninhibited_ctrl / Inhibited_RELA	Q8NBS9	Q8NBS9	1.10067	1.10067	7.47989e-09	8.54578e-07	24	Q8NBS9	TXNDC5	Thioredoxin domain-containing protein 5	TXND5_HUMAN	9	114.455	2.14455	Uninhibited_ctrl	Inhibited_RELA	NaN	NaN	NaN
Uninhibited_ctrl / Inhibited_RELA	P19474	P19474	2.58416	2.58416	8.00986e-09	8.96451e-07	24	P19474	TRIM21	E3 ubiquitin-protein ligase TRIM21	RO52_HUMAN	21	499.666	5.99666	Uninhibited_ctrl	Inhibited_RELA	NaN	NaN	NaN
Inhibited_RELA / Inhibited_ctrl	P19838	P19838	3.39762	3.39762	7.95087e-09	8.96451e-07	24	P19838	NFKB1	Nuclear factor NF-kappa-B p105 subunit	NFKB1_HUMAN	28	953.866	10.5387	Inhibited_RELA	Inhibited_ctrl	NaN	NaN	NaN
Inhibited_RELA / Inhibited_ctrl	Q9H299	Q9H299	1.14587	1.14587	8.16155e-09	9.01599e-07	24	Q9H299	SH3BGRL3	SH3 domain-binding glutamic acid-rich-like protein 3	SH3L3_HUMAN	1	121.279	2.21279	Inhibited_RELA	Inhibited_ctrl	NaN	NaN	NaN
Uninhibited_RELA / Inhibited_ctrl	Q9P0W8	Q9P0W8	0.890324	0.890324	8.22027e-09	9.01599e-07	24	Q9P0W8	SPATA7	Spermatogenesis-associated protein 7	SPAT7_HUMAN	1	85.3592	1.85359	Uninhibited_RELA	Inhibited_ctrl	NaN	NaN	NaN
Uninhibited_ctrl / Inhibited_RELA	Q9BV57	Q9BV57	-2.71605	2.71605	8.57664e-09	9.31372e-07	24	Q9BV57	ADI1	1,2-dihydroxy-3-keto-5-methylthiopentene dioxygenase	MTND_HUMAN	10	-84.781	0.15219	Uninhibited_ctrl	Inhibited_RELA	NaN	NaN	NaN
Inhibited_RELA / Inhibited_ctrl	Q9BV57	Q9BV57	2.6673	2.6673	8.85464e-09	9.52134e-07	24	Q9BV57	ADI1	1,2-dihydroxy-3-keto-5-methylthiopentene dioxygenase	MTND_HUMAN	10	535.241	6.35241	Inhibited_RELA	Inhibited_ctrl	NaN	NaN	NaN
Uninhibited_ctrl / Inhibited_RELA	Q15653	Q15653	-3.72654	3.72654	8.95565e-09	9.53646e-07	24	Q15653	NFKBIB	NF-kappa-B inhibitor beta	IKBB_HUMAN	7	-92.4456	0.0755439	Uninhibited_ctrl	Inhibited_RELA	NaN	NaN	NaN
Inhibited_RELA / Inhibited_ctrl	P25098	P25098	-0.977897	0.977897	9.32866e-09	9.79629e-07	24	P25098	GRK2	Beta-adrenergic receptor kinase 1	ARBK1_HUMAN	9	-49.2281	0.507719	Inhibited_RELA	Inhibited_ctrl	NaN	NaN	NaN
Inhibited_RELA / Inhibited_ctrl	Q15653	Q15653	3.68163	3.68163	9.37828e-09	9.79629e-07	24	Q15653	NFKBIB	NF-kappa-B inhibitor beta	IKBB_HUMAN	7	1183.16	12.8316	Inhibited_RELA	Inhibited_ctrl	NaN	NaN	NaN
Uninhibited_RELA / Uninhibited_ctrl	Q58FG1	Q58FG1	0.800809	0.800809	1.0013e-08	1.03606e-06	24	Q58FG1	HSP90AA4P	Putative heat shock protein HSP 90-alpha A4	HS904_HUMAN	3	74.2077	1.74208	Uninhibited_RELA	Uninhibited_ctrl	NaN	NaN	NaN
Uninhibited_RELA / Inhibited_ctrl	Q16531	Q16531	-1.261	1.261	1.07102e-08	1.09785e-06	24	Q16531	DDB1	DNA damage-binding protein 1	DDB1_HUMAN	21	-58.2744	0.417256	Uninhibited_RELA	Inhibited_ctrl	NaN	NaN	NaN
Inhibited_RELA / Inhibited_ctrl	P01111	P01111	0.426585	0.426585	1.08666e-08	1.10356e-06	24	P01111	NRAS	GTPase NRas	RASN_HUMAN	7	34.4048	1.34405	Inhibited_RELA	Inhibited_ctrl	NaN	NaN	NaN
Uninhibited_ctrl / Inhibited_RELA	Q15025	Q15025	-0.614704	0.614704	1.13871e-08	1.14582e-06	24	Q15025	TNIP1	TNFAIP3-interacting protein 1	TNIP1_HUMAN	5	-34.6936	0.653064	Uninhibited_ctrl	Inhibited_RELA	NaN	NaN	NaN
Uninhibited_RELA / Inhibited_ctrl	Q96J01	Q96J01	-0.870979	0.870979	1.19767e-08	1.19418e-06	24	Q96J01	THOC3	THO complex subunit 3	THOC3_HUMAN	2	-45.3224	0.546776	Uninhibited_RELA	Inhibited_ctrl	NaN	NaN	NaN
Uninhibited_RELA / Uninhibited_ctrl	Q96J01	Q96J01	-0.860369	0.860369	1.24685e-08	1.23202e-06	24	Q96J01	THOC3	THO complex subunit 3	THOC3_HUMAN	2	-44.9188	0.550812	Uninhibited_RELA	Uninhibited_ctrl	NaN	NaN	NaN
Uninhibited_RELA / Uninhibited_ctrl	P55010	P55010	-1.41152	1.41152	1.25842e-08	1.23235e-06	24	P55010	EIF5	Eukaryotic translation initiation factor 5	IF5_HUMAN	7	-62.4084	0.375916	Uninhibited_RELA	Uninhibited_ctrl	NaN	NaN	NaN
Uninhibited_RELA / Uninhibited_ctrl	P60903	P60903	-0.519258	0.519258	1.30246e-08	1.2531e-06	24	P60903	S100A10	Protein S100-A10	S10AA_HUMAN	5	-30.227	0.69773	Uninhibited_RELA	Uninhibited_ctrl	NaN	NaN	NaN
Uninhibited_ctrl / Inhibited_ctrl	Q6YN16	Q6YN16	-0.34779	0.34779	1.29779e-08	1.2531e-06	24	Q6YN16	HSDL2	Hydroxysteroid dehydrogenase-like protein 2	HSDL2_HUMAN	16	-21.4213	0.785787	Uninhibited_ctrl	Inhibited_ctrl	NaN	NaN	NaN
Inhibited_RELA / Inhibited_ctrl	Q8NBS9	Q8NBS9	-0.997201	0.997201	1.49884e-08	1.42951e-06	24	Q8NBS9	TXNDC5	Thioredoxin domain-containing protein 5	TXND5_HUMAN	9	-49.9029	0.500971	Inhibited_RELA	Inhibited_ctrl	NaN	NaN	NaN
Uninhibited_ctrl / Inhibited_RELA	P10155	P10155	0.628029	0.628029	1.54344e-08	1.45935e-06	24	P10155	RO60	60 kDa SS-A/Ro ribonucleoprotein	RO60_HUMAN	3	54.5453	1.54545	Uninhibited_ctrl	Inhibited_RELA	NaN	NaN	NaN
Uninhibited_ctrl / Inhibited_RELA	P09972	P09972	1.3815	1.3815	1.62153e-08	1.52008e-06	24	P09972	ALDOC	Fructose-bisphosphate aldolase C	ALDOC_HUMAN	1	160.538	2.60538	Uninhibited_ctrl	Inhibited_RELA	NaN	NaN	NaN
Uninhibited_RELA / Inhibited_ctrl	Q13425	Q13425	-0.464924	0.464924	1.66075e-08	1.54366e-06	24	Q13425	SNTB2	Beta-2-syntrophin	SNTB2_HUMAN	2	-27.5491	0.724509	Uninhibited_RELA	Inhibited_ctrl	NaN	NaN	NaN
Uninhibited_ctrl / Inhibited_ctrl	P85037	P85037	0.314649	0.314649	1.69074e-08	1.55832e-06	24	P85037	FOXK1	Forkhead box protein K1	FOXK1_HUMAN	13	24.3709	1.24371	Uninhibited_ctrl	Inhibited_ctrl	NaN	NaN	NaN
Uninhibited_RELA / Uninhibited_ctrl	Q8TF39	Q8TF39	-4.3915	4.3915	1.73471e-08	1.58552e-06	24	Q8TF39	ZNF483	Zinc finger protein 483	ZN483_HUMAN	1	-95.2354	0.0476459	Uninhibited_RELA	Uninhibited_ctrl	NaN	NaN	NaN
Uninhibited_RELA / Inhibited_ctrl	P32519	P32519	0.750467	0.750467	1.76923e-08	1.60371e-06	24	P32519	ELF1	ETS-related transcription factor Elf-1	ELF1_HUMAN	8	68.2338	1.68234	Uninhibited_RELA	Inhibited_ctrl	NaN	NaN	NaN
Uninhibited_RELA / Inhibited_ctrl	O43734	O43734	-1.77532	1.77532	1.86544e-08	1.67706e-06	24	O43734	TRAF3IP2	E3 ubiquitin ligase TRAF3IP2	CIKS_HUMAN	1	-70.787	0.29213	Uninhibited_RELA	Inhibited_ctrl	NaN	NaN	NaN
Uninhibited_RELA / Uninhibited_ctrl	Q96EY1	Q96EY1	0.69471	0.69471	1.89796e-08	1.69242e-06	24	Q96EY1	DNAJA3	DnaJ homolog subfamily A member 3, mitochondrial	DNJA3_HUMAN	3	61.8559	1.61856	Uninhibited_RELA	Uninhibited_ctrl	NaN	NaN	NaN
Uninhibited_RELA / Uninhibited_ctrl	Q8NEZ5	Q8NEZ5	-0.99522	0.99522	1.94231e-08	1.718e-06	24	Q8NEZ5	FBXO22	F-box only protein 22	FBX22_HUMAN	7	-49.834	0.50166	Uninhibited_RELA	Uninhibited_ctrl	NaN	NaN	NaN
Uninhibited_ctrl / Inhibited_RELA	P04075	P04075	0.954216	0.954216	1.96422e-08	1.72348e-06	24	P04075	ALDOA	Fructose-bisphosphate aldolase A	ALDOA_HUMAN	23	93.7527	1.93753	Uninhibited_ctrl	Inhibited_RELA	NaN	NaN	NaN
Uninhibited_ctrl / Inhibited_RELA	P24666	P24666	3.4497	3.4497	2.03271e-08	1.75549e-06	24	P24666	ACP1	Low molecular weight phosphotyrosine protein phosphatase	PPAC_HUMAN	7	992.608	10.9261	Uninhibited_ctrl	Inhibited_RELA	NaN	NaN	NaN
Uninhibited_ctrl / Inhibited_RELA	Q8TF39	Q8TF39	4.2326	4.2326	2.02697e-08	1.75549e-06	24	Q8TF39	ZNF483	Zinc finger protein 483	ZN483_HUMAN	1	1779.92	18.7992	Uninhibited_ctrl	Inhibited_RELA	NaN	NaN	NaN
Uninhibited_RELA / Uninhibited_ctrl	O43768	O43768	1.44261	1.44261	2.06348e-08	1.76814e-06	24	O43768	ENSA	Alpha-endosulfine	ENSA_HUMAN	2	171.812	2.71812	Uninhibited_RELA	Uninhibited_ctrl	NaN	NaN	NaN
Uninhibited_RELA / Uninhibited_ctrl	P19474	P19474	-2.11247	2.11247	2.22046e-08	1.88791e-06	24	P19474	TRIM21	E3 ubiquitin-protein ligase TRIM21	RO52_HUMAN	21	-76.875	0.23125	Uninhibited_RELA	Uninhibited_ctrl	NaN	NaN	NaN
Uninhibited_RELA / Uninhibited_ctrl	O00625	O00625	0.872227	0.872227	2.3738e-08	2.00276e-06	24	O00625	PIR	Pirin	PIR_HUMAN	2	83.0486	1.83049	Uninhibited_RELA	Uninhibited_ctrl	NaN	NaN	NaN
Inhibited_RELA / Inhibited_ctrl	Q8WVV4	Q8WVV4	0.773411	0.773411	2.39859e-08	2.00822e-06	24	Q8WVV4	POF1B	Protein POF1B	POF1B_HUMAN	9	70.9307	1.70931	Inhibited_RELA	Inhibited_ctrl	NaN	NaN	NaN
Uninhibited_ctrl / Inhibited_ctrl	Q9UHQ9	Q9UHQ9	-1.09344	1.09344	2.48284e-08	2.06302e-06	24	Q9UHQ9	CYB5R1	NADH-cytochrome b5 reductase 1	NB5R1_HUMAN	2	-53.1358	0.468642	Uninhibited_ctrl	Inhibited_ctrl	NaN	NaN	NaN
Uninhibited_RELA / Uninhibited_ctrl	P21291	P21291	-1.53335	1.53335	2.61466e-08	2.12427e-06	24	P21291	CSRP1	Cysteine and glycine-rich protein 1	CSRP1_HUMAN	2	-65.4526	0.345474	Uninhibited_RELA	Uninhibited_ctrl	NaN	NaN	NaN
Uninhibited_RELA / Uninhibited_ctrl	Q96S19	Q96S19	-0.583135	0.583135	2.61381e-08	2.12427e-06	24	Q96S19	METTL26	Methyltransferase-like 26	MTL26_HUMAN	3	-33.2488	0.667512	Uninhibited_RELA	Uninhibited_ctrl	NaN	NaN	NaN
Uninhibited_RELA / Inhibited_ctrl	Q9Y333	Q9Y333	0.905444	0.905444	2.58645e-08	2.12427e-06	24	Q9Y333	LSM2	U6 snRNA-associated Sm-like protein LSm2	LSM2_HUMAN	3	87.3121	1.87312	Uninhibited_RELA	Inhibited_ctrl	NaN	NaN	NaN
Uninhibited_RELA / Uninhibited_ctrl	P53041	P53041	-0.537396	0.537396	2.92544e-08	2.35928e-06	24	P53041	PPP5C	Serine/threonine-protein phosphatase 5	PPP5_HUMAN	2	-31.0987	0.689013	Uninhibited_RELA	Uninhibited_ctrl	NaN	NaN	NaN
Uninhibited_ctrl / Inhibited_RELA	Q8WVV4	Q8WVV4	-0.712243	0.712243	3.09789e-08	2.48012e-06	24	Q8WVV4	POF1B	Protein POF1B	POF1B_HUMAN	9	-38.963	0.61037	Uninhibited_ctrl	Inhibited_RELA	NaN	NaN	NaN
Uninhibited_RELA / Uninhibited_ctrl	Q96PV0	Q96PV0	0.541224	0.541224	3.31877e-08	2.6377e-06	24	Q96PV0	SYNGAP1	Ras/Rap GTPase-activating protein SynGAP	SYGP1_HUMAN	1	45.5207	1.45521	Uninhibited_RELA	Uninhibited_ctrl	NaN	NaN	NaN
Uninhibited_RELA / Inhibited_RELA	P08133	P08133	0.637457	0.637457	3.38324e-08	2.66959e-06	24	P08133	ANXA6	Annexin A6	ANXA6_HUMAN	11	55.5585	1.55559	Uninhibited_RELA	Inhibited_RELA	NaN	NaN	NaN
Uninhibited_RELA / Uninhibited_ctrl	Q15653	Q15653	2.8894	2.8894	3.42341e-08	2.682e-06	24	Q15653	NFKBIB	NF-kappa-B inhibitor beta	IKBB_HUMAN	7	640.964	7.40964	Uninhibited_RELA	Uninhibited_ctrl	NaN	NaN	NaN
Uninhibited_ctrl / Inhibited_RELA	O43752	O43752	-1.09362	1.09362	3.6332e-08	2.81139e-06	24	O43752	STX6	Syntaxin-6	STX6_HUMAN	6	-53.1415	0.468585	Uninhibited_ctrl	Inhibited_RELA	NaN	NaN	NaN
Uninhibited_RELA / Inhibited_ctrl	Q15653	Q15653	2.8445	2.8445	3.63984e-08	2.81139e-06	24	Q15653	NFKBIB	NF-kappa-B inhibitor beta	IKBB_HUMAN	7	618.255	7.18255	Uninhibited_RELA	Inhibited_ctrl	NaN	NaN	NaN
Uninhibited_RELA / Uninhibited_ctrl	P24666	P24666	-3.06449	3.06449	4.04374e-08	3.07998e-06	24	P24666	ACP1	Low molecular weight phosphotyrosine protein phosphatase	PPAC_HUMAN	7	-88.0464	0.119536	Uninhibited_RELA	Uninhibited_ctrl	NaN	NaN	NaN
Uninhibited_RELA / Inhibited_ctrl	Q13823	Q13823	-0.930912	0.930912	4.04289e-08	3.07998e-06	24	Q13823	GNL2	Nucleolar GTP-binding protein 2	NOG2_HUMAN	2	-47.5473	0.524527	Uninhibited_RELA	Inhibited_ctrl	NaN	NaN	NaN
Uninhibited_RELA / Uninhibited_ctrl	P05090	P05090	-0.721552	0.721552	4.17659e-08	3.15923e-06	24	P05090	APOD	Apolipoprotein D	APOD_HUMAN	5	-39.3555	0.606445	Uninhibited_RELA	Uninhibited_ctrl	NaN	NaN	NaN
Uninhibited_RELA / Inhibited_RELA	Q8N0Z3	Q8N0Z3	-0.812859	0.812859	4.74194e-08	3.55148e-06	24	Q8N0Z3	SPICE1	Spindle and centriole-associated protein 1	SPICE_HUMAN	2	-43.0747	0.569253	Uninhibited_RELA	Inhibited_RELA	NaN	NaN	NaN
Uninhibited_RELA / Uninhibited_ctrl	Q9Y508	Q9Y508	0.879799	0.879799	4.75991e-08	3.55148e-06	24	Q9Y508	RNF114	E3 ubiquitin-protein ligase RNF114	RN114_HUMAN	3	84.0119	1.84012	Uninhibited_RELA	Uninhibited_ctrl	NaN	NaN	NaN
Uninhibited_RELA / Inhibited_ctrl	Q9NUP9	Q9NUP9	-1.14559	1.14559	4.92201e-08	3.64761e-06	24	Q9NUP9	LIN7C	Protein lin-7 homolog C	LIN7C_HUMAN	2	-54.7994	0.452006	Uninhibited_RELA	Inhibited_ctrl	NaN	NaN	NaN
Uninhibited_RELA / Uninhibited_ctrl	Q9Y2Q5	Q9Y2Q5	-1.64432	1.64432	4.99359e-08	3.67582e-06	24	Q9Y2Q5	LAMTOR2	Ragulator complex protein LAMTOR2	LTOR2_HUMAN	3	-68.0104	0.319896	Uninhibited_RELA	Uninhibited_ctrl	NaN	NaN	NaN
Uninhibited_RELA / Inhibited_RELA	Q8IWL3	Q8IWL3	-0.00498993	0.00498993	5.1652e-08	3.77679e-06	24	Q8IWL3	HSCB	Iron-sulfur cluster co-chaperone protein HscB	HSC20_HUMAN	2	-0.345278	0.996547	Uninhibited_RELA	Inhibited_RELA	NaN	NaN	NaN
Uninhibited_ctrl / Inhibited_ctrl	Q6NXT1	Q6NXT1	-0.631522	0.631522	5.48985e-08	3.98759e-06	24	Q6NXT1	ANKRD54	Ankyrin repeat domain-containing protein 54	ANR54_HUMAN	2	-35.4505	0.645495	Uninhibited_ctrl	Inhibited_ctrl	NaN	NaN	NaN
Uninhibited_ctrl / Inhibited_RELA	P10599	P10599	0.782812	0.782812	5.66293e-08	4.03318e-06	24	P10599	TXN	Thioredoxin	THIO_HUMAN	7	72.0481	1.72048	Uninhibited_ctrl	Inhibited_RELA	NaN	NaN	NaN
Uninhibited_RELA / Uninhibited_ctrl	P19838	P19838	3.29465	3.29465	5.6104e-08	4.03318e-06	24	P19838	NFKB1	Nuclear factor NF-kappa-B p105 subunit	NFKB1_HUMAN	28	881.272	9.81272	Uninhibited_RELA	Uninhibited_ctrl	NaN	NaN	NaN
Uninhibited_RELA / Uninhibited_ctrl	Q96AT9	Q96AT9	0.969563	0.969563	5.65424e-08	4.03318e-06	24	Q96AT9	RPE	Ribulose-phosphate 3-epimerase	RPE_HUMAN	3	95.8248	1.95825	Uninhibited_RELA	Uninhibited_ctrl	NaN	NaN	NaN
Uninhibited_ctrl / Inhibited_ctrl	P82932	P82932	-0.744306	0.744306	6.12443e-08	4.32091e-06	24	P82932	MRPS6	28S ribosomal protein S6, mitochondrial	RT06_HUMAN	2	-40.3045	0.596955	Uninhibited_ctrl	Inhibited_ctrl	NaN	NaN	NaN
Uninhibited_RELA / Uninhibited_ctrl	Q9NX63	Q9NX63	1.7809	1.7809	6.14571e-08	4.32091e-06	24	Q9NX63	CHCHD3	MICOS complex subunit MIC19	MIC19_HUMAN	1	243.641	3.43641	Uninhibited_RELA	Uninhibited_ctrl	NaN	NaN	NaN
Uninhibited_RELA / Uninhibited_ctrl	P10599	P10599	-0.555762	0.555762	6.20108e-08	4.33207e-06	24	P10599	TXN	Thioredoxin	THIO_HUMAN	7	-31.9702	0.680298	Uninhibited_RELA	Uninhibited_ctrl	NaN	NaN	NaN
Uninhibited_RELA / Uninhibited_ctrl	P22061	P22061	-0.449013	0.449013	6.37025e-08	4.42208e-06	24	P22061	PCMT1	Protein-L-isoaspartate(D-aspartate) O-methyltransferase	PIMT_HUMAN	12	-26.7456	0.732544	Uninhibited_RELA	Uninhibited_ctrl	NaN	NaN	NaN
Uninhibited_RELA / Uninhibited_ctrl	O00303	O00303	0.316888	0.316888	6.86371e-08	4.68944e-06	24	O00303	EIF3F	Eukaryotic translation initiation factor 3 subunit F	EIF3F_HUMAN	11	24.5641	1.24564	Uninhibited_RELA	Uninhibited_ctrl	NaN	NaN	NaN
Uninhibited_ctrl / Inhibited_RELA	P21291	P21291	1.77974	1.77974	6.84584e-08	4.68944e-06	24	P21291	CSRP1	Cysteine and glycine-rich protein 1	CSRP1_HUMAN	2	243.364	3.43364	Uninhibited_ctrl	Inhibited_RELA	NaN	NaN	NaN
Uninhibited_RELA / Uninhibited_ctrl	Q06203	Q06203	-1.12605	1.12605	6.88366e-08	4.68944e-06	24	Q06203	PPAT	Amidophosphoribosyltransferase	PUR1_HUMAN	14	-54.1831	0.458169	Uninhibited_RELA	Uninhibited_ctrl	NaN	NaN	NaN
Uninhibited_RELA / Inhibited_RELA	P04083	P04083	0.965893	0.965893	6.99497e-08	4.73585e-06	24	P04083	ANXA1	Annexin A1	ANXA1_HUMAN	3	95.3272	1.95327	Uninhibited_RELA	Inhibited_RELA	NaN	NaN	NaN
Uninhibited_ctrl / Inhibited_RELA	Q16543	Q16543	0.691979	0.691979	7.06672e-08	4.75508e-06	24	Q16543	CDC37	Hsp90 co-chaperone Cdc37	CDC37_HUMAN	21	61.5498	1.6155	Uninhibited_ctrl	Inhibited_RELA	NaN	NaN	NaN
Uninhibited_RELA / Uninhibited_ctrl	O95299	O95299	1.43917	1.43917	7.19372e-08	4.78186e-06	24	O95299	NDUFA10	NADH dehydrogenase [ubiquinone] 1 alpha subcomplex subunit 10, mitochondrial	NDUAA_HUMAN	2	171.164	2.71164	Uninhibited_RELA	Uninhibited_ctrl	NaN	NaN	NaN
Uninhibited_RELA / Inhibited_ctrl	Q9H6Q4	Q9H6Q4	-1.1899	1.1899	7.19335e-08	4.78186e-06	24	Q9H6Q4	CIAO3	Cytosolic iron-sulfur assembly component 3	CIAO3_HUMAN	10	-56.1667	0.438333	Uninhibited_RELA	Inhibited_ctrl	NaN	NaN	NaN
Uninhibited_ctrl / Inhibited_RELA	P13667	P13667	1.01001	1.01001	7.50507e-08	4.95454e-06	24	P13667	PDIA4	Protein disulfide-isomerase A4	PDIA4_HUMAN	9	101.393	2.01393	Uninhibited_ctrl	Inhibited_RELA	NaN	NaN	NaN
Uninhibited_ctrl / Inhibited_RELA	P18440	P18440	0.790055	0.790055	7.54384e-08	4.95454e-06	24	P18440	NAT1	Arylamine N-acetyltransferase 1	ARY1_HUMAN	4	72.9141	1.72914	Uninhibited_ctrl	Inhibited_RELA	NaN	NaN	NaN
Uninhibited_RELA / Inhibited_RELA	O75122	O75122	-0.743687	0.743687	7.59161e-08	4.95624e-06	24	O75122	CLASP2	CLIP-associating protein 2	CLAP2_HUMAN	2	-40.2789	0.597211	Uninhibited_RELA	Inhibited_RELA	NaN	NaN	NaN
Uninhibited_RELA / Inhibited_RELA	O43683	O43683	-0.737628	0.737628	7.66063e-08	4.9717e-06	24	O43683	BUB1	Mitotic checkpoint serine/threonine-protein kinase BUB1	BUB1_HUMAN	2	-40.0275	0.599725	Uninhibited_RELA	Inhibited_RELA	NaN	NaN	NaN
Uninhibited_RELA / Inhibited_RELA	P19474	P19474	0.471688	0.471688	7.71339e-08	4.9765e-06	24	P19474	TRIM21	E3 ubiquitin-protein ligase TRIM21	RO52_HUMAN	21	38.6731	1.38673	Uninhibited_RELA	Inhibited_RELA	NaN	NaN	NaN
Uninhibited_RELA / Uninhibited_ctrl	P49591	P49591	-0.829989	0.829989	8.08595e-08	5.18636e-06	24	P49591	SARS1	Serine--tRNA ligase, cytoplasmic	SYSC_HUMAN	30	-43.7466	0.562534	Uninhibited_RELA	Uninhibited_ctrl	NaN	NaN	NaN
Uninhibited_RELA / Inhibited_ctrl	Q99959	Q99959	-1.29032	1.29032	8.28912e-08	5.28576e-06	24	Q99959	PKP2	Plakophilin-2	PKP2_HUMAN	1	-59.1139	0.408861	Uninhibited_RELA	Inhibited_ctrl	NaN	NaN	NaN
Uninhibited_ctrl / Inhibited_RELA	P49591	P49591	0.89324	0.89324	8.37748e-08	5.31123e-06	24	P49591	SARS1	Serine--tRNA ligase, cytoplasmic	SYSC_HUMAN	30	85.7342	1.85734	Uninhibited_ctrl	Inhibited_RELA	NaN	NaN	NaN
Uninhibited_ctrl / Inhibited_ctrl	O00625	O00625	-0.998992	0.998992	8.65542e-08	5.4559e-06	24	O00625	PIR	Pirin	PIR_HUMAN	2	-49.9651	0.500349	Uninhibited_ctrl	Inhibited_ctrl	NaN	NaN	NaN
Uninhibited_RELA / Inhibited_ctrl	Q8NE65	Q8NE65	-1.78909	1.78909	9.09322e-08	5.69911e-06	24	Q8NE65	ZNF738	Protein ZNF738	ZN738_HUMAN	2	-71.0646	0.289354	Uninhibited_RELA	Inhibited_ctrl	NaN	NaN	NaN
Uninhibited_RELA / Inhibited_ctrl	P19838	P19838	3.0928	3.0928	9.20222e-08	5.73466e-06	24	P19838	NFKB1	Nuclear factor NF-kappa-B p105 subunit	NFKB1_HUMAN	28	753.153	8.53153	Uninhibited_RELA	Inhibited_ctrl	NaN	NaN	NaN
Uninhibited_ctrl / Inhibited_ctrl	Q6UXN9	Q6UXN9	-0.734898	0.734898	9.59807e-08	5.94755e-06	24	Q6UXN9	WDR82	WD repeat-containing protein 82	WDR82_HUMAN	2	-39.9139	0.600861	Uninhibited_ctrl	Inhibited_ctrl	NaN	NaN	NaN
Uninhibited_ctrl / Inhibited_RELA	Q13510	Q13510	-1.67501	1.67501	1.00095e-07	6.16767e-06	24	Q13510	ASAH1	Acid ceramidase	ASAH1_HUMAN	2	-68.6837	0.313163	Uninhibited_ctrl	Inhibited_RELA	NaN	NaN	NaN
Uninhibited_RELA / Inhibited_RELA	Q15691	Q15691	0.539714	0.539714	1.00855e-07	6.17974e-06	24	Q15691	MAPRE1	Microtubule-associated protein RP/EB family member 1	MARE1_HUMAN	12	45.3685	1.45368	Uninhibited_RELA	Inhibited_RELA	NaN	NaN	NaN
Uninhibited_ctrl / Inhibited_RELA	O43766	O43766	2.48031	2.48031	1.04642e-07	6.29685e-06	24	O43766	LIAS	Lipoyl synthase, mitochondrial	LIAS_HUMAN	3	458.017	5.58017	Uninhibited_ctrl	Inhibited_RELA	NaN	NaN	NaN
Uninhibited_RELA / Uninhibited_ctrl	P61224	P61224	0.703237	0.703237	1.051e-07	6.29685e-06	24	P61224	RAP1B	Ras-related protein Rap-1b	RAP1B_HUMAN	6	62.8153	1.62815	Uninhibited_RELA	Uninhibited_ctrl	NaN	NaN	NaN
Uninhibited_RELA / Inhibited_RELA	Q5JVF3	Q5JVF3	-0.4101	0.4101	1.04107e-07	6.29685e-06	24	Q5JVF3	PCID2	PCI domain-containing protein 2	PCID2_HUMAN	2	-24.7429	0.752571	Uninhibited_RELA	Inhibited_RELA	NaN	NaN	NaN
Uninhibited_RELA / Inhibited_ctrl	Q5VZF2	Q5VZF2	-0.674653	0.674653	1.05636e-07	6.29685e-06	24	Q5VZF2	MBNL2	Muscleblind-like protein 2	MBNL2_HUMAN	2	-37.3517	0.626483	Uninhibited_RELA	Inhibited_ctrl	NaN	NaN	NaN
Uninhibited_ctrl / Inhibited_ctrl	Q9NRX5	Q9NRX5	-1.16816	1.16816	1.03845e-07	6.29685e-06	24	Q9NRX5	SERINC1	Serine incorporator 1	SERC1_HUMAN	2	-55.5012	0.444988	Uninhibited_ctrl	Inhibited_ctrl	NaN	NaN	NaN
Uninhibited_RELA / Uninhibited_ctrl	Q8N5L8	Q8N5L8	-1.13538	1.13538	1.08717e-07	6.44544e-06	24	Q8N5L8	RPP25L	Ribonuclease P protein subunit p25-like protein	RP25L_HUMAN	2	-54.4786	0.455214	Uninhibited_RELA	Uninhibited_ctrl	NaN	NaN	NaN
Uninhibited_RELA / Uninhibited_ctrl	O15371	O15371	0.470778	0.470778	1.18719e-07	7.00058e-06	24	O15371	EIF3D	Eukaryotic translation initiation factor 3 subunit D	EIF3D_HUMAN	13	38.5857	1.38586	Uninhibited_RELA	Uninhibited_ctrl	NaN	NaN	NaN
Uninhibited_RELA / Uninhibited_ctrl	O43766	O43766	-2.55013	2.55013	1.24492e-07	7.22089e-06	24	O43766	LIAS	Lipoyl synthase, mitochondrial	LIAS_HUMAN	3	-82.9261	0.170739	Uninhibited_RELA	Uninhibited_ctrl	NaN	NaN	NaN
Uninhibited_RELA / Inhibited_ctrl	Q8NFG4	Q8NFG4	-0.946438	0.946438	1.24954e-07	7.22089e-06	24	Q8NFG4	FLCN	Folliculin	FLCN_HUMAN	2	-48.1088	0.518912	Uninhibited_RELA	Inhibited_ctrl	NaN	NaN	NaN
Uninhibited_ctrl / Inhibited_RELA	Q9BWJ5	Q9BWJ5	-1.38983	1.38983	1.24805e-07	7.22089e-06	24	Q9BWJ5	SF3B5	Splicing factor 3B subunit 5	SF3B5_HUMAN	4	-61.839	0.38161	Uninhibited_ctrl	Inhibited_RELA	NaN	NaN	NaN
Inhibited_RELA / Inhibited_ctrl	Q9H910	Q9H910	-1.07204	1.07204	1.25088e-07	7.22089e-06	24	Q9H910	JPT2	Jupiter microtubule associated homolog 2	JUPI2_HUMAN	9	-52.4354	0.475646	Inhibited_RELA	Inhibited_ctrl	NaN	NaN	NaN
Inhibited_RELA / Inhibited_ctrl	Q92793	Q92793	0.46844	0.46844	1.26821e-07	7.28259e-06	24	Q92793	CREBBP	CREB-binding protein	CBP_HUMAN	27	38.3612	1.38361	Inhibited_RELA	Inhibited_ctrl	NaN	NaN	NaN
Uninhibited_RELA / Uninhibited_ctrl	Q13510	Q13510	1.01875	1.01875	1.27787e-07	7.29981e-06	24	Q13510	ASAH1	Acid ceramidase	ASAH1_HUMAN	2	102.616	2.02616	Uninhibited_RELA	Uninhibited_ctrl	NaN	NaN	NaN
Uninhibited_ctrl / Inhibited_RELA	Q06203	Q06203	1.10832	1.10832	1.31256e-07	7.45917e-06	24	Q06203	PPAT	Amidophosphoribosyltransferase	PUR1_HUMAN	14	115.594	2.15594	Uninhibited_ctrl	Inhibited_RELA	NaN	NaN	NaN
Uninhibited_RELA / Uninhibited_ctrl	P30626	P30626	-0.448587	0.448587	1.33562e-07	7.55109e-06	24	P30626	SRI	Sorcin	SORCN_HUMAN	7	-26.724	0.73276	Uninhibited_RELA	Uninhibited_ctrl	NaN	NaN	NaN
Inhibited_RELA / Inhibited_ctrl	Q9HA64	Q9HA64	-0.962234	0.962234	1.34755e-07	7.57946e-06	24	Q9HA64	FN3KRP	Ketosamine-3-kinase	KT3K_HUMAN	4	-48.6738	0.513262	Inhibited_RELA	Inhibited_ctrl	NaN	NaN	NaN
Inhibited_RELA / Inhibited_ctrl	P52943	P52943	-1.05369	1.05369	1.49802e-07	8.38277e-06	24	P52943	CRIP2	Cysteine-rich protein 2	CRIP2_HUMAN	4	-51.8267	0.481733	Inhibited_RELA	Inhibited_ctrl	NaN	NaN	NaN
Uninhibited_ctrl / Inhibited_ctrl	P62166	P62166	-0.880347	0.880347	1.5998e-07	8.90691e-06	24	P62166	NCS1	Neuronal calcium sensor 1	NCS1_HUMAN	2	-45.6763	0.543237	Uninhibited_ctrl	Inhibited_ctrl	NaN	NaN	NaN
Uninhibited_RELA / Uninhibited_ctrl	P43487	P43487	-1.0148	1.0148	1.6327e-07	9.04419e-06	24	P43487	RANBP1	Ran-specific GTPase-activating protein	RANG_HUMAN	7	-50.5103	0.494897	Uninhibited_RELA	Uninhibited_ctrl	NaN	NaN	NaN
Uninhibited_ctrl / Inhibited_RELA	Q5VTR2	Q5VTR2	0.444224	0.444224	1.6466e-07	9.07536e-06	24	Q5VTR2	RNF20	E3 ubiquitin-protein ligase BRE1A	BRE1A_HUMAN	19	36.0582	1.36058	Uninhibited_ctrl	Inhibited_RELA	NaN	NaN	NaN
Uninhibited_ctrl / Inhibited_ctrl	P52435	P52435	-0.597262	0.597262	1.67143e-07	9.1205e-06	24	P52435	POLR2J	DNA-directed RNA polymerase II subunit RPB11-a	RPB11_HUMAN	2	-33.8993	0.661007	Uninhibited_ctrl	Inhibited_ctrl	NaN	NaN	NaN
Uninhibited_RELA / Uninhibited_ctrl	Q9UHA4	Q9UHA4	-0.337164	0.337164	1.67141e-07	9.1205e-06	24	Q9UHA4	LAMTOR3	Ragulator complex protein LAMTOR3	LTOR3_HUMAN	4	-20.8404	0.791596	Uninhibited_RELA	Uninhibited_ctrl	NaN	NaN	NaN
Uninhibited_RELA / Uninhibited_ctrl	Q6NXT1	Q6NXT1	0.502552	0.502552	1.82454e-07	9.90669e-06	24	Q6NXT1	ANKRD54	Ankyrin repeat domain-containing protein 54	ANR54_HUMAN	2	41.6717	1.41672	Uninhibited_RELA	Uninhibited_ctrl	NaN	NaN	NaN
Uninhibited_ctrl / Inhibited_RELA	P50895	P50895	-1.27707	1.27707	1.87609e-07	1.01301e-05	24	P50895	BCAM	Basal cell adhesion molecule	BCAM_HUMAN	2	-58.7367	0.412633	Uninhibited_ctrl	Inhibited_RELA	NaN	NaN	NaN
Uninhibited_ctrl / Inhibited_ctrl	Q9ULA0	Q9ULA0	-0.889921	0.889921	1.88415e-07	1.01301e-05	24	Q9ULA0	DNPEP	Aspartyl aminopeptidase	DNPEP_HUMAN	2	-46.0356	0.539644	Uninhibited_ctrl	Inhibited_ctrl	NaN	NaN	NaN
Uninhibited_RELA / Inhibited_ctrl	Q5JVF3	Q5JVF3	-1.05735	1.05735	1.92193e-07	1.02533e-05	24	Q5JVF3	PCID2	PCI domain-containing protein 2	PCID2_HUMAN	2	-51.9487	0.480513	Uninhibited_RELA	Inhibited_ctrl	NaN	NaN	NaN
Uninhibited_RELA / Uninhibited_ctrl	Q6YN16	Q6YN16	1.40434	1.40434	1.92576e-07	1.02533e-05	24	Q6YN16	HSDL2	Hydroxysteroid dehydrogenase-like protein 2	HSDL2_HUMAN	16	164.696	2.64696	Uninhibited_RELA	Uninhibited_ctrl	NaN	NaN	NaN
Inhibited_RELA / Inhibited_ctrl	P19474	P19474	-2.19008	2.19008	1.96075e-07	1.03392e-05	24	P19474	TRIM21	E3 ubiquitin-protein ligase TRIM21	RO52_HUMAN	21	-78.0861	0.219139	Inhibited_RELA	Inhibited_ctrl	NaN	NaN	NaN
Uninhibited_RELA / Uninhibited_ctrl	P48059	P48059	-0.958298	0.958298	1.95406e-07	1.03392e-05	24	P48059	LIMS1	LIM and senescent cell antigen-like-containing domain protein 1	LIMS1_HUMAN	1	-48.5336	0.514664	Uninhibited_RELA	Uninhibited_ctrl	NaN	NaN	NaN
Uninhibited_RELA / Inhibited_RELA	P07477;P07478;Q8NHM4	P07477;P07478;Q8NHM4	-1.2761	1.2761	2.06491e-07	1.08363e-05	24	P07477;P07478;Q8NHM4	PRSS1;PRSS2;PRSS3P2	Trypsin-1;Trypsin-2;Putative trypsin-6	TRY1_HUMAN;TRY2_HUMAN;TRY6_HUMAN	1	-58.7088	0.412912	Uninhibited_RELA	Inhibited_RELA	NaN	NaN	NaN
Uninhibited_ctrl / Inhibited_RELA	Q14331	Q14331	-1.47463	1.47463	2.08705e-07	1.09003e-05	24	Q14331	FRG1	Protein FRG1	FRG1_HUMAN	1	-64.0175	0.359825	Uninhibited_ctrl	Inhibited_RELA	NaN	NaN	NaN
Uninhibited_RELA / Uninhibited_ctrl	Q9BUE6	Q9BUE6	-2.11663	2.11663	2.24758e-07	1.16832e-05	24	Q9BUE6	ISCA1	Iron-sulfur cluster assembly 1 homolog, mitochondrial	ISCA1_HUMAN	2	-76.9415	0.230585	Uninhibited_RELA	Uninhibited_ctrl	NaN	NaN	NaN
Uninhibited_RELA / Inhibited_RELA	Q8WUH1	Q8WUH1	-0.815886	0.815886	2.27495e-07	1.17697e-05	24	Q8WUH1	CHURC1	Protein Churchill	CHUR_HUMAN	2	-43.194	0.56806	Uninhibited_RELA	Inhibited_RELA	NaN	NaN	NaN
Uninhibited_RELA / Uninhibited_ctrl	P29401	P29401	-0.416189	0.416189	2.39838e-07	1.235e-05	24	P29401	TKT	Transketolase	TKT_HUMAN	14	-25.0598	0.749402	Uninhibited_RELA	Uninhibited_ctrl	NaN	NaN	NaN
Uninhibited_ctrl / Inhibited_ctrl	P50895	P50895	-1.35721	1.35721	2.4744e-07	1.26819e-05	24	P50895	BCAM	Basal cell adhesion molecule	BCAM_HUMAN	2	-60.9664	0.390336	Uninhibited_ctrl	Inhibited_ctrl	NaN	NaN	NaN
Uninhibited_RELA / Uninhibited_ctrl	Q9UGI8	Q9UGI8	-0.547556	0.547556	2.50328e-07	1.27702e-05	24	Q9UGI8	TES	Testin	TES_HUMAN	16	-31.5822	0.684178	Uninhibited_RELA	Uninhibited_ctrl	NaN	NaN	NaN
Inhibited_RELA / Inhibited_ctrl	Q96HC4	Q96HC4	-0.621074	0.621074	2.53004e-07	1.2847e-05	24	Q96HC4	PDLIM5	PDZ and LIM domain protein 5	PDLI5_HUMAN	16	-34.9813	0.650187	Inhibited_RELA	Inhibited_ctrl	NaN	NaN	NaN
Uninhibited_RELA / Uninhibited_ctrl	O00151	O00151	-0.57995	0.57995	2.54209e-07	1.28487e-05	24	O00151	PDLIM1	PDZ and LIM domain protein 1	PDLI1_HUMAN	10	-33.1013	0.668987	Uninhibited_RELA	Uninhibited_ctrl	NaN	NaN	NaN
Uninhibited_ctrl / Inhibited_RELA	Q06609	Q06609	-0.653111	0.653111	2.60289e-07	1.30956e-05	24	Q06609	RAD51	DNA repair protein RAD51 homolog 1	RAD51_HUMAN	3	-36.4092	0.635908	Uninhibited_ctrl	Inhibited_RELA	NaN	NaN	NaN
Uninhibited_ctrl / Inhibited_RELA	P30101	P30101	0.81983	0.81983	2.63433e-07	1.31933e-05	24	P30101	PDIA3	Protein disulfide-isomerase A3	PDIA3_HUMAN	16	76.5197	1.7652	Uninhibited_ctrl	Inhibited_RELA	NaN	NaN	NaN
Uninhibited_RELA / Inhibited_ctrl	Q96QD8	Q96QD8	1.24502	1.24502	2.72168e-07	1.35688e-05	24	Q96QD8	SLC38A2	Sodium-coupled neutral amino acid transporter 2	S38A2_HUMAN	1	137.022	2.37022	Uninhibited_RELA	Inhibited_ctrl	NaN	NaN	NaN
Uninhibited_ctrl / Inhibited_RELA	P08758	P08758	0.928845	0.928845	2.8125e-07	1.39581e-05	24	P08758	ANXA5	Annexin A5	ANXA5_HUMAN	5	90.3751	1.90375	Uninhibited_ctrl	Inhibited_RELA	NaN	NaN	NaN
Inhibited_RELA / Inhibited_ctrl	O75828	O75828	-2.33295	2.33295	2.838e-07	1.39764e-05	24	O75828	CBR3	Carbonyl reductase [NADPH] 3	CBR3_HUMAN	3	-80.1522	0.198478	Inhibited_RELA	Inhibited_ctrl	NaN	NaN	NaN
Uninhibited_RELA / Inhibited_RELA	Q9BZK7	Q9BZK7	-0.351628	0.351628	2.84166e-07	1.39764e-05	24	Q9BZK7	TBL1XR1	F-box-like/WD repeat-containing protein TBL1XR1	TBL1R_HUMAN	7	-21.6301	0.783699	Uninhibited_RELA	Inhibited_RELA	NaN	NaN	NaN
Uninhibited_RELA / Inhibited_RELA	P24539	P24539	-1.00197	1.00197	2.89617e-07	1.40732e-05	24	P24539	ATP5PB	ATP synthase F(0) complex subunit B1, mitochondrial	AT5F1_HUMAN	3	-50.0682	0.499318	Uninhibited_RELA	Inhibited_RELA	NaN	NaN	NaN
Uninhibited_RELA / Inhibited_ctrl	P48059	P48059	-1.06324	1.06324	2.89984e-07	1.40732e-05	24	P48059	LIMS1	LIM and senescent cell antigen-like-containing domain protein 1	LIMS1_HUMAN	1	-52.1444	0.478556	Uninhibited_RELA	Inhibited_ctrl	NaN	NaN	NaN
Uninhibited_RELA / Inhibited_RELA	Q13191	Q13191	-1.25897	1.25897	2.87961e-07	1.40732e-05	24	Q13191	CBLB	E3 ubiquitin-protein ligase CBL-B	CBLB_HUMAN	2	-58.2159	0.417841	Uninhibited_RELA	Inhibited_RELA	NaN	NaN	NaN
Uninhibited_RELA / Inhibited_ctrl	Q96AT9	Q96AT9	0.882181	0.882181	2.96224e-07	1.43127e-05	24	Q96AT9	RPE	Ribulose-phosphate 3-epimerase	RPE_HUMAN	3	84.316	1.84316	Uninhibited_RELA	Inhibited_ctrl	NaN	NaN	NaN
Uninhibited_RELA / Uninhibited_ctrl	P35080	P35080	-0.853186	0.853186	2.98276e-07	1.43486e-05	24	P35080	PFN2	Profilin-2	PROF2_HUMAN	4	-44.6439	0.553561	Uninhibited_RELA	Uninhibited_ctrl	NaN	NaN	NaN
Uninhibited_ctrl / Inhibited_RELA	P36954	P36954	0.820991	0.820991	3.01046e-07	1.44187e-05	24	P36954	POLR2I	DNA-directed RNA polymerase II subunit RPB9	RPB9_HUMAN	3	76.6619	1.76662	Uninhibited_ctrl	Inhibited_RELA	NaN	NaN	NaN
Uninhibited_RELA / Uninhibited_ctrl	Q8WW22	Q8WW22	0.0347698	0.0347698	3.05015e-07	1.45452e-05	24	Q8WW22	DNAJA4	DnaJ homolog subfamily A member 4	DNJA4_HUMAN	2	2.43934	1.02439	Uninhibited_RELA	Uninhibited_ctrl	NaN	NaN	NaN
Inhibited_RELA / Inhibited_ctrl	Q9BWJ5	Q9BWJ5	1.41548	1.41548	3.07417e-07	1.45963e-05	24	Q9BWJ5	SF3B5	Splicing factor 3B subunit 5	SF3B5_HUMAN	4	166.748	2.66748	Inhibited_RELA	Inhibited_ctrl	NaN	NaN	NaN
Uninhibited_RELA / Uninhibited_ctrl	P01111	P01111	0.421506	0.421506	3.20014e-07	1.51289e-05	24	P01111	NRAS	GTPase NRas	RASN_HUMAN	7	33.9325	1.33932	Uninhibited_RELA	Uninhibited_ctrl	NaN	NaN	NaN
Uninhibited_ctrl / Inhibited_RELA	P61962	P61962	-0.329437	0.329437	3.29308e-07	1.55015e-05	24	P61962	DCAF7	DDB1- and CUL4-associated factor 7	DCAF7_HUMAN	8	-20.4153	0.795847	Uninhibited_ctrl	Inhibited_RELA	NaN	NaN	NaN
Uninhibited_ctrl / Inhibited_RELA	P58546	P58546	0.932975	0.932975	3.37278e-07	1.57415e-05	24	P58546	MTPN	Myotrophin	MTPN_HUMAN	3	90.921	1.90921	Uninhibited_ctrl	Inhibited_RELA	NaN	NaN	NaN
Uninhibited_RELA / Uninhibited_ctrl	Q9H2C0	Q9H2C0	0.698188	0.698188	3.3658e-07	1.57415e-05	24	Q9H2C0	GAN	Gigaxonin	GAN_HUMAN	7	62.2465	1.62247	Uninhibited_RELA	Uninhibited_ctrl	NaN	NaN	NaN
Uninhibited_RELA / Inhibited_RELA	O43734	O43734	-1.28327	1.28327	3.41004e-07	1.5848e-05	24	O43734	TRAF3IP2	E3 ubiquitin ligase TRAF3IP2	CIKS_HUMAN	1	-58.9137	0.410863	Uninhibited_RELA	Inhibited_RELA	NaN	NaN	NaN
Uninhibited_RELA / Inhibited_ctrl	P51452	P51452	-0.812364	0.812364	3.42913e-07	1.58695e-05	24	P51452	DUSP3	Dual specificity protein phosphatase 3	DUS3_HUMAN	5	-43.0552	0.569448	Uninhibited_RELA	Inhibited_ctrl	NaN	NaN	NaN
Uninhibited_RELA / Inhibited_RELA	P24666	P24666	0.385219	0.385219	3.45425e-07	1.59186e-05	24	P24666	ACP1	Low molecular weight phosphotyrosine protein phosphatase	PPAC_HUMAN	7	30.6058	1.30606	Uninhibited_RELA	Inhibited_RELA	NaN	NaN	NaN
Inhibited_RELA / Inhibited_ctrl	Q99798	Q99798	-1.97599	1.97599	3.4807e-07	1.59733e-05	24	Q99798	ACO2	Aconitate hydratase, mitochondrial	ACON_HUMAN	2	-74.5805	0.254195	Inhibited_RELA	Inhibited_ctrl	NaN	NaN	NaN
Uninhibited_RELA / Inhibited_RELA	Q9NV56	Q9NV56	-0.339264	0.339264	3.50104e-07	1.59998e-05	24	Q9NV56	MRGBP	MRG/MORF4L-binding protein	MRGBP_HUMAN	2	-20.9556	0.790444	Uninhibited_RELA	Inhibited_RELA	NaN	NaN	NaN
Uninhibited_ctrl / Inhibited_ctrl	Q6NW29	Q6NW29	-0.470462	0.470462	3.55366e-07	1.61728e-05	24	Q6NW29	RWDD4	RWD domain-containing protein 4	RWDD4_HUMAN	2	-27.8266	0.721734	Uninhibited_ctrl	Inhibited_ctrl	NaN	NaN	NaN
Uninhibited_ctrl / Inhibited_RELA	Q6FIF0	Q6FIF0	1.90801	1.90801	3.61907e-07	1.64025e-05	24	Q6FIF0	ZFAND6	AN1-type zinc finger protein 6	ZFAN6_HUMAN	2	275.29	3.7529	Uninhibited_ctrl	Inhibited_RELA	NaN	NaN	NaN
Uninhibited_ctrl / Inhibited_RELA	Q9Y294	Q9Y294	-1.34355	1.34355	3.6578e-07	1.65098e-05	24	Q9Y294	ASF1A	Histone chaperone ASF1A	ASF1A_HUMAN	2	-60.5951	0.394049	Uninhibited_ctrl	Inhibited_RELA	NaN	NaN	NaN
Uninhibited_ctrl / Inhibited_ctrl	Q0VGL1	Q0VGL1	-0.437874	0.437874	3.67568e-07	1.65225e-05	24	Q0VGL1	LAMTOR4	Ragulator complex protein LAMTOR4	LTOR4_HUMAN	2	-26.1778	0.738222	Uninhibited_ctrl	Inhibited_ctrl	NaN	NaN	NaN
Uninhibited_ctrl / Inhibited_RELA	O43741	O43741	-0.804017	0.804017	3.69346e-07	1.65346e-05	24	O43741	PRKAB2	5'-AMP-activated protein kinase subunit beta-2	AAKB2_HUMAN	4	-42.7248	0.572752	Uninhibited_ctrl	Inhibited_RELA	NaN	NaN	NaN
Uninhibited_RELA / Uninhibited_ctrl	Q92882	Q92882	-0.732672	0.732672	4.03995e-07	1.80123e-05	24	Q92882	OSTF1	Osteoclast-stimulating factor 1	OSTF1_HUMAN	5	-39.8212	0.601788	Uninhibited_RELA	Uninhibited_ctrl	NaN	NaN	NaN
Uninhibited_ctrl / Inhibited_RELA	O43683	O43683	-0.69634	0.69634	4.26116e-07	1.88946e-05	24	O43683	BUB1	Mitotic checkpoint serine/threonine-protein kinase BUB1	BUB1_HUMAN	2	-38.2864	0.617136	Uninhibited_ctrl	Inhibited_RELA	NaN	NaN	NaN
Uninhibited_RELA / Uninhibited_ctrl	P61962	P61962	0.264448	0.264448	4.2723e-07	1.88946e-05	24	P61962	DCAF7	DDB1- and CUL4-associated factor 7	DCAF7_HUMAN	8	20.1177	1.20118	Uninhibited_RELA	Uninhibited_ctrl	NaN	NaN	NaN
Uninhibited_RELA / Inhibited_ctrl	O00458	O00458	-1.03882	1.03882	4.33398e-07	1.90904e-05	24	O00458	IFRD1	Interferon-related developmental regulator 1	IFRD1_HUMAN	2	-51.3275	0.486725	Uninhibited_RELA	Inhibited_ctrl	NaN	NaN	NaN
Uninhibited_ctrl / Inhibited_RELA	Q5T0N5	Q5T0N5	-0.316269	0.316269	4.58575e-07	2.01186e-05	24	Q5T0N5	FNBP1L	Formin-binding protein 1-like	FBP1L_HUMAN	7	-19.6856	0.803144	Uninhibited_ctrl	Inhibited_RELA	NaN	NaN	NaN
Uninhibited_RELA / Inhibited_RELA	P09972	P09972	1.1772	1.1772	4.74862e-07	2.07502e-05	24	P09972	ALDOC	Fructose-bisphosphate aldolase C	ALDOC_HUMAN	1	126.137	2.26137	Uninhibited_RELA	Inhibited_RELA	NaN	NaN	NaN
Uninhibited_ctrl / Inhibited_RELA	Q00653	Q00653	-3.09875	3.09875	4.80844e-07	2.08455e-05	24	Q00653	NFKB2	Nuclear factor NF-kappa-B p100 subunit	NFKB2_HUMAN	30	-88.327	0.11673	Uninhibited_ctrl	Inhibited_RELA	NaN	NaN	NaN
Uninhibited_RELA / Inhibited_ctrl	Q8NEZ5	Q8NEZ5	-1.21651	1.21651	4.79858e-07	2.08455e-05	24	Q8NEZ5	FBXO22	F-box only protein 22	FBX22_HUMAN	7	-56.9677	0.430323	Uninhibited_RELA	Inhibited_ctrl	NaN	NaN	NaN
Uninhibited_RELA / Inhibited_ctrl	Q9BZK7	Q9BZK7	-0.275994	0.275994	4.8398e-07	2.08988e-05	24	Q9BZK7	TBL1XR1	F-box-like/WD repeat-containing protein TBL1XR1	TBL1R_HUMAN	7	-17.4119	0.825881	Uninhibited_RELA	Inhibited_ctrl	NaN	NaN	NaN
Uninhibited_RELA / Uninhibited_ctrl	P07477;P07478;Q8NHM4	P07477;P07478;Q8NHM4	0.442962	0.442962	5.10205e-07	2.16897e-05	24	P07477;P07478;Q8NHM4	PRSS1;PRSS2;PRSS3P2	Trypsin-1;Trypsin-2;Putative trypsin-6	TRY1_HUMAN;TRY2_HUMAN;TRY6_HUMAN	1	35.9392	1.35939	Uninhibited_RELA	Uninhibited_ctrl	NaN	NaN	NaN
Inhibited_RELA / Inhibited_ctrl	P60903	P60903	-0.546855	0.546855	5.09126e-07	2.16897e-05	24	P60903	S100A10	Protein S100-A10	S10AA_HUMAN	5	-31.5489	0.684511	Inhibited_RELA	Inhibited_ctrl	NaN	NaN	NaN
Uninhibited_RELA / Inhibited_ctrl	P78345	P78345	-0.902195	0.902195	5.06663e-07	2.16897e-05	24	P78345	RPP38	Ribonuclease P protein subunit p38	RPP38_HUMAN	2	-46.4928	0.535072	Uninhibited_RELA	Inhibited_ctrl	NaN	NaN	NaN
Uninhibited_RELA / Uninhibited_ctrl	Q8NBS9	Q8NBS9	-0.800935	0.800935	5.10186e-07	2.16897e-05	24	Q8NBS9	TXNDC5	Thioredoxin domain-containing protein 5	TXND5_HUMAN	9	-42.6023	0.573977	Uninhibited_RELA	Uninhibited_ctrl	NaN	NaN	NaN
Uninhibited_ctrl / Inhibited_ctrl	O95999	O95999	-0.409226	0.409226	5.18089e-07	2.17717e-05	24	O95999	BCL10	B-cell lymphoma/leukemia 10	BCL10_HUMAN	2	-24.6973	0.753027	Uninhibited_ctrl	Inhibited_ctrl	NaN	NaN	NaN
Uninhibited_RELA / Inhibited_RELA	Q14847	Q14847	0.903972	0.903972	5.18073e-07	2.17717e-05	24	Q14847	LASP1	LIM and SH3 domain protein 1	LASP1_HUMAN	10	87.1211	1.87121	Uninhibited_RELA	Inhibited_RELA	NaN	NaN	NaN
Uninhibited_ctrl / Inhibited_RELA	Q86VK4	Q86VK4	2.1109	2.1109	5.15577e-07	2.17717e-05	24	Q86VK4	ZNF410	Zinc finger protein 410	ZN410_HUMAN	1	331.959	4.31959	Uninhibited_ctrl	Inhibited_RELA	NaN	NaN	NaN
Uninhibited_RELA / Uninhibited_ctrl	Q15370	Q15370	-0.527046	0.527046	5.27535e-07	2.2084e-05	24	Q15370	ELOB	Elongin-B	ELOB_HUMAN	10	-30.6026	0.693974	Uninhibited_RELA	Uninhibited_ctrl	NaN	NaN	NaN
Uninhibited_RELA / Inhibited_ctrl	P45984	P45984	-0.890637	0.890637	5.32068e-07	2.21891e-05	24	P45984	MAPK9	Mitogen-activated protein kinase 9	MK09_HUMAN	2	-46.0624	0.539376	Uninhibited_RELA	Inhibited_ctrl	NaN	NaN	NaN
Uninhibited_ctrl / Inhibited_ctrl	Q13823	Q13823	-0.917365	0.917365	5.50741e-07	2.27944e-05	24	Q13823	GNL2	Nucleolar GTP-binding protein 2	NOG2_HUMAN	2	-47.0525	0.529475	Uninhibited_ctrl	Inhibited_ctrl	NaN	NaN	NaN
Uninhibited_RELA / Uninhibited_ctrl	Q9UBM7	Q9UBM7	2.12832	2.12832	5.50686e-07	2.27944e-05	24	Q9UBM7	DHCR7	7-dehydrocholesterol reductase	DHCR7_HUMAN	1	337.208	4.37208	Uninhibited_RELA	Uninhibited_ctrl	NaN	NaN	NaN
Inhibited_RELA / Inhibited_ctrl	Q8NB37	Q8NB37	-0.359004	0.359004	5.54134e-07	2.28487e-05	24	Q8NB37	GATD1	Glutamine amidotransferase-like class 1 domain-containing protein 1	GALD1_HUMAN	1	-22.0298	0.779702	Inhibited_RELA	Inhibited_ctrl	NaN	NaN	NaN
Uninhibited_RELA / Inhibited_RELA	O75828	O75828	0.705122	0.705122	5.60786e-07	2.29504e-05	24	O75828	CBR3	Carbonyl reductase [NADPH] 3	CBR3_HUMAN	3	63.0282	1.63028	Uninhibited_RELA	Inhibited_RELA	NaN	NaN	NaN
Uninhibited_ctrl / Inhibited_RELA	Q13526	Q13526	1.03673	1.03673	5.60148e-07	2.29504e-05	24	Q13526	PIN1	Peptidyl-prolyl cis-trans isomerase NIMA-interacting 1	PIN1_HUMAN	4	105.157	2.05157	Uninhibited_ctrl	Inhibited_RELA	NaN	NaN	NaN
Uninhibited_ctrl / Inhibited_RELA	Q9UQ80	Q9UQ80	0.754127	0.754127	5.76016e-07	2.3486e-05	24	Q9UQ80	PA2G4	Proliferation-associated protein 2G4	PA2G4_HUMAN	13	68.661	1.68661	Uninhibited_ctrl	Inhibited_RELA	NaN	NaN	NaN
Uninhibited_RELA / Inhibited_ctrl	Q13404	Q13404	0.583911	0.583911	5.87253e-07	2.38555e-05	24	Q13404	UBE2V1	Ubiquitin-conjugating enzyme E2 variant 1	UB2V1_HUMAN	5	49.8907	1.49891	Uninhibited_RELA	Inhibited_ctrl	NaN	NaN	NaN
Uninhibited_ctrl / Inhibited_RELA	O00151	O00151	0.81686	0.81686	5.94568e-07	2.39525e-05	24	O00151	PDLIM1	PDZ and LIM domain protein 1	PDLI1_HUMAN	10	76.1568	1.76157	Uninhibited_ctrl	Inhibited_RELA	NaN	NaN	NaN
Uninhibited_ctrl / Inhibited_RELA	P43487	P43487	1.27735	1.27735	5.97469e-07	2.39525e-05	24	P43487	RANBP1	Ran-specific GTPase-activating protein	RANG_HUMAN	7	142.393	2.42393	Uninhibited_ctrl	Inhibited_RELA	NaN	NaN	NaN
Uninhibited_RELA / Uninhibited_ctrl	P55209	P55209	0.402337	0.402337	5.96843e-07	2.39525e-05	24	P55209	NAP1L1	Nucleosome assembly protein 1-like 1	NP1L1_HUMAN	8	32.1647	1.32165	Uninhibited_RELA	Uninhibited_ctrl	NaN	NaN	NaN
Uninhibited_ctrl / Inhibited_RELA	Q9UNX3	Q9UNX3	-1.8087	1.8087	5.98375e-07	2.39525e-05	24	Q9UNX3	RPL26L1	60S ribosomal protein L26-like 1	RL26L_HUMAN	2	-71.4553	0.285447	Uninhibited_ctrl	Inhibited_RELA	NaN	NaN	NaN
Uninhibited_RELA / Uninhibited_ctrl	Q9BWF3	Q9BWF3	0.355894	0.355894	6.36649e-07	2.53919e-05	24	Q9BWF3	RBM4	RNA-binding protein 4	RBM4_HUMAN	14	27.9778	1.27978	Uninhibited_RELA	Uninhibited_ctrl	NaN	NaN	NaN
Inhibited_RELA / Inhibited_ctrl	Q9UGI8	Q9UGI8	-0.740586	0.740586	6.45016e-07	2.56324e-05	24	Q9UGI8	TES	Testin	TES_HUMAN	16	-40.1504	0.598496	Inhibited_RELA	Inhibited_ctrl	NaN	NaN	NaN
Uninhibited_RELA / Uninhibited_ctrl	Q8WVJ2	Q8WVJ2	-0.58034	0.58034	6.56496e-07	2.59944e-05	24	Q8WVJ2	NUDCD2	NudC domain-containing protein 2	NUDC2_HUMAN	4	-33.1194	0.668806	Uninhibited_RELA	Uninhibited_ctrl	NaN	NaN	NaN
Uninhibited_RELA / Inhibited_ctrl	Q92882	Q92882	-0.69933	0.69933	6.90879e-07	2.72574e-05	24	Q92882	OSTF1	Osteoclast-stimulating factor 1	OSTF1_HUMAN	5	-38.4142	0.615858	Uninhibited_RELA	Inhibited_ctrl	NaN	NaN	NaN
Uninhibited_RELA / Uninhibited_ctrl	Q9H3M7	Q9H3M7	2.73846	2.73846	7.06535e-07	2.77752e-05	24	Q9H3M7	TXNIP	Thioredoxin-interacting protein	TXNIP_HUMAN	1	567.356	6.67356	Uninhibited_RELA	Uninhibited_ctrl	NaN	NaN	NaN
Uninhibited_RELA / Inhibited_ctrl	Q53ET0	Q53ET0	0.694286	0.694286	7.22484e-07	2.83007e-05	24	Q53ET0	CRTC2	CREB-regulated transcription coactivator 2	CRTC2_HUMAN	19	61.8083	1.61808	Uninhibited_RELA	Inhibited_ctrl	NaN	NaN	NaN
Uninhibited_RELA / Uninhibited_ctrl	P0DN79;P35520	P0DN79;P35520	-0.424275	0.424275	7.39098e-07	2.88485e-05	24	P0DN79;P35520	CBSL;CBS	Cystathionine beta-synthase-like protein;Cystathionine beta-synthase	CBSL_HUMAN;CBS_HUMAN	9	-25.4787	0.745213	Uninhibited_RELA	Uninhibited_ctrl	NaN	NaN	NaN
Uninhibited_RELA / Inhibited_RELA	P52565	P52565	0.953997	0.953997	7.42964e-07	2.88966e-05	24	P52565	ARHGDIA	Rho GDP-dissociation inhibitor 1	GDIR1_HUMAN	7	93.7233	1.93723	Uninhibited_RELA	Inhibited_RELA	NaN	NaN	NaN
Uninhibited_RELA / Uninhibited_ctrl	Q99985	Q99985	0.460171	0.460171	7.46242e-07	2.89215e-05	24	Q99985	SEMA3C	Semaphorin-3C	SEM3C_HUMAN	6	37.5705	1.37571	Uninhibited_RELA	Uninhibited_ctrl	NaN	NaN	NaN
Inhibited_RELA / Inhibited_ctrl	P61964	P61964	-2.12993	2.12993	7.53758e-07	2.91099e-05	24	P61964	WDR5	WD repeat-containing protein 5	WDR5_HUMAN	5	-77.153	0.22847	Inhibited_RELA	Inhibited_ctrl	NaN	NaN	NaN
Uninhibited_RELA / Uninhibited_ctrl	Q00653	Q00653	2.73303	2.73303	7.60262e-07	2.92581e-05	24	Q00653	NFKB2	Nuclear factor NF-kappa-B p100 subunit	NFKB2_HUMAN	30	564.851	6.64851	Uninhibited_RELA	Uninhibited_ctrl	NaN	NaN	NaN
Inhibited_RELA / Inhibited_ctrl	Q00653	Q00653	2.94875	2.94875	7.79298e-07	2.94736e-05	24	Q00653	NFKB2	Nuclear factor NF-kappa-B p100 subunit	NFKB2_HUMAN	30	672.078	7.72078	Inhibited_RELA	Inhibited_ctrl	NaN	NaN	NaN
Uninhibited_ctrl / Inhibited_ctrl	Q00653	Q00653	-0.150004	0.150004	7.78319e-07	2.94736e-05	24	Q00653	NFKB2	Nuclear factor NF-kappa-B p100 subunit	NFKB2_HUMAN	30	-9.87518	0.901248	Uninhibited_ctrl	Inhibited_ctrl	NaN	NaN	NaN
Uninhibited_RELA / Inhibited_ctrl	Q92600	Q92600	-1.78288	1.78288	7.77184e-07	2.94736e-05	24	Q92600	CNOT9	CCR4-NOT transcription complex subunit 9	CNOT9_HUMAN	2	-70.9398	0.290602	Uninhibited_RELA	Inhibited_ctrl	NaN	NaN	NaN
Uninhibited_RELA / Inhibited_ctrl	Q9BV57	Q9BV57	3.03005	3.03005	7.71517e-07	2.94736e-05	24	Q9BV57	ADI1	1,2-dihydroxy-3-keto-5-methylthiopentene dioxygenase	MTND_HUMAN	10	716.839	8.16839	Uninhibited_RELA	Inhibited_ctrl	NaN	NaN	NaN
Uninhibited_RELA / Uninhibited_ctrl	Q9BV57	Q9BV57	3.0788	3.0788	7.77267e-07	2.94736e-05	24	Q9BV57	ADI1	1,2-dihydroxy-3-keto-5-methylthiopentene dioxygenase	MTND_HUMAN	10	744.911	8.44911	Uninhibited_RELA	Uninhibited_ctrl	NaN	NaN	NaN
Uninhibited_RELA / Inhibited_ctrl	P60900	P60900	-0.473323	0.473323	7.85618e-07	2.96105e-05	24	P60900	PSMA6	Proteasome subunit alpha type-6	PSA6_HUMAN	6	-27.9696	0.720304	Uninhibited_RELA	Inhibited_ctrl	NaN	NaN	NaN
Uninhibited_RELA / Inhibited_ctrl	P29401	P29401	-0.559323	0.559323	8.10265e-07	3.04349e-05	24	P29401	TKT	Transketolase	TKT_HUMAN	14	-32.1379	0.678621	Uninhibited_RELA	Inhibited_ctrl	NaN	NaN	NaN
Uninhibited_ctrl / Inhibited_ctrl	B3EWG3;B3EWG5;B3EWG6	B3EWG3;B3EWG5;B3EWG6	-0.867145	0.867145	8.17804e-07	3.0611e-05	24	B3EWG3;B3EWG5;B3EWG6	FAM25A;FAM25C;FAM25G	Protein FAM25A;Protein FAM25C;Protein FAM25G	FM25A_HUMAN;FM25C_HUMAN;FM25G_HUMAN	1	-45.1769	0.548231	Uninhibited_ctrl	Inhibited_ctrl	NaN	NaN	NaN
Uninhibited_RELA / Uninhibited_ctrl	Q5JVF3	Q5JVF3	-0.728079	0.728079	8.20535e-07	3.0611e-05	24	Q5JVF3	PCID2	PCI domain-containing protein 2	PCID2_HUMAN	2	-39.6293	0.603707	Uninhibited_RELA	Uninhibited_ctrl	NaN	NaN	NaN
Uninhibited_RELA / Uninhibited_ctrl	O14618	O14618	-0.686953	0.686953	8.30721e-07	3.06779e-05	24	O14618	CCS	Copper chaperone for superoxide dismutase	CCS_HUMAN	7	-37.8836	0.621164	Uninhibited_RELA	Uninhibited_ctrl	NaN	NaN	NaN
Uninhibited_ctrl / Inhibited_RELA	P78346	P78346	0.510756	0.510756	8.30691e-07	3.06779e-05	24	P78346	RPP30	Ribonuclease P protein subunit p30	RPP30_HUMAN	6	42.4796	1.4248	Uninhibited_ctrl	Inhibited_RELA	NaN	NaN	NaN
Uninhibited_RELA / Inhibited_ctrl	Q8TF39	Q8TF39	-4.45395	4.45395	8.27985e-07	3.06779e-05	24	Q8TF39	ZNF483	Zinc finger protein 483	ZN483_HUMAN	1	-95.4373	0.0456275	Uninhibited_RELA	Inhibited_ctrl	NaN	NaN	NaN
Uninhibited_ctrl / Inhibited_RELA	P62841	P62841	-0.755605	0.755605	8.4237e-07	3.09001e-05	24	P62841	RPS15	40S ribosomal protein S15	RS15_HUMAN	6	-40.7702	0.592298	Uninhibited_ctrl	Inhibited_RELA	NaN	NaN	NaN
Uninhibited_ctrl / Inhibited_RELA	Q7Z2T5	Q7Z2T5	-0.284316	0.284316	8.40665e-07	3.09001e-05	24	Q7Z2T5	TRMT1L	TRMT1-like protein	TRM1L_HUMAN	5	-17.8869	0.821131	Uninhibited_ctrl	Inhibited_RELA	NaN	NaN	NaN
Inhibited_RELA / Inhibited_ctrl	O43474	O43474	0.707248	0.707248	8.54412e-07	3.12373e-05	24	O43474	KLF4	Krueppel-like factor 4	KLF4_HUMAN	3	63.2687	1.63269	Inhibited_RELA	Inhibited_ctrl	NaN	NaN	NaN
Uninhibited_RELA / Uninhibited_ctrl	O00483	O00483	1.54692	1.54692	8.6647e-07	3.15045e-05	24	O00483	NDUFA4	Cytochrome c oxidase subunit NDUFA4	NDUA4_HUMAN	1	192.193	2.92193	Uninhibited_RELA	Uninhibited_ctrl	NaN	NaN	NaN
Uninhibited_RELA / Uninhibited_ctrl	P14174	P14174	-2.901	2.901	8.67466e-07	3.15045e-05	24	P14174	MIF	Macrophage migration inhibitory factor	MIF_HUMAN	1	-86.6121	0.133879	Uninhibited_RELA	Uninhibited_ctrl	NaN	NaN	NaN
Uninhibited_RELA / Inhibited_ctrl	Q86X29	Q86X29	1.0268	1.0268	8.84869e-07	3.19441e-05	24	Q86X29	LSR	Lipolysis-stimulated lipoprotein receptor	LSR_HUMAN	3	103.75	2.0375	Uninhibited_RELA	Inhibited_ctrl	NaN	NaN	NaN
Uninhibited_RELA / Inhibited_ctrl	Q9H8W4	Q9H8W4	-0.912232	0.912232	8.85396e-07	3.19441e-05	24	Q9H8W4	PLEKHF2	Pleckstrin homology domain-containing family F member 2	PKHF2_HUMAN	5	-46.8638	0.531362	Uninhibited_RELA	Inhibited_ctrl	NaN	NaN	NaN
Uninhibited_RELA / Inhibited_RELA	Q9BTL3	Q9BTL3	0.636604	0.636604	9.03791e-07	3.25009e-05	24	Q9BTL3	RAMAC	RNA guanine-N7 methyltransferase activating subunit	RAMAC_HUMAN	1	55.4665	1.55467	Uninhibited_RELA	Inhibited_RELA	NaN	NaN	NaN
Uninhibited_ctrl / Inhibited_RELA	Q96L92	Q96L92	0.331496	0.331496	9.11897e-07	3.26853e-05	24	Q96L92	SNX27	Sorting nexin-27	SNX27_HUMAN	7	25.8318	1.25832	Uninhibited_ctrl	Inhibited_RELA	NaN	NaN	NaN
Uninhibited_RELA / Uninhibited_ctrl	P27708	P27708	1.92908	1.92908	9.57598e-07	3.41827e-05	24	P27708	CAD	CAD protein	PYR1_HUMAN	68	280.812	3.80812	Uninhibited_RELA	Uninhibited_ctrl	NaN	NaN	NaN
Inhibited_RELA / Inhibited_ctrl	Q8TF39	Q8TF39	-4.29505	4.29505	9.59908e-07	3.41827e-05	24	Q8TF39	ZNF483	Zinc finger protein 483	ZN483_HUMAN	1	-94.906	0.0509403	Inhibited_RELA	Inhibited_ctrl	NaN	NaN	NaN
Uninhibited_RELA / Inhibited_RELA	P55789	P55789	0.362226	0.362226	9.67712e-07	3.42932e-05	24	P55789	GFER	FAD-linked sulfhydryl oxidase ALR	ALR_HUMAN	3	28.5408	1.28541	Uninhibited_RELA	Inhibited_RELA	NaN	NaN	NaN
Inhibited_RELA / Inhibited_ctrl	Q9UBQ0	Q9UBQ0	-0.424952	0.424952	9.69263e-07	3.42932e-05	24	Q9UBQ0	VPS29	Vacuolar protein sorting-associated protein 29	VPS29_HUMAN	4	-25.5136	0.744864	Inhibited_RELA	Inhibited_ctrl	NaN	NaN	NaN
Uninhibited_RELA / Inhibited_ctrl	P52564	P52564	-1.12981	1.12981	9.83808e-07	3.46506e-05	24	P52564	MAP2K6	Dual specificity mitogen-activated protein kinase kinase 6	MP2K6_HUMAN	2	-54.3026	0.456974	Uninhibited_RELA	Inhibited_ctrl	NaN	NaN	NaN
Uninhibited_RELA / Inhibited_ctrl	P85037	P85037	0.526092	0.526092	9.85684e-07	3.46506e-05	24	P85037	FOXK1	Forkhead box protein K1	FOXK1_HUMAN	13	44.0024	1.44002	Uninhibited_RELA	Inhibited_ctrl	NaN	NaN	NaN
Uninhibited_RELA / Inhibited_RELA	Q9UGK3	Q9UGK3	-1.02927	1.02927	9.91109e-07	3.473e-05	24	Q9UGK3	STAP2	Signal-transducing adaptor protein 2	STAP2_HUMAN	2	-51.0043	0.489957	Uninhibited_RELA	Inhibited_RELA	NaN	NaN	NaN
Uninhibited_ctrl / Inhibited_RELA	Q96QD8	Q96QD8	-1.9877	1.9877	1.01222e-06	3.53569e-05	24	Q96QD8	SLC38A2	Sodium-coupled neutral amino acid transporter 2	S38A2_HUMAN	1	-74.7859	0.252141	Uninhibited_ctrl	Inhibited_RELA	NaN	NaN	NaN
Uninhibited_RELA / Uninhibited_ctrl	Q08209	Q08209	-0.226752	0.226752	1.02256e-06	3.56047e-05	24	Q08209	PPP3CA	Serine/threonine-protein phosphatase 2B catalytic subunit alpha isoform	PP2BA_HUMAN	11	-14.5443	0.854557	Uninhibited_RELA	Uninhibited_ctrl	NaN	NaN	NaN
Uninhibited_RELA / Uninhibited_ctrl	Q15031	Q15031	-0.897475	0.897475	1.03403e-06	3.58901e-05	24	Q15031	LARS2	Probable leucine--tRNA ligase, mitochondrial	SYLM_HUMAN	5	-46.3175	0.536825	Uninhibited_RELA	Uninhibited_ctrl	NaN	NaN	NaN
Uninhibited_ctrl / Inhibited_RELA	O60942	O60942	0.665092	0.665092	1.05864e-06	3.60962e-05	24	O60942	RNGTT	mRNA-capping enzyme	MCE1_HUMAN	5	58.567	1.58567	Uninhibited_ctrl	Inhibited_RELA	NaN	NaN	NaN
Uninhibited_RELA / Inhibited_RELA	P26368	P26368	-1.19226	1.19226	1.04822e-06	3.60962e-05	24	P26368	U2AF2	Splicing factor U2AF 65 kDa subunit	U2AF2_HUMAN	2	-56.2382	0.437618	Uninhibited_RELA	Inhibited_RELA	NaN	NaN	NaN
Uninhibited_RELA / Uninhibited_ctrl	Q6PI48	Q6PI48	-0.735796	0.735796	1.05972e-06	3.60962e-05	24	Q6PI48	DARS2	Aspartate--tRNA ligase, mitochondrial	SYDM_HUMAN	19	-39.9513	0.600487	Uninhibited_RELA	Uninhibited_ctrl	NaN	NaN	NaN
Uninhibited_ctrl / Inhibited_ctrl	Q8WZ42	Q8WZ42	-0.749772	0.749772	1.05572e-06	3.60962e-05	24	Q8WZ42	TTN	Titin	TITIN_HUMAN	2	-40.5303	0.594697	Uninhibited_ctrl	Inhibited_ctrl	NaN	NaN	NaN
Uninhibited_ctrl / Inhibited_RELA	Q96S97	Q96S97	-1.9791	1.9791	1.05375e-06	3.60962e-05	24	Q96S97	MYADM	Myeloid-associated differentiation marker	MYADM_HUMAN	1	-74.6352	0.253648	Uninhibited_ctrl	Inhibited_RELA	NaN	NaN	NaN
Uninhibited_RELA / Uninhibited_ctrl	Q9Y5P6	Q9Y5P6	-0.346475	0.346475	1.04586e-06	3.60962e-05	24	Q9Y5P6	GMPPB	Mannose-1-phosphate guanyltransferase beta	GMPPB_HUMAN	8	-21.3496	0.786504	Uninhibited_RELA	Uninhibited_ctrl	NaN	NaN	NaN
Uninhibited_RELA / Uninhibited_ctrl	P61513	P61513	0.680324	0.680324	1.06552e-06	3.61814e-05	24	P61513	RPL37A	60S ribosomal protein L37a	RL37A_HUMAN	1	60.25	1.6025	Uninhibited_RELA	Uninhibited_ctrl	NaN	NaN	NaN
Uninhibited_RELA / Inhibited_ctrl	P63279	P63279	-1.013	1.013	1.07521e-06	3.63979e-05	24	P63279	UBE2I	SUMO-conjugating enzyme UBC9	UBC9_HUMAN	4	-50.4485	0.495515	Uninhibited_RELA	Inhibited_ctrl	NaN	NaN	NaN
Uninhibited_RELA / Uninhibited_ctrl	P14618	P14618	-0.705722	0.705722	1.092e-06	3.68525e-05	24	P14618	PKM	Pyruvate kinase PKM	KPYM_HUMAN	53	-38.6865	0.613135	Uninhibited_RELA	Uninhibited_ctrl	NaN	NaN	NaN
Uninhibited_ctrl / Inhibited_RELA	P55789	P55789	0.749525	0.749525	1.1009e-06	3.70388e-05	24	P55789	GFER	FAD-linked sulfhydryl oxidase ALR	ALR_HUMAN	3	68.1239	1.68124	Uninhibited_ctrl	Inhibited_RELA	NaN	NaN	NaN
Uninhibited_ctrl / Inhibited_ctrl	P32519	P32519	0.562834	0.562834	1.11432e-06	3.73756e-05	24	P32519	ELF1	ETS-related transcription factor Elf-1	ELF1_HUMAN	8	47.7168	1.47717	Uninhibited_ctrl	Inhibited_ctrl	NaN	NaN	NaN
Inhibited_RELA / Inhibited_ctrl	P07355	P07355	-0.363707	0.363707	1.136e-06	3.79866e-05	24	P07355	ANXA2	Annexin A2	ANXA2_HUMAN	29	-22.2835	0.777165	Inhibited_RELA	Inhibited_ctrl	NaN	NaN	NaN
Uninhibited_RELA / Inhibited_ctrl	Q13426	Q13426	-0.726205	0.726205	1.15229e-06	3.84145e-05	24	Q13426	XRCC4	DNA repair protein XRCC4	XRCC4_HUMAN	2	-39.5508	0.604492	Uninhibited_RELA	Inhibited_ctrl	NaN	NaN	NaN
Uninhibited_RELA / Uninhibited_ctrl	Q9BV20	Q9BV20	-0.520826	0.520826	1.1673e-06	3.8797e-05	24	Q9BV20	MRI1	Methylthioribose-1-phosphate isomerase	MTNA_HUMAN	10	-30.3027	0.696973	Uninhibited_RELA	Uninhibited_ctrl	NaN	NaN	NaN
Uninhibited_RELA / Uninhibited_ctrl	Q9BZK7	Q9BZK7	-0.242984	0.242984	1.17434e-06	3.89128e-05	24	Q9BZK7	TBL1XR1	F-box-like/WD repeat-containing protein TBL1XR1	TBL1R_HUMAN	7	-15.5004	0.844996	Uninhibited_RELA	Uninhibited_ctrl	NaN	NaN	NaN
Inhibited_RELA / Inhibited_ctrl	P55010	P55010	-1.50665	1.50665	1.18343e-06	3.9096e-05	24	P55010	EIF5	Eukaryotic translation initiation factor 5	IF5_HUMAN	7	-64.8073	0.351927	Inhibited_RELA	Inhibited_ctrl	NaN	NaN	NaN
Uninhibited_ctrl / Inhibited_RELA	Q96CV9	Q96CV9	0.792758	0.792758	1.22508e-06	4.03504e-05	24	Q96CV9	OPTN	Optineurin	OPTN_HUMAN	10	73.2383	1.73238	Uninhibited_ctrl	Inhibited_RELA	NaN	NaN	NaN
Uninhibited_RELA / Uninhibited_ctrl	Q5VTR2	Q5VTR2	-0.276444	0.276444	1.23513e-06	4.05596e-05	24	Q5VTR2	RNF20	E3 ubiquitin-protein ligase BRE1A	BRE1A_HUMAN	19	-17.4377	0.825623	Uninhibited_RELA	Uninhibited_ctrl	NaN	NaN	NaN
Inhibited_RELA / Inhibited_ctrl	P54253	P54253	0.340792	0.340792	1.24368e-06	4.05974e-05	24	P54253	ATXN1	Ataxin-1	ATX1_HUMAN	8	26.6452	1.26645	Inhibited_RELA	Inhibited_ctrl	NaN	NaN	NaN
Uninhibited_RELA / Uninhibited_ctrl	P58546	P58546	-0.517932	0.517932	1.24015e-06	4.05974e-05	24	P58546	MTPN	Myotrophin	MTPN_HUMAN	3	-30.1628	0.698372	Uninhibited_RELA	Uninhibited_ctrl	NaN	NaN	NaN
Uninhibited_RELA / Inhibited_ctrl	O43474	O43474	1.24502	1.24502	1.25667e-06	4.08995e-05	24	O43474	KLF4	Krueppel-like factor 4	KLF4_HUMAN	3	137.022	2.37022	Uninhibited_RELA	Inhibited_ctrl	NaN	NaN	NaN
Uninhibited_ctrl / Inhibited_RELA	P21796	P21796	-2.66821	2.66821	1.2625e-06	4.09676e-05	24	P21796	VDAC1	Voltage-dependent anion-selective channel protein 1	VDAC1_HUMAN	1	-84.2678	0.157322	Uninhibited_ctrl	Inhibited_RELA	NaN	NaN	NaN
Uninhibited_ctrl / Inhibited_RELA	P07737	P07737	0.679713	0.679713	1.27096e-06	4.09995e-05	24	P07737	PFN1	Profilin-1	PROF1_HUMAN	7	60.1821	1.60182	Uninhibited_ctrl	Inhibited_RELA	NaN	NaN	NaN
Inhibited_RELA / Inhibited_ctrl	P10155	P10155	-0.656839	0.656839	1.26727e-06	4.09995e-05	24	P10155	RO60	60 kDa SS-A/Ro ribonucleoprotein	RO60_HUMAN	3	-36.5734	0.634266	Inhibited_RELA	Inhibited_ctrl	NaN	NaN	NaN
Uninhibited_RELA / Inhibited_RELA	Q9HC35	Q9HC35	0.210551	0.210551	1.28238e-06	4.12467e-05	24	Q9HC35	EML4	Echinoderm microtubule-associated protein-like 4	EMAL4_HUMAN	9	15.713	1.15713	Uninhibited_RELA	Inhibited_RELA	NaN	NaN	NaN
Uninhibited_RELA / Inhibited_RELA	P08397	P08397	-0.11938	0.11938	1.28813e-06	4.13106e-05	24	P08397	HMBS	Porphobilinogen deaminase	HEM3_HUMAN	13	-7.94166	0.920583	Uninhibited_RELA	Inhibited_RELA	NaN	NaN	NaN
Uninhibited_RELA / Inhibited_ctrl	Q96HA7	Q96HA7	-0.409925	0.409925	1.31592e-06	4.19751e-05	24	Q96HA7	TONSL	Tonsoku-like protein	TONSL_HUMAN	2	-24.7338	0.752662	Uninhibited_RELA	Inhibited_ctrl	NaN	NaN	NaN
Uninhibited_ctrl / Inhibited_RELA	Q9NR45	Q9NR45	0.908752	0.908752	1.32033e-06	4.19751e-05	24	Q9NR45	NANS	Sialic acid synthase	SIAS_HUMAN	5	87.7421	1.87742	Uninhibited_ctrl	Inhibited_RELA	NaN	NaN	NaN
Uninhibited_RELA / Inhibited_ctrl	Q9P2R3	Q9P2R3	-2.15312	2.15312	1.31706e-06	4.19751e-05	24	Q9P2R3	ANKFY1	Rabankyrin-5	ANFY1_HUMAN	11	-77.5174	0.224826	Uninhibited_RELA	Inhibited_ctrl	NaN	NaN	NaN
Uninhibited_RELA / Inhibited_ctrl	P19474	P19474	-1.7184	1.7184	1.33659e-06	4.23691e-05	24	P19474	TRIM21	E3 ubiquitin-protein ligase TRIM21	RO52_HUMAN	21	-69.6113	0.303887	Uninhibited_RELA	Inhibited_ctrl	NaN	NaN	NaN
Uninhibited_RELA / Inhibited_ctrl	Q00653	Q00653	2.58303	2.58303	1.34385e-06	4.24765e-05	24	Q00653	NFKB2	Nuclear factor NF-kappa-B p100 subunit	NFKB2_HUMAN	30	499.196	5.99196	Uninhibited_RELA	Inhibited_ctrl	NaN	NaN	NaN
Uninhibited_RELA / Uninhibited_ctrl	P52435	P52435	-0.104371	0.104371	1.35315e-06	4.26475e-05	24	P52435	POLR2J	DNA-directed RNA polymerase II subunit RPB11-a	RPB11_HUMAN	2	-6.97898	0.93021	Uninhibited_RELA	Uninhibited_ctrl	NaN	NaN	NaN
Uninhibited_ctrl / Inhibited_RELA	Q9H6Z4	Q9H6Z4	0.722091	0.722091	1.35934e-06	4.27198e-05	24	Q9H6Z4	RANBP3	Ran-binding protein 3	RANB3_HUMAN	4	64.9571	1.64957	Uninhibited_ctrl	Inhibited_RELA	NaN	NaN	NaN
Uninhibited_RELA / Uninhibited_ctrl	Q86VQ1	Q86VQ1	0.53514	0.53514	1.37438e-06	4.30693e-05	24	Q86VQ1	GLCCI1	Glucocorticoid-induced transcript 1 protein	GLCI1_HUMAN	4	44.9082	1.44908	Uninhibited_RELA	Uninhibited_ctrl	NaN	NaN	NaN
Uninhibited_RELA / Uninhibited_ctrl	P60900	P60900	-0.423378	0.423378	1.40833e-06	4.40072e-05	24	P60900	PSMA6	Proteasome subunit alpha type-6	PSA6_HUMAN	6	-25.4323	0.745677	Uninhibited_RELA	Uninhibited_ctrl	NaN	NaN	NaN
Uninhibited_RELA / Uninhibited_ctrl	Q5BKX5	Q5BKX5	0.36169	0.36169	1.44585e-06	4.49239e-05	24	Q5BKX5	C19orf54	UPF0692 protein C19orf54	CS054_HUMAN	5	28.493	1.28493	Uninhibited_RELA	Uninhibited_ctrl	NaN	NaN	NaN
Uninhibited_ctrl / Inhibited_RELA	Q8N5M4	Q8N5M4	-0.373877	0.373877	1.44488e-06	4.49239e-05	24	Q8N5M4	TTC9C	Tetratricopeptide repeat protein 9C	TTC9C_HUMAN	6	-22.8294	0.771706	Uninhibited_ctrl	Inhibited_RELA	NaN	NaN	NaN
Uninhibited_RELA / Inhibited_RELA	Q69YN2	Q69YN2	-0.444699	0.444699	1.46444e-06	4.53729e-05	24	Q69YN2	CWF19L1	CWF19-like protein 1	C19L1_HUMAN	6	-26.5262	0.734738	Uninhibited_RELA	Inhibited_RELA	NaN	NaN	NaN
Uninhibited_RELA / Inhibited_RELA	P04075	P04075	0.844641	0.844641	1.49564e-06	4.62089e-05	24	P04075	ALDOA	Fructose-bisphosphate aldolase A	ALDOA_HUMAN	23	79.5818	1.79582	Uninhibited_RELA	Inhibited_RELA	NaN	NaN	NaN
Inhibited_RELA / Inhibited_ctrl	Q06609	Q06609	0.434888	0.434888	1.50327e-06	4.63143e-05	24	Q06609	RAD51	DNA repair protein RAD51 homolog 1	RAD51_HUMAN	3	35.1806	1.35181	Inhibited_RELA	Inhibited_ctrl	NaN	NaN	NaN
Uninhibited_RELA / Inhibited_RELA	P78345	P78345	-0.519245	0.519245	1.52171e-06	4.66204e-05	24	P78345	RPP38	Ribonuclease P protein subunit p38	RPP38_HUMAN	2	-30.2263	0.697737	Uninhibited_RELA	Inhibited_RELA	NaN	NaN	NaN
Uninhibited_RELA / Inhibited_ctrl	Q8NBS9	Q8NBS9	-0.697464	0.697464	1.51925e-06	4.66204e-05	24	Q8NBS9	TXNDC5	Thioredoxin domain-containing protein 5	TXND5_HUMAN	9	-38.3345	0.616655	Uninhibited_RELA	Inhibited_ctrl	NaN	NaN	NaN
Uninhibited_RELA / Uninhibited_ctrl	Q14011	Q14011	1.32292	1.32292	1.52719e-06	4.6658e-05	24	Q14011	CIRBP	Cold-inducible RNA-binding protein	CIRBP_HUMAN	5	150.172	2.50172	Uninhibited_RELA	Uninhibited_ctrl	NaN	NaN	NaN
Inhibited_RELA / Inhibited_ctrl	Q8WVK7	Q8WVK7	1.61318	1.61318	1.55963e-06	4.75167e-05	24	Q8WVK7	SKA2	Spindle and kinetochore-associated protein 2	SKA2_HUMAN	1	205.926	3.05926	Inhibited_RELA	Inhibited_ctrl	NaN	NaN	NaN
Uninhibited_RELA / Uninhibited_ctrl	Q8IWL3	Q8IWL3	-1.82341	1.82341	1.56575e-06	4.7571e-05	24	Q8IWL3	HSCB	Iron-sulfur cluster co-chaperone protein HscB	HSC20_HUMAN	2	-71.7448	0.282552	Uninhibited_RELA	Uninhibited_ctrl	NaN	NaN	NaN
Uninhibited_ctrl / Inhibited_RELA	P27708	P27708	-2.13974	2.13974	1.59755e-06	4.84032e-05	24	P27708	CAD	CAD protein	PYR1_HUMAN	68	-77.308	0.22692	Uninhibited_ctrl	Inhibited_RELA	NaN	NaN	NaN
Uninhibited_RELA / Inhibited_RELA	O43776	O43776	0.416977	0.416977	1.60509e-06	4.84975e-05	24	O43776	NARS1	Asparagine--tRNA ligase, cytoplasmic	SYNC_HUMAN	17	33.5127	1.33513	Uninhibited_RELA	Inhibited_RELA	NaN	NaN	NaN
Uninhibited_RELA / Uninhibited_ctrl	O00566	O00566	-0.268158	0.268158	1.63787e-06	4.9352e-05	24	O00566	MPHOSPH10	U3 small nucleolar ribonucleoprotein protein MPP10	MPP10_HUMAN	2	-16.9621	0.830379	Uninhibited_RELA	Uninhibited_ctrl	NaN	NaN	NaN
Uninhibited_ctrl / Inhibited_ctrl	Q13510	Q13510	-1.11605	1.11605	1.65673e-06	4.97837e-05	24	Q13510	ASAH1	Acid ceramidase	ASAH1_HUMAN	2	-53.8644	0.461356	Uninhibited_ctrl	Inhibited_ctrl	NaN	NaN	NaN
Uninhibited_ctrl / Inhibited_RELA	Q6UXN9	Q6UXN9	-2.14641	2.14641	1.66442e-06	4.98781e-05	24	Q6UXN9	WDR82	WD repeat-containing protein 82	WDR82_HUMAN	2	-77.4126	0.225874	Uninhibited_ctrl	Inhibited_RELA	NaN	NaN	NaN
Uninhibited_RELA / Inhibited_RELA	Q96CV9	Q96CV9	0.743568	0.743568	1.68434e-06	5.03376e-05	24	Q96CV9	OPTN	Optineurin	OPTN_HUMAN	10	67.4312	1.67431	Uninhibited_RELA	Inhibited_RELA	NaN	NaN	NaN
Uninhibited_ctrl / Inhibited_RELA	O14618	O14618	0.651496	0.651496	1.70848e-06	5.09202e-05	24	O14618	CCS	Copper chaperone for superoxide dismutase	CCS_HUMAN	7	57.0797	1.5708	Uninhibited_ctrl	Inhibited_RELA	NaN	NaN	NaN
Uninhibited_ctrl / Inhibited_RELA	P37198	P37198	-0.532906	0.532906	1.72303e-06	5.12145e-05	24	P37198	NUP62	Nuclear pore glycoprotein p62	NUP62_HUMAN	12	-30.8839	0.691161	Uninhibited_ctrl	Inhibited_RELA	NaN	NaN	NaN
Uninhibited_RELA / Uninhibited_ctrl	Q9NUP9	Q9NUP9	-0.755855	0.755855	1.76118e-06	5.2207e-05	24	Q9NUP9	LIN7C	Protein lin-7 homolog C	LIN7C_HUMAN	2	-40.7805	0.592195	Uninhibited_RELA	Uninhibited_ctrl	NaN	NaN	NaN
Uninhibited_RELA / Inhibited_ctrl	O95999	O95999	-0.504117	0.504117	1.77051e-06	5.23421e-05	24	O95999	BCL10	B-cell lymphoma/leukemia 10	BCL10_HUMAN	2	-29.4908	0.705092	Uninhibited_RELA	Inhibited_ctrl	NaN	NaN	NaN
Uninhibited_RELA / Uninhibited_ctrl	Q05639	Q05639	0.348391	0.348391	1.84562e-06	5.44159e-05	24	Q05639	EEF1A2	Elongation factor 1-alpha 2	EF1A2_HUMAN	13	27.314	1.27314	Uninhibited_RELA	Uninhibited_ctrl	NaN	NaN	NaN
Uninhibited_ctrl / Inhibited_RELA	P61513	P61513	-1.00195	1.00195	1.86681e-06	5.47465e-05	24	P61513	RPL37A	60S ribosomal protein L37a	RL37A_HUMAN	1	-50.0675	0.499325	Uninhibited_ctrl	Inhibited_RELA	NaN	NaN	NaN
Uninhibited_RELA / Inhibited_ctrl	Q9Y3C6	Q9Y3C6	-0.629411	0.629411	1.86418e-06	5.47465e-05	24	Q9Y3C6	PPIL1	Peptidyl-prolyl cis-trans isomerase-like 1	PPIL1_HUMAN	2	-35.356	0.64644	Uninhibited_RELA	Inhibited_ctrl	NaN	NaN	NaN
Inhibited_RELA / Inhibited_ctrl	P13051	P13051	-0.636539	0.636539	1.88539e-06	5.5144e-05	24	P13051	UNG	Uracil-DNA glycosylase	UNG_HUMAN	1	-35.6746	0.643254	Inhibited_RELA	Inhibited_ctrl	NaN	NaN	NaN
Uninhibited_RELA / Uninhibited_ctrl	Q9Y223	Q9Y223	-1.26316	1.26316	1.8976e-06	5.52066e-05	24	Q9Y223	GNE	Bifunctional UDP-N-acetylglucosamine 2-epimerase/N-acetylmannosamine kinase	GLCNE_HUMAN	2	-58.3369	0.416631	Uninhibited_RELA	Uninhibited_ctrl	NaN	NaN	NaN
Uninhibited_ctrl / Inhibited_ctrl	Q9Y6Y0	Q9Y6Y0	-0.832674	0.832674	1.89422e-06	5.52066e-05	24	Q9Y6Y0	IVNS1ABP	Influenza virus NS1A-binding protein	NS1BP_HUMAN	3	-43.8512	0.561488	Uninhibited_ctrl	Inhibited_ctrl	NaN	NaN	NaN
Uninhibited_ctrl / Inhibited_RELA	P01111	P01111	-0.330627	0.330627	1.92671e-06	5.59052e-05	24	P01111	NRAS	GTPase NRas	RASN_HUMAN	7	-20.4809	0.795191	Uninhibited_ctrl	Inhibited_RELA	NaN	NaN	NaN
Uninhibited_RELA / Uninhibited_ctrl	L0R8F8	L0R8F8	0.785088	0.785088	1.93976e-06	5.61353e-05	24	L0R8F8	MIEF1	MIEF1 upstream open reading frame protein	MIDUO_HUMAN	2	72.3197	1.7232	Uninhibited_RELA	Uninhibited_ctrl	NaN	NaN	NaN
Uninhibited_RELA / Inhibited_RELA	Q9NUP9	Q9NUP9	-0.959745	0.959745	1.98732e-06	5.73603e-05	24	Q9NUP9	LIN7C	Protein lin-7 homolog C	LIN7C_HUMAN	2	-48.5852	0.514148	Uninhibited_RELA	Inhibited_RELA	NaN	NaN	NaN
Uninhibited_RELA / Inhibited_RELA	Q9H910	Q9H910	0.822444	0.822444	1.99785e-06	5.7513e-05	24	Q9H910	JPT2	Jupiter microtubule associated homolog 2	JUPI2_HUMAN	9	76.8399	1.7684	Uninhibited_RELA	Inhibited_RELA	NaN	NaN	NaN
Uninhibited_RELA / Inhibited_ctrl	Q8WZ42	Q8WZ42	-1.00651	1.00651	2.01449e-06	5.7689e-05	24	Q8WZ42	TTN	Titin	TITIN_HUMAN	2	-50.225	0.49775	Uninhibited_RELA	Inhibited_ctrl	NaN	NaN	NaN
Uninhibited_RELA / Inhibited_ctrl	Q9NWZ5	Q9NWZ5	-1.94189	1.94189	2.01019e-06	5.7689e-05	24	Q9NWZ5	UCKL1	Uridine-cytidine kinase-like 1	UCKL1_HUMAN	2	-73.9725	0.260275	Uninhibited_RELA	Inhibited_ctrl	NaN	NaN	NaN
Inhibited_RELA / Inhibited_ctrl	P21796	P21796	2.29622	2.29622	2.027e-06	5.78961e-05	24	P21796	VDAC1	Voltage-dependent anion-selective channel protein 1	VDAC1_HUMAN	1	391.168	4.91168	Inhibited_RELA	Inhibited_ctrl	NaN	NaN	NaN
Uninhibited_RELA / Inhibited_RELA	Q13425	Q13425	-0.351896	0.351896	2.06733e-06	5.88949e-05	24	Q13425	SNTB2	Beta-2-syntrophin	SNTB2_HUMAN	2	-21.6446	0.783554	Uninhibited_RELA	Inhibited_RELA	NaN	NaN	NaN
Uninhibited_RELA / Inhibited_RELA	Q9ULJ6	Q9ULJ6	-0.501369	0.501369	2.08192e-06	5.91569e-05	24	Q9ULJ6	ZMIZ1	Zinc finger MIZ domain-containing protein 1	ZMIZ1_HUMAN	2	-29.3564	0.706436	Uninhibited_RELA	Inhibited_RELA	NaN	NaN	NaN
Inhibited_RELA / Inhibited_ctrl	O43670	O43670	-0.238583	0.238583	2.10327e-06	5.9609e-05	24	O43670	ZNF207	BUB3-interacting and GLEBS motif-containing protein ZNF207	ZN207_HUMAN	5	-15.2422	0.847578	Inhibited_RELA	Inhibited_ctrl	NaN	NaN	NaN
Uninhibited_RELA / Inhibited_ctrl	Q8IWL3	Q8IWL3	-2.00003	2.00003	2.13221e-06	6.02733e-05	24	Q8IWL3	HSCB	Iron-sulfur cluster co-chaperone protein HscB	HSC20_HUMAN	2	-75.0005	0.249995	Uninhibited_RELA	Inhibited_ctrl	NaN	NaN	NaN
Inhibited_RELA / Inhibited_ctrl	P50583	P50583	-1.64635	1.64635	2.15935e-06	6.08836e-05	24	P50583	NUDT2	Bis(5'-nucleosyl)-tetraphosphatase [asymmetrical]	AP4A_HUMAN	1	-68.0552	0.319448	Inhibited_RELA	Inhibited_ctrl	NaN	NaN	NaN
Uninhibited_RELA / Uninhibited_ctrl	Q8WUH1	Q8WUH1	-1.80082	1.80082	2.17095e-06	6.10539e-05	24	Q8WUH1	CHURC1	Protein Churchill	CHUR_HUMAN	2	-71.2988	0.287012	Uninhibited_RELA	Uninhibited_ctrl	NaN	NaN	NaN
Uninhibited_RELA / Inhibited_ctrl	P49590	P49590	-0.990388	0.990388	2.2043e-06	6.18331e-05	24	P49590	HARS2	Histidine--tRNA ligase, mitochondrial	SYHM_HUMAN	2	-49.6658	0.503342	Uninhibited_RELA	Inhibited_ctrl	NaN	NaN	NaN
Uninhibited_ctrl / Inhibited_RELA	P52824	P52824	0.875954	0.875954	2.25607e-06	6.29634e-05	24	P52824	DGKQ	Diacylglycerol kinase theta	DGKQ_HUMAN	2	83.5221	1.83522	Uninhibited_ctrl	Inhibited_RELA	NaN	NaN	NaN
Uninhibited_RELA / Uninhibited_ctrl	Q16563	Q16563	1.42774	1.42774	2.2506e-06	6.29634e-05	24	Q16563	SYPL1	Synaptophysin-like protein 1	SYPL1_HUMAN	2	169.025	2.69025	Uninhibited_RELA	Uninhibited_ctrl	NaN	NaN	NaN
Inhibited_RELA / Inhibited_ctrl	Q14331	Q14331	1.36761	1.36761	2.29428e-06	6.38671e-05	24	Q14331	FRG1	Protein FRG1	FRG1_HUMAN	1	158.042	2.58042	Inhibited_RELA	Inhibited_ctrl	NaN	NaN	NaN
Uninhibited_ctrl / Inhibited_ctrl	Q92600	Q92600	-1.73874	1.73874	2.32175e-06	6.44682e-05	24	Q92600	CNOT9	CCR4-NOT transcription complex subunit 9	CNOT9_HUMAN	2	-70.0369	0.299631	Uninhibited_ctrl	Inhibited_ctrl	NaN	NaN	NaN
Uninhibited_RELA / Inhibited_RELA	P50219	P50219	-1.06253	1.06253	2.33281e-06	6.45116e-05	24	P50219	MNX1	Motor neuron and pancreas homeobox protein 1	MNX1_HUMAN	2	-52.1209	0.478791	Uninhibited_RELA	Inhibited_RELA	NaN	NaN	NaN
Uninhibited_ctrl / Inhibited_RELA	Q8NFU3	Q8NFU3	1.6016	1.6016	2.33508e-06	6.45116e-05	24	Q8NFU3	TSTD1	Thiosulfate:glutathione sulfurtransferase	TSTD1_HUMAN	3	203.48	3.0348	Uninhibited_ctrl	Inhibited_RELA	NaN	NaN	NaN
Uninhibited_ctrl / Inhibited_RELA	P16152	P16152	2.23099	2.23099	2.35238e-06	6.48263e-05	24	P16152	CBR1	Carbonyl reductase [NADPH] 1	CBR1_HUMAN	3	369.455	4.69455	Uninhibited_ctrl	Inhibited_RELA	NaN	NaN	NaN
Uninhibited_RELA / Inhibited_ctrl	P61964	P61964	-1.92141	1.92141	2.39552e-06	6.58498e-05	24	P61964	WDR5	WD repeat-containing protein 5	WDR5_HUMAN	5	-73.6004	0.263996	Uninhibited_RELA	Inhibited_ctrl	NaN	NaN	NaN
Uninhibited_RELA / Inhibited_RELA	P50995	P50995	0.625299	0.625299	2.40556e-06	6.59327e-05	24	P50995	ANXA11	Annexin A11	ANX11_HUMAN	7	54.253	1.54253	Uninhibited_RELA	Inhibited_RELA	NaN	NaN	NaN
Uninhibited_ctrl / Inhibited_RELA	Q92769	Q92769	-0.686887	0.686887	2.41056e-06	6.59327e-05	24	Q92769	HDAC2	Histone deacetylase 2	HDAC2_HUMAN	6	-37.8807	0.621193	Uninhibited_ctrl	Inhibited_RELA	NaN	NaN	NaN
Uninhibited_ctrl / Inhibited_ctrl	O15347	O15347	0.390504	0.390504	2.42352e-06	6.61222e-05	24	O15347	HMGB3	High mobility group protein B3	HMGB3_HUMAN	10	31.0851	1.31085	Uninhibited_ctrl	Inhibited_ctrl	NaN	NaN	NaN
Uninhibited_RELA / Uninhibited_ctrl	P07954	P07954	0.376368	0.376368	2.45189e-06	6.67304e-05	24	P07954	FH	Fumarate hydratase, mitochondrial	FUMH_HUMAN	3	29.807	1.29807	Uninhibited_RELA	Uninhibited_ctrl	NaN	NaN	NaN
Uninhibited_RELA / Inhibited_RELA	O00442	O00442	-0.588299	0.588299	2.46805e-06	6.70038e-05	24	O00442	RTCA	RNA 3'-terminal phosphate cyclase	RTCA_HUMAN	2	-33.4873	0.665127	Uninhibited_RELA	Inhibited_RELA	NaN	NaN	NaN
Uninhibited_ctrl / Inhibited_RELA	P49006	P49006	0.704699	0.704699	2.50819e-06	6.79256e-05	24	P49006	MARCKSL1	MARCKS-related protein	MRP_HUMAN	5	62.9805	1.6298	Uninhibited_ctrl	Inhibited_RELA	NaN	NaN	NaN
Uninhibited_RELA / Inhibited_ctrl	P50583	P50583	-1.69555	1.69555	2.51914e-06	6.8054e-05	24	P50583	NUDT2	Bis(5'-nucleosyl)-tetraphosphatase [asymmetrical]	AP4A_HUMAN	1	-69.1264	0.308736	Uninhibited_RELA	Inhibited_ctrl	NaN	NaN	NaN
Uninhibited_ctrl / Inhibited_RELA	Q8NEZ5	Q8NEZ5	0.80618	0.80618	2.53793e-06	6.83931e-05	24	Q8NEZ5	FBXO22	F-box only protein 22	FBX22_HUMAN	7	74.8576	1.74858	Uninhibited_ctrl	Inhibited_RELA	NaN	NaN	NaN
Uninhibited_RELA / Inhibited_ctrl	Q9HA64	Q9HA64	-0.8084	0.8084	2.57941e-06	6.93406e-05	24	Q9HA64	FN3KRP	Ketosamine-3-kinase	KT3K_HUMAN	4	-42.8985	0.571015	Uninhibited_RELA	Inhibited_ctrl	NaN	NaN	NaN
Uninhibited_RELA / Inhibited_RELA	Q16543	Q16543	0.433614	0.433614	2.5991e-06	6.96538e-05	24	Q16543	CDC37	Hsp90 co-chaperone Cdc37	CDC37_HUMAN	21	35.0613	1.35061	Uninhibited_RELA	Inhibited_RELA	NaN	NaN	NaN
Uninhibited_ctrl / Inhibited_RELA	Q69YN2	Q69YN2	-0.501983	0.501983	2.60376e-06	6.96538e-05	24	Q69YN2	CWF19L1	CWF19-like protein 1	C19L1_HUMAN	6	-29.3864	0.706136	Uninhibited_ctrl	Inhibited_RELA	NaN	NaN	NaN
Uninhibited_RELA / Uninhibited_ctrl	P22695	P22695	-0.275311	0.275311	2.61187e-06	6.97006e-05	24	P22695	UQCRC2	Cytochrome b-c1 complex subunit 2, mitochondrial	QCR2_HUMAN	2	-17.3728	0.826272	Uninhibited_RELA	Uninhibited_ctrl	NaN	NaN	NaN
Uninhibited_RELA / Inhibited_RELA	Q9UHQ9	Q9UHQ9	-1.17864	1.17864	2.621e-06	6.97745e-05	24	Q9UHQ9	CYB5R1	NADH-cytochrome b5 reductase 1	NB5R1_HUMAN	2	-55.8233	0.441767	Uninhibited_RELA	Inhibited_RELA	NaN	NaN	NaN
Uninhibited_RELA / Inhibited_RELA	Q8TD55	Q8TD55	-0.691796	0.691796	2.63486e-06	6.99737e-05	24	Q8TD55	PLEKHO2	Pleckstrin homology domain-containing family O member 2	PKHO2_HUMAN	2	-38.0917	0.619083	Uninhibited_RELA	Inhibited_RELA	NaN	NaN	NaN
Uninhibited_ctrl / Inhibited_RELA	Q96LA8	Q96LA8	0.518227	0.518227	2.6527e-06	7.02774e-05	24	Q96LA8	PRMT6	Protein arginine N-methyltransferase 6	ANM6_HUMAN	3	43.2194	1.43219	Uninhibited_ctrl	Inhibited_RELA	NaN	NaN	NaN
Inhibited_RELA / Inhibited_ctrl	Q16531	Q16531	-0.793446	0.793446	2.66605e-06	7.04607e-05	24	Q16531	DDB1	DNA damage-binding protein 1	DDB1_HUMAN	21	-42.3036	0.576964	Inhibited_RELA	Inhibited_ctrl	NaN	NaN	NaN
Uninhibited_ctrl / Inhibited_RELA	Q9BVL4	Q9BVL4	0.815918	0.815918	2.68143e-06	7.0697e-05	24	Q9BVL4	SELENOO	Protein adenylyltransferase SelO, mitochondrial	SELO_HUMAN	5	76.0418	1.76042	Uninhibited_ctrl	Inhibited_RELA	NaN	NaN	NaN
Uninhibited_ctrl / Inhibited_RELA	O60885	O60885	0.777887	0.777887	2.74609e-06	7.2228e-05	24	O60885	BRD4	Bromodomain-containing protein 4	BRD4_HUMAN	1	71.4617	1.71462	Uninhibited_ctrl	Inhibited_RELA	NaN	NaN	NaN
Uninhibited_ctrl / Inhibited_RELA	Q96F86	Q96F86	-0.79392	0.79392	2.75526e-06	7.22959e-05	24	Q96F86	EDC3	Enhancer of mRNA-decapping protein 3	EDC3_HUMAN	6	-42.3225	0.576775	Uninhibited_ctrl	Inhibited_RELA	NaN	NaN	NaN
Uninhibited_RELA / Inhibited_ctrl	Q6YN16	Q6YN16	1.05655	1.05655	2.81368e-06	7.36526e-05	24	Q6YN16	HSDL2	Hydroxysteroid dehydrogenase-like protein 2	HSDL2_HUMAN	16	107.995	2.07995	Uninhibited_RELA	Inhibited_ctrl	NaN	NaN	NaN
Uninhibited_RELA / Uninhibited_ctrl	A2RTX5	A2RTX5	-0.755376	0.755376	2.84841e-06	7.42076e-05	24	A2RTX5	TARS3	Threonine--tRNA ligase 2, cytoplasmic	SYTC2_HUMAN	2	-40.7608	0.592392	Uninhibited_RELA	Uninhibited_ctrl	NaN	NaN	NaN
Uninhibited_RELA / Inhibited_ctrl	Q9BRF8	Q9BRF8	-0.751208	0.751208	2.84648e-06	7.42076e-05	24	Q9BRF8	CPPED1	Serine/threonine-protein phosphatase CPPED1	CPPED_HUMAN	2	-40.5894	0.594106	Uninhibited_RELA	Inhibited_ctrl	NaN	NaN	NaN
Uninhibited_RELA / Inhibited_ctrl	Q8WUH1	Q8WUH1	-2.47223	2.47223	2.87055e-06	7.4607e-05	24	Q8WUH1	CHURC1	Protein Churchill	CHUR_HUMAN	2	-81.9788	0.180212	Uninhibited_RELA	Inhibited_ctrl	NaN	NaN	NaN
Inhibited_RELA / Inhibited_ctrl	Q9P2R3	Q9P2R3	-2.08272	2.08272	2.89668e-06	7.51081e-05	24	Q9P2R3	ANKFY1	Rabankyrin-5	ANFY1_HUMAN	11	-76.3932	0.236068	Inhibited_RELA	Inhibited_ctrl	NaN	NaN	NaN
Uninhibited_RELA / Uninhibited_ctrl	P61088	P61088	0.453255	0.453255	2.93663e-06	7.59645e-05	24	P61088	UBE2N	Ubiquitin-conjugating enzyme E2 N	UBE2N_HUMAN	9	36.9126	1.36913	Uninhibited_RELA	Uninhibited_ctrl	NaN	NaN	NaN
Inhibited_RELA / Inhibited_ctrl	P08133	P08133	-1.43637	1.43637	2.97954e-06	7.68932e-05	24	P08133	ANXA6	Annexin A6	ANXA6_HUMAN	11	-63.0505	0.369495	Inhibited_RELA	Inhibited_ctrl	NaN	NaN	NaN
Uninhibited_ctrl / Inhibited_RELA	Q12972	Q12972	0.943145	0.943145	2.9867e-06	7.68971e-05	24	Q12972	PPP1R8	Nuclear inhibitor of protein phosphatase 1	PP1R8_HUMAN	8	92.2715	1.92271	Uninhibited_ctrl	Inhibited_RELA	NaN	NaN	NaN
Uninhibited_ctrl / Inhibited_RELA	P14174	P14174	2.40623	2.40623	3.0281e-06	7.75494e-05	24	P14174	MIF	Macrophage migration inhibitory factor	MIF_HUMAN	1	430.089	5.30089	Uninhibited_ctrl	Inhibited_RELA	NaN	NaN	NaN
Uninhibited_RELA / Inhibited_RELA	P20810	P20810	0.596849	0.596849	3.03325e-06	7.75494e-05	24	P20810	CAST	Calpastatin	ICAL_HUMAN	12	51.241	1.51241	Uninhibited_RELA	Inhibited_RELA	NaN	NaN	NaN
Uninhibited_ctrl / Inhibited_RELA	Q8WUX2	Q8WUX2	2.35892	2.35892	3.0323e-06	7.75494e-05	24	Q8WUX2	CHAC2	Glutathione-specific gamma-glutamylcyclotransferase 2	CHAC2_HUMAN	1	412.985	5.12985	Uninhibited_ctrl	Inhibited_RELA	NaN	NaN	NaN
Uninhibited_RELA / Uninhibited_ctrl	Q14331	Q14331	1.50279	1.50279	3.05789e-06	7.79976e-05	24	Q14331	FRG1	Protein FRG1	FRG1_HUMAN	1	183.391	2.83391	Uninhibited_RELA	Uninhibited_ctrl	NaN	NaN	NaN
Uninhibited_RELA / Uninhibited_ctrl	A0A075B6S4	A0A075B6S4	5.67908	5.67908	3.11571e-06	7.85659e-05	24	A0A075B6S4	IGKV1D-17	Immunoglobulin kappa variable 1D-17	KVD17_HUMAN	1	5023.56	51.2356	Uninhibited_RELA	Uninhibited_ctrl	NaN	NaN	NaN
Uninhibited_ctrl / Inhibited_RELA	P69905	P69905	-1.49526	1.49526	3.11599e-06	7.85659e-05	24	P69905	HBA1	Hemoglobin subunit alpha	HBA_HUMAN	5	-64.5284	0.354716	Uninhibited_ctrl	Inhibited_RELA	NaN	NaN	NaN
Uninhibited_RELA / Inhibited_ctrl	Q0VGL1	Q0VGL1	-0.363211	0.363211	3.11207e-06	7.85659e-05	24	Q0VGL1	LAMTOR4	Ragulator complex protein LAMTOR4	LTOR4_HUMAN	2	-22.2568	0.777432	Uninhibited_RELA	Inhibited_ctrl	NaN	NaN	NaN
Uninhibited_RELA / Inhibited_ctrl	Q5EBL4	Q5EBL4	-0.754447	0.754447	3.09259e-06	7.85659e-05	24	Q5EBL4	RILPL1	RILP-like protein 1	RIPL1_HUMAN	3	-40.7226	0.592774	Uninhibited_RELA	Inhibited_ctrl	NaN	NaN	NaN
Uninhibited_RELA / Inhibited_RELA	Q86VK4	Q86VK4	2.21336	2.21336	3.10344e-06	7.85659e-05	24	Q86VK4	ZNF410	Zinc finger protein 410	ZN410_HUMAN	1	363.755	4.63755	Uninhibited_RELA	Inhibited_RELA	NaN	NaN	NaN
Uninhibited_ctrl / Inhibited_RELA	P33993	P33993	0.492596	0.492596	3.17185e-06	7.97909e-05	24	P33993	MCM7	DNA replication licensing factor MCM7	MCM7_HUMAN	46	40.6975	1.40697	Uninhibited_ctrl	Inhibited_RELA	NaN	NaN	NaN
Inhibited_RELA / Inhibited_ctrl	Q93052	Q93052	-0.615987	0.615987	3.20527e-06	8.0447e-05	24	Q93052	LPP	Lipoma-preferred partner	LPP_HUMAN	15	-34.7517	0.652483	Inhibited_RELA	Inhibited_ctrl	NaN	NaN	NaN
Uninhibited_RELA / Inhibited_ctrl	P52657	P52657	-0.492308	0.492308	3.23179e-06	8.09276e-05	24	P52657	GTF2A2	Transcription initiation factor IIA subunit 2	T2AG_HUMAN	1	-28.9113	0.710887	Uninhibited_RELA	Inhibited_ctrl	NaN	NaN	NaN
Inhibited_RELA / Inhibited_ctrl	Q9H8W4	Q9H8W4	-0.788309	0.788309	3.33406e-06	8.32984e-05	24	Q9H8W4	PLEKHF2	Pleckstrin homology domain-containing family F member 2	PKHF2_HUMAN	5	-42.0978	0.579022	Inhibited_RELA	Inhibited_ctrl	NaN	NaN	NaN
Uninhibited_RELA / Inhibited_ctrl	P25788	P25788	-0.815308	0.815308	3.35828e-06	8.33339e-05	24	P25788	PSMA3	Proteasome subunit alpha type-3	PSA3_HUMAN	6	-43.1713	0.568287	Uninhibited_RELA	Inhibited_ctrl	NaN	NaN	NaN
Uninhibited_RELA / Inhibited_ctrl	Q9HD15	Q9HD15	-0.912686	0.912686	3.35414e-06	8.33339e-05	24	Q9HD15	SRA1	Steroid receptor RNA activator 1	SRA1_HUMAN	2	-46.8805	0.531195	Uninhibited_RELA	Inhibited_ctrl	NaN	NaN	NaN
Uninhibited_ctrl / Inhibited_ctrl	Q9UK41	Q9UK41	-0.512196	0.512196	3.35743e-06	8.33339e-05	24	Q9UK41	VPS28	Vacuolar protein sorting-associated protein 28 homolog	VPS28_HUMAN	4	-29.8846	0.701154	Uninhibited_ctrl	Inhibited_ctrl	NaN	NaN	NaN
Uninhibited_RELA / Inhibited_ctrl	P52565	P52565	0.816475	0.816475	3.4244e-06	8.47829e-05	24	P52565	ARHGDIA	Rho GDP-dissociation inhibitor 1	GDIR1_HUMAN	7	76.1098	1.7611	Uninhibited_RELA	Inhibited_ctrl	NaN	NaN	NaN
Uninhibited_RELA / Uninhibited_ctrl	Q13404	Q13404	0.52752	0.52752	3.50703e-06	8.6633e-05	24	Q13404	UBE2V1	Ubiquitin-conjugating enzyme E2 variant 1	UB2V1_HUMAN	5	44.1449	1.44145	Uninhibited_RELA	Uninhibited_ctrl	NaN	NaN	NaN
Uninhibited_RELA / Inhibited_ctrl	Q14919	Q14919	-0.762323	0.762323	3.52706e-06	8.69321e-05	24	Q14919	DRAP1	Dr1-associated corepressor	NC2A_HUMAN	5	-41.0454	0.589546	Uninhibited_RELA	Inhibited_ctrl	NaN	NaN	NaN
Uninhibited_ctrl / Inhibited_RELA	O95630	O95630	0.655973	0.655973	3.54419e-06	8.71584e-05	24	O95630	STAMBP	STAM-binding protein	STABP_HUMAN	5	57.5678	1.57568	Uninhibited_ctrl	Inhibited_RELA	NaN	NaN	NaN
Uninhibited_RELA / Inhibited_ctrl	A0A075B6S4	A0A075B6S4	5.53419	5.53419	3.60251e-06	8.83944e-05	24	A0A075B6S4	IGKV1D-17	Immunoglobulin kappa variable 1D-17	KVD17_HUMAN	1	4534.01	46.3401	Uninhibited_RELA	Inhibited_ctrl	NaN	NaN	NaN
Uninhibited_RELA / Inhibited_ctrl	P21291	P21291	-1.84449	1.84449	3.64128e-06	8.88192e-05	24	P21291	CSRP1	Cysteine and glycine-rich protein 1	CSRP1_HUMAN	2	-72.1546	0.278454	Uninhibited_RELA	Inhibited_ctrl	NaN	NaN	NaN
Uninhibited_RELA / Inhibited_RELA	Q02241	Q02241	-1.26655	1.26655	3.64412e-06	8.88192e-05	24	Q02241	KIF23	Kinesin-like protein KIF23	KIF23_HUMAN	2	-58.4349	0.415651	Uninhibited_RELA	Inhibited_RELA	NaN	NaN	NaN
Uninhibited_RELA / Uninhibited_ctrl	Q8WUX2	Q8WUX2	-2.49307	2.49307	3.63037e-06	8.88192e-05	24	Q8WUX2	CHAC2	Glutathione-specific gamma-glutamylcyclotransferase 2	CHAC2_HUMAN	1	-82.2372	0.177628	Uninhibited_RELA	Uninhibited_ctrl	NaN	NaN	NaN
Uninhibited_ctrl / Inhibited_RELA	P35080	P35080	0.805207	0.805207	3.65433e-06	8.88707e-05	24	P35080	PFN2	Profilin-2	PROF2_HUMAN	4	74.7397	1.7474	Uninhibited_ctrl	Inhibited_RELA	NaN	NaN	NaN
Uninhibited_RELA / Inhibited_RELA	Q6DN90	Q6DN90	-1.37167	1.37167	3.6644e-06	8.89184e-05	24	Q6DN90	IQSEC1	IQ motif and SEC7 domain-containing protein 1	IQEC1_HUMAN	2	-61.3556	0.386444	Uninhibited_RELA	Inhibited_RELA	NaN	NaN	NaN
Uninhibited_RELA / Inhibited_ctrl	Q04726	Q04726	-0.407907	0.407907	3.68645e-06	8.9256e-05	24	Q04726	TLE3	Transducin-like enhancer protein 3	TLE3_HUMAN	9	-24.6284	0.753716	Uninhibited_RELA	Inhibited_ctrl	NaN	NaN	NaN
Uninhibited_RELA / Inhibited_ctrl	P27708	P27708	1.54982	1.54982	3.70511e-06	8.95101e-05	24	P27708	CAD	CAD protein	PYR1_HUMAN	68	192.78	2.9278	Uninhibited_RELA	Inhibited_ctrl	NaN	NaN	NaN
Uninhibited_RELA / Uninhibited_ctrl	Q12905	Q12905	-0.398449	0.398449	3.72821e-06	8.98705e-05	24	Q12905	ILF2	Interleukin enhancer-binding factor 2	ILF2_HUMAN	14	-24.1327	0.758673	Uninhibited_RELA	Uninhibited_ctrl	NaN	NaN	NaN
Uninhibited_ctrl / Inhibited_RELA	P09497	P09497	-0.655209	0.655209	3.73847e-06	8.992e-05	24	P09497	CLTB	Clathrin light chain B	CLCB_HUMAN	8	-36.5016	0.634984	Uninhibited_ctrl	Inhibited_RELA	NaN	NaN	NaN
Uninhibited_ctrl / Inhibited_RELA	Q9UKK9	Q9UKK9	0.981015	0.981015	3.8197e-06	9.16729e-05	24	Q9UKK9	NUDT5	ADP-sugar pyrophosphatase	NUDT5_HUMAN	10	97.3854	1.97385	Uninhibited_ctrl	Inhibited_RELA	NaN	NaN	NaN
Inhibited_RELA / Inhibited_ctrl	Q8WUX2	Q8WUX2	-2.22004	2.22004	3.83323e-06	9.17966e-05	24	Q8WUX2	CHAC2	Glutathione-specific gamma-glutamylcyclotransferase 2	CHAC2_HUMAN	1	-78.5365	0.214635	Inhibited_RELA	Inhibited_ctrl	NaN	NaN	NaN
Uninhibited_RELA / Inhibited_ctrl	Q96RT1	Q96RT1	1.07358	1.07358	3.89814e-06	9.31477e-05	24	Q96RT1	ERBIN	Erbin	ERBIN_HUMAN	3	110.465	2.10465	Uninhibited_RELA	Inhibited_ctrl	NaN	NaN	NaN
Uninhibited_RELA / Inhibited_ctrl	P08397	P08397	-1.08731	1.08731	3.92255e-06	9.33243e-05	24	P08397	HMBS	Porphobilinogen deaminase	HEM3_HUMAN	13	-52.9361	0.470639	Uninhibited_RELA	Inhibited_ctrl	NaN	NaN	NaN
Uninhibited_RELA / Inhibited_ctrl	P25098	P25098	-0.535433	0.535433	3.9143e-06	9.33243e-05	24	P25098	GRK2	Beta-adrenergic receptor kinase 1	ARBK1_HUMAN	9	-31.0048	0.689952	Uninhibited_RELA	Inhibited_ctrl	NaN	NaN	NaN
Uninhibited_ctrl / Inhibited_RELA	Q9P0W8	Q9P0W8	-0.782081	0.782081	3.99686e-06	9.48864e-05	24	Q9P0W8	SPATA7	Spermatogenesis-associated protein 7	SPAT7_HUMAN	1	-41.8472	0.581528	Uninhibited_ctrl	Inhibited_RELA	NaN	NaN	NaN
Uninhibited_ctrl / Inhibited_ctrl	O60762	O60762	-0.901751	0.901751	4.01523e-06	9.51168e-05	24	O60762	DPM1	Dolichol-phosphate mannosyltransferase subunit 1	DPM1_HUMAN	2	-46.4763	0.535237	Uninhibited_ctrl	Inhibited_ctrl	NaN	NaN	NaN
Uninhibited_RELA / Inhibited_ctrl	Q5VWJ9	Q5VWJ9	-0.63997	0.63997	4.09833e-06	9.68567e-05	24	Q5VWJ9	SNX30	Sorting nexin-30	SNX30_HUMAN	4	-35.8274	0.641726	Uninhibited_RELA	Inhibited_ctrl	NaN	NaN	NaN
Uninhibited_ctrl / Inhibited_RELA	Q8WVK7	Q8WVK7	-1.06998	1.06998	4.10634e-06	9.68567e-05	24	Q8WVK7	SKA2	Spindle and kinetochore-associated protein 2	SKA2_HUMAN	1	-52.3676	0.476324	Uninhibited_ctrl	Inhibited_RELA	NaN	NaN	NaN
Uninhibited_RELA / Inhibited_ctrl	Q16877	Q16877	-1.32006	1.32006	4.14077e-06	9.74592e-05	24	Q16877	PFKFB4	6-phosphofructo-2-kinase/fructose-2,6-bisphosphatase 4	F264_HUMAN	2	-59.9481	0.400519	Uninhibited_RELA	Inhibited_ctrl	NaN	NaN	NaN
Uninhibited_RELA / Uninhibited_ctrl	Q5T6V5	Q5T6V5	-1.24523	1.24523	4.15512e-06	9.75875e-05	24	Q5T6V5	C9orf64	Queuosine salvage protein	QSPP_HUMAN	2	-57.8161	0.421839	Uninhibited_RELA	Uninhibited_ctrl	NaN	NaN	NaN
Uninhibited_RELA / Inhibited_RELA	O00566	O00566	-0.80036	0.80036	4.18476e-06	9.80736e-05	24	O00566	MPHOSPH10	U3 small nucleolar ribonucleoprotein protein MPP10	MPP10_HUMAN	2	-42.5794	0.574206	Uninhibited_RELA	Inhibited_RELA	NaN	NaN	NaN
Uninhibited_RELA / Uninhibited_ctrl	P49593	P49593	0.604833	0.604833	4.27431e-06	9.9746e-05	24	P49593	PPM1F	Protein phosphatase 1F	PPM1F_HUMAN	1	52.0803	1.5208	Uninhibited_RELA	Uninhibited_ctrl	NaN	NaN	NaN
Inhibited_RELA / Inhibited_ctrl	Q8WVJ2	Q8WVJ2	-0.784093	0.784093	4.27305e-06	9.9746e-05	24	Q8WVJ2	NUDCD2	NudC domain-containing protein 2	NUDC2_HUMAN	4	-41.9283	0.580717	Inhibited_RELA	Inhibited_ctrl	NaN	NaN	NaN
Inhibited_RELA / Inhibited_ctrl	Q9H3H3	Q9H3H3	-0.859799	0.859799	4.32312e-06	0.000100671	24	Q9H3H3	C11orf68	UPF0696 protein C11orf68	CK068_HUMAN	2	-44.8971	0.551029	Inhibited_RELA	Inhibited_ctrl	NaN	NaN	NaN
Uninhibited_RELA / Inhibited_RELA	Q6FIF0	Q6FIF0	0.833324	0.833324	4.34318e-06	0.000100924	24	Q6FIF0	ZFAND6	AN1-type zinc finger protein 6	ZFAN6_HUMAN	2	78.1786	1.78179	Uninhibited_RELA	Inhibited_RELA	NaN	NaN	NaN
Uninhibited_RELA / Inhibited_ctrl	P51784	P51784	-0.796473	0.796473	4.35349e-06	0.000100949	24	P51784	USP11	Ubiquitin carboxyl-terminal hydrolase 11	UBP11_HUMAN	3	-42.4245	0.575755	Uninhibited_RELA	Inhibited_ctrl	NaN	NaN	NaN
Uninhibited_ctrl / Inhibited_RELA	P62834	P62834	-1.5742	1.5742	4.37241e-06	0.000100961	24	P62834	RAP1A	Ras-related protein Rap-1A	RAP1A_HUMAN	1	-66.4171	0.335829	Uninhibited_ctrl	Inhibited_RELA	NaN	NaN	NaN
Uninhibited_RELA / Inhibited_ctrl	Q99798	Q99798	-1.30924	1.30924	4.36641e-06	0.000100961	24	Q99798	ACO2	Aconitate hydratase, mitochondrial	ACON_HUMAN	2	-59.6467	0.403533	Uninhibited_RELA	Inhibited_ctrl	NaN	NaN	NaN
Uninhibited_RELA / Inhibited_ctrl	Q8WX93	Q8WX93	0.482318	0.482318	4.41853e-06	0.000101812	24	Q8WX93	PALLD	Palladin	PALLD_HUMAN	5	39.6986	1.39699	Uninhibited_RELA	Inhibited_ctrl	NaN	NaN	NaN
Uninhibited_ctrl / Inhibited_RELA	O94973	O94973	-0.845992	0.845992	4.45811e-06	0.000102294	24	O94973	AP2A2	AP-2 complex subunit alpha-2	AP2A2_HUMAN	4	-44.3672	0.556328	Uninhibited_ctrl	Inhibited_RELA	NaN	NaN	NaN
Uninhibited_RELA / Uninhibited_ctrl	Q96LA8	Q96LA8	-0.54933	0.54933	4.45261e-06	0.000102294	24	Q96LA8	PRMT6	Protein arginine N-methyltransferase 6	ANM6_HUMAN	3	-31.6663	0.683337	Uninhibited_RELA	Uninhibited_ctrl	NaN	NaN	NaN
Inhibited_RELA / Inhibited_ctrl	P13667	P13667	-0.873759	0.873759	4.51284e-06	0.000103334	24	P13667	PDIA4	Protein disulfide-isomerase A4	PDIA4_HUMAN	9	-45.4277	0.545723	Inhibited_RELA	Inhibited_ctrl	NaN	NaN	NaN
Uninhibited_RELA / Inhibited_ctrl	Q53GA4	Q53GA4	-0.693667	0.693667	4.54938e-06	0.000103953	24	Q53GA4	PHLDA2	Pleckstrin homology-like domain family A member 2	PHLA2_HUMAN	2	-38.172	0.61828	Uninhibited_RELA	Inhibited_ctrl	NaN	NaN	NaN
Uninhibited_ctrl / Inhibited_RELA	P09496	P09496	-0.346397	0.346397	4.60066e-06	0.000104472	24	P09496	CLTA	Clathrin light chain A	CLCA_HUMAN	6	-21.3454	0.786546	Uninhibited_ctrl	Inhibited_RELA	NaN	NaN	NaN
Uninhibited_ctrl / Inhibited_RELA	Q16576	Q16576	-0.539632	0.539632	4.58475e-06	0.000104472	24	Q16576	RBBP7	Histone-binding protein RBBP7	RBBP7_HUMAN	7	-31.2054	0.687946	Uninhibited_ctrl	Inhibited_RELA	NaN	NaN	NaN
Uninhibited_RELA / Inhibited_ctrl	Q8WUX2	Q8WUX2	-2.35419	2.35419	4.59124e-06	0.000104472	24	Q8WUX2	CHAC2	Glutathione-specific gamma-glutamylcyclotransferase 2	CHAC2_HUMAN	1	-80.4423	0.195577	Uninhibited_RELA	Inhibited_ctrl	NaN	NaN	NaN
Uninhibited_ctrl / Inhibited_ctrl	Q8NE65	Q8NE65	-1.29236	1.29236	4.63012e-06	0.000104924	24	Q8NE65	ZNF738	Protein ZNF738	ZN738_HUMAN	2	-59.1717	0.408283	Uninhibited_ctrl	Inhibited_ctrl	NaN	NaN	NaN
Uninhibited_ctrl / Inhibited_RELA	Q9Y6M9	Q9Y6M9	-1.68748	1.68748	4.69055e-06	0.000106074	24	Q9Y6M9	NDUFB9	NADH dehydrogenase [ubiquinone] 1 beta subcomplex subunit 9	NDUB9_HUMAN	2	-68.953	0.31047	Uninhibited_ctrl	Inhibited_RELA	NaN	NaN	NaN
Uninhibited_RELA / Uninhibited_ctrl	Q12824	Q12824	0.290688	0.290688	4.76789e-06	0.000107601	24	Q12824	SMARCB1	SWI/SNF-related matrix-associated actin-dependent regulator of chromatin subfamily B member 1	SNF5_HUMAN	4	22.3224	1.22322	Uninhibited_RELA	Uninhibited_ctrl	NaN	NaN	NaN
Uninhibited_RELA / Inhibited_ctrl	P55010	P55010	-1.36488	1.36488	4.79452e-06	0.000107759	24	P55010	EIF5	Eukaryotic translation initiation factor 5	IF5_HUMAN	7	-61.1733	0.388267	Uninhibited_RELA	Inhibited_ctrl	NaN	NaN	NaN
Uninhibited_RELA / Inhibited_ctrl	Q92793	Q92793	0.474808	0.474808	4.79202e-06	0.000107759	24	Q92793	CREBBP	CREB-binding protein	CBP_HUMAN	27	38.9733	1.38973	Uninhibited_RELA	Inhibited_ctrl	NaN	NaN	NaN
Inhibited_RELA / Inhibited_ctrl	Q15654	Q15654	-0.30499	0.30499	4.84049e-06	0.00010857	24	Q15654	TRIP6	Thyroid receptor-interacting protein 6	TRIP6_HUMAN	18	-19.0552	0.809448	Inhibited_RELA	Inhibited_ctrl	NaN	NaN	NaN
Inhibited_RELA / Inhibited_ctrl	O76041	O76041	-1.36995	1.36995	4.86682e-06	0.000108937	24	O76041	NEBL	Nebulette	NEBL_HUMAN	4	-61.3095	0.386905	Inhibited_RELA	Inhibited_ctrl	NaN	NaN	NaN
Uninhibited_RELA / Uninhibited_ctrl	Q13425	Q13425	-0.238677	0.238677	4.89527e-06	0.000109351	24	Q13425	SNTB2	Beta-2-syntrophin	SNTB2_HUMAN	2	-15.2478	0.847522	Uninhibited_RELA	Uninhibited_ctrl	NaN	NaN	NaN
Inhibited_RELA / Inhibited_ctrl	P27708	P27708	1.76048	1.76048	4.95456e-06	0.000109796	24	P27708	CAD	CAD protein	PYR1_HUMAN	68	238.811	3.38811	Inhibited_RELA	Inhibited_ctrl	NaN	NaN	NaN
Inhibited_RELA / Inhibited_ctrl	Q04726	Q04726	-0.454547	0.454547	4.97376e-06	0.000109796	24	Q04726	TLE3	Transducin-like enhancer protein 3	TLE3_HUMAN	9	-27.0261	0.729739	Inhibited_RELA	Inhibited_ctrl	NaN	NaN	NaN
Uninhibited_ctrl / Inhibited_RELA	Q16531	Q16531	0.687358	0.687358	4.93651e-06	0.000109796	24	Q16531	DDB1	DNA damage-binding protein 1	DDB1_HUMAN	21	61.0332	1.61033	Uninhibited_ctrl	Inhibited_RELA	NaN	NaN	NaN
Uninhibited_RELA / Uninhibited_ctrl	Q9BRF8	Q9BRF8	-0.53107	0.53107	4.97526e-06	0.000109796	24	Q9BRF8	CPPED1	Serine/threonine-protein phosphatase CPPED1	CPPED_HUMAN	2	-30.7959	0.692041	Uninhibited_RELA	Uninhibited_ctrl	NaN	NaN	NaN
Uninhibited_RELA / Uninhibited_ctrl	Q9NQT5	Q9NQT5	0.571561	0.571561	4.96106e-06	0.000109796	24	Q9NQT5	EXOSC3	Exosome complex component RRP40	EXOS3_HUMAN	3	48.6131	1.48613	Uninhibited_RELA	Uninhibited_ctrl	NaN	NaN	NaN
Uninhibited_ctrl / Inhibited_RELA	Q9Y676	Q9Y676	-0.552291	0.552291	4.93451e-06	0.000109796	24	Q9Y676	MRPS18B	28S ribosomal protein S18b, mitochondrial	RT18B_HUMAN	4	-31.8064	0.681936	Uninhibited_ctrl	Inhibited_RELA	NaN	NaN	NaN
Uninhibited_RELA / Inhibited_ctrl	P62316	P62316	-0.528046	0.528046	5.00431e-06	0.000110215	24	P62316	SNRPD2	Small nuclear ribonucleoprotein Sm D2	SMD2_HUMAN	8	-30.6507	0.693493	Uninhibited_RELA	Inhibited_ctrl	NaN	NaN	NaN
Uninhibited_RELA / Inhibited_ctrl	O43670	O43670	-0.356015	0.356015	5.0394e-06	0.000110311	24	O43670	ZNF207	BUB3-interacting and GLEBS motif-containing protein ZNF207	ZN207_HUMAN	5	-21.868	0.78132	Uninhibited_RELA	Inhibited_ctrl	NaN	NaN	NaN
Uninhibited_RELA / Uninhibited_ctrl	P30085	P30085	-0.69642	0.69642	5.04889e-06	0.000110311	24	P30085	CMPK1	UMP-CMP kinase	KCY_HUMAN	7	-38.2898	0.617102	Uninhibited_RELA	Uninhibited_ctrl	NaN	NaN	NaN
Uninhibited_RELA / Uninhibited_ctrl	Q9H8W4	Q9H8W4	-0.55667	0.55667	5.03724e-06	0.000110311	24	Q9H8W4	PLEKHF2	Pleckstrin homology domain-containing family F member 2	PKHF2_HUMAN	5	-32.013	0.67987	Uninhibited_RELA	Uninhibited_ctrl	NaN	NaN	NaN
Uninhibited_RELA / Inhibited_ctrl	Q9UBM7	Q9UBM7	1.81904	1.81904	5.01926e-06	0.000110311	24	Q9UBM7	DHCR7	7-dehydrocholesterol reductase	DHCR7_HUMAN	1	252.848	3.52848	Uninhibited_RELA	Inhibited_ctrl	NaN	NaN	NaN
Uninhibited_RELA / Inhibited_ctrl	P10253	P10253	-0.492301	0.492301	5.10352e-06	0.000111283	24	P10253	GAA	Lysosomal alpha-glucosidase	LYAG_HUMAN	2	-28.9109	0.710891	Uninhibited_RELA	Inhibited_ctrl	NaN	NaN	NaN
Uninhibited_RELA / Inhibited_ctrl	P60983	P60983	-1.48888	1.48888	5.14428e-06	0.000111949	24	P60983	GMFB	Glia maturation factor beta	GMFB_HUMAN	2	-64.371	0.35629	Uninhibited_RELA	Inhibited_ctrl	NaN	NaN	NaN
Inhibited_RELA / Inhibited_ctrl	Q96LA8	Q96LA8	-0.384604	0.384604	5.16656e-06	0.000112212	24	Q96LA8	PRMT6	Protein arginine N-methyltransferase 6	ANM6_HUMAN	3	-23.4011	0.765989	Inhibited_RELA	Inhibited_ctrl	NaN	NaN	NaN
Uninhibited_RELA / Inhibited_ctrl	A8MWD9;P62308	A8MWD9;P62308	-0.602581	0.602581	5.31912e-06	0.000115069	24	A8MWD9;P62308	SNRPGP15;SNRPG	Putative small nuclear ribonucleoprotein G-like protein 15;Small nuclear ribonucleoprotein G	RUXGL_HUMAN;RUXG_HUMAN	3	-34.1425	0.658575	Uninhibited_RELA	Inhibited_ctrl	NaN	NaN	NaN
Uninhibited_RELA / Inhibited_ctrl	Q9H3H3	Q9H3H3	-0.870512	0.870512	5.31656e-06	0.000115069	24	Q9H3H3	C11orf68	UPF0696 protein C11orf68	CK068_HUMAN	2	-45.3047	0.546953	Uninhibited_RELA	Inhibited_ctrl	NaN	NaN	NaN
Uninhibited_RELA / Inhibited_ctrl	P63167	P63167	0.860945	0.860945	5.35798e-06	0.000115682	24	P63167	DYNLL1	Dynein light chain 1, cytoplasmic	DYL1_HUMAN	2	81.6228	1.81623	Uninhibited_RELA	Inhibited_ctrl	NaN	NaN	NaN
Uninhibited_RELA / Uninhibited_ctrl	O95749	O95749	-0.70715	0.70715	5.39412e-06	0.000115957	24	O95749	GGPS1	Geranylgeranyl pyrophosphate synthase	GGPPS_HUMAN	4	-38.7471	0.612529	Uninhibited_RELA	Uninhibited_ctrl	NaN	NaN	NaN
Uninhibited_RELA / Uninhibited_ctrl	Q13547	Q13547	0.467899	0.467899	5.40244e-06	0.000115957	24	Q13547	HDAC1	Histone deacetylase 1	HDAC1_HUMAN	8	38.3094	1.38309	Uninhibited_RELA	Uninhibited_ctrl	NaN	NaN	NaN
Uninhibited_ctrl / Inhibited_ctrl	Q9UBM7	Q9UBM7	-0.309274	0.309274	5.39529e-06	0.000115957	24	Q9UBM7	DHCR7	7-dehydrocholesterol reductase	DHCR7_HUMAN	1	-19.2952	0.807048	Uninhibited_ctrl	Inhibited_ctrl	NaN	NaN	NaN
Uninhibited_RELA / Uninhibited_ctrl	P78345	P78345	-0.52853	0.52853	5.53414e-06	0.000118552	24	P78345	RPP38	Ribonuclease P protein subunit p38	RPP38_HUMAN	2	-30.6739	0.693261	Uninhibited_RELA	Uninhibited_ctrl	NaN	NaN	NaN
Uninhibited_RELA / Uninhibited_ctrl	O76071	O76071	0.664496	0.664496	5.57527e-06	0.000118793	24	O76071	CIAO1	Probable cytosolic iron-sulfur protein assembly protein CIAO1	CIAO1_HUMAN	3	58.5015	1.58502	Uninhibited_RELA	Uninhibited_ctrl	NaN	NaN	NaN
Uninhibited_ctrl / Inhibited_RELA	Q8TDW5	Q8TDW5	-0.823554	0.823554	5.57792e-06	0.000118793	24	Q8TDW5	SYTL5	Synaptotagmin-like protein 5	SYTL5_HUMAN	6	-43.4952	0.565048	Uninhibited_ctrl	Inhibited_RELA	NaN	NaN	NaN
Uninhibited_RELA / Inhibited_RELA	Q92882	Q92882	0.32711	0.32711	5.57723e-06	0.000118793	24	Q92882	OSTF1	Osteoclast-stimulating factor 1	OSTF1_HUMAN	5	25.4498	1.2545	Uninhibited_RELA	Inhibited_RELA	NaN	NaN	NaN
Uninhibited_RELA / Uninhibited_ctrl	P10155	P10155	-0.315148	0.315148	5.61119e-06	0.00011927	24	P10155	RO60	60 kDa SS-A/Ro ribonucleoprotein	RO60_HUMAN	3	-19.6231	0.803769	Uninhibited_RELA	Uninhibited_ctrl	NaN	NaN	NaN
Uninhibited_RELA / Inhibited_ctrl	P62318	P62318	-0.358749	0.358749	5.62635e-06	0.000119361	24	P62318	SNRPD3	Small nuclear ribonucleoprotein Sm D3	SMD3_HUMAN	3	-22.016	0.77984	Uninhibited_RELA	Inhibited_ctrl	NaN	NaN	NaN
Uninhibited_RELA / Inhibited_RELA	Q8NCA5	Q8NCA5	-0.843783	0.843783	5.66729e-06	0.000119998	24	Q8NCA5	FAM98A	Protein FAM98A	FA98A_HUMAN	3	-44.2819	0.557181	Uninhibited_RELA	Inhibited_RELA	NaN	NaN	NaN
Inhibited_RELA / Inhibited_ctrl	P21291	P21291	-2.09088	2.09088	5.83239e-06	0.000123256	24	P21291	CSRP1	Cysteine and glycine-rich protein 1	CSRP1_HUMAN	2	-76.5262	0.234738	Inhibited_RELA	Inhibited_ctrl	NaN	NaN	NaN
Uninhibited_ctrl / Inhibited_ctrl	Q13595	Q13595	-0.67482	0.67482	5.89105e-06	0.000124256	24	Q13595	TRA2A	Transformer-2 protein homolog alpha	TRA2A_HUMAN	2	-37.359	0.62641	Uninhibited_ctrl	Inhibited_ctrl	NaN	NaN	NaN
Uninhibited_RELA / Uninhibited_ctrl	P18440	P18440	-0.699481	0.699481	6.01423e-06	0.000126611	24	P18440	NAT1	Arylamine N-acetyltransferase 1	ARY1_HUMAN	4	-38.4206	0.615794	Uninhibited_RELA	Uninhibited_ctrl	NaN	NaN	NaN
Uninhibited_RELA / Inhibited_RELA	P78346	P78346	0.279132	0.279132	6.04186e-06	0.000126706	24	P78346	RPP30	Ribonuclease P protein subunit p30	RPP30_HUMAN	6	21.3465	1.21346	Uninhibited_RELA	Inhibited_RELA	NaN	NaN	NaN
Uninhibited_RELA / Inhibited_ctrl	Q4LE39	Q4LE39	0.829046	0.829046	6.03528e-06	0.000126706	24	Q4LE39	ARID4B	AT-rich interactive domain-containing protein 4B	ARI4B_HUMAN	1	77.6511	1.77651	Uninhibited_RELA	Inhibited_ctrl	NaN	NaN	NaN
Uninhibited_ctrl / Inhibited_RELA	O43390	O43390	-0.291865	0.291865	6.05889e-06	0.00012682	24	O43390	HNRNPR	Heterogeneous nuclear ribonucleoprotein R	HNRPR_HUMAN	13	-18.3155	0.816845	Uninhibited_ctrl	Inhibited_RELA	NaN	NaN	NaN
Uninhibited_ctrl / Inhibited_ctrl	P20674	P20674	-1.08051	1.08051	6.18208e-06	0.000127967	24	P20674	COX5A	Cytochrome c oxidase subunit 5A, mitochondrial	COX5A_HUMAN	4	-52.7137	0.472863	Uninhibited_ctrl	Inhibited_ctrl	NaN	NaN	NaN
Uninhibited_RELA / Uninhibited_ctrl	P48506	P48506	-0.848095	0.848095	6.18366e-06	0.000127967	24	P48506	GCLC	Glutamate--cysteine ligase catalytic subunit	GSH1_HUMAN	3	-44.4482	0.555518	Uninhibited_RELA	Uninhibited_ctrl	NaN	NaN	NaN
Uninhibited_ctrl / Inhibited_ctrl	Q99959	Q99959	-0.859129	0.859129	6.15861e-06	0.000127967	24	Q99959	PKP2	Plakophilin-2	PKP2_HUMAN	1	-44.8715	0.551285	Uninhibited_ctrl	Inhibited_ctrl	NaN	NaN	NaN
Uninhibited_ctrl / Inhibited_RELA	Q9H3K6	Q9H3K6	0.612872	0.612872	6.15002e-06	0.000127967	24	Q9H3K6	BOLA2	BolA-like protein 2	BOLA2_HUMAN	5	52.9301	1.5293	Uninhibited_ctrl	Inhibited_RELA	NaN	NaN	NaN
Uninhibited_RELA / Inhibited_RELA	Q9NZT2	Q9NZT2	0.6716	0.6716	6.16297e-06	0.000127967	24	Q9NZT2	OGFR	Opioid growth factor receptor	OGFR_HUMAN	10	59.2839	1.59284	Uninhibited_RELA	Inhibited_RELA	NaN	NaN	NaN
Uninhibited_ctrl / Inhibited_RELA	Q9UGK3	Q9UGK3	-1.04986	1.04986	6.12761e-06	0.000127967	24	Q9UGK3	STAP2	Signal-transducing adaptor protein 2	STAP2_HUMAN	2	-51.6984	0.483016	Uninhibited_ctrl	Inhibited_RELA	NaN	NaN	NaN
Uninhibited_RELA / Inhibited_ctrl	Q6P1K2	Q6P1K2	-1.62344	1.62344	6.25006e-06	0.000128885	24	Q6P1K2	PMF1	Polyamine-modulated factor 1	PMF1_HUMAN	2	-67.5439	0.324561	Uninhibited_RELA	Inhibited_ctrl	NaN	NaN	NaN
Uninhibited_RELA / Inhibited_RELA	Q9BTT0	Q9BTT0	0.55397	0.55397	6.25152e-06	0.000128885	24	Q9BTT0	ANP32E	Acidic leucine-rich nuclear phosphoprotein 32 family member E	AN32E_HUMAN	2	46.812	1.46812	Uninhibited_RELA	Inhibited_RELA	NaN	NaN	NaN
Uninhibited_RELA / Inhibited_RELA	Q8N5L8	Q8N5L8	-0.781106	0.781106	6.34309e-06	0.000130527	24	Q8N5L8	RPP25L	Ribonuclease P protein subunit p25-like protein	RP25L_HUMAN	2	-41.808	0.58192	Uninhibited_RELA	Inhibited_RELA	NaN	NaN	NaN
Uninhibited_ctrl / Inhibited_RELA	Q8IX90	Q8IX90	-0.517704	0.517704	6.37279e-06	0.000130893	24	Q8IX90	SKA3	Spindle and kinetochore-associated protein 3	SKA3_HUMAN	4	-30.1518	0.698482	Uninhibited_ctrl	Inhibited_RELA	NaN	NaN	NaN
Uninhibited_ctrl / Inhibited_RELA	P02786	P02786	-1.10544	1.10544	6.39449e-06	0.000131093	24	P02786	TFRC	Transferrin receptor protein 1	TFR1_HUMAN	5	-53.524	0.46476	Uninhibited_ctrl	Inhibited_RELA	NaN	NaN	NaN
Uninhibited_ctrl / Inhibited_ctrl	Q969E2	Q969E2	-1.0873	1.0873	6.41113e-06	0.000131189	24	Q969E2	SCAMP4	Secretory carrier-associated membrane protein 4	SCAM4_HUMAN	1	-52.9357	0.470643	Uninhibited_ctrl	Inhibited_ctrl	NaN	NaN	NaN
Inhibited_RELA / Inhibited_ctrl	P50995	P50995	-0.421257	0.421257	6.47961e-06	0.000132343	24	P50995	ANXA11	Annexin A11	ANX11_HUMAN	7	-25.3226	0.746774	Inhibited_RELA	Inhibited_ctrl	NaN	NaN	NaN
Uninhibited_RELA / Uninhibited_ctrl	P06730	P06730	0.347834	0.347834	6.53363e-06	0.000133199	24	P06730	EIF4E	Eukaryotic translation initiation factor 4E	IF4E_HUMAN	5	27.2649	1.27265	Uninhibited_RELA	Uninhibited_ctrl	NaN	NaN	NaN
Uninhibited_ctrl / Inhibited_RELA	O14662	O14662	-1.06664	1.06664	6.70624e-06	0.000136211	24	O14662	STX16	Syntaxin-16	STX16_HUMAN	3	-52.257	0.47743	Uninhibited_ctrl	Inhibited_RELA	NaN	NaN	NaN
Inhibited_RELA / Inhibited_ctrl	Q9H9F9	Q9H9F9	-0.44082	0.44082	6.69544e-06	0.000136211	24	Q9H9F9	ACTR5	Actin-related protein 5	ARP5_HUMAN	1	-26.3284	0.736716	Inhibited_RELA	Inhibited_ctrl	NaN	NaN	NaN
Uninhibited_ctrl / Inhibited_ctrl	Q9Y6M9	Q9Y6M9	-1.19737	1.19737	6.73049e-06	0.000136451	24	Q9Y6M9	NDUFB9	NADH dehydrogenase [ubiquinone] 1 beta subcomplex subunit 9	NDUB9_HUMAN	2	-56.3931	0.436069	Uninhibited_ctrl	Inhibited_ctrl	NaN	NaN	NaN
Uninhibited_RELA / Inhibited_RELA	O15347	O15347	0.721782	0.721782	6.76995e-06	0.000136998	24	O15347	HMGB3	High mobility group protein B3	HMGB3_HUMAN	10	64.9218	1.64922	Uninhibited_RELA	Inhibited_RELA	NaN	NaN	NaN
Uninhibited_RELA / Uninhibited_ctrl	Q9UIC8	Q9UIC8	-1.07412	1.07412	6.8234e-06	0.000137825	24	Q9UIC8	LCMT1	Leucine carboxyl methyltransferase 1	LCMT1_HUMAN	4	-52.5041	0.474959	Uninhibited_RELA	Uninhibited_ctrl	NaN	NaN	NaN
Uninhibited_RELA / Inhibited_RELA	P28072	P28072	-0.278078	0.278078	6.84184e-06	0.000137944	24	P28072	PSMB6	Proteasome subunit beta type-6	PSB6_HUMAN	2	-17.5311	0.824689	Uninhibited_RELA	Inhibited_RELA	NaN	NaN	NaN
Inhibited_RELA / Inhibited_ctrl	P16152	P16152	-2.00576	2.00576	6.91333e-06	0.000139129	24	P16152	CBR1	Carbonyl reductase [NADPH] 1	CBR1_HUMAN	3	-75.0996	0.249004	Inhibited_RELA	Inhibited_ctrl	NaN	NaN	NaN
Uninhibited_ctrl / Inhibited_RELA	Q8TAE8	Q8TAE8	0.59072	0.59072	6.96267e-06	0.000139865	24	Q8TAE8	GADD45GIP1	Growth arrest and DNA damage-inducible proteins-interacting protein 1	G45IP_HUMAN	4	50.5999	1.506	Uninhibited_ctrl	Inhibited_RELA	NaN	NaN	NaN
Uninhibited_ctrl / Inhibited_RELA	L0R8F8	L0R8F8	-1.66638	1.66638	7.04829e-06	0.000141069	24	L0R8F8	MIEF1	MIEF1 upstream open reading frame protein	MIDUO_HUMAN	2	-68.4958	0.315042	Uninhibited_ctrl	Inhibited_RELA	NaN	NaN	NaN
Uninhibited_RELA / Inhibited_RELA	Q96SU4	Q96SU4	-0.460603	0.460603	7.04522e-06	0.000141069	24	Q96SU4	OSBPL9	Oxysterol-binding protein-related protein 9	OSBL9_HUMAN	13	-27.3317	0.726683	Uninhibited_RELA	Inhibited_RELA	NaN	NaN	NaN
Uninhibited_RELA / Uninhibited_ctrl	Q66LE6	Q66LE6	-0.311665	0.311665	7.12088e-06	0.000142262	24	Q66LE6	PPP2R2D	Serine/threonine-protein phosphatase 2A 55 kDa regulatory subunit B delta isoform	2ABD_HUMAN	1	-19.4289	0.805711	Uninhibited_RELA	Uninhibited_ctrl	NaN	NaN	NaN
Uninhibited_ctrl / Inhibited_ctrl	O43824	O43824	-0.657734	0.657734	7.19798e-06	0.000143541	24	O43824	GTPBP6	Putative GTP-binding protein 6	GTPB6_HUMAN	2	-36.6127	0.633873	Uninhibited_ctrl	Inhibited_ctrl	NaN	NaN	NaN
Uninhibited_RELA / Inhibited_ctrl	Q6ISB3	Q6ISB3	0.751661	0.751661	7.24544e-06	0.000143881	24	Q6ISB3	GRHL2	Grainyhead-like protein 2 homolog	GRHL2_HUMAN	11	68.373	1.68373	Uninhibited_RELA	Inhibited_ctrl	NaN	NaN	NaN
Uninhibited_RELA / Uninhibited_ctrl	Q96DB5	Q96DB5	0.613091	0.613091	7.25441e-06	0.000143881	24	Q96DB5	RMDN1	Regulator of microtubule dynamics protein 1	RMD1_HUMAN	7	52.9533	1.52953	Uninhibited_RELA	Uninhibited_ctrl	NaN	NaN	NaN
Uninhibited_ctrl / Inhibited_ctrl	Q9H0N0	Q9H0N0	-2.57466	2.57466	7.23938e-06	0.000143881	24	Q9H0N0	RAB6C	Ras-related protein Rab-6C	RAB6C_HUMAN	2	-83.2139	0.167861	Uninhibited_ctrl	Inhibited_ctrl	NaN	NaN	NaN
Uninhibited_ctrl / Inhibited_RELA	P48047	P48047	-1.08409	1.08409	7.28846e-06	0.000144275	24	P48047	ATP5PO	ATP synthase subunit O, mitochondrial	ATPO_HUMAN	7	-52.8311	0.471689	Uninhibited_ctrl	Inhibited_RELA	NaN	NaN	NaN
Inhibited_RELA / Inhibited_ctrl	Q9ULR0	Q9ULR0	1.51803	1.51803	7.30056e-06	0.000144275	24	Q9ULR0	ISY1	Pre-mRNA-splicing factor ISY1 homolog	ISY1_HUMAN	3	186.4	2.864	Inhibited_RELA	Inhibited_ctrl	NaN	NaN	NaN
Uninhibited_ctrl / Inhibited_RELA	O75828	O75828	2.61364	2.61364	7.33118e-06	0.00014436	24	O75828	CBR3	Carbonyl reductase [NADPH] 3	CBR3_HUMAN	3	512.045	6.12045	Uninhibited_ctrl	Inhibited_RELA	NaN	NaN	NaN
Uninhibited_RELA / Inhibited_ctrl	Q14011	Q14011	1.05063	1.05063	7.321e-06	0.00014436	24	Q14011	CIRBP	Cold-inducible RNA-binding protein	CIRBP_HUMAN	5	107.144	2.07144	Uninhibited_RELA	Inhibited_ctrl	NaN	NaN	NaN
Uninhibited_ctrl / Inhibited_RELA	Q7Z3E2	Q7Z3E2	0.457593	0.457593	7.38957e-06	0.000145249	24	Q7Z3E2	CCDC186	Coiled-coil domain-containing protein 186	CC186_HUMAN	1	37.3248	1.37325	Uninhibited_ctrl	Inhibited_RELA	NaN	NaN	NaN
Uninhibited_RELA / Uninhibited_ctrl	P61353	P61353	0.361412	0.361412	7.48017e-06	0.000146766	24	P61353	RPL27	60S ribosomal protein L27	RL27_HUMAN	10	28.4683	1.28468	Uninhibited_RELA	Uninhibited_ctrl	NaN	NaN	NaN
Uninhibited_ctrl / Inhibited_RELA	P35268	P35268	-0.696323	0.696323	7.54209e-06	0.000147381	24	P35268	RPL22	60S ribosomal protein L22	RL22_HUMAN	4	-38.2857	0.617143	Uninhibited_ctrl	Inhibited_RELA	NaN	NaN	NaN
Uninhibited_RELA / Uninhibited_ctrl	Q8N4T8	Q8N4T8	-0.554733	0.554733	7.5518e-06	0.000147381	24	Q8N4T8	CBR4	3-oxoacyl-[acyl-carrier-protein] reductase	CBR4_HUMAN	2	-31.9217	0.680783	Uninhibited_RELA	Uninhibited_ctrl	NaN	NaN	NaN
Inhibited_RELA / Inhibited_ctrl	Q9NR12	Q9NR12	-1.20887	1.20887	7.54468e-06	0.000147381	24	Q9NR12	PDLIM7	PDZ and LIM domain protein 7	PDLI7_HUMAN	13	-56.7394	0.432606	Inhibited_RELA	Inhibited_ctrl	NaN	NaN	NaN
Uninhibited_RELA / Inhibited_ctrl	Q8N4T8	Q8N4T8	-0.800841	0.800841	7.67272e-06	0.000149475	24	Q8N4T8	CBR4	3-oxoacyl-[acyl-carrier-protein] reductase	CBR4_HUMAN	2	-42.5985	0.574015	Uninhibited_RELA	Inhibited_ctrl	NaN	NaN	NaN
Inhibited_RELA / Inhibited_ctrl	P37198	P37198	0.415246	0.415246	7.7017e-06	0.000149596	24	P37198	NUP62	Nuclear pore glycoprotein p62	NUP62_HUMAN	12	33.3526	1.33353	Inhibited_RELA	Inhibited_ctrl	NaN	NaN	NaN
Uninhibited_RELA / Uninhibited_ctrl	P51965;Q969T4;Q96LR5	P51965;Q969T4;Q96LR5	1.34792	1.34792	7.70622e-06	0.000149596	24	P51965;Q969T4;Q96LR5	UBE2E1;UBE2E3;UBE2E2	Ubiquitin-conjugating enzyme E2 E1;Ubiquitin-conjugating enzyme E2 E3;Ubiquitin-conjugating enzyme E2 E2	UB2E1_HUMAN;UB2E3_HUMAN;UB2E2_HUMAN	1	154.544	2.54544	Uninhibited_RELA	Uninhibited_ctrl	NaN	NaN	NaN
Uninhibited_RELA / Inhibited_ctrl	Q96LA8	Q96LA8	-0.415707	0.415707	7.83101e-06	0.00015175	24	Q96LA8	PRMT6	Protein arginine N-methyltransferase 6	ANM6_HUMAN	3	-25.0348	0.749652	Uninhibited_RELA	Inhibited_ctrl	NaN	NaN	NaN
Uninhibited_ctrl / Inhibited_RELA	Q13191	Q13191	-0.987829	0.987829	7.84933e-06	0.000151837	24	Q13191	CBLB	E3 ubiquitin-protein ligase CBL-B	CBLB_HUMAN	2	-49.5764	0.504236	Uninhibited_ctrl	Inhibited_RELA	NaN	NaN	NaN
Inhibited_RELA / Inhibited_ctrl	P60900	P60900	-0.40676	0.40676	7.92394e-06	0.000152796	24	P60900	PSMA6	Proteasome subunit alpha type-6	PSA6_HUMAN	6	-24.5684	0.754316	Inhibited_RELA	Inhibited_ctrl	NaN	NaN	NaN
Uninhibited_ctrl / Inhibited_RELA	Q9P1F3	Q9P1F3	1.19348	1.19348	7.92678e-06	0.000152796	24	Q9P1F3	ABRACL	Costars family protein ABRACL	ABRAL_HUMAN	1	128.704	2.28704	Uninhibited_ctrl	Inhibited_RELA	NaN	NaN	NaN
Uninhibited_RELA / Inhibited_ctrl	O15347	O15347	0.613258	0.613258	8.15192e-06	0.00015686	24	O15347	HMGB3	High mobility group protein B3	HMGB3_HUMAN	10	52.971	1.52971	Uninhibited_RELA	Inhibited_ctrl	NaN	NaN	NaN
Uninhibited_ctrl / Inhibited_ctrl	P10253	P10253	-0.659437	0.659437	8.19584e-06	0.000157429	24	P10253	GAA	Lysosomal alpha-glucosidase	LYAG_HUMAN	2	-36.6875	0.633125	Uninhibited_ctrl	Inhibited_ctrl	NaN	NaN	NaN
Uninhibited_RELA / Inhibited_ctrl	Q9BUJ2	Q9BUJ2	0.455463	0.455463	8.22454e-06	0.000157704	24	Q9BUJ2	HNRNPUL1	Heterogeneous nuclear ribonucleoprotein U-like protein 1	HNRL1_HUMAN	18	37.1223	1.37122	Uninhibited_RELA	Inhibited_ctrl	NaN	NaN	NaN
Uninhibited_ctrl / Inhibited_RELA	Q9ULA0	Q9ULA0	-1.42244	1.42244	8.27183e-06	0.000158334	24	Q9ULA0	DNPEP	Aspartyl aminopeptidase	DNPEP_HUMAN	2	-62.692	0.37308	Uninhibited_ctrl	Inhibited_RELA	NaN	NaN	NaN
Uninhibited_RELA / Inhibited_RELA	Q96CT7	Q96CT7	0.535765	0.535765	8.32955e-06	0.000159161	24	Q96CT7	CCDC124	Coiled-coil domain-containing protein 124	CC124_HUMAN	8	44.9711	1.44971	Uninhibited_RELA	Inhibited_RELA	NaN	NaN	NaN
Uninhibited_RELA / Inhibited_ctrl	O60832	O60832	-0.475207	0.475207	8.35115e-06	0.000159296	24	O60832	DKC1	H/ACA ribonucleoprotein complex subunit DKC1	DKC1_HUMAN	2	-28.0636	0.719364	Uninhibited_RELA	Inhibited_ctrl	NaN	NaN	NaN
Uninhibited_RELA / Inhibited_ctrl	Q8N5U6	Q8N5U6	-1.12029	1.12029	8.38553e-06	0.000159674	24	Q8N5U6	RNF10	RING finger protein 10	RNF10_HUMAN	2	-54	0.46	Uninhibited_RELA	Inhibited_ctrl	NaN	NaN	NaN
Uninhibited_RELA / Inhibited_ctrl	Q14CX7	Q14CX7	-0.915878	0.915878	8.42122e-06	0.000160076	24	Q14CX7	NAA25	N-alpha-acetyltransferase 25, NatB auxiliary subunit	NAA25_HUMAN	4	-46.9979	0.530021	Uninhibited_RELA	Inhibited_ctrl	NaN	NaN	NaN
Uninhibited_RELA / Uninhibited_ctrl	O15460	O15460	0.289218	0.289218	8.46051e-06	0.000160264	24	O15460	P4HA2	Prolyl 4-hydroxylase subunit alpha-2	P4HA2_HUMAN	10	22.1977	1.22198	Uninhibited_RELA	Uninhibited_ctrl	NaN	NaN	NaN
Inhibited_RELA / Inhibited_ctrl	P63279	P63279	-0.672512	0.672512	8.47493e-06	0.000160264	24	P63279	UBE2I	SUMO-conjugating enzyme UBC9	UBC9_HUMAN	4	-37.2587	0.627413	Inhibited_RELA	Inhibited_ctrl	NaN	NaN	NaN
Uninhibited_RELA / Inhibited_ctrl	Q14331	Q14331	1.39577	1.39577	8.45753e-06	0.000160264	24	Q14331	FRG1	Protein FRG1	FRG1_HUMAN	1	163.129	2.63129	Uninhibited_RELA	Inhibited_ctrl	NaN	NaN	NaN
Uninhibited_ctrl / Inhibited_RELA	O43291	O43291	-0.993068	0.993068	8.49023e-06	0.000160277	24	O43291	SPINT2	Kunitz-type protease inhibitor 2	SPIT2_HUMAN	2	-49.7592	0.502408	Uninhibited_ctrl	Inhibited_RELA	NaN	NaN	NaN
Uninhibited_RELA / Inhibited_RELA	Q86XK3	Q86XK3	-0.651752	0.651752	8.59781e-06	0.000161978	24	Q86XK3	SFR1	Swi5-dependent recombination DNA repair protein 1 homolog	SFR1_HUMAN	3	-36.3493	0.636507	Uninhibited_RELA	Inhibited_RELA	NaN	NaN	NaN
Inhibited_RELA / Inhibited_ctrl	Q8WUH1	Q8WUH1	-1.65634	1.65634	8.6099e-06	0.000161978	24	Q8WUH1	CHURC1	Protein Churchill	CHUR_HUMAN	2	-68.2758	0.317242	Inhibited_RELA	Inhibited_ctrl	NaN	NaN	NaN
Uninhibited_RELA / Uninhibited_ctrl	Q13526	Q13526	-0.857959	0.857959	8.70553e-06	0.000163497	24	Q13526	PIN1	Peptidyl-prolyl cis-trans isomerase NIMA-interacting 1	PIN1_HUMAN	4	-44.8267	0.551733	Uninhibited_RELA	Uninhibited_ctrl	NaN	NaN	NaN
Uninhibited_ctrl / Inhibited_RELA	Q9Y3A5	Q9Y3A5	0.670652	0.670652	8.72517e-06	0.000163586	24	Q9Y3A5	SBDS	Ribosome maturation protein SBDS	SBDS_HUMAN	16	59.1792	1.59179	Uninhibited_ctrl	Inhibited_RELA	NaN	NaN	NaN
Uninhibited_ctrl / Inhibited_RELA	Q96S59	Q96S59	-0.210717	0.210717	8.78107e-06	0.000164353	24	Q96S59	RANBP9	Ran-binding protein 9	RANB9_HUMAN	6	-13.5893	0.864107	Uninhibited_ctrl	Inhibited_RELA	NaN	NaN	NaN
Uninhibited_RELA / Inhibited_ctrl	Q9BUE6	Q9BUE6	-2.5641	2.5641	8.80807e-06	0.000164577	24	Q9BUE6	ISCA1	Iron-sulfur cluster assembly 1 homolog, mitochondrial	ISCA1_HUMAN	2	-83.0906	0.169094	Uninhibited_RELA	Inhibited_ctrl	NaN	NaN	NaN
Uninhibited_RELA / Uninhibited_ctrl	Q9HD15	Q9HD15	-0.452503	0.452503	8.84811e-06	0.000164764	24	Q9HD15	SRA1	Steroid receptor RNA activator 1	SRA1_HUMAN	2	-26.9226	0.730774	Uninhibited_RELA	Uninhibited_ctrl	NaN	NaN	NaN
Uninhibited_RELA / Inhibited_ctrl	Q9Y3D8	Q9Y3D8	0.961375	0.961375	8.84211e-06	0.000164764	24	Q9Y3D8	AK6	Adenylate kinase isoenzyme 6	KAD6_HUMAN	3	94.7165	1.94716	Uninhibited_RELA	Inhibited_ctrl	NaN	NaN	NaN
Uninhibited_RELA / Uninhibited_ctrl	O00264	O00264	1.43026	1.43026	8.94135e-06	0.000166218	24	O00264	PGRMC1	Membrane-associated progesterone receptor component 1	PGRC1_HUMAN	2	169.495	2.69495	Uninhibited_RELA	Uninhibited_ctrl	NaN	NaN	NaN
Uninhibited_ctrl / Inhibited_RELA	Q96H20	Q96H20	-0.55897	0.55897	9.05985e-06	0.000168136	24	Q96H20	SNF8	Vacuolar-sorting protein SNF8	SNF8_HUMAN	2	-32.1213	0.678787	Uninhibited_ctrl	Inhibited_RELA	NaN	NaN	NaN
Uninhibited_RELA / Inhibited_ctrl	A2RTX5	A2RTX5	-1.41441	1.41441	9.08624e-06	0.000168341	24	A2RTX5	TARS3	Threonine--tRNA ligase 2, cytoplasmic	SYTC2_HUMAN	2	-62.4836	0.375164	Uninhibited_RELA	Inhibited_ctrl	NaN	NaN	NaN
Uninhibited_RELA / Inhibited_ctrl	P62258	P62258	0.3649	0.3649	9.1378e-06	0.000169011	24	P62258	YWHAE	14-3-3 protein epsilon	1433E_HUMAN	13	28.7792	1.28779	Uninhibited_RELA	Inhibited_ctrl	NaN	NaN	NaN
Inhibited_RELA / Inhibited_ctrl	O60907;Q9BQ87	O60907;Q9BQ87	0.514085	0.514085	9.18566e-06	0.000169325	24	O60907;Q9BQ87	TBL1X;TBL1Y	F-box-like/WD repeat-containing protein TBL1X;F-box-like/WD repeat-containing protein TBL1Y	TBL1X_HUMAN;TBL1Y_HUMAN	1	42.8088	1.42809	Inhibited_RELA	Inhibited_ctrl	NaN	NaN	NaN
Uninhibited_ctrl / Inhibited_RELA	Q9ULR0	Q9ULR0	-1.34263	1.34263	9.18312e-06	0.000169325	24	Q9ULR0	ISY1	Pre-mRNA-splicing factor ISY1 homolog	ISY1_HUMAN	3	-60.5697	0.394303	Uninhibited_ctrl	Inhibited_RELA	NaN	NaN	NaN
Inhibited_RELA / Inhibited_ctrl	O75439	O75439	-1.05525	1.05525	9.24169e-06	0.000170072	24	O75439	PMPCB	Mitochondrial-processing peptidase subunit beta	MPPB_HUMAN	3	-51.8785	0.481215	Inhibited_RELA	Inhibited_ctrl	NaN	NaN	NaN
Uninhibited_RELA / Inhibited_ctrl	O00330	O00330	-0.720599	0.720599	9.3205e-06	0.000170949	24	O00330	PDHX	Pyruvate dehydrogenase protein X component, mitochondrial	ODPX_HUMAN	9	-39.3155	0.606845	Uninhibited_RELA	Inhibited_ctrl	NaN	NaN	NaN
Uninhibited_RELA / Inhibited_ctrl	Q96S19	Q96S19	-0.561447	0.561447	9.31035e-06	0.000170949	24	Q96S19	METTL26	Methyltransferase-like 26	MTL26_HUMAN	3	-32.2378	0.677622	Uninhibited_RELA	Inhibited_ctrl	NaN	NaN	NaN
Uninhibited_RELA / Uninhibited_ctrl	O94966	O94966	1.96213	1.96213	9.49121e-06	0.000173224	24	O94966	USP19	Ubiquitin carboxyl-terminal hydrolase 19	UBP19_HUMAN	1	289.638	3.89638	Uninhibited_RELA	Uninhibited_ctrl	NaN	NaN	NaN
Uninhibited_ctrl / Inhibited_RELA	Q8NB37	Q8NB37	0.298037	0.298037	9.51324e-06	0.000173224	24	Q8NB37	GATD1	Glutamine amidotransferase-like class 1 domain-containing protein 1	GALD1_HUMAN	1	22.9471	1.22947	Uninhibited_ctrl	Inhibited_RELA	NaN	NaN	NaN
Uninhibited_RELA / Inhibited_ctrl	Q9BTL3	Q9BTL3	0.546913	0.546913	9.46856e-06	0.000173224	24	Q9BTL3	RAMAC	RNA guanine-N7 methyltransferase activating subunit	RAMAC_HUMAN	1	46.0956	1.46096	Uninhibited_RELA	Inhibited_ctrl	NaN	NaN	NaN
Uninhibited_RELA / Inhibited_ctrl	Q9NPF5	Q9NPF5	-0.497082	0.497082	9.50449e-06	0.000173224	24	Q9NPF5	DMAP1	DNA methyltransferase 1-associated protein 1	DMAP1_HUMAN	2	-29.1462	0.708538	Uninhibited_RELA	Inhibited_ctrl	NaN	NaN	NaN
Uninhibited_RELA / Inhibited_RELA	Q9Y3D3	Q9Y3D3	-0.842883	0.842883	9.5235e-06	0.000173224	24	Q9Y3D3	MRPS16	28S ribosomal protein S16, mitochondrial	RT16_HUMAN	2	-44.2472	0.557528	Uninhibited_RELA	Inhibited_RELA	NaN	NaN	NaN
Uninhibited_RELA / Uninhibited_ctrl	P16152	P16152	-1.75711	1.75711	9.57401e-06	0.000173854	24	P16152	CBR1	Carbonyl reductase [NADPH] 1	CBR1_HUMAN	3	-70.416	0.29584	Uninhibited_RELA	Uninhibited_ctrl	NaN	NaN	NaN
Uninhibited_RELA / Inhibited_ctrl	P25787	P25787	0.826022	0.826022	9.62078e-06	0.000174414	24	P25787	PSMA2	Proteasome subunit alpha type-2	PSA2_HUMAN	3	77.279	1.77279	Uninhibited_RELA	Inhibited_ctrl	NaN	NaN	NaN
Uninhibited_RELA / Inhibited_RELA	P16152	P16152	0.473877	0.473877	9.69388e-06	0.000175137	24	P16152	CBR1	Carbonyl reductase [NADPH] 1	CBR1_HUMAN	3	38.8837	1.38884	Uninhibited_RELA	Inhibited_RELA	NaN	NaN	NaN
Uninhibited_ctrl / Inhibited_RELA	Q3KQU3	Q3KQU3	0.95026	0.95026	9.70239e-06	0.000175137	24	Q3KQU3	MAP7D1	MAP7 domain-containing protein 1	MA7D1_HUMAN	1	93.2221	1.93222	Uninhibited_ctrl	Inhibited_RELA	NaN	NaN	NaN
Uninhibited_RELA / Inhibited_RELA	Q5JPI3	Q5JPI3	-1.05852	1.05852	9.70857e-06	0.000175137	24	Q5JPI3	C3orf38	Uncharacterized protein C3orf38	CC038_HUMAN	2	-51.9876	0.480124	Uninhibited_RELA	Inhibited_RELA	NaN	NaN	NaN
Uninhibited_RELA / Inhibited_ctrl	Q9NR33	Q9NR33	-0.778907	0.778907	9.76989e-06	0.000175954	24	Q9NR33	POLE4	DNA polymerase epsilon subunit 4	DPOE4_HUMAN	6	-41.7192	0.582808	Uninhibited_RELA	Inhibited_ctrl	NaN	NaN	NaN
Uninhibited_ctrl / Inhibited_RELA	Q93052	Q93052	0.797461	0.797461	9.84532e-06	0.000177018	24	Q93052	LPP	Lipoma-preferred partner	LPP_HUMAN	15	73.804	1.73804	Uninhibited_ctrl	Inhibited_RELA	NaN	NaN	NaN
Inhibited_RELA / Inhibited_ctrl	Q9P0W8	Q9P0W8	0.726773	0.726773	9.86121e-06	0.000177018	24	Q9P0W8	SPATA7	Spermatogenesis-associated protein 7	SPAT7_HUMAN	1	65.4934	1.65493	Inhibited_RELA	Inhibited_ctrl	NaN	NaN	NaN
Uninhibited_ctrl / Inhibited_RELA	Q9UBM7	Q9UBM7	-3.27872	3.27872	9.9615e-06	0.000178526	24	Q9UBM7	DHCR7	7-dehydrocholesterol reductase	DHCR7_HUMAN	1	-89.696	0.10304	Uninhibited_ctrl	Inhibited_RELA	NaN	NaN	NaN
Uninhibited_ctrl / Inhibited_RELA	A6NIH7	A6NIH7	0.892234	0.892234	1.00573e-05	0.000179655	24	A6NIH7	UNC119B	Protein unc-119 homolog B	U119B_HUMAN	1	85.6047	1.85605	Uninhibited_ctrl	Inhibited_RELA	NaN	NaN	NaN
Uninhibited_ctrl / Inhibited_RELA	O75150	O75150	0.547217	0.547217	1.00571e-05	0.000179655	24	O75150	RNF40	E3 ubiquitin-protein ligase BRE1B	BRE1B_HUMAN	19	46.1264	1.46126	Uninhibited_ctrl	Inhibited_RELA	NaN	NaN	NaN
Inhibited_RELA / Inhibited_ctrl	O43776	O43776	-0.821009	0.821009	1.01364e-05	0.000180774	24	O43776	NARS1	Asparagine--tRNA ligase, cytoplasmic	SYNC_HUMAN	17	-43.3954	0.566046	Inhibited_RELA	Inhibited_ctrl	NaN	NaN	NaN
Uninhibited_RELA / Inhibited_ctrl	Q8N5C7	Q8N5C7	-0.908788	0.908788	1.02134e-05	0.000181852	24	Q8N5C7	DTWD1	tRNA-uridine aminocarboxypropyltransferase 1	DTWD1_HUMAN	2	-46.7368	0.532632	Uninhibited_RELA	Inhibited_ctrl	NaN	NaN	NaN
Uninhibited_RELA / Uninhibited_ctrl	Q9BYN0	Q9BYN0	-0.51995	0.51995	1.0281e-05	0.000182759	24	Q9BYN0	SRXN1	Sulfiredoxin-1	SRXN1_HUMAN	2	-30.2604	0.697396	Uninhibited_RELA	Uninhibited_ctrl	NaN	NaN	NaN
Inhibited_RELA / Inhibited_ctrl	Q16514	Q16514	0.118858	0.118858	1.03619e-05	0.000183601	24	Q16514	TAF12	Transcription initiation factor TFIID subunit 12	TAF12_HUMAN	1	8.58751	1.08588	Inhibited_RELA	Inhibited_ctrl	NaN	NaN	NaN
Uninhibited_ctrl / Inhibited_RELA	Q96Q11	Q96Q11	0.410584	0.410584	1.03566e-05	0.000183601	24	Q96Q11	TRNT1	CCA tRNA nucleotidyltransferase 1, mitochondrial	TRNT1_HUMAN	3	32.9224	1.32922	Uninhibited_ctrl	Inhibited_RELA	NaN	NaN	NaN
Uninhibited_RELA / Inhibited_RELA	O75348	O75348	0.635255	0.635255	1.04721e-05	0.000185254	24	O75348	ATP6V1G1	V-type proton ATPase subunit G 1	VATG1_HUMAN	4	55.3212	1.55321	Uninhibited_RELA	Inhibited_RELA	NaN	NaN	NaN
Uninhibited_RELA / Uninhibited_ctrl	P33993	P33993	-0.412829	0.412829	1.0583e-05	0.000186916	24	P33993	MCM7	DNA replication licensing factor MCM7	MCM7_HUMAN	46	-24.8851	0.751149	Uninhibited_RELA	Uninhibited_ctrl	NaN	NaN	NaN
Uninhibited_RELA / Inhibited_ctrl	Q96PU5	Q96PU5	-0.678965	0.678965	1.06408e-05	0.000187633	24	Q96PU5	NEDD4L	E3 ubiquitin-protein ligase NEDD4-like	NED4L_HUMAN	2	-37.5387	0.624613	Uninhibited_RELA	Inhibited_ctrl	NaN	NaN	NaN
Uninhibited_RELA / Inhibited_ctrl	Q9NXF7	Q9NXF7	0.936444	0.936444	1.07394e-05	0.000189069	24	Q9NXF7	DCAF16	DDB1- and CUL4-associated factor 16	DCA16_HUMAN	1	91.3805	1.91381	Uninhibited_RELA	Inhibited_ctrl	NaN	NaN	NaN
Uninhibited_RELA / Uninhibited_ctrl	P63241	P63241	-0.995303	0.995303	1.07807e-05	0.000189492	24	P63241	EIF5A	Eukaryotic translation initiation factor 5A-1	IF5A1_HUMAN	14	-49.8369	0.501631	Uninhibited_RELA	Uninhibited_ctrl	NaN	NaN	NaN
Uninhibited_RELA / Uninhibited_ctrl	P63279	P63279	-0.901154	0.901154	1.08366e-05	0.000190169	24	P63279	UBE2I	SUMO-conjugating enzyme UBC9	UBC9_HUMAN	4	-46.4542	0.535458	Uninhibited_RELA	Uninhibited_ctrl	NaN	NaN	NaN
Uninhibited_RELA / Inhibited_ctrl	P22695	P22695	-0.725672	0.725672	1.09555e-05	0.000191948	24	P22695	UQCRC2	Cytochrome b-c1 complex subunit 2, mitochondrial	QCR2_HUMAN	2	-39.5285	0.604715	Uninhibited_RELA	Inhibited_ctrl	NaN	NaN	NaN
Uninhibited_RELA / Inhibited_RELA	Q5VWJ9	Q5VWJ9	-0.548773	0.548773	1.09954e-05	0.000192341	24	Q5VWJ9	SNX30	Sorting nexin-30	SNX30_HUMAN	4	-31.6399	0.683601	Uninhibited_RELA	Inhibited_RELA	NaN	NaN	NaN
Uninhibited_ctrl / Inhibited_RELA	O14519	O14519	-2.06108	2.06108	1.10973e-05	0.000193813	24	O14519	CDK2AP1	Cyclin-dependent kinase 2-associated protein 1	CDKA1_HUMAN	2	-76.0364	0.239636	Uninhibited_ctrl	Inhibited_RELA	NaN	NaN	NaN
Uninhibited_RELA / Inhibited_ctrl	O00418	O00418	0.620282	0.620282	1.11382e-05	0.000193911	24	O00418	EEF2K	Eukaryotic elongation factor 2 kinase	EF2K_HUMAN	5	53.7176	1.53718	Uninhibited_RELA	Inhibited_ctrl	NaN	NaN	NaN
Uninhibited_ctrl / Inhibited_RELA	O14545	O14545	0.30688	0.30688	1.11293e-05	0.000193911	24	O14545	TRAFD1	TRAF-type zinc finger domain-containing protein 1	TRAD1_HUMAN	7	23.703	1.23703	Uninhibited_ctrl	Inhibited_RELA	NaN	NaN	NaN
Uninhibited_RELA / Inhibited_ctrl	O75340	O75340	-0.838389	0.838389	1.13217e-05	0.000196482	24	O75340	PDCD6	Programmed cell death protein 6	PDCD6_HUMAN	9	-44.0732	0.559268	Uninhibited_RELA	Inhibited_ctrl	NaN	NaN	NaN
Uninhibited_RELA / Inhibited_RELA	P35268	P35268	-0.768633	0.768633	1.13165e-05	0.000196482	24	P35268	RPL22	60S ribosomal protein L22	RL22_HUMAN	4	-41.3027	0.586973	Uninhibited_RELA	Inhibited_RELA	NaN	NaN	NaN
Uninhibited_RELA / Inhibited_RELA	P39019	P39019	-0.346742	0.346742	1.13687e-05	0.00019651	24	P39019	RPS19	40S ribosomal protein S19	RS19_HUMAN	13	-21.3642	0.786358	Uninhibited_RELA	Inhibited_RELA	NaN	NaN	NaN
Uninhibited_ctrl / Inhibited_RELA	Q6ZMK1	Q6ZMK1	-0.768515	0.768515	1.13617e-05	0.00019651	24	Q6ZMK1	CYHR1	Cysteine and histidine-rich protein 1	CYHR1_HUMAN	2	-41.2979	0.587021	Uninhibited_ctrl	Inhibited_RELA	NaN	NaN	NaN
Uninhibited_ctrl / Inhibited_RELA	Q99829	Q99829	0.927481	0.927481	1.13771e-05	0.00019651	24	Q99829	CPNE1	Copine-1	CPNE1_HUMAN	7	90.1952	1.90195	Uninhibited_ctrl	Inhibited_RELA	NaN	NaN	NaN
Uninhibited_ctrl / Inhibited_RELA	O43776	O43776	1.05096	1.05096	1.1459e-05	0.000197614	24	O43776	NARS1	Asparagine--tRNA ligase, cytoplasmic	SYNC_HUMAN	17	107.191	2.07191	Uninhibited_ctrl	Inhibited_RELA	NaN	NaN	NaN
Uninhibited_RELA / Uninhibited_ctrl	P62241	P62241	0.228827	0.228827	1.15116e-05	0.000197899	24	P62241	RPS8	40S ribosomal protein S8	RS8_HUMAN	13	17.1882	1.17188	Uninhibited_RELA	Uninhibited_ctrl	NaN	NaN	NaN
Uninhibited_ctrl / Inhibited_ctrl	Q9Y3D8	Q9Y3D8	-0.436616	0.436616	1.14951e-05	0.000197899	24	Q9Y3D8	AK6	Adenylate kinase isoenzyme 6	KAD6_HUMAN	3	-26.1134	0.738866	Uninhibited_ctrl	Inhibited_ctrl	NaN	NaN	NaN
Uninhibited_RELA / Inhibited_RELA	O95630	O95630	0.531018	0.531018	1.16059e-05	0.000199207	24	O95630	STAMBP	STAM-binding protein	STABP_HUMAN	5	44.4949	1.44495	Uninhibited_RELA	Inhibited_RELA	NaN	NaN	NaN
Inhibited_RELA / Inhibited_ctrl	Q9NP92	Q9NP92	2.00734	2.00734	1.16242e-05	0.000199209	24	Q9NP92	MRPS30	39S ribosomal protein S30, mitochondrial	RT30_HUMAN	1	302.041	4.02041	Inhibited_RELA	Inhibited_ctrl	NaN	NaN	NaN
Uninhibited_RELA / Inhibited_ctrl	O00566	O00566	-0.910032	0.910032	1.16585e-05	0.000199486	24	O00566	MPHOSPH10	U3 small nucleolar ribonucleoprotein protein MPP10	MPP10_HUMAN	2	-46.7827	0.532173	Uninhibited_RELA	Inhibited_ctrl	NaN	NaN	NaN
Uninhibited_ctrl / Inhibited_RELA	O43148	O43148	0.659332	0.659332	1.19053e-05	0.000202131	24	O43148	RNMT	mRNA cap guanine-N7 methyltransferase	MCES_HUMAN	3	57.9351	1.57935	Uninhibited_ctrl	Inhibited_RELA	NaN	NaN	NaN
Uninhibited_RELA / Inhibited_ctrl	P02794	P02794	-0.507109	0.507109	1.18937e-05	0.000202131	24	P02794	FTH1	Ferritin heavy chain	FRIH_HUMAN	2	-29.6369	0.703631	Uninhibited_RELA	Inhibited_ctrl	NaN	NaN	NaN
Uninhibited_RELA / Inhibited_ctrl	P19404	P19404	-0.606263	0.606263	1.18823e-05	0.000202131	24	P19404	NDUFV2	NADH dehydrogenase [ubiquinone] flavoprotein 2, mitochondrial	NDUV2_HUMAN	2	-34.3104	0.656896	Uninhibited_RELA	Inhibited_ctrl	NaN	NaN	NaN
Uninhibited_RELA / Uninhibited_ctrl	Q15287	Q15287	0.443375	0.443375	1.18538e-05	0.000202131	24	Q15287	RNPS1	RNA-binding protein with serine-rich domain 1	RNPS1_HUMAN	5	35.9782	1.35978	Uninhibited_RELA	Uninhibited_ctrl	NaN	NaN	NaN
Uninhibited_RELA / Inhibited_ctrl	Q9NV56	Q9NV56	-0.475491	0.475491	1.18615e-05	0.000202131	24	Q9NV56	MRGBP	MRG/MORF4L-binding protein	MRGBP_HUMAN	2	-28.0778	0.719222	Uninhibited_RELA	Inhibited_ctrl	NaN	NaN	NaN
Uninhibited_RELA / Uninhibited_ctrl	P04350	P04350	-0.880803	0.880803	1.20397e-05	0.00020388	24	P04350	TUBB4A	Tubulin beta-4A chain	TBB4A_HUMAN	2	-45.6935	0.543065	Uninhibited_RELA	Uninhibited_ctrl	NaN	NaN	NaN
Uninhibited_RELA / Uninhibited_ctrl	P22392	P22392	-0.544157	0.544157	1.20454e-05	0.00020388	24	P22392	NME2	Nucleoside diphosphate kinase B	NDKB_HUMAN	8	-31.4208	0.685792	Uninhibited_RELA	Uninhibited_ctrl	NaN	NaN	NaN
Uninhibited_ctrl / Inhibited_RELA	Q96DH6	Q96DH6	-0.266515	0.266515	1.2227e-05	0.000206316	24	Q96DH6	MSI2	RNA-binding protein Musashi homolog 2	MSI2H_HUMAN	6	-16.8675	0.831325	Uninhibited_ctrl	Inhibited_RELA	NaN	NaN	NaN
Uninhibited_ctrl / Inhibited_RELA	Q96EP5	Q96EP5	0.743197	0.743197	1.22111e-05	0.000206316	24	Q96EP5	DAZAP1	DAZ-associated protein 1	DAZP1_HUMAN	4	67.3881	1.67388	Uninhibited_ctrl	Inhibited_RELA	NaN	NaN	NaN
Uninhibited_RELA / Inhibited_RELA	P14678	P14678	-0.354081	0.354081	1.22751e-05	0.000206809	24	P14678	SNRPB	Small nuclear ribonucleoprotein-associated proteins B and B'	RSMB_HUMAN	5	-21.7632	0.782368	Uninhibited_RELA	Inhibited_RELA	NaN	NaN	NaN
Uninhibited_RELA / Inhibited_ctrl	A8MT69	A8MT69	-0.807219	0.807219	1.23698e-05	0.00020745	24	A8MT69	CENPX	Centromere protein X	CENPX_HUMAN	4	-42.8517	0.571483	Uninhibited_RELA	Inhibited_ctrl	NaN	NaN	NaN
Uninhibited_ctrl / Inhibited_RELA	P62993	P62993	0.451877	0.451877	1.23555e-05	0.00020745	24	P62993	GRB2	Growth factor receptor-bound protein 2	GRB2_HUMAN	8	36.7819	1.36782	Uninhibited_ctrl	Inhibited_RELA	NaN	NaN	NaN
Uninhibited_RELA / Uninhibited_ctrl	Q9H3H3	Q9H3H3	-0.145744	0.145744	1.23488e-05	0.00020745	24	Q9H3H3	C11orf68	UPF0696 protein C11orf68	CK068_HUMAN	2	-9.60867	0.903913	Uninhibited_RELA	Uninhibited_ctrl	NaN	NaN	NaN
Uninhibited_RELA / Uninhibited_ctrl	P25788	P25788	-0.717623	0.717623	1.24163e-05	0.000207911	24	P25788	PSMA3	Proteasome subunit alpha type-3	PSA3_HUMAN	6	-39.1901	0.608099	Uninhibited_RELA	Uninhibited_ctrl	NaN	NaN	NaN
Uninhibited_ctrl / Inhibited_ctrl	P61020	P61020	-0.461075	0.461075	1.24553e-05	0.000207929	24	P61020	RAB5B	Ras-related protein Rab-5B	RAB5B_HUMAN	5	-27.3555	0.726445	Uninhibited_ctrl	Inhibited_ctrl	NaN	NaN	NaN
Uninhibited_ctrl / Inhibited_RELA	Q8IZ73	Q8IZ73	1.10964	1.10964	1.24507e-05	0.000207929	24	Q8IZ73	RPUSD2	RNA pseudouridylate synthase domain-containing protein 2	RUSD2_HUMAN	1	115.792	2.15792	Uninhibited_ctrl	Inhibited_RELA	NaN	NaN	NaN
Uninhibited_RELA / Uninhibited_ctrl	Q12933	Q12933	-0.521715	0.521715	1.24915e-05	0.000208217	24	Q12933	TRAF2	TNF receptor-associated factor 2	TRAF2_HUMAN	2	-30.3457	0.696543	Uninhibited_RELA	Uninhibited_ctrl	NaN	NaN	NaN
Uninhibited_ctrl / Inhibited_RELA	O75330	O75330	-0.792487	0.792487	1.25206e-05	0.000208385	24	O75330	HMMR	Hyaluronan mediated motility receptor	HMMR_HUMAN	6	-42.2652	0.577348	Uninhibited_ctrl	Inhibited_RELA	NaN	NaN	NaN
Uninhibited_ctrl / Inhibited_RELA	Q96S19	Q96S19	0.684583	0.684583	1.25848e-05	0.000209136	24	Q96S19	METTL26	Methyltransferase-like 26	MTL26_HUMAN	3	60.7237	1.60724	Uninhibited_ctrl	Inhibited_RELA	NaN	NaN	NaN
Uninhibited_ctrl / Inhibited_RELA	Q8NFI3	Q8NFI3	0.753917	0.753917	1.26254e-05	0.000209291	24	Q8NFI3	ENGASE	Cytosolic endo-beta-N-acetylglucosaminidase	ENASE_HUMAN	1	68.6366	1.68637	Uninhibited_ctrl	Inhibited_RELA	NaN	NaN	NaN
Uninhibited_ctrl / Inhibited_RELA	Q9NQT5	Q9NQT5	-0.805441	0.805441	1.26322e-05	0.000209291	24	Q9NQT5	EXOSC3	Exosome complex component RRP40	EXOS3_HUMAN	3	-42.7813	0.572187	Uninhibited_ctrl	Inhibited_RELA	NaN	NaN	NaN
Uninhibited_ctrl / Inhibited_RELA	P62829	P62829	-0.55416	0.55416	1.26524e-05	0.000209308	24	P62829	RPL23	60S ribosomal protein L23	RL23_HUMAN	8	-31.8947	0.681053	Uninhibited_ctrl	Inhibited_RELA	NaN	NaN	NaN
Uninhibited_ctrl / Inhibited_ctrl	O00483	O00483	-0.801862	0.801862	1.26715e-05	0.000209309	24	O00483	NDUFA4	Cytochrome c oxidase subunit NDUFA4	NDUA4_HUMAN	1	-42.6392	0.573608	Uninhibited_ctrl	Inhibited_ctrl	NaN	NaN	NaN
Uninhibited_ctrl / Inhibited_ctrl	Q9Y3D5	Q9Y3D5	-0.723444	0.723444	1.26956e-05	0.000209392	24	Q9Y3D5	MRPS18C	28S ribosomal protein S18c, mitochondrial	RT18C_HUMAN	2	-39.435	0.60565	Uninhibited_ctrl	Inhibited_ctrl	NaN	NaN	NaN
Inhibited_RELA / Inhibited_ctrl	Q96EI5	Q96EI5	1.50403	1.50403	1.27812e-05	0.000210486	24	Q96EI5	TCEAL4	Transcription elongation factor A protein-like 4	TCAL4_HUMAN	15	183.635	2.83635	Inhibited_RELA	Inhibited_ctrl	NaN	NaN	NaN
Uninhibited_RELA / Inhibited_ctrl	Q9P2X3	Q9P2X3	-0.818094	0.818094	1.28116e-05	0.000210671	24	Q9P2X3	IMPACT	Protein IMPACT	IMPCT_HUMAN	2	-43.2809	0.567191	Uninhibited_RELA	Inhibited_ctrl	NaN	NaN	NaN
Uninhibited_ctrl / Inhibited_ctrl	Q9NWZ5	Q9NWZ5	-1.44243	1.44243	1.28484e-05	0.00021096	24	Q9NWZ5	UCKL1	Uridine-cytidine kinase-like 1	UCKL1_HUMAN	2	-63.2053	0.367947	Uninhibited_ctrl	Inhibited_ctrl	NaN	NaN	NaN
Uninhibited_RELA / Inhibited_RELA	Q9Y3D6	Q9Y3D6	-0.621855	0.621855	1.28994e-05	0.000211482	24	Q9Y3D6	FIS1	Mitochondrial fission 1 protein	FIS1_HUMAN	7	-35.0165	0.649835	Uninhibited_RELA	Inhibited_RELA	NaN	NaN	NaN
Uninhibited_ctrl / Inhibited_ctrl	O95299	O95299	-0.881543	0.881543	1.30851e-05	0.000214205	24	O95299	NDUFA10	NADH dehydrogenase [ubiquinone] 1 alpha subcomplex subunit 10, mitochondrial	NDUAA_HUMAN	2	-45.7213	0.542787	Uninhibited_ctrl	Inhibited_ctrl	NaN	NaN	NaN
Uninhibited_RELA / Inhibited_ctrl	P61224	P61224	0.58853	0.58853	1.31785e-05	0.000215412	24	P61224	RAP1B	Ras-related protein Rap-1b	RAP1B_HUMAN	6	50.3714	1.50371	Uninhibited_RELA	Inhibited_ctrl	NaN	NaN	NaN
Uninhibited_RELA / Uninhibited_ctrl	Q9HB71	Q9HB71	0.512064	0.512064	1.32549e-05	0.00021634	24	Q9HB71	CACYBP	Calcyclin-binding protein	CYBP_HUMAN	17	42.6089	1.42609	Uninhibited_RELA	Uninhibited_ctrl	NaN	NaN	NaN
Uninhibited_RELA / Uninhibited_ctrl	Q6VMQ6	Q6VMQ6	0.273994	0.273994	1.34353e-05	0.000218957	24	Q6VMQ6	ATF7IP	Activating transcription factor 7-interacting protein 1	MCAF1_HUMAN	2	20.915	1.20915	Uninhibited_RELA	Uninhibited_ctrl	NaN	NaN	NaN
Inhibited_RELA / Inhibited_ctrl	Q13526	Q13526	-0.875387	0.875387	1.34932e-05	0.000219574	24	Q13526	PIN1	Peptidyl-prolyl cis-trans isomerase NIMA-interacting 1	PIN1_HUMAN	4	-45.4892	0.545108	Inhibited_RELA	Inhibited_ctrl	NaN	NaN	NaN
Uninhibited_RELA / Uninhibited_ctrl	Q9Y5X3	Q9Y5X3	0.200128	0.200128	1.35994e-05	0.000220975	24	Q9Y5X3	SNX5	Sorting nexin-5	SNX5_HUMAN	21	14.88	1.1488	Uninhibited_RELA	Uninhibited_ctrl	NaN	NaN	NaN
Inhibited_RELA / Inhibited_ctrl	Q92769	Q92769	0.559973	0.559973	1.36867e-05	0.000222065	24	Q92769	HDAC2	Histone deacetylase 2	HDAC2_HUMAN	6	47.4242	1.47424	Inhibited_RELA	Inhibited_ctrl	NaN	NaN	NaN
Uninhibited_RELA / Inhibited_ctrl	Q08752	Q08752	-0.509455	0.509455	1.38096e-05	0.000223728	24	Q08752	PPID	Peptidyl-prolyl cis-trans isomerase D	PPID_HUMAN	11	-29.7512	0.702488	Uninhibited_RELA	Inhibited_ctrl	NaN	NaN	NaN
Uninhibited_RELA / Inhibited_ctrl	Q9NVH2	Q9NVH2	-0.838457	0.838457	1.39263e-05	0.000224954	24	Q9NVH2	INTS7	Integrator complex subunit 7	INT7_HUMAN	4	-44.0759	0.559241	Uninhibited_RELA	Inhibited_ctrl	NaN	NaN	NaN
Uninhibited_RELA / Uninhibited_ctrl	Q9P2R3	Q9P2R3	-2.04627	2.04627	1.39196e-05	0.000224954	24	Q9P2R3	ANKFY1	Rabankyrin-5	ANFY1_HUMAN	11	-75.7891	0.242109	Uninhibited_RELA	Uninhibited_ctrl	NaN	NaN	NaN
Uninhibited_RELA / Inhibited_ctrl	Q8IWR0	Q8IWR0	-0.099847	0.099847	1.4077e-05	0.00022672	24	Q8IWR0	ZC3H7A	Zinc finger CCCH domain-containing protein 7A	Z3H7A_HUMAN	5	-6.68681	0.933132	Uninhibited_RELA	Inhibited_ctrl	NaN	NaN	NaN
Uninhibited_ctrl / Inhibited_RELA	Q96S44	Q96S44	0.370529	0.370529	1.40735e-05	0.00022672	24	Q96S44	TP53RK	EKC/KEOPS complex subunit TP53RK	PRPK_HUMAN	2	29.2827	1.29283	Uninhibited_ctrl	Inhibited_RELA	NaN	NaN	NaN
Uninhibited_ctrl / Inhibited_ctrl	Q96IY1	Q96IY1	-1.00828	1.00828	1.41465e-05	0.000227505	24	Q96IY1	NSL1	Kinetochore-associated protein NSL1 homolog	NSL1_HUMAN	2	-50.2861	0.497139	Uninhibited_ctrl	Inhibited_ctrl	NaN	NaN	NaN
Uninhibited_ctrl / Inhibited_RELA	P49642	P49642	0.468889	0.468889	1.42475e-05	0.000228795	24	P49642	PRIM1	DNA primase small subunit	PRI1_HUMAN	3	38.4043	1.38404	Uninhibited_ctrl	Inhibited_RELA	NaN	NaN	NaN
Uninhibited_RELA / Uninhibited_ctrl	O75534	O75534	-0.226124	0.226124	1.42847e-05	0.000229057	24	O75534	CSDE1	Cold shock domain-containing protein E1	CSDE1_HUMAN	27	-14.5071	0.854929	Uninhibited_RELA	Uninhibited_ctrl	NaN	NaN	NaN
Uninhibited_ctrl / Inhibited_RELA	Q8NBJ7	Q8NBJ7	0.775189	0.775189	1.43494e-05	0.000229758	24	Q8NBJ7	SUMF2	Inactive C-alpha-formylglycine-generating enzyme 2	SUMF2_HUMAN	3	71.1414	1.71141	Uninhibited_ctrl	Inhibited_RELA	NaN	NaN	NaN
Uninhibited_RELA / Inhibited_ctrl	Q9UMY1	Q9UMY1	-1.09903	1.09903	1.43722e-05	0.000229787	24	Q9UMY1	NOL7	Nucleolar protein 7	NOL7_HUMAN	2	-53.317	0.46683	Uninhibited_RELA	Inhibited_ctrl	NaN	NaN	NaN
Uninhibited_RELA / Inhibited_RELA	Q96IV0	Q96IV0	-1.05656	1.05656	1.44003e-05	0.000229902	24	Q96IV0	NGLY1	Peptide-N(4)-(N-acetyl-beta-glucosaminyl)asparagine amidase	NGLY1_HUMAN	2	-51.9223	0.480777	Uninhibited_RELA	Inhibited_RELA	NaN	NaN	NaN
Uninhibited_RELA / Inhibited_RELA	P21291	P21291	0.246388	0.246388	1.4447e-05	0.000230312	24	P21291	CSRP1	Cysteine and glycine-rich protein 1	CSRP1_HUMAN	2	18.6234	1.18623	Uninhibited_RELA	Inhibited_RELA	NaN	NaN	NaN
Uninhibited_ctrl / Inhibited_RELA	P06730	P06730	-0.774664	0.774664	1.45141e-05	0.000231046	24	P06730	EIF4E	Eukaryotic translation initiation factor 4E	IF4E_HUMAN	5	-41.5475	0.584525	Uninhibited_ctrl	Inhibited_RELA	NaN	NaN	NaN
Uninhibited_RELA / Inhibited_RELA	Q16877	Q16877	-0.628013	0.628013	1.45438e-05	0.000231184	24	Q16877	PFKFB4	6-phosphofructo-2-kinase/fructose-2,6-bisphosphatase 4	F264_HUMAN	2	-35.2933	0.647067	Uninhibited_RELA	Inhibited_RELA	NaN	NaN	NaN
Uninhibited_RELA / Uninhibited_ctrl	P28072	P28072	-0.484632	0.484632	1.48098e-05	0.00023507	24	P28072	PSMB6	Proteasome subunit beta type-6	PSB6_HUMAN	2	-28.532	0.71468	Uninhibited_RELA	Uninhibited_ctrl	NaN	NaN	NaN
Uninhibited_RELA / Inhibited_RELA	P80404	P80404	-0.96968	0.96968	1.49208e-05	0.00023649	24	P80404	ABAT	4-aminobutyrate aminotransferase, mitochondrial	GABT_HUMAN	2	-48.9381	0.510619	Uninhibited_RELA	Inhibited_RELA	NaN	NaN	NaN
Uninhibited_RELA / Uninhibited_ctrl	O00330	O00330	-0.540811	0.540811	1.50432e-05	0.000237822	24	O00330	PDHX	Pyruvate dehydrogenase protein X component, mitochondrial	ODPX_HUMAN	9	-31.2616	0.687384	Uninhibited_RELA	Uninhibited_ctrl	NaN	NaN	NaN
Uninhibited_ctrl / Inhibited_RELA	O15400	O15400	-0.918085	0.918085	1.51349e-05	0.000237822	24	O15400	STX7	Syntaxin-7	STX7_HUMAN	4	-47.0789	0.529211	Uninhibited_ctrl	Inhibited_RELA	NaN	NaN	NaN
Uninhibited_ctrl / Inhibited_RELA	P53634	P53634	0.972725	0.972725	1.50907e-05	0.000237822	24	P53634	CTSC	Dipeptidyl peptidase 1	CATC_HUMAN	1	96.2544	1.96254	Uninhibited_ctrl	Inhibited_RELA	NaN	NaN	NaN
Uninhibited_RELA / Uninhibited_ctrl	Q14847	Q14847	-0.724916	0.724916	1.51334e-05	0.000237822	24	Q14847	LASP1	LIM and SH3 domain protein 1	LASP1_HUMAN	10	-39.4968	0.605032	Uninhibited_RELA	Uninhibited_ctrl	NaN	NaN	NaN
Uninhibited_RELA / Inhibited_RELA	Q15056	Q15056	0.668529	0.668529	1.51253e-05	0.000237822	24	Q15056	EIF4H	Eukaryotic translation initiation factor 4H	IF4H_HUMAN	11	58.9452	1.58945	Uninhibited_RELA	Inhibited_RELA	NaN	NaN	NaN
Uninhibited_RELA / Inhibited_ctrl	Q9UIC8	Q9UIC8	-1.48522	1.48522	1.50574e-05	0.000237822	24	Q9UIC8	LCMT1	Leucine carboxyl methyltransferase 1	LCMT1_HUMAN	4	-64.2805	0.357195	Uninhibited_RELA	Inhibited_ctrl	NaN	NaN	NaN
Uninhibited_ctrl / Inhibited_RELA	Q9H993	Q9H993	0.507167	0.507167	1.53182e-05	0.000240357	24	Q9H993	ARMT1	Damage-control phosphatase ARMT1	ARMT1_HUMAN	2	42.1257	1.42126	Uninhibited_ctrl	Inhibited_RELA	NaN	NaN	NaN
Uninhibited_ctrl / Inhibited_RELA	Q9H3H3	Q9H3H3	0.13503	0.13503	1.53443e-05	0.000240423	24	Q9H3H3	C11orf68	UPF0696 protein C11orf68	CK068_HUMAN	2	9.81156	1.09812	Uninhibited_ctrl	Inhibited_RELA	NaN	NaN	NaN
Uninhibited_RELA / Inhibited_ctrl	O14618	O14618	-0.711256	0.711256	1.53947e-05	0.000240425	24	O14618	CCS	Copper chaperone for superoxide dismutase	CCS_HUMAN	7	-38.9212	0.610788	Uninhibited_RELA	Inhibited_ctrl	NaN	NaN	NaN
Uninhibited_RELA / Inhibited_RELA	O94973	O94973	-0.768652	0.768652	1.54102e-05	0.000240425	24	O94973	AP2A2	AP-2 complex subunit alpha-2	AP2A2_HUMAN	4	-41.3034	0.586966	Uninhibited_RELA	Inhibited_RELA	NaN	NaN	NaN
Uninhibited_RELA / Inhibited_RELA	Q9NR45	Q9NR45	0.638124	0.638124	1.53664e-05	0.000240425	24	Q9NR45	NANS	Sialic acid synthase	SIAS_HUMAN	5	55.6305	1.5563	Uninhibited_RELA	Inhibited_RELA	NaN	NaN	NaN
Uninhibited_RELA / Inhibited_ctrl	Q01085	Q01085	-0.283609	0.283609	1.55291e-05	0.000241631	24	Q01085	TIAL1	Nucleolysin TIAR	TIAR_HUMAN	6	-17.8467	0.821533	Uninhibited_RELA	Inhibited_ctrl	NaN	NaN	NaN
Uninhibited_RELA / Inhibited_RELA	Q8N5U6	Q8N5U6	-0.884794	0.884794	1.55315e-05	0.000241631	24	Q8N5U6	RNF10	RING finger protein 10	RNF10_HUMAN	2	-45.8435	0.541565	Uninhibited_RELA	Inhibited_RELA	NaN	NaN	NaN
Uninhibited_RELA / Inhibited_ctrl	P01116	P01116	1.20744	1.20744	1.55553e-05	0.000241657	24	P01116	KRAS	GTPase KRas	RASK_HUMAN	1	130.928	2.30928	Uninhibited_RELA	Inhibited_ctrl	NaN	NaN	NaN
Uninhibited_ctrl / Inhibited_RELA	Q92793	Q92793	-0.31434	0.31434	1.58537e-05	0.000245598	24	Q92793	CREBBP	CREB-binding protein	CBP_HUMAN	27	-19.5781	0.804219	Uninhibited_ctrl	Inhibited_RELA	NaN	NaN	NaN
Uninhibited_RELA / Inhibited_RELA	Q9NWZ5	Q9NWZ5	-1.28255	1.28255	1.58408e-05	0.000245598	24	Q9NWZ5	UCKL1	Uridine-cytidine kinase-like 1	UCKL1_HUMAN	2	-58.8931	0.411069	Uninhibited_RELA	Inhibited_RELA	NaN	NaN	NaN
Uninhibited_ctrl / Inhibited_RELA	Q9NP92	Q9NP92	-1.90697	1.90697	1.58919e-05	0.000245842	24	Q9NP92	MRPS30	39S ribosomal protein S30, mitochondrial	RT30_HUMAN	1	-73.3348	0.266652	Uninhibited_ctrl	Inhibited_RELA	NaN	NaN	NaN
Uninhibited_RELA / Uninhibited_ctrl	O43752	O43752	0.680505	0.680505	1.59837e-05	0.000246094	24	O43752	STX6	Syntaxin-6	STX6_HUMAN	6	60.2701	1.6027	Uninhibited_RELA	Uninhibited_ctrl	NaN	NaN	NaN
Uninhibited_RELA / Inhibited_RELA	P13051	P13051	0.479595	0.479595	1.59725e-05	0.000246094	24	P13051	UNG	Uracil-DNA glycosylase	UNG_HUMAN	1	39.4352	1.39435	Uninhibited_RELA	Inhibited_RELA	NaN	NaN	NaN
Uninhibited_RELA / Uninhibited_ctrl	Q8NE65	Q8NE65	-0.496734	0.496734	1.59979e-05	0.000246094	24	Q8NE65	ZNF738	Protein ZNF738	ZN738_HUMAN	2	-29.1291	0.708709	Uninhibited_RELA	Uninhibited_ctrl	NaN	NaN	NaN
Inhibited_RELA / Inhibited_ctrl	Q8NEZ5	Q8NEZ5	-1.02747	1.02747	1.59467e-05	0.000246094	24	Q8NEZ5	FBXO22	F-box only protein 22	FBX22_HUMAN	7	-50.943	0.49057	Inhibited_RELA	Inhibited_ctrl	NaN	NaN	NaN
Uninhibited_RELA / Uninhibited_ctrl	Q96F86	Q96F86	0.641292	0.641292	1.60602e-05	0.000246706	24	Q96F86	EDC3	Enhancer of mRNA-decapping protein 3	EDC3_HUMAN	6	55.9726	1.55973	Uninhibited_RELA	Uninhibited_ctrl	NaN	NaN	NaN
Uninhibited_ctrl / Inhibited_RELA	Q8TCJ2	Q8TCJ2	-1.25349	1.25349	1.6088e-05	0.000246787	24	Q8TCJ2	STT3B	Dolichyl-diphosphooligosaccharide--protein glycosyltransferase subunit STT3B	STT3B_HUMAN	2	-58.0568	0.419432	Uninhibited_ctrl	Inhibited_RELA	NaN	NaN	NaN
Uninhibited_RELA / Inhibited_ctrl	Q9NWU5	Q9NWU5	-0.466892	0.466892	1.62045e-05	0.000248227	24	Q9NWU5	MRPL22	39S ribosomal protein L22, mitochondrial	RM22_HUMAN	2	-27.6478	0.723522	Uninhibited_RELA	Inhibited_ctrl	NaN	NaN	NaN
Uninhibited_ctrl / Inhibited_ctrl	Q9ULP9	Q9ULP9	-0.949968	0.949968	1.62757e-05	0.00024897	24	Q9ULP9	TBC1D24	TBC1 domain family member 24	TBC24_HUMAN	2	-48.2356	0.517644	Uninhibited_ctrl	Inhibited_ctrl	NaN	NaN	NaN
Uninhibited_RELA / Uninhibited_ctrl	O75391	O75391	-1.15797	1.15797	1.64203e-05	0.000250833	24	O75391	SPAG7	Sperm-associated antigen 7	SPAG7_HUMAN	2	-55.1858	0.448142	Uninhibited_RELA	Uninhibited_ctrl	NaN	NaN	NaN
Inhibited_RELA / Inhibited_ctrl	Q09472	Q09472	0.416145	0.416145	1.64527e-05	0.000250979	24	Q09472	EP300	Histone acetyltransferase p300	EP300_HUMAN	13	33.4357	1.33436	Inhibited_RELA	Inhibited_ctrl	NaN	NaN	NaN
Uninhibited_RELA / Inhibited_ctrl	Q8N335	Q8N335	-0.666741	0.666741	1.65979e-05	0.000252841	24	Q8N335	GPD1L	Glycerol-3-phosphate dehydrogenase 1-like protein	GPD1L_HUMAN	2	-37.0072	0.629928	Uninhibited_RELA	Inhibited_ctrl	NaN	NaN	NaN
Uninhibited_RELA / Uninhibited_ctrl	O00221	O00221	2.63236	2.63236	1.66576e-05	0.000253399	24	O00221	NFKBIE	NF-kappa-B inhibitor epsilon	IKBE_HUMAN	5	520.04	6.2004	Uninhibited_RELA	Uninhibited_ctrl	NaN	NaN	NaN
Uninhibited_RELA / Inhibited_ctrl	Q9UGK3	Q9UGK3	-0.700751	0.700751	1.66923e-05	0.000253576	24	Q9UGK3	STAP2	Signal-transducing adaptor protein 2	STAP2_HUMAN	2	-38.4748	0.615252	Uninhibited_RELA	Inhibited_ctrl	NaN	NaN	NaN
Uninhibited_RELA / Inhibited_RELA	Q9NVP2	Q9NVP2	-1.27789	1.27789	1.67185e-05	0.000253622	24	Q9NVP2	ASF1B	Histone chaperone ASF1B	ASF1B_HUMAN	2	-58.7603	0.412397	Uninhibited_RELA	Inhibited_RELA	NaN	NaN	NaN
Uninhibited_ctrl / Inhibited_RELA	Q9NRL3	Q9NRL3	-0.233041	0.233041	1.67456e-05	0.000253682	24	Q9NRL3	STRN4	Striatin-4	STRN4_HUMAN	14	-14.9161	0.850839	Uninhibited_ctrl	Inhibited_RELA	NaN	NaN	NaN
Uninhibited_RELA / Uninhibited_ctrl	P43897	P43897	-0.458482	0.458482	1.67916e-05	0.000254028	24	P43897	TSFM	Elongation factor Ts, mitochondrial	EFTS_HUMAN	12	-27.2248	0.727752	Uninhibited_RELA	Uninhibited_ctrl	NaN	NaN	NaN
Uninhibited_ctrl / Inhibited_ctrl	O15400	O15400	-0.569643	0.569643	1.69453e-05	0.000255999	24	O15400	STX7	Syntaxin-7	STX7_HUMAN	4	-32.6216	0.673784	Uninhibited_ctrl	Inhibited_ctrl	NaN	NaN	NaN
Uninhibited_ctrl / Inhibited_RELA	O00592	O00592	-1.06764	1.06764	1.73571e-05	0.000259889	24	O00592	PODXL	Podocalyxin	PODXL_HUMAN	1	-52.2901	0.477099	Uninhibited_ctrl	Inhibited_RELA	NaN	NaN	NaN
Uninhibited_RELA / Inhibited_ctrl	O43169	O43169	-1.47768	1.47768	1.73657e-05	0.000259889	24	O43169	CYB5B	Cytochrome b5 type B	CYB5B_HUMAN	2	-64.0934	0.359066	Uninhibited_RELA	Inhibited_ctrl	NaN	NaN	NaN
Uninhibited_RELA / Uninhibited_ctrl	P13667	P13667	-0.615354	0.615354	1.73129e-05	0.000259889	24	P13667	PDIA4	Protein disulfide-isomerase A4	PDIA4_HUMAN	9	-34.723	0.65277	Uninhibited_RELA	Uninhibited_ctrl	NaN	NaN	NaN
Uninhibited_ctrl / Inhibited_RELA	P49005	P49005	-0.116207	0.116207	1.72761e-05	0.000259889	24	P49005	POLD2	DNA polymerase delta subunit 2	DPOD2_HUMAN	6	-7.739	0.92261	Uninhibited_ctrl	Inhibited_RELA	NaN	NaN	NaN
Uninhibited_ctrl / Inhibited_RELA	P49585	P49585	-0.437991	0.437991	1.73686e-05	0.000259889	24	P49585	PCYT1A	Choline-phosphate cytidylyltransferase A	PCY1A_HUMAN	12	-26.1838	0.738162	Uninhibited_ctrl	Inhibited_RELA	NaN	NaN	NaN
Uninhibited_RELA / Inhibited_RELA	Q9UJS0	Q9UJS0	-1.06386	1.06386	1.72948e-05	0.000259889	24	Q9UJS0	SLC25A13	Calcium-binding mitochondrial carrier protein Aralar2	CMC2_HUMAN	2	-52.1649	0.478351	Uninhibited_RELA	Inhibited_RELA	NaN	NaN	NaN
Uninhibited_ctrl / Inhibited_RELA	Q9Y6Y0	Q9Y6Y0	-1.02036	1.02036	1.73532e-05	0.000259889	24	Q9Y6Y0	IVNS1ABP	Influenza virus NS1A-binding protein	NS1BP_HUMAN	3	-50.7008	0.492992	Uninhibited_ctrl	Inhibited_RELA	NaN	NaN	NaN
Uninhibited_RELA / Uninhibited_ctrl	O75521	O75521	-0.341219	0.341219	1.74295e-05	0.000260445	24	O75521	ECI2	Enoyl-CoA delta isomerase 2	ECI2_HUMAN	6	-21.0626	0.789374	Uninhibited_RELA	Uninhibited_ctrl	NaN	NaN	NaN
Uninhibited_ctrl / Inhibited_RELA	P53041	P53041	0.881956	0.881956	1.7484e-05	0.000260905	24	P53041	PPP5C	Serine/threonine-protein phosphatase 5	PPP5_HUMAN	2	84.2872	1.84287	Uninhibited_ctrl	Inhibited_RELA	NaN	NaN	NaN
Uninhibited_ctrl / Inhibited_RELA	Q13185	Q13185	0.451676	0.451676	1.75695e-05	0.000261824	24	Q13185	CBX3	Chromobox protein homolog 3	CBX3_HUMAN	5	36.7628	1.36763	Uninhibited_ctrl	Inhibited_RELA	NaN	NaN	NaN
Uninhibited_RELA / Inhibited_ctrl	O60762	O60762	-1.11415	1.11415	1.76355e-05	0.000262445	24	O60762	DPM1	Dolichol-phosphate mannosyltransferase subunit 1	DPM1_HUMAN	2	-53.8038	0.461962	Uninhibited_RELA	Inhibited_ctrl	NaN	NaN	NaN
Uninhibited_ctrl / Inhibited_RELA	Q02241	Q02241	-1.10347	1.10347	1.76591e-05	0.000262445	24	Q02241	KIF23	Kinesin-like protein KIF23	KIF23_HUMAN	2	-53.4604	0.465396	Uninhibited_ctrl	Inhibited_RELA	NaN	NaN	NaN
Uninhibited_RELA / Inhibited_RELA	O60784	O60784	-0.321397	0.321397	1.80912e-05	0.000267058	24	O60784	TOM1	Target of Myb protein 1	TOM1_HUMAN	13	-19.9706	0.800294	Uninhibited_RELA	Inhibited_RELA	NaN	NaN	NaN
Uninhibited_RELA / Uninhibited_ctrl	Q12899	Q12899	-0.296858	0.296858	1.80509e-05	0.000267058	24	Q12899	TRIM26	Tripartite motif-containing protein 26	TRI26_HUMAN	9	-18.5977	0.814023	Uninhibited_RELA	Uninhibited_ctrl	NaN	NaN	NaN
Uninhibited_ctrl / Inhibited_RELA	Q8IUD2	Q8IUD2	0.654789	0.654789	1.80708e-05	0.000267058	24	Q8IUD2	ERC1	ELKS/Rab6-interacting/CAST family member 1	RB6I2_HUMAN	13	57.4385	1.57439	Uninhibited_ctrl	Inhibited_RELA	NaN	NaN	NaN
Inhibited_RELA / Inhibited_ctrl	Q9Y316	Q9Y316	-2.34685	2.34685	1.80908e-05	0.000267058	24	Q9Y316	MEMO1	Protein MEMO1	MEMO1_HUMAN	2	-80.3425	0.196575	Inhibited_RELA	Inhibited_ctrl	NaN	NaN	NaN
Uninhibited_RELA / Inhibited_RELA	Q9Y6M9	Q9Y6M9	-1.48925	1.48925	1.80295e-05	0.000267058	24	Q9Y6M9	NDUFB9	NADH dehydrogenase [ubiquinone] 1 beta subcomplex subunit 9	NDUB9_HUMAN	2	-64.3801	0.356199	Uninhibited_RELA	Inhibited_RELA	NaN	NaN	NaN
Uninhibited_ctrl / Inhibited_RELA	Q9P013	Q9P013	0.862838	0.862838	1.81448e-05	0.00026749	24	Q9P013	CWC15	Spliceosome-associated protein CWC15 homolog	CWC15_HUMAN	4	81.8612	1.81861	Uninhibited_ctrl	Inhibited_RELA	NaN	NaN	NaN
Uninhibited_ctrl / Inhibited_RELA	Q14574	Q14574	-1.33359	1.33359	1.8181e-05	0.000267663	24	Q14574	DSC3	Desmocollin-3	DSC3_HUMAN	2	-60.322	0.39678	Uninhibited_ctrl	Inhibited_RELA	NaN	NaN	NaN
Uninhibited_RELA / Inhibited_ctrl	O75122	O75122	-0.850717	0.850717	1.82117e-05	0.000267756	24	O75122	CLASP2	CLIP-associating protein 2	CLAP2_HUMAN	2	-44.5491	0.554509	Uninhibited_RELA	Inhibited_ctrl	NaN	NaN	NaN
Uninhibited_ctrl / Inhibited_RELA	O15347	O15347	0.499028	0.499028	1.82712e-05	0.000268177	24	O15347	HMGB3	High mobility group protein B3	HMGB3_HUMAN	10	41.3261	1.41326	Uninhibited_ctrl	Inhibited_RELA	NaN	NaN	NaN
Uninhibited_ctrl / Inhibited_RELA	P04083	P04083	1.44509	1.44509	1.82893e-05	0.000268177	24	P04083	ANXA1	Annexin A1	ANXA1_HUMAN	3	172.279	2.72279	Uninhibited_ctrl	Inhibited_RELA	NaN	NaN	NaN
Inhibited_RELA / Inhibited_ctrl	Q96F86	Q96F86	0.812285	0.812285	1.84046e-05	0.000269508	24	Q96F86	EDC3	Enhancer of mRNA-decapping protein 3	EDC3_HUMAN	6	75.5991	1.75599	Inhibited_RELA	Inhibited_ctrl	NaN	NaN	NaN
Uninhibited_RELA / Inhibited_RELA	Q14651	Q14651	-0.461225	0.461225	1.84587e-05	0.000269581	24	Q14651	PLS1	Plastin-1	PLSI_HUMAN	9	-27.3631	0.726369	Uninhibited_RELA	Inhibited_RELA	NaN	NaN	NaN
Uninhibited_ctrl / Inhibited_RELA	Q6NXT1	Q6NXT1	-1.34203	1.34203	1.84412e-05	0.000269581	24	Q6NXT1	ANKRD54	Ankyrin repeat domain-containing protein 54	ANR54_HUMAN	2	-60.5535	0.394465	Uninhibited_ctrl	Inhibited_RELA	NaN	NaN	NaN
Uninhibited_RELA / Inhibited_ctrl	O75391	O75391	-1.06689	1.06689	1.86028e-05	0.000271324	24	O75391	SPAG7	Sperm-associated antigen 7	SPAG7_HUMAN	2	-52.2653	0.477347	Uninhibited_RELA	Inhibited_ctrl	NaN	NaN	NaN
Inhibited_RELA / Inhibited_ctrl	P29401	P29401	-0.496832	0.496832	1.89384e-05	0.000275852	24	P29401	TKT	Transketolase	TKT_HUMAN	14	-29.1339	0.708661	Inhibited_RELA	Inhibited_ctrl	NaN	NaN	NaN
Uninhibited_ctrl / Inhibited_RELA	Q9C037	Q9C037	-0.447838	0.447838	1.89682e-05	0.00027592	24	Q9C037	TRIM4	E3 ubiquitin-protein ligase TRIM4	TRIM4_HUMAN	4	-26.6859	0.733141	Uninhibited_ctrl	Inhibited_RELA	NaN	NaN	NaN
Uninhibited_RELA / Inhibited_ctrl	Q8NFC6	Q8NFC6	0.315686	0.315686	1.9022e-05	0.000276336	24	Q8NFC6	BOD1L1	Biorientation of chromosomes in cell division protein 1-like 1	BD1L1_HUMAN	11	24.4604	1.2446	Uninhibited_RELA	Inhibited_ctrl	NaN	NaN	NaN
Uninhibited_RELA / Uninhibited_ctrl	Q9BTC8	Q9BTC8	0.465784	0.465784	1.915e-05	0.000277826	24	Q9BTC8	MTA3	Metastasis-associated protein MTA3	MTA3_HUMAN	3	38.1068	1.38107	Uninhibited_RELA	Uninhibited_ctrl	NaN	NaN	NaN
Uninhibited_RELA / Inhibited_ctrl	P18031	P18031	-0.56252	0.56252	1.92458e-05	0.000277849	24	P18031	PTPN1	Tyrosine-protein phosphatase non-receptor type 1	PTN1_HUMAN	8	-32.2881	0.677119	Uninhibited_RELA	Inhibited_ctrl	NaN	NaN	NaN
Uninhibited_ctrl / Inhibited_RELA	P62277	P62277	-0.481033	0.481033	1.92529e-05	0.000277849	24	P62277	RPS13	40S ribosomal protein S13	RS13_HUMAN	14	-28.3536	0.716464	Uninhibited_ctrl	Inhibited_RELA	NaN	NaN	NaN
Uninhibited_ctrl / Inhibited_RELA	Q96HC4	Q96HC4	0.736712	0.736712	1.92385e-05	0.000277849	24	Q96HC4	PDLIM5	PDZ and LIM domain protein 5	PDLI5_HUMAN	16	66.6373	1.66637	Uninhibited_ctrl	Inhibited_RELA	NaN	NaN	NaN
Uninhibited_ctrl / Inhibited_ctrl	Q9UMY1	Q9UMY1	-0.821116	0.821116	1.92327e-05	0.000277849	24	Q9UMY1	NOL7	Nucleolar protein 7	NOL7_HUMAN	2	-43.3996	0.566004	Uninhibited_ctrl	Inhibited_ctrl	NaN	NaN	NaN
Uninhibited_RELA / Uninhibited_ctrl	P08493	P08493	1.78741	1.78741	1.93454e-05	0.000278818	24	P08493	MGP	Matrix Gla protein	MGP_HUMAN	1	245.196	3.45196	Uninhibited_RELA	Uninhibited_ctrl	NaN	NaN	NaN
Inhibited_RELA / Inhibited_ctrl	Q8N5M4	Q8N5M4	0.329462	0.329462	1.93977e-05	0.000279105	24	Q8N5M4	TTC9C	Tetratricopeptide repeat protein 9C	TTC9C_HUMAN	6	25.6545	1.25654	Inhibited_RELA	Inhibited_ctrl	NaN	NaN	NaN
Uninhibited_ctrl / Inhibited_RELA	Q9UK41	Q9UK41	-0.741541	0.741541	1.94162e-05	0.000279105	24	Q9UK41	VPS28	Vacuolar protein sorting-associated protein 28 homolog	VPS28_HUMAN	4	-40.19	0.5981	Uninhibited_ctrl	Inhibited_RELA	NaN	NaN	NaN
Uninhibited_RELA / Inhibited_ctrl	O00221	O00221	2.55121	2.55121	1.94758e-05	0.000279596	24	O00221	NFKBIE	NF-kappa-B inhibitor epsilon	IKBE_HUMAN	5	486.124	5.86124	Uninhibited_RELA	Inhibited_ctrl	NaN	NaN	NaN
Uninhibited_ctrl / Inhibited_RELA	O00767	O00767	-1.07927	1.07927	1.98522e-05	0.000284626	24	O00767	SCD	Stearoyl-CoA desaturase	SCD_HUMAN	1	-52.6731	0.473269	Uninhibited_ctrl	Inhibited_RELA	NaN	NaN	NaN
Uninhibited_RELA / Uninhibited_ctrl	Q9HCD6	Q9HCD6	0.507697	0.507697	2.00596e-05	0.000287225	24	Q9HCD6	TANC2	Protein TANC2	TANC2_HUMAN	10	42.1778	1.42178	Uninhibited_RELA	Uninhibited_ctrl	NaN	NaN	NaN
Uninhibited_RELA / Inhibited_ctrl	Q00796	Q00796	-0.750651	0.750651	2.0187e-05	0.000288671	24	Q00796	SORD	Sorbitol dehydrogenase	DHSO_HUMAN	2	-40.5665	0.594335	Uninhibited_RELA	Inhibited_ctrl	NaN	NaN	NaN
Uninhibited_ctrl / Inhibited_RELA	P62851	P62851	-0.780056	0.780056	2.03599e-05	0.000290764	24	P62851	RPS25	40S ribosomal protein S25	RS25_HUMAN	8	-41.7656	0.582344	Uninhibited_ctrl	Inhibited_RELA	NaN	NaN	NaN
Uninhibited_ctrl / Inhibited_RELA	Q15031	Q15031	1.04078	1.04078	2.05343e-05	0.000292807	24	Q15031	LARS2	Probable leucine--tRNA ligase, mitochondrial	SYLM_HUMAN	5	105.734	2.05734	Uninhibited_ctrl	Inhibited_RELA	NaN	NaN	NaN
Uninhibited_ctrl / Inhibited_RELA	Q9ULX3	Q9ULX3	-0.710627	0.710627	2.05563e-05	0.000292807	24	Q9ULX3	NOB1	RNA-binding protein NOB1	NOB1_HUMAN	9	-38.8946	0.611054	Uninhibited_ctrl	Inhibited_RELA	NaN	NaN	NaN
Inhibited_RELA / Inhibited_ctrl	Q9ULX3	Q9ULX3	0.672351	0.672351	2.06441e-05	0.000293677	24	Q9ULX3	NOB1	RNA-binding protein NOB1	NOB1_HUMAN	9	59.3668	1.59367	Inhibited_RELA	Inhibited_ctrl	NaN	NaN	NaN
Inhibited_RELA / Inhibited_ctrl	P08397	P08397	-0.967927	0.967927	2.07402e-05	0.000294661	24	P08397	HMBS	Porphobilinogen deaminase	HEM3_HUMAN	13	-48.876	0.51124	Inhibited_RELA	Inhibited_ctrl	NaN	NaN	NaN
Uninhibited_RELA / Inhibited_RELA	Q96CS3	Q96CS3	-2.06015	2.06015	2.08075e-05	0.000295235	24	Q96CS3	FAF2	FAS-associated factor 2	FAF2_HUMAN	3	-76.0209	0.239791	Uninhibited_RELA	Inhibited_RELA	NaN	NaN	NaN
Uninhibited_ctrl / Inhibited_RELA	O94966	O94966	-2.05075	2.05075	2.09718e-05	0.000295654	24	O94966	USP19	Ubiquitin carboxyl-terminal hydrolase 19	UBP19_HUMAN	1	-75.8641	0.241359	Uninhibited_ctrl	Inhibited_RELA	NaN	NaN	NaN
Uninhibited_RELA / Uninhibited_ctrl	Q15907	Q15907	0.40293	0.40293	2.09665e-05	0.000295654	24	Q15907	RAB11B	Ras-related protein Rab-11B	RB11B_HUMAN	14	32.219	1.32219	Uninhibited_RELA	Uninhibited_ctrl	NaN	NaN	NaN
Uninhibited_ctrl / Inhibited_ctrl	Q8TCJ2	Q8TCJ2	-1.70252	1.70252	2.09439e-05	0.000295654	24	Q8TCJ2	STT3B	Dolichyl-diphosphooligosaccharide--protein glycosyltransferase subunit STT3B	STT3B_HUMAN	2	-69.2752	0.307248	Uninhibited_ctrl	Inhibited_ctrl	NaN	NaN	NaN
Inhibited_RELA / Inhibited_ctrl	Q96QD8	Q96QD8	1.39214	1.39214	2.0963e-05	0.000295654	24	Q96QD8	SLC38A2	Sodium-coupled neutral amino acid transporter 2	S38A2_HUMAN	1	162.468	2.62468	Inhibited_RELA	Inhibited_ctrl	NaN	NaN	NaN
Uninhibited_RELA / Uninhibited_ctrl	Q9Y281	Q9Y281	-0.666715	0.666715	2.08659e-05	0.000295654	24	Q9Y281	CFL2	Cofilin-2	COF2_HUMAN	2	-37.006	0.62994	Uninhibited_RELA	Uninhibited_ctrl	NaN	NaN	NaN
Uninhibited_ctrl / Inhibited_RELA	Q96ST3	Q96ST3	-0.65157	0.65157	2.13801e-05	0.000301023	24	Q96ST3	SIN3A	Paired amphipathic helix protein Sin3a	SIN3A_HUMAN	13	-36.3413	0.636587	Uninhibited_ctrl	Inhibited_RELA	NaN	NaN	NaN
Uninhibited_ctrl / Inhibited_RELA	P48506	P48506	1.13969	1.13969	2.14188e-05	0.000301182	24	P48506	GCLC	Glutamate--cysteine ligase catalytic subunit	GSH1_HUMAN	3	120.334	2.20334	Uninhibited_ctrl	Inhibited_RELA	NaN	NaN	NaN
Uninhibited_ctrl / Inhibited_ctrl	A8MWD9;P62308	A8MWD9;P62308	-0.550277	0.550277	2.16158e-05	0.000303175	24	A8MWD9;P62308	SNRPGP15;SNRPG	Putative small nuclear ribonucleoprotein G-like protein 15;Small nuclear ribonucleoprotein G	RUXGL_HUMAN;RUXG_HUMAN	3	-31.7111	0.682889	Uninhibited_ctrl	Inhibited_ctrl	NaN	NaN	NaN
Uninhibited_ctrl / Inhibited_ctrl	O75419	O75419	-1.08596	1.08596	2.16015e-05	0.000303175	24	O75419	CDC45	Cell division control protein 45 homolog	CDC45_HUMAN	2	-52.8923	0.471077	Uninhibited_ctrl	Inhibited_ctrl	NaN	NaN	NaN
Uninhibited_ctrl / Inhibited_RELA	Q9H3M7	Q9H3M7	-2.38783	2.38783	2.16524e-05	0.000303299	24	Q9H3M7	TXNIP	Thioredoxin-interacting protein	TXNIP_HUMAN	1	-80.893	0.19107	Uninhibited_ctrl	Inhibited_RELA	NaN	NaN	NaN
Uninhibited_ctrl / Inhibited_ctrl	O43169	O43169	-1.21134	1.21134	2.1704e-05	0.000303314	24	O43169	CYB5B	Cytochrome b5 type B	CYB5B_HUMAN	2	-56.8131	0.431869	Uninhibited_ctrl	Inhibited_ctrl	NaN	NaN	NaN
Uninhibited_RELA / Inhibited_ctrl	P19174	P19174	0.172205	0.172205	2.17364e-05	0.000303314	24	P19174	PLCG1	1-phosphatidylinositol 4,5-bisphosphate phosphodiesterase gamma-1	PLCG1_HUMAN	21	12.6779	1.12678	Uninhibited_RELA	Inhibited_ctrl	NaN	NaN	NaN
Uninhibited_RELA / Inhibited_RELA	P30043	P30043	0.768002	0.768002	2.17176e-05	0.000303314	24	P30043	BLVRB	Flavin reductase (NADPH)	BLVRB_HUMAN	3	70.291	1.70291	Uninhibited_RELA	Inhibited_RELA	NaN	NaN	NaN
Uninhibited_RELA / Inhibited_ctrl	O43598	O43598	-0.308584	0.308584	2.18081e-05	0.000303907	24	O43598	DNPH1	2'-deoxynucleoside 5'-phosphate N-hydrolase 1	DNPH1_HUMAN	2	-19.2566	0.807434	Uninhibited_RELA	Inhibited_ctrl	NaN	NaN	NaN
Uninhibited_ctrl / Inhibited_RELA	P06733	P06733	1.03086	1.03086	2.18343e-05	0.000303907	24	P06733	ENO1	Alpha-enolase	ENOA_HUMAN	32	104.324	2.04324	Uninhibited_ctrl	Inhibited_RELA	NaN	NaN	NaN
Uninhibited_ctrl / Inhibited_RELA	Q8IWL3	Q8IWL3	1.81842	1.81842	2.20731e-05	0.000306842	24	Q8IWL3	HSCB	Iron-sulfur cluster co-chaperone protein HscB	HSC20_HUMAN	2	252.695	3.52695	Uninhibited_ctrl	Inhibited_RELA	NaN	NaN	NaN
Uninhibited_ctrl / Inhibited_RELA	Q9UBQ0	Q9UBQ0	0.522607	0.522607	2.21201e-05	0.000307106	24	Q9UBQ0	VPS29	Vacuolar protein sorting-associated protein 29	VPS29_HUMAN	4	43.6548	1.43655	Uninhibited_ctrl	Inhibited_RELA	NaN	NaN	NaN
Uninhibited_ctrl / Inhibited_RELA	O75122	O75122	-0.596551	0.596551	2.21882e-05	0.000307603	24	O75122	CLASP2	CLIP-associating protein 2	CLAP2_HUMAN	2	-33.8667	0.661333	Uninhibited_ctrl	Inhibited_RELA	NaN	NaN	NaN
Inhibited_RELA / Inhibited_ctrl	P36954	P36954	-0.593492	0.593492	2.2212e-05	0.000307603	24	P36954	POLR2I	DNA-directed RNA polymerase II subunit RPB9	RPB9_HUMAN	3	-33.7263	0.662737	Inhibited_RELA	Inhibited_ctrl	NaN	NaN	NaN
Uninhibited_RELA / Inhibited_RELA	Q2VPK5	Q2VPK5	-0.574394	0.574394	2.23697e-05	0.000309396	24	Q2VPK5	CTU2	Cytoplasmic tRNA 2-thiolation protein 2	CTU2_HUMAN	5	-32.8432	0.671568	Uninhibited_RELA	Inhibited_RELA	NaN	NaN	NaN
Inhibited_RELA / Inhibited_ctrl	Q8IZ83	Q8IZ83	-0.853089	0.853089	2.24195e-05	0.000309694	24	Q8IZ83	ALDH16A1	Aldehyde dehydrogenase family 16 member A1	A16A1_HUMAN	10	-44.6402	0.553598	Inhibited_RELA	Inhibited_ctrl	NaN	NaN	NaN
Uninhibited_RELA / Inhibited_ctrl	O75828	O75828	-1.62783	1.62783	2.24951e-05	0.000310347	24	O75828	CBR3	Carbonyl reductase [NADPH] 3	CBR3_HUMAN	3	-67.6425	0.323575	Uninhibited_RELA	Inhibited_ctrl	NaN	NaN	NaN
Uninhibited_ctrl / Inhibited_ctrl	O43474	O43474	0.623874	0.623874	2.25321e-05	0.000310467	24	O43474	KLF4	Krueppel-like factor 4	KLF4_HUMAN	3	54.1008	1.54101	Uninhibited_ctrl	Inhibited_ctrl	NaN	NaN	NaN
Uninhibited_ctrl / Inhibited_RELA	Q9BPW8	Q9BPW8	-0.457772	0.457772	2.29975e-05	0.000316482	24	Q9BPW8	NIPSNAP1	Protein NipSnap homolog 1	NIPS1_HUMAN	13	-27.189	0.72811	Uninhibited_ctrl	Inhibited_RELA	NaN	NaN	NaN
Uninhibited_RELA / Uninhibited_ctrl	Q15233	Q15233	-0.622161	0.622161	2.30846e-05	0.000317284	24	Q15233	NONO	Non-POU domain-containing octamer-binding protein	NONO_HUMAN	22	-35.0303	0.649697	Uninhibited_RELA	Uninhibited_ctrl	NaN	NaN	NaN
Uninhibited_RELA / Inhibited_ctrl	O75420	O75420	0.596714	0.596714	2.33956e-05	0.000320754	24	O75420	GIGYF1	GRB10-interacting GYF protein 1	GGYF1_HUMAN	9	51.2268	1.51227	Uninhibited_RELA	Inhibited_ctrl	NaN	NaN	NaN
Uninhibited_ctrl / Inhibited_RELA	Q96EI5	Q96EI5	-1.40093	1.40093	2.3388e-05	0.000320754	24	Q96EI5	TCEAL4	Transcription elongation factor A protein-like 4	TCAL4_HUMAN	15	-62.1315	0.378685	Uninhibited_ctrl	Inhibited_RELA	NaN	NaN	NaN
Uninhibited_RELA / Uninhibited_ctrl	P30048	P30048	-0.27041	0.27041	2.36974e-05	0.000324081	24	P30048	PRDX3	Thioredoxin-dependent peroxide reductase, mitochondrial	PRDX3_HUMAN	9	-17.0916	0.829084	Uninhibited_RELA	Uninhibited_ctrl	NaN	NaN	NaN
Inhibited_RELA / Inhibited_ctrl	P48047	P48047	0.911426	0.911426	2.36935e-05	0.000324081	24	P48047	ATP5PO	ATP synthase subunit O, mitochondrial	ATPO_HUMAN	7	88.0904	1.8809	Inhibited_RELA	Inhibited_ctrl	NaN	NaN	NaN
Uninhibited_RELA / Uninhibited_ctrl	Q9BVL4	Q9BVL4	-0.587315	0.587315	2.41602e-05	0.000329999	24	Q9BVL4	SELENOO	Protein adenylyltransferase SelO, mitochondrial	SELO_HUMAN	5	-33.4419	0.665581	Uninhibited_RELA	Uninhibited_ctrl	NaN	NaN	NaN
Uninhibited_ctrl / Inhibited_RELA	O00299	O00299	1.33723	1.33723	2.41979e-05	0.000330103	24	O00299	CLIC1	Chloride intracellular channel protein 1	CLIC1_HUMAN	8	152.666	2.52666	Uninhibited_ctrl	Inhibited_RELA	NaN	NaN	NaN
Uninhibited_RELA / Uninhibited_ctrl	Q9GZP8	Q9GZP8	-0.590986	0.590986	2.44662e-05	0.000333349	24	Q9GZP8	IMUP	Immortalization up-regulated protein	IMUP_HUMAN	1	-33.6111	0.663889	Uninhibited_RELA	Uninhibited_ctrl	NaN	NaN	NaN
Uninhibited_RELA / Uninhibited_ctrl	P46736	P46736	-0.362336	0.362336	2.45349e-05	0.000333623	24	P46736	BRCC3	Lys-63-specific deubiquitinase BRCC36	BRCC3_HUMAN	4	-22.2096	0.777904	Uninhibited_RELA	Uninhibited_ctrl	NaN	NaN	NaN
Uninhibited_RELA / Inhibited_ctrl	Q9BW66	Q9BW66	-0.918001	0.918001	2.45472e-05	0.000333623	24	Q9BW66	CINP	Cyclin-dependent kinase 2-interacting protein	CINP_HUMAN	1	-47.0758	0.529242	Uninhibited_RELA	Inhibited_ctrl	NaN	NaN	NaN
Uninhibited_RELA / Uninhibited_ctrl	Q8TBN0	Q8TBN0	-0.199299	0.199299	2.46441e-05	0.000334526	24	Q8TBN0	RAB3IL1	Guanine nucleotide exchange factor for Rab-3A	R3GEF_HUMAN	2	-12.9026	0.870974	Uninhibited_RELA	Uninhibited_ctrl	NaN	NaN	NaN
Uninhibited_RELA / Inhibited_ctrl	Q9BYN0	Q9BYN0	-0.669925	0.669925	2.49813e-05	0.000338683	24	Q9BYN0	SRXN1	Sulfiredoxin-1	SRXN1_HUMAN	2	-37.1461	0.628539	Uninhibited_RELA	Inhibited_ctrl	NaN	NaN	NaN
Uninhibited_ctrl / Inhibited_ctrl	P61244	P61244	-0.54255	0.54255	2.50447e-05	0.000339124	24	P61244	MAX	Protein max	MAX_HUMAN	1	-31.3444	0.686556	Uninhibited_ctrl	Inhibited_ctrl	NaN	NaN	NaN
Uninhibited_ctrl / Inhibited_ctrl	Q8IUF1	Q8IUF1	-0.933132	0.933132	2.513e-05	0.000339859	24	Q8IUF1	CBWD2	COBW domain-containing protein 2	CBWD2_HUMAN	2	-47.628	0.52372	Uninhibited_ctrl	Inhibited_ctrl	NaN	NaN	NaN
Uninhibited_RELA / Inhibited_RELA	Q9BSL1	Q9BSL1	-0.588946	0.588946	2.53673e-05	0.000342647	24	Q9BSL1	UBAC1	Ubiquitin-associated domain-containing protein 1	UBAC1_HUMAN	4	-33.5172	0.664828	Uninhibited_RELA	Inhibited_RELA	NaN	NaN	NaN
Uninhibited_ctrl / Inhibited_RELA	Q6YN16	Q6YN16	-1.61608	1.61608	2.54499e-05	0.000343339	24	Q6YN16	HSDL2	Hydroxysteroid dehydrogenase-like protein 2	HSDL2_HUMAN	16	-67.3779	0.326221	Uninhibited_ctrl	Inhibited_RELA	NaN	NaN	NaN
Uninhibited_ctrl / Inhibited_RELA	Q99798	Q99798	2.22066	2.22066	2.55576e-05	0.000344368	24	Q99798	ACO2	Aconitate hydratase, mitochondrial	ACON_HUMAN	2	366.106	4.66106	Uninhibited_ctrl	Inhibited_RELA	NaN	NaN	NaN
Uninhibited_RELA / Uninhibited_ctrl	Q07955	Q07955	0.426098	0.426098	2.56152e-05	0.000344472	24	Q07955	SRSF1	Serine/arginine-rich splicing factor 1	SRSF1_HUMAN	13	34.3595	1.34359	Uninhibited_RELA	Uninhibited_ctrl	NaN	NaN	NaN
Inhibited_RELA / Inhibited_ctrl	Q8NFU3	Q8NFU3	-1.24122	1.24122	2.56281e-05	0.000344472	24	Q8NFU3	TSTD1	Thiosulfate:glutathione sulfurtransferase	TSTD1_HUMAN	3	-57.6984	0.423016	Inhibited_RELA	Inhibited_ctrl	NaN	NaN	NaN
Uninhibited_RELA / Inhibited_ctrl	Q5SXM8	Q5SXM8	-0.494855	0.494855	2.57225e-05	0.000345318	24	Q5SXM8	DNLZ	DNL-type zinc finger protein	DNLZ_HUMAN	2	-29.0367	0.709633	Uninhibited_RELA	Inhibited_ctrl	NaN	NaN	NaN
Uninhibited_ctrl / Inhibited_RELA	Q9UBQ5	Q9UBQ5	-0.578982	0.578982	2.59704e-05	0.000348219	24	Q9UBQ5	EIF3K	Eukaryotic translation initiation factor 3 subunit K	EIF3K_HUMAN	4	-33.0564	0.669436	Uninhibited_ctrl	Inhibited_RELA	NaN	NaN	NaN
Uninhibited_RELA / Inhibited_RELA	Q96H20	Q96H20	-0.493512	0.493512	2.60154e-05	0.000348397	24	Q96H20	SNF8	Vacuolar-sorting protein SNF8	SNF8_HUMAN	2	-28.9706	0.710294	Uninhibited_RELA	Inhibited_RELA	NaN	NaN	NaN
Uninhibited_RELA / Uninhibited_ctrl	Q14839	Q14839	0.372997	0.372997	2.6059e-05	0.000348556	24	Q14839	CHD4	Chromodomain-helicase-DNA-binding protein 4	CHD4_HUMAN	46	29.504	1.29504	Uninhibited_RELA	Uninhibited_ctrl	NaN	NaN	NaN
Uninhibited_RELA / Inhibited_ctrl	Q1ED39	Q1ED39	-0.905817	0.905817	2.61925e-05	0.000349914	24	Q1ED39	KNOP1	Lysine-rich nucleolar protein 1	KNOP1_HUMAN	2	-46.627	0.53373	Uninhibited_RELA	Inhibited_ctrl	NaN	NaN	NaN
Uninhibited_RELA / Uninhibited_ctrl	P60983	P60983	-1.40361	1.40361	2.63945e-05	0.000352183	24	P60983	GMFB	Glia maturation factor beta	GMFB_HUMAN	2	-62.2017	0.377983	Uninhibited_RELA	Uninhibited_ctrl	NaN	NaN	NaN
Inhibited_RELA / Inhibited_ctrl	O14618	O14618	-0.675799	0.675799	2.66356e-05	0.000354968	24	O14618	CCS	Copper chaperone for superoxide dismutase	CCS_HUMAN	7	-37.4015	0.625985	Inhibited_RELA	Inhibited_ctrl	NaN	NaN	NaN
Uninhibited_ctrl / Inhibited_ctrl	P51148	P51148	-0.411844	0.411844	2.69417e-05	0.000358613	24	P51148	RAB5C	Ras-related protein Rab-5C	RAB5C_HUMAN	6	-24.8338	0.751662	Uninhibited_ctrl	Inhibited_ctrl	NaN	NaN	NaN
Uninhibited_RELA / Inhibited_ctrl	Q06203	Q06203	-1.15259	1.15259	2.69868e-05	0.000358666	24	Q06203	PPAT	Amidophosphoribosyltransferase	PUR1_HUMAN	14	-55.0183	0.449817	Uninhibited_RELA	Inhibited_ctrl	NaN	NaN	NaN
Uninhibited_ctrl / Inhibited_ctrl	Q9Y5J5	Q9Y5J5	-0.572318	0.572318	2.70112e-05	0.000358666	24	Q9Y5J5	PHLDA3	Pleckstrin homology-like domain family A member 3	PHLA3_HUMAN	2	-32.7465	0.672535	Uninhibited_ctrl	Inhibited_ctrl	NaN	NaN	NaN
Uninhibited_ctrl / Inhibited_RELA	Q15599	Q15599	0.561429	0.561429	2.71331e-05	0.000359849	24	Q15599	SLC9A3R2	Na(+)/H(+) exchange regulatory cofactor NHE-RF2	NHRF2_HUMAN	7	47.573	1.47573	Uninhibited_ctrl	Inhibited_RELA	NaN	NaN	NaN
Uninhibited_ctrl / Inhibited_RELA	P20645	P20645	-0.975012	0.975012	2.72178e-05	0.000360103	24	P20645	M6PR	Cation-dependent mannose-6-phosphate receptor	MPRD_HUMAN	1	-49.1264	0.508736	Uninhibited_ctrl	Inhibited_RELA	NaN	NaN	NaN
Uninhibited_ctrl / Inhibited_RELA	Q12907	Q12907	-2.70179	2.70179	2.719e-05	0.000360103	24	Q12907	LMAN2	Vesicular integral-membrane protein VIP36	LMAN2_HUMAN	2	-84.6298	0.153702	Uninhibited_ctrl	Inhibited_RELA	NaN	NaN	NaN
Uninhibited_ctrl / Inhibited_RELA	Q15004	Q15004	0.890706	0.890706	2.72775e-05	0.000360458	24	Q15004	PCLAF	PCNA-associated factor	PAF15_HUMAN	3	85.4083	1.85408	Uninhibited_ctrl	Inhibited_RELA	NaN	NaN	NaN
Uninhibited_ctrl / Inhibited_RELA	P15104	P15104	0.409349	0.409349	2.76546e-05	0.000365001	24	P15104	GLUL	Glutamine synthetase	GLNA_HUMAN	4	32.8086	1.32809	Uninhibited_ctrl	Inhibited_RELA	NaN	NaN	NaN
Uninhibited_RELA / Uninhibited_ctrl	O43824	O43824	0.312974	0.312974	2.77841e-05	0.000365687	24	O43824	GTPBP6	Putative GTP-binding protein 6	GTPB6_HUMAN	2	24.2266	1.24227	Uninhibited_RELA	Uninhibited_ctrl	NaN	NaN	NaN
Uninhibited_ctrl / Inhibited_RELA	P51809	P51809	-1.74968	1.74968	2.77589e-05	0.000365687	24	P51809	VAMP7	Vesicle-associated membrane protein 7	VAMP7_HUMAN	4	-70.2631	0.297369	Uninhibited_ctrl	Inhibited_RELA	NaN	NaN	NaN
Uninhibited_ctrl / Inhibited_ctrl	P62834	P62834	-0.976569	0.976569	2.78066e-05	0.000365687	24	P62834	RAP1A	Ras-related protein Rap-1A	RAP1A_HUMAN	1	-49.1813	0.508187	Uninhibited_ctrl	Inhibited_ctrl	NaN	NaN	NaN
Uninhibited_ctrl / Inhibited_RELA	O76041	O76041	1.52604	1.52604	2.79139e-05	0.000365783	24	O76041	NEBL	Nebulette	NEBL_HUMAN	4	187.994	2.87994	Uninhibited_ctrl	Inhibited_RELA	NaN	NaN	NaN
Uninhibited_ctrl / Inhibited_RELA	Q86Y82	Q86Y82	-1.42241	1.42241	2.79066e-05	0.000365783	24	Q86Y82	STX12	Syntaxin-12	STX12_HUMAN	2	-62.6911	0.373089	Uninhibited_ctrl	Inhibited_RELA	NaN	NaN	NaN
Uninhibited_RELA / Uninhibited_ctrl	Q9Y5K8	Q9Y5K8	-0.364483	0.364483	2.78785e-05	0.000365783	24	Q9Y5K8	ATP6V1D	V-type proton ATPase subunit D	VATD_HUMAN	2	-22.3253	0.776747	Uninhibited_RELA	Uninhibited_ctrl	NaN	NaN	NaN
Inhibited_RELA / Inhibited_ctrl	Q96L92	Q96L92	-0.444042	0.444042	2.80073e-05	0.000366569	24	Q96L92	SNX27	Sorting nexin-27	SNX27_HUMAN	7	-26.4928	0.735072	Inhibited_RELA	Inhibited_ctrl	NaN	NaN	NaN
Uninhibited_RELA / Uninhibited_ctrl	O60942	O60942	-0.693368	0.693368	2.81141e-05	0.000366748	24	O60942	RNGTT	mRNA-capping enzyme	MCE1_HUMAN	5	-38.1592	0.618408	Uninhibited_RELA	Uninhibited_ctrl	NaN	NaN	NaN
Uninhibited_RELA / Inhibited_ctrl	Q02241	Q02241	-1.35707	1.35707	2.81213e-05	0.000366748	24	Q02241	KIF23	Kinesin-like protein KIF23	KIF23_HUMAN	2	-60.9625	0.390375	Uninhibited_RELA	Inhibited_ctrl	NaN	NaN	NaN
Uninhibited_ctrl / Inhibited_RELA	Q9NUP1	Q9NUP1	-0.692203	0.692203	2.81009e-05	0.000366748	24	Q9NUP1	BLOC1S4	Biogenesis of lysosome-related organelles complex 1 subunit 4	BL1S4_HUMAN	5	-38.1092	0.618908	Uninhibited_ctrl	Inhibited_RELA	NaN	NaN	NaN
Uninhibited_RELA / Uninhibited_ctrl	Q86XZ4	Q86XZ4	0.401393	0.401393	2.83529e-05	0.000368453	24	Q86XZ4	SPATS2	Spermatogenesis-associated serine-rich protein 2	SPAS2_HUMAN	6	32.0782	1.32078	Uninhibited_RELA	Uninhibited_ctrl	NaN	NaN	NaN
Uninhibited_RELA / Inhibited_ctrl	Q96HC4	Q96HC4	-0.380112	0.380112	2.832e-05	0.000368453	24	Q96HC4	PDLIM5	PDZ and LIM domain protein 5	PDLI5_HUMAN	16	-23.1622	0.768378	Uninhibited_RELA	Inhibited_ctrl	NaN	NaN	NaN
Uninhibited_RELA / Inhibited_ctrl	Q9H0N0	Q9H0N0	-2.32127	2.32127	2.83315e-05	0.000368453	24	Q9H0N0	RAB6C	Ras-related protein Rab-6C	RAB6C_HUMAN	2	-79.9909	0.200091	Uninhibited_RELA	Inhibited_ctrl	NaN	NaN	NaN
Inhibited_RELA / Inhibited_ctrl	Q8IWL3	Q8IWL3	-1.99504	1.99504	2.85345e-05	0.000370375	24	Q8IWL3	HSCB	Iron-sulfur cluster co-chaperone protein HscB	HSC20_HUMAN	2	-74.9139	0.250861	Inhibited_RELA	Inhibited_ctrl	NaN	NaN	NaN
Uninhibited_RELA / Uninhibited_ctrl	Q9UKD2	Q9UKD2	0.944545	0.944545	2.85919e-05	0.00037068	24	Q9UKD2	MRTO4	mRNA turnover protein 4 homolog	MRT4_HUMAN	2	92.4582	1.92458	Uninhibited_RELA	Uninhibited_ctrl	NaN	NaN	NaN
Uninhibited_RELA / Uninhibited_ctrl	P52943	P52943	-0.62657	0.62657	2.87878e-05	0.00037278	24	P52943	CRIP2	Cysteine-rich protein 2	CRIP2_HUMAN	4	-35.2286	0.647714	Uninhibited_RELA	Uninhibited_ctrl	NaN	NaN	NaN
Uninhibited_ctrl / Inhibited_RELA	Q9P2R3	Q9P2R3	1.97587	1.97587	2.89013e-05	0.000373809	24	Q9P2R3	ANKFY1	Rabankyrin-5	ANFY1_HUMAN	11	293.367	3.93367	Uninhibited_ctrl	Inhibited_RELA	NaN	NaN	NaN
Uninhibited_ctrl / Inhibited_RELA	Q9H0L4	Q9H0L4	0.344217	0.344217	2.89515e-05	0.000374017	24	Q9H0L4	CSTF2T	Cleavage stimulation factor subunit 2 tau variant	CSTFT_HUMAN	12	26.9462	1.26946	Uninhibited_ctrl	Inhibited_RELA	NaN	NaN	NaN
Uninhibited_RELA / Inhibited_RELA	O00458	O00458	-1.06	1.06	2.90241e-05	0.000374074	24	O00458	IFRD1	Interferon-related developmental regulator 1	IFRD1_HUMAN	2	-52.0367	0.479633	Uninhibited_RELA	Inhibited_RELA	NaN	NaN	NaN
Uninhibited_RELA / Inhibited_RELA	P31946	P31946	0.27212	0.27212	2.90218e-05	0.000374074	24	P31946	YWHAB	14-3-3 protein beta/alpha	1433B_HUMAN	19	20.7581	1.20758	Uninhibited_RELA	Inhibited_RELA	NaN	NaN	NaN
Inhibited_RELA / Inhibited_ctrl	Q8NBJ7	Q8NBJ7	-0.577958	0.577958	2.91184e-05	0.000374848	24	Q8NBJ7	SUMF2	Inactive C-alpha-formylglycine-generating enzyme 2	SUMF2_HUMAN	3	-33.0088	0.669912	Inhibited_RELA	Inhibited_ctrl	NaN	NaN	NaN
Uninhibited_RELA / Inhibited_RELA	Q96JK2	Q96JK2	-0.473673	0.473673	2.93145e-05	0.000376488	24	Q96JK2	DCAF5	DDB1- and CUL4-associated factor 5	DCAF5_HUMAN	2	-27.9871	0.720129	Uninhibited_RELA	Inhibited_RELA	NaN	NaN	NaN
Uninhibited_ctrl / Inhibited_RELA	Q9NZT2	Q9NZT2	0.633613	0.633613	2.92817e-05	0.000376488	24	Q9NZT2	OGFR	Opioid growth factor receptor	OGFR_HUMAN	10	55.1446	1.55145	Uninhibited_ctrl	Inhibited_RELA	NaN	NaN	NaN
Uninhibited_RELA / Inhibited_RELA	Q12907	Q12907	-3.01452	3.01452	2.94629e-05	0.000377952	24	Q12907	LMAN2	Vesicular integral-membrane protein VIP36	LMAN2_HUMAN	2	-87.6252	0.123748	Uninhibited_RELA	Inhibited_RELA	NaN	NaN	NaN
Uninhibited_RELA / Inhibited_ctrl	P14174	P14174	-3.23744	3.23744	2.95221e-05	0.000378269	24	P14174	MIF	Macrophage migration inhibitory factor	MIF_HUMAN	1	-89.3969	0.106031	Uninhibited_RELA	Inhibited_ctrl	NaN	NaN	NaN
Uninhibited_RELA / Inhibited_ctrl	Q9Y316	Q9Y316	-2.08899	2.08899	2.97714e-05	0.000381018	24	Q9Y316	MEMO1	Protein MEMO1	MEMO1_HUMAN	2	-76.4955	0.235045	Uninhibited_RELA	Inhibited_ctrl	NaN	NaN	NaN
Uninhibited_ctrl / Inhibited_RELA	Q9Y217	Q9Y217	-1.31495	1.31495	2.9896e-05	0.000382167	24	Q9Y217	MTMR6	Myotubularin-related protein 6	MTMR6_HUMAN	8	-59.806	0.40194	Uninhibited_ctrl	Inhibited_RELA	NaN	NaN	NaN
Uninhibited_RELA / Uninhibited_ctrl	P50897	P50897	1.06042	1.06042	3.00707e-05	0.000383953	24	P50897	PPT1	Palmitoyl-protein thioesterase 1	PPT1_HUMAN	3	108.554	2.08554	Uninhibited_RELA	Uninhibited_ctrl	NaN	NaN	NaN
Uninhibited_RELA / Uninhibited_ctrl	Q9NYY8	Q9NYY8	-0.626754	0.626754	3.01983e-05	0.000384728	24	Q9NYY8	FASTKD2	FAST kinase domain-containing protein 2, mitochondrial	FAKD2_HUMAN	2	-35.2368	0.647632	Uninhibited_RELA	Uninhibited_ctrl	NaN	NaN	NaN
Inhibited_RELA / Inhibited_ctrl	Q9P1F3	Q9P1F3	-1.80077	1.80077	3.02016e-05	0.000384728	24	Q9P1F3	ABRACL	Costars family protein ABRACL	ABRAL_HUMAN	1	-71.2978	0.287022	Inhibited_RELA	Inhibited_ctrl	NaN	NaN	NaN
Uninhibited_RELA / Uninhibited_ctrl	P22033	P22033	-0.63489	0.63489	3.02554e-05	0.000384885	24	P22033	MMUT	Methylmalonyl-CoA mutase, mitochondrial	MUTA_HUMAN	6	-35.601	0.64399	Uninhibited_RELA	Uninhibited_ctrl	NaN	NaN	NaN
Uninhibited_ctrl / Inhibited_RELA	P23258	P23258	-0.628641	0.628641	3.03171e-05	0.000384885	24	P23258	TUBG1	Tubulin gamma-1 chain	TBG1_HUMAN	10	-35.3215	0.646785	Uninhibited_ctrl	Inhibited_RELA	NaN	NaN	NaN
Inhibited_RELA / Inhibited_ctrl	Q9Y496	Q9Y496	0.161424	0.161424	3.03192e-05	0.000384885	24	Q9Y496	KIF3A	Kinesin-like protein KIF3A	KIF3A_HUMAN	3	11.839	1.11839	Inhibited_RELA	Inhibited_ctrl	NaN	NaN	NaN
Uninhibited_RELA / Uninhibited_ctrl	P01116	P01116	0.89151	0.89151	3.03668e-05	0.000385044	24	P01116	KRAS	GTPase KRas	RASK_HUMAN	1	85.5117	1.85512	Uninhibited_RELA	Uninhibited_ctrl	NaN	NaN	NaN
Uninhibited_ctrl / Inhibited_RELA	Q9P2I0	Q9P2I0	-0.708547	0.708547	3.04343e-05	0.000385454	24	Q9P2I0	CPSF2	Cleavage and polyadenylation specificity factor subunit 2	CPSF2_HUMAN	2	-38.8064	0.611936	Uninhibited_ctrl	Inhibited_RELA	NaN	NaN	NaN
Uninhibited_RELA / Inhibited_RELA	P82932	P82932	-1.38488	1.38488	3.04903e-05	0.000385718	24	P82932	MRPS6	28S ribosomal protein S6, mitochondrial	RT06_HUMAN	2	-61.708	0.38292	Uninhibited_RELA	Inhibited_RELA	NaN	NaN	NaN
Uninhibited_ctrl / Inhibited_ctrl	P35268	P35268	-0.549719	0.549719	3.07731e-05	0.000388847	24	P35268	RPL22	60S ribosomal protein L22	RL22_HUMAN	4	-31.6847	0.683153	Uninhibited_ctrl	Inhibited_ctrl	NaN	NaN	NaN
Uninhibited_RELA / Inhibited_ctrl	O95400	O95400	0.279212	0.279212	3.08445e-05	0.000389301	24	O95400	CD2BP2	CD2 antigen cytoplasmic tail-binding protein 2	CD2B2_HUMAN	9	21.3532	1.21353	Uninhibited_RELA	Inhibited_ctrl	NaN	NaN	NaN
Uninhibited_RELA / Inhibited_ctrl	Q8TCJ2	Q8TCJ2	-1.91801	1.91801	3.09946e-05	0.000390746	24	Q8TCJ2	STT3B	Dolichyl-diphosphooligosaccharide--protein glycosyltransferase subunit STT3B	STT3B_HUMAN	2	-73.5381	0.264619	Uninhibited_RELA	Inhibited_ctrl	NaN	NaN	NaN
Inhibited_RELA / Inhibited_ctrl	P26639	P26639	-0.865327	0.865327	3.10511e-05	0.000391009	24	P26639	TARS1	Threonine--tRNA ligase 1, cytoplasmic	SYTC_HUMAN	7	-45.1078	0.548922	Inhibited_RELA	Inhibited_ctrl	NaN	NaN	NaN
Uninhibited_RELA / Inhibited_RELA	Q15004	Q15004	0.641044	0.641044	3.12291e-05	0.000392583	24	Q15004	PCLAF	PCNA-associated factor	PAF15_HUMAN	3	55.9457	1.55946	Uninhibited_RELA	Inhibited_RELA	NaN	NaN	NaN
Uninhibited_RELA / Inhibited_ctrl	Q96EI5	Q96EI5	1.82929	1.82929	3.12477e-05	0.000392583	24	Q96EI5	TCEAL4	Transcription elongation factor A protein-like 4	TCAL4_HUMAN	15	255.361	3.55361	Uninhibited_RELA	Inhibited_ctrl	NaN	NaN	NaN
Inhibited_RELA / Inhibited_ctrl	O95630	O95630	-0.435623	0.435623	3.14373e-05	0.000394407	24	O95630	STAMBP	STAM-binding protein	STABP_HUMAN	5	-26.0626	0.739374	Inhibited_RELA	Inhibited_ctrl	NaN	NaN	NaN
Uninhibited_RELA / Inhibited_ctrl	Q86XE3	Q86XE3	0.79288	0.79288	3.14648e-05	0.000394407	24	Q86XE3	MICU3	Calcium uptake protein 3, mitochondrial	MICU3_HUMAN	1	73.2529	1.73253	Uninhibited_RELA	Inhibited_ctrl	NaN	NaN	NaN
Inhibited_RELA / Inhibited_ctrl	P25788	P25788	-0.63635	0.63635	3.16674e-05	0.000396493	24	P25788	PSMA3	Proteasome subunit alpha type-3	PSA3_HUMAN	6	-35.6661	0.643339	Inhibited_RELA	Inhibited_ctrl	NaN	NaN	NaN
Uninhibited_RELA / Inhibited_ctrl	Q96LD4	Q96LD4	-0.504838	0.504838	3.17291e-05	0.000396813	24	Q96LD4	TRIM47	E3 ubiquitin-protein ligase TRIM47	TRI47_HUMAN	4	-29.526	0.70474	Uninhibited_RELA	Inhibited_ctrl	NaN	NaN	NaN
Uninhibited_ctrl / Inhibited_RELA	Q99622	Q99622	0.561532	0.561532	3.19091e-05	0.000398155	24	Q99622	C12orf57	Protein C10	C10_HUMAN	4	47.5835	1.47584	Uninhibited_ctrl	Inhibited_RELA	NaN	NaN	NaN
Uninhibited_RELA / Inhibited_RELA	Q9H9F9	Q9H9F9	0.606959	0.606959	3.18871e-05	0.000398155	24	Q9H9F9	ACTR5	Actin-related protein 5	ARP5_HUMAN	1	52.3046	1.52305	Uninhibited_RELA	Inhibited_RELA	NaN	NaN	NaN
Uninhibited_ctrl / Inhibited_ctrl	O43502	O43502	-0.404801	0.404801	3.20024e-05	0.000398866	24	O43502	RAD51C	DNA repair protein RAD51 homolog 3	RA51C_HUMAN	2	-24.4659	0.755341	Uninhibited_ctrl	Inhibited_ctrl	NaN	NaN	NaN
Uninhibited_RELA / Inhibited_ctrl	P49591	P49591	-0.578973	0.578973	3.21506e-05	0.000398938	24	P49591	SARS1	Serine--tRNA ligase, cytoplasmic	SYSC_HUMAN	30	-33.056	0.66944	Uninhibited_RELA	Inhibited_ctrl	NaN	NaN	NaN
Inhibited_RELA / Inhibited_ctrl	Q06203	Q06203	-1.13486	1.13486	3.21537e-05	0.000398938	24	Q06203	PPAT	Amidophosphoribosyltransferase	PUR1_HUMAN	14	-54.4621	0.455379	Inhibited_RELA	Inhibited_ctrl	NaN	NaN	NaN
Uninhibited_ctrl / Inhibited_RELA	Q96K76	Q96K76	-0.652415	0.652415	3.21466e-05	0.000398938	24	Q96K76	USP47	Ubiquitin carboxyl-terminal hydrolase 47	UBP47_HUMAN	7	-36.3786	0.636214	Uninhibited_ctrl	Inhibited_RELA	NaN	NaN	NaN
Uninhibited_ctrl / Inhibited_ctrl	Q9NUP1	Q9NUP1	-0.329364	0.329364	3.20776e-05	0.000398938	24	Q9NUP1	BLOC1S4	Biogenesis of lysosome-related organelles complex 1 subunit 4	BL1S4_HUMAN	5	-20.4113	0.795887	Uninhibited_ctrl	Inhibited_ctrl	NaN	NaN	NaN
Inhibited_RELA / Inhibited_ctrl	P49591	P49591	-0.642224	0.642224	3.2302e-05	0.00040029	24	P49591	SARS1	Serine--tRNA ligase, cytoplasmic	SYSC_HUMAN	30	-35.9275	0.640725	Inhibited_RELA	Inhibited_ctrl	NaN	NaN	NaN
Uninhibited_RELA / Inhibited_RELA	Q9NPJ6	Q9NPJ6	-0.331208	0.331208	3.23356e-05	0.00040029	24	Q9NPJ6	MED4	Mediator of RNA polymerase II transcription subunit 4	MED4_HUMAN	2	-20.5129	0.794871	Uninhibited_RELA	Inhibited_RELA	NaN	NaN	NaN
Uninhibited_RELA / Inhibited_RELA	Q8TAP8	Q8TAP8	0.601647	0.601647	3.25206e-05	0.000402126	24	Q8TAP8	PPP1R35	Protein phosphatase 1 regulatory subunit 35	PPR35_HUMAN	1	51.7448	1.51745	Uninhibited_RELA	Inhibited_RELA	NaN	NaN	NaN
Uninhibited_ctrl / Inhibited_RELA	P60900	P60900	0.356815	0.356815	3.26823e-05	0.000403671	24	P60900	PSMA6	Proteasome subunit alpha type-6	PSA6_HUMAN	6	28.0595	1.2806	Uninhibited_ctrl	Inhibited_RELA	NaN	NaN	NaN
Uninhibited_ctrl / Inhibited_RELA	P08493	P08493	-1.84001	1.84001	3.28054e-05	0.000403991	24	P08493	MGP	Matrix Gla protein	MGP_HUMAN	1	-72.0681	0.279319	Uninhibited_ctrl	Inhibited_RELA	NaN	NaN	NaN
Uninhibited_RELA / Inhibited_ctrl	Q12974;Q93096	Q12974;Q93096	-0.574803	0.574803	3.28188e-05	0.000403991	24	Q12974;Q93096	PTP4A2;PTP4A1	Protein tyrosine phosphatase type IVA 2;Protein tyrosine phosphatase type IVA 1	TP4A2_HUMAN;TP4A1_HUMAN	2	-32.8622	0.671378	Uninhibited_RELA	Inhibited_ctrl	NaN	NaN	NaN
Inhibited_RELA / Inhibited_ctrl	Q9BQI0	Q9BQI0	0.965834	0.965834	3.27713e-05	0.000403991	24	Q9BQI0	AIF1L	Allograft inflammatory factor 1-like	AIF1L_HUMAN	7	95.3193	1.95319	Inhibited_RELA	Inhibited_ctrl	NaN	NaN	NaN
Uninhibited_RELA / Uninhibited_ctrl	O15551	O15551	1.23903	1.23903	3.31483e-05	0.000407134	24	O15551	CLDN3	Claudin-3	CLD3_HUMAN	2	136.04	2.3604	Uninhibited_RELA	Uninhibited_ctrl	NaN	NaN	NaN
Uninhibited_RELA / Inhibited_ctrl	Q14671	Q14671	0.565731	0.565731	3.31227e-05	0.000407134	24	Q14671	PUM1	Pumilio homolog 1	PUM1_HUMAN	14	48.0137	1.48014	Uninhibited_RELA	Inhibited_ctrl	NaN	NaN	NaN
Uninhibited_RELA / Inhibited_ctrl	Q8TAA9	Q8TAA9	-0.577586	0.577586	3.32226e-05	0.00040759	24	Q8TAA9	VANGL1	Vang-like protein 1	VANG1_HUMAN	2	-32.9916	0.670084	Uninhibited_RELA	Inhibited_ctrl	NaN	NaN	NaN
Uninhibited_RELA / Inhibited_RELA	Q8TCJ2	Q8TCJ2	-1.46898	1.46898	3.3393e-05	0.000409223	24	Q8TCJ2	STT3B	Dolichyl-diphosphooligosaccharide--protein glycosyltransferase subunit STT3B	STT3B_HUMAN	2	-63.8762	0.361238	Uninhibited_RELA	Inhibited_RELA	NaN	NaN	NaN
Uninhibited_ctrl / Inhibited_ctrl	Q6PL24	Q6PL24	-0.267008	0.267008	3.3564e-05	0.000410859	24	Q6PL24	TMED8	Protein TMED8	TMED8_HUMAN	5	-16.8959	0.831041	Uninhibited_ctrl	Inhibited_ctrl	NaN	NaN	NaN
Uninhibited_ctrl / Inhibited_ctrl	Q9P2X3	Q9P2X3	-0.341437	0.341437	3.36037e-05	0.000410887	24	Q9P2X3	IMPACT	Protein IMPACT	IMPCT_HUMAN	2	-21.0745	0.789255	Uninhibited_ctrl	Inhibited_ctrl	NaN	NaN	NaN
Uninhibited_ctrl / Inhibited_RELA	P21964	P21964	-0.314495	0.314495	3.37037e-05	0.00041165	24	P21964	COMT	Catechol O-methyltransferase	COMT_HUMAN	14	-19.5868	0.804132	Uninhibited_ctrl	Inhibited_RELA	NaN	NaN	NaN
Uninhibited_RELA / Inhibited_ctrl	O75818	O75818	-0.757519	0.757519	3.40617e-05	0.000415561	24	O75818	RPP40	Ribonuclease P protein subunit p40	RPP40_HUMAN	2	-40.8487	0.591513	Uninhibited_RELA	Inhibited_ctrl	NaN	NaN	NaN
Inhibited_RELA / Inhibited_ctrl	Q4LE39	Q4LE39	0.160478	0.160478	3.42609e-05	0.000417526	24	Q4LE39	ARID4B	AT-rich interactive domain-containing protein 4B	ARI4B_HUMAN	1	11.7657	1.11766	Inhibited_RELA	Inhibited_ctrl	NaN	NaN	NaN
Uninhibited_RELA / Uninhibited_ctrl	P14735	P14735	-1.02429	1.02429	3.44591e-05	0.000419179	24	P14735	IDE	Insulin-degrading enzyme	IDE_HUMAN	10	-50.8348	0.491652	Uninhibited_RELA	Uninhibited_ctrl	NaN	NaN	NaN
Inhibited_RELA / Inhibited_ctrl	Q9UBM7	Q9UBM7	2.96945	2.96945	3.4473e-05	0.000419179	24	Q9UBM7	DHCR7	7-dehydrocholesterol reductase	DHCR7_HUMAN	1	683.237	7.83237	Inhibited_RELA	Inhibited_ctrl	NaN	NaN	NaN
Uninhibited_ctrl / Inhibited_ctrl	Q12959	Q12959	-0.65328	0.65328	3.45826e-05	0.000420046	24	Q12959	DLG1	Disks large homolog 1	DLG1_HUMAN	4	-36.4167	0.635833	Uninhibited_ctrl	Inhibited_ctrl	NaN	NaN	NaN
Uninhibited_RELA / Uninhibited_ctrl	Q7Z5P9	Q7Z5P9	0.544586	0.544586	3.47443e-05	0.000421544	24	Q7Z5P9	MUC19	Mucin-19	MUC19_HUMAN	1	45.8602	1.4586	Uninhibited_RELA	Uninhibited_ctrl	NaN	NaN	NaN
Uninhibited_RELA / Inhibited_ctrl	P14735	P14735	-1.25338	1.25338	3.4836e-05	0.000421724	24	P14735	IDE	Insulin-degrading enzyme	IDE_HUMAN	10	-58.0535	0.419465	Uninhibited_RELA	Inhibited_ctrl	NaN	NaN	NaN
Uninhibited_ctrl / Inhibited_RELA	Q01664	Q01664	-0.650473	0.650473	3.48114e-05	0.000421724	24	Q01664	TFAP4	Transcription factor AP-4	TFAP4_HUMAN	5	-36.2929	0.637071	Uninhibited_ctrl	Inhibited_RELA	NaN	NaN	NaN
Uninhibited_ctrl / Inhibited_ctrl	O00264	O00264	-1.28492	1.28492	3.52474e-05	0.000425208	24	O00264	PGRMC1	Membrane-associated progesterone receptor component 1	PGRC1_HUMAN	2	-58.9605	0.410395	Uninhibited_ctrl	Inhibited_ctrl	NaN	NaN	NaN
Uninhibited_RELA / Inhibited_ctrl	P16152	P16152	-1.53188	1.53188	3.51663e-05	0.000425208	24	P16152	CBR1	Carbonyl reductase [NADPH] 1	CBR1_HUMAN	3	-65.4173	0.345827	Uninhibited_RELA	Inhibited_ctrl	NaN	NaN	NaN
Uninhibited_RELA / Uninhibited_ctrl	P54819	P54819	0.376923	0.376923	3.52184e-05	0.000425208	24	P54819	AK2	Adenylate kinase 2, mitochondrial	KAD2_HUMAN	11	29.857	1.29857	Uninhibited_RELA	Uninhibited_ctrl	NaN	NaN	NaN
Uninhibited_ctrl / Inhibited_ctrl	Q9NVH2	Q9NVH2	-0.775369	0.775369	3.52789e-05	0.000425208	24	Q9NVH2	INTS7	Integrator complex subunit 7	INT7_HUMAN	4	-41.5761	0.584239	Uninhibited_ctrl	Inhibited_ctrl	NaN	NaN	NaN
Uninhibited_RELA / Uninhibited_ctrl	P04080	P04080	-0.689526	0.689526	3.53936e-05	0.000426121	24	P04080	CSTB	Cystatin-B	CYTB_HUMAN	5	-37.9943	0.620057	Uninhibited_RELA	Uninhibited_ctrl	NaN	NaN	NaN
Inhibited_RELA / Inhibited_ctrl	Q16543	Q16543	-0.730385	0.730385	3.54328e-05	0.000426127	24	Q16543	CDC37	Hsp90 co-chaperone Cdc37	CDC37_HUMAN	21	-39.7257	0.602743	Inhibited_RELA	Inhibited_ctrl	NaN	NaN	NaN
Uninhibited_RELA / Uninhibited_ctrl	Q96HN2	Q96HN2	-0.749153	0.749153	3.54787e-05	0.00042621	24	Q96HN2	AHCYL2	Adenosylhomocysteinase 3	SAHH3_HUMAN	2	-40.5047	0.594953	Uninhibited_RELA	Uninhibited_ctrl	NaN	NaN	NaN
Inhibited_RELA / Inhibited_ctrl	Q9UKK9	Q9UKK9	-1.01145	1.01145	3.58529e-05	0.000430235	24	Q9UKK9	NUDT5	ADP-sugar pyrophosphatase	NUDT5_HUMAN	10	-50.3952	0.496048	Inhibited_RELA	Inhibited_ctrl	NaN	NaN	NaN
Uninhibited_ctrl / Inhibited_ctrl	O14828	O14828	-0.606016	0.606016	3.60516e-05	0.000432146	24	O14828	SCAMP3	Secretory carrier-associated membrane protein 3	SCAM3_HUMAN	8	-34.2991	0.657009	Uninhibited_ctrl	Inhibited_ctrl	NaN	NaN	NaN
Uninhibited_RELA / Uninhibited_ctrl	Q96QR8	Q96QR8	0.131468	0.131468	3.61447e-05	0.000432789	24	Q96QR8	PURB	Transcriptional activator protein Pur-beta	PURB_HUMAN	4	9.54074	1.09541	Uninhibited_RELA	Uninhibited_ctrl	NaN	NaN	NaN
Inhibited_RELA / Inhibited_ctrl	Q14671	Q14671	0.433771	0.433771	3.63745e-05	0.000435066	24	Q14671	PUM1	Pumilio homolog 1	PUM1_HUMAN	14	35.0759	1.35076	Inhibited_RELA	Inhibited_ctrl	NaN	NaN	NaN
Uninhibited_RELA / Uninhibited_ctrl	O75312	O75312	-0.479308	0.479308	3.65059e-05	0.000435985	24	O75312	ZPR1	Zinc finger protein ZPR1	ZPR1_HUMAN	11	-28.2678	0.717322	Uninhibited_RELA	Uninhibited_ctrl	NaN	NaN	NaN
Uninhibited_RELA / Uninhibited_ctrl	P55786	P55786	-0.549643	0.549643	3.65308e-05	0.000435985	24	P55786	NPEPPS	Puromycin-sensitive aminopeptidase	PSA_HUMAN	8	-31.6811	0.683189	Uninhibited_RELA	Uninhibited_ctrl	NaN	NaN	NaN
Uninhibited_RELA / Inhibited_ctrl	Q9NR12	Q9NR12	-0.985239	0.985239	3.6623e-05	0.000436609	24	Q9NR12	PDLIM7	PDZ and LIM domain protein 7	PDLI7_HUMAN	13	-49.4858	0.505142	Uninhibited_RELA	Inhibited_ctrl	NaN	NaN	NaN
Uninhibited_RELA / Inhibited_ctrl	Q9Y3D5	Q9Y3D5	-0.411522	0.411522	3.69741e-05	0.000440317	24	Q9Y3D5	MRPS18C	28S ribosomal protein S18c, mitochondrial	RT18C_HUMAN	2	-24.817	0.75183	Uninhibited_RELA	Inhibited_ctrl	NaN	NaN	NaN
Uninhibited_RELA / Inhibited_ctrl	P29558;Q6XE24	P29558;Q6XE24	0.839083	0.839083	3.71479e-05	0.000441907	24	P29558;Q6XE24	RBMS1;RBMS3	RNA-binding motif, single-stranded-interacting protein 1;RNA-binding motif, single-stranded-interacting protein 3	RBMS1_HUMAN;RBMS3_HUMAN	1	78.8912	1.78891	Uninhibited_RELA	Inhibited_ctrl	NaN	NaN	NaN
Uninhibited_ctrl / Inhibited_RELA	Q9UKL0	Q9UKL0	-0.641552	0.641552	3.72515e-05	0.000442659	24	Q9UKL0	RCOR1	REST corepressor 1	RCOR1_HUMAN	13	-35.8977	0.641023	Uninhibited_ctrl	Inhibited_RELA	NaN	NaN	NaN
Uninhibited_ctrl / Inhibited_RELA	P50395	P50395	0.52366	0.52366	3.73199e-05	0.000442992	24	P50395	GDI2	Rab GDP dissociation inhibitor beta	GDIB_HUMAN	15	43.7597	1.4376	Uninhibited_ctrl	Inhibited_RELA	NaN	NaN	NaN
Uninhibited_ctrl / Inhibited_RELA	O00625	O00625	-1.57381	1.57381	3.73817e-05	0.000443246	24	O00625	PIR	Pirin	PIR_HUMAN	2	-66.4079	0.335921	Uninhibited_ctrl	Inhibited_RELA	NaN	NaN	NaN
Uninhibited_RELA / Inhibited_ctrl	Q96IY1	Q96IY1	-0.962422	0.962422	3.77055e-05	0.000446603	24	Q96IY1	NSL1	Kinetochore-associated protein NSL1 homolog	NSL1_HUMAN	2	-48.6805	0.513195	Uninhibited_RELA	Inhibited_ctrl	NaN	NaN	NaN
Uninhibited_ctrl / Inhibited_RELA	P27816	P27816	0.317411	0.317411	3.7787e-05	0.000447085	24	P27816	MAP4	Microtubule-associated protein 4	MAP4_HUMAN	43	24.6092	1.24609	Uninhibited_ctrl	Inhibited_RELA	NaN	NaN	NaN
Inhibited_RELA / Inhibited_ctrl	P09972	P09972	-1.37375	1.37375	3.78796e-05	0.000447698	24	P09972	ALDOC	Fructose-bisphosphate aldolase C	ALDOC_HUMAN	1	-61.4113	0.385887	Inhibited_RELA	Inhibited_ctrl	NaN	NaN	NaN
Uninhibited_RELA / Uninhibited_ctrl	Q8N960	Q8N960	0.358354	0.358354	3.79706e-05	0.00044829	24	Q8N960	CEP120	Centrosomal protein of 120 kDa	CE120_HUMAN	1	28.1962	1.28196	Uninhibited_RELA	Uninhibited_ctrl	NaN	NaN	NaN
Uninhibited_RELA / Uninhibited_ctrl	Q9UI30	Q9UI30	-0.278234	0.278234	3.81841e-05	0.000450326	24	Q9UI30	TRMT112	Multifunctional methyltransferase subunit TRM112-like protein	TR112_HUMAN	5	-17.54	0.8246	Uninhibited_RELA	Uninhibited_ctrl	NaN	NaN	NaN
Uninhibited_ctrl / Inhibited_RELA	Q9UHQ9	Q9UHQ9	-1.4208	1.4208	3.8432e-05	0.000452763	24	Q9UHQ9	CYB5R1	NADH-cytochrome b5 reductase 1	NB5R1_HUMAN	2	-62.6495	0.373505	Uninhibited_ctrl	Inhibited_RELA	NaN	NaN	NaN
Uninhibited_RELA / Uninhibited_ctrl	B3EWG3;B3EWG5;B3EWG6	B3EWG3;B3EWG5;B3EWG6	0.45763	0.45763	3.88257e-05	0.00045691	24	B3EWG3;B3EWG5;B3EWG6	FAM25A;FAM25C;FAM25G	Protein FAM25A;Protein FAM25C;Protein FAM25G	FM25A_HUMAN;FM25C_HUMAN;FM25G_HUMAN	1	37.3284	1.37328	Uninhibited_RELA	Uninhibited_ctrl	NaN	NaN	NaN
Inhibited_RELA / Inhibited_ctrl	Q86XE3	Q86XE3	0.589365	0.589365	3.90523e-05	0.000459084	24	Q86XE3	MICU3	Calcium uptake protein 3, mitochondrial	MICU3_HUMAN	1	50.4584	1.50458	Inhibited_RELA	Inhibited_ctrl	NaN	NaN	NaN
Uninhibited_RELA / Inhibited_RELA	Q9HD15	Q9HD15	-0.676576	0.676576	3.94689e-05	0.000463485	24	Q9HD15	SRA1	Steroid receptor RNA activator 1	SRA1_HUMAN	2	-37.4351	0.625649	Uninhibited_RELA	Inhibited_RELA	NaN	NaN	NaN
Uninhibited_RELA / Uninhibited_ctrl	Q01780	Q01780	0.552282	0.552282	3.96261e-05	0.000464833	24	Q01780	EXOSC10	Exosome component 10	EXOSX_HUMAN	3	46.6403	1.4664	Uninhibited_RELA	Uninhibited_ctrl	NaN	NaN	NaN
Uninhibited_RELA / Inhibited_RELA	Q12873	Q12873	-0.530646	0.530646	3.97176e-05	0.000464912	24	Q12873	CHD3	Chromodomain-helicase-DNA-binding protein 3	CHD3_HUMAN	2	-30.7755	0.692245	Uninhibited_RELA	Inhibited_RELA	NaN	NaN	NaN
Uninhibited_RELA / Inhibited_RELA	Q5T6V5	Q5T6V5	-0.103464	0.103464	3.9711e-05	0.000464912	24	Q5T6V5	C9orf64	Queuosine salvage protein	QSPP_HUMAN	2	-6.92043	0.930796	Uninhibited_RELA	Inhibited_RELA	NaN	NaN	NaN
Uninhibited_RELA / Uninhibited_ctrl	Q9UIJ7	Q9UIJ7	0.0893175	0.0893175	3.98415e-05	0.000465865	24	Q9UIJ7	AK3	GTP:AMP phosphotransferase AK3, mitochondrial	KAD3_HUMAN	14	6.38668	1.06387	Uninhibited_RELA	Uninhibited_ctrl	NaN	NaN	NaN
Uninhibited_RELA / Inhibited_ctrl	Q14315	Q14315	1.21493	1.21493	4.00773e-05	0.000468123	24	Q14315	FLNC	Filamin-C	FLNC_HUMAN	1	132.13	2.3213	Uninhibited_RELA	Inhibited_ctrl	NaN	NaN	NaN
Uninhibited_ctrl / Inhibited_RELA	Q13547	Q13547	-0.475833	0.475833	4.03042e-05	0.000470273	24	Q13547	HDAC1	Histone deacetylase 1	HDAC1_HUMAN	8	-28.0949	0.719051	Uninhibited_ctrl	Inhibited_RELA	NaN	NaN	NaN
Inhibited_RELA / Inhibited_ctrl	Q96S19	Q96S19	-0.662895	0.662895	4.03902e-05	0.000470775	24	Q96S19	METTL26	Methyltransferase-like 26	MTL26_HUMAN	3	-36.839	0.63161	Inhibited_RELA	Inhibited_ctrl	NaN	NaN	NaN
Uninhibited_ctrl / Inhibited_ctrl	Q9UKV8	Q9UKV8	-0.527541	0.527541	4.07003e-05	0.000473886	24	Q9UKV8	AGO2	Protein argonaute-2	AGO2_HUMAN	2	-30.6264	0.693736	Uninhibited_ctrl	Inhibited_ctrl	NaN	NaN	NaN
Inhibited_RELA / Inhibited_ctrl	O76071	O76071	0.772476	0.772476	4.08165e-05	0.000474619	24	O76071	CIAO1	Probable cytosolic iron-sulfur protein assembly protein CIAO1	CIAO1_HUMAN	3	70.8199	1.7082	Inhibited_RELA	Inhibited_ctrl	NaN	NaN	NaN
Uninhibited_RELA / Inhibited_ctrl	Q5T6V5	Q5T6V5	-1.7656	1.7656	4.08498e-05	0.000474619	24	Q5T6V5	C9orf64	Queuosine salvage protein	QSPP_HUMAN	2	-70.5896	0.294104	Uninhibited_RELA	Inhibited_ctrl	NaN	NaN	NaN
Uninhibited_ctrl / Inhibited_RELA	O00148	O00148	-0.961341	0.961341	4.12383e-05	0.000477841	24	O00148	DDX39A	ATP-dependent RNA helicase DDX39A	DX39A_HUMAN	7	-48.6421	0.513579	Uninhibited_ctrl	Inhibited_RELA	NaN	NaN	NaN
Uninhibited_RELA / Uninhibited_ctrl	P02786	P02786	0.674223	0.674223	4.13139e-05	0.000477841	24	P02786	TFRC	Transferrin receptor protein 1	TFR1_HUMAN	5	59.5737	1.59574	Uninhibited_RELA	Uninhibited_ctrl	NaN	NaN	NaN
Uninhibited_RELA / Inhibited_ctrl	Q8N0Z3	Q8N0Z3	-0.544376	0.544376	4.13019e-05	0.000477841	24	Q8N0Z3	SPICE1	Spindle and centriole-associated protein 1	SPICE_HUMAN	2	-31.4312	0.685688	Uninhibited_RELA	Inhibited_ctrl	NaN	NaN	NaN
Uninhibited_RELA / Uninhibited_ctrl	Q9NRX5	Q9NRX5	2.17258	2.17258	4.13449e-05	0.000477841	24	Q9NRX5	SERINC1	Serine incorporator 1	SERC1_HUMAN	2	350.828	4.50828	Uninhibited_RELA	Uninhibited_ctrl	NaN	NaN	NaN
Uninhibited_ctrl / Inhibited_RELA	Q9NZU5	Q9NZU5	1.09636	1.09636	4.12781e-05	0.000477841	24	Q9NZU5	LMCD1	LIM and cysteine-rich domains protein 1	LMCD1_HUMAN	3	113.814	2.13814	Uninhibited_ctrl	Inhibited_RELA	NaN	NaN	NaN
Uninhibited_RELA / Inhibited_ctrl	P07339	P07339	0.474534	0.474534	4.17054e-05	0.0004815	24	P07339	CTSD	Cathepsin D	CATD_HUMAN	12	38.9469	1.38947	Uninhibited_RELA	Inhibited_ctrl	NaN	NaN	NaN
Uninhibited_RELA / Uninhibited_ctrl	C4AMC7;Q6VEQ5	C4AMC7;Q6VEQ5	0.159834	0.159834	4.18135e-05	0.00048224	24	C4AMC7;Q6VEQ5	WASH3P;WASH2P	Putative WAS protein family homolog 3;WAS protein family homolog 2	WASH3_HUMAN;WASH2_HUMAN	13	11.7159	1.11716	Uninhibited_RELA	Uninhibited_ctrl	NaN	NaN	NaN
Uninhibited_RELA / Inhibited_ctrl	Q13547	Q13547	0.366049	0.366049	4.22813e-05	0.000487123	24	Q13547	HDAC1	Histone deacetylase 1	HDAC1_HUMAN	8	28.8818	1.28882	Uninhibited_RELA	Inhibited_ctrl	NaN	NaN	NaN
Uninhibited_RELA / Inhibited_RELA	Q8IWV8	Q8IWV8	-0.721315	0.721315	4.23403e-05	0.000487291	24	Q8IWV8	UBR2	E3 ubiquitin-protein ligase UBR2	UBR2_HUMAN	2	-39.3455	0.606545	Uninhibited_RELA	Inhibited_RELA	NaN	NaN	NaN
Uninhibited_RELA / Uninhibited_ctrl	O00592	O00592	0.470897	0.470897	4.24365e-05	0.000487375	24	O00592	PODXL	Podocalyxin	PODXL_HUMAN	1	38.5971	1.38597	Uninhibited_RELA	Uninhibited_ctrl	NaN	NaN	NaN
Uninhibited_ctrl / Inhibited_ctrl	Q96S97	Q96S97	-1.27728	1.27728	4.24358e-05	0.000487375	24	Q96S97	MYADM	Myeloid-associated differentiation marker	MYADM_HUMAN	1	-58.7428	0.412572	Uninhibited_ctrl	Inhibited_ctrl	NaN	NaN	NaN
Uninhibited_RELA / Uninhibited_ctrl	P27635	P27635	-0.229648	0.229648	4.28649e-05	0.00049178	24	P27635	RPL10	60S ribosomal protein L10	RL10_HUMAN	8	-14.7157	0.852843	Uninhibited_RELA	Uninhibited_ctrl	NaN	NaN	NaN
Uninhibited_RELA / Inhibited_ctrl	O43805	O43805	-0.279861	0.279861	4.30021e-05	0.000492595	24	O43805	SSNA1	Sjoegren syndrome nuclear autoantigen 1	SSNA1_HUMAN	4	-17.633	0.82367	Uninhibited_RELA	Inhibited_ctrl	NaN	NaN	NaN
Inhibited_RELA / Inhibited_ctrl	Q99959	Q99959	-0.903209	0.903209	4.30257e-05	0.000492595	24	Q99959	PKP2	Plakophilin-2	PKP2_HUMAN	1	-46.5304	0.534696	Inhibited_RELA	Inhibited_ctrl	NaN	NaN	NaN
Uninhibited_ctrl / Inhibited_RELA	O14773	O14773	-0.366666	0.366666	4.31027e-05	0.000492737	24	O14773	TPP1	Tripeptidyl-peptidase 1	TPP1_HUMAN	4	-22.4428	0.775572	Uninhibited_ctrl	Inhibited_RELA	NaN	NaN	NaN
Uninhibited_ctrl / Inhibited_RELA	P08195	P08195	-0.9223	0.9223	4.31279e-05	0.000492737	24	P08195	SLC3A2	4F2 cell-surface antigen heavy chain	4F2_HUMAN	4	-47.2333	0.527667	Uninhibited_ctrl	Inhibited_RELA	NaN	NaN	NaN
Uninhibited_RELA / Inhibited_RELA	Q8NE65	Q8NE65	-1.37793	1.37793	4.3515e-05	0.000496642	24	Q8NE65	ZNF738	Protein ZNF738	ZN738_HUMAN	2	-61.523	0.38477	Uninhibited_RELA	Inhibited_RELA	NaN	NaN	NaN
Uninhibited_RELA / Uninhibited_ctrl	Q99417	Q99417	0.543839	0.543839	4.36668e-05	0.000497856	24	Q99417	MYCBP	c-Myc-binding protein	MYCBP_HUMAN	5	45.7847	1.45785	Uninhibited_RELA	Uninhibited_ctrl	NaN	NaN	NaN
Uninhibited_RELA / Inhibited_ctrl	Q8WVV4	Q8WVV4	0.805484	0.805484	4.37527e-05	0.000497917	24	Q8WVV4	POF1B	Protein POF1B	POF1B_HUMAN	9	74.7732	1.74773	Uninhibited_RELA	Inhibited_ctrl	NaN	NaN	NaN
Uninhibited_RELA / Inhibited_ctrl	Q96HN2	Q96HN2	-0.841133	0.841133	4.3763e-05	0.000497917	24	Q96HN2	AHCYL2	Adenosylhomocysteinase 3	SAHH3_HUMAN	2	-44.1795	0.558205	Uninhibited_RELA	Inhibited_ctrl	NaN	NaN	NaN
Uninhibited_RELA / Inhibited_RELA	Q9UEW8	Q9UEW8	-0.772993	0.772993	4.38688e-05	0.000498604	24	Q9UEW8	STK39	STE20/SPS1-related proline-alanine-rich protein kinase	STK39_HUMAN	3	-41.4798	0.585202	Uninhibited_RELA	Inhibited_RELA	NaN	NaN	NaN
Uninhibited_ctrl / Inhibited_RELA	P31949	P31949	-0.416577	0.416577	4.39305e-05	0.000498788	24	P31949	S100A11	Protein S100-A11	S10AB_HUMAN	6	-25.08	0.7492	Uninhibited_ctrl	Inhibited_RELA	NaN	NaN	NaN
Uninhibited_ctrl / Inhibited_RELA	O75323	O75323	-0.923075	0.923075	4.48253e-05	0.000508422	24	O75323	NIPSNAP2	Protein NipSnap homolog 2	NIPS2_HUMAN	4	-47.2616	0.527384	Uninhibited_ctrl	Inhibited_RELA	NaN	NaN	NaN
Uninhibited_ctrl / Inhibited_RELA	P25106	P25106	-0.865063	0.865063	4.4897e-05	0.000508709	24	P25106	ACKR3	Atypical chemokine receptor 3	ACKR3_HUMAN	1	-45.0978	0.549022	Uninhibited_ctrl	Inhibited_RELA	NaN	NaN	NaN
Inhibited_RELA / Inhibited_ctrl	O60942	O60942	-0.937269	0.937269	4.49479e-05	0.000508761	24	O60942	RNGTT	mRNA-capping enzyme	MCE1_HUMAN	5	-47.7779	0.522221	Inhibited_RELA	Inhibited_ctrl	NaN	NaN	NaN
Inhibited_RELA / Inhibited_ctrl	Q13685	Q13685	-0.692956	0.692956	4.52571e-05	0.000511204	24	Q13685	AAMP	Angio-associated migratory cell protein	AAMP_HUMAN	5	-38.1415	0.618585	Inhibited_RELA	Inhibited_ctrl	NaN	NaN	NaN
Uninhibited_ctrl / Inhibited_RELA	Q15233	Q15233	0.704126	0.704126	4.52341e-05	0.000511204	24	Q15233	NONO	Non-POU domain-containing octamer-binding protein	NONO_HUMAN	22	62.9157	1.62916	Uninhibited_ctrl	Inhibited_RELA	NaN	NaN	NaN
Uninhibited_RELA / Inhibited_RELA	P13807	P13807	0.723088	0.723088	4.54076e-05	0.000512377	24	P13807	GYS1	Glycogen [starch] synthase, muscle	GYS1_HUMAN	1	65.0711	1.65071	Uninhibited_RELA	Inhibited_RELA	NaN	NaN	NaN
Uninhibited_RELA / Uninhibited_ctrl	O15067	O15067	-0.501301	0.501301	4.55792e-05	0.000513785	24	O15067	PFAS	Phosphoribosylformylglycinamidine synthase	PUR4_HUMAN	6	-29.3531	0.706469	Uninhibited_RELA	Uninhibited_ctrl	NaN	NaN	NaN
Uninhibited_RELA / Uninhibited_ctrl	P18031	P18031	-0.503665	0.503665	4.56915e-05	0.000514522	24	P18031	PTPN1	Tyrosine-protein phosphatase non-receptor type 1	PTN1_HUMAN	8	-29.4687	0.705313	Uninhibited_RELA	Uninhibited_ctrl	NaN	NaN	NaN
Uninhibited_ctrl / Inhibited_RELA	P62750	P62750	-0.424675	0.424675	4.59788e-05	0.000517226	24	P62750	RPL23A	60S ribosomal protein L23a	RL23A_HUMAN	14	-25.4993	0.745007	Uninhibited_ctrl	Inhibited_RELA	NaN	NaN	NaN
Uninhibited_RELA / Inhibited_RELA	Q96PU5	Q96PU5	-0.627824	0.627824	4.61175e-05	0.000518255	24	Q96PU5	NEDD4L	E3 ubiquitin-protein ligase NEDD4-like	NED4L_HUMAN	2	-35.2848	0.647152	Uninhibited_RELA	Inhibited_RELA	NaN	NaN	NaN
Uninhibited_RELA / Inhibited_RELA	O00560	O00560	-0.610066	0.610066	4.64449e-05	0.0005214	24	O00560	SDCBP	Syntenin-1	SDCB1_HUMAN	3	-34.4833	0.655167	Uninhibited_RELA	Inhibited_RELA	NaN	NaN	NaN
Uninhibited_RELA / Uninhibited_ctrl	P14678	P14678	-0.319301	0.319301	4.66398e-05	0.000522518	24	P14678	SNRPB	Small nuclear ribonucleoprotein-associated proteins B and B'	RSMB_HUMAN	5	-19.8542	0.801458	Uninhibited_RELA	Uninhibited_ctrl	NaN	NaN	NaN
Uninhibited_RELA / Uninhibited_ctrl	P25106	P25106	1.03204	1.03204	4.66038e-05	0.000522518	24	P25106	ACKR3	Atypical chemokine receptor 3	ACKR3_HUMAN	1	104.492	2.04492	Uninhibited_RELA	Uninhibited_ctrl	NaN	NaN	NaN
Uninhibited_RELA / Inhibited_ctrl	P60903	P60903	-0.368602	0.368602	4.67602e-05	0.000523332	24	P60903	S100A10	Protein S100-A10	S10AA_HUMAN	5	-22.5468	0.774532	Uninhibited_RELA	Inhibited_ctrl	NaN	NaN	NaN
Uninhibited_ctrl / Inhibited_ctrl	Q9H3N1	Q9H3N1	-1.51219	1.51219	4.68502e-05	0.000523805	24	Q9H3N1	TMX1	Thioredoxin-related transmembrane protein 1	TMX1_HUMAN	2	-64.9421	0.350579	Uninhibited_ctrl	Inhibited_ctrl	NaN	NaN	NaN
Uninhibited_ctrl / Inhibited_ctrl	O15551	O15551	-0.679506	0.679506	4.69041e-05	0.000523874	24	O15551	CLDN3	Claudin-3	CLD3_HUMAN	2	-37.5621	0.624379	Uninhibited_ctrl	Inhibited_ctrl	NaN	NaN	NaN
Uninhibited_RELA / Uninhibited_ctrl	P27824	P27824	0.389029	0.389029	4.70008e-05	0.000524419	24	P27824	CANX	Calnexin	CALX_HUMAN	9	30.9512	1.30951	Uninhibited_RELA	Uninhibited_ctrl	NaN	NaN	NaN
Uninhibited_ctrl / Inhibited_ctrl	Q9NPF5	Q9NPF5	-0.419501	0.419501	4.71574e-05	0.000525632	24	Q9NPF5	DMAP1	DNA methyltransferase 1-associated protein 1	DMAP1_HUMAN	2	-25.2317	0.747683	Uninhibited_ctrl	Inhibited_ctrl	NaN	NaN	NaN
Uninhibited_RELA / Inhibited_RELA	Q12905	Q12905	-0.304589	0.304589	4.7405e-05	0.000527856	24	Q12905	ILF2	Interleukin enhancer-binding factor 2	ILF2_HUMAN	14	-19.0327	0.809673	Uninhibited_RELA	Inhibited_RELA	NaN	NaN	NaN
Uninhibited_RELA / Inhibited_RELA	A2RTX5	A2RTX5	-0.571244	0.571244	4.75426e-05	0.000528194	24	A2RTX5	TARS3	Threonine--tRNA ligase 2, cytoplasmic	SYTC2_HUMAN	2	-32.6964	0.673036	Uninhibited_RELA	Inhibited_RELA	NaN	NaN	NaN
Uninhibited_ctrl / Inhibited_ctrl	P68431;P84243;Q16695;Q71DI3	P68431;P84243;Q16695;Q71DI3	-0.91067	0.91067	4.75798e-05	0.000528194	24	P68431;P84243;Q16695;Q71DI3	H3C1;H3-3A;H3-4;H3C15	Histone H3.1;Histone H3.3;Histone H3.1t;Histone H3.2	H31_HUMAN;H33_HUMAN;H31T_HUMAN;H32_HUMAN	4	-46.8062	0.531938	Uninhibited_ctrl	Inhibited_ctrl	NaN	NaN	NaN
Inhibited_RELA / Inhibited_ctrl	Q9NRF8	Q9NRF8	-0.845084	0.845084	4.75064e-05	0.000528194	24	Q9NRF8	CTPS2	CTP synthase 2	PYRG2_HUMAN	19	-44.3322	0.556678	Inhibited_RELA	Inhibited_ctrl	NaN	NaN	NaN
Uninhibited_RELA / Inhibited_ctrl	P35080	P35080	-0.844124	0.844124	4.76579e-05	0.000528526	24	P35080	PFN2	Profilin-2	PROF2_HUMAN	4	-44.2951	0.557049	Uninhibited_RELA	Inhibited_ctrl	NaN	NaN	NaN
Uninhibited_RELA / Inhibited_ctrl	Q6UXN9	Q6UXN9	0.913084	0.913084	4.77876e-05	0.000529429	24	Q6UXN9	WDR82	WD repeat-containing protein 82	WDR82_HUMAN	2	88.3066	1.88307	Uninhibited_RELA	Inhibited_ctrl	NaN	NaN	NaN
Uninhibited_RELA / Inhibited_ctrl	Q99985	Q99985	0.449733	0.449733	4.81514e-05	0.000532921	24	Q99985	SEMA3C	Semaphorin-3C	SEM3C_HUMAN	6	36.5787	1.36579	Uninhibited_RELA	Inhibited_ctrl	NaN	NaN	NaN
Inhibited_RELA / Inhibited_ctrl	P18440	P18440	-0.519728	0.519728	4.84808e-05	0.000534947	24	P18440	NAT1	Arylamine N-acetyltransferase 1	ARY1_HUMAN	4	-30.2497	0.697503	Inhibited_RELA	Inhibited_ctrl	NaN	NaN	NaN
Uninhibited_RELA / Inhibited_RELA	Q8NEL9	Q8NEL9	-1.14989	1.14989	4.84482e-05	0.000534947	24	Q8NEL9	DDHD1	Phospholipase DDHD1	DDHD1_HUMAN	2	-54.934	0.45066	Uninhibited_RELA	Inhibited_RELA	NaN	NaN	NaN
Uninhibited_ctrl / Inhibited_ctrl	Q9P2I0	Q9P2I0	-0.683085	0.683085	4.84621e-05	0.000534947	24	Q9P2I0	CPSF2	Cleavage and polyadenylation specificity factor subunit 2	CPSF2_HUMAN	2	-37.7168	0.622832	Uninhibited_ctrl	Inhibited_ctrl	NaN	NaN	NaN
Uninhibited_RELA / Inhibited_RELA	Q8NFG4	Q8NFG4	-0.547404	0.547404	4.85995e-05	0.000535271	24	Q8NFG4	FLCN	Folliculin	FLCN_HUMAN	2	-31.575	0.68425	Uninhibited_RELA	Inhibited_RELA	NaN	NaN	NaN
Uninhibited_RELA / Uninhibited_ctrl	Q96EI5	Q96EI5	1.72618	1.72618	4.86078e-05	0.000535271	24	Q96EI5	TCEAL4	Transcription elongation factor A protein-like 4	TCAL4_HUMAN	15	230.85	3.3085	Uninhibited_RELA	Uninhibited_ctrl	NaN	NaN	NaN
Uninhibited_RELA / Inhibited_ctrl	P55209	P55209	0.374957	0.374957	4.88684e-05	0.000536778	24	P55209	NAP1L1	Nucleosome assembly protein 1-like 1	NP1L1_HUMAN	8	29.6801	1.2968	Uninhibited_RELA	Inhibited_ctrl	NaN	NaN	NaN
Uninhibited_RELA / Inhibited_ctrl	Q12800;Q9NZI7	Q12800;Q9NZI7	1.18102	1.18102	4.88914e-05	0.000536778	24	Q12800;Q9NZI7	TFCP2;UBP1	Alpha-globin transcription factor CP2;Upstream-binding protein 1	TFCP2_HUMAN;UBIP1_HUMAN	1	126.737	2.26737	Uninhibited_RELA	Inhibited_ctrl	NaN	NaN	NaN
Uninhibited_RELA / Inhibited_ctrl	Q8NEL9	Q8NEL9	-1.33137	1.33137	4.88768e-05	0.000536778	24	Q8NEL9	DDHD1	Phospholipase DDHD1	DDHD1_HUMAN	2	-60.2609	0.397391	Uninhibited_RELA	Inhibited_ctrl	NaN	NaN	NaN
Uninhibited_RELA / Uninhibited_ctrl	O76021	O76021	-0.23818	0.23818	4.91937e-05	0.000539557	24	O76021	RSL1D1	Ribosomal L1 domain-containing protein 1	RL1D1_HUMAN	2	-15.2186	0.847814	Uninhibited_RELA	Uninhibited_ctrl	NaN	NaN	NaN
Uninhibited_ctrl / Inhibited_RELA	P11279	P11279	-1.59774	1.59774	4.93461e-05	0.000540147	24	P11279	LAMP1	Lysosome-associated membrane glycoprotein 1	LAMP1_HUMAN	1	-66.9605	0.330395	Uninhibited_ctrl	Inhibited_RELA	NaN	NaN	NaN
Uninhibited_ctrl / Inhibited_RELA	P15923	P15923	-0.46012	0.46012	4.93214e-05	0.000540147	24	P15923	TCF3	Transcription factor E2-alpha	TFE2_HUMAN	2	-27.3074	0.726926	Uninhibited_ctrl	Inhibited_RELA	NaN	NaN	NaN
Uninhibited_RELA / Inhibited_RELA	Q92600	Q92600	-1.65026	1.65026	4.96621e-05	0.000543065	24	Q92600	CNOT9	CCR4-NOT transcription complex subunit 9	CNOT9_HUMAN	2	-68.1417	0.318583	Uninhibited_RELA	Inhibited_RELA	NaN	NaN	NaN
Uninhibited_ctrl / Inhibited_RELA	P23921	P23921	-0.52831	0.52831	4.99077e-05	0.000545207	24	P23921	RRM1	Ribonucleoside-diphosphate reductase large subunit	RIR1_HUMAN	26	-30.6634	0.693366	Uninhibited_ctrl	Inhibited_RELA	NaN	NaN	NaN
Uninhibited_RELA / Uninhibited_ctrl	Q969E2	Q969E2	2.23091	2.23091	5.01144e-05	0.00054692	24	Q969E2	SCAMP4	Secretory carrier-associated membrane protein 4	SCAM4_HUMAN	1	369.43	4.6943	Uninhibited_RELA	Uninhibited_ctrl	NaN	NaN	NaN
Uninhibited_ctrl / Inhibited_RELA	Q9BTL3	Q9BTL3	0.433616	0.433616	5.02978e-05	0.000548376	24	Q9BTL3	RAMAC	RNA guanine-N7 methyltransferase activating subunit	RAMAC_HUMAN	1	35.0614	1.35061	Uninhibited_ctrl	Inhibited_RELA	NaN	NaN	NaN
Uninhibited_ctrl / Inhibited_RELA	Q16740	Q16740	1.46967	1.46967	5.0594e-05	0.000551057	24	Q16740	CLPP	ATP-dependent Clp protease proteolytic subunit, mitochondrial	CLPP_HUMAN	10	176.959	2.76959	Uninhibited_ctrl	Inhibited_RELA	NaN	NaN	NaN
Uninhibited_RELA / Uninhibited_ctrl	Q8WXD5	Q8WXD5	-0.109532	0.109532	5.09067e-05	0.000553913	24	Q8WXD5	GEMIN6	Gem-associated protein 6	GEMI6_HUMAN	1	-7.31115	0.926889	Uninhibited_RELA	Uninhibited_ctrl	NaN	NaN	NaN
Uninhibited_ctrl / Inhibited_RELA	Q9Y3F4	Q9Y3F4	0.264633	0.264633	5.102e-05	0.000554597	24	Q9Y3F4	STRAP	Serine-threonine kinase receptor-associated protein	STRAP_HUMAN	15	20.133	1.20133	Uninhibited_ctrl	Inhibited_RELA	NaN	NaN	NaN
Uninhibited_ctrl / Inhibited_RELA	P50897	P50897	-1.47682	1.47682	5.11173e-05	0.000555104	24	P50897	PPT1	Palmitoyl-protein thioesterase 1	PPT1_HUMAN	3	-64.072	0.35928	Uninhibited_ctrl	Inhibited_RELA	NaN	NaN	NaN
Uninhibited_RELA / Uninhibited_ctrl	Q9ULX3	Q9ULX3	0.599572	0.599572	5.12085e-05	0.000555544	24	Q9ULX3	NOB1	RNA-binding protein NOB1	NOB1_HUMAN	9	51.5267	1.51527	Uninhibited_RELA	Uninhibited_ctrl	NaN	NaN	NaN
Uninhibited_RELA / Uninhibited_ctrl	P68104	P68104	0.240818	0.240818	5.12682e-05	0.000555642	24	P68104	EEF1A1	Elongation factor 1-alpha 1	EF1A1_HUMAN	40	18.1662	1.18166	Uninhibited_RELA	Uninhibited_ctrl	NaN	NaN	NaN
Uninhibited_RELA / Inhibited_ctrl	O00483	O00483	0.745059	0.745059	5.14652e-05	0.000556681	24	O00483	NDUFA4	Cytochrome c oxidase subunit NDUFA4	NDUA4_HUMAN	1	67.6043	1.67604	Uninhibited_RELA	Inhibited_ctrl	NaN	NaN	NaN
Uninhibited_ctrl / Inhibited_ctrl	Q9Y5M8	Q9Y5M8	-1.09364	1.09364	5.14656e-05	0.000556681	24	Q9Y5M8	SRPRB	Signal recognition particle receptor subunit beta	SRPRB_HUMAN	2	-53.1423	0.468577	Uninhibited_ctrl	Inhibited_ctrl	NaN	NaN	NaN
Uninhibited_ctrl / Inhibited_RELA	P13051	P13051	0.515748	0.515748	5.19856e-05	0.000561199	24	P13051	UNG	Uracil-DNA glycosylase	UNG_HUMAN	1	42.9736	1.42974	Uninhibited_ctrl	Inhibited_RELA	NaN	NaN	NaN
Uninhibited_ctrl / Inhibited_ctrl	Q13835	Q13835	0.657275	0.657275	5.19446e-05	0.000561199	24	Q13835	PKP1	Plakophilin-1	PKP1_HUMAN	1	57.71	1.5771	Uninhibited_ctrl	Inhibited_ctrl	NaN	NaN	NaN
Uninhibited_ctrl / Inhibited_RELA	Q8TB72	Q8TB72	-0.711946	0.711946	5.21499e-05	0.000562351	24	Q8TB72	PUM2	Pumilio homolog 2	PUM2_HUMAN	4	-38.9504	0.610496	Uninhibited_ctrl	Inhibited_RELA	NaN	NaN	NaN
Uninhibited_RELA / Uninhibited_ctrl	Q9BT78	Q9BT78	0.214213	0.214213	5.21949e-05	0.000562351	24	Q9BT78	COPS4	COP9 signalosome complex subunit 4	CSN4_HUMAN	21	16.0071	1.16007	Uninhibited_RELA	Uninhibited_ctrl	NaN	NaN	NaN
Uninhibited_RELA / Inhibited_ctrl	P35268	P35268	-0.62203	0.62203	5.25532e-05	0.000565656	24	P35268	RPL22	60S ribosomal protein L22	RL22_HUMAN	4	-35.0244	0.649756	Uninhibited_RELA	Inhibited_ctrl	NaN	NaN	NaN
Uninhibited_ctrl / Inhibited_RELA	Q8WXF1	Q8WXF1	0.835309	0.835309	5.26361e-05	0.000565993	24	Q8WXF1	PSPC1	Paraspeckle component 1	PSPC1_HUMAN	16	78.424	1.78424	Uninhibited_ctrl	Inhibited_RELA	NaN	NaN	NaN
Uninhibited_RELA / Inhibited_ctrl	P26368	P26368	-1.03216	1.03216	5.27643e-05	0.000566815	24	P26368	U2AF2	Splicing factor U2AF 65 kDa subunit	U2AF2_HUMAN	2	-51.1023	0.488977	Uninhibited_RELA	Inhibited_ctrl	NaN	NaN	NaN
Uninhibited_RELA / Inhibited_RELA	Q96HN2	Q96HN2	-0.323572	0.323572	5.30026e-05	0.000568819	24	Q96HN2	AHCYL2	Adenosylhomocysteinase 3	SAHH3_HUMAN	2	-20.0911	0.799089	Uninhibited_RELA	Inhibited_RELA	NaN	NaN	NaN
Uninhibited_ctrl / Inhibited_RELA	P46109	P46109	0.343729	0.343729	5.30885e-05	0.000569183	24	P46109	CRKL	Crk-like protein	CRKL_HUMAN	6	26.9032	1.26903	Uninhibited_ctrl	Inhibited_RELA	NaN	NaN	NaN
Uninhibited_RELA / Inhibited_RELA	Q9Y3A3	Q9Y3A3	-0.743966	0.743966	5.33456e-05	0.000571381	24	Q9Y3A3	MOB4	MOB-like protein phocein	PHOCN_HUMAN	4	-40.2904	0.597096	Uninhibited_RELA	Inhibited_RELA	NaN	NaN	NaN
Uninhibited_ctrl / Inhibited_RELA	O43768	O43768	-1.60925	1.60925	5.35482e-05	0.000572991	24	O43768	ENSA	Alpha-endosulfine	ENSA_HUMAN	2	-67.2231	0.327769	Uninhibited_ctrl	Inhibited_RELA	NaN	NaN	NaN
Uninhibited_ctrl / Inhibited_RELA	P26368	P26368	-1.10293	1.10293	5.39181e-05	0.000576387	24	P26368	U2AF2	Splicing factor U2AF 65 kDa subunit	U2AF2_HUMAN	2	-53.4431	0.465569	Uninhibited_ctrl	Inhibited_RELA	NaN	NaN	NaN
Uninhibited_RELA / Inhibited_ctrl	O75376	O75376	0.510745	0.510745	5.41913e-05	0.000577059	24	O75376	NCOR1	Nuclear receptor corepressor 1	NCOR1_HUMAN	22	42.4786	1.42479	Uninhibited_RELA	Inhibited_ctrl	NaN	NaN	NaN
Uninhibited_RELA / Inhibited_ctrl	P54652	P54652	-0.75473	0.75473	5.40494e-05	0.000577059	24	P54652	HSPA2	Heat shock-related 70 kDa protein 2	HSP72_HUMAN	2	-40.7343	0.592657	Uninhibited_RELA	Inhibited_ctrl	NaN	NaN	NaN
Uninhibited_ctrl / Inhibited_RELA	Q8IYJ3	Q8IYJ3	0.647802	0.647802	5.41447e-05	0.000577059	24	Q8IYJ3	SYTL1	Synaptotagmin-like protein 1	SYTL1_HUMAN	2	56.6779	1.56678	Uninhibited_ctrl	Inhibited_RELA	NaN	NaN	NaN
Uninhibited_ctrl / Inhibited_ctrl	Q96CV9	Q96CV9	0.64844	0.64844	5.41249e-05	0.000577059	24	Q96CV9	OPTN	Optineurin	OPTN_HUMAN	10	56.7472	1.56747	Uninhibited_ctrl	Inhibited_ctrl	NaN	NaN	NaN
Uninhibited_ctrl / Inhibited_RELA	P05023	P05023	-1.00845	1.00845	5.42627e-05	0.000577258	24	P05023	ATP1A1	Sodium/potassium-transporting ATPase subunit alpha-1	AT1A1_HUMAN	19	-50.292	0.49708	Uninhibited_ctrl	Inhibited_RELA	NaN	NaN	NaN
Uninhibited_ctrl / Inhibited_RELA	Q9H1K0	Q9H1K0	0.782312	0.782312	5.4653e-05	0.000580847	24	Q9H1K0	RBSN	Rabenosyn-5	RBNS5_HUMAN	3	71.9885	1.71988	Uninhibited_ctrl	Inhibited_RELA	NaN	NaN	NaN
Uninhibited_RELA / Uninhibited_ctrl	P52657	P52657	-0.659681	0.659681	5.49091e-05	0.000581831	24	P52657	GTF2A2	Transcription initiation factor IIA subunit 2	T2AG_HUMAN	1	-36.6982	0.633018	Uninhibited_RELA	Uninhibited_ctrl	NaN	NaN	NaN
Inhibited_RELA / Inhibited_ctrl	P52824	P52824	-0.674047	0.674047	5.48564e-05	0.000581831	24	P52824	DGKQ	Diacylglycerol kinase theta	DGKQ_HUMAN	2	-37.3254	0.626746	Inhibited_RELA	Inhibited_ctrl	NaN	NaN	NaN
Uninhibited_ctrl / Inhibited_RELA	Q16555	Q16555	0.570968	0.570968	5.49578e-05	0.000581831	24	Q16555	DPYSL2	Dihydropyrimidinase-related protein 2	DPYL2_HUMAN	18	48.552	1.48552	Uninhibited_ctrl	Inhibited_RELA	NaN	NaN	NaN
Uninhibited_RELA / Inhibited_RELA	Q96G25	Q96G25	-0.516534	0.516534	5.4851e-05	0.000581831	24	Q96G25	MED8	Mediator of RNA polymerase II transcription subunit 8	MED8_HUMAN	2	-30.0951	0.699049	Uninhibited_RELA	Inhibited_RELA	NaN	NaN	NaN
Uninhibited_RELA / Inhibited_RELA	P49006	P49006	0.474215	0.474215	5.50189e-05	0.000581917	24	P49006	MARCKSL1	MARCKS-related protein	MRP_HUMAN	5	38.9163	1.38916	Uninhibited_RELA	Inhibited_RELA	NaN	NaN	NaN
Uninhibited_RELA / Inhibited_RELA	Q15532	Q15532	-0.346447	0.346447	5.51648e-05	0.000582897	24	Q15532	SS18	Protein SSXT	SSXT_HUMAN	2	-21.3481	0.786519	Uninhibited_RELA	Inhibited_RELA	NaN	NaN	NaN
Uninhibited_ctrl / Inhibited_RELA	P61244	P61244	-0.717956	0.717956	5.57311e-05	0.000587666	24	P61244	MAX	Protein max	MAX_HUMAN	1	-39.2042	0.607958	Uninhibited_ctrl	Inhibited_RELA	NaN	NaN	NaN
Uninhibited_ctrl / Inhibited_RELA	P63241	P63241	0.905254	0.905254	5.57442e-05	0.000587666	24	P63241	EIF5A	Eukaryotic translation initiation factor 5A-1	IF5A1_HUMAN	14	87.2874	1.87287	Uninhibited_ctrl	Inhibited_RELA	NaN	NaN	NaN
Uninhibited_RELA / Uninhibited_ctrl	Q96HA7	Q96HA7	-0.202577	0.202577	5.57768e-05	0.000587666	24	Q96HA7	TONSL	Tonsoku-like protein	TONSL_HUMAN	2	-13.1003	0.868997	Uninhibited_RELA	Uninhibited_ctrl	NaN	NaN	NaN
Uninhibited_RELA / Inhibited_RELA	Q5EBL4	Q5EBL4	-0.186549	0.186549	5.60874e-05	0.000590371	24	Q5EBL4	RILPL1	RILP-like protein 1	RIPL1_HUMAN	3	-12.1295	0.878705	Uninhibited_RELA	Inhibited_RELA	NaN	NaN	NaN
Uninhibited_ctrl / Inhibited_RELA	Q9UL25	Q9UL25	-0.692352	0.692352	5.6173e-05	0.000590706	24	Q9UL25	RAB21	Ras-related protein Rab-21	RAB21_HUMAN	7	-38.1156	0.618844	Uninhibited_ctrl	Inhibited_RELA	NaN	NaN	NaN
Uninhibited_RELA / Inhibited_ctrl	P10155	P10155	-0.343957	0.343957	5.64513e-05	0.000592169	24	P10155	RO60	60 kDa SS-A/Ro ribonucleoprotein	RO60_HUMAN	3	-21.2123	0.787877	Uninhibited_RELA	Inhibited_ctrl	NaN	NaN	NaN
Uninhibited_ctrl / Inhibited_RELA	Q15907	Q15907	-0.611883	0.611883	5.63991e-05	0.000592169	24	Q15907	RAB11B	Ras-related protein Rab-11B	RB11B_HUMAN	14	-34.5658	0.654342	Uninhibited_ctrl	Inhibited_RELA	NaN	NaN	NaN
Uninhibited_RELA / Inhibited_RELA	Q9BRT2	Q9BRT2	-0.425408	0.425408	5.64742e-05	0.000592169	24	Q9BRT2	UQCC2	Ubiquinol-cytochrome-c reductase complex assembly factor 2	UQCC2_HUMAN	2	-25.5372	0.744628	Uninhibited_RELA	Inhibited_RELA	NaN	NaN	NaN
Uninhibited_ctrl / Inhibited_RELA	P57735	P57735	-0.701852	0.701852	5.66876e-05	0.000593839	24	P57735	RAB25	Ras-related protein Rab-25	RAB25_HUMAN	1	-38.5218	0.614782	Uninhibited_ctrl	Inhibited_RELA	NaN	NaN	NaN
Uninhibited_ctrl / Inhibited_RELA	Q9BR76	Q9BR76	0.617139	0.617139	5.69471e-05	0.000595731	24	Q9BR76	CORO1B	Coronin-1B	COR1B_HUMAN	11	53.383	1.53383	Uninhibited_ctrl	Inhibited_RELA	NaN	NaN	NaN
Uninhibited_RELA / Uninhibited_ctrl	Q9Y676	Q9Y676	0.533384	0.533384	5.69768e-05	0.000595731	24	Q9Y676	MRPS18B	28S ribosomal protein S18b, mitochondrial	RT18B_HUMAN	4	44.732	1.44732	Uninhibited_RELA	Uninhibited_ctrl	NaN	NaN	NaN
Uninhibited_ctrl / Inhibited_RELA	Q9Y3D8	Q9Y3D8	-1.92371	1.92371	5.80579e-05	0.000606456	24	Q9Y3D8	AK6	Adenylate kinase isoenzyme 6	KAD6_HUMAN	3	-73.6424	0.263576	Uninhibited_ctrl	Inhibited_RELA	NaN	NaN	NaN
Uninhibited_RELA / Inhibited_RELA	Q9BUE6	Q9BUE6	-0.813784	0.813784	5.82021e-05	0.000607384	24	Q9BUE6	ISCA1	Iron-sulfur cluster assembly 1 homolog, mitochondrial	ISCA1_HUMAN	2	-43.1112	0.568888	Uninhibited_RELA	Inhibited_RELA	NaN	NaN	NaN
Uninhibited_ctrl / Inhibited_RELA	P25789	P25789	0.21174	0.21174	5.86428e-05	0.000611401	24	P25789	PSMA4	Proteasome subunit alpha type-4	PSA4_HUMAN	6	15.8084	1.15808	Uninhibited_ctrl	Inhibited_RELA	NaN	NaN	NaN
Uninhibited_ctrl / Inhibited_RELA	P50219	P50219	-0.70296	0.70296	5.87993e-05	0.000612451	24	P50219	MNX1	Motor neuron and pancreas homeobox protein 1	MNX1_HUMAN	2	-38.5689	0.614311	Uninhibited_ctrl	Inhibited_RELA	NaN	NaN	NaN
Uninhibited_RELA / Inhibited_ctrl	Q15014	Q15014	-0.786971	0.786971	5.90309e-05	0.00061428	24	Q15014	MORF4L2	Mortality factor 4-like protein 2	MO4L2_HUMAN	2	-42.0441	0.579559	Uninhibited_RELA	Inhibited_ctrl	NaN	NaN	NaN
Uninhibited_ctrl / Inhibited_RELA	Q86VQ1	Q86VQ1	-0.595728	0.595728	5.91105e-05	0.000614525	24	Q86VQ1	GLCCI1	Glucocorticoid-induced transcript 1 protein	GLCI1_HUMAN	4	-33.829	0.66171	Uninhibited_ctrl	Inhibited_RELA	NaN	NaN	NaN
Uninhibited_RELA / Inhibited_RELA	P55010	P55010	0.141774	0.141774	5.95994e-05	0.000619021	24	P55010	EIF5	Eukaryotic translation initiation factor 5	IF5_HUMAN	7	10.3261	1.10326	Uninhibited_RELA	Inhibited_RELA	NaN	NaN	NaN
Uninhibited_RELA / Inhibited_RELA	P62841	P62841	-0.608984	0.608984	5.99762e-05	0.000622345	24	P62841	RPS15	40S ribosomal protein S15	RS15_HUMAN	6	-34.4342	0.655658	Uninhibited_RELA	Inhibited_RELA	NaN	NaN	NaN
Uninhibited_ctrl / Inhibited_RELA	P61313	P61313	-0.530731	0.530731	6.00666e-05	0.000622694	24	P61313	RPL15	60S ribosomal protein L15	RL15_HUMAN	10	-30.7796	0.692204	Uninhibited_ctrl	Inhibited_RELA	NaN	NaN	NaN
Uninhibited_RELA / Inhibited_RELA	Q8ND25	Q8ND25	-0.083937	0.083937	6.01848e-05	0.000622742	24	Q8ND25	ZNRF1	E3 ubiquitin-protein ligase ZNRF1	ZNRF1_HUMAN	1	-5.65206	0.943479	Uninhibited_RELA	Inhibited_RELA	NaN	NaN	NaN
Uninhibited_RELA / Uninhibited_ctrl	Q9UQ80	Q9UQ80	-0.578766	0.578766	6.01297e-05	0.000622742	24	Q9UQ80	PA2G4	Proliferation-associated protein 2G4	PA2G4_HUMAN	13	-33.0464	0.669536	Uninhibited_RELA	Uninhibited_ctrl	NaN	NaN	NaN
Uninhibited_RELA / Uninhibited_ctrl	O43734	O43734	-0.85957	0.85957	6.04024e-05	0.000624405	24	O43734	TRAF3IP2	E3 ubiquitin ligase TRAF3IP2	CIKS_HUMAN	1	-44.8883	0.551117	Uninhibited_RELA	Uninhibited_ctrl	NaN	NaN	NaN
Uninhibited_RELA / Inhibited_RELA	P50395	P50395	0.611202	0.611202	6.07575e-05	0.00062714	24	P50395	GDI2	Rab GDP dissociation inhibitor beta	GDIB_HUMAN	15	52.7531	1.52753	Uninhibited_RELA	Inhibited_RELA	NaN	NaN	NaN
Uninhibited_RELA / Inhibited_ctrl	Q9ULP9	Q9ULP9	-0.650007	0.650007	6.07814e-05	0.00062714	24	Q9ULP9	TBC1D24	TBC1 domain family member 24	TBC24_HUMAN	2	-36.2723	0.637277	Uninhibited_RELA	Inhibited_ctrl	NaN	NaN	NaN
Uninhibited_ctrl / Inhibited_RELA	Q6DKI1	Q6DKI1	-0.645436	0.645436	6.09504e-05	0.000628294	24	Q6DKI1	RPL7L1	60S ribosomal protein L7-like 1	RL7L_HUMAN	2	-36.07	0.6393	Uninhibited_ctrl	Inhibited_RELA	NaN	NaN	NaN
Uninhibited_RELA / Uninhibited_ctrl	Q6P1K2	Q6P1K2	-1.12922	1.12922	6.12966e-05	0.000631269	24	Q6P1K2	PMF1	Polyamine-modulated factor 1	PMF1_HUMAN	2	-54.2836	0.457164	Uninhibited_RELA	Uninhibited_ctrl	NaN	NaN	NaN
Uninhibited_RELA / Uninhibited_ctrl	O60239	O60239	0.36668	0.36668	6.14252e-05	0.000632	24	O60239	SH3BP5	SH3 domain-binding protein 5	3BP5_HUMAN	3	28.9382	1.28938	Uninhibited_RELA	Uninhibited_ctrl	NaN	NaN	NaN
Uninhibited_ctrl / Inhibited_ctrl	O00767	O00767	-0.869612	0.869612	6.19005e-05	0.000636293	24	O00767	SCD	Stearoyl-CoA desaturase	SCD_HUMAN	1	-45.2706	0.547294	Uninhibited_ctrl	Inhibited_ctrl	NaN	NaN	NaN
Uninhibited_RELA / Uninhibited_ctrl	O76003	O76003	-0.483647	0.483647	6.26287e-05	0.000643176	24	O76003	GLRX3	Glutaredoxin-3	GLRX3_HUMAN	17	-28.4833	0.715167	Uninhibited_RELA	Uninhibited_ctrl	NaN	NaN	NaN
Uninhibited_RELA / Uninhibited_ctrl	Q9Y657	Q9Y657	-0.380488	0.380488	6.2728e-05	0.000643593	24	Q9Y657	SPIN1	Spindlin-1	SPIN1_HUMAN	4	-23.1822	0.768178	Uninhibited_RELA	Uninhibited_ctrl	NaN	NaN	NaN
Uninhibited_ctrl / Inhibited_RELA	Q15773	Q15773	0.422938	0.422938	6.28658e-05	0.000644404	24	Q15773	MLF2	Myeloid leukemia factor 2	MLF2_HUMAN	5	34.0655	1.34065	Uninhibited_ctrl	Inhibited_RELA	NaN	NaN	NaN
Uninhibited_ctrl / Inhibited_ctrl	Q96EY1	Q96EY1	-0.647751	0.647751	6.31036e-05	0.000646237	24	Q96EY1	DNAJA3	DnaJ homolog subfamily A member 3, mitochondrial	DNJA3_HUMAN	3	-36.1726	0.638274	Uninhibited_ctrl	Inhibited_ctrl	NaN	NaN	NaN
Uninhibited_RELA / Inhibited_RELA	Q96S44	Q96S44	0.467625	0.467625	6.35525e-05	0.000650228	24	Q96S44	TP53RK	EKC/KEOPS complex subunit TP53RK	PRPK_HUMAN	2	38.2831	1.38283	Uninhibited_RELA	Inhibited_RELA	NaN	NaN	NaN
Uninhibited_ctrl / Inhibited_ctrl	L0R8F8	L0R8F8	-1.10333	1.10333	6.38357e-05	0.000651909	24	L0R8F8	MIEF1	MIEF1 upstream open reading frame protein	MIDUO_HUMAN	2	-53.4559	0.465441	Uninhibited_ctrl	Inhibited_ctrl	NaN	NaN	NaN
Uninhibited_RELA / Uninhibited_ctrl	Q9UKK9	Q9UKK9	-0.675395	0.675395	6.37857e-05	0.000651909	24	Q9UKK9	NUDT5	ADP-sugar pyrophosphatase	NUDT5_HUMAN	10	-37.3839	0.626161	Uninhibited_RELA	Uninhibited_ctrl	NaN	NaN	NaN
Uninhibited_RELA / Uninhibited_ctrl	Q9H3K6	Q9H3K6	-0.432435	0.432435	6.40711e-05	0.000653103	24	Q9H3K6	BOLA2	BolA-like protein 2	BOLA2_HUMAN	5	-25.899	0.74101	Uninhibited_RELA	Uninhibited_ctrl	NaN	NaN	NaN
Uninhibited_ctrl / Inhibited_ctrl	Q9Y5X3	Q9Y5X3	-0.38184	0.38184	6.40718e-05	0.000653103	24	Q9Y5X3	SNX5	Sorting nexin-5	SNX5_HUMAN	21	-23.2542	0.767458	Uninhibited_ctrl	Inhibited_ctrl	NaN	NaN	NaN
Uninhibited_ctrl / Inhibited_RELA	P30085	P30085	0.721223	0.721223	6.46854e-05	0.000658135	24	P30085	CMPK1	UMP-CMP kinase	KCY_HUMAN	7	64.8579	1.64858	Uninhibited_ctrl	Inhibited_RELA	NaN	NaN	NaN
Uninhibited_ctrl / Inhibited_ctrl	Q8NCG7	Q8NCG7	-1.3433	1.3433	6.46516e-05	0.000658135	24	Q8NCG7	DAGLB	Diacylglycerol lipase-beta	DGLB_HUMAN	5	-60.5881	0.394119	Uninhibited_ctrl	Inhibited_ctrl	NaN	NaN	NaN
Uninhibited_RELA / Inhibited_RELA	Q12906	Q12906	-0.14186	0.14186	6.55196e-05	0.000665386	24	Q12906	ILF3	Interleukin enhancer-binding factor 3	ILF3_HUMAN	26	-9.36499	0.90635	Uninhibited_RELA	Inhibited_RELA	NaN	NaN	NaN
Uninhibited_RELA / Inhibited_ctrl	Q9ULX3	Q9ULX3	0.561296	0.561296	6.5529e-05	0.000665386	24	Q9ULX3	NOB1	RNA-binding protein NOB1	NOB1_HUMAN	9	47.5594	1.47559	Uninhibited_RELA	Inhibited_ctrl	NaN	NaN	NaN
Uninhibited_RELA / Inhibited_ctrl	Q9Y5B9	Q9Y5B9	-0.687343	0.687343	6.55801e-05	0.000665386	24	Q9Y5B9	SUPT16H	FACT complex subunit SPT16	SP16H_HUMAN	2	-37.9003	0.620997	Uninhibited_RELA	Inhibited_ctrl	NaN	NaN	NaN
Uninhibited_RELA / Uninhibited_ctrl	P48553	P48553	0.514065	0.514065	6.63062e-05	0.000672131	24	P48553	TRAPPC10	Trafficking protein particle complex subunit 10	TPC10_HUMAN	1	42.8068	1.42807	Uninhibited_RELA	Uninhibited_ctrl	NaN	NaN	NaN
Inhibited_RELA / Inhibited_ctrl	P04259	P04259	1.36511	1.36511	6.65572e-05	0.000674053	24	P04259	KRT6B	Keratin, type II cytoskeletal 6B	K2C6B_HUMAN	2	157.596	2.57596	Inhibited_RELA	Inhibited_ctrl	NaN	NaN	NaN
Uninhibited_RELA / Inhibited_ctrl	O60907;Q9BQ87	O60907;Q9BQ87	0.58051	0.58051	6.70735e-05	0.000678655	24	O60907;Q9BQ87	TBL1X;TBL1Y	F-box-like/WD repeat-containing protein TBL1X;F-box-like/WD repeat-containing protein TBL1Y	TBL1X_HUMAN;TBL1Y_HUMAN	1	49.5377	1.49538	Uninhibited_RELA	Inhibited_ctrl	NaN	NaN	NaN
Uninhibited_RELA / Uninhibited_ctrl	O00418	O00418	0.422785	0.422785	6.72641e-05	0.000678924	24	O00418	EEF2K	Eukaryotic elongation factor 2 kinase	EF2K_HUMAN	5	34.0513	1.34051	Uninhibited_RELA	Uninhibited_ctrl	NaN	NaN	NaN
Uninhibited_RELA / Inhibited_ctrl	Q86W92	Q86W92	0.527123	0.527123	6.72858e-05	0.000678924	24	Q86W92	PPFIBP1	Liprin-beta-1	LIPB1_HUMAN	10	44.1053	1.44105	Uninhibited_RELA	Inhibited_ctrl	NaN	NaN	NaN
Uninhibited_ctrl / Inhibited_RELA	Q9H000	Q9H000	0.379504	0.379504	6.72131e-05	0.000678924	24	Q9H000	MKRN2	Probable E3 ubiquitin-protein ligase makorin-2	MKRN2_HUMAN	1	30.0895	1.30089	Uninhibited_ctrl	Inhibited_RELA	NaN	NaN	NaN
Uninhibited_RELA / Inhibited_ctrl	O75439	O75439	-1.01786	1.01786	6.74712e-05	0.000680169	24	O75439	PMPCB	Mitochondrial-processing peptidase subunit beta	MPPB_HUMAN	3	-50.6152	0.493848	Uninhibited_RELA	Inhibited_ctrl	NaN	NaN	NaN
Uninhibited_RELA / Inhibited_ctrl	O95619	O95619	-0.861345	0.861345	6.75677e-05	0.000680516	24	O95619	YEATS4	YEATS domain-containing protein 4	YETS4_HUMAN	2	-44.9561	0.550439	Uninhibited_RELA	Inhibited_ctrl	NaN	NaN	NaN
Inhibited_RELA / Inhibited_ctrl	Q14315	Q14315	0.730751	0.730751	6.77942e-05	0.000682171	24	Q14315	FLNC	Filamin-C	FLNC_HUMAN	1	65.9503	1.6595	Inhibited_RELA	Inhibited_ctrl	NaN	NaN	NaN
Uninhibited_RELA / Uninhibited_ctrl	Q9P0L0	Q9P0L0	-0.586746	0.586746	6.78752e-05	0.00068236	24	Q9P0L0	VAPA	Vesicle-associated membrane protein-associated protein A	VAPA_HUMAN	3	-33.4157	0.665843	Uninhibited_RELA	Uninhibited_ctrl	NaN	NaN	NaN
Uninhibited_RELA / Uninhibited_ctrl	Q96S97	Q96S97	1.62565	1.62565	6.81712e-05	0.000684082	24	Q96S97	MYADM	Myeloid-associated differentiation marker	MYADM_HUMAN	1	208.581	3.08581	Uninhibited_RELA	Uninhibited_ctrl	NaN	NaN	NaN
Uninhibited_ctrl / Inhibited_ctrl	Q9Y3S2	Q9Y3S2	-0.513186	0.513186	6.81694e-05	0.000684082	24	Q9Y3S2	ZNF330	Zinc finger protein 330	ZN330_HUMAN	2	-29.9326	0.700674	Uninhibited_ctrl	Inhibited_ctrl	NaN	NaN	NaN
Uninhibited_RELA / Uninhibited_ctrl	O75947	O75947	0.628184	0.628184	6.84312e-05	0.000686063	24	O75947	ATP5PD	ATP synthase subunit d, mitochondrial	ATP5H_HUMAN	4	54.5618	1.54562	Uninhibited_RELA	Uninhibited_ctrl	NaN	NaN	NaN
Uninhibited_ctrl / Inhibited_RELA	P20810	P20810	0.57844	0.57844	6.85488e-05	0.000686585	24	P20810	CAST	Calpastatin	ICAL_HUMAN	12	49.3234	1.49323	Uninhibited_ctrl	Inhibited_RELA	NaN	NaN	NaN
Uninhibited_ctrl / Inhibited_RELA	Q9BVC3	Q9BVC3	-0.564054	0.564054	6.86084e-05	0.000686585	24	Q9BVC3	DSCC1	Sister chromatid cohesion protein DCC1	DCC1_HUMAN	2	-32.3601	0.676399	Uninhibited_ctrl	Inhibited_RELA	NaN	NaN	NaN
Inhibited_RELA / Inhibited_ctrl	P69905	P69905	1.15075	1.15075	6.89746e-05	0.00068962	24	P69905	HBA1	Hemoglobin subunit alpha	HBA_HUMAN	5	122.029	2.22029	Inhibited_RELA	Inhibited_ctrl	NaN	NaN	NaN
Uninhibited_RELA / Uninhibited_ctrl	P52732	P52732	0.645998	0.645998	6.9895e-05	0.000696411	24	P52732	KIF11	Kinesin-like protein KIF11	KIF11_HUMAN	6	56.4821	1.56482	Uninhibited_RELA	Uninhibited_ctrl	NaN	NaN	NaN
Inhibited_RELA / Inhibited_ctrl	Q5VTR2	Q5VTR2	-0.543074	0.543074	6.97612e-05	0.000696411	24	Q5VTR2	RNF20	E3 ubiquitin-protein ligase BRE1A	BRE1A_HUMAN	19	-31.3693	0.686307	Inhibited_RELA	Inhibited_ctrl	NaN	NaN	NaN
Inhibited_RELA / Inhibited_ctrl	Q96Q11	Q96Q11	-0.622353	0.622353	6.98642e-05	0.000696411	24	Q96Q11	TRNT1	CCA tRNA nucleotidyltransferase 1, mitochondrial	TRNT1_HUMAN	3	-35.0389	0.649611	Inhibited_RELA	Inhibited_ctrl	NaN	NaN	NaN
Uninhibited_RELA / Uninhibited_ctrl	Q9ULL5	Q9ULL5	0.367082	0.367082	6.99078e-05	0.000696411	24	Q9ULL5	PRR12	Proline-rich protein 12	PRR12_HUMAN	7	28.9742	1.28974	Uninhibited_RELA	Uninhibited_ctrl	NaN	NaN	NaN
Uninhibited_RELA / Uninhibited_ctrl	Q93009	Q93009	0.18124	0.18124	7.03053e-05	0.000699735	24	Q93009	USP7	Ubiquitin carboxyl-terminal hydrolase 7	UBP7_HUMAN	28	13.3858	1.13386	Uninhibited_RELA	Uninhibited_ctrl	NaN	NaN	NaN
Uninhibited_RELA / Uninhibited_ctrl	Q6WKZ4	Q6WKZ4	0.585238	0.585238	7.05125e-05	0.000700131	24	Q6WKZ4	RAB11FIP1	Rab11 family-interacting protein 1	RFIP1_HUMAN	23	50.0287	1.50029	Uninhibited_RELA	Uninhibited_ctrl	NaN	NaN	NaN
Uninhibited_RELA / Inhibited_RELA	Q96A49	Q96A49	-0.734772	0.734772	7.05365e-05	0.000700131	24	Q96A49	SYAP1	Synapse-associated protein 1	SYAP1_HUMAN	28	-39.9087	0.600913	Uninhibited_RELA	Inhibited_RELA	NaN	NaN	NaN
Uninhibited_ctrl / Inhibited_RELA	Q96AT9	Q96AT9	-0.871425	0.871425	7.05206e-05	0.000700131	24	Q96AT9	RPE	Ribulose-phosphate 3-epimerase	RPE_HUMAN	3	-45.3393	0.546607	Uninhibited_ctrl	Inhibited_RELA	NaN	NaN	NaN
Uninhibited_RELA / Uninhibited_ctrl	Q9H469	Q9H469	-0.264728	0.264728	7.07199e-05	0.000701316	24	Q9H469	FBXL15	F-box/LRR-repeat protein 15	FXL15_HUMAN	2	-16.7644	0.832356	Uninhibited_RELA	Uninhibited_ctrl	NaN	NaN	NaN
Uninhibited_ctrl / Inhibited_RELA	Q6QNY0	Q6QNY0	-0.123283	0.123283	7.08121e-05	0.000701597	24	Q6QNY0	BLOC1S3	Biogenesis of lysosome-related organelles complex 1 subunit 3	BL1S3_HUMAN	11	-8.19042	0.918096	Uninhibited_ctrl	Inhibited_RELA	NaN	NaN	NaN
Uninhibited_RELA / Inhibited_RELA	Q12933	Q12933	-0.930154	0.930154	7.13484e-05	0.000706272	24	Q12933	TRAF2	TNF receptor-associated factor 2	TRAF2_HUMAN	2	-47.5198	0.524802	Uninhibited_RELA	Inhibited_RELA	NaN	NaN	NaN
Uninhibited_ctrl / Inhibited_RELA	O43583	O43583	0.598628	0.598628	7.17097e-05	0.000707295	24	O43583	DENR	Density-regulated protein	DENR_HUMAN	4	51.4276	1.51428	Uninhibited_ctrl	Inhibited_RELA	NaN	NaN	NaN
Uninhibited_RELA / Inhibited_ctrl	P14678	P14678	-0.434024	0.434024	7.16732e-05	0.000707295	24	P14678	SNRPB	Small nuclear ribonucleoprotein-associated proteins B and B'	RSMB_HUMAN	5	-25.9806	0.740194	Uninhibited_RELA	Inhibited_ctrl	NaN	NaN	NaN
Uninhibited_RELA / Inhibited_RELA	Q9BQ69	Q9BQ69	-0.252657	0.252657	7.15332e-05	0.000707295	24	Q9BQ69	MACROD1	ADP-ribose glycohydrolase MACROD1	MACD1_HUMAN	2	-16.0651	0.839349	Uninhibited_RELA	Inhibited_RELA	NaN	NaN	NaN
Uninhibited_RELA / Inhibited_ctrl	Q9Y314	Q9Y314	0.4725	0.4725	7.15948e-05	0.000707295	24	Q9Y314	NOSIP	Nitric oxide synthase-interacting protein	NOSIP_HUMAN	11	38.7512	1.38751	Uninhibited_RELA	Inhibited_ctrl	NaN	NaN	NaN
Uninhibited_RELA / Uninhibited_ctrl	Q9NXG2	Q9NXG2	-0.337648	0.337648	7.18309e-05	0.000707854	24	Q9NXG2	THUMPD1	THUMP domain-containing protein 1	THUM1_HUMAN	4	-20.867	0.79133	Uninhibited_RELA	Uninhibited_ctrl	NaN	NaN	NaN
Uninhibited_RELA / Inhibited_RELA	P46108	P46108	0.512398	0.512398	7.24106e-05	0.000712926	24	P46108	CRK	Adapter molecule crk	CRK_HUMAN	5	42.6419	1.42642	Uninhibited_RELA	Inhibited_RELA	NaN	NaN	NaN
Uninhibited_ctrl / Inhibited_ctrl	Q9H3M7	Q9H3M7	-1.96788	1.96788	7.29429e-05	0.000717522	24	Q9H3M7	TXNIP	Thioredoxin-interacting protein	TXNIP_HUMAN	1	-74.4372	0.255628	Uninhibited_ctrl	Inhibited_ctrl	NaN	NaN	NaN
Inhibited_RELA / Inhibited_ctrl	P29558;Q6XE24	P29558;Q6XE24	0.706502	0.706502	7.31685e-05	0.000718419	24	P29558;Q6XE24	RBMS1;RBMS3	RNA-binding motif, single-stranded-interacting protein 1;RNA-binding motif, single-stranded-interacting protein 3	RBMS1_HUMAN;RBMS3_HUMAN	1	63.1842	1.63184	Inhibited_RELA	Inhibited_ctrl	NaN	NaN	NaN
Uninhibited_RELA / Uninhibited_ctrl	Q8NHG8	Q8NHG8	-0.435781	0.435781	7.32305e-05	0.000718419	24	Q8NHG8	ZNRF2	E3 ubiquitin-protein ligase ZNRF2	ZNRF2_HUMAN	5	-26.0706	0.739294	Uninhibited_RELA	Uninhibited_ctrl	NaN	NaN	NaN
Uninhibited_ctrl / Inhibited_RELA	Q8WUH1	Q8WUH1	0.984931	0.984931	7.31822e-05	0.000718419	24	Q8WUH1	CHURC1	Protein Churchill	CHUR_HUMAN	2	97.9219	1.97922	Uninhibited_ctrl	Inhibited_RELA	NaN	NaN	NaN
Inhibited_RELA / Inhibited_ctrl	O00151	O00151	-0.662801	0.662801	7.34503e-05	0.000718877	24	O00151	PDLIM1	PDZ and LIM domain protein 1	PDLI1_HUMAN	10	-36.8349	0.631651	Inhibited_RELA	Inhibited_ctrl	NaN	NaN	NaN
Uninhibited_RELA / Inhibited_RELA	O95551	O95551	-0.815094	0.815094	7.34366e-05	0.000718877	24	O95551	TDP2	Tyrosyl-DNA phosphodiesterase 2	TYDP2_HUMAN	2	-43.1628	0.568372	Uninhibited_RELA	Inhibited_RELA	NaN	NaN	NaN
Uninhibited_RELA / Inhibited_RELA	Q8WW22	Q8WW22	-1.21637	1.21637	7.34739e-05	0.000718877	24	Q8WW22	DNAJA4	DnaJ homolog subfamily A member 4	DNJA4_HUMAN	2	-56.9636	0.430364	Uninhibited_RELA	Inhibited_RELA	NaN	NaN	NaN
Uninhibited_RELA / Uninhibited_ctrl	Q8IVS2	Q8IVS2	-0.478022	0.478022	7.3875e-05	0.000721656	24	Q8IVS2	MCAT	Malonyl-CoA-acyl carrier protein transacylase, mitochondrial	FABD_HUMAN	2	-28.2039	0.717961	Uninhibited_RELA	Uninhibited_ctrl	NaN	NaN	NaN
Uninhibited_ctrl / Inhibited_ctrl	Q9Y5R8	Q9Y5R8	-0.187129	0.187129	7.38895e-05	0.000721656	24	Q9Y5R8	TRAPPC1	Trafficking protein particle complex subunit 1	TPPC1_HUMAN	2	-12.1648	0.878352	Uninhibited_ctrl	Inhibited_ctrl	NaN	NaN	NaN
Uninhibited_RELA / Uninhibited_ctrl	Q00325	Q00325	0.633244	0.633244	7.44544e-05	0.000726527	24	Q00325	SLC25A3	Phosphate carrier protein, mitochondrial	MPCP_HUMAN	1	55.1049	1.55105	Uninhibited_RELA	Uninhibited_ctrl	NaN	NaN	NaN
Uninhibited_ctrl / Inhibited_ctrl	O75792	O75792	-0.44006	0.44006	7.46834e-05	0.000728114	24	O75792	RNASEH2A	Ribonuclease H2 subunit A	RNH2A_HUMAN	5	-26.2896	0.737104	Uninhibited_ctrl	Inhibited_ctrl	NaN	NaN	NaN
Uninhibited_ctrl / Inhibited_RELA	P20674	P20674	-1.81437	1.81437	7.4891e-05	0.000728317	24	P20674	COX5A	Cytochrome c oxidase subunit 5A, mitochondrial	COX5A_HUMAN	4	-71.5671	0.284329	Uninhibited_ctrl	Inhibited_RELA	NaN	NaN	NaN
Inhibited_RELA / Inhibited_ctrl	P25106	P25106	0.753549	0.753549	7.47893e-05	0.000728317	24	P25106	ACKR3	Atypical chemokine receptor 3	ACKR3_HUMAN	1	68.5935	1.68594	Inhibited_RELA	Inhibited_ctrl	NaN	NaN	NaN
Uninhibited_RELA / Inhibited_ctrl	Q9ULL5	Q9ULL5	0.556032	0.556032	7.49035e-05	0.000728317	24	Q9ULL5	PRR12	Proline-rich protein 12	PRR12_HUMAN	7	47.022	1.47022	Uninhibited_RELA	Inhibited_ctrl	NaN	NaN	NaN
Uninhibited_ctrl / Inhibited_RELA	O94776	O94776	-0.218187	0.218187	7.54506e-05	0.000732987	24	O94776	MTA2	Metastasis-associated protein MTA2	MTA2_HUMAN	18	-14.0355	0.859645	Uninhibited_ctrl	Inhibited_RELA	NaN	NaN	NaN
Inhibited_RELA / Inhibited_ctrl	P01116	P01116	0.847422	0.847422	7.58471e-05	0.000734237	24	P01116	KRAS	GTPase KRas	RASK_HUMAN	1	79.9283	1.79928	Inhibited_RELA	Inhibited_ctrl	NaN	NaN	NaN
Uninhibited_RELA / Uninhibited_ctrl	P19404	P19404	-0.337074	0.337074	7.57602e-05	0.000734237	24	P19404	NDUFV2	NADH dehydrogenase [ubiquinone] flavoprotein 2, mitochondrial	NDUV2_HUMAN	2	-20.8355	0.791645	Uninhibited_RELA	Uninhibited_ctrl	NaN	NaN	NaN
Uninhibited_ctrl / Inhibited_RELA	P29218	P29218	-0.179568	0.179568	7.57825e-05	0.000734237	24	P29218	IMPA1	Inositol monophosphatase 1	IMPA1_HUMAN	2	-11.7033	0.882967	Uninhibited_ctrl	Inhibited_RELA	NaN	NaN	NaN
Uninhibited_RELA / Inhibited_RELA	Q9BVC3	Q9BVC3	-0.809465	0.809465	7.56832e-05	0.000734237	24	Q9BVC3	DSCC1	Sister chromatid cohesion protein DCC1	DCC1_HUMAN	2	-42.9406	0.570594	Uninhibited_RELA	Inhibited_RELA	NaN	NaN	NaN
Uninhibited_ctrl / Inhibited_RELA	Q9UPT8	Q9UPT8	0.544292	0.544292	7.59754e-05	0.000734831	24	Q9UPT8	ZC3H4	Zinc finger CCCH domain-containing protein 4	ZC3H4_HUMAN	14	45.8304	1.4583	Uninhibited_ctrl	Inhibited_RELA	NaN	NaN	NaN
Uninhibited_ctrl / Inhibited_RELA	Q15654	Q15654	0.431846	0.431846	7.6072e-05	0.000735117	24	Q15654	TRIP6	Thyroid receptor-interacting protein 6	TRIP6_HUMAN	18	34.8958	1.34896	Uninhibited_ctrl	Inhibited_RELA	NaN	NaN	NaN
Uninhibited_ctrl / Inhibited_ctrl	P52732	P52732	-0.544427	0.544427	7.62588e-05	0.000736273	24	P52732	KIF11	Kinesin-like protein KIF11	KIF11_HUMAN	6	-31.4336	0.685664	Uninhibited_ctrl	Inhibited_ctrl	NaN	NaN	NaN
Uninhibited_RELA / Inhibited_ctrl	O60784	O60784	-0.152174	0.152174	7.63561e-05	0.000736564	24	O60784	TOM1	Target of Myb protein 1	TOM1_HUMAN	13	-10.0106	0.899894	Uninhibited_RELA	Inhibited_ctrl	NaN	NaN	NaN
Uninhibited_ctrl / Inhibited_RELA	P08754	P08754	-1.20202	1.20202	7.68092e-05	0.000740284	24	P08754	GNAI3	Guanine nucleotide-binding protein G(i) subunit alpha-3	GNAI3_HUMAN	3	-56.5333	0.434667	Uninhibited_ctrl	Inhibited_RELA	NaN	NaN	NaN
Uninhibited_ctrl / Inhibited_RELA	P29083	P29083	-0.394875	0.394875	7.72395e-05	0.000743778	24	P29083	GTF2E1	General transcription factor IIE subunit 1	T2EA_HUMAN	4	-23.9445	0.760555	Uninhibited_ctrl	Inhibited_RELA	NaN	NaN	NaN
Uninhibited_RELA / Uninhibited_ctrl	O43760	O43760	1.54862	1.54862	7.74403e-05	0.000745058	24	O43760	SYNGR2	Synaptogyrin-2	SNG2_HUMAN	4	192.537	2.92537	Uninhibited_RELA	Uninhibited_ctrl	NaN	NaN	NaN
Uninhibited_ctrl / Inhibited_RELA	Q96IY1	Q96IY1	-1.45526	1.45526	7.80081e-05	0.000749862	24	Q96IY1	NSL1	Kinetochore-associated protein NSL1 homolog	NSL1_HUMAN	2	-63.5312	0.364688	Uninhibited_ctrl	Inhibited_RELA	NaN	NaN	NaN
Inhibited_RELA / Inhibited_ctrl	Q8WXF1	Q8WXF1	-0.701267	0.701267	7.92077e-05	0.000760727	24	Q8WXF1	PSPC1	Paraspeckle component 1	PSPC1_HUMAN	16	-38.4968	0.615032	Inhibited_RELA	Inhibited_ctrl	NaN	NaN	NaN
Uninhibited_RELA / Inhibited_ctrl	Q13123	Q13123	0.536403	0.536403	7.93552e-05	0.000761381	24	Q13123	IK	Protein Red	RED_HUMAN	3	45.0351	1.45035	Uninhibited_RELA	Inhibited_ctrl	NaN	NaN	NaN
Uninhibited_ctrl / Inhibited_RELA	Q9NXG2	Q9NXG2	0.666274	0.666274	7.94147e-05	0.000761381	24	Q9NXG2	THUMPD1	THUMP domain-containing protein 1	THUM1_HUMAN	4	58.6969	1.58697	Uninhibited_ctrl	Inhibited_RELA	NaN	NaN	NaN
Uninhibited_RELA / Inhibited_RELA	Q9NV88	Q9NV88	-1.10755	1.10755	8.003e-05	0.00076661	24	Q9NV88	INTS9	Integrator complex subunit 9	INT9_HUMAN	2	-53.592	0.46408	Uninhibited_RELA	Inhibited_RELA	NaN	NaN	NaN
Uninhibited_ctrl / Inhibited_RELA	O43824	O43824	-1.02342	1.02342	8.038e-05	0.000767661	24	O43824	GTPBP6	Putative GTP-binding protein 6	GTPB6_HUMAN	2	-50.8053	0.491947	Uninhibited_ctrl	Inhibited_RELA	NaN	NaN	NaN
Uninhibited_RELA / Inhibited_ctrl	P0DPD7	P0DPD7	-0.581756	0.581756	8.051e-05	0.000767661	24	P0DPD7	EEF1AKMT4	EEF1A lysine methyltransferase 4	EFMT4_HUMAN	4	-33.185	0.66815	Uninhibited_RELA	Inhibited_ctrl	NaN	NaN	NaN
Inhibited_RELA / Inhibited_ctrl	P14174	P14174	-2.74267	2.74267	8.0596e-05	0.000767661	24	P14174	MIF	Macrophage migration inhibitory factor	MIF_HUMAN	1	-85.0592	0.149408	Inhibited_RELA	Inhibited_ctrl	NaN	NaN	NaN
Uninhibited_ctrl / Inhibited_RELA	P62805	P62805	-0.58886	0.58886	8.02506e-05	0.000767661	24	P62805	H4C1	Histone H4	H4_HUMAN	13	-33.5132	0.664868	Uninhibited_ctrl	Inhibited_RELA	NaN	NaN	NaN
Uninhibited_RELA / Uninhibited_ctrl	Q16540	Q16540	0.580893	0.580893	8.03574e-05	0.000767661	24	Q16540	MRPL23	39S ribosomal protein L23, mitochondrial	RM23_HUMAN	1	49.5775	1.49578	Uninhibited_RELA	Uninhibited_ctrl	NaN	NaN	NaN
Uninhibited_ctrl / Inhibited_RELA	Q7Z7H8	Q7Z7H8	-0.692559	0.692559	8.05074e-05	0.000767661	24	Q7Z7H8	MRPL10	39S ribosomal protein L10, mitochondrial	RM10_HUMAN	4	-38.1245	0.618755	Uninhibited_ctrl	Inhibited_RELA	NaN	NaN	NaN
Uninhibited_RELA / Uninhibited_ctrl	Q9HB07	Q9HB07	0.938465	0.938465	8.06737e-05	0.000767661	24	Q9HB07	MYG1	MYG1 exonuclease	MYG1_HUMAN	1	91.6489	1.91649	Uninhibited_RELA	Uninhibited_ctrl	NaN	NaN	NaN
Uninhibited_ctrl / Inhibited_ctrl	Q9UEU0	Q9UEU0	-0.50167	0.50167	8.06996e-05	0.000767661	24	Q9UEU0	VTI1B	Vesicle transport through interaction with t-SNAREs homolog 1B	VTI1B_HUMAN	4	-29.3711	0.706289	Uninhibited_ctrl	Inhibited_ctrl	NaN	NaN	NaN
Uninhibited_RELA / Inhibited_RELA	Q14CX7	Q14CX7	-0.479555	0.479555	8.17222e-05	0.000776715	24	Q14CX7	NAA25	N-alpha-acetyltransferase 25, NatB auxiliary subunit	NAA25_HUMAN	4	-28.2801	0.717199	Uninhibited_RELA	Inhibited_RELA	NaN	NaN	NaN
Uninhibited_ctrl / Inhibited_RELA	O75348	O75348	0.702037	0.702037	8.20434e-05	0.000778419	24	O75348	ATP6V1G1	V-type proton ATPase subunit G 1	VATG1_HUMAN	4	62.6801	1.6268	Uninhibited_ctrl	Inhibited_RELA	NaN	NaN	NaN
Uninhibited_ctrl / Inhibited_RELA	Q6PL24	Q6PL24	-0.204888	0.204888	8.19917e-05	0.000778419	24	Q6PL24	TMED8	Protein TMED8	TMED8_HUMAN	5	-13.2394	0.867606	Uninhibited_ctrl	Inhibited_RELA	NaN	NaN	NaN
Uninhibited_RELA / Inhibited_ctrl	P40925	P40925	-1.64821	1.64821	8.25154e-05	0.000782221	24	P40925	MDH1	Malate dehydrogenase, cytoplasmic	MDHC_HUMAN	1	-68.0965	0.319035	Uninhibited_RELA	Inhibited_ctrl	NaN	NaN	NaN
Uninhibited_ctrl / Inhibited_RELA	P23381	P23381	0.789148	0.789148	8.27429e-05	0.000783456	24	P23381	WARS1	Tryptophan--tRNA ligase, cytoplasmic	SYWC_HUMAN	19	72.8053	1.72805	Uninhibited_ctrl	Inhibited_RELA	NaN	NaN	NaN
Uninhibited_ctrl / Inhibited_ctrl	Q14574	Q14574	-1.22205	1.22205	8.27886e-05	0.000783456	24	Q14574	DSC3	Desmocollin-3	DSC3_HUMAN	2	-57.1327	0.428673	Uninhibited_ctrl	Inhibited_ctrl	NaN	NaN	NaN
Inhibited_RELA / Inhibited_ctrl	Q9BPW8	Q9BPW8	0.358479	0.358479	8.30995e-05	0.00078572	24	Q9BPW8	NIPSNAP1	Protein NipSnap homolog 1	NIPS1_HUMAN	13	28.2073	1.28207	Inhibited_RELA	Inhibited_ctrl	NaN	NaN	NaN
Uninhibited_ctrl / Inhibited_RELA	Q5RKV6	Q5RKV6	0.328551	0.328551	8.37177e-05	0.000790203	24	Q5RKV6	EXOSC6	Exosome complex component MTR3	EXOS6_HUMAN	4	25.5752	1.25575	Uninhibited_ctrl	Inhibited_RELA	NaN	NaN	NaN
Inhibited_RELA / Inhibited_ctrl	Q99439	Q99439	0.393763	0.393763	8.37135e-05	0.000790203	24	Q99439	CNN2	Calponin-2	CNN2_HUMAN	7	31.3816	1.31382	Inhibited_RELA	Inhibited_ctrl	NaN	NaN	NaN
Uninhibited_RELA / Inhibited_RELA	P01857;P01860	P01857;P01860	-0.469664	0.469664	8.39714e-05	0.00079093	24	P01857;P01860	IGHG1;IGHG3	Immunoglobulin heavy constant gamma 1;Immunoglobulin heavy constant gamma 3	IGHG1_HUMAN;IGHG3_HUMAN	2	-27.7867	0.722133	Uninhibited_RELA	Inhibited_RELA	NaN	NaN	NaN
Uninhibited_RELA / Inhibited_ctrl	Q8IUR0	Q8IUR0	-1.13337	1.13337	8.40111e-05	0.00079093	24	Q8IUR0	TRAPPC5	Trafficking protein particle complex subunit 5	TPPC5_HUMAN	2	-54.4152	0.455848	Uninhibited_RELA	Inhibited_ctrl	NaN	NaN	NaN
Uninhibited_RELA / Uninhibited_ctrl	Q9Y217	Q9Y217	1.16861	1.16861	8.39062e-05	0.00079093	24	Q9Y217	MTMR6	Myotubularin-related protein 6	MTMR6_HUMAN	8	124.794	2.24794	Uninhibited_RELA	Uninhibited_ctrl	NaN	NaN	NaN
Inhibited_RELA / Inhibited_ctrl	O75150	O75150	-0.616397	0.616397	8.41384e-05	0.000791449	24	O75150	RNF40	E3 ubiquitin-protein ligase BRE1B	BRE1B_HUMAN	19	-34.7702	0.652298	Inhibited_RELA	Inhibited_ctrl	NaN	NaN	NaN
Uninhibited_RELA / Uninhibited_ctrl	P25325	P25325	1.92036	1.92036	8.45339e-05	0.000791781	24	P25325	MPST	3-mercaptopyruvate sulfurtransferase	THTM_HUMAN	4	278.518	3.78518	Uninhibited_RELA	Uninhibited_ctrl	NaN	NaN	NaN
Uninhibited_RELA / Inhibited_ctrl	P30260	P30260	-0.799634	0.799634	8.43081e-05	0.000791781	24	P30260	CDC27	Cell division cycle protein 27 homolog	CDC27_HUMAN	4	-42.5505	0.574495	Uninhibited_RELA	Inhibited_ctrl	NaN	NaN	NaN
Uninhibited_ctrl / Inhibited_RELA	P63279	P63279	0.560665	0.560665	8.43679e-05	0.000791781	24	P63279	UBE2I	SUMO-conjugating enzyme UBC9	UBC9_HUMAN	4	47.4949	1.47495	Uninhibited_ctrl	Inhibited_RELA	NaN	NaN	NaN
Uninhibited_RELA / Uninhibited_ctrl	Q86SX6	Q86SX6	-0.479416	0.479416	8.45346e-05	0.000791781	24	Q86SX6	GLRX5	Glutaredoxin-related protein 5, mitochondrial	GLRX5_HUMAN	2	-28.2732	0.717268	Uninhibited_RELA	Uninhibited_ctrl	NaN	NaN	NaN
Uninhibited_RELA / Uninhibited_ctrl	Q96CD0	Q96CD0	-0.837084	0.837084	8.44741e-05	0.000791781	24	Q96CD0	FBXL8	F-box/LRR-repeat protein 8	FBXL8_HUMAN	2	-44.0226	0.559774	Uninhibited_RELA	Uninhibited_ctrl	NaN	NaN	NaN
Uninhibited_RELA / Inhibited_ctrl	P25106	P25106	0.920527	0.920527	8.47475e-05	0.000792506	24	P25106	ACKR3	Atypical chemokine receptor 3	ACKR3_HUMAN	1	89.2807	1.89281	Uninhibited_RELA	Inhibited_ctrl	NaN	NaN	NaN
Inhibited_RELA / Inhibited_ctrl	Q15025	Q15025	0.463999	0.463999	8.47565e-05	0.000792506	24	Q15025	TNIP1	TNFAIP3-interacting protein 1	TNIP1_HUMAN	5	37.936	1.37936	Inhibited_RELA	Inhibited_ctrl	NaN	NaN	NaN
Uninhibited_ctrl / Inhibited_RELA	Q9BY42	Q9BY42	0.762429	0.762429	8.49177e-05	0.000793337	24	Q9BY42	RTF2	Replication termination factor 2	RTF2_HUMAN	5	69.6345	1.69634	Uninhibited_ctrl	Inhibited_RELA	NaN	NaN	NaN
Uninhibited_ctrl / Inhibited_ctrl	Q9H299	Q9H299	2.21128	2.21128	8.50824e-05	0.000794199	24	Q9H299	SH3BGRL3	SH3 domain-binding glutamic acid-rich-like protein 3	SH3L3_HUMAN	1	363.086	4.63086	Uninhibited_ctrl	Inhibited_ctrl	NaN	NaN	NaN
Inhibited_RELA / Inhibited_ctrl	Q96EP5	Q96EP5	-0.736346	0.736346	8.51997e-05	0.000794618	24	Q96EP5	DAZAP1	DAZ-associated protein 1	DAZP1_HUMAN	4	-39.9742	0.600258	Inhibited_RELA	Inhibited_ctrl	NaN	NaN	NaN
Inhibited_RELA / Inhibited_ctrl	P61962	P61962	0.285787	0.285787	8.53601e-05	0.000795437	24	P61962	DCAF7	DDB1- and CUL4-associated factor 7	DCAF7_HUMAN	8	21.9075	1.21908	Inhibited_RELA	Inhibited_ctrl	NaN	NaN	NaN
Uninhibited_RELA / Uninhibited_ctrl	P06733	P06733	-0.82831	0.82831	8.56798e-05	0.000796387	24	P06733	ENO1	Alpha-enolase	ENOA_HUMAN	32	-43.6811	0.563189	Uninhibited_RELA	Uninhibited_ctrl	NaN	NaN	NaN
Inhibited_RELA / Inhibited_ctrl	P14735	P14735	-1.08174	1.08174	8.56364e-05	0.000796387	24	P14735	IDE	Insulin-degrading enzyme	IDE_HUMAN	10	-52.7542	0.472458	Inhibited_RELA	Inhibited_ctrl	NaN	NaN	NaN
Uninhibited_RELA / Inhibited_ctrl	Q9BRT2	Q9BRT2	-1.10115	1.10115	8.555e-05	0.000796387	24	Q9BRT2	UQCC2	Ubiquinol-cytochrome-c reductase complex assembly factor 2	UQCC2_HUMAN	2	-53.3855	0.466145	Uninhibited_RELA	Inhibited_ctrl	NaN	NaN	NaN
Uninhibited_ctrl / Inhibited_ctrl	Q96QG7	Q96QG7	-0.806224	0.806224	8.57777e-05	0.000796621	24	Q96QG7	MTMR9	Myotubularin-related protein 9	MTMR9_HUMAN	1	-42.8123	0.571877	Uninhibited_ctrl	Inhibited_ctrl	NaN	NaN	NaN
Uninhibited_ctrl / Inhibited_RELA	Q9BPU6	Q9BPU6	0.483188	0.483188	8.63179e-05	0.00080096	24	Q9BPU6	DPYSL5	Dihydropyrimidinase-related protein 5	DPYL5_HUMAN	20	39.7829	1.39783	Uninhibited_ctrl	Inhibited_RELA	NaN	NaN	NaN
Uninhibited_RELA / Inhibited_RELA	P32519	P32519	0.532594	0.532594	8.6585e-05	0.000802759	24	P32519	ELF1	ETS-related transcription factor Elf-1	ELF1_HUMAN	8	44.6528	1.44653	Uninhibited_RELA	Inhibited_RELA	NaN	NaN	NaN
Uninhibited_RELA / Inhibited_RELA	Q6DKI1	Q6DKI1	-0.858902	0.858902	8.72339e-05	0.000808093	24	Q6DKI1	RPL7L1	60S ribosomal protein L7-like 1	RL7L_HUMAN	2	-44.8628	0.551372	Uninhibited_RELA	Inhibited_RELA	NaN	NaN	NaN
Uninhibited_RELA / Uninhibited_ctrl	O60701	O60701	-1.04736	1.04736	8.73898e-05	0.000808853	24	O60701	UGDH	UDP-glucose 6-dehydrogenase	UGDH_HUMAN	41	-51.6147	0.483853	Uninhibited_RELA	Uninhibited_ctrl	NaN	NaN	NaN
Uninhibited_RELA / Uninhibited_ctrl	Q5VZF2	Q5VZF2	-0.35001	0.35001	8.76254e-05	0.00081035	24	Q5VZF2	MBNL2	Muscleblind-like protein 2	MBNL2_HUMAN	2	-21.5421	0.784579	Uninhibited_RELA	Uninhibited_ctrl	NaN	NaN	NaN
Uninhibited_ctrl / Inhibited_RELA	O60437	O60437	0.418924	0.418924	8.77415e-05	0.00081074	24	O60437	PPL	Periplakin	PEPL_HUMAN	48	33.693	1.33693	Uninhibited_ctrl	Inhibited_RELA	NaN	NaN	NaN
Uninhibited_ctrl / Inhibited_RELA	P68104	P68104	-0.407321	0.407321	8.81468e-05	0.000812432	24	P68104	EEF1A1	Elongation factor 1-alpha 1	EF1A1_HUMAN	40	-24.5978	0.754022	Uninhibited_ctrl	Inhibited_RELA	NaN	NaN	NaN
Uninhibited_RELA / Inhibited_RELA	Q9NVM9	Q9NVM9	-0.824144	0.824144	8.81344e-05	0.000812432	24	Q9NVM9	INTS13	Integrator complex subunit 13	INT13_HUMAN	2	-43.5183	0.564817	Uninhibited_RELA	Inhibited_RELA	NaN	NaN	NaN
Uninhibited_RELA / Uninhibited_ctrl	Q9ULA0	Q9ULA0	0.468589	0.468589	8.80745e-05	0.000812432	24	Q9ULA0	DNPEP	Aspartyl aminopeptidase	DNPEP_HUMAN	2	38.3755	1.38376	Uninhibited_RELA	Uninhibited_ctrl	NaN	NaN	NaN
Uninhibited_ctrl / Inhibited_RELA	Q92600	Q92600	-1.60612	1.60612	8.83388e-05	0.000813152	24	Q92600	CNOT9	CCR4-NOT transcription complex subunit 9	CNOT9_HUMAN	2	-67.1519	0.328481	Uninhibited_ctrl	Inhibited_RELA	NaN	NaN	NaN
Uninhibited_RELA / Uninhibited_ctrl	Q96L92	Q96L92	-0.189568	0.189568	8.83732e-05	0.000813152	24	Q96L92	SNX27	Sorting nexin-27	SNX27_HUMAN	7	-12.3131	0.876869	Uninhibited_RELA	Uninhibited_ctrl	NaN	NaN	NaN
Uninhibited_ctrl / Inhibited_ctrl	P62851	P62851	-0.264518	0.264518	8.84493e-05	0.00081317	24	P62851	RPS25	40S ribosomal protein S25	RS25_HUMAN	8	-16.7523	0.832477	Uninhibited_ctrl	Inhibited_ctrl	NaN	NaN	NaN
Uninhibited_ctrl / Inhibited_RELA	Q8NFA0	Q8NFA0	-0.800226	0.800226	8.86377e-05	0.000813867	24	Q8NFA0	USP32	Ubiquitin carboxyl-terminal hydrolase 32	UBP32_HUMAN	11	-42.5741	0.574259	Uninhibited_ctrl	Inhibited_RELA	NaN	NaN	NaN
Uninhibited_RELA / Uninhibited_ctrl	Q8WXF1	Q8WXF1	-0.793044	0.793044	8.86735e-05	0.000813867	24	Q8WXF1	PSPC1	Paraspeckle component 1	PSPC1_HUMAN	16	-42.2875	0.577125	Uninhibited_RELA	Uninhibited_ctrl	NaN	NaN	NaN
Uninhibited_ctrl / Inhibited_RELA	Q9H9F9	Q9H9F9	0.693932	0.693932	8.88715e-05	0.000815002	24	Q9H9F9	ACTR5	Actin-related protein 5	ARP5_HUMAN	1	61.7687	1.61769	Uninhibited_ctrl	Inhibited_RELA	NaN	NaN	NaN
Uninhibited_RELA / Inhibited_RELA	P51784	P51784	-0.644392	0.644392	8.92992e-05	0.00081824	24	P51784	USP11	Ubiquitin carboxyl-terminal hydrolase 11	UBP11_HUMAN	3	-36.0238	0.639762	Uninhibited_RELA	Inhibited_RELA	NaN	NaN	NaN
Uninhibited_RELA / Inhibited_RELA	O00767	O00767	-0.82361	0.82361	8.98103e-05	0.000820651	24	O00767	SCD	Stearoyl-CoA desaturase	SCD_HUMAN	1	-43.4974	0.565026	Uninhibited_RELA	Inhibited_RELA	NaN	NaN	NaN
Uninhibited_ctrl / Inhibited_ctrl	P20339	P20339	-0.330809	0.330809	8.99364e-05	0.000820651	24	P20339	RAB5A	Ras-related protein Rab-5A	RAB5A_HUMAN	9	-20.4909	0.795091	Uninhibited_ctrl	Inhibited_ctrl	NaN	NaN	NaN
Uninhibited_ctrl / Inhibited_ctrl	Q02241	Q02241	-1.19398	1.19398	8.98662e-05	0.000820651	24	Q02241	KIF23	Kinesin-like protein KIF23	KIF23_HUMAN	2	-56.2905	0.437095	Uninhibited_ctrl	Inhibited_ctrl	NaN	NaN	NaN
Uninhibited_ctrl / Inhibited_ctrl	Q16563	Q16563	-2.64682	2.64682	8.9655e-05	0.000820651	24	Q16563	SYPL1	Synaptophysin-like protein 1	SYPL1_HUMAN	2	-84.0328	0.159672	Uninhibited_ctrl	Inhibited_ctrl	NaN	NaN	NaN
Uninhibited_ctrl / Inhibited_RELA	Q9Y223	Q9Y223	0.640872	0.640872	8.99104e-05	0.000820651	24	Q9Y223	GNE	Bifunctional UDP-N-acetylglucosamine 2-epimerase/N-acetylmannosamine kinase	GLCNE_HUMAN	2	55.9272	1.55927	Uninhibited_ctrl	Inhibited_RELA	NaN	NaN	NaN
Uninhibited_RELA / Uninhibited_ctrl	O75127	O75127	-0.417261	0.417261	9.00321e-05	0.000820841	24	O75127	PTCD1	Pentatricopeptide repeat-containing protein 1, mitochondrial	PTCD1_HUMAN	4	-25.1155	0.748845	Uninhibited_RELA	Uninhibited_ctrl	NaN	NaN	NaN
Uninhibited_ctrl / Inhibited_ctrl	Q86Y82	Q86Y82	-1.12869	1.12869	9.01412e-05	0.000821153	24	Q86Y82	STX12	Syntaxin-12	STX12_HUMAN	2	-54.2669	0.457331	Uninhibited_ctrl	Inhibited_ctrl	NaN	NaN	NaN
Uninhibited_RELA / Inhibited_ctrl	Q8IZ83	Q8IZ83	-0.623936	0.623936	9.03108e-05	0.000822016	24	Q8IZ83	ALDH16A1	Aldehyde dehydrogenase family 16 member A1	A16A1_HUMAN	10	-35.1102	0.648898	Uninhibited_RELA	Inhibited_ctrl	NaN	NaN	NaN
Uninhibited_RELA / Inhibited_ctrl	Q08209	Q08209	-0.342572	0.342572	9.07045e-05	0.000824915	24	Q08209	PPP3CA	Serine/threonine-protein phosphatase 2B catalytic subunit alpha isoform	PP2BA_HUMAN	11	-21.1366	0.788634	Uninhibited_RELA	Inhibited_ctrl	NaN	NaN	NaN
Uninhibited_RELA / Uninhibited_ctrl	P62993	P62993	-0.269275	0.269275	9.08247e-05	0.000825324	24	P62993	GRB2	Growth factor receptor-bound protein 2	GRB2_HUMAN	8	-17.0264	0.829736	Uninhibited_RELA	Uninhibited_ctrl	NaN	NaN	NaN
Inhibited_RELA / Inhibited_ctrl	P60983	P60983	-1.3866	1.3866	9.11005e-05	0.000827145	24	P60983	GMFB	Glia maturation factor beta	GMFB_HUMAN	2	-61.7534	0.382466	Inhibited_RELA	Inhibited_ctrl	NaN	NaN	NaN
Uninhibited_ctrl / Inhibited_RELA	Q16254	Q16254	-1.7105	1.7105	9.14914e-05	0.000830006	24	Q16254	E2F4	Transcription factor E2F4	E2F4_HUMAN	1	-69.4445	0.305555	Uninhibited_ctrl	Inhibited_RELA	NaN	NaN	NaN
Uninhibited_ctrl / Inhibited_RELA	O00743	O00743	-0.597164	0.597164	9.20758e-05	0.000831867	24	O00743	PPP6C	Serine/threonine-protein phosphatase 6 catalytic subunit	PPP6_HUMAN	7	-33.8948	0.661052	Uninhibited_ctrl	Inhibited_RELA	NaN	NaN	NaN
Uninhibited_RELA / Inhibited_ctrl	P49585	P49585	0.368539	0.368539	9.18513e-05	0.000831867	24	P49585	PCYT1A	Choline-phosphate cytidylyltransferase A	PCY1A_HUMAN	12	29.1045	1.29105	Uninhibited_RELA	Inhibited_ctrl	NaN	NaN	NaN
Uninhibited_RELA / Uninhibited_ctrl	P49590	P49590	-0.931045	0.931045	9.20334e-05	0.000831867	24	P49590	HARS2	Histidine--tRNA ligase, mitochondrial	SYHM_HUMAN	2	-47.5522	0.524478	Uninhibited_RELA	Uninhibited_ctrl	NaN	NaN	NaN
Uninhibited_RELA / Inhibited_ctrl	Q8NDC0	Q8NDC0	-0.769765	0.769765	9.18154e-05	0.000831867	24	Q8NDC0	MAPK1IP1L	MAPK-interacting and spindle-stabilizing protein-like	MISSL_HUMAN	1	-41.3487	0.586513	Uninhibited_RELA	Inhibited_ctrl	NaN	NaN	NaN
Uninhibited_RELA / Inhibited_ctrl	Q9H3N1	Q9H3N1	-1.1211	1.1211	9.19552e-05	0.000831867	24	Q9H3N1	TMX1	Thioredoxin-related transmembrane protein 1	TMX1_HUMAN	2	-54.0257	0.459743	Uninhibited_RELA	Inhibited_ctrl	NaN	NaN	NaN
Uninhibited_ctrl / Inhibited_RELA	O15372	O15372	-0.523331	0.523331	9.22424e-05	0.000832687	24	O15372	EIF3H	Eukaryotic translation initiation factor 3 subunit H	EIF3H_HUMAN	16	-30.4236	0.695764	Uninhibited_ctrl	Inhibited_RELA	NaN	NaN	NaN
Uninhibited_ctrl / Inhibited_RELA	O43815	O43815	-0.288491	0.288491	9.23362e-05	0.000832849	24	O43815	STRN	Striatin	STRN_HUMAN	17	-18.1242	0.818758	Uninhibited_ctrl	Inhibited_RELA	NaN	NaN	NaN
Inhibited_RELA / Inhibited_ctrl	O43291	O43291	0.818172	0.818172	9.25725e-05	0.000834293	24	O43291	SPINT2	Kunitz-type protease inhibitor 2	SPIT2_HUMAN	2	76.3171	1.76317	Inhibited_RELA	Inhibited_ctrl	NaN	NaN	NaN
Uninhibited_ctrl / Inhibited_RELA	Q9Y2X0	Q9Y2X0	-1.1829	1.1829	9.30254e-05	0.000837687	24	Q9Y2X0	MED16	Mediator of RNA polymerase II transcription subunit 16	MED16_HUMAN	2	-55.9533	0.440467	Uninhibited_ctrl	Inhibited_RELA	NaN	NaN	NaN
Uninhibited_RELA / Inhibited_ctrl	Q96F86	Q96F86	0.659658	0.659658	9.31444e-05	0.000838071	24	Q96F86	EDC3	Enhancer of mRNA-decapping protein 3	EDC3_HUMAN	6	57.9708	1.57971	Uninhibited_RELA	Inhibited_ctrl	NaN	NaN	NaN
Uninhibited_RELA / Inhibited_ctrl	Q9Y5S9	Q9Y5S9	0.416435	0.416435	9.35686e-05	0.000841197	24	Q9Y5S9	RBM8A	RNA-binding protein 8A	RBM8A_HUMAN	7	33.4625	1.33463	Uninhibited_RELA	Inhibited_ctrl	NaN	NaN	NaN
Uninhibited_RELA / Uninhibited_ctrl	Q15599	Q15599	-0.459685	0.459685	9.40662e-05	0.000844287	24	Q15599	SLC9A3R2	Na(+)/H(+) exchange regulatory cofactor NHE-RF2	NHRF2_HUMAN	7	-27.2855	0.727145	Uninhibited_RELA	Uninhibited_ctrl	NaN	NaN	NaN
Uninhibited_RELA / Uninhibited_ctrl	Q96JK2	Q96JK2	-0.593527	0.593527	9.40328e-05	0.000844287	24	Q96JK2	DCAF5	DDB1- and CUL4-associated factor 5	DCAF5_HUMAN	2	-33.7279	0.662721	Uninhibited_RELA	Uninhibited_ctrl	NaN	NaN	NaN
Inhibited_RELA / Inhibited_ctrl	P30043	P30043	-0.871213	0.871213	9.42348e-05	0.000845109	24	P30043	BLVRB	Flavin reductase (NADPH)	BLVRB_HUMAN	3	-45.3313	0.546687	Inhibited_RELA	Inhibited_ctrl	NaN	NaN	NaN
Uninhibited_RELA / Inhibited_ctrl	P52943	P52943	-0.534229	0.534229	9.44999e-05	0.000846637	24	P52943	CRIP2	Cysteine-rich protein 2	CRIP2_HUMAN	4	-30.9472	0.690528	Uninhibited_RELA	Inhibited_ctrl	NaN	NaN	NaN
Uninhibited_RELA / Inhibited_ctrl	Q9C0C7	Q9C0C7	-0.404287	0.404287	9.45868e-05	0.000846637	24	Q9C0C7	AMBRA1	Activating molecule in BECN1-regulated autophagy protein 1	AMRA1_HUMAN	2	-24.439	0.75561	Uninhibited_RELA	Inhibited_ctrl	NaN	NaN	NaN
Uninhibited_ctrl / Inhibited_ctrl	Q9UGK3	Q9UGK3	-0.721335	0.721335	9.47141e-05	0.000846637	24	Q9UGK3	STAP2	Signal-transducing adaptor protein 2	STAP2_HUMAN	2	-39.3464	0.606536	Uninhibited_ctrl	Inhibited_ctrl	NaN	NaN	NaN
Uninhibited_ctrl / Inhibited_ctrl	Q9Y3L5	Q9Y3L5	-0.336178	0.336178	9.46601e-05	0.000846637	24	Q9Y3L5	RAP2C	Ras-related protein Rap-2c	RAP2C_HUMAN	2	-20.7863	0.792137	Uninhibited_ctrl	Inhibited_ctrl	NaN	NaN	NaN
Uninhibited_RELA / Inhibited_ctrl	Q9Y5M8	Q9Y5M8	-0.932636	0.932636	9.54e-05	0.000852074	24	Q9Y5M8	SRPRB	Signal recognition particle receptor subunit beta	SRPRB_HUMAN	2	-47.61	0.5239	Uninhibited_RELA	Inhibited_ctrl	NaN	NaN	NaN
Uninhibited_ctrl / Inhibited_RELA	Q5K4L6	Q5K4L6	-1.25318	1.25318	9.58086e-05	0.000855027	24	Q5K4L6	SLC27A3	Solute carrier family 27 member 3	S27A3_HUMAN	1	-58.0478	0.419522	Uninhibited_ctrl	Inhibited_RELA	NaN	NaN	NaN
Uninhibited_RELA / Inhibited_ctrl	Q9P086	Q9P086	2.35719	2.35719	9.59876e-05	0.000855928	24	Q9P086	MED11	Mediator of RNA polymerase II transcription subunit 11	MED11_HUMAN	1	412.37	5.1237	Uninhibited_RELA	Inhibited_ctrl	NaN	NaN	NaN
Uninhibited_ctrl / Inhibited_RELA	Q9UKD2	Q9UKD2	-1.80184	1.80184	9.61568e-05	0.000856741	24	Q9UKD2	MRTO4	mRNA turnover protein 4 homolog	MRT4_HUMAN	2	-71.3192	0.286808	Uninhibited_ctrl	Inhibited_RELA	NaN	NaN	NaN
Uninhibited_RELA / Inhibited_ctrl	Q9UKV8	Q9UKV8	-0.571542	0.571542	9.65774e-05	0.000859789	24	Q9UKV8	AGO2	Protein argonaute-2	AGO2_HUMAN	2	-32.7103	0.672897	Uninhibited_RELA	Inhibited_ctrl	NaN	NaN	NaN
Uninhibited_RELA / Uninhibited_ctrl	Q12765	Q12765	-0.593376	0.593376	9.68419e-05	0.000861445	24	Q12765	SCRN1	Secernin-1	SCRN1_HUMAN	2	-33.721	0.66279	Uninhibited_RELA	Uninhibited_ctrl	NaN	NaN	NaN
Uninhibited_RELA / Uninhibited_ctrl	Q9NR33	Q9NR33	-0.415205	0.415205	9.75919e-05	0.000867413	24	Q9NR33	POLE4	DNA polymerase epsilon subunit 4	DPOE4_HUMAN	6	-25.0087	0.749913	Uninhibited_RELA	Uninhibited_ctrl	NaN	NaN	NaN
Uninhibited_RELA / Uninhibited_ctrl	O43474	O43474	0.621146	0.621146	9.84737e-05	0.000874542	24	O43474	KLF4	Krueppel-like factor 4	KLF4_HUMAN	3	53.8096	1.5381	Uninhibited_RELA	Uninhibited_ctrl	NaN	NaN	NaN
Uninhibited_RELA / Inhibited_RELA	Q86UV5	Q86UV5	-1.01339	1.01339	9.88162e-05	0.000876165	24	Q86UV5	USP48	Ubiquitin carboxyl-terminal hydrolase 48	UBP48_HUMAN	3	-50.462	0.49538	Uninhibited_RELA	Inhibited_RELA	NaN	NaN	NaN
Uninhibited_ctrl / Inhibited_RELA	Q9NSK0	Q9NSK0	-0.182037	0.182037	9.87727e-05	0.000876165	24	Q9NSK0	KLC4	Kinesin light chain 4	KLC4_HUMAN	15	-11.8542	0.881458	Uninhibited_ctrl	Inhibited_RELA	NaN	NaN	NaN
Inhibited_RELA / Inhibited_ctrl	Q9UBN7	Q9UBN7	-0.263634	0.263634	9.89934e-05	0.000877027	24	Q9UBN7	HDAC6	Histone deacetylase 6	HDAC6_HUMAN	5	-16.7013	0.832987	Inhibited_RELA	Inhibited_ctrl	NaN	NaN	NaN
Uninhibited_RELA / Inhibited_RELA	P55769	P55769	-0.40049	0.40049	0.000100077	0.000885909	24	P55769	SNU13	NHP2-like protein 1	NH2L1_HUMAN	2	-24.2399	0.757601	Uninhibited_RELA	Inhibited_RELA	NaN	NaN	NaN
Uninhibited_RELA / Uninhibited_ctrl	Q15057	Q15057	0.417742	0.417742	0.000100376	0.000887845	24	Q15057	ACAP2	Arf-GAP with coiled-coil, ANK repeat and PH domain-containing protein 2	ACAP2_HUMAN	9	33.5835	1.33584	Uninhibited_RELA	Uninhibited_ctrl	NaN	NaN	NaN
Uninhibited_RELA / Inhibited_ctrl	Q9NZL4	Q9NZL4	-1.78535	1.78535	0.000100921	0.00089194	24	Q9NZL4	HSPBP1	Hsp70-binding protein 1	HPBP1_HUMAN	2	-70.9894	0.290106	Uninhibited_RELA	Inhibited_ctrl	NaN	NaN	NaN
Uninhibited_ctrl / Inhibited_RELA	P62879	P62879	-0.809954	0.809954	0.000101278	0.000892937	24	P62879	GNB2	Guanine nucleotide-binding protein G(I)/G(S)/G(T) subunit beta-2	GBB2_HUMAN	7	-42.96	0.5704	Uninhibited_ctrl	Inhibited_RELA	NaN	NaN	NaN
Uninhibited_RELA / Inhibited_ctrl	Q9NP73	Q9NP73	-0.883143	0.883143	0.000101163	0.000892937	24	Q9NP73	ALG13	Putative bifunctional UDP-N-acetylglucosamine transferase and deubiquitinase ALG13	ALG13_HUMAN	2	-45.7815	0.542185	Uninhibited_RELA	Inhibited_ctrl	NaN	NaN	NaN
Uninhibited_RELA / Uninhibited_ctrl	Q9Y294	Q9Y294	0.893623	0.893623	0.000101246	0.000892937	24	Q9Y294	ASF1A	Histone chaperone ASF1A	ASF1A_HUMAN	2	85.7835	1.85784	Uninhibited_RELA	Uninhibited_ctrl	NaN	NaN	NaN
Uninhibited_RELA / Uninhibited_ctrl	P56537	P56537	-0.182805	0.182805	0.000101815	0.000896238	24	P56537	EIF6	Eukaryotic translation initiation factor 6	IF6_HUMAN	4	-11.9012	0.880988	Uninhibited_RELA	Uninhibited_ctrl	NaN	NaN	NaN
Inhibited_RELA / Inhibited_ctrl	Q96SU4	Q96SU4	0.308908	0.308908	0.000101786	0.000896238	24	Q96SU4	OSBPL9	Oxysterol-binding protein-related protein 9	OSBL9_HUMAN	13	23.877	1.23877	Inhibited_RELA	Inhibited_ctrl	NaN	NaN	NaN
Uninhibited_ctrl / Inhibited_RELA	P61224	P61224	-0.766755	0.766755	0.000102008	0.000897214	24	P61224	RAP1B	Ras-related protein Rap-1b	RAP1B_HUMAN	6	-41.2262	0.587738	Uninhibited_ctrl	Inhibited_RELA	NaN	NaN	NaN
Uninhibited_RELA / Inhibited_ctrl	Q8IUF1	Q8IUF1	-0.948395	0.948395	0.0001023	0.000898197	24	Q8IUF1	CBWD2	COBW domain-containing protein 2	CBWD2_HUMAN	2	-48.1791	0.518209	Uninhibited_RELA	Inhibited_ctrl	NaN	NaN	NaN
Inhibited_RELA / Inhibited_ctrl	Q99470	Q99470	0.606587	0.606587	0.00010229	0.000898197	24	Q99470	SDF2	Stromal cell-derived factor 2	SDF2_HUMAN	4	52.2652	1.52265	Inhibited_RELA	Inhibited_ctrl	NaN	NaN	NaN
Uninhibited_RELA / Inhibited_ctrl	Q9NS87	Q9NS87	-0.185165	0.185165	0.000102448	0.000898197	24	Q9NS87	KIF15	Kinesin-like protein KIF15	KIF15_HUMAN	8	-12.0451	0.879549	Uninhibited_RELA	Inhibited_ctrl	NaN	NaN	NaN
Uninhibited_ctrl / Inhibited_RELA	Q9NZM1	Q9NZM1	-1.30337	1.30337	0.000102438	0.000898197	24	Q9NZM1	MYOF	Myoferlin	MYOF_HUMAN	49	-59.4821	0.405179	Uninhibited_ctrl	Inhibited_RELA	NaN	NaN	NaN
Uninhibited_ctrl / Inhibited_RELA	Q7Z5L9	Q7Z5L9	0.426664	0.426664	0.000102967	0.000901307	24	Q7Z5L9	IRF2BP2	Interferon regulatory factor 2-binding protein 2	I2BP2_HUMAN	17	34.4122	1.34412	Uninhibited_ctrl	Inhibited_RELA	NaN	NaN	NaN
Uninhibited_RELA / Uninhibited_ctrl	Q86UV5	Q86UV5	-0.739529	0.739529	0.000102935	0.000901307	24	Q86UV5	USP48	Ubiquitin carboxyl-terminal hydrolase 48	UBP48_HUMAN	3	-40.1065	0.598935	Uninhibited_RELA	Uninhibited_ctrl	NaN	NaN	NaN
Uninhibited_RELA / Inhibited_ctrl	Q7Z2W9	Q7Z2W9	-0.352028	0.352028	0.000103291	0.000903422	24	Q7Z2W9	MRPL21	39S ribosomal protein L21, mitochondrial	RM21_HUMAN	2	-21.6518	0.783482	Uninhibited_RELA	Inhibited_ctrl	NaN	NaN	NaN
Uninhibited_RELA / Inhibited_RELA	P26583	P26583	0.499106	0.499106	0.000103581	0.000904521	24	P26583	HMGB2	High mobility group protein B2	HMGB2_HUMAN	10	41.3337	1.41334	Uninhibited_RELA	Inhibited_RELA	NaN	NaN	NaN
Uninhibited_ctrl / Inhibited_RELA	Q9Y4E1	Q9Y4E1	0.458085	0.458085	0.000103526	0.000904521	24	Q9Y4E1	WASHC2C	WASH complex subunit 2C	WAC2C_HUMAN	3	37.3717	1.37372	Uninhibited_ctrl	Inhibited_RELA	NaN	NaN	NaN
Uninhibited_RELA / Inhibited_RELA	Q86X27	Q86X27	-0.669822	0.669822	0.000103752	0.000904575	24	Q86X27	RALGPS2	Ras-specific guanine nucleotide-releasing factor RalGPS2	RGPS2_HUMAN	2	-37.1416	0.628584	Uninhibited_RELA	Inhibited_RELA	NaN	NaN	NaN
Uninhibited_RELA / Inhibited_ctrl	Q969G6	Q969G6	-0.536235	0.536235	0.000103675	0.000904575	24	Q969G6	RFK	Riboflavin kinase	RIFK_HUMAN	2	-31.0432	0.689568	Uninhibited_RELA	Inhibited_ctrl	NaN	NaN	NaN
Uninhibited_ctrl / Inhibited_RELA	P55884	P55884	-0.313388	0.313388	0.000103925	0.000905363	24	P55884	EIF3B	Eukaryotic translation initiation factor 3 subunit B	EIF3B_HUMAN	30	-19.525	0.80475	Uninhibited_ctrl	Inhibited_RELA	NaN	NaN	NaN
Uninhibited_ctrl / Inhibited_ctrl	Q9NWU5	Q9NWU5	-0.393451	0.393451	0.000104068	0.00090589	24	Q9NWU5	MRPL22	39S ribosomal protein L22, mitochondrial	RM22_HUMAN	2	-23.8694	0.761306	Uninhibited_ctrl	Inhibited_ctrl	NaN	NaN	NaN
Uninhibited_ctrl / Inhibited_RELA	O95379	O95379	-0.377734	0.377734	0.000104327	0.000906091	24	O95379	TNFAIP8	Tumor necrosis factor alpha-induced protein 8	TFIP8_HUMAN	1	-23.0354	0.769646	Uninhibited_ctrl	Inhibited_RELA	NaN	NaN	NaN
Uninhibited_RELA / Inhibited_ctrl	Q07864	Q07864	-1.13919	1.13919	0.000104245	0.000906091	24	Q07864	POLE	DNA polymerase epsilon catalytic subunit A	DPOE1_HUMAN	2	-54.5986	0.454014	Uninhibited_RELA	Inhibited_ctrl	NaN	NaN	NaN
Uninhibited_ctrl / Inhibited_ctrl	Q96B70	Q96B70	-0.179315	0.179315	0.000104339	0.000906091	24	Q96B70	LENG9	Leukocyte receptor cluster member 9	LENG9_HUMAN	1	-11.6878	0.883122	Uninhibited_ctrl	Inhibited_ctrl	NaN	NaN	NaN
Uninhibited_RELA / Inhibited_ctrl	Q9BPX6	Q9BPX6	-0.704095	0.704095	0.000105619	0.000915815	24	Q9BPX6	MICU1	Calcium uptake protein 1, mitochondrial	MICU1_HUMAN	1	-38.6173	0.613827	Uninhibited_RELA	Inhibited_ctrl	NaN	NaN	NaN
Uninhibited_RELA / Uninhibited_ctrl	Q9Y446	Q9Y446	0.446521	0.446521	0.000105626	0.000915815	24	Q9Y446	PKP3	Plakophilin-3	PKP3_HUMAN	14	36.275	1.36275	Uninhibited_RELA	Uninhibited_ctrl	NaN	NaN	NaN
Uninhibited_ctrl / Inhibited_ctrl	Q96QD8	Q96QD8	-0.595558	0.595558	0.00010614	0.000919541	24	Q96QD8	SLC38A2	Sodium-coupled neutral amino acid transporter 2	S38A2_HUMAN	1	-33.8211	0.661789	Uninhibited_ctrl	Inhibited_ctrl	NaN	NaN	NaN
Uninhibited_ctrl / Inhibited_ctrl	Q9ULT8	Q9ULT8	-0.850828	0.850828	0.00010633	0.000920461	24	Q9ULT8	HECTD1	E3 ubiquitin-protein ligase HECTD1	HECD1_HUMAN	6	-44.5533	0.554467	Uninhibited_ctrl	Inhibited_ctrl	NaN	NaN	NaN
Uninhibited_RELA / Inhibited_RELA	O75113	O75113	-0.35234	0.35234	0.000106648	0.000922484	24	O75113	N4BP1	NEDD4-binding protein 1	N4BP1_HUMAN	4	-21.6687	0.783313	Uninhibited_RELA	Inhibited_RELA	NaN	NaN	NaN
Uninhibited_RELA / Inhibited_ctrl	Q8NI08	Q8NI08	-0.353339	0.353339	0.000106784	0.000922933	24	Q8NI08	NCOA7	Nuclear receptor coactivator 7	NCOA7_HUMAN	2	-21.723	0.78277	Uninhibited_RELA	Inhibited_ctrl	NaN	NaN	NaN
Uninhibited_RELA / Uninhibited_ctrl	Q04726	Q04726	-0.453491	0.453491	0.000107051	0.000924517	24	Q04726	TLE3	Transducin-like enhancer protein 3	TLE3_HUMAN	9	-26.9727	0.730273	Uninhibited_RELA	Uninhibited_ctrl	NaN	NaN	NaN
Uninhibited_ctrl / Inhibited_RELA	P62910	P62910	-0.766721	0.766721	0.000107551	0.000925921	24	P62910	RPL32	60S ribosomal protein L32	RL32_HUMAN	9	-41.2248	0.587752	Uninhibited_ctrl	Inhibited_RELA	NaN	NaN	NaN
Uninhibited_ctrl / Inhibited_ctrl	Q96PU5	Q96PU5	-0.847478	0.847478	0.000107457	0.000925921	24	Q96PU5	NEDD4L	E3 ubiquitin-protein ligase NEDD4-like	NED4L_HUMAN	2	-44.4245	0.555755	Uninhibited_ctrl	Inhibited_ctrl	NaN	NaN	NaN
Uninhibited_ctrl / Inhibited_RELA	Q9H3N1	Q9H3N1	-1.45595	1.45595	0.000107522	0.000925921	24	Q9H3N1	TMX1	Thioredoxin-related transmembrane protein 1	TMX1_HUMAN	2	-63.5485	0.364515	Uninhibited_ctrl	Inhibited_RELA	NaN	NaN	NaN
Uninhibited_ctrl / Inhibited_RELA	Q9HC35	Q9HC35	0.266933	0.266933	0.000107441	0.000925921	24	Q9HC35	EML4	Echinoderm microtubule-associated protein-like 4	EMAL4_HUMAN	9	20.3247	1.20325	Uninhibited_ctrl	Inhibited_RELA	NaN	NaN	NaN
Uninhibited_ctrl / Inhibited_ctrl	O43752	O43752	-0.492391	0.492391	0.00010794	0.000928542	24	O43752	STX6	Syntaxin-6	STX6_HUMAN	6	-28.9154	0.710846	Uninhibited_ctrl	Inhibited_ctrl	NaN	NaN	NaN
Inhibited_RELA / Inhibited_ctrl	Q75N03	Q75N03	-0.447116	0.447116	0.000108069	0.000928921	24	Q75N03	CBLL1	E3 ubiquitin-protein ligase Hakai	HAKAI_HUMAN	1	-26.6492	0.733508	Inhibited_RELA	Inhibited_ctrl	NaN	NaN	NaN
Uninhibited_RELA / Inhibited_ctrl	P25325	P25325	1.77796	1.77796	0.00010827	0.00092992	24	P25325	MPST	3-mercaptopyruvate sulfurtransferase	THTM_HUMAN	4	242.94	3.4294	Uninhibited_RELA	Inhibited_ctrl	NaN	NaN	NaN
Uninhibited_RELA / Inhibited_ctrl	Q96IV0	Q96IV0	-1.11572	1.11572	0.000108393	0.000930245	24	Q96IV0	NGLY1	Peptide-N(4)-(N-acetyl-beta-glucosaminyl)asparagine amidase	NGLY1_HUMAN	2	-53.854	0.46146	Uninhibited_RELA	Inhibited_ctrl	NaN	NaN	NaN
Uninhibited_ctrl / Inhibited_ctrl	Q96CB9	Q96CB9	-0.822073	0.822073	0.000108582	0.000931137	24	Q96CB9	NSUN4	5-methylcytosine rRNA methyltransferase NSUN4	NSUN4_HUMAN	4	-43.4371	0.565629	Uninhibited_ctrl	Inhibited_ctrl	NaN	NaN	NaN
Uninhibited_RELA / Inhibited_ctrl	Q9UGI8	Q9UGI8	-0.449642	0.449642	0.000108913	0.000933247	24	Q9UGI8	TES	Testin	TES_HUMAN	16	-26.7775	0.732225	Uninhibited_RELA	Inhibited_ctrl	NaN	NaN	NaN
Uninhibited_RELA / Inhibited_ctrl	P04259	P04259	1.51323	1.51323	0.00010902	0.000933433	24	P04259	KRT6B	Keratin, type II cytoskeletal 6B	K2C6B_HUMAN	2	185.448	2.85448	Uninhibited_RELA	Inhibited_ctrl	NaN	NaN	NaN
Uninhibited_RELA / Uninhibited_ctrl	Q9H0A8	Q9H0A8	-0.274373	0.274373	0.000109381	0.000935796	24	Q9H0A8	COMMD4	COMM domain-containing protein 4	COMD4_HUMAN	2	-17.319	0.82681	Uninhibited_RELA	Uninhibited_ctrl	NaN	NaN	NaN
Uninhibited_ctrl / Inhibited_RELA	Q9UEW8	Q9UEW8	-0.713613	0.713613	0.000109727	0.000938025	24	Q9UEW8	STK39	STE20/SPS1-related proline-alanine-rich protein kinase	STK39_HUMAN	3	-39.0209	0.609791	Uninhibited_ctrl	Inhibited_RELA	NaN	NaN	NaN
Uninhibited_RELA / Uninhibited_ctrl	P50135	P50135	-0.746086	0.746086	0.000110212	0.00093851	24	P50135	HNMT	Histamine N-methyltransferase	HNMT_HUMAN	2	-40.3781	0.596219	Uninhibited_RELA	Uninhibited_ctrl	NaN	NaN	NaN
Uninhibited_RELA / Inhibited_ctrl	Q12888	Q12888	0.355611	0.355611	0.00011013	0.00093851	24	Q12888	TP53BP1	TP53-binding protein 1	TP53B_HUMAN	17	27.9528	1.27953	Uninhibited_RELA	Inhibited_ctrl	NaN	NaN	NaN
Uninhibited_RELA / Inhibited_ctrl	Q15831	Q15831	-0.50272	0.50272	0.000109985	0.00093851	24	Q15831	STK11	Serine/threonine-protein kinase STK11	STK11_HUMAN	2	-29.4225	0.705775	Uninhibited_RELA	Inhibited_ctrl	NaN	NaN	NaN
Uninhibited_RELA / Inhibited_ctrl	Q9H1K1	Q9H1K1	-0.601607	0.601607	0.000110053	0.00093851	24	Q9H1K1	ISCU	Iron-sulfur cluster assembly enzyme ISCU, mitochondrial	ISCU_HUMAN	1	-34.0981	0.659019	Uninhibited_RELA	Inhibited_ctrl	NaN	NaN	NaN
Uninhibited_RELA / Inhibited_RELA	Q9NZL4	Q9NZL4	-1.39315	1.39315	0.000110173	0.00093851	24	Q9NZL4	HSPBP1	Hsp70-binding protein 1	HPBP1_HUMAN	2	-61.9267	0.380733	Uninhibited_RELA	Inhibited_RELA	NaN	NaN	NaN
Uninhibited_ctrl / Inhibited_ctrl	Q6ISB3	Q6ISB3	0.449713	0.449713	0.000110401	0.00093939	24	Q6ISB3	GRHL2	Grainyhead-like protein 2 homolog	GRHL2_HUMAN	11	36.5769	1.36577	Uninhibited_ctrl	Inhibited_ctrl	NaN	NaN	NaN
Uninhibited_RELA / Uninhibited_ctrl	Q99798	Q99798	-1.55391	1.55391	0.000110585	0.000940231	24	Q99798	ACO2	Aconitate hydratase, mitochondrial	ACON_HUMAN	2	-65.9414	0.340586	Uninhibited_RELA	Uninhibited_ctrl	NaN	NaN	NaN
Uninhibited_RELA / Inhibited_ctrl	P23497	P23497	0.435872	0.435872	0.000110706	0.000940531	24	P23497	SP100	Nuclear autoantigen Sp-100	SP100_HUMAN	12	35.2728	1.35273	Uninhibited_RELA	Inhibited_ctrl	NaN	NaN	NaN
Uninhibited_RELA / Inhibited_ctrl	P24539	P24539	-0.800186	0.800186	0.000110848	0.00094101	24	P24539	ATP5PB	ATP synthase F(0) complex subunit B1, mitochondrial	AT5F1_HUMAN	3	-42.5725	0.574275	Uninhibited_RELA	Inhibited_ctrl	NaN	NaN	NaN
Uninhibited_RELA / Inhibited_ctrl	Q13191	Q13191	-0.344142	0.344142	0.000111406	0.000945013	24	Q13191	CBLB	E3 ubiquitin-protein ligase CBL-B	CBLB_HUMAN	2	-21.2224	0.787776	Uninhibited_RELA	Inhibited_ctrl	NaN	NaN	NaN
Uninhibited_ctrl / Inhibited_ctrl	P20340	P20340	-0.559362	0.559362	0.000111908	0.000948535	24	P20340	RAB6A	Ras-related protein Rab-6A	RAB6A_HUMAN	16	-32.1398	0.678602	Uninhibited_ctrl	Inhibited_ctrl	NaN	NaN	NaN
Inhibited_RELA / Inhibited_ctrl	Q7Z7A3	Q7Z7A3	-0.633322	0.633322	0.000112237	0.000950588	24	Q7Z7A3	CTU1	Cytoplasmic tRNA 2-thiolation protein 1	CTU1_HUMAN	3	-35.531	0.64469	Inhibited_RELA	Inhibited_ctrl	NaN	NaN	NaN
Uninhibited_RELA / Inhibited_ctrl	Q9HC36	Q9HC36	-0.967702	0.967702	0.000113358	0.000959341	24	Q9HC36	MRM3	rRNA methyltransferase 3, mitochondrial	MRM3_HUMAN	2	-48.868	0.51132	Uninhibited_RELA	Inhibited_ctrl	NaN	NaN	NaN
Uninhibited_ctrl / Inhibited_RELA	Q9ULT8	Q9ULT8	-1.07087	1.07087	0.00011359	0.00096057	24	Q9ULT8	HECTD1	E3 ubiquitin-protein ligase HECTD1	HECD1_HUMAN	6	-52.3967	0.476033	Uninhibited_ctrl	Inhibited_RELA	NaN	NaN	NaN
Uninhibited_RELA / Uninhibited_ctrl	P22059	P22059	0.245937	0.245937	0.000114037	0.000962125	24	P22059	OSBP	Oxysterol-binding protein 1	OSBP1_HUMAN	17	18.5863	1.18586	Uninhibited_RELA	Uninhibited_ctrl	NaN	NaN	NaN
Uninhibited_RELA / Inhibited_RELA	P25098	P25098	0.442465	0.442465	0.000114035	0.000962125	24	P25098	GRK2	Beta-adrenergic receptor kinase 1	ARBK1_HUMAN	9	35.8924	1.35892	Uninhibited_RELA	Inhibited_RELA	NaN	NaN	NaN
Uninhibited_RELA / Uninhibited_ctrl	Q8IWV8	Q8IWV8	-0.653082	0.653082	0.000113957	0.000962125	24	Q8IWV8	UBR2	E3 ubiquitin-protein ligase UBR2	UBR2_HUMAN	2	-36.408	0.63592	Uninhibited_RELA	Uninhibited_ctrl	NaN	NaN	NaN
Uninhibited_RELA / Inhibited_RELA	P62750	P62750	-0.377274	0.377274	0.000114204	0.000962788	24	P62750	RPL23A	60S ribosomal protein L23a	RL23A_HUMAN	14	-23.0109	0.769891	Uninhibited_RELA	Inhibited_RELA	NaN	NaN	NaN
Uninhibited_RELA / Inhibited_RELA	P52564	P52564	-0.804135	0.804135	0.000114396	0.000963669	24	P52564	MAP2K6	Dual specificity mitogen-activated protein kinase kinase 6	MP2K6_HUMAN	2	-42.7294	0.572706	Uninhibited_RELA	Inhibited_RELA	NaN	NaN	NaN
Inhibited_RELA / Inhibited_ctrl	P10599	P10599	-0.574739	0.574739	0.000114761	0.000965761	24	P10599	TXN	Thioredoxin	THIO_HUMAN	7	-32.8592	0.671408	Inhibited_RELA	Inhibited_ctrl	NaN	NaN	NaN
Uninhibited_RELA / Inhibited_ctrl	Q66LE6	Q66LE6	-0.606448	0.606448	0.000114821	0.000965761	24	Q66LE6	PPP2R2D	Serine/threonine-protein phosphatase 2A 55 kDa regulatory subunit B delta isoform	2ABD_HUMAN	1	-34.3188	0.656812	Uninhibited_RELA	Inhibited_ctrl	NaN	NaN	NaN
Inhibited_RELA / Inhibited_ctrl	Q9H3K6	Q9H3K6	-0.427791	0.427791	0.00011523	0.000968117	24	Q9H3K6	BOLA2	BolA-like protein 2	BOLA2_HUMAN	5	-25.6601	0.743399	Inhibited_RELA	Inhibited_ctrl	NaN	NaN	NaN
Uninhibited_RELA / Inhibited_ctrl	Q9UK41	Q9UK41	-0.210309	0.210309	0.000115277	0.000968117	24	Q9UK41	VPS28	Vacuolar protein sorting-associated protein 28 homolog	VPS28_HUMAN	4	-13.5648	0.864352	Uninhibited_RELA	Inhibited_ctrl	NaN	NaN	NaN
Uninhibited_ctrl / Inhibited_RELA	Q5HYI8	Q5HYI8	-0.928081	0.928081	0.000115653	0.000970534	24	Q5HYI8	RABL3	Rab-like protein 3	RABL3_HUMAN	4	-47.4443	0.525557	Uninhibited_ctrl	Inhibited_RELA	NaN	NaN	NaN
Uninhibited_ctrl / Inhibited_ctrl	Q86U38	Q86U38	-0.692558	0.692558	0.000116181	0.000974216	24	Q86U38	NOP9	Nucleolar protein 9	NOP9_HUMAN	3	-38.1244	0.618756	Uninhibited_ctrl	Inhibited_ctrl	NaN	NaN	NaN
Uninhibited_RELA / Inhibited_ctrl	Q8NEJ9	Q8NEJ9	-0.86954	0.86954	0.000116489	0.000976052	24	Q8NEJ9	NGDN	Neuroguidin	NGDN_HUMAN	2	-45.2679	0.547321	Uninhibited_RELA	Inhibited_ctrl	NaN	NaN	NaN
Uninhibited_ctrl / Inhibited_ctrl	Q12974;Q93096	Q12974;Q93096	-0.725783	0.725783	0.00011677	0.000977661	24	Q12974;Q93096	PTP4A2;PTP4A1	Protein tyrosine phosphatase type IVA 2;Protein tyrosine phosphatase type IVA 1	TP4A2_HUMAN;TP4A1_HUMAN	2	-39.5331	0.604669	Uninhibited_ctrl	Inhibited_ctrl	NaN	NaN	NaN
Inhibited_RELA / Inhibited_ctrl	P04075	P04075	-0.870585	0.870585	0.000117067	0.000978648	24	P04075	ALDOA	Fructose-bisphosphate aldolase A	ALDOA_HUMAN	23	-45.3075	0.546925	Inhibited_RELA	Inhibited_ctrl	NaN	NaN	NaN
Uninhibited_RELA / Uninhibited_ctrl	Q6P6B7	Q6P6B7	-0.893768	0.893768	0.000117065	0.000978648	24	Q6P6B7	ANKRD16	Ankyrin repeat domain-containing protein 16	ANR16_HUMAN	2	-46.1794	0.538206	Uninhibited_RELA	Uninhibited_ctrl	NaN	NaN	NaN
Uninhibited_RELA / Uninhibited_ctrl	Q5TC12	Q5TC12	0.464804	0.464804	0.000117579	0.000982187	24	Q5TC12	ATPAF1	ATP synthase mitochondrial F1 complex assembly factor 1	ATPF1_HUMAN	3	38.013	1.38013	Uninhibited_RELA	Uninhibited_ctrl	NaN	NaN	NaN
Uninhibited_ctrl / Inhibited_RELA	P26639	P26639	0.950588	0.950588	0.000118717	0.000990933	24	P26639	TARS1	Threonine--tRNA ligase 1, cytoplasmic	SYTC_HUMAN	7	93.266	1.93266	Uninhibited_ctrl	Inhibited_RELA	NaN	NaN	NaN
Uninhibited_ctrl / Inhibited_RELA	Q9Y5R8	Q9Y5R8	-0.238681	0.238681	0.000119212	0.00099431	24	Q9Y5R8	TRAPPC1	Trafficking protein particle complex subunit 1	TPPC1_HUMAN	2	-15.248	0.84752	Uninhibited_ctrl	Inhibited_RELA	NaN	NaN	NaN
Uninhibited_RELA / Inhibited_ctrl	P19623	P19623	-0.546681	0.546681	0.00011969	0.000996717	24	P19623	SRM	Spermidine synthase	SPEE_HUMAN	12	-31.5407	0.684593	Uninhibited_RELA	Inhibited_ctrl	NaN	NaN	NaN
Uninhibited_RELA / Uninhibited_ctrl	P55265	P55265	0.249836	0.249836	0.000119682	0.000996717	24	P55265	ADAR	Double-stranded RNA-specific adenosine deaminase	DSRAD_HUMAN	22	18.9072	1.18907	Uninhibited_RELA	Uninhibited_ctrl	NaN	NaN	NaN
Uninhibited_ctrl / Inhibited_RELA	Q2KHR2	Q2KHR2	-0.561376	0.561376	0.000119773	0.000996717	24	Q2KHR2	RFX7	DNA-binding protein RFX7	RFX7_HUMAN	2	-32.2344	0.677656	Uninhibited_ctrl	Inhibited_RELA	NaN	NaN	NaN
Uninhibited_ctrl / Inhibited_RELA	P62312	P62312	-0.372011	0.372011	0.000119939	0.000996906	24	P62312	LSM6	U6 snRNA-associated Sm-like protein LSm6	LSM6_HUMAN	5	-22.7295	0.772705	Uninhibited_ctrl	Inhibited_RELA	NaN	NaN	NaN
Inhibited_RELA / Inhibited_ctrl	P62318	P62318	-0.35763	0.35763	0.000119978	0.000996906	24	P62318	SNRPD3	Small nuclear ribonucleoprotein Sm D3	SMD3_HUMAN	3	-21.9555	0.780445	Inhibited_RELA	Inhibited_ctrl	NaN	NaN	NaN
Uninhibited_RELA / Inhibited_ctrl	Q92624	Q92624	-1.57519	1.57519	0.000120381	0.000999499	24	Q92624	APPBP2	Amyloid protein-binding protein 2	APBP2_HUMAN	2	-66.44	0.3356	Uninhibited_RELA	Inhibited_ctrl	NaN	NaN	NaN
Uninhibited_ctrl / Inhibited_RELA	P52732	P52732	-1.14466	1.14466	0.000120489	0.000999643	24	P52732	KIF11	Kinesin-like protein KIF11	KIF11_HUMAN	6	-54.7703	0.452297	Uninhibited_ctrl	Inhibited_RELA	NaN	NaN	NaN
Uninhibited_ctrl / Inhibited_ctrl	P61026	P61026	-0.352905	0.352905	0.000120618	0.000999956	24	P61026	RAB10	Ras-related protein Rab-10	RAB10_HUMAN	12	-21.6994	0.783006	Uninhibited_ctrl	Inhibited_ctrl	NaN	NaN	NaN
Uninhibited_RELA / Inhibited_ctrl	Q15006	Q15006	-0.568705	0.568705	0.000120916	0.00100167	24	Q15006	EMC2	ER membrane protein complex subunit 2	EMC2_HUMAN	2	-32.5778	0.674222	Uninhibited_RELA	Inhibited_ctrl	NaN	NaN	NaN
Uninhibited_RELA / Inhibited_ctrl	P27695	P27695	-0.476675	0.476675	0.000121057	0.00100208	24	P27695	APEX1	DNA-(apurinic or apyrimidinic site) endonuclease	APEX1_HUMAN	3	-28.1368	0.718632	Uninhibited_RELA	Inhibited_ctrl	NaN	NaN	NaN
Uninhibited_ctrl / Inhibited_ctrl	O43734	O43734	-0.915747	0.915747	0.000121494	0.00100493	24	O43734	TRAF3IP2	E3 ubiquitin ligase TRAF3IP2	CIKS_HUMAN	1	-46.9931	0.530069	Uninhibited_ctrl	Inhibited_ctrl	NaN	NaN	NaN
Uninhibited_ctrl / Inhibited_ctrl	P07602	P07602	-0.406133	0.406133	0.000122182	0.00100912	24	P07602	PSAP	Prosaposin	SAP_HUMAN	1	-24.5357	0.754643	Uninhibited_ctrl	Inhibited_ctrl	NaN	NaN	NaN
Uninhibited_ctrl / Inhibited_ctrl	Q15836	Q15836	-0.876583	0.876583	0.000122184	0.00100912	24	Q15836	VAMP3	Vesicle-associated membrane protein 3	VAMP3_HUMAN	3	-45.5344	0.544656	Uninhibited_ctrl	Inhibited_ctrl	NaN	NaN	NaN
Uninhibited_ctrl / Inhibited_ctrl	P09496	P09496	-0.283494	0.283494	0.000122462	0.00100951	24	P09496	CLTA	Clathrin light chain A	CLCA_HUMAN	6	-17.8401	0.821599	Uninhibited_ctrl	Inhibited_ctrl	NaN	NaN	NaN
Uninhibited_RELA / Inhibited_RELA	Q00688	Q00688	0.499818	0.499818	0.000122392	0.00100951	24	Q00688	FKBP3	Peptidyl-prolyl cis-trans isomerase FKBP3	FKBP3_HUMAN	11	41.4035	1.41404	Uninhibited_RELA	Inhibited_RELA	NaN	NaN	NaN
Inhibited_RELA / Inhibited_ctrl	Q96AT9	Q96AT9	0.784043	0.784043	0.000122507	0.00100951	24	Q96AT9	RPE	Ribulose-phosphate 3-epimerase	RPE_HUMAN	3	72.195	1.72195	Inhibited_RELA	Inhibited_ctrl	NaN	NaN	NaN
Uninhibited_RELA / Uninhibited_ctrl	Q6FIF0	Q6FIF0	-1.07468	1.07468	0.000122786	0.00101105	24	Q6FIF0	ZFAND6	AN1-type zinc finger protein 6	ZFAN6_HUMAN	2	-52.5224	0.474776	Uninhibited_RELA	Uninhibited_ctrl	NaN	NaN	NaN
Uninhibited_RELA / Uninhibited_ctrl	Q53ET0	Q53ET0	0.422709	0.422709	0.000122923	0.00101142	24	Q53ET0	CRTC2	CREB-regulated transcription coactivator 2	CRTC2_HUMAN	19	34.0442	1.34044	Uninhibited_RELA	Uninhibited_ctrl	NaN	NaN	NaN
Uninhibited_RELA / Uninhibited_ctrl	P24539	P24539	0.169496	0.169496	0.000123595	0.00101602	24	P24539	ATP5PB	ATP synthase F(0) complex subunit B1, mitochondrial	AT5F1_HUMAN	3	12.4665	1.12467	Uninhibited_RELA	Uninhibited_ctrl	NaN	NaN	NaN
Inhibited_RELA / Inhibited_ctrl	P30101	P30101	-0.589841	0.589841	0.000123668	0.00101602	24	P30101	PDIA3	Protein disulfide-isomerase A3	PDIA3_HUMAN	16	-33.5584	0.664416	Inhibited_RELA	Inhibited_ctrl	NaN	NaN	NaN
Uninhibited_ctrl / Inhibited_ctrl	O75122	O75122	-0.70358	0.70358	0.000123982	0.00101784	24	O75122	CLASP2	CLIP-associating protein 2	CLAP2_HUMAN	2	-38.5953	0.614047	Uninhibited_ctrl	Inhibited_ctrl	NaN	NaN	NaN
Inhibited_RELA / Inhibited_ctrl	Q6FIF0	Q6FIF0	-2.036	2.036	0.000124281	0.00101877	24	Q6FIF0	ZFAND6	AN1-type zinc finger protein 6	ZFAN6_HUMAN	2	-75.6161	0.243839	Inhibited_RELA	Inhibited_ctrl	NaN	NaN	NaN
Uninhibited_ctrl / Inhibited_RELA	Q96CS3	Q96CS3	-1.90457	1.90457	0.000124277	0.00101877	24	Q96CS3	FAF2	FAS-associated factor 2	FAF2_HUMAN	3	-73.2904	0.267096	Uninhibited_ctrl	Inhibited_RELA	NaN	NaN	NaN
Uninhibited_ctrl / Inhibited_RELA	P13798	P13798	0.373464	0.373464	0.000124767	0.00102199	24	P13798	APEH	Acylamino-acid-releasing enzyme	ACPH_HUMAN	3	29.5459	1.29546	Uninhibited_ctrl	Inhibited_RELA	NaN	NaN	NaN
Uninhibited_RELA / Inhibited_ctrl	Q03164	Q03164	-0.897551	0.897551	0.000125323	0.00102537	24	Q03164	KMT2A	Histone-lysine N-methyltransferase 2A	KMT2A_HUMAN	2	-46.3203	0.536797	Uninhibited_RELA	Inhibited_ctrl	NaN	NaN	NaN
Uninhibited_RELA / Inhibited_ctrl	Q12905	Q12905	-0.552604	0.552604	0.000125367	0.00102537	24	Q12905	ILF2	Interleukin enhancer-binding factor 2	ILF2_HUMAN	14	-31.8212	0.681788	Uninhibited_RELA	Inhibited_ctrl	NaN	NaN	NaN
Uninhibited_ctrl / Inhibited_RELA	P09110	P09110	0.697586	0.697586	0.000125525	0.0010259	24	P09110	ACAA1	3-ketoacyl-CoA thiolase, peroxisomal	THIK_HUMAN	13	62.1789	1.62179	Uninhibited_ctrl	Inhibited_RELA	NaN	NaN	NaN
Uninhibited_RELA / Inhibited_ctrl	P53041	P53041	-0.788251	0.788251	0.000125697	0.00102654	24	P53041	PPP5C	Serine/threonine-protein phosphatase 5	PPP5_HUMAN	2	-42.0954	0.579046	Uninhibited_RELA	Inhibited_ctrl	NaN	NaN	NaN
Uninhibited_RELA / Inhibited_ctrl	P08493	P08493	1.62678	1.62678	0.00012663	0.00103327	24	P08493	MGP	Matrix Gla protein	MGP_HUMAN	1	208.824	3.08824	Uninhibited_RELA	Inhibited_ctrl	NaN	NaN	NaN
Uninhibited_ctrl / Inhibited_RELA	Q9Y2R9	Q9Y2R9	-0.416189	0.416189	0.000126709	0.00103327	24	Q9Y2R9	MRPS7	28S ribosomal protein S7, mitochondrial	RT07_HUMAN	13	-25.0598	0.749402	Uninhibited_ctrl	Inhibited_RELA	NaN	NaN	NaN
Inhibited_RELA / Inhibited_ctrl	Q6KB66	Q6KB66	0.37271	0.37271	0.000126973	0.00103465	24	Q6KB66	KRT80	Keratin, type II cytoskeletal 80	K2C80_HUMAN	17	29.4783	1.29478	Inhibited_RELA	Inhibited_ctrl	NaN	NaN	NaN
Uninhibited_RELA / Uninhibited_ctrl	Q9UBQ0	Q9UBQ0	-0.500873	0.500873	0.000127814	0.00104073	24	Q9UBQ0	VPS29	Vacuolar protein sorting-associated protein 29	VPS29_HUMAN	4	-29.3321	0.706679	Uninhibited_RELA	Uninhibited_ctrl	NaN	NaN	NaN
Uninhibited_RELA / Inhibited_ctrl	Q8IZL8	Q8IZL8	-1.22218	1.22218	0.000128086	0.00104217	24	Q8IZL8	PELP1	Proline-, glutamic acid- and leucine-rich protein 1	PELP1_HUMAN	3	-57.1366	0.428634	Uninhibited_RELA	Inhibited_ctrl	NaN	NaN	NaN
Uninhibited_ctrl / Inhibited_RELA	P62701	P62701	-0.387094	0.387094	0.000129231	0.00105071	24	P62701	RPS4X	40S ribosomal protein S4, X isoform	RS4X_HUMAN	24	-23.5332	0.764668	Uninhibited_ctrl	Inhibited_RELA	NaN	NaN	NaN
Uninhibited_ctrl / Inhibited_RELA	P23193	P23193	0.411491	0.411491	0.000129435	0.00105158	24	P23193	TCEA1	Transcription elongation factor A protein 1	TCEA1_HUMAN	11	33.006	1.33006	Uninhibited_ctrl	Inhibited_RELA	NaN	NaN	NaN
Uninhibited_RELA / Inhibited_RELA	Q96S59	Q96S59	-0.254061	0.254061	0.000129922	0.00105477	24	Q96S59	RANBP9	Ran-binding protein 9	RANB9_HUMAN	6	-16.1467	0.838533	Uninhibited_RELA	Inhibited_RELA	NaN	NaN	NaN
Inhibited_RELA / Inhibited_ctrl	Q8IYB7	Q8IYB7	-0.225985	0.225985	0.000130287	0.00105694	24	Q8IYB7	DIS3L2	DIS3-like exonuclease 2	DI3L2_HUMAN	4	-14.4989	0.855011	Inhibited_RELA	Inhibited_ctrl	NaN	NaN	NaN
Uninhibited_RELA / Inhibited_RELA	A6NHL2	A6NHL2	-1.22163	1.22163	0.000130748	0.00105911	24	A6NHL2	TUBAL3	Tubulin alpha chain-like 3	TBAL3_HUMAN	1	-57.1201	0.428799	Uninhibited_RELA	Inhibited_RELA	NaN	NaN	NaN
Uninhibited_RELA / Inhibited_ctrl	Q96G28	Q96G28	-0.431113	0.431113	0.000130657	0.00105911	24	Q96G28	CFAP36	Cilia- and flagella-associated protein 36	CFA36_HUMAN	2	-25.8311	0.741689	Uninhibited_RELA	Inhibited_ctrl	NaN	NaN	NaN
Uninhibited_ctrl / Inhibited_RELA	O43670	O43670	0.156285	0.156285	0.000131943	0.00106618	24	O43670	ZNF207	BUB3-interacting and GLEBS motif-containing protein ZNF207	ZN207_HUMAN	5	11.4414	1.11441	Uninhibited_ctrl	Inhibited_RELA	NaN	NaN	NaN
Uninhibited_RELA / Uninhibited_ctrl	O94776	O94776	0.170104	0.170104	0.000132009	0.00106618	24	O94776	MTA2	Metastasis-associated protein MTA2	MTA2_HUMAN	18	12.514	1.12514	Uninhibited_RELA	Uninhibited_ctrl	NaN	NaN	NaN
Uninhibited_RELA / Inhibited_RELA	P23381	P23381	0.56016	0.56016	0.000131736	0.00106618	24	P23381	WARS1	Tryptophan--tRNA ligase, cytoplasmic	SYWC_HUMAN	19	47.4433	1.47443	Uninhibited_RELA	Inhibited_RELA	NaN	NaN	NaN
Uninhibited_RELA / Inhibited_ctrl	Q96CV9	Q96CV9	0.59925	0.59925	0.000132007	0.00106618	24	Q96CV9	OPTN	Optineurin	OPTN_HUMAN	10	51.4929	1.51493	Uninhibited_RELA	Inhibited_ctrl	NaN	NaN	NaN
Uninhibited_RELA / Inhibited_ctrl	Q8WVK7	Q8WVK7	1.36019	1.36019	0.000132554	0.0010698	24	Q8WVK7	SKA2	Spindle and kinetochore-associated protein 2	SKA2_HUMAN	1	156.719	2.56719	Uninhibited_RELA	Inhibited_ctrl	NaN	NaN	NaN
Uninhibited_RELA / Inhibited_RELA	P08758	P08758	0.708178	0.708178	0.000132734	0.00107046	24	P08758	ANXA5	Annexin A5	ANXA5_HUMAN	5	63.374	1.63374	Uninhibited_RELA	Inhibited_RELA	NaN	NaN	NaN
Uninhibited_RELA / Uninhibited_ctrl	P20674	P20674	0.318758	0.318758	0.000133	0.00107103	24	P20674	COX5A	Cytochrome c oxidase subunit 5A, mitochondrial	COX5A_HUMAN	4	24.7256	1.24726	Uninhibited_RELA	Uninhibited_ctrl	NaN	NaN	NaN
Uninhibited_RELA / Inhibited_RELA	Q8N4T8	Q8N4T8	-0.742032	0.742032	0.000132961	0.00107103	24	Q8N4T8	CBR4	3-oxoacyl-[acyl-carrier-protein] reductase	CBR4_HUMAN	2	-40.2103	0.597897	Uninhibited_RELA	Inhibited_RELA	NaN	NaN	NaN
Uninhibited_RELA / Inhibited_ctrl	P10606	P10606	-0.448384	0.448384	0.000133281	0.00107198	24	P10606	COX5B	Cytochrome c oxidase subunit 5B, mitochondrial	COX5B_HUMAN	2	-26.7137	0.732863	Uninhibited_RELA	Inhibited_ctrl	NaN	NaN	NaN
Uninhibited_RELA / Inhibited_ctrl	Q8WXF1	Q8WXF1	-0.659001	0.659001	0.000133314	0.00107198	24	Q8WXF1	PSPC1	Paraspeckle component 1	PSPC1_HUMAN	16	-36.6684	0.633316	Uninhibited_RELA	Inhibited_ctrl	NaN	NaN	NaN
Uninhibited_RELA / Uninhibited_ctrl	Q8WVV4	Q8WVV4	0.744316	0.744316	0.000133911	0.001076	24	Q8WVV4	POF1B	Protein POF1B	POF1B_HUMAN	9	67.518	1.67518	Uninhibited_RELA	Uninhibited_ctrl	NaN	NaN	NaN
Uninhibited_ctrl / Inhibited_ctrl	Q9H078	Q9H078	-0.997423	0.997423	0.000134605	0.00108079	24	Q9H078	CLPB	Caseinolytic peptidase B protein homolog	CLPB_HUMAN	3	-49.9106	0.500894	Uninhibited_ctrl	Inhibited_ctrl	NaN	NaN	NaN
Uninhibited_ctrl / Inhibited_RELA	P61026	P61026	-0.831428	0.831428	0.000136003	0.00109121	24	P61026	RAB10	Ras-related protein Rab-10	RAB10_HUMAN	12	-43.8027	0.561973	Uninhibited_ctrl	Inhibited_RELA	NaN	NaN	NaN
Uninhibited_RELA / Inhibited_ctrl	Q13451	Q13451	-0.426655	0.426655	0.000136518	0.00109454	24	Q13451	FKBP5	Peptidyl-prolyl cis-trans isomerase FKBP5	FKBP5_HUMAN	10	-25.6015	0.743985	Uninhibited_RELA	Inhibited_ctrl	NaN	NaN	NaN
Uninhibited_RELA / Uninhibited_ctrl	Q6UW68	Q6UW68	0.593118	0.593118	0.000136703	0.00109522	24	Q6UW68	TMEM205	Transmembrane protein 205	TM205_HUMAN	1	50.8504	1.5085	Uninhibited_RELA	Uninhibited_ctrl	NaN	NaN	NaN
Uninhibited_ctrl / Inhibited_RELA	P07437	P07437	-0.33014	0.33014	0.000137517	0.00110094	24	P07437	TUBB	Tubulin beta chain	TBB5_HUMAN	6	-20.4541	0.795459	Uninhibited_ctrl	Inhibited_RELA	NaN	NaN	NaN
Uninhibited_ctrl / Inhibited_RELA	P15408	P15408	0.761275	0.761275	0.000137934	0.00110347	24	P15408	FOSL2	Fos-related antigen 2	FOSL2_HUMAN	2	69.4988	1.69499	Uninhibited_ctrl	Inhibited_RELA	NaN	NaN	NaN
Uninhibited_RELA / Uninhibited_ctrl	P46777	P46777	0.280195	0.280195	0.000138224	0.00110355	24	P46777	RPL5	60S ribosomal protein L5	RL5_HUMAN	11	21.4359	1.21436	Uninhibited_RELA	Uninhibited_ctrl	NaN	NaN	NaN
Uninhibited_RELA / Uninhibited_ctrl	Q06609	Q06609	0.569049	0.569049	0.000138194	0.00110355	24	Q06609	RAD51	DNA repair protein RAD51 homolog 1	RAD51_HUMAN	3	48.3545	1.48355	Uninhibited_RELA	Uninhibited_ctrl	NaN	NaN	NaN
Uninhibited_RELA / Inhibited_ctrl	Q9NYY8	Q9NYY8	-1.56461	1.56461	0.000138245	0.00110355	24	Q9NYY8	FASTKD2	FAST kinase domain-containing protein 2, mitochondrial	FAKD2_HUMAN	2	-66.193	0.33807	Uninhibited_RELA	Inhibited_ctrl	NaN	NaN	NaN
Uninhibited_ctrl / Inhibited_ctrl	O95295	O95295	-0.53682	0.53682	0.000138973	0.00110855	24	O95295	SNAPIN	SNARE-associated protein Snapin	SNAPN_HUMAN	6	-31.0711	0.689289	Uninhibited_ctrl	Inhibited_ctrl	NaN	NaN	NaN
Uninhibited_RELA / Inhibited_RELA	Q99570	Q99570	-0.76489	0.76489	0.000139909	0.00111521	24	Q99570	PIK3R4	Phosphoinositide 3-kinase regulatory subunit 4	PI3R4_HUMAN	2	-41.1502	0.588498	Uninhibited_RELA	Inhibited_RELA	NaN	NaN	NaN
Uninhibited_ctrl / Inhibited_ctrl	O43741	O43741	-0.385105	0.385105	0.000140482	0.00111748	24	O43741	PRKAB2	5'-AMP-activated protein kinase subunit beta-2	AAKB2_HUMAN	4	-23.4277	0.765723	Uninhibited_ctrl	Inhibited_ctrl	NaN	NaN	NaN
Inhibited_RELA / Inhibited_ctrl	Q5JVF3	Q5JVF3	-0.647252	0.647252	0.0001405	0.00111748	24	Q5JVF3	PCID2	PCI domain-containing protein 2	PCID2_HUMAN	2	-36.1505	0.638495	Inhibited_RELA	Inhibited_ctrl	NaN	NaN	NaN
Uninhibited_ctrl / Inhibited_ctrl	Q9UBU8	Q9UBU8	-0.955689	0.955689	0.000140421	0.00111748	24	Q9UBU8	MORF4L1	Mortality factor 4-like protein 1	MO4L1_HUMAN	2	-48.4405	0.515595	Uninhibited_ctrl	Inhibited_ctrl	NaN	NaN	NaN
Inhibited_RELA / Inhibited_ctrl	Q96RT1	Q96RT1	0.635562	0.635562	0.000140871	0.00111962	24	Q96RT1	ERBIN	Erbin	ERBIN_HUMAN	3	55.3543	1.55354	Inhibited_RELA	Inhibited_ctrl	NaN	NaN	NaN
Uninhibited_ctrl / Inhibited_RELA	P33316	P33316	0.560765	0.560765	0.000141281	0.00112206	24	P33316	DUT	Deoxyuridine 5'-triphosphate nucleotidohydrolase, mitochondrial	DUT_HUMAN	7	47.5051	1.47505	Uninhibited_ctrl	Inhibited_RELA	NaN	NaN	NaN
Uninhibited_ctrl / Inhibited_RELA	O75419	O75419	-1.46016	1.46016	0.000141722	0.00112475	24	O75419	CDC45	Cell division control protein 45 homolog	CDC45_HUMAN	2	-63.6547	0.363453	Uninhibited_ctrl	Inhibited_RELA	NaN	NaN	NaN
Inhibited_RELA / Inhibited_ctrl	Q6NV74	Q6NV74	0.475241	0.475241	0.000141893	0.00112529	24	Q6NV74	CRACDL	CRACD-like protein	CRCDL_HUMAN	1	39.0151	1.39015	Inhibited_RELA	Inhibited_ctrl	NaN	NaN	NaN
Uninhibited_RELA / Uninhibited_ctrl	O00762	O00762	0.394049	0.394049	0.000143178	0.00113394	24	O00762	UBE2C	Ubiquitin-conjugating enzyme E2 C	UBE2C_HUMAN	4	31.4076	1.31408	Uninhibited_RELA	Uninhibited_ctrl	NaN	NaN	NaN
Uninhibited_RELA / Inhibited_RELA	Q9NX46	Q9NX46	0.547952	0.547952	0.000143189	0.00113394	24	Q9NX46	ADPRS	ADP-ribose glycohydrolase ARH3	ADPRS_HUMAN	3	46.2008	1.46201	Uninhibited_RELA	Inhibited_RELA	NaN	NaN	NaN
Uninhibited_ctrl / Inhibited_RELA	Q8IUF1	Q8IUF1	-0.773245	0.773245	0.000143593	0.00113631	24	Q8IUF1	CBWD2	COBW domain-containing protein 2	CBWD2_HUMAN	2	-41.49	0.5851	Uninhibited_ctrl	Inhibited_RELA	NaN	NaN	NaN
Uninhibited_ctrl / Inhibited_RELA	O14828	O14828	-1.47801	1.47801	0.000144294	0.00113939	24	O14828	SCAMP3	Secretory carrier-associated membrane protein 3	SCAM3_HUMAN	8	-64.1016	0.358984	Uninhibited_ctrl	Inhibited_RELA	NaN	NaN	NaN
Uninhibited_ctrl / Inhibited_RELA	O15126	O15126	-1.3635	1.3635	0.00014427	0.00113939	24	O15126	SCAMP1	Secretory carrier-associated membrane protein 1	SCAM1_HUMAN	4	-61.1362	0.388638	Uninhibited_ctrl	Inhibited_RELA	NaN	NaN	NaN
Uninhibited_RELA / Inhibited_RELA	Q9NWU5	Q9NWU5	-0.300929	0.300929	0.000144107	0.00113939	24	Q9NWU5	MRPL22	39S ribosomal protein L22, mitochondrial	RM22_HUMAN	2	-18.8271	0.811729	Uninhibited_RELA	Inhibited_RELA	NaN	NaN	NaN
Uninhibited_RELA / Inhibited_ctrl	P55786	P55786	-0.59049	0.59049	0.000144522	0.00114037	24	P55786	NPEPPS	Puromycin-sensitive aminopeptidase	PSA_HUMAN	8	-33.5883	0.664117	Uninhibited_RELA	Inhibited_ctrl	NaN	NaN	NaN
Uninhibited_RELA / Uninhibited_ctrl	P62277	P62277	0.317292	0.317292	0.000144834	0.00114201	24	P62277	RPS13	40S ribosomal protein S13	RS13_HUMAN	14	24.599	1.24599	Uninhibited_RELA	Uninhibited_ctrl	NaN	NaN	NaN
Uninhibited_RELA / Uninhibited_ctrl	P60866	P60866	-0.273091	0.273091	0.000145071	0.00114306	24	P60866	RPS20	40S ribosomal protein S20	RS20_HUMAN	6	-17.2456	0.827544	Uninhibited_RELA	Uninhibited_ctrl	NaN	NaN	NaN
Uninhibited_RELA / Inhibited_ctrl	P30085	P30085	-0.556255	0.556255	0.000145699	0.00114554	24	P30085	CMPK1	UMP-CMP kinase	KCY_HUMAN	7	-31.9935	0.680065	Uninhibited_RELA	Inhibited_ctrl	NaN	NaN	NaN
Uninhibited_ctrl / Inhibited_ctrl	Q8N5U6	Q8N5U6	-1.0494	1.0494	0.000145558	0.00114554	24	Q8N5U6	RNF10	RING finger protein 10	RNF10_HUMAN	2	-51.683	0.48317	Uninhibited_ctrl	Inhibited_ctrl	NaN	NaN	NaN
Inhibited_RELA / Inhibited_ctrl	Q96CM8	Q96CM8	-0.934863	0.934863	0.0001456	0.00114554	24	Q96CM8	ACSF2	Medium-chain acyl-CoA ligase ACSF2, mitochondrial	ACSF2_HUMAN	3	-47.6908	0.523092	Inhibited_RELA	Inhibited_ctrl	NaN	NaN	NaN
Uninhibited_ctrl / Inhibited_RELA	Q969E2	Q969E2	-2.62317	2.62317	0.000145814	0.00114562	24	Q969E2	SCAMP4	Secretory carrier-associated membrane protein 4	SCAM4_HUMAN	1	-83.7689	0.162311	Uninhibited_ctrl	Inhibited_RELA	NaN	NaN	NaN
Uninhibited_RELA / Inhibited_RELA	Q9BUJ2	Q9BUJ2	0.361095	0.361095	0.000146637	0.00115126	24	Q9BUJ2	HNRNPUL1	Heterogeneous nuclear ribonucleoprotein U-like protein 1	HNRL1_HUMAN	18	28.44	1.2844	Uninhibited_RELA	Inhibited_RELA	NaN	NaN	NaN
Uninhibited_RELA / Inhibited_ctrl	Q9UMN6	Q9UMN6	0.622086	0.622086	0.000146865	0.00115223	24	Q9UMN6	KMT2B	Histone-lysine N-methyltransferase 2B	KMT2B_HUMAN	1	53.9099	1.5391	Uninhibited_RELA	Inhibited_ctrl	NaN	NaN	NaN
Uninhibited_RELA / Inhibited_RELA	P51571	P51571	-0.845625	0.845625	0.000147305	0.00115485	24	P51571	SSR4	Translocon-associated protein subunit delta	SSRD_HUMAN	1	-44.3531	0.556469	Uninhibited_RELA	Inhibited_RELA	NaN	NaN	NaN
Uninhibited_RELA / Inhibited_ctrl	Q9BU68	Q9BU68	0.583173	0.583173	0.000147975	0.00115762	24	Q9BU68	PRR15L	Proline-rich protein 15-like protein	PR15L_HUMAN	1	49.814	1.49814	Uninhibited_RELA	Inhibited_ctrl	NaN	NaN	NaN
Uninhibited_RELA / Uninhibited_ctrl	Q9H000	Q9H000	-0.30445	0.30445	0.000147933	0.00115762	24	Q9H000	MKRN2	Probable E3 ubiquitin-protein ligase makorin-2	MKRN2_HUMAN	1	-19.0249	0.809751	Uninhibited_RELA	Uninhibited_ctrl	NaN	NaN	NaN
Uninhibited_ctrl / Inhibited_RELA	Q9H8W4	Q9H8W4	0.432747	0.432747	0.000147856	0.00115762	24	Q9H8W4	PLEKHF2	Pleckstrin homology domain-containing family F member 2	PKHF2_HUMAN	5	34.9801	1.3498	Uninhibited_ctrl	Inhibited_RELA	NaN	NaN	NaN
Uninhibited_ctrl / Inhibited_ctrl	P07355	P07355	0.21732	0.21732	0.000148828	0.00116099	24	P07355	ANXA2	Annexin A2	ANXA2_HUMAN	29	16.2572	1.16257	Uninhibited_ctrl	Inhibited_ctrl	NaN	NaN	NaN
Uninhibited_RELA / Uninhibited_ctrl	P40429	P40429	0.178286	0.178286	0.000148557	0.00116099	24	P40429	RPL13A	60S ribosomal protein L13a	RL13A_HUMAN	11	13.1539	1.13154	Uninhibited_RELA	Uninhibited_ctrl	NaN	NaN	NaN
Uninhibited_RELA / Inhibited_RELA	Q13426	Q13426	-0.53751	0.53751	0.000148726	0.00116099	24	Q13426	XRCC4	DNA repair protein XRCC4	XRCC4_HUMAN	2	-31.1041	0.688959	Uninhibited_RELA	Inhibited_RELA	NaN	NaN	NaN
Uninhibited_RELA / Inhibited_RELA	Q8NI08	Q8NI08	-0.370904	0.370904	0.000148757	0.00116099	24	Q8NI08	NCOA7	Nuclear receptor coactivator 7	NCOA7_HUMAN	2	-22.6702	0.773298	Uninhibited_RELA	Inhibited_RELA	NaN	NaN	NaN
Uninhibited_RELA / Inhibited_ctrl	P31946	P31946	0.249411	0.249411	0.000149293	0.00116296	24	P31946	YWHAB	14-3-3 protein beta/alpha	1433B_HUMAN	19	18.8722	1.18872	Uninhibited_RELA	Inhibited_ctrl	NaN	NaN	NaN
Uninhibited_RELA / Inhibited_ctrl	Q6WKZ4	Q6WKZ4	0.649741	0.649741	0.00014924	0.00116296	24	Q6WKZ4	RAB11FIP1	Rab11 family-interacting protein 1	RFIP1_HUMAN	23	56.8887	1.56889	Uninhibited_RELA	Inhibited_ctrl	NaN	NaN	NaN
Uninhibited_ctrl / Inhibited_RELA	Q13938	Q13938	0.672512	0.672512	0.00015062	0.00117247	24	Q13938	CAPS	Calcyphosin	CAYP1_HUMAN	4	59.3846	1.59385	Uninhibited_ctrl	Inhibited_RELA	NaN	NaN	NaN
Uninhibited_ctrl / Inhibited_RELA	P0CG39	P0CG39	-0.908066	0.908066	0.000151201	0.00117531	24	P0CG39	POTEJ	POTE ankyrin domain family member J	POTEJ_HUMAN	4	-46.7101	0.532899	Uninhibited_ctrl	Inhibited_RELA	NaN	NaN	NaN
Inhibited_RELA / Inhibited_ctrl	P68363	P68363	0.342596	0.342596	0.000151124	0.00117531	24	P68363	TUBA1B	Tubulin alpha-1B chain	TBA1B_HUMAN	36	26.8036	1.26804	Inhibited_RELA	Inhibited_ctrl	NaN	NaN	NaN
Uninhibited_ctrl / Inhibited_RELA	P30040	P30040	0.440688	0.440688	0.000151635	0.00117786	24	P30040	ERP29	Endoplasmic reticulum resident protein 29	ERP29_HUMAN	7	35.7251	1.35725	Uninhibited_ctrl	Inhibited_RELA	NaN	NaN	NaN
Uninhibited_ctrl / Inhibited_RELA	P04259	P04259	-1.26586	1.26586	0.000153225	0.00118888	24	P04259	KRT6B	Keratin, type II cytoskeletal 6B	K2C6B_HUMAN	2	-58.4149	0.415851	Uninhibited_ctrl	Inhibited_RELA	NaN	NaN	NaN
Uninhibited_RELA / Inhibited_ctrl	Q9UL33	Q9UL33	-1.35964	1.35964	0.000153366	0.00118888	24	Q9UL33	TRAPPC2L	Trafficking protein particle complex subunit 2-like protein	TPC2L_HUMAN	2	-61.0322	0.389678	Uninhibited_RELA	Inhibited_ctrl	NaN	NaN	NaN
Uninhibited_RELA / Uninhibited_ctrl	Q9Y3C6	Q9Y3C6	-0.362819	0.362819	0.000153379	0.00118888	24	Q9Y3C6	PPIL1	Peptidyl-prolyl cis-trans isomerase-like 1	PPIL1_HUMAN	2	-22.2356	0.777644	Uninhibited_RELA	Uninhibited_ctrl	NaN	NaN	NaN
Uninhibited_RELA / Inhibited_ctrl	Q0VF96	Q0VF96	-2.25536	2.25536	0.00015396	0.00119254	24	Q0VF96	CGNL1	Cingulin-like protein 1	CGNL1_HUMAN	2	-79.0555	0.209445	Uninhibited_RELA	Inhibited_ctrl	NaN	NaN	NaN
Uninhibited_RELA / Uninhibited_ctrl	P61086	P61086	0.402633	0.402633	0.000154327	0.00119453	24	P61086	UBE2K	Ubiquitin-conjugating enzyme E2 K	UBE2K_HUMAN	9	32.1918	1.32192	Uninhibited_RELA	Uninhibited_ctrl	NaN	NaN	NaN
Inhibited_RELA / Inhibited_ctrl	Q5T0N5	Q5T0N5	0.137492	0.137492	0.000154918	0.00119826	24	Q5T0N5	FNBP1L	Formin-binding protein 1-like	FBP1L_HUMAN	7	9.99915	1.09999	Inhibited_RELA	Inhibited_ctrl	NaN	NaN	NaN
Uninhibited_ctrl / Inhibited_RELA	P07954	P07954	-0.535016	0.535016	0.000155634	0.00120295	24	P07954	FH	Fumarate hydratase, mitochondrial	FUMH_HUMAN	3	-30.9849	0.690151	Uninhibited_ctrl	Inhibited_RELA	NaN	NaN	NaN
Uninhibited_RELA / Uninhibited_ctrl	P21796	P21796	2.13059	2.13059	0.000156466	0.00120853	24	P21796	VDAC1	Voltage-dependent anion-selective channel protein 1	VDAC1_HUMAN	1	337.896	4.37896	Uninhibited_RELA	Uninhibited_ctrl	NaN	NaN	NaN
Uninhibited_ctrl / Inhibited_RELA	P18085	P18085	-0.887338	0.887338	0.000157059	0.00121198	24	P18085	ARF4	ADP-ribosylation factor 4	ARF4_HUMAN	6	-45.9389	0.540611	Uninhibited_ctrl	Inhibited_RELA	NaN	NaN	NaN
Uninhibited_RELA / Uninhibited_ctrl	P19174	P19174	0.151761	0.151761	0.000157271	0.00121198	24	P19174	PLCG1	1-phosphatidylinositol 4,5-bisphosphate phosphodiesterase gamma-1	PLCG1_HUMAN	21	11.0925	1.11092	Uninhibited_RELA	Uninhibited_ctrl	NaN	NaN	NaN
Uninhibited_ctrl / Inhibited_RELA	P51571	P51571	-0.98937	0.98937	0.000157204	0.00121198	24	P51571	SSR4	Translocon-associated protein subunit delta	SSRD_HUMAN	1	-49.6302	0.503698	Uninhibited_ctrl	Inhibited_RELA	NaN	NaN	NaN
Uninhibited_ctrl / Inhibited_RELA	Q04726	Q04726	0.500132	0.500132	0.000157353	0.00121198	24	Q04726	TLE3	Transducin-like enhancer protein 3	TLE3_HUMAN	9	41.4343	1.41434	Uninhibited_ctrl	Inhibited_RELA	NaN	NaN	NaN
Inhibited_RELA / Inhibited_ctrl	P08493	P08493	1.67938	1.67938	0.000157759	0.00121424	24	P08493	MGP	Matrix Gla protein	MGP_HUMAN	1	220.291	3.20291	Inhibited_RELA	Inhibited_ctrl	NaN	NaN	NaN
Uninhibited_RELA / Inhibited_RELA	Q9Y343	Q9Y343	-0.636563	0.636563	0.000157985	0.00121513	24	Q9Y343	SNX24	Sorting nexin-24	SNX24_HUMAN	1	-35.6756	0.643244	Uninhibited_RELA	Inhibited_RELA	NaN	NaN	NaN
Uninhibited_RELA / Inhibited_ctrl	P14618	P14618	-0.935239	0.935239	0.000158693	0.00121949	24	P14618	PKM	Pyruvate kinase PKM	KPYM_HUMAN	53	-47.7044	0.522956	Uninhibited_RELA	Inhibited_ctrl	NaN	NaN	NaN
Uninhibited_RELA / Inhibited_RELA	Q9HBM1	Q9HBM1	-0.443333	0.443333	0.000158774	0.00121949	24	Q9HBM1	SPC25	Kinetochore protein Spc25	SPC25_HUMAN	8	-26.4566	0.735434	Uninhibited_RELA	Inhibited_RELA	NaN	NaN	NaN
Uninhibited_ctrl / Inhibited_ctrl	Q7Z7E8	Q7Z7E8	-1.61357	1.61357	0.000158967	0.00122012	24	Q7Z7E8	UBE2Q1	Ubiquitin-conjugating enzyme E2 Q1	UB2Q1_HUMAN	1	-67.3211	0.326789	Uninhibited_ctrl	Inhibited_ctrl	NaN	NaN	NaN
Uninhibited_RELA / Uninhibited_ctrl	O95295	O95295	0.313877	0.313877	0.000159465	0.00122308	24	O95295	SNAPIN	SNARE-associated protein Snapin	SNAPN_HUMAN	6	24.3044	1.24304	Uninhibited_RELA	Uninhibited_ctrl	NaN	NaN	NaN
Uninhibited_ctrl / Inhibited_ctrl	Q8N5C7	Q8N5C7	-0.747487	0.747487	0.000159856	0.00122522	24	Q8N5C7	DTWD1	tRNA-uridine aminocarboxypropyltransferase 1	DTWD1_HUMAN	2	-40.436	0.59564	Uninhibited_ctrl	Inhibited_ctrl	NaN	NaN	NaN
Uninhibited_ctrl / Inhibited_RELA	P31150	P31150	0.796895	0.796895	0.000159991	0.00122534	24	P31150	GDI1	Rab GDP dissociation inhibitor alpha	GDIA_HUMAN	2	73.7358	1.73736	Uninhibited_ctrl	Inhibited_RELA	NaN	NaN	NaN
Uninhibited_ctrl / Inhibited_RELA	Q9BTT0	Q9BTT0	0.325664	0.325664	0.000160094	0.00122534	24	Q9BTT0	ANP32E	Acidic leucine-rich nuclear phosphoprotein 32 family member E	AN32E_HUMAN	2	25.3242	1.25324	Uninhibited_ctrl	Inhibited_RELA	NaN	NaN	NaN
Uninhibited_RELA / Inhibited_RELA	O43169	O43169	-1.50565	1.50565	0.000160433	0.00122622	24	O43169	CYB5B	Cytochrome b5 type B	CYB5B_HUMAN	2	-64.783	0.35217	Uninhibited_RELA	Inhibited_RELA	NaN	NaN	NaN
Uninhibited_ctrl / Inhibited_RELA	Q9Y496	Q9Y496	-0.112413	0.112413	0.000160413	0.00122622	24	Q9Y496	KIF3A	Kinesin-like protein KIF3A	KIF3A_HUMAN	3	-7.49604	0.92504	Uninhibited_ctrl	Inhibited_RELA	NaN	NaN	NaN
Uninhibited_RELA / Uninhibited_ctrl	P22626	P22626	0.194124	0.194124	0.000160888	0.00122752	24	P22626	HNRNPA2B1	Heterogeneous nuclear ribonucleoproteins A2/B1	ROA2_HUMAN	18	14.4029	1.14403	Uninhibited_RELA	Uninhibited_ctrl	NaN	NaN	NaN
Uninhibited_RELA / Inhibited_ctrl	P26639	P26639	-0.649096	0.649096	0.00016081	0.00122752	24	P26639	TARS1	Threonine--tRNA ligase 1, cytoplasmic	SYTC_HUMAN	7	-36.232	0.63768	Uninhibited_RELA	Inhibited_ctrl	NaN	NaN	NaN
Uninhibited_RELA / Inhibited_ctrl	Q13526	Q13526	-0.696618	0.696618	0.000160939	0.00122752	24	Q13526	PIN1	Peptidyl-prolyl cis-trans isomerase NIMA-interacting 1	PIN1_HUMAN	4	-38.2983	0.617017	Uninhibited_RELA	Inhibited_ctrl	NaN	NaN	NaN
Uninhibited_ctrl / Inhibited_RELA	P63000	P63000	-0.168537	0.168537	0.000162788	0.00124076	24	P63000	RAC1	Ras-related C3 botulinum toxin substrate 1	RAC1_HUMAN	4	-11.0255	0.889745	Uninhibited_ctrl	Inhibited_RELA	NaN	NaN	NaN
Uninhibited_RELA / Inhibited_RELA	Q96IY1	Q96IY1	-1.40941	1.40941	0.000163028	0.00124173	24	Q96IY1	NSL1	Kinetochore-associated protein NSL1 homolog	NSL1_HUMAN	2	-62.3534	0.376466	Uninhibited_RELA	Inhibited_RELA	NaN	NaN	NaN
Uninhibited_RELA / Uninhibited_ctrl	Q86X29	Q86X29	0.852217	0.852217	0.000163814	0.00124685	24	Q86X29	LSR	Lipolysis-stimulated lipoprotein receptor	LSR_HUMAN	3	80.5272	1.80527	Uninhibited_RELA	Uninhibited_ctrl	NaN	NaN	NaN
Uninhibited_RELA / Uninhibited_ctrl	P19623	P19623	-0.503293	0.503293	0.000164154	0.00124695	24	P19623	SRM	Spermidine synthase	SPEE_HUMAN	12	-29.4505	0.705495	Uninhibited_RELA	Uninhibited_ctrl	NaN	NaN	NaN
Inhibited_RELA / Inhibited_ctrl	Q16740	Q16740	-1.33724	1.33724	0.000164033	0.00124695	24	Q16740	CLPP	ATP-dependent Clp protease proteolytic subunit, mitochondrial	CLPP_HUMAN	10	-60.4223	0.395777	Inhibited_RELA	Inhibited_ctrl	NaN	NaN	NaN
Uninhibited_RELA / Inhibited_ctrl	Q96EY8	Q96EY8	-0.696734	0.696734	0.000164168	0.00124695	24	Q96EY8	MMAB	Corrinoid adenosyltransferase	MMAB_HUMAN	9	-38.3033	0.616967	Uninhibited_RELA	Inhibited_ctrl	NaN	NaN	NaN
Uninhibited_ctrl / Inhibited_RELA	P53004	P53004	0.279259	0.279259	0.000164446	0.00124819	24	P53004	BLVRA	Biliverdin reductase A	BIEA_HUMAN	3	21.3571	1.21357	Uninhibited_ctrl	Inhibited_RELA	NaN	NaN	NaN
Uninhibited_RELA / Uninhibited_ctrl	O43865	O43865	0.191805	0.191805	0.000165194	0.00125201	24	O43865	AHCYL1	S-adenosylhomocysteine hydrolase-like protein 1	SAHH2_HUMAN	14	14.2192	1.14219	Uninhibited_RELA	Uninhibited_ctrl	NaN	NaN	NaN
Uninhibited_RELA / Inhibited_RELA	Q7RTN6	Q7RTN6	0.418713	0.418713	0.000165291	0.00125201	24	Q7RTN6	STRADA	STE20-related kinase adapter protein alpha	STRAA_HUMAN	1	33.6734	1.33673	Uninhibited_RELA	Inhibited_RELA	NaN	NaN	NaN
Uninhibited_ctrl / Inhibited_RELA	Q9BQ61	Q9BQ61	0.430066	0.430066	0.000165218	0.00125201	24	Q9BQ61	TRIR	Telomerase RNA component interacting RNase	TRIR_HUMAN	4	34.7295	1.3473	Uninhibited_ctrl	Inhibited_RELA	NaN	NaN	NaN
Uninhibited_ctrl / Inhibited_RELA	Q7RTN6	Q7RTN6	0.520341	0.520341	0.000165768	0.00125466	24	Q7RTN6	STRADA	STE20-related kinase adapter protein alpha	STRAA_HUMAN	1	43.4295	1.43429	Uninhibited_ctrl	Inhibited_RELA	NaN	NaN	NaN
Uninhibited_ctrl / Inhibited_RELA	Q9Y3A3	Q9Y3A3	-0.921531	0.921531	0.00016587	0.00125466	24	Q9Y3A3	MOB4	MOB-like protein phocein	PHOCN_HUMAN	4	-47.2052	0.527948	Uninhibited_ctrl	Inhibited_RELA	NaN	NaN	NaN
Uninhibited_RELA / Inhibited_RELA	O75391	O75391	-0.772271	0.772271	0.000166705	0.00125668	24	O75391	SPAG7	Sperm-associated antigen 7	SPAG7_HUMAN	2	-41.4505	0.585495	Uninhibited_RELA	Inhibited_RELA	NaN	NaN	NaN
Uninhibited_ctrl / Inhibited_RELA	P11908	P11908	0.764725	0.764725	0.00016671	0.00125668	24	P11908	PRPS2	Ribose-phosphate pyrophosphokinase 2	PRPS2_HUMAN	9	69.9046	1.69905	Uninhibited_ctrl	Inhibited_RELA	NaN	NaN	NaN
Uninhibited_RELA / Inhibited_ctrl	P50219	P50219	-1.1294	1.1294	0.000166499	0.00125668	24	P50219	MNX1	Motor neuron and pancreas homeobox protein 1	MNX1_HUMAN	2	-54.2893	0.457107	Uninhibited_RELA	Inhibited_ctrl	NaN	NaN	NaN
Uninhibited_RELA / Uninhibited_ctrl	Q9BSH4	Q9BSH4	-0.762407	0.762407	0.000166671	0.00125668	24	Q9BSH4	TACO1	Translational activator of cytochrome c oxidase 1	TACO1_HUMAN	8	-41.0488	0.589512	Uninhibited_RELA	Uninhibited_ctrl	NaN	NaN	NaN
Uninhibited_RELA / Inhibited_ctrl	Q9NQT5	Q9NQT5	0.43094	0.43094	0.000166504	0.00125668	24	Q9NQT5	EXOSC3	Exosome complex component RRP40	EXOS3_HUMAN	3	34.8111	1.34811	Uninhibited_RELA	Inhibited_ctrl	NaN	NaN	NaN
Uninhibited_ctrl / Inhibited_RELA	Q2NKX8	Q2NKX8	-0.436812	0.436812	0.000167293	0.00126022	24	Q2NKX8	ERCC6L	DNA excision repair protein ERCC-6-like	ERC6L_HUMAN	6	-26.1235	0.738765	Uninhibited_ctrl	Inhibited_RELA	NaN	NaN	NaN
Uninhibited_ctrl / Inhibited_RELA	Q14997	Q14997	0.435244	0.435244	0.000167534	0.00126116	24	Q14997	PSME4	Proteasome activator complex subunit 4	PSME4_HUMAN	1	35.214	1.35214	Uninhibited_ctrl	Inhibited_RELA	NaN	NaN	NaN
Uninhibited_RELA / Uninhibited_ctrl	Q00796	Q00796	-0.474883	0.474883	0.000168244	0.00126564	24	Q00796	SORD	Sorbitol dehydrogenase	DHSO_HUMAN	2	-28.0475	0.719525	Uninhibited_RELA	Uninhibited_ctrl	NaN	NaN	NaN
Uninhibited_ctrl / Inhibited_ctrl	Q08945	Q08945	-0.30865	0.30865	0.000168612	0.00126667	24	Q08945	SSRP1	FACT complex subunit SSRP1	SSRP1_HUMAN	4	-19.2603	0.807397	Uninhibited_ctrl	Inhibited_ctrl	NaN	NaN	NaN
Uninhibited_RELA / Inhibited_RELA	Q8TAE8	Q8TAE8	0.585911	0.585911	0.000168587	0.00126667	24	Q8TAE8	GADD45GIP1	Growth arrest and DNA damage-inducible proteins-interacting protein 1	G45IP_HUMAN	4	50.0986	1.50099	Uninhibited_RELA	Inhibited_RELA	NaN	NaN	NaN
Uninhibited_ctrl / Inhibited_RELA	Q96AX1	Q96AX1	-0.438812	0.438812	0.000169102	0.00126948	24	Q96AX1	VPS33A	Vacuolar protein sorting-associated protein 33A	VP33A_HUMAN	3	-26.2258	0.737742	Uninhibited_ctrl	Inhibited_RELA	NaN	NaN	NaN
Uninhibited_RELA / Inhibited_RELA	Q16254	Q16254	-1.29815	1.29815	0.000169458	0.00127128	24	Q16254	E2F4	Transcription factor E2F4	E2F4_HUMAN	1	-59.3354	0.406646	Uninhibited_RELA	Inhibited_RELA	NaN	NaN	NaN
Uninhibited_RELA / Inhibited_ctrl	Q15031	Q15031	-0.733811	0.733811	0.00017004	0.00127411	24	Q15031	LARS2	Probable leucine--tRNA ligase, mitochondrial	SYLM_HUMAN	5	-39.8687	0.601313	Uninhibited_RELA	Inhibited_ctrl	NaN	NaN	NaN
Uninhibited_RELA / Uninhibited_ctrl	Q7L5D6	Q7L5D6	0.668936	0.668936	0.000170067	0.00127411	24	Q7L5D6	GET4	Golgi to ER traffic protein 4 homolog	GET4_HUMAN	8	58.99	1.5899	Uninhibited_RELA	Uninhibited_ctrl	NaN	NaN	NaN
Uninhibited_RELA / Inhibited_RELA	Q1ED39	Q1ED39	-0.564937	0.564937	0.000170329	0.0012752	24	Q1ED39	KNOP1	Lysine-rich nucleolar protein 1	KNOP1_HUMAN	2	-32.4015	0.675985	Uninhibited_RELA	Inhibited_RELA	NaN	NaN	NaN
Uninhibited_ctrl / Inhibited_RELA	P14735	P14735	0.852654	0.852654	0.000170656	0.00127678	24	P14735	IDE	Insulin-degrading enzyme	IDE_HUMAN	10	80.582	1.80582	Uninhibited_ctrl	Inhibited_RELA	NaN	NaN	NaN
Inhibited_RELA / Inhibited_ctrl	Q13547	Q13547	0.373983	0.373983	0.000171201	0.00127998	24	Q13547	HDAC1	Histone deacetylase 1	HDAC1_HUMAN	8	29.5926	1.29593	Inhibited_RELA	Inhibited_ctrl	NaN	NaN	NaN
Uninhibited_ctrl / Inhibited_RELA	P49354	P49354	-0.852061	0.852061	0.00017141	0.00128067	24	P49354	FNTA	Protein farnesyltransferase/geranylgeranyltransferase type-1 subunit alpha	FNTA_HUMAN	2	-44.6007	0.553993	Uninhibited_ctrl	Inhibited_RELA	NaN	NaN	NaN
Uninhibited_RELA / Uninhibited_ctrl	P0DMV8;P0DMV9	P0DMV8;P0DMV9	0.261648	0.261648	0.000173321	0.00128983	24	P0DMV8;P0DMV9	HSPA1A;HSPA1B	Heat shock 70 kDa protein 1A;Heat shock 70 kDa protein 1B	HS71A_HUMAN;HS71B_HUMAN	36	19.8847	1.19885	Uninhibited_RELA	Uninhibited_ctrl	NaN	NaN	NaN
Uninhibited_RELA / Uninhibited_ctrl	Q12888	Q12888	0.299382	0.299382	0.000173342	0.00128983	24	Q12888	TP53BP1	TP53-binding protein 1	TP53B_HUMAN	17	23.0617	1.23062	Uninhibited_RELA	Uninhibited_ctrl	NaN	NaN	NaN
Uninhibited_RELA / Uninhibited_ctrl	Q92793	Q92793	0.320708	0.320708	0.00017298	0.00128983	24	Q92793	CREBBP	CREB-binding protein	CBP_HUMAN	27	24.8943	1.24894	Uninhibited_RELA	Uninhibited_ctrl	NaN	NaN	NaN
Uninhibited_ctrl / Inhibited_RELA	Q92922	Q92922	-0.410099	0.410099	0.000173342	0.00128983	24	Q92922	SMARCC1	SWI/SNF complex subunit SMARCC1	SMRC1_HUMAN	11	-24.7428	0.752572	Uninhibited_ctrl	Inhibited_RELA	NaN	NaN	NaN
Uninhibited_RELA / Inhibited_ctrl	Q96DG6	Q96DG6	-0.692698	0.692698	0.000173058	0.00128983	24	Q96DG6	CMBL	Carboxymethylenebutenolidase homolog	CMBL_HUMAN	2	-38.1304	0.618696	Uninhibited_RELA	Inhibited_ctrl	NaN	NaN	NaN
Uninhibited_RELA / Uninhibited_ctrl	Q9Y3B4	Q9Y3B4	1.0793	1.0793	0.000172825	0.00128983	24	Q9Y3B4	SF3B6	Splicing factor 3B subunit 6	SF3B6_HUMAN	2	111.301	2.11301	Uninhibited_RELA	Uninhibited_ctrl	NaN	NaN	NaN
Uninhibited_RELA / Inhibited_RELA	Q86SX6	Q86SX6	-0.26514	0.26514	0.000174114	0.0012947	24	Q86SX6	GLRX5	Glutaredoxin-related protein 5, mitochondrial	GLRX5_HUMAN	2	-16.7882	0.832118	Uninhibited_RELA	Inhibited_RELA	NaN	NaN	NaN
Uninhibited_ctrl / Inhibited_ctrl	O00148	O00148	-0.427206	0.427206	0.000174492	0.00129663	24	O00148	DDX39A	ATP-dependent RNA helicase DDX39A	DX39A_HUMAN	7	-25.6299	0.743701	Uninhibited_ctrl	Inhibited_ctrl	NaN	NaN	NaN
Uninhibited_RELA / Inhibited_RELA	Q86Y82	Q86Y82	-1.07503	1.07503	0.000174924	0.00129896	24	Q86Y82	STX12	Syntaxin-12	STX12_HUMAN	2	-52.5338	0.474662	Uninhibited_RELA	Inhibited_RELA	NaN	NaN	NaN
Uninhibited_ctrl / Inhibited_RELA	O00442	O00442	-0.35135	0.35135	0.000175299	0.00129927	24	O00442	RTCA	RNA 3'-terminal phosphate cyclase	RTCA_HUMAN	2	-21.615	0.78385	Uninhibited_ctrl	Inhibited_RELA	NaN	NaN	NaN
Uninhibited_ctrl / Inhibited_RELA	P46108	P46108	0.469132	0.469132	0.000175321	0.00129927	24	P46108	CRK	Adapter molecule crk	CRK_HUMAN	5	38.4277	1.38428	Uninhibited_ctrl	Inhibited_RELA	NaN	NaN	NaN
Uninhibited_ctrl / Inhibited_ctrl	Q12907	Q12907	-2.97892	2.97892	0.000175098	0.00129927	24	Q12907	LMAN2	Vesicular integral-membrane protein VIP36	LMAN2_HUMAN	2	-87.316	0.12684	Uninhibited_ctrl	Inhibited_ctrl	NaN	NaN	NaN
Uninhibited_RELA / Uninhibited_ctrl	Q9Y530	Q9Y530	-0.456918	0.456918	0.000175589	0.00130038	24	Q9Y530	OARD1	ADP-ribose glycohydrolase OARD1	OARD1_HUMAN	1	-27.1459	0.728541	Uninhibited_RELA	Uninhibited_ctrl	NaN	NaN	NaN
Uninhibited_ctrl / Inhibited_RELA	Q9H0N0	Q9H0N0	-1.51424	1.51424	0.000175989	0.00130246	24	Q9H0N0	RAB6C	Ras-related protein Rab-6C	RAB6C_HUMAN	2	-64.992	0.35008	Uninhibited_ctrl	Inhibited_RELA	NaN	NaN	NaN
Uninhibited_ctrl / Inhibited_RELA	Q9NW75	Q9NW75	-0.773751	0.773751	0.000176174	0.00130295	24	Q9NW75	GPATCH2	G patch domain-containing protein 2	GPTC2_HUMAN	2	-41.5105	0.584895	Uninhibited_ctrl	Inhibited_RELA	NaN	NaN	NaN
Inhibited_RELA / Inhibited_ctrl	Q86YZ3	Q86YZ3	0.667181	0.667181	0.000177306	0.00130983	24	Q86YZ3	HRNR	Hornerin	HORN_HUMAN	20	58.7967	1.58797	Inhibited_RELA	Inhibited_ctrl	NaN	NaN	NaN
Uninhibited_RELA / Inhibited_ctrl	Q9H773	Q9H773	-0.827657	0.827657	0.000177343	0.00130983	24	Q9H773	DCTPP1	dCTP pyrophosphatase 1	DCTP1_HUMAN	9	-43.6557	0.563443	Uninhibited_RELA	Inhibited_ctrl	NaN	NaN	NaN
Uninhibited_RELA / Inhibited_RELA	P30260	P30260	-0.814313	0.814313	0.000177669	0.00131136	24	P30260	CDC27	Cell division cycle protein 27 homolog	CDC27_HUMAN	4	-43.1321	0.568679	Uninhibited_RELA	Inhibited_RELA	NaN	NaN	NaN
Uninhibited_RELA / Inhibited_RELA	Q9P0L0	Q9P0L0	-0.830721	0.830721	0.000177833	0.00131168	24	Q9P0L0	VAPA	Vesicle-associated membrane protein-associated protein A	VAPA_HUMAN	3	-43.7752	0.562248	Uninhibited_RELA	Inhibited_RELA	NaN	NaN	NaN
Uninhibited_ctrl / Inhibited_RELA	Q9Y2L5	Q9Y2L5	-1.09801	1.09801	0.000177966	0.00131178	24	Q9Y2L5	TRAPPC8	Trafficking protein particle complex subunit 8	TPPC8_HUMAN	3	-53.284	0.46716	Uninhibited_ctrl	Inhibited_RELA	NaN	NaN	NaN
Uninhibited_RELA / Inhibited_RELA	Q16531	Q16531	-0.46755	0.46755	0.000178212	0.00131183	24	Q16531	DDB1	DNA damage-binding protein 1	DDB1_HUMAN	21	-27.6808	0.723192	Uninhibited_RELA	Inhibited_RELA	NaN	NaN	NaN
Uninhibited_RELA / Uninhibited_ctrl	Q9Y2L5	Q9Y2L5	1.03851	1.03851	0.000178156	0.00131183	24	Q9Y2L5	TRAPPC8	Trafficking protein particle complex subunit 8	TPPC8_HUMAN	3	105.411	2.05411	Uninhibited_RELA	Uninhibited_ctrl	NaN	NaN	NaN
Uninhibited_ctrl / Inhibited_RELA	P00558	P00558	0.639615	0.639615	0.000178938	0.00131365	24	P00558	PGK1	Phosphoglycerate kinase 1	PGK1_HUMAN	15	55.7914	1.55791	Uninhibited_ctrl	Inhibited_RELA	NaN	NaN	NaN
Uninhibited_ctrl / Inhibited_RELA	P29401	P29401	0.353698	0.353698	0.000178724	0.00131365	24	P29401	TKT	Transketolase	TKT_HUMAN	14	27.7832	1.27783	Uninhibited_ctrl	Inhibited_RELA	NaN	NaN	NaN
Inhibited_RELA / Inhibited_ctrl	P35080	P35080	-0.796145	0.796145	0.000178588	0.00131365	24	P35080	PFN2	Profilin-2	PROF2_HUMAN	4	-42.4114	0.575886	Inhibited_RELA	Inhibited_ctrl	NaN	NaN	NaN
Uninhibited_RELA / Uninhibited_ctrl	Q93052	Q93052	-0.57417	0.57417	0.000178898	0.00131365	24	Q93052	LPP	Lipoma-preferred partner	LPP_HUMAN	15	-32.8328	0.671672	Uninhibited_RELA	Uninhibited_ctrl	NaN	NaN	NaN
Uninhibited_RELA / Inhibited_ctrl	Q9ULA0	Q9ULA0	-0.421333	0.421333	0.00018059	0.00132489	24	Q9ULA0	DNPEP	Aspartyl aminopeptidase	DNPEP_HUMAN	2	-25.3265	0.746735	Uninhibited_RELA	Inhibited_ctrl	NaN	NaN	NaN
Uninhibited_ctrl / Inhibited_RELA	O00257	O00257	-0.958883	0.958883	0.000181156	0.00132689	24	O00257	CBX4	E3 SUMO-protein ligase CBX4	CBX4_HUMAN	2	-48.5545	0.514455	Uninhibited_ctrl	Inhibited_RELA	NaN	NaN	NaN
Uninhibited_ctrl / Inhibited_RELA	Q7Z3B4	Q7Z3B4	-0.14052	0.14052	0.000181225	0.00132689	24	Q7Z3B4	NUP54	Nucleoporin p54	NUP54_HUMAN	17	-9.28079	0.907192	Uninhibited_ctrl	Inhibited_RELA	NaN	NaN	NaN
Uninhibited_RELA / Inhibited_ctrl	Q99470	Q99470	0.869153	0.869153	0.000181013	0.00132689	24	Q99470	SDF2	Stromal cell-derived factor 2	SDF2_HUMAN	4	82.6591	1.82659	Uninhibited_RELA	Inhibited_ctrl	NaN	NaN	NaN
Uninhibited_ctrl / Inhibited_ctrl	P27708	P27708	-0.379263	0.379263	0.000182041	0.00133128	24	P27708	CAD	CAD protein	PYR1_HUMAN	68	-23.117	0.76883	Uninhibited_ctrl	Inhibited_ctrl	NaN	NaN	NaN
Inhibited_RELA / Inhibited_ctrl	P53041	P53041	-1.13281	1.13281	0.000182067	0.00133128	24	P53041	PPP5C	Serine/threonine-protein phosphatase 5	PPP5_HUMAN	2	-54.3974	0.456026	Inhibited_RELA	Inhibited_ctrl	NaN	NaN	NaN
Uninhibited_RELA / Inhibited_RELA	P12081	P12081	0.490991	0.490991	0.000182614	0.0013335	24	P12081	HARS1	Histidine--tRNA ligase, cytoplasmic	HARS1_HUMAN	13	40.541	1.40541	Uninhibited_RELA	Inhibited_RELA	NaN	NaN	NaN
Uninhibited_ctrl / Inhibited_RELA	Q96IV0	Q96IV0	-0.882228	0.882228	0.000182589	0.0013335	24	Q96IV0	NGLY1	Peptide-N(4)-(N-acetyl-beta-glucosaminyl)asparagine amidase	NGLY1_HUMAN	2	-45.7471	0.542529	Uninhibited_ctrl	Inhibited_RELA	NaN	NaN	NaN
Uninhibited_RELA / Inhibited_ctrl	Q15404	Q15404	-1.09755	1.09755	0.000183942	0.00134188	24	Q15404	RSU1	Ras suppressor protein 1	RSU1_HUMAN	2	-53.2692	0.467308	Uninhibited_RELA	Inhibited_ctrl	NaN	NaN	NaN
Uninhibited_ctrl / Inhibited_RELA	Q9HB71	Q9HB71	-0.447264	0.447264	0.000184007	0.00134188	24	Q9HB71	CACYBP	Calcyclin-binding protein	CYBP_HUMAN	17	-26.6567	0.733433	Uninhibited_ctrl	Inhibited_RELA	NaN	NaN	NaN
Uninhibited_ctrl / Inhibited_RELA	Q5F1R6	Q5F1R6	0.698643	0.698643	0.000184555	0.00134306	24	Q5F1R6	DNAJC21	DnaJ homolog subfamily C member 21	DJC21_HUMAN	1	62.2978	1.62298	Uninhibited_ctrl	Inhibited_RELA	NaN	NaN	NaN
Uninhibited_ctrl / Inhibited_ctrl	Q96DH6	Q96DH6	-0.169987	0.169987	0.000184658	0.00134306	24	Q96DH6	MSI2	RNA-binding protein Musashi homolog 2	MSI2H_HUMAN	6	-11.1149	0.888851	Uninhibited_ctrl	Inhibited_ctrl	NaN	NaN	NaN
Uninhibited_ctrl / Inhibited_RELA	Q9BZL4	Q9BZL4	0.394258	0.394258	0.000184438	0.00134306	24	Q9BZL4	PPP1R12C	Protein phosphatase 1 regulatory subunit 12C	PP12C_HUMAN	9	31.4267	1.31427	Uninhibited_ctrl	Inhibited_RELA	NaN	NaN	NaN
Uninhibited_RELA / Inhibited_RELA	Q9UI12	Q9UI12	-2.05603	2.05603	0.000184555	0.00134306	24	Q9UI12	ATP6V1H	V-type proton ATPase subunit H	VATH_HUMAN	3	-75.9523	0.240477	Uninhibited_RELA	Inhibited_RELA	NaN	NaN	NaN
Uninhibited_RELA / Uninhibited_ctrl	P62316	P62316	-0.288578	0.288578	0.000184796	0.00134317	24	P62316	SNRPD2	Small nuclear ribonucleoprotein Sm D2	SMD2_HUMAN	8	-18.1291	0.818709	Uninhibited_RELA	Uninhibited_ctrl	NaN	NaN	NaN
Uninhibited_RELA / Inhibited_RELA	P19174	P19174	0.210172	0.210172	0.000185755	0.00134925	24	P19174	PLCG1	1-phosphatidylinositol 4,5-bisphosphate phosphodiesterase gamma-1	PLCG1_HUMAN	21	15.6826	1.15683	Uninhibited_RELA	Inhibited_RELA	NaN	NaN	NaN
Uninhibited_RELA / Inhibited_ctrl	Q13685	Q13685	-0.680562	0.680562	0.00018689	0.00135659	24	Q13685	AAMP	Angio-associated migratory cell protein	AAMP_HUMAN	5	-37.6078	0.623922	Uninhibited_RELA	Inhibited_ctrl	NaN	NaN	NaN
Inhibited_RELA / Inhibited_ctrl	P23786	P23786	0.60496	0.60496	0.000188356	0.00136633	24	P23786	CPT2	Carnitine O-palmitoyltransferase 2, mitochondrial	CPT2_HUMAN	3	52.0937	1.52094	Inhibited_RELA	Inhibited_ctrl	NaN	NaN	NaN
Uninhibited_ctrl / Inhibited_ctrl	O15498	O15498	-0.897539	0.897539	0.00018865	0.00136756	24	O15498	YKT6	Synaptobrevin homolog YKT6	YKT6_HUMAN	3	-46.3198	0.536802	Uninhibited_ctrl	Inhibited_ctrl	NaN	NaN	NaN
Uninhibited_ctrl / Inhibited_RELA	P82932	P82932	-1.28147	1.28147	0.000189116	0.00137003	24	P82932	MRPS6	28S ribosomal protein S6, mitochondrial	RT06_HUMAN	2	-58.8623	0.411377	Uninhibited_ctrl	Inhibited_RELA	NaN	NaN	NaN
Uninhibited_RELA / Inhibited_ctrl	P51946	P51946	-2.47802	2.47802	0.000189564	0.00137228	24	P51946	CCNH	Cyclin-H	CCNH_HUMAN	2	-82.051	0.17949	Uninhibited_RELA	Inhibited_ctrl	NaN	NaN	NaN
Uninhibited_RELA / Uninhibited_ctrl	Q9HBL0	Q9HBL0	2.63411	2.63411	0.000189789	0.00137228	24	Q9HBL0	TNS1	Tensin-1	TENS1_HUMAN	1	520.794	6.20794	Uninhibited_RELA	Uninhibited_ctrl	NaN	NaN	NaN
Inhibited_RELA / Inhibited_ctrl	Q9Y3L3	Q9Y3L3	0.263509	0.263509	0.000189802	0.00137228	24	Q9Y3L3	SH3BP1	SH3 domain-binding protein 1	3BP1_HUMAN	7	20.0395	1.2004	Inhibited_RELA	Inhibited_ctrl	NaN	NaN	NaN
Uninhibited_RELA / Inhibited_ctrl	Q12907	Q12907	-3.29165	3.29165	0.00018998	0.00137266	24	Q12907	LMAN2	Vesicular integral-membrane protein VIP36	LMAN2_HUMAN	2	-89.7879	0.102121	Uninhibited_RELA	Inhibited_ctrl	NaN	NaN	NaN
Uninhibited_ctrl / Inhibited_RELA	O75886	O75886	-0.270848	0.270848	0.000190141	0.00137292	24	O75886	STAM2	Signal transducing adapter molecule 2	STAM2_HUMAN	6	-17.1168	0.828832	Uninhibited_ctrl	Inhibited_RELA	NaN	NaN	NaN
Uninhibited_RELA / Uninhibited_ctrl	Q9NZM1	Q9NZM1	0.706878	0.706878	0.000190271	0.00137295	24	Q9NZM1	MYOF	Myoferlin	MYOF_HUMAN	49	63.2268	1.63227	Uninhibited_RELA	Uninhibited_ctrl	NaN	NaN	NaN
Uninhibited_ctrl / Inhibited_RELA	Q9BV40	Q9BV40	-1.11461	1.11461	0.000191047	0.00137765	24	Q9BV40	VAMP8	Vesicle-associated membrane protein 8	VAMP8_HUMAN	4	-53.8186	0.461814	Uninhibited_ctrl	Inhibited_RELA	NaN	NaN	NaN
Uninhibited_RELA / Uninhibited_ctrl	Q99470	Q99470	0.820092	0.820092	0.000191374	0.00137825	24	Q99470	SDF2	Stromal cell-derived factor 2	SDF2_HUMAN	4	76.5519	1.76552	Uninhibited_RELA	Uninhibited_ctrl	NaN	NaN	NaN
Uninhibited_ctrl / Inhibited_RELA	Q9Y316	Q9Y316	2.51317	2.51317	0.000191382	0.00137825	24	Q9Y316	MEMO1	Protein MEMO1	MEMO1_HUMAN	2	470.872	5.70872	Uninhibited_ctrl	Inhibited_RELA	NaN	NaN	NaN
Uninhibited_ctrl / Inhibited_RELA	O00193	O00193	0.708998	0.708998	0.000191731	0.00137986	24	O00193	SMAP	Small acidic protein	SMAP_HUMAN	6	63.4668	1.63467	Uninhibited_ctrl	Inhibited_RELA	NaN	NaN	NaN
Inhibited_RELA / Inhibited_ctrl	P85037	P85037	0.239977	0.239977	0.000192034	0.00138114	24	P85037	FOXK1	Forkhead box protein K1	FOXK1_HUMAN	13	18.0974	1.18097	Inhibited_RELA	Inhibited_ctrl	NaN	NaN	NaN
Uninhibited_RELA / Inhibited_RELA	O60437	O60437	0.394524	0.394524	0.000192366	0.00138262	24	O60437	PPL	Periplakin	PEPL_HUMAN	48	31.4509	1.31451	Uninhibited_RELA	Inhibited_RELA	NaN	NaN	NaN
Uninhibited_RELA / Uninhibited_ctrl	P61106	P61106	0.679885	0.679885	0.000192864	0.00138528	24	P61106	RAB14	Ras-related protein Rab-14	RAB14_HUMAN	15	60.2012	1.60201	Uninhibited_RELA	Uninhibited_ctrl	NaN	NaN	NaN
Uninhibited_RELA / Inhibited_ctrl	Q9BYD3	Q9BYD3	-0.489664	0.489664	0.000193105	0.00138611	24	Q9BYD3	MRPL4	39S ribosomal protein L4, mitochondrial	RM04_HUMAN	2	-28.7809	0.712191	Uninhibited_RELA	Inhibited_ctrl	NaN	NaN	NaN
Uninhibited_ctrl / Inhibited_RELA	Q9BWF3	Q9BWF3	-0.40185	0.40185	0.000193452	0.00138769	24	Q9BWF3	RBM4	RNA-binding protein 4	RBM4_HUMAN	14	-24.3113	0.756887	Uninhibited_ctrl	Inhibited_RELA	NaN	NaN	NaN
Uninhibited_ctrl / Inhibited_ctrl	Q99417	Q99417	-0.572616	0.572616	0.000193684	0.00138845	24	Q99417	MYCBP	c-Myc-binding protein	MYCBP_HUMAN	5	-32.7604	0.672396	Uninhibited_ctrl	Inhibited_ctrl	NaN	NaN	NaN
Uninhibited_ctrl / Inhibited_ctrl	Q15714	Q15714	-0.359099	0.359099	0.000193907	0.00138914	24	Q15714	TSC22D1	TSC22 domain family protein 1	T22D1_HUMAN	5	-22.0349	0.779651	Uninhibited_ctrl	Inhibited_ctrl	NaN	NaN	NaN
Uninhibited_ctrl / Inhibited_RELA	Q15056	Q15056	0.724674	0.724674	0.00019459	0.00139312	24	Q15056	EIF4H	Eukaryotic translation initiation factor 4H	IF4H_HUMAN	11	65.2527	1.65253	Uninhibited_ctrl	Inhibited_RELA	NaN	NaN	NaN
Uninhibited_RELA / Uninhibited_ctrl	P29558;Q6XE24	P29558;Q6XE24	0.575958	0.575958	0.000194955	0.00139392	24	P29558;Q6XE24	RBMS1;RBMS3	RNA-binding motif, single-stranded-interacting protein 1;RNA-binding motif, single-stranded-interacting protein 3	RBMS1_HUMAN;RBMS3_HUMAN	1	49.0667	1.49067	Uninhibited_RELA	Uninhibited_ctrl	NaN	NaN	NaN
Inhibited_RELA / Inhibited_ctrl	Q9BUE6	Q9BUE6	-1.75032	1.75032	0.000194935	0.00139392	24	Q9BUE6	ISCA1	Iron-sulfur cluster assembly 1 homolog, mitochondrial	ISCA1_HUMAN	2	-70.2764	0.297236	Inhibited_RELA	Inhibited_ctrl	NaN	NaN	NaN
Uninhibited_ctrl / Inhibited_RELA	O00264	O00264	-2.1538	2.1538	0.000195098	0.00139403	24	O00264	PGRMC1	Membrane-associated progesterone receptor component 1	PGRC1_HUMAN	2	-77.528	0.22472	Uninhibited_ctrl	Inhibited_RELA	NaN	NaN	NaN
Uninhibited_RELA / Inhibited_RELA	Q6P9B9	Q6P9B9	-0.557005	0.557005	0.000195545	0.00139631	24	Q6P9B9	INTS5	Integrator complex subunit 5	INT5_HUMAN	1	-32.0288	0.679712	Uninhibited_RELA	Inhibited_RELA	NaN	NaN	NaN
Uninhibited_RELA / Inhibited_ctrl	P48668	P48668	0.740938	0.740938	0.000196389	0.00140143	24	P48668	KRT6C	Keratin, type II cytoskeletal 6C	K2C6C_HUMAN	40	67.1262	1.67126	Uninhibited_RELA	Inhibited_ctrl	NaN	NaN	NaN
Uninhibited_ctrl / Inhibited_ctrl	Q9H270	Q9H270	-0.694374	0.694374	0.000196906	0.0014042	24	Q9H270	VPS11	Vacuolar protein sorting-associated protein 11 homolog	VPS11_HUMAN	5	-38.2023	0.617977	Uninhibited_ctrl	Inhibited_ctrl	NaN	NaN	NaN
Uninhibited_RELA / Inhibited_ctrl	Q9UNY4	Q9UNY4	-1.24412	1.24412	0.000197305	0.00140613	24	Q9UNY4	TTF2	Transcription termination factor 2	TTF2_HUMAN	2	-57.7834	0.422166	Uninhibited_RELA	Inhibited_ctrl	NaN	NaN	NaN
Uninhibited_ctrl / Inhibited_RELA	P22033	P22033	0.665121	0.665121	0.000197822	0.0014089	24	P22033	MMUT	Methylmalonyl-CoA mutase, mitochondrial	MUTA_HUMAN	6	58.5701	1.5857	Uninhibited_ctrl	Inhibited_RELA	NaN	NaN	NaN
Uninhibited_ctrl / Inhibited_RELA	Q9H0E9	Q9H0E9	-0.22029	0.22029	0.000198117	0.00141009	24	Q9H0E9	BRD8	Bromodomain-containing protein 8	BRD8_HUMAN	8	-14.1607	0.858393	Uninhibited_ctrl	Inhibited_RELA	NaN	NaN	NaN
Uninhibited_RELA / Uninhibited_ctrl	P62995	P62995	0.726355	0.726355	0.000198855	0.00141443	24	P62995	TRA2B	Transformer-2 protein homolog beta	TRA2B_HUMAN	7	65.4453	1.65445	Uninhibited_RELA	Uninhibited_ctrl	NaN	NaN	NaN
Inhibited_RELA / Inhibited_ctrl	Q13835	Q13835	1.1769	1.1769	0.00019948	0.00141703	24	Q13835	PKP1	Plakophilin-1	PKP1_HUMAN	1	126.091	2.26091	Inhibited_RELA	Inhibited_ctrl	NaN	NaN	NaN
Uninhibited_RELA / Inhibited_ctrl	Q9H814	Q9H814	0.191945	0.191945	0.000199399	0.00141703	24	Q9H814	PHAX	Phosphorylated adapter RNA export protein	PHAX_HUMAN	5	14.2302	1.1423	Uninhibited_RELA	Inhibited_ctrl	NaN	NaN	NaN
Uninhibited_RELA / Inhibited_ctrl	P56270	P56270	0.756047	0.756047	0.00020055	0.00142371	24	P56270	MAZ	Myc-associated zinc finger protein	MAZ_HUMAN	1	68.8857	1.68886	Uninhibited_RELA	Inhibited_ctrl	NaN	NaN	NaN
Uninhibited_RELA / Inhibited_RELA	Q9H3N1	Q9H3N1	-1.06486	1.06486	0.000201132	0.00142692	24	Q9H3N1	TMX1	Thioredoxin-related transmembrane protein 1	TMX1_HUMAN	2	-52.1981	0.478019	Uninhibited_RELA	Inhibited_RELA	NaN	NaN	NaN
Uninhibited_RELA / Inhibited_RELA	Q13510	Q13510	-0.656266	0.656266	0.000201947	0.00143177	24	Q13510	ASAH1	Acid ceramidase	ASAH1_HUMAN	2	-36.5481	0.634519	Uninhibited_RELA	Inhibited_RELA	NaN	NaN	NaN
Uninhibited_ctrl / Inhibited_RELA	Q9Y5X3	Q9Y5X3	-0.463275	0.463275	0.000202169	0.00143242	24	Q9Y5X3	SNX5	Sorting nexin-5	SNX5_HUMAN	21	-27.4662	0.725338	Uninhibited_ctrl	Inhibited_RELA	NaN	NaN	NaN
Uninhibited_ctrl / Inhibited_RELA	Q96KB5	Q96KB5	-0.547971	0.547971	0.000203058	0.00143779	24	Q96KB5	PBK	Lymphokine-activated killer T-cell-originated protein kinase	TOPK_HUMAN	3	-31.6019	0.683981	Uninhibited_ctrl	Inhibited_RELA	NaN	NaN	NaN
Uninhibited_RELA / Uninhibited_ctrl	P60228	P60228	0.286153	0.286153	0.000203217	0.00143799	24	P60228	EIF3E	Eukaryotic translation initiation factor 3 subunit E	EIF3E_HUMAN	16	21.9385	1.21938	Uninhibited_RELA	Uninhibited_ctrl	NaN	NaN	NaN
Uninhibited_RELA / Uninhibited_ctrl	P52564	P52564	-0.609076	0.609076	0.000203842	0.00144148	24	P52564	MAP2K6	Dual specificity mitogen-activated protein kinase kinase 6	MP2K6_HUMAN	2	-34.4383	0.655617	Uninhibited_RELA	Uninhibited_ctrl	NaN	NaN	NaN
Uninhibited_RELA / Uninhibited_ctrl	P07108	P07108	1.24068	1.24068	0.000205168	0.00144815	24	P07108	DBI	Acyl-CoA-binding protein	ACBP_HUMAN	3	136.31	2.3631	Uninhibited_RELA	Uninhibited_ctrl	NaN	NaN	NaN
Inhibited_RELA / Inhibited_ctrl	Q15773	Q15773	-0.357111	0.357111	0.000204927	0.00144815	24	Q15773	MLF2	Myeloid leukemia factor 2	MLF2_HUMAN	5	-21.9273	0.780727	Inhibited_RELA	Inhibited_ctrl	NaN	NaN	NaN
Uninhibited_RELA / Inhibited_ctrl	Q16540	Q16540	0.318811	0.318811	0.000205182	0.00144815	24	Q16540	MRPL23	39S ribosomal protein L23, mitochondrial	RM23_HUMAN	1	24.7302	1.2473	Uninhibited_RELA	Inhibited_ctrl	NaN	NaN	NaN
Inhibited_RELA / Inhibited_ctrl	O14519	O14519	1.87501	1.87501	0.00020593	0.00144944	24	O14519	CDK2AP1	Cyclin-dependent kinase 2-associated protein 1	CDKA1_HUMAN	2	266.803	3.66803	Inhibited_RELA	Inhibited_ctrl	NaN	NaN	NaN
Uninhibited_RELA / Uninhibited_ctrl	P46976	P46976	0.489295	0.489295	0.000205923	0.00144944	24	P46976	GYG1	Glycogenin-1	GLYG_HUMAN	3	40.3759	1.40376	Uninhibited_RELA	Uninhibited_ctrl	NaN	NaN	NaN
Inhibited_RELA / Inhibited_ctrl	Q08752	Q08752	-0.565848	0.565848	0.000205665	0.00144944	24	Q08752	PPID	Peptidyl-prolyl cis-trans isomerase D	PPID_HUMAN	11	-32.4442	0.675558	Inhibited_RELA	Inhibited_ctrl	NaN	NaN	NaN
Uninhibited_ctrl / Inhibited_ctrl	Q8IUI8	Q8IUI8	-0.251479	0.251479	0.000206111	0.00144944	24	Q8IUI8	CRLF3	Cytokine receptor-like factor 3	CRLF3_HUMAN	2	-15.9965	0.840035	Uninhibited_ctrl	Inhibited_ctrl	NaN	NaN	NaN
Uninhibited_RELA / Uninhibited_ctrl	Q99622	Q99622	-0.37455	0.37455	0.000205921	0.00144944	24	Q99622	C12orf57	Protein C10	C10_HUMAN	4	-22.8654	0.771346	Uninhibited_RELA	Uninhibited_ctrl	NaN	NaN	NaN
Inhibited_RELA / Inhibited_ctrl	Q9NQT5	Q9NQT5	0.66482	0.66482	0.000206157	0.00144944	24	Q9NQT5	EXOSC3	Exosome complex component RRP40	EXOS3_HUMAN	3	58.537	1.58537	Inhibited_RELA	Inhibited_ctrl	NaN	NaN	NaN
Uninhibited_RELA / Uninhibited_ctrl	O15400	O15400	0.681672	0.681672	0.000206704	0.00145236	24	O15400	STX7	Syntaxin-7	STX7_HUMAN	4	60.3997	1.604	Uninhibited_RELA	Uninhibited_ctrl	NaN	NaN	NaN
Uninhibited_ctrl / Inhibited_RELA	P51148	P51148	-0.480854	0.480854	0.000207447	0.00145665	24	P51148	RAB5C	Ras-related protein Rab-5C	RAB5C_HUMAN	6	-28.3446	0.716554	Uninhibited_ctrl	Inhibited_RELA	NaN	NaN	NaN
Uninhibited_RELA / Uninhibited_ctrl	O75340	O75340	-0.561491	0.561491	0.000208073	0.00146011	24	O75340	PDCD6	Programmed cell death protein 6	PDCD6_HUMAN	9	-32.2398	0.677602	Uninhibited_RELA	Uninhibited_ctrl	NaN	NaN	NaN
Uninhibited_ctrl / Inhibited_RELA	P10412	P10412	1.02223	1.02223	0.000209308	0.00146783	24	P10412	H1-4	Histone H1.4	H14_HUMAN	3	103.106	2.03106	Uninhibited_ctrl	Inhibited_RELA	NaN	NaN	NaN
Uninhibited_RELA / Inhibited_ctrl	Q9HBL8	Q9HBL8	-0.751499	0.751499	0.000209712	0.00146879	24	Q9HBL8	NMRAL1	NmrA-like family domain-containing protein 1	NMRL1_HUMAN	3	-40.6014	0.593986	Uninhibited_RELA	Inhibited_ctrl	NaN	NaN	NaN
Uninhibited_ctrl / Inhibited_RELA	Q9Y3S2	Q9Y3S2	-0.534487	0.534487	0.000209682	0.00146879	24	Q9Y3S2	ZNF330	Zinc finger protein 330	ZN330_HUMAN	2	-30.9596	0.690404	Uninhibited_ctrl	Inhibited_RELA	NaN	NaN	NaN
Uninhibited_RELA / Inhibited_ctrl	Q9P1F3	Q9P1F3	-1.4577	1.4577	0.000210486	0.00147327	24	Q9P1F3	ABRACL	Costars family protein ABRACL	ABRAL_HUMAN	1	-63.5926	0.364074	Uninhibited_RELA	Inhibited_ctrl	NaN	NaN	NaN
Uninhibited_ctrl / Inhibited_RELA	Q96A35	Q96A35	0.464801	0.464801	0.000210965	0.00147568	24	Q96A35	MRPL24	39S ribosomal protein L24, mitochondrial	RM24_HUMAN	4	38.0127	1.38013	Uninhibited_ctrl	Inhibited_RELA	NaN	NaN	NaN
Uninhibited_ctrl / Inhibited_RELA	Q9UHX1	Q9UHX1	-0.432863	0.432863	0.000211312	0.00147716	24	Q9UHX1	PUF60	Poly(U)-binding-splicing factor PUF60	PUF60_HUMAN	23	-25.921	0.74079	Uninhibited_ctrl	Inhibited_RELA	NaN	NaN	NaN
Uninhibited_RELA / Inhibited_RELA	Q06265	Q06265	-0.201462	0.201462	0.000211721	0.00147908	24	Q06265	EXOSC9	Exosome complex component RRP45	EXOS9_HUMAN	2	-13.0331	0.869669	Uninhibited_RELA	Inhibited_RELA	NaN	NaN	NaN
Uninhibited_RELA / Inhibited_ctrl	Q13427	Q13427	-0.764965	0.764965	0.000212023	0.00148025	24	Q13427	PPIG	Peptidyl-prolyl cis-trans isomerase G	PPIG_HUMAN	4	-41.1532	0.588468	Uninhibited_RELA	Inhibited_ctrl	NaN	NaN	NaN
Uninhibited_RELA / Uninhibited_ctrl	Q9P0P0	Q9P0P0	-0.462654	0.462654	0.000212227	0.00148073	24	Q9P0P0	RNF181	E3 ubiquitin-protein ligase RNF181	RN181_HUMAN	4	-27.435	0.72565	Uninhibited_RELA	Uninhibited_ctrl	NaN	NaN	NaN
Uninhibited_RELA / Inhibited_RELA	P15104	P15104	0.269254	0.269254	0.000212557	0.00148209	24	P15104	GLUL	Glutamine synthetase	GLNA_HUMAN	4	20.5185	1.20518	Uninhibited_RELA	Inhibited_RELA	NaN	NaN	NaN
Uninhibited_RELA / Uninhibited_ctrl	Q9UBS3	Q9UBS3	-0.525374	0.525374	0.000213716	0.00148923	24	Q9UBS3	DNAJB9	DnaJ homolog subfamily B member 9	DNJB9_HUMAN	1	-30.5221	0.694779	Uninhibited_RELA	Uninhibited_ctrl	NaN	NaN	NaN
Uninhibited_RELA / Uninhibited_ctrl	Q7Z6M1	Q7Z6M1	-0.906338	0.906338	0.000214277	0.00149218	24	Q7Z6M1	RABEPK	Rab9 effector protein with kelch motifs	RABEK_HUMAN	2	-46.6462	0.533538	Uninhibited_RELA	Uninhibited_ctrl	NaN	NaN	NaN
Uninhibited_ctrl / Inhibited_RELA	Q9Y5J5	Q9Y5J5	-0.897235	0.897235	0.000214469	0.00149257	24	Q9Y5J5	PHLDA3	Pleckstrin homology-like domain family A member 3	PHLA3_HUMAN	2	-46.3085	0.536915	Uninhibited_ctrl	Inhibited_RELA	NaN	NaN	NaN
Uninhibited_ctrl / Inhibited_RELA	Q00325	Q00325	-1.13116	1.13116	0.000215458	0.00149851	24	Q00325	SLC25A3	Phosphate carrier protein, mitochondrial	MPCP_HUMAN	1	-54.3451	0.456549	Uninhibited_ctrl	Inhibited_RELA	NaN	NaN	NaN
Uninhibited_RELA / Inhibited_ctrl	Q9Y2R0	Q9Y2R0	-1.15586	1.15586	0.000216109	0.00150208	24	Q9Y2R0	COA3	Cytochrome c oxidase assembly factor 3 homolog, mitochondrial	COA3_HUMAN	2	-55.1202	0.448798	Uninhibited_RELA	Inhibited_ctrl	NaN	NaN	NaN
Uninhibited_RELA / Uninhibited_ctrl	O14662	O14662	0.909421	0.909421	0.000216742	0.00150524	24	O14662	STX16	Syntaxin-16	STX16_HUMAN	3	87.8291	1.87829	Uninhibited_RELA	Uninhibited_ctrl	NaN	NaN	NaN
Uninhibited_RELA / Inhibited_ctrl	Q5JTV8	Q5JTV8	-0.849955	0.849955	0.000216838	0.00150524	24	Q5JTV8	TOR1AIP1	Torsin-1A-interacting protein 1	TOIP1_HUMAN	2	-44.5198	0.554802	Uninhibited_RELA	Inhibited_ctrl	NaN	NaN	NaN
Uninhibited_ctrl / Inhibited_RELA	Q01804	Q01804	-1.43056	1.43056	0.00021739	0.00150727	24	Q01804	OTUD4	OTU domain-containing protein 4	OTUD4_HUMAN	5	-62.9014	0.370986	Uninhibited_ctrl	Inhibited_RELA	NaN	NaN	NaN
Uninhibited_RELA / Inhibited_ctrl	Q01844	Q01844	-0.96639	0.96639	0.000217405	0.00150727	24	Q01844	EWSR1	RNA-binding protein EWS	EWS_HUMAN	2	-48.8215	0.511785	Uninhibited_RELA	Inhibited_ctrl	NaN	NaN	NaN
Uninhibited_RELA / Inhibited_ctrl	O15379	O15379	0.556174	0.556174	0.000218423	0.00151337	24	O15379	HDAC3	Histone deacetylase 3	HDAC3_HUMAN	1	47.0364	1.47036	Uninhibited_RELA	Inhibited_ctrl	NaN	NaN	NaN
Inhibited_RELA / Inhibited_ctrl	Q6YN16	Q6YN16	1.26829	1.26829	0.000218858	0.00151543	24	Q6YN16	HSDL2	Hydroxysteroid dehydrogenase-like protein 2	HSDL2_HUMAN	16	140.875	2.40875	Inhibited_RELA	Inhibited_ctrl	NaN	NaN	NaN
Uninhibited_RELA / Uninhibited_ctrl	P23258	P23258	0.514605	0.514605	0.000220285	0.00152383	24	P23258	TUBG1	Tubulin gamma-1 chain	TBG1_HUMAN	10	42.8603	1.4286	Uninhibited_RELA	Uninhibited_ctrl	NaN	NaN	NaN
Uninhibited_ctrl / Inhibited_RELA	P61106	P61106	-0.662008	0.662008	0.000220628	0.00152383	24	P61106	RAB14	Ras-related protein Rab-14	RAB14_HUMAN	15	-36.8002	0.631998	Uninhibited_ctrl	Inhibited_RELA	NaN	NaN	NaN
Inhibited_RELA / Inhibited_ctrl	Q15024	Q15024	0.318647	0.318647	0.000220569	0.00152383	24	Q15024	EXOSC7	Exosome complex component RRP42	EXOS7_HUMAN	3	24.7161	1.24716	Inhibited_RELA	Inhibited_ctrl	NaN	NaN	NaN
Uninhibited_RELA / Uninhibited_ctrl	Q9BV40	Q9BV40	0.843963	0.843963	0.000220576	0.00152383	24	Q9BV40	VAMP8	Vesicle-associated membrane protein 8	VAMP8_HUMAN	4	79.4974	1.79497	Uninhibited_RELA	Uninhibited_ctrl	NaN	NaN	NaN
Uninhibited_ctrl / Inhibited_RELA	Q9BVN2	Q9BVN2	-1.1955	1.1955	0.000220991	0.00152538	24	Q9BVN2	RUSC1	RUN and SH3 domain-containing protein 1	RUSC1_HUMAN	3	-56.3364	0.436636	Uninhibited_ctrl	Inhibited_RELA	NaN	NaN	NaN
Uninhibited_RELA / Uninhibited_ctrl	P63167	P63167	0.695046	0.695046	0.000221187	0.00152577	24	P63167	DYNLL1	Dynein light chain 1, cytoplasmic	DYL1_HUMAN	2	61.8936	1.61894	Uninhibited_RELA	Uninhibited_ctrl	NaN	NaN	NaN
Uninhibited_RELA / Uninhibited_ctrl	O00299	O00299	-1.14591	1.14591	0.000221469	0.0015262	24	O00299	CLIC1	Chloride intracellular channel protein 1	CLIC1_HUMAN	8	-54.8097	0.451903	Uninhibited_RELA	Uninhibited_ctrl	NaN	NaN	NaN
Inhibited_RELA / Inhibited_ctrl	O95359	O95359	0.693836	0.693836	0.000221666	0.0015262	24	O95359	TACC2	Transforming acidic coiled-coil-containing protein 2	TACC2_HUMAN	8	61.7579	1.61758	Inhibited_RELA	Inhibited_ctrl	NaN	NaN	NaN
Uninhibited_RELA / Inhibited_RELA	Q9HA64	Q9HA64	0.153833	0.153833	0.000221596	0.0015262	24	Q9HA64	FN3KRP	Ketosamine-3-kinase	KT3K_HUMAN	4	11.2522	1.11252	Uninhibited_RELA	Inhibited_RELA	NaN	NaN	NaN
Uninhibited_ctrl / Inhibited_RELA	P01116	P01116	-0.531489	0.531489	0.000222264	0.00152916	24	P01116	KRAS	GTPase KRas	RASK_HUMAN	1	-30.816	0.69184	Uninhibited_ctrl	Inhibited_RELA	NaN	NaN	NaN
Uninhibited_RELA / Inhibited_ctrl	Q7L3B6	Q7L3B6	-1.0923	1.0923	0.000222375	0.00152916	24	Q7L3B6	CDC37L1	Hsp90 co-chaperone Cdc37-like 1	CD37L_HUMAN	2	-53.0987	0.469013	Uninhibited_RELA	Inhibited_ctrl	NaN	NaN	NaN
Uninhibited_RELA / Inhibited_ctrl	Q9UBE0	Q9UBE0	-0.458018	0.458018	0.00022278	0.00153098	24	Q9UBE0	SAE1	SUMO-activating enzyme subunit 1	SAE1_HUMAN	13	-27.2014	0.727986	Uninhibited_RELA	Inhibited_ctrl	NaN	NaN	NaN
Uninhibited_RELA / Uninhibited_ctrl	P09467	P09467	-0.980383	0.980383	0.000223127	0.00153241	24	P09467	FBP1	Fructose-1,6-bisphosphatase 1	F16P1_HUMAN	4	-49.3155	0.506845	Uninhibited_RELA	Uninhibited_ctrl	NaN	NaN	NaN
Uninhibited_RELA / Uninhibited_ctrl	P04259	P04259	1.41398	1.41398	0.000223528	0.00153324	24	P04259	KRT6B	Keratin, type II cytoskeletal 6B	K2C6B_HUMAN	2	166.471	2.66471	Uninhibited_RELA	Uninhibited_ctrl	NaN	NaN	NaN
Uninhibited_ctrl / Inhibited_RELA	Q6NW29	Q6NW29	-0.638856	0.638856	0.000223454	0.00153324	24	Q6NW29	RWDD4	RWD domain-containing protein 4	RWDD4_HUMAN	2	-35.7778	0.642222	Uninhibited_ctrl	Inhibited_RELA	NaN	NaN	NaN
Uninhibited_ctrl / Inhibited_RELA	Q7L014	Q7L014	-0.669146	0.669146	0.00022385	0.00153449	24	Q7L014	DDX46	Probable ATP-dependent RNA helicase DDX46	DDX46_HUMAN	9	-37.1121	0.628879	Uninhibited_ctrl	Inhibited_RELA	NaN	NaN	NaN
Uninhibited_RELA / Inhibited_RELA	Q15750	Q15750	-0.233594	0.233594	0.000224028	0.00153475	24	Q15750	TAB1	TGF-beta-activated kinase 1 and MAP3K7-binding protein 1	TAB1_HUMAN	12	-14.9487	0.850513	Uninhibited_RELA	Inhibited_RELA	NaN	NaN	NaN
Uninhibited_RELA / Uninhibited_ctrl	P38919	P38919	-0.219876	0.219876	0.000224253	0.00153534	24	P38919	EIF4A3	Eukaryotic initiation factor 4A-III	IF4A3_HUMAN	22	-14.1361	0.858639	Uninhibited_RELA	Uninhibited_ctrl	NaN	NaN	NaN
Uninhibited_RELA / Uninhibited_ctrl	P43034	P43034	-0.713104	0.713104	0.00022447	0.00153586	24	P43034	PAFAH1B1	Platelet-activating factor acetylhydrolase IB subunit beta	LIS1_HUMAN	4	-38.9994	0.610006	Uninhibited_RELA	Uninhibited_ctrl	NaN	NaN	NaN
Uninhibited_ctrl / Inhibited_RELA	B3EWG3;B3EWG5;B3EWG6	B3EWG3;B3EWG5;B3EWG6	-2.0319	2.0319	0.000224661	0.00153621	24	B3EWG3;B3EWG5;B3EWG6	FAM25A;FAM25C;FAM25G	Protein FAM25A;Protein FAM25C;Protein FAM25G	FM25A_HUMAN;FM25C_HUMAN;FM25G_HUMAN	1	-75.5468	0.244532	Uninhibited_ctrl	Inhibited_RELA	NaN	NaN	NaN
Uninhibited_ctrl / Inhibited_RELA	P62875	P62875	-0.615891	0.615891	0.000225719	0.00154152	24	P62875	POLR2L	DNA-directed RNA polymerases I, II, and III subunit RPABC5	RPAB5_HUMAN	2	-34.7473	0.652527	Uninhibited_ctrl	Inhibited_RELA	NaN	NaN	NaN
Uninhibited_ctrl / Inhibited_RELA	Q8IZ83	Q8IZ83	1.15567	1.15567	0.000225706	0.00154152	24	Q8IZ83	ALDH16A1	Aldehyde dehydrogenase family 16 member A1	A16A1_HUMAN	10	122.787	2.22787	Uninhibited_ctrl	Inhibited_RELA	NaN	NaN	NaN
Uninhibited_ctrl / Inhibited_ctrl	P48553	P48553	-1.13178	1.13178	0.000225953	0.00154216	24	P48553	TRAPPC10	Trafficking protein particle complex subunit 10	TPC10_HUMAN	1	-54.3648	0.456352	Uninhibited_ctrl	Inhibited_ctrl	NaN	NaN	NaN
Inhibited_RELA / Inhibited_ctrl	Q5SXM8	Q5SXM8	-0.65871	0.65871	0.000226462	0.00154467	24	Q5SXM8	DNLZ	DNL-type zinc finger protein	DNLZ_HUMAN	2	-36.6555	0.633445	Inhibited_RELA	Inhibited_ctrl	NaN	NaN	NaN
Uninhibited_ctrl / Inhibited_RELA	Q969S9	Q969S9	-1.45062	1.45062	0.000226631	0.00154487	24	Q969S9	GFM2	Ribosome-releasing factor 2, mitochondrial	RRF2M_HUMAN	2	-63.4137	0.365863	Uninhibited_ctrl	Inhibited_RELA	NaN	NaN	NaN
Uninhibited_ctrl / Inhibited_ctrl	Q96S59	Q96S59	-0.567893	0.567893	0.000226958	0.00154613	24	Q96S59	RANBP9	Ran-binding protein 9	RANB9_HUMAN	6	-32.5399	0.674601	Uninhibited_ctrl	Inhibited_ctrl	NaN	NaN	NaN
Uninhibited_RELA / Inhibited_ctrl	O15371	O15371	0.30397	0.30397	0.000227935	0.00154949	24	O15371	EIF3D	Eukaryotic translation initiation factor 3 subunit D	EIF3D_HUMAN	13	23.4537	1.23454	Uninhibited_RELA	Inhibited_ctrl	NaN	NaN	NaN
Inhibited_RELA / Inhibited_ctrl	Q01201	Q01201	1.075	1.075	0.00022801	0.00154949	24	Q01201	RELB	Transcription factor RelB	RELB_HUMAN	1	110.673	2.10673	Inhibited_RELA	Inhibited_ctrl	NaN	NaN	NaN
Uninhibited_RELA / Inhibited_RELA	Q8IUF1	Q8IUF1	-0.788508	0.788508	0.000228157	0.00154949	24	Q8IUF1	CBWD2	COBW domain-containing protein 2	CBWD2_HUMAN	2	-42.1058	0.578942	Uninhibited_RELA	Inhibited_RELA	NaN	NaN	NaN
Uninhibited_RELA / Inhibited_ctrl	Q8N6M0	Q8N6M0	0.0609904	0.0609904	0.000228099	0.00154949	24	Q8N6M0	OTUD6B	Deubiquitinase OTUD6B	OTU6B_HUMAN	9	4.31817	1.04318	Uninhibited_RELA	Inhibited_ctrl	NaN	NaN	NaN
Uninhibited_ctrl / Inhibited_RELA	Q8N960	Q8N960	-0.899714	0.899714	0.000227982	0.00154949	24	Q8N960	CEP120	Centrosomal protein of 120 kDa	CE120_HUMAN	1	-46.4007	0.535993	Uninhibited_ctrl	Inhibited_RELA	NaN	NaN	NaN
Uninhibited_ctrl / Inhibited_ctrl	Q15014	Q15014	-0.612135	0.612135	0.000228428	0.00155037	24	Q15014	MORF4L2	Mortality factor 4-like protein 2	MO4L2_HUMAN	2	-34.5772	0.654228	Uninhibited_ctrl	Inhibited_ctrl	NaN	NaN	NaN
Uninhibited_RELA / Inhibited_RELA	O60885	O60885	0.662262	0.662262	0.000228935	0.00155285	24	O60885	BRD4	Bromodomain-containing protein 4	BRD4_HUMAN	1	58.2561	1.58256	Uninhibited_RELA	Inhibited_RELA	NaN	NaN	NaN
Uninhibited_RELA / Inhibited_ctrl	Q8NBJ5	Q8NBJ5	0.997523	0.997523	0.000229616	0.00155651	24	Q8NBJ5	COLGALT1	Procollagen galactosyltransferase 1	GT251_HUMAN	14	99.6569	1.99657	Uninhibited_RELA	Inhibited_ctrl	NaN	NaN	NaN
Uninhibited_RELA / Inhibited_ctrl	Q9BVA1	Q9BVA1	1.32433	1.32433	0.000229863	0.00155722	24	Q9BVA1	TUBB2B	Tubulin beta-2B chain	TBB2B_HUMAN	1	150.416	2.50416	Uninhibited_RELA	Inhibited_ctrl	NaN	NaN	NaN
Uninhibited_ctrl / Inhibited_RELA	P35249	P35249	-0.557617	0.557617	0.000230361	0.00155867	24	P35249	RFC4	Replication factor C subunit 4	RFC4_HUMAN	7	-32.0576	0.679424	Uninhibited_ctrl	Inhibited_RELA	NaN	NaN	NaN
Uninhibited_ctrl / Inhibited_ctrl	Q504Q3	Q504Q3	-0.846309	0.846309	0.00023033	0.00155867	24	Q504Q3	PAN2	PAN2-PAN3 deadenylation complex catalytic subunit PAN2	PAN2_HUMAN	2	-44.3794	0.556206	Uninhibited_ctrl	Inhibited_ctrl	NaN	NaN	NaN
Uninhibited_ctrl / Inhibited_RELA	P25788	P25788	0.538664	0.538664	0.000231581	0.00156595	24	P25788	PSMA3	Proteasome subunit alpha type-3	PSA3_HUMAN	6	45.2627	1.45263	Uninhibited_ctrl	Inhibited_RELA	NaN	NaN	NaN
Uninhibited_ctrl / Inhibited_ctrl	Q01804	Q01804	-0.15781	0.15781	0.000232868	0.00157332	24	Q01804	OTUD4	OTU domain-containing protein 4	OTUD4_HUMAN	5	-10.3615	0.896385	Uninhibited_ctrl	Inhibited_ctrl	NaN	NaN	NaN
Inhibited_RELA / Inhibited_ctrl	Q6UXN9	Q6UXN9	1.41151	1.41151	0.000232956	0.00157332	24	Q6UXN9	WDR82	WD repeat-containing protein 82	WDR82_HUMAN	2	166.016	2.66016	Inhibited_RELA	Inhibited_ctrl	NaN	NaN	NaN
Uninhibited_ctrl / Inhibited_RELA	Q9NWZ5	Q9NWZ5	-0.783084	0.783084	0.00023338	0.0015752	24	Q9NWZ5	UCKL1	Uridine-cytidine kinase-like 1	UCKL1_HUMAN	2	-41.8877	0.581123	Uninhibited_ctrl	Inhibited_RELA	NaN	NaN	NaN
Uninhibited_RELA / Uninhibited_ctrl	Q9UKL0	Q9UKL0	0.307394	0.307394	0.000233624	0.00157589	24	Q9UKL0	RCOR1	REST corepressor 1	RCOR1_HUMAN	13	23.7471	1.23747	Uninhibited_RELA	Uninhibited_ctrl	NaN	NaN	NaN
Uninhibited_RELA / Inhibited_RELA	Q9UL33	Q9UL33	-1.22507	1.22507	0.00023381	0.00157617	24	Q9UL33	TRAPPC2L	Trafficking protein particle complex subunit 2-like protein	TPC2L_HUMAN	2	-57.2224	0.427776	Uninhibited_RELA	Inhibited_RELA	NaN	NaN	NaN
Uninhibited_RELA / Uninhibited_ctrl	O43670	O43670	-0.273717	0.273717	0.000234164	0.00157759	24	O43670	ZNF207	BUB3-interacting and GLEBS motif-containing protein ZNF207	ZN207_HUMAN	5	-17.2814	0.827186	Uninhibited_RELA	Uninhibited_ctrl	NaN	NaN	NaN
Uninhibited_RELA / Uninhibited_ctrl	Q92598	Q92598	-0.297792	0.297792	0.000234481	0.00157875	24	Q92598	HSPH1	Heat shock protein 105 kDa	HS105_HUMAN	26	-18.6504	0.813496	Uninhibited_RELA	Uninhibited_ctrl	NaN	NaN	NaN
Uninhibited_RELA / Uninhibited_ctrl	P53004	P53004	-0.221592	0.221592	0.000234884	0.0015805	24	P53004	BLVRA	Biliverdin reductase A	BIEA_HUMAN	3	-14.2381	0.857619	Uninhibited_RELA	Uninhibited_ctrl	NaN	NaN	NaN
Uninhibited_RELA / Uninhibited_ctrl	P46778	P46778	0.246866	0.246866	0.000235763	0.00158544	24	P46778	RPL21	60S ribosomal protein L21	RL21_HUMAN	8	18.6627	1.18663	Uninhibited_RELA	Uninhibited_ctrl	NaN	NaN	NaN
Inhibited_RELA / Inhibited_ctrl	Q3KQU3	Q3KQU3	-0.637442	0.637442	0.00023622	0.00158754	24	Q3KQU3	MAP7D1	MAP7 domain-containing protein 1	MA7D1_HUMAN	1	-35.7148	0.642852	Inhibited_RELA	Inhibited_ctrl	NaN	NaN	NaN
Inhibited_RELA / Inhibited_ctrl	P62316	P62316	-0.374778	0.374778	0.000236375	0.0015876	24	P62316	SNRPD2	Small nuclear ribonucleoprotein Sm D2	SMD2_HUMAN	8	-22.8776	0.771224	Inhibited_RELA	Inhibited_ctrl	NaN	NaN	NaN
Uninhibited_ctrl / Inhibited_RELA	Q14344	Q14344	-1.30472	1.30472	0.000237583	0.0015931	24	Q14344	GNA13	Guanine nucleotide-binding protein subunit alpha-13	GNA13_HUMAN	3	-59.5201	0.404799	Uninhibited_ctrl	Inhibited_RELA	NaN	NaN	NaN
Uninhibited_RELA / Inhibited_RELA	Q15014	Q15014	-0.575778	0.575778	0.000237648	0.0015931	24	Q15014	MORF4L2	Mortality factor 4-like protein 2	MO4L2_HUMAN	2	-32.9075	0.670925	Uninhibited_RELA	Inhibited_RELA	NaN	NaN	NaN
Uninhibited_RELA / Uninhibited_ctrl	Q16877	Q16877	-0.831038	0.831038	0.000237774	0.0015931	24	Q16877	PFKFB4	6-phosphofructo-2-kinase/fructose-2,6-bisphosphatase 4	F264_HUMAN	2	-43.7875	0.562125	Uninhibited_RELA	Uninhibited_ctrl	NaN	NaN	NaN
Uninhibited_ctrl / Inhibited_ctrl	Q9Y232	Q9Y232	0.71918	0.71918	0.000237594	0.0015931	24	Q9Y232	CDYL	Chromodomain Y-like protein	CDYL_HUMAN	1	64.6246	1.64625	Uninhibited_ctrl	Inhibited_ctrl	NaN	NaN	NaN
Uninhibited_ctrl / Inhibited_RELA	Q13627	Q13627	-0.50093	0.50093	0.000238271	0.00159546	24	Q13627	DYRK1A	Dual specificity tyrosine-phosphorylation-regulated kinase 1A	DYR1A_HUMAN	3	-29.3349	0.706651	Uninhibited_ctrl	Inhibited_RELA	NaN	NaN	NaN
Uninhibited_RELA / Inhibited_RELA	P07737	P07737	0.64273	0.64273	0.000239337	0.00160161	24	P07737	PFN1	Profilin-1	PROF1_HUMAN	7	56.1281	1.56128	Uninhibited_RELA	Inhibited_RELA	NaN	NaN	NaN
Uninhibited_RELA / Uninhibited_ctrl	O75828	O75828	-1.90852	1.90852	0.000241415	0.00161454	24	O75828	CBR3	Carbonyl reductase [NADPH] 3	CBR3_HUMAN	3	-73.3634	0.266366	Uninhibited_RELA	Uninhibited_ctrl	NaN	NaN	NaN
Inhibited_RELA / Inhibited_ctrl	Q9UQ80	Q9UQ80	-0.64842	0.64842	0.000242531	0.00162101	24	Q9UQ80	PA2G4	Proliferation-associated protein 2G4	PA2G4_HUMAN	13	-36.2021	0.637979	Inhibited_RELA	Inhibited_ctrl	NaN	NaN	NaN
Uninhibited_RELA / Inhibited_ctrl	P11021	P11021	0.33272	0.33272	0.000243046	0.00162347	24	P11021	HSPA5	Endoplasmic reticulum chaperone BiP	BIP_HUMAN	41	25.9386	1.25939	Uninhibited_RELA	Inhibited_ctrl	NaN	NaN	NaN
Uninhibited_RELA / Inhibited_ctrl	A6NHL2	A6NHL2	-1.57037	1.57037	0.000245294	0.00163351	24	A6NHL2	TUBAL3	Tubulin alpha chain-like 3	TBAL3_HUMAN	1	-66.3278	0.336722	Uninhibited_RELA	Inhibited_ctrl	NaN	NaN	NaN
Uninhibited_RELA / Inhibited_RELA	O00635	O00635	0.56031	0.56031	0.00024589	0.00163351	24	O00635	TRIM38	E3 ubiquitin-protein ligase TRIM38	TRI38_HUMAN	1	47.4586	1.47459	Uninhibited_RELA	Inhibited_RELA	NaN	NaN	NaN
Uninhibited_ctrl / Inhibited_RELA	O15085	O15085	-0.477707	0.477707	0.000245654	0.00163351	24	O15085	ARHGEF11	Rho guanine nucleotide exchange factor 11	ARHGB_HUMAN	4	-28.1882	0.718118	Uninhibited_ctrl	Inhibited_RELA	NaN	NaN	NaN
Uninhibited_ctrl / Inhibited_RELA	P50583	P50583	1.96529	1.96529	0.000244864	0.00163351	24	P50583	NUDT2	Bis(5'-nucleosyl)-tetraphosphatase [asymmetrical]	AP4A_HUMAN	1	290.491	3.90491	Uninhibited_ctrl	Inhibited_RELA	NaN	NaN	NaN
Uninhibited_RELA / Inhibited_ctrl	Q15428	Q15428	0.320139	0.320139	0.00024559	0.00163351	24	Q15428	SF3A2	Splicing factor 3A subunit 2	SF3A2_HUMAN	5	24.8451	1.24845	Uninhibited_RELA	Inhibited_ctrl	NaN	NaN	NaN
Uninhibited_RELA / Inhibited_ctrl	Q7Z7A3	Q7Z7A3	-0.957297	0.957297	0.000245769	0.00163351	24	Q7Z7A3	CTU1	Cytoplasmic tRNA 2-thiolation protein 1	CTU1_HUMAN	3	-48.4979	0.515021	Uninhibited_RELA	Inhibited_ctrl	NaN	NaN	NaN
Uninhibited_RELA / Inhibited_ctrl	Q9BWE0	Q9BWE0	-0.798383	0.798383	0.000245512	0.00163351	24	Q9BWE0	REPIN1	Replication initiator 1	REPI1_HUMAN	2	-42.5007	0.574993	Uninhibited_RELA	Inhibited_ctrl	NaN	NaN	NaN
Uninhibited_ctrl / Inhibited_ctrl	Q9GZL7	Q9GZL7	-0.565294	0.565294	0.000245128	0.00163351	24	Q9GZL7	WDR12	Ribosome biogenesis protein WDR12	WDR12_HUMAN	2	-32.4182	0.675818	Uninhibited_ctrl	Inhibited_ctrl	NaN	NaN	NaN
Uninhibited_RELA / Uninhibited_ctrl	Q9HC36	Q9HC36	-0.453857	0.453857	0.000245117	0.00163351	24	Q9HC36	MRM3	rRNA methyltransferase 3, mitochondrial	MRM3_HUMAN	2	-26.9911	0.730089	Uninhibited_RELA	Uninhibited_ctrl	NaN	NaN	NaN
Uninhibited_ctrl / Inhibited_ctrl	Q9UKD2	Q9UKD2	-0.472291	0.472291	0.000246596	0.00163721	24	Q9UKD2	MRTO4	mRNA turnover protein 4 homolog	MRT4_HUMAN	2	-27.9181	0.720819	Uninhibited_ctrl	Inhibited_ctrl	NaN	NaN	NaN
Uninhibited_ctrl / Inhibited_RELA	Q9UNS1	Q9UNS1	-0.931293	0.931293	0.000247409	0.00164161	24	Q9UNS1	TIMELESS	Protein timeless homolog	TIM_HUMAN	3	-47.5612	0.524388	Uninhibited_ctrl	Inhibited_RELA	NaN	NaN	NaN
Uninhibited_RELA / Uninhibited_ctrl	Q8ND24	Q8ND24	-0.212739	0.212739	0.000249134	0.00165206	24	Q8ND24	RNF214	RING finger protein 214	RN214_HUMAN	19	-13.7102	0.862898	Uninhibited_RELA	Uninhibited_ctrl	NaN	NaN	NaN
Uninhibited_RELA / Inhibited_ctrl	Q9UMS0	Q9UMS0	-0.416626	0.416626	0.000249297	0.00165214	24	Q9UMS0	NFU1	NFU1 iron-sulfur cluster scaffold homolog, mitochondrial	NFU1_HUMAN	3	-25.0826	0.749174	Uninhibited_RELA	Inhibited_ctrl	NaN	NaN	NaN
Uninhibited_RELA / Inhibited_ctrl	O94826	O94826	-0.409362	0.409362	0.000250915	0.00166186	24	O94826	TOMM70	Mitochondrial import receptor subunit TOM70	TOM70_HUMAN	7	-24.7044	0.752956	Uninhibited_RELA	Inhibited_ctrl	NaN	NaN	NaN
Uninhibited_RELA / Inhibited_ctrl	P61962	P61962	0.220799	0.220799	0.000251553	0.0016636	24	P61962	DCAF7	DDB1- and CUL4-associated factor 7	DCAF7_HUMAN	8	16.5379	1.16538	Uninhibited_RELA	Inhibited_ctrl	NaN	NaN	NaN
Uninhibited_RELA / Uninhibited_ctrl	Q9P086	Q9P086	1.92861	1.92861	0.000251502	0.0016636	24	Q9P086	MED11	Mediator of RNA polymerase II transcription subunit 11	MED11_HUMAN	1	280.688	3.80688	Uninhibited_RELA	Uninhibited_ctrl	NaN	NaN	NaN
Uninhibited_RELA / Inhibited_ctrl	Q9Y3A3	Q9Y3A3	-0.571983	0.571983	0.000251633	0.0016636	24	Q9Y3A3	MOB4	MOB-like protein phocein	PHOCN_HUMAN	4	-32.7309	0.672691	Uninhibited_RELA	Inhibited_ctrl	NaN	NaN	NaN
Uninhibited_RELA / Inhibited_ctrl	P21796	P21796	1.75859	1.75859	0.00025311	0.00167236	24	P21796	VDAC1	Voltage-dependent anion-selective channel protein 1	VDAC1_HUMAN	1	238.368	3.38368	Uninhibited_RELA	Inhibited_ctrl	NaN	NaN	NaN
Uninhibited_RELA / Inhibited_ctrl	Q9BRR6	Q9BRR6	-0.947635	0.947635	0.000253457	0.00167364	24	Q9BRR6	ADPGK	ADP-dependent glucokinase	ADPGK_HUMAN	2	-48.1518	0.518482	Uninhibited_RELA	Inhibited_ctrl	NaN	NaN	NaN
Uninhibited_ctrl / Inhibited_RELA	P18754	P18754	0.546013	0.546013	0.000254938	0.00167937	24	P18754	RCC1	Regulator of chromosome condensation	RCC1_HUMAN	7	46.0046	1.46005	Uninhibited_ctrl	Inhibited_RELA	NaN	NaN	NaN
Inhibited_RELA / Inhibited_ctrl	P46109	P46109	-0.25195	0.25195	0.000254791	0.00167937	24	P46109	CRKL	Crk-like protein	CRKL_HUMAN	6	-16.024	0.83976	Inhibited_RELA	Inhibited_ctrl	NaN	NaN	NaN
Uninhibited_RELA / Inhibited_RELA	Q9H1D9	Q9H1D9	-0.749952	0.749952	0.000254901	0.00167937	24	Q9H1D9	POLR3F	DNA-directed RNA polymerase III subunit RPC6	RPC6_HUMAN	2	-40.5377	0.594623	Uninhibited_RELA	Inhibited_RELA	NaN	NaN	NaN
Uninhibited_RELA / Inhibited_RELA	Q9NUQ9	Q9NUQ9	-0.224511	0.224511	0.000254505	0.00167937	24	Q9NUQ9	CYRIB	CYFIP-related Rac1 interactor B	CYRIB_HUMAN	2	-14.4115	0.855885	Uninhibited_RELA	Inhibited_RELA	NaN	NaN	NaN
Uninhibited_ctrl / Inhibited_RELA	Q75N03	Q75N03	0.563646	0.563646	0.000255294	0.00167981	24	Q75N03	CBLL1	E3 ubiquitin-protein ligase Hakai	HAKAI_HUMAN	1	47.7999	1.478	Uninhibited_ctrl	Inhibited_RELA	NaN	NaN	NaN
Inhibited_RELA / Inhibited_ctrl	Q9BY42	Q9BY42	-0.765325	0.765325	0.00025531	0.00167981	24	Q9BY42	RTF2	Replication termination factor 2	RTF2_HUMAN	5	-41.1679	0.588321	Inhibited_RELA	Inhibited_ctrl	NaN	NaN	NaN
Uninhibited_ctrl / Inhibited_ctrl	Q9UHI6	Q9UHI6	-0.821594	0.821594	0.000255534	0.00168027	24	Q9UHI6	DDX20	Probable ATP-dependent RNA helicase DDX20	DDX20_HUMAN	4	-43.4184	0.565816	Uninhibited_ctrl	Inhibited_ctrl	NaN	NaN	NaN
Uninhibited_RELA / Inhibited_ctrl	Q9BQ69	Q9BQ69	-0.443863	0.443863	0.000256183	0.00168353	24	Q9BQ69	MACROD1	ADP-ribose glycohydrolase MACROD1	MACD1_HUMAN	2	-26.4836	0.735164	Uninhibited_RELA	Inhibited_ctrl	NaN	NaN	NaN
Uninhibited_ctrl / Inhibited_RELA	Q7Z5P9	Q7Z5P9	-1.13284	1.13284	0.000256652	0.00168561	24	Q7Z5P9	MUC19	Mucin-19	MUC19_HUMAN	1	-54.3981	0.456019	Uninhibited_ctrl	Inhibited_RELA	NaN	NaN	NaN
Uninhibited_ctrl / Inhibited_ctrl	P25787	P25787	0.558383	0.558383	0.000256807	0.00168561	24	P25787	PSMA2	Proteasome subunit alpha type-2	PSA2_HUMAN	3	47.2618	1.47262	Uninhibited_ctrl	Inhibited_ctrl	NaN	NaN	NaN
Inhibited_RELA / Inhibited_ctrl	O43766	O43766	-2.41809	2.41809	0.000258256	0.00169208	24	O43766	LIAS	Lipoyl synthase, mitochondrial	LIAS_HUMAN	3	-81.2896	0.187104	Inhibited_RELA	Inhibited_ctrl	NaN	NaN	NaN
Uninhibited_ctrl / Inhibited_ctrl	Q8NEL9	Q8NEL9	-1.31535	1.31535	0.000258186	0.00169208	24	Q8NEL9	DDHD1	Phospholipase DDHD1	DDHD1_HUMAN	2	-59.8171	0.401829	Uninhibited_ctrl	Inhibited_ctrl	NaN	NaN	NaN
Uninhibited_RELA / Inhibited_RELA	Q9UK41	Q9UK41	-0.439654	0.439654	0.000258193	0.00169208	24	Q9UK41	VPS28	Vacuolar protein sorting-associated protein 28 homolog	VPS28_HUMAN	4	-26.2689	0.737311	Uninhibited_RELA	Inhibited_RELA	NaN	NaN	NaN
Uninhibited_RELA / Inhibited_RELA	O95999	O95999	-0.740487	0.740487	0.0002596	0.00169886	24	O95999	BCL10	B-cell lymphoma/leukemia 10	BCL10_HUMAN	2	-40.1463	0.598537	Uninhibited_RELA	Inhibited_RELA	NaN	NaN	NaN
Uninhibited_ctrl / Inhibited_ctrl	Q15831	Q15831	-0.407599	0.407599	0.000259447	0.00169886	24	Q15831	STK11	Serine/threonine-protein kinase STK11	STK11_HUMAN	2	-24.6123	0.753877	Uninhibited_ctrl	Inhibited_ctrl	NaN	NaN	NaN
Uninhibited_RELA / Inhibited_ctrl	P63241	P63241	-0.832141	0.832141	0.00025994	0.00169954	24	P63241	EIF5A	Eukaryotic translation initiation factor 5A-1	IF5A1_HUMAN	14	-43.8305	0.561695	Uninhibited_RELA	Inhibited_ctrl	NaN	NaN	NaN
Uninhibited_RELA / Inhibited_ctrl	Q9GZP8	Q9GZP8	-0.984908	0.984908	0.000260013	0.00169954	24	Q9GZP8	IMUP	Immortalization up-regulated protein	IMUP_HUMAN	1	-49.4742	0.505258	Uninhibited_RELA	Inhibited_ctrl	NaN	NaN	NaN
Uninhibited_ctrl / Inhibited_RELA	Q15942	Q15942	0.45623	0.45623	0.00026017	0.00169955	24	Q15942	ZYX	Zyxin	ZYX_HUMAN	21	37.1952	1.37195	Uninhibited_ctrl	Inhibited_RELA	NaN	NaN	NaN
Inhibited_RELA / Inhibited_ctrl	O15541	O15541	-0.70327	0.70327	0.000260336	0.00169963	24	O15541	RNF113A	E3 ubiquitin-protein ligase RNF113A	R113A_HUMAN	2	-38.5822	0.614178	Inhibited_RELA	Inhibited_ctrl	NaN	NaN	NaN
Uninhibited_RELA / Inhibited_ctrl	Q8NEC7	Q8NEC7	-0.56413	0.56413	0.000261413	0.00170564	24	Q8NEC7	GSTCD	Glutathione S-transferase C-terminal domain-containing protein	GSTCD_HUMAN	1	-32.3637	0.676363	Uninhibited_RELA	Inhibited_ctrl	NaN	NaN	NaN
Uninhibited_RELA / Uninhibited_ctrl	Q9NZL9	Q9NZL9	-0.7954	0.7954	0.000261806	0.00170719	24	Q9NZL9	MAT2B	Methionine adenosyltransferase 2 subunit beta	MAT2B_HUMAN	6	-42.3817	0.576183	Uninhibited_RELA	Uninhibited_ctrl	NaN	NaN	NaN
Uninhibited_RELA / Inhibited_RELA	O00399	O00399	-0.321911	0.321911	0.00026199	0.00170737	24	O00399	DCTN6	Dynactin subunit 6	DCTN6_HUMAN	2	-19.9991	0.800009	Uninhibited_RELA	Inhibited_RELA	NaN	NaN	NaN
Uninhibited_RELA / Uninhibited_ctrl	Q9P1F3	Q9P1F3	-0.850414	0.850414	0.000262273	0.0017082	24	Q9P1F3	ABRACL	Costars family protein ABRACL	ABRAL_HUMAN	1	-44.5375	0.554625	Uninhibited_RELA	Uninhibited_ctrl	NaN	NaN	NaN
Uninhibited_RELA / Inhibited_ctrl	P49189	P49189	-0.349674	0.349674	0.000262659	0.0017097	24	P49189	ALDH9A1	4-trimethylaminobutyraldehyde dehydrogenase	AL9A1_HUMAN	6	-21.5238	0.784762	Uninhibited_RELA	Inhibited_ctrl	NaN	NaN	NaN
Uninhibited_ctrl / Inhibited_RELA	Q8TAP8	Q8TAP8	1.10176	1.10176	0.000263239	0.00171043	24	Q8TAP8	PPP1R35	Protein phosphatase 1 regulatory subunit 35	PPR35_HUMAN	1	114.616	2.14616	Uninhibited_ctrl	Inhibited_RELA	NaN	NaN	NaN
Uninhibited_ctrl / Inhibited_RELA	Q9BYN0	Q9BYN0	0.366489	0.366489	0.000263017	0.00171043	24	Q9BYN0	SRXN1	Sulfiredoxin-1	SRXN1_HUMAN	2	28.9212	1.28921	Uninhibited_ctrl	Inhibited_RELA	NaN	NaN	NaN
Uninhibited_RELA / Inhibited_ctrl	Q9UHI6	Q9UHI6	-0.868828	0.868828	0.000263139	0.00171043	24	Q9UHI6	DDX20	Probable ATP-dependent RNA helicase DDX20	DDX20_HUMAN	4	-45.2408	0.547592	Uninhibited_RELA	Inhibited_ctrl	NaN	NaN	NaN
Uninhibited_ctrl / Inhibited_ctrl	Q8WUH6	Q8WUH6	-0.874403	0.874403	0.000264217	0.00171577	24	Q8WUH6	TMEM263	Transmembrane protein 263	TM263_HUMAN	3	-45.452	0.54548	Uninhibited_ctrl	Inhibited_ctrl	NaN	NaN	NaN
Uninhibited_RELA / Inhibited_RELA	Q8NBJ7	Q8NBJ7	0.582385	0.582385	0.000264581	0.00171711	24	Q8NBJ7	SUMF2	Inactive C-alpha-formylglycine-generating enzyme 2	SUMF2_HUMAN	3	49.7323	1.49732	Uninhibited_RELA	Inhibited_RELA	NaN	NaN	NaN
Uninhibited_ctrl / Inhibited_ctrl	Q6ZMK1	Q6ZMK1	-0.963971	0.963971	0.000264786	0.00171743	24	Q6ZMK1	CYHR1	Cysteine and histidine-rich protein 1	CYHR1_HUMAN	2	-48.7356	0.512644	Uninhibited_ctrl	Inhibited_ctrl	NaN	NaN	NaN
Uninhibited_RELA / Inhibited_ctrl	O43502	O43502	-0.583937	0.583937	0.000265775	0.00172283	24	O43502	RAD51C	DNA repair protein RAD51 homolog 3	RA51C_HUMAN	2	-33.2859	0.667141	Uninhibited_RELA	Inhibited_ctrl	NaN	NaN	NaN
Inhibited_RELA / Inhibited_ctrl	P00558	P00558	-0.741744	0.741744	0.000266557	0.00172483	24	P00558	PGK1	Phosphoglycerate kinase 1	PGK1_HUMAN	15	-40.1984	0.598016	Inhibited_RELA	Inhibited_ctrl	NaN	NaN	NaN
Uninhibited_ctrl / Inhibited_RELA	P36542	P36542	-0.60333	0.60333	0.000266714	0.00172483	24	P36542	ATP5F1C	ATP synthase subunit gamma, mitochondrial	ATPG_HUMAN	6	-34.1767	0.658233	Uninhibited_ctrl	Inhibited_RELA	NaN	NaN	NaN
Inhibited_RELA / Inhibited_ctrl	P49642	P49642	-0.414633	0.414633	0.000266522	0.00172483	24	P49642	PRIM1	DNA primase small subunit	PRI1_HUMAN	3	-24.979	0.75021	Inhibited_RELA	Inhibited_ctrl	NaN	NaN	NaN
Uninhibited_RELA / Uninhibited_ctrl	P51452	P51452	-0.325611	0.325611	0.000266688	0.00172483	24	P51452	DUSP3	Dual specificity protein phosphatase 3	DUS3_HUMAN	5	-20.204	0.79796	Uninhibited_RELA	Uninhibited_ctrl	NaN	NaN	NaN
Uninhibited_RELA / Uninhibited_ctrl	Q15532	Q15532	-0.531016	0.531016	0.000266955	0.00172537	24	Q15532	SS18	Protein SSXT	SSXT_HUMAN	2	-30.7933	0.692067	Uninhibited_RELA	Uninhibited_ctrl	NaN	NaN	NaN
Uninhibited_RELA / Inhibited_ctrl	Q6KB66	Q6KB66	0.459747	0.459747	0.000267366	0.00172701	24	Q6KB66	KRT80	Keratin, type II cytoskeletal 80	K2C80_HUMAN	17	37.5301	1.3753	Uninhibited_RELA	Inhibited_ctrl	NaN	NaN	NaN
Uninhibited_ctrl / Inhibited_ctrl	O43760	O43760	-1.26278	1.26278	0.00026793	0.00172964	24	O43760	SYNGR2	Synaptogyrin-2	SNG2_HUMAN	4	-58.326	0.41674	Uninhibited_ctrl	Inhibited_ctrl	NaN	NaN	NaN
Uninhibited_RELA / Uninhibited_ctrl	O00487	O00487	-0.283874	0.283874	0.000268977	0.00173538	24	O00487	PSMD14	26S proteasome non-ATPase regulatory subunit 14	PSDE_HUMAN	10	-17.8618	0.821382	Uninhibited_RELA	Uninhibited_ctrl	NaN	NaN	NaN
Uninhibited_ctrl / Inhibited_RELA	Q9GZN8	Q9GZN8	-0.604318	0.604318	0.000269712	0.0017391	24	Q9GZN8	C20orf27	UPF0687 protein C20orf27	CT027_HUMAN	1	-34.2218	0.657782	Uninhibited_ctrl	Inhibited_RELA	NaN	NaN	NaN
Uninhibited_RELA / Inhibited_ctrl	Q9NVP2	Q9NVP2	-1.7688	1.7688	0.000270322	0.001742	24	Q9NVP2	ASF1B	Histone chaperone ASF1B	ASF1B_HUMAN	2	-70.6548	0.293452	Uninhibited_RELA	Inhibited_ctrl	NaN	NaN	NaN
Uninhibited_RELA / Uninhibited_ctrl	Q8NFU3	Q8NFU3	-1.06482	1.06482	0.00027069	0.00174335	24	Q8NFU3	TSTD1	Thiosulfate:glutathione sulfurtransferase	TSTD1_HUMAN	3	-52.1967	0.478033	Uninhibited_RELA	Uninhibited_ctrl	NaN	NaN	NaN
Uninhibited_RELA / Inhibited_RELA	Q7Z6M4	Q7Z6M4	-0.506618	0.506618	0.000270912	0.00174376	24	Q7Z6M4	MTERF4	Transcription termination factor 4, mitochondrial	MTEF4_HUMAN	2	-29.6129	0.703871	Uninhibited_RELA	Inhibited_RELA	NaN	NaN	NaN
Uninhibited_RELA / Inhibited_ctrl	O43766	O43766	-2.48791	2.48791	0.000273079	0.00175279	24	O43766	LIAS	Lipoyl synthase, mitochondrial	LIAS_HUMAN	3	-82.1736	0.178264	Uninhibited_RELA	Inhibited_ctrl	NaN	NaN	NaN
Uninhibited_RELA / Uninhibited_ctrl	P20290	P20290	-0.354795	0.354795	0.000272637	0.00175279	24	P20290	BTF3	Transcription factor BTF3	BTF3_HUMAN	11	-21.8019	0.781981	Uninhibited_RELA	Uninhibited_ctrl	NaN	NaN	NaN
Uninhibited_RELA / Inhibited_ctrl	Q6P5R6	Q6P5R6	-0.628891	0.628891	0.000273021	0.00175279	24	Q6P5R6	RPL22L1	60S ribosomal protein L22-like 1	RL22L_HUMAN	2	-35.3327	0.646673	Uninhibited_RELA	Inhibited_ctrl	NaN	NaN	NaN
Uninhibited_RELA / Inhibited_RELA	Q8NBS9	Q8NBS9	0.299737	0.299737	0.000273114	0.00175279	24	Q8NBS9	TXNDC5	Thioredoxin domain-containing protein 5	TXND5_HUMAN	9	23.092	1.23092	Uninhibited_RELA	Inhibited_RELA	NaN	NaN	NaN
Uninhibited_RELA / Inhibited_ctrl	Q9Y2W6	Q9Y2W6	-0.462556	0.462556	0.000272627	0.00175279	24	Q9Y2W6	TDRKH	Tudor and KH domain-containing protein	TDRKH_HUMAN	2	-27.4301	0.725699	Uninhibited_RELA	Inhibited_ctrl	NaN	NaN	NaN
Uninhibited_ctrl / Inhibited_RELA	Q15424	Q15424	0.652743	0.652743	0.000273505	0.00175324	24	Q15424	SAFB	Scaffold attachment factor B1	SAFB1_HUMAN	5	57.2154	1.57215	Uninhibited_ctrl	Inhibited_RELA	NaN	NaN	NaN
Uninhibited_RELA / Uninhibited_ctrl	Q9Y3S2	Q9Y3S2	0.863253	0.863253	0.000273489	0.00175324	24	Q9Y3S2	ZNF330	Zinc finger protein 330	ZN330_HUMAN	2	81.9135	1.81913	Uninhibited_RELA	Uninhibited_ctrl	NaN	NaN	NaN
Uninhibited_RELA / Inhibited_ctrl	A1KXE4	A1KXE4	2.18087	2.18087	0.000274246	0.00175697	24	A1KXE4	FAM168B	Myelin-associated neurite-outgrowth inhibitor	F168B_HUMAN	1	353.427	4.53427	Uninhibited_RELA	Inhibited_ctrl	NaN	NaN	NaN
Uninhibited_ctrl / Inhibited_ctrl	P54652	P54652	-0.720566	0.720566	0.000274991	0.00175943	24	P54652	HSPA2	Heat shock-related 70 kDa protein 2	HSP72_HUMAN	2	-39.3141	0.606859	Uninhibited_ctrl	Inhibited_ctrl	NaN	NaN	NaN
Uninhibited_ctrl / Inhibited_RELA	Q7Z7N9	Q7Z7N9	-1.19704	1.19704	0.000274843	0.00175943	24	Q7Z7N9	TMEM179B	Transmembrane protein 179B	T179B_HUMAN	1	-56.383	0.43617	Uninhibited_ctrl	Inhibited_RELA	NaN	NaN	NaN
Uninhibited_RELA / Inhibited_RELA	Q9NR12	Q9NR12	0.223635	0.223635	0.000275111	0.00175943	24	Q9NR12	PDLIM7	PDZ and LIM domain protein 7	PDLI7_HUMAN	13	16.7672	1.16767	Uninhibited_RELA	Inhibited_RELA	NaN	NaN	NaN
Uninhibited_RELA / Inhibited_RELA	Q01844	Q01844	-1.02453	1.02453	0.000275693	0.00176033	24	Q01844	EWSR1	RNA-binding protein EWS	EWS_HUMAN	2	-50.8429	0.491571	Uninhibited_RELA	Inhibited_RELA	NaN	NaN	NaN
Uninhibited_RELA / Inhibited_RELA	Q9NP73	Q9NP73	-0.945681	0.945681	0.000275734	0.00176033	24	Q9NP73	ALG13	Putative bifunctional UDP-N-acetylglucosamine transferase and deubiquitinase ALG13	ALG13_HUMAN	2	-48.0816	0.519184	Uninhibited_RELA	Inhibited_RELA	NaN	NaN	NaN
Uninhibited_RELA / Inhibited_RELA	Q9ULA0	Q9ULA0	-0.953855	0.953855	0.000275539	0.00176033	24	Q9ULA0	DNPEP	Aspartyl aminopeptidase	DNPEP_HUMAN	2	-48.3749	0.516251	Uninhibited_RELA	Inhibited_RELA	NaN	NaN	NaN
Uninhibited_ctrl / Inhibited_ctrl	Q99805	Q99805	-0.719915	0.719915	0.000275907	0.00176041	24	Q99805	TM9SF2	Transmembrane 9 superfamily member 2	TM9S2_HUMAN	2	-39.2867	0.607133	Uninhibited_ctrl	Inhibited_ctrl	NaN	NaN	NaN
Uninhibited_RELA / Inhibited_ctrl	Q9BYV8	Q9BYV8	-0.6367	0.6367	0.000276259	0.00176164	24	Q9BYV8	CEP41	Centrosomal protein of 41 kDa	CEP41_HUMAN	1	-35.6818	0.643182	Uninhibited_RELA	Inhibited_ctrl	NaN	NaN	NaN
Inhibited_RELA / Inhibited_ctrl	P62857	P62857	-0.508518	0.508518	0.000277176	0.00176645	24	P62857	RPS28	40S ribosomal protein S28	RS28_HUMAN	7	-29.7056	0.702944	Inhibited_RELA	Inhibited_ctrl	NaN	NaN	NaN
Uninhibited_ctrl / Inhibited_RELA	Q9NZD8	Q9NZD8	-1.27809	1.27809	0.000278063	0.00177108	24	Q9NZD8	SPG21	Maspardin	SPG21_HUMAN	4	-58.766	0.41234	Uninhibited_ctrl	Inhibited_RELA	NaN	NaN	NaN
Uninhibited_RELA / Uninhibited_ctrl	O00148	O00148	0.43902	0.43902	0.000279684	0.00178037	24	O00148	DDX39A	ATP-dependent RNA helicase DDX39A	DX39A_HUMAN	7	35.5683	1.35568	Uninhibited_RELA	Uninhibited_ctrl	NaN	NaN	NaN
Uninhibited_RELA / Inhibited_ctrl	P22033	P22033	-0.746951	0.746951	0.00028029	0.00178319	24	P22033	MMUT	Methylmalonyl-CoA mutase, mitochondrial	MUTA_HUMAN	6	-40.4138	0.595862	Uninhibited_RELA	Inhibited_ctrl	NaN	NaN	NaN
Uninhibited_ctrl / Inhibited_RELA	O14867	O14867	-1.16689	1.16689	0.000281668	0.00178724	24	O14867	BACH1	Transcription regulator protein BACH1	BACH1_HUMAN	1	-55.462	0.44538	Uninhibited_ctrl	Inhibited_RELA	NaN	NaN	NaN
Uninhibited_RELA / Uninhibited_ctrl	Q16740	Q16740	-1.18545	1.18545	0.000281456	0.00178724	24	Q16740	CLPP	ATP-dependent Clp protease proteolytic subunit, mitochondrial	CLPP_HUMAN	10	-56.0312	0.439688	Uninhibited_RELA	Uninhibited_ctrl	NaN	NaN	NaN
Uninhibited_ctrl / Inhibited_RELA	Q6VMQ6	Q6VMQ6	-0.455163	0.455163	0.000281297	0.00178724	24	Q6VMQ6	ATF7IP	Activating transcription factor 7-interacting protein 1	MCAF1_HUMAN	2	-27.0572	0.729428	Uninhibited_ctrl	Inhibited_RELA	NaN	NaN	NaN
Uninhibited_ctrl / Inhibited_RELA	Q99470	Q99470	-0.557525	0.557525	0.000281742	0.00178724	24	Q99470	SDF2	Stromal cell-derived factor 2	SDF2_HUMAN	4	-32.0533	0.679467	Uninhibited_ctrl	Inhibited_RELA	NaN	NaN	NaN
Uninhibited_ctrl / Inhibited_RELA	Q9UEU0	Q9UEU0	-0.845865	0.845865	0.000281728	0.00178724	24	Q9UEU0	VTI1B	Vesicle transport through interaction with t-SNAREs homolog 1B	VTI1B_HUMAN	4	-44.3623	0.556377	Uninhibited_ctrl	Inhibited_RELA	NaN	NaN	NaN
Uninhibited_RELA / Inhibited_ctrl	Q96P47	Q96P47	-0.477007	0.477007	0.00028254	0.00179127	24	Q96P47	AGAP3	Arf-GAP with GTPase, ANK repeat and PH domain-containing protein 3	AGAP3_HUMAN	2	-28.1534	0.718466	Uninhibited_RELA	Inhibited_ctrl	NaN	NaN	NaN
Uninhibited_ctrl / Inhibited_RELA	Q9HCN8	Q9HCN8	0.514759	0.514759	0.00028308	0.00179366	24	Q9HCN8	SDF2L1	Stromal cell-derived factor 2-like protein 1	SDF2L_HUMAN	1	42.8756	1.42876	Uninhibited_ctrl	Inhibited_RELA	NaN	NaN	NaN
Uninhibited_RELA / Inhibited_RELA	Q86Y79	Q86Y79	-0.380388	0.380388	0.000284154	0.00179943	24	Q86Y79	PTRH1	Probable peptidyl-tRNA hydrolase	PTH_HUMAN	2	-23.1769	0.768231	Uninhibited_RELA	Inhibited_RELA	NaN	NaN	NaN
Uninhibited_ctrl / Inhibited_ctrl	O95562	O95562	-1.16358	1.16358	0.000284873	0.00180293	24	O95562	SFT2D2	Vesicle transport protein SFT2B	SFT2B_HUMAN	1	-55.3597	0.446403	Uninhibited_ctrl	Inhibited_ctrl	NaN	NaN	NaN
Uninhibited_RELA / Uninhibited_ctrl	Q5SXM2	Q5SXM2	0.574898	0.574898	0.000285359	0.00180497	24	Q5SXM2	SNAPC4	snRNA-activating protein complex subunit 4	SNPC4_HUMAN	1	48.9572	1.48957	Uninhibited_RELA	Uninhibited_ctrl	NaN	NaN	NaN
Uninhibited_RELA / Inhibited_ctrl	Q13868	Q13868	-0.178303	0.178303	0.000285692	0.001805	24	Q13868	EXOSC2	Exosome complex component RRP4	EXOS2_HUMAN	4	-11.6258	0.883742	Uninhibited_RELA	Inhibited_ctrl	NaN	NaN	NaN
Inhibited_RELA / Inhibited_ctrl	Q16555	Q16555	-0.511448	0.511448	0.000285639	0.001805	24	Q16555	DPYSL2	Dihydropyrimidinase-related protein 2	DPYL2_HUMAN	18	-29.8482	0.701518	Inhibited_RELA	Inhibited_ctrl	NaN	NaN	NaN
Uninhibited_RELA / Inhibited_ctrl	P46736	P46736	-1.03549	1.03549	0.000286305	0.00180783	24	P46736	BRCC3	Lys-63-specific deubiquitinase BRCC36	BRCC3_HUMAN	4	-51.2149	0.487851	Uninhibited_RELA	Inhibited_ctrl	NaN	NaN	NaN
Uninhibited_RELA / Inhibited_ctrl	P07602	P07602	-0.516515	0.516515	0.000286655	0.00180899	24	P07602	PSAP	Prosaposin	SAP_HUMAN	1	-30.0942	0.699058	Uninhibited_RELA	Inhibited_ctrl	NaN	NaN	NaN
Uninhibited_RELA / Uninhibited_ctrl	P61313	P61313	0.236598	0.236598	0.000287148	0.00181107	24	P61313	RPL15	60S ribosomal protein L15	RL15_HUMAN	10	17.8211	1.17821	Uninhibited_RELA	Uninhibited_ctrl	NaN	NaN	NaN
Uninhibited_RELA / Uninhibited_ctrl	Q96HC4	Q96HC4	-0.49575	0.49575	0.000287387	0.00181153	24	Q96HC4	PDLIM5	PDZ and LIM domain protein 5	PDLI5_HUMAN	16	-29.0807	0.709193	Uninhibited_RELA	Uninhibited_ctrl	NaN	NaN	NaN
Uninhibited_RELA / Inhibited_ctrl	O76041	O76041	-0.952906	0.952906	0.000288254	0.00181595	24	O76041	NEBL	Nebulette	NEBL_HUMAN	4	-48.3409	0.516591	Uninhibited_RELA	Inhibited_ctrl	NaN	NaN	NaN
Uninhibited_RELA / Inhibited_ctrl	Q9BVK6	Q9BVK6	-1.20575	1.20575	0.000288615	0.00181718	24	Q9BVK6	TMED9	Transmembrane emp24 domain-containing protein 9	TMED9_HUMAN	2	-56.6456	0.433544	Uninhibited_RELA	Inhibited_ctrl	NaN	NaN	NaN
Uninhibited_ctrl / Inhibited_ctrl	Q9Y2X0	Q9Y2X0	-1.46877	1.46877	0.000288938	0.00181817	24	Q9Y2X0	MED16	Mediator of RNA polymerase II transcription subunit 16	MED16_HUMAN	2	-63.8711	0.361289	Uninhibited_ctrl	Inhibited_ctrl	NaN	NaN	NaN
Inhibited_RELA / Inhibited_ctrl	O43684	O43684	-0.165187	0.165187	0.000289398	0.00182002	24	O43684	BUB3	Mitotic checkpoint protein BUB3	BUB3_HUMAN	7	-10.8187	0.891813	Inhibited_RELA	Inhibited_ctrl	NaN	NaN	NaN
Uninhibited_ctrl / Inhibited_ctrl	P42684	P42684	0.399667	0.399667	0.000289883	0.00182202	24	P42684	ABL2	Tyrosine-protein kinase ABL2	ABL2_HUMAN	3	31.9204	1.3192	Uninhibited_ctrl	Inhibited_ctrl	NaN	NaN	NaN
Uninhibited_RELA / Inhibited_ctrl	Q9H9J2	Q9H9J2	-0.647187	0.647187	0.000290959	0.00182708	24	Q9H9J2	MRPL44	39S ribosomal protein L44, mitochondrial	RM44_HUMAN	4	-36.1476	0.638524	Uninhibited_RELA	Inhibited_ctrl	NaN	NaN	NaN
Uninhibited_RELA / Inhibited_RELA	Q9NUP1	Q9NUP1	-0.564397	0.564397	0.000291021	0.00182708	24	Q9NUP1	BLOC1S4	Biogenesis of lysosome-related organelles complex 1 subunit 4	BL1S4_HUMAN	5	-32.3762	0.676238	Uninhibited_RELA	Inhibited_RELA	NaN	NaN	NaN
Uninhibited_RELA / Inhibited_ctrl	Q5T5P2	Q5T5P2	0.723984	0.723984	0.000291629	0.00182985	24	Q5T5P2	KIAA1217	Sickle tail protein homolog	SKT_HUMAN	6	65.1737	1.65174	Uninhibited_RELA	Inhibited_ctrl	NaN	NaN	NaN
Uninhibited_RELA / Uninhibited_ctrl	Q9H2U2	Q9H2U2	-0.766571	0.766571	0.000292153	0.00183137	24	Q9H2U2	PPA2	Inorganic pyrophosphatase 2, mitochondrial	IPYR2_HUMAN	13	-41.2187	0.587813	Uninhibited_RELA	Uninhibited_ctrl	NaN	NaN	NaN
Uninhibited_RELA / Uninhibited_ctrl	Q9Y316	Q9Y316	-2.25531	2.25531	0.000292204	0.00183137	24	Q9Y316	MEMO1	Protein MEMO1	MEMO1_HUMAN	2	-79.0548	0.209452	Uninhibited_RELA	Uninhibited_ctrl	NaN	NaN	NaN
Uninhibited_ctrl / Inhibited_ctrl	Q9Y2R0	Q9Y2R0	-1.10351	1.10351	0.000293392	0.00183776	24	Q9Y2R0	COA3	Cytochrome c oxidase assembly factor 3 homolog, mitochondrial	COA3_HUMAN	2	-53.4616	0.465384	Uninhibited_ctrl	Inhibited_ctrl	NaN	NaN	NaN
Uninhibited_RELA / Inhibited_RELA	P48059	P48059	-0.467626	0.467626	0.000294378	0.00183974	24	P48059	LIMS1	LIM and senescent cell antigen-like-containing domain protein 1	LIMS1_HUMAN	1	-27.6847	0.723153	Uninhibited_RELA	Inhibited_RELA	NaN	NaN	NaN
Uninhibited_RELA / Uninhibited_ctrl	P49642	P49642	-0.294674	0.294674	0.000294258	0.00183974	24	P49642	PRIM1	DNA primase small subunit	PRI1_HUMAN	3	-18.4743	0.815257	Uninhibited_RELA	Uninhibited_ctrl	NaN	NaN	NaN
Uninhibited_RELA / Inhibited_ctrl	Q8NCA5	Q8NCA5	-1.68051	1.68051	0.000294082	0.00183974	24	Q8NCA5	FAM98A	Protein FAM98A	FA98A_HUMAN	3	-68.8028	0.311972	Uninhibited_RELA	Inhibited_ctrl	NaN	NaN	NaN
Uninhibited_ctrl / Inhibited_ctrl	Q9BRR6	Q9BRR6	-0.904469	0.904469	0.000294202	0.00183974	24	Q9BRR6	ADPGK	ADP-dependent glucokinase	ADPGK_HUMAN	2	-46.5771	0.534229	Uninhibited_ctrl	Inhibited_ctrl	NaN	NaN	NaN
Uninhibited_RELA / Uninhibited_ctrl	O76041	O76041	-1.109	1.109	0.000294713	0.00184078	24	O76041	NEBL	Nebulette	NEBL_HUMAN	4	-53.6383	0.463617	Uninhibited_RELA	Uninhibited_ctrl	NaN	NaN	NaN
Inhibited_RELA / Inhibited_ctrl	Q5RKV6	Q5RKV6	-0.234484	0.234484	0.000295271	0.00184322	24	Q5RKV6	EXOSC6	Exosome complex component MTR3	EXOS6_HUMAN	4	-15.0011	0.849989	Inhibited_RELA	Inhibited_ctrl	NaN	NaN	NaN
Inhibited_RELA / Inhibited_ctrl	Q9BYN0	Q9BYN0	-0.516464	0.516464	0.000296878	0.0018522	24	Q9BYN0	SRXN1	Sulfiredoxin-1	SRXN1_HUMAN	2	-30.0917	0.699083	Inhibited_RELA	Inhibited_ctrl	NaN	NaN	NaN
Uninhibited_RELA / Uninhibited_ctrl	O00458	O00458	-0.752574	0.752574	0.000298718	0.00186261	24	O00458	IFRD1	Interferon-related developmental regulator 1	IFRD1_HUMAN	2	-40.6456	0.593544	Uninhibited_RELA	Uninhibited_ctrl	NaN	NaN	NaN
Uninhibited_ctrl / Inhibited_RELA	Q01650	Q01650	-0.846498	0.846498	0.000298996	0.00186329	24	Q01650	SLC7A5	Large neutral amino acids transporter small subunit 1	LAT1_HUMAN	3	-44.3867	0.556133	Uninhibited_ctrl	Inhibited_RELA	NaN	NaN	NaN
Inhibited_RELA / Inhibited_ctrl	Q9BVL4	Q9BVL4	-0.661528	0.661528	0.000299649	0.0018663	24	Q9BVL4	SELENOO	Protein adenylyltransferase SelO, mitochondrial	SELO_HUMAN	5	-36.7792	0.632208	Inhibited_RELA	Inhibited_ctrl	NaN	NaN	NaN
Uninhibited_RELA / Inhibited_RELA	Q13868	Q13868	-0.125143	0.125143	0.000299946	0.00186678	24	Q13868	EXOSC2	Exosome complex component RRP4	EXOS2_HUMAN	4	-8.30868	0.916913	Uninhibited_RELA	Inhibited_RELA	NaN	NaN	NaN
Inhibited_RELA / Inhibited_ctrl	Q9UIC8	Q9UIC8	-1.04456	1.04456	0.000300067	0.00186678	24	Q9UIC8	LCMT1	Leucine carboxyl methyltransferase 1	LCMT1_HUMAN	4	-51.5209	0.484791	Inhibited_RELA	Inhibited_ctrl	NaN	NaN	NaN
Uninhibited_RELA / Inhibited_ctrl	Q93052	Q93052	-0.392696	0.392696	0.000301925	0.00187727	24	Q93052	LPP	Lipoma-preferred partner	LPP_HUMAN	15	-23.8295	0.761705	Uninhibited_RELA	Inhibited_ctrl	NaN	NaN	NaN
Uninhibited_ctrl / Inhibited_RELA	P23786	P23786	-0.576114	0.576114	0.000302859	0.00188202	24	P23786	CPT2	Carnitine O-palmitoyltransferase 2, mitochondrial	CPT2_HUMAN	3	-32.9232	0.670768	Uninhibited_ctrl	Inhibited_RELA	NaN	NaN	NaN
Uninhibited_ctrl / Inhibited_RELA	P13073	P13073	-1.051	1.051	0.000303121	0.00188215	24	P13073	COX4I1	Cytochrome c oxidase subunit 4 isoform 1, mitochondrial	COX41_HUMAN	4	-51.7368	0.482632	Uninhibited_ctrl	Inhibited_RELA	NaN	NaN	NaN
Uninhibited_ctrl / Inhibited_RELA	Q12789	Q12789	-0.874494	0.874494	0.000303224	0.00188215	24	Q12789	GTF3C1	General transcription factor 3C polypeptide 1	TF3C1_HUMAN	5	-45.4555	0.545445	Uninhibited_ctrl	Inhibited_RELA	NaN	NaN	NaN
Uninhibited_RELA / Uninhibited_ctrl	P50583	P50583	-2.01449	2.01449	0.000303534	0.00188301	24	P50583	NUDT2	Bis(5'-nucleosyl)-tetraphosphatase [asymmetrical]	AP4A_HUMAN	1	-75.2499	0.247501	Uninhibited_RELA	Uninhibited_ctrl	NaN	NaN	NaN
Uninhibited_ctrl / Inhibited_ctrl	Q8NEJ9	Q8NEJ9	-0.595159	0.595159	0.000304575	0.0018884	24	Q8NEJ9	NGDN	Neuroguidin	NGDN_HUMAN	2	-33.8028	0.661972	Uninhibited_ctrl	Inhibited_ctrl	NaN	NaN	NaN
Uninhibited_RELA / Uninhibited_ctrl	O00505	O00505	0.664459	0.664459	0.000304917	0.00188945	24	O00505	KPNA3	Importin subunit alpha-4	IMA4_HUMAN	7	58.4974	1.58497	Uninhibited_RELA	Uninhibited_ctrl	NaN	NaN	NaN
Uninhibited_RELA / Inhibited_ctrl	O75113	O75113	-0.448267	0.448267	0.000305651	0.00189079	24	O75113	N4BP1	NEDD4-binding protein 1	N4BP1_HUMAN	4	-26.7077	0.732923	Uninhibited_RELA	Inhibited_ctrl	NaN	NaN	NaN
Uninhibited_ctrl / Inhibited_RELA	P23588	P23588	0.506528	0.506528	0.000305732	0.00189079	24	P23588	EIF4B	Eukaryotic translation initiation factor 4B	IF4B_HUMAN	21	42.0627	1.42063	Uninhibited_ctrl	Inhibited_RELA	NaN	NaN	NaN
Uninhibited_ctrl / Inhibited_ctrl	Q6KC79	Q6KC79	-0.468386	0.468386	0.000305462	0.00189079	24	Q6KC79	NIPBL	Nipped-B-like protein	NIPBL_HUMAN	2	-27.7227	0.722773	Uninhibited_ctrl	Inhibited_ctrl	NaN	NaN	NaN
Uninhibited_RELA / Inhibited_RELA	Q9HBM6	Q9HBM6	-0.51779	0.51779	0.000305823	0.00189079	24	Q9HBM6	TAF9B	Transcription initiation factor TFIID subunit 9B	TAF9B_HUMAN	2	-30.1559	0.698441	Uninhibited_RELA	Inhibited_RELA	NaN	NaN	NaN
Uninhibited_RELA / Inhibited_ctrl	Q9Y223	Q9Y223	-2.04517	2.04517	0.000306947	0.00189667	24	Q9Y223	GNE	Bifunctional UDP-N-acetylglucosamine 2-epimerase/N-acetylmannosamine kinase	GLCNE_HUMAN	2	-75.7706	0.242294	Uninhibited_RELA	Inhibited_ctrl	NaN	NaN	NaN
Inhibited_RELA / Inhibited_ctrl	P35568	P35568	0.255835	0.255835	0.000307385	0.00189724	24	P35568	IRS1	Insulin receptor substrate 1	IRS1_HUMAN	13	19.4026	1.19403	Inhibited_RELA	Inhibited_ctrl	NaN	NaN	NaN
Uninhibited_RELA / Uninhibited_ctrl	P61163	P61163	0.162849	0.162849	0.000307284	0.00189724	24	P61163	ACTR1A	Alpha-centractin	ACTZ_HUMAN	11	11.9496	1.1195	Uninhibited_RELA	Uninhibited_ctrl	NaN	NaN	NaN
Uninhibited_RELA / Inhibited_RELA	P83881	P83881	-0.486645	0.486645	0.000307836	0.00189791	24	P83881	RPL36A	60S ribosomal protein L36a	RL36A_HUMAN	3	-28.6317	0.713683	Uninhibited_RELA	Inhibited_RELA	NaN	NaN	NaN
Uninhibited_RELA / Inhibited_RELA	Q15773	Q15773	0.311913	0.311913	0.000307839	0.00189791	24	Q15773	MLF2	Myeloid leukemia factor 2	MLF2_HUMAN	5	24.1353	1.24135	Uninhibited_RELA	Inhibited_RELA	NaN	NaN	NaN
Uninhibited_RELA / Uninhibited_ctrl	P35611	P35611	0.421173	0.421173	0.000308214	0.00189915	24	P35611	ADD1	Alpha-adducin	ADDA_HUMAN	2	33.9016	1.33902	Uninhibited_RELA	Uninhibited_ctrl	NaN	NaN	NaN
Uninhibited_ctrl / Inhibited_RELA	Q9Y530	Q9Y530	0.566474	0.566474	0.000308833	0.0019019	24	Q9Y530	OARD1	ADP-ribose glycohydrolase OARD1	OARD1_HUMAN	1	48.0899	1.4809	Uninhibited_ctrl	Inhibited_RELA	NaN	NaN	NaN
Uninhibited_RELA / Inhibited_ctrl	O60239	O60239	0.601773	0.601773	0.000309158	0.00190283	24	O60239	SH3BP5	SH3 domain-binding protein 5	3BP5_HUMAN	3	51.758	1.51758	Uninhibited_RELA	Inhibited_ctrl	NaN	NaN	NaN
Uninhibited_RELA / Inhibited_RELA	Q9H6Z4	Q9H6Z4	0.613004	0.613004	0.000309571	0.0019043	24	Q9H6Z4	RANBP3	Ran-binding protein 3	RANB3_HUMAN	4	52.9441	1.52944	Uninhibited_RELA	Inhibited_RELA	NaN	NaN	NaN
Uninhibited_RELA / Inhibited_ctrl	Q8TBC5	Q8TBC5	-0.736579	0.736579	0.00030995	0.00190557	24	Q8TBC5	ZSCAN18	Zinc finger and SCAN domain-containing protein 18	ZSC18_HUMAN	2	-39.9839	0.600161	Uninhibited_RELA	Inhibited_ctrl	NaN	NaN	NaN
Uninhibited_ctrl / Inhibited_RELA	P47974	P47974	-1.11383	1.11383	0.000311074	0.00191055	24	P47974	ZFP36L2	mRNA decay activator protein ZFP36L2	TISD_HUMAN	2	-53.7934	0.462066	Uninhibited_ctrl	Inhibited_RELA	NaN	NaN	NaN
Inhibited_RELA / Inhibited_ctrl	Q13627	Q13627	0.420341	0.420341	0.000311108	0.00191055	24	Q13627	DYRK1A	Dual specificity tyrosine-phosphorylation-regulated kinase 1A	DYR1A_HUMAN	3	33.8244	1.33824	Inhibited_RELA	Inhibited_ctrl	NaN	NaN	NaN
Uninhibited_ctrl / Inhibited_RELA	Q9GZZ1	Q9GZZ1	0.686194	0.686194	0.000311355	0.00191099	24	Q9GZZ1	NAA50	N-alpha-acetyltransferase 50	NAA50_HUMAN	9	60.9033	1.60903	Uninhibited_ctrl	Inhibited_RELA	NaN	NaN	NaN
Uninhibited_ctrl / Inhibited_RELA	C4AMC7;Q6VEQ5	C4AMC7;Q6VEQ5	-0.54294	0.54294	0.000312157	0.00191377	24	C4AMC7;Q6VEQ5	WASH3P;WASH2P	Putative WAS protein family homolog 3;WAS protein family homolog 2	WASH3_HUMAN;WASH2_HUMAN	13	-31.3629	0.686371	Uninhibited_ctrl	Inhibited_RELA	NaN	NaN	NaN
Uninhibited_ctrl / Inhibited_RELA	Q9P0P0	Q9P0P0	0.601528	0.601528	0.000312052	0.00191377	24	Q9P0P0	RNF181	E3 ubiquitin-protein ligase RNF181	RN181_HUMAN	4	51.7323	1.51732	Uninhibited_ctrl	Inhibited_RELA	NaN	NaN	NaN
Uninhibited_ctrl / Inhibited_RELA	O00221	O00221	-2.68665	2.68665	0.000313718	0.00192227	24	O00221	NFKBIE	NF-kappa-B inhibitor epsilon	IKBE_HUMAN	5	-84.4676	0.155324	Uninhibited_ctrl	Inhibited_RELA	NaN	NaN	NaN
Uninhibited_RELA / Inhibited_ctrl	Q15291	Q15291	-0.445957	0.445957	0.00031457	0.00192641	24	Q15291	RBBP5	Retinoblastoma-binding protein 5	RBBP5_HUMAN	4	-26.5903	0.734097	Uninhibited_RELA	Inhibited_ctrl	NaN	NaN	NaN
Uninhibited_RELA / Inhibited_ctrl	Q9UI12	Q9UI12	-2.6003	2.6003	0.000314894	0.00192732	24	Q9UI12	ATP6V1H	V-type proton ATPase subunit H	VATH_HUMAN	3	-83.5096	0.164904	Uninhibited_RELA	Inhibited_ctrl	NaN	NaN	NaN
Uninhibited_RELA / Inhibited_ctrl	Q8NFW8	Q8NFW8	-0.416377	0.416377	0.000316401	0.00193546	24	Q8NFW8	CMAS	N-acylneuraminate cytidylyltransferase	NEUA_HUMAN	4	-25.0696	0.749304	Uninhibited_RELA	Inhibited_ctrl	NaN	NaN	NaN
Uninhibited_RELA / Uninhibited_ctrl	O60256	O60256	-0.425044	0.425044	0.000317005	0.00193592	24	O60256	PRPSAP2	Phosphoribosyl pyrophosphate synthase-associated protein 2	KPRB_HUMAN	9	-25.5184	0.744816	Uninhibited_RELA	Uninhibited_ctrl	NaN	NaN	NaN
Uninhibited_ctrl / Inhibited_RELA	Q07866	Q07866	-0.312271	0.312271	0.000316686	0.00193592	24	Q07866	KLC1	Kinesin light chain 1	KLC1_HUMAN	22	-19.4627	0.805373	Uninhibited_ctrl	Inhibited_RELA	NaN	NaN	NaN
Uninhibited_ctrl / Inhibited_ctrl	Q6P5R6	Q6P5R6	-0.617331	0.617331	0.000316896	0.00193592	24	Q6P5R6	RPL22L1	60S ribosomal protein L22-like 1	RL22L_HUMAN	2	-34.8124	0.651876	Uninhibited_ctrl	Inhibited_ctrl	NaN	NaN	NaN
Uninhibited_RELA / Inhibited_RELA	P51946	P51946	-1.59148	1.59148	0.00032098	0.00195802	24	P51946	CCNH	Cyclin-H	CCNH_HUMAN	2	-66.817	0.33183	Uninhibited_RELA	Inhibited_RELA	NaN	NaN	NaN
Uninhibited_RELA / Uninhibited_ctrl	Q5VWJ9	Q5VWJ9	-0.0148694	0.0148694	0.000320919	0.00195802	24	Q5VWJ9	SNX30	Sorting nexin-30	SNX30_HUMAN	4	-1.02538	0.989746	Uninhibited_RELA	Uninhibited_ctrl	NaN	NaN	NaN
Uninhibited_ctrl / Inhibited_RELA	P62273	P62273	-0.70199	0.70199	0.000321362	0.00195823	24	P62273	RPS29	40S ribosomal protein S29	RS29_HUMAN	2	-38.5276	0.614724	Uninhibited_ctrl	Inhibited_RELA	NaN	NaN	NaN
Uninhibited_RELA / Inhibited_ctrl	Q6GMV3	Q6GMV3	-0.453361	0.453361	0.000321908	0.00195823	24	Q6GMV3	PTRHD1	Putative peptidyl-tRNA hydrolase PTRHD1	PTRD1_HUMAN	6	-26.9661	0.730339	Uninhibited_RELA	Inhibited_ctrl	NaN	NaN	NaN
Uninhibited_RELA / Inhibited_ctrl	Q86SX6	Q86SX6	-0.828044	0.828044	0.00032187	0.00195823	24	Q86SX6	GLRX5	Glutaredoxin-related protein 5, mitochondrial	GLRX5_HUMAN	2	-43.6707	0.563293	Uninhibited_RELA	Inhibited_ctrl	NaN	NaN	NaN
Uninhibited_RELA / Uninhibited_ctrl	Q86TU7	Q86TU7	0.350279	0.350279	0.000321546	0.00195823	24	Q86TU7	SETD3	Actin-histidine N-methyltransferase	SETD3_HUMAN	6	27.4807	1.27481	Uninhibited_RELA	Uninhibited_ctrl	NaN	NaN	NaN
Uninhibited_RELA / Inhibited_ctrl	Q9H270	Q9H270	-0.615994	0.615994	0.000321743	0.00195823	24	Q9H270	VPS11	Vacuolar protein sorting-associated protein 11 homolog	VPS11_HUMAN	5	-34.752	0.65248	Uninhibited_RELA	Inhibited_ctrl	NaN	NaN	NaN
Uninhibited_RELA / Inhibited_RELA	O43314	O43314	0.227876	0.227876	0.000322908	0.00195911	24	O43314	PPIP5K2	Inositol hexakisphosphate and diphosphoinositol-pentakisphosphate kinase 2	VIP2_HUMAN	7	17.111	1.17111	Uninhibited_RELA	Inhibited_RELA	NaN	NaN	NaN
Uninhibited_ctrl / Inhibited_ctrl	Q0VF96	Q0VF96	-2.22043	2.22043	0.000322842	0.00195911	24	Q0VF96	CGNL1	Cingulin-like protein 1	CGNL1_HUMAN	2	-78.5423	0.214577	Uninhibited_ctrl	Inhibited_ctrl	NaN	NaN	NaN
Inhibited_RELA / Inhibited_ctrl	Q53ET0	Q53ET0	0.457264	0.457264	0.000322282	0.00195911	24	Q53ET0	CRTC2	CREB-regulated transcription coactivator 2	CRTC2_HUMAN	19	37.2935	1.37294	Inhibited_RELA	Inhibited_ctrl	NaN	NaN	NaN
Uninhibited_ctrl / Inhibited_RELA	Q6IA17	Q6IA17	-1.33794	1.33794	0.000322946	0.00195911	24	Q6IA17	SIGIRR	Single Ig IL-1-related receptor	SIGIR_HUMAN	3	-60.4414	0.395586	Uninhibited_ctrl	Inhibited_RELA	NaN	NaN	NaN
Uninhibited_RELA / Inhibited_ctrl	Q86Y82	Q86Y82	-0.781307	0.781307	0.00032288	0.00195911	24	Q86Y82	STX12	Syntaxin-12	STX12_HUMAN	2	-41.8161	0.581839	Uninhibited_RELA	Inhibited_ctrl	NaN	NaN	NaN
Uninhibited_ctrl / Inhibited_ctrl	O00592	O00592	-0.555702	0.555702	0.000323173	0.0019594	24	O00592	PODXL	Podocalyxin	PODXL_HUMAN	1	-31.9674	0.680326	Uninhibited_ctrl	Inhibited_ctrl	NaN	NaN	NaN
Uninhibited_RELA / Inhibited_RELA	P22695	P22695	-0.556162	0.556162	0.000324118	0.00196405	24	P22695	UQCRC2	Cytochrome b-c1 complex subunit 2, mitochondrial	QCR2_HUMAN	2	-31.9891	0.680109	Uninhibited_RELA	Inhibited_RELA	NaN	NaN	NaN
Uninhibited_ctrl / Inhibited_RELA	Q8NEL9	Q8NEL9	-1.13387	1.13387	0.000324392	0.00196462	24	Q8NEL9	DDHD1	Phospholipase DDHD1	DDHD1_HUMAN	2	-54.4307	0.455693	Uninhibited_ctrl	Inhibited_RELA	NaN	NaN	NaN
Uninhibited_ctrl / Inhibited_RELA	O43823	O43823	0.506456	0.506456	0.000324654	0.00196512	24	O43823	AKAP8	A-kinase anchor protein 8	AKAP8_HUMAN	3	42.0556	1.42056	Uninhibited_ctrl	Inhibited_RELA	NaN	NaN	NaN
Uninhibited_RELA / Uninhibited_ctrl	P50895	P50895	0.74316	0.74316	0.00032499	0.00196576	24	P50895	BCAM	Basal cell adhesion molecule	BCAM_HUMAN	2	67.3838	1.67384	Uninhibited_RELA	Uninhibited_ctrl	NaN	NaN	NaN
Uninhibited_RELA / Uninhibited_ctrl	Q9NW75	Q9NW75	0.429704	0.429704	0.000325117	0.00196576	24	Q9NW75	GPATCH2	G patch domain-containing protein 2	GPTC2_HUMAN	2	34.6958	1.34696	Uninhibited_RELA	Uninhibited_ctrl	NaN	NaN	NaN
Uninhibited_RELA / Inhibited_RELA	Q9P2R3	Q9P2R3	-0.0703964	0.0703964	0.000325353	0.0019661	24	Q9P2R3	ANKFY1	Rabankyrin-5	ANFY1_HUMAN	11	-4.76237	0.952376	Uninhibited_RELA	Inhibited_RELA	NaN	NaN	NaN
Uninhibited_ctrl / Inhibited_ctrl	Q969G6	Q969G6	-0.518076	0.518076	0.000325772	0.00196755	24	Q969G6	RFK	Riboflavin kinase	RIFK_HUMAN	2	-30.1697	0.698303	Uninhibited_ctrl	Inhibited_ctrl	NaN	NaN	NaN
Uninhibited_RELA / Inhibited_RELA	Q6NXT1	Q6NXT1	-0.839479	0.839479	0.000326027	0.001968	24	Q6NXT1	ANKRD54	Ankyrin repeat domain-containing protein 54	ANR54_HUMAN	2	-44.1155	0.558845	Uninhibited_RELA	Inhibited_RELA	NaN	NaN	NaN
Uninhibited_RELA / Uninhibited_ctrl	P11216	P11216	-0.230963	0.230963	0.000326596	0.00196927	24	P11216	PYGB	Glycogen phosphorylase, brain form	PYGB_HUMAN	43	-14.7934	0.852066	Uninhibited_RELA	Uninhibited_ctrl	NaN	NaN	NaN
Uninhibited_RELA / Inhibited_ctrl	Q9Y6N5	Q9Y6N5	-0.368509	0.368509	0.000326517	0.00196927	24	Q9Y6N5	SQOR	Sulfide:quinone oxidoreductase, mitochondrial	SQOR_HUMAN	3	-22.5417	0.774583	Uninhibited_RELA	Inhibited_ctrl	NaN	NaN	NaN
Uninhibited_RELA / Inhibited_RELA	Q96DH6	Q96DH6	-0.0642802	0.0642802	0.000329196	0.00198386	24	Q96DH6	MSI2	RNA-binding protein Musashi homolog 2	MSI2H_HUMAN	6	-4.35776	0.956422	Uninhibited_RELA	Inhibited_RELA	NaN	NaN	NaN
Uninhibited_ctrl / Inhibited_RELA	O95999	O95999	-0.645596	0.645596	0.000329566	0.00198391	24	O95999	BCL10	B-cell lymphoma/leukemia 10	BCL10_HUMAN	2	-36.0771	0.639229	Uninhibited_ctrl	Inhibited_RELA	NaN	NaN	NaN
Uninhibited_RELA / Inhibited_ctrl	P62166	P62166	-0.889612	0.889612	0.000329494	0.00198391	24	P62166	NCS1	Neuronal calcium sensor 1	NCS1_HUMAN	2	-46.0241	0.539759	Uninhibited_RELA	Inhibited_ctrl	NaN	NaN	NaN
Uninhibited_ctrl / Inhibited_RELA	O60216	O60216	-0.552452	0.552452	0.000330007	0.00198547	24	O60216	RAD21	Double-strand-break repair protein rad21 homolog	RAD21_HUMAN	6	-31.814	0.68186	Uninhibited_ctrl	Inhibited_RELA	NaN	NaN	NaN
Uninhibited_RELA / Inhibited_RELA	O75127	O75127	-0.412818	0.412818	0.000330418	0.00198686	24	O75127	PTCD1	Pentatricopeptide repeat-containing protein 1, mitochondrial	PTCD1_HUMAN	4	-24.8845	0.751155	Uninhibited_RELA	Inhibited_RELA	NaN	NaN	NaN
Uninhibited_RELA / Uninhibited_ctrl	P51809	P51809	1.06211	1.06211	0.000330752	0.0019871	24	P51809	VAMP7	Vesicle-associated membrane protein 7	VAMP7_HUMAN	4	108.798	2.08798	Uninhibited_RELA	Uninhibited_ctrl	NaN	NaN	NaN
Uninhibited_ctrl / Inhibited_RELA	Q9BUL5	Q9BUL5	0.586582	0.586582	0.000330821	0.0019871	24	Q9BUL5	PHF23	PHD finger protein 23	PHF23_HUMAN	1	50.1684	1.50168	Uninhibited_ctrl	Inhibited_RELA	NaN	NaN	NaN
Uninhibited_RELA / Uninhibited_ctrl	Q9BRP1	Q9BRP1	-0.388052	0.388052	0.000331258	0.00198864	24	Q9BRP1	PDCD2L	Programmed cell death protein 2-like	PDD2L_HUMAN	2	-23.5839	0.764161	Uninhibited_RELA	Uninhibited_ctrl	NaN	NaN	NaN
Uninhibited_RELA / Inhibited_RELA	P13164	P13164	-0.716069	0.716069	0.000332003	0.00199202	24	P13164	IFITM1	Interferon-induced transmembrane protein 1	IFM1_HUMAN	2	-39.1246	0.608754	Uninhibited_RELA	Inhibited_RELA	NaN	NaN	NaN
Uninhibited_RELA / Inhibited_RELA	Q9Y6X2	Q9Y6X2	-0.653147	0.653147	0.000332439	0.00199355	24	Q9Y6X2	PIAS3	E3 SUMO-protein ligase PIAS3	PIAS3_HUMAN	4	-36.4108	0.635892	Uninhibited_RELA	Inhibited_RELA	NaN	NaN	NaN
Uninhibited_RELA / Inhibited_ctrl	O00767	O00767	-0.613956	0.613956	0.000333656	0.00199975	24	O00767	SCD	Stearoyl-CoA desaturase	SCD_HUMAN	1	-34.6597	0.653403	Uninhibited_RELA	Inhibited_ctrl	NaN	NaN	NaN
Uninhibited_RELA / Inhibited_ctrl	Q15369	Q15369	-0.430999	0.430999	0.000335194	0.00200787	24	Q15369	ELOC	Elongin-C	ELOC_HUMAN	6	-25.8252	0.741748	Uninhibited_RELA	Inhibited_ctrl	NaN	NaN	NaN
Uninhibited_RELA / Inhibited_ctrl	O15541	O15541	-0.566061	0.566061	0.000335816	0.00200971	24	O15541	RNF113A	E3 ubiquitin-protein ligase RNF113A	R113A_HUMAN	2	-32.4541	0.675459	Uninhibited_RELA	Inhibited_ctrl	NaN	NaN	NaN
[truncated: 23,272 more rows]

## Sheet: S9B_Sequence_coverage
Supplementary Table S9B. Mass spectrometry protein group level output from Spectronaut software of protein sequence coverage. Legend: PG.Coverage - coverage of protein sequence in one run; PG.Coverage (Global) - coverage of protein sequence across all runs.
[truncated: 94,417 more rows]

[truncated: 3 more sheets: S9C_Condition_comparison, S9D_RELA_interactors, S9D_GSEA]
