# Supplementary material for: Global Interactome Mapping Reveals Pro-tumorigenic Interactions of NF-κB in Breast Cancer
Source: Mol Cell Proteomics. 2024 Feb 28;23(4):100744. doi: 10.1016/j.mcpro.2024.100744 (PMC10988130; doi:10.1016/j.mcpro.2024.100744)
Supplement: Supplemental File 10 [file mmc10.xlsx]

## Sheet: S10A_DIA_total_proteome
Supplementary Table S10A. Mass spectrometry protein group level data for DIA experiment evaluating changes in total proteome after NF-κB inhibition in MCF-7 cells. Legend: inhibited=cells transfected with full pCMV4-FLAG-ΔN IκBα plasmid, control=cells transfected with empty pCMV4 plasmid.
Comparison (group1/group2)	Group	ProteinGroups	AVG Log2 Ratio	Absolute AVG Log2 Ratio	Pvalue	Qvalue	# of Ratios	UniProtIds	Genes	ProteinDescriptions	ProteinNames	# Unique Total Peptides	% Change	Ratio	Condition Numerator	Condition Denominator	GO Cellular Component	GO Molecular Function	GO Biological Process
control / inhibited	P09913	P09913	0.493553	0.493553	2.00447e-10	1.82365e-07	16	P09913	IFIT2	Interferon-induced protein with tetratricopeptide repeats 2	IFIT2_HUMAN	18	40.7908	1.40791	control	inhibited	NaN	NaN	NaN
control / inhibited	P29728	P29728	0.35264	0.35264	2.19364e-10	1.82365e-07	16	P29728	OAS2	2'-5'-oligoadenylate synthase 2	OAS2_HUMAN	25	27.6895	1.27689	control	inhibited	NaN	NaN	NaN
control / inhibited	Q63HN8	Q63HN8	0.265193	0.265193	2.13882e-10	1.82365e-07	16	Q63HN8	RNF213	E3 ubiquitin-protein ligase RNF213	RN213_HUMAN	90	20.1797	1.2018	control	inhibited	NaN	NaN	NaN
control / inhibited	Q9Y3Z3	Q9Y3Z3	0.319177	0.319177	3.46814e-10	2.16239e-07	16	Q9Y3Z3	SAMHD1	Deoxynucleoside triphosphate triphosphohydrolase SAMHD1	SAMH1_HUMAN	30	24.7619	1.24762	control	inhibited	NaN	NaN	NaN
control / inhibited	Q5EBM0	Q5EBM0	0.403926	0.403926	1.07381e-09	5.35616e-07	16	Q5EBM0	CMPK2	UMP-CMP kinase 2, mitochondrial	CMPK2_HUMAN	15	32.3104	1.3231	control	inhibited	NaN	NaN	NaN
control / inhibited	Q13287	Q13287	0.306122	0.306122	1.31609e-09	5.47054e-07	16	Q13287	NMI	N-myc-interactor	NMI_HUMAN	11	23.638	1.23638	control	inhibited	NaN	NaN	NaN
control / inhibited	Q14764	Q14764	0.281473	0.281473	1.78501e-09	6.35973e-07	16	Q14764	MVP	Major vault protein	MVP_HUMAN	31	21.5435	1.21544	control	inhibited	NaN	NaN	NaN
control / inhibited	O14879	O14879	0.398936	0.398936	3.40885e-09	1.06271e-06	16	O14879	IFIT3	Interferon-induced protein with tetratricopeptide repeats 3	IFIT3_HUMAN	21	31.8535	1.31854	control	inhibited	NaN	NaN	NaN
control / inhibited	P40306	P40306	0.437981	0.437981	3.96401e-09	1.09847e-06	16	P40306	PSMB10	Proteasome subunit beta type-10	PSB10_HUMAN	6	35.4707	1.35471	control	inhibited	NaN	NaN	NaN
control / inhibited	O95786	O95786	0.287313	0.287313	1.6895e-08	3.83056e-06	16	O95786	DDX58	Antiviral innate immune response receptor RIG-I	DDX58_HUMAN	39	22.0365	1.22036	control	inhibited	NaN	NaN	NaN
control / inhibited	Q5K651	Q5K651	0.25799	0.25799	1.60938e-08	3.83056e-06	16	Q5K651	SAMD9	Sterile alpha motif domain-containing protein 9	SAMD9_HUMAN	38	19.5811	1.19581	control	inhibited	NaN	NaN	NaN
control / inhibited	P80217	P80217	0.314063	0.314063	2.91109e-08	6.05021e-06	16	P80217	IFI35	Interferon-induced 35 kDa protein	IN35_HUMAN	13	24.3204	1.2432	control	inhibited	NaN	NaN	NaN
control / inhibited	Q15646	Q15646	0.320421	0.320421	4.85448e-08	9.31314e-06	16	Q15646	OASL	2'-5'-oligoadenylate synthase-like protein	OASL_HUMAN	17	24.8695	1.2487	control	inhibited	NaN	NaN	NaN
control / inhibited	Q9Y5A7	Q9Y5A7	0.316405	0.316405	5.70872e-08	1.01697e-05	16	Q9Y5A7	NUB1	NEDD8 ultimate buster 1	NUB1_HUMAN	12	24.5224	1.24522	control	inhibited	NaN	NaN	NaN
control / inhibited	Q8IY21	Q8IY21	0.276871	0.276871	7.14074e-08	1.18727e-05	16	Q8IY21	DDX60	Probable ATP-dependent RNA helicase DDX60	DDX60_HUMAN	28	21.1564	1.21156	control	inhibited	NaN	NaN	NaN
control / inhibited	P19474	P19474	0.307808	0.307808	7.69559e-08	1.19955e-05	16	P19474	TRIM21	E3 ubiquitin-protein ligase TRIM21	RO52_HUMAN	11	23.7825	1.23783	control	inhibited	NaN	NaN	NaN
control / inhibited	P20591	P20591	0.392892	0.392892	9.79891e-08	1.43756e-05	16	P20591	MX1	Interferon-induced GTP-binding protein Mx1	MX1_HUMAN	20	31.3023	1.31302	control	inhibited	NaN	NaN	NaN
control / inhibited	Q9BYX4	Q9BYX4	0.276262	0.276262	1.23389e-07	1.70962e-05	16	Q9BYX4	IFIH1	Interferon-induced helicase C domain-containing protein 1	IFIH1_HUMAN	28	21.1053	1.21105	control	inhibited	NaN	NaN	NaN
control / inhibited	O14933	O14933	0.483545	0.483545	1.87759e-07	2.46458e-05	16	O14933	UBE2L6	Ubiquitin/ISG15-conjugating enzyme E2 L6	UB2L6_HUMAN	8	39.8175	1.39818	control	inhibited	NaN	NaN	NaN
control / inhibited	Q96AZ6	Q96AZ6	0.504995	0.504995	2.27468e-07	2.83652e-05	16	Q96AZ6	ISG20	Interferon-stimulated gene 20 kDa protein	ISG20_HUMAN	9	41.9118	1.41912	control	inhibited	NaN	NaN	NaN
control / inhibited	P23381	P23381	0.398796	0.398796	2.60708e-07	3.09622e-05	16	P23381	WARS1	Tryptophan--tRNA ligase, cytoplasmic	SYWC_HUMAN	16	31.8408	1.31841	control	inhibited	NaN	NaN	NaN
control / inhibited	Q9Y244	Q9Y244	0.339742	0.339742	2.87237e-07	3.25622e-05	16	Q9Y244	POMP	Proteasome maturation protein	POMP_HUMAN	4	26.553	1.26553	control	inhibited	NaN	NaN	NaN
control / inhibited	P28065	P28065	0.477349	0.477349	3.22496e-07	3.35127e-05	16	P28065	PSMB9	Proteasome subunit beta type-9	PSB9_HUMAN	5	39.2183	1.39218	control	inhibited	NaN	NaN	NaN
control / inhibited	Q02224	Q02224	0.26891	0.26891	3.18254e-07	3.35127e-05	16	Q02224	CENPE	Centromere-associated protein E	CENPE_HUMAN	1	20.4897	1.2049	control	inhibited	NaN	NaN	NaN
control / inhibited	P09914	P09914	0.383981	0.383981	3.42926e-07	3.42103e-05	16	P09914	IFIT1	Interferon-induced protein with tetratricopeptide repeats 1	IFIT1_HUMAN	23	30.4938	1.30494	control	inhibited	NaN	NaN	NaN
control / inhibited	P20592	P20592	0.432441	0.432441	3.59246e-07	3.446e-05	16	P20592	MX2	Interferon-induced GTP-binding protein Mx2	MX2_HUMAN	16	34.9515	1.34951	control	inhibited	NaN	NaN	NaN
control / inhibited	P00973	P00973	0.204727	0.204727	4.07927e-07	3.50817e-05	16	P00973	OAS1	2'-5'-oligoadenylate synthase 1	OAS1_HUMAN	15	15.2468	1.15247	control	inhibited	NaN	NaN	NaN
control / inhibited	P05161	P05161	0.400036	0.400036	3.97511e-07	3.50817e-05	16	P05161	ISG15	Ubiquitin-like protein ISG15	ISG15_HUMAN	10	31.9541	1.31954	control	inhibited	NaN	NaN	NaN
control / inhibited	P49257	P49257	-0.202294	0.202294	3.96131e-07	3.50817e-05	16	P49257	LMAN1	Protein ERGIC-53	LMAN1_HUMAN	10	-13.0832	0.869168	control	inhibited	NaN	NaN	NaN
control / inhibited	P42224	P42224	0.264968	0.264968	4.30718e-07	3.5807e-05	16	P42224	STAT1	Signal transducer and activator of transcription 1-alpha/beta	STAT1_HUMAN	36	20.161	1.20161	control	inhibited	NaN	NaN	NaN
control / inhibited	P36959	P36959	0.398405	0.398405	5.67757e-07	4.56769e-05	16	P36959	GMPR	GMP reductase 1	GMPR1_HUMAN	7	31.805	1.31805	control	inhibited	NaN	NaN	NaN
control / inhibited	Q9UMW8	Q9UMW8	0.251797	0.251797	6.12323e-07	4.7723e-05	16	Q9UMW8	USP18	Ubl carboxyl-terminal hydrolase 18	UBP18_HUMAN	8	19.069	1.19069	control	inhibited	NaN	NaN	NaN
control / inhibited	P0CAP2	P0CAP2	-0.185391	0.185391	6.79558e-07	5.13581e-05	16	P0CAP2	POLR2M	DNA-directed RNA polymerase II subunit GRINL1A	GRL1A_HUMAN	2	-12.0589	0.879411	control	inhibited	NaN	NaN	NaN
control / inhibited	Q6ISB3	Q6ISB3	-0.17731	0.17731	9.70741e-07	7.12067e-05	16	Q6ISB3	GRHL2	Grainyhead-like protein 2 homolog	GRHL2_HUMAN	15	-11.565	0.88435	control	inhibited	NaN	NaN	NaN
control / inhibited	Q9BU02	Q9BU02	0.226738	0.226738	1.40776e-06	9.93797e-05	16	Q9BU02	THTPA	Thiamine-triphosphatase	THTPA_HUMAN	6	17.0187	1.17019	control	inhibited	NaN	NaN	NaN
control / inhibited	Q9Y6K5	Q9Y6K5	0.255503	0.255503	1.43451e-06	9.93797e-05	16	Q9Y6K5	OAS3	2'-5'-oligoadenylate synthase 3	OAS3_HUMAN	38	19.3752	1.19375	control	inhibited	NaN	NaN	NaN
control / inhibited	Q9NUL5	Q9NUL5	0.354835	0.354835	1.60326e-06	0.000108068	16	Q9NUL5	SHFL	Shiftless antiviral inhibitor of ribosomal frameshifting protein	SHFL_HUMAN	2	27.8839	1.27884	control	inhibited	NaN	NaN	NaN
control / inhibited	P04439	P04439	0.426518	0.426518	1.90877e-06	0.000123161	16	P04439	HLA-A	HLA class I histocompatibility antigen, A alpha chain	HLAA_HUMAN	7	34.3986	1.34399	control	inhibited	NaN	NaN	NaN
control / inhibited	P10321	P10321	0.402887	0.402887	1.92593e-06	0.000123161	16	P10321	HLA-C	HLA class I histocompatibility antigen, C alpha chain	HLAC_HUMAN	3	32.2151	1.32215	control	inhibited	NaN	NaN	NaN
control / inhibited	P25963	P25963	-3.25708	3.25708	2.05207e-06	0.000124826	16	P25963	NFKBIA	NF-kappa-B inhibitor alpha	IKBA_HUMAN	4	-89.5402	0.104598	control	inhibited	NaN	NaN	NaN
control / inhibited	Q9HD26	Q9HD26	-0.118402	0.118402	2.02737e-06	0.000124826	16	Q9HD26	GOPC	Golgi-associated PDZ and coiled-coil motif-containing protein	GOPC_HUMAN	9	-7.87924	0.921208	control	inhibited	NaN	NaN	NaN
control / inhibited	Q53GL7	Q53GL7	0.277269	0.277269	2.50651e-06	0.000148839	16	Q53GL7	PARP10	Protein mono-ADP-ribosyltransferase PARP10	PAR10_HUMAN	15	21.1898	1.2119	control	inhibited	NaN	NaN	NaN
control / inhibited	P54920	P54920	0.15005	0.15005	2.91892e-06	0.000169297	16	P54920	NAPA	Alpha-soluble NSF attachment protein	SNAA_HUMAN	17	10.9608	1.10961	control	inhibited	NaN	NaN	NaN
control / inhibited	P60468	P60468	-0.0952905	0.0952905	3.05502e-06	0.000173164	16	P60468	SEC61B	Protein transport protein Sec61 subunit beta	SC61B_HUMAN	3	-6.39163	0.936084	control	inhibited	NaN	NaN	NaN
control / inhibited	Q9BYK8	Q9BYK8	0.151231	0.151231	3.37118e-06	0.000186839	16	Q9BYK8	HELZ2	Helicase with zinc finger domain 2	HELZ2_HUMAN	76	11.0517	1.11052	control	inhibited	NaN	NaN	NaN
control / inhibited	P02748	P02748	0.352731	0.352731	3.76553e-06	0.000204157	16	P02748	C9	Complement component C9	CO9_HUMAN	1	27.6975	1.27698	control	inhibited	NaN	NaN	NaN
control / inhibited	P07949	P07949	-0.165476	0.165476	3.98459e-06	0.000211437	16	P07949	RET	Proto-oncogene tyrosine-protein kinase receptor Ret	RET_HUMAN	8	-10.8366	0.891634	control	inhibited	NaN	NaN	NaN
control / inhibited	Q9NUL3	Q9NUL3	-0.134226	0.134226	4.62544e-06	0.00024033	16	Q9NUL3	STAU2	Double-stranded RNA-binding protein Staufen homolog 2	STAU2_HUMAN	12	-8.88416	0.911158	control	inhibited	NaN	NaN	NaN
control / inhibited	Q9H0U3	Q9H0U3	-0.181724	0.181724	4.95549e-06	0.000252224	16	Q9H0U3	MAGT1	Magnesium transporter protein 1	MAGT1_HUMAN	3	-11.8351	0.881649	control	inhibited	NaN	NaN	NaN
control / inhibited	Q96S52	Q96S52	-0.147472	0.147472	6.31342e-06	0.000314913	16	Q96S52	PIGS	GPI transamidase component PIG-S	PIGS_HUMAN	8	-9.71687	0.902831	control	inhibited	NaN	NaN	NaN
control / inhibited	O14545	O14545	0.22348	0.22348	6.70088e-06	0.000323464	16	O14545	TRAFD1	TRAF-type zinc finger domain-containing protein 1	TRAD1_HUMAN	8	16.7546	1.16755	control	inhibited	NaN	NaN	NaN
control / inhibited	P10619	P10619	-0.151636	0.151636	6.74424e-06	0.000323464	16	P10619	CTSA	Lysosomal protective protein	PPGB_HUMAN	6	-9.9771	0.900229	control	inhibited	NaN	NaN	NaN
control / inhibited	Q13636	Q13636	-0.162087	0.162087	7.12322e-06	0.000335195	16	Q13636	RAB31	Ras-related protein Rab-31	RAB31_HUMAN	6	-10.6269	0.893731	control	inhibited	NaN	NaN	NaN
control / inhibited	O15514	O15514	-0.185921	0.185921	7.46274e-06	0.000344668	16	O15514	POLR2D	DNA-directed RNA polymerase II subunit RPB4	RPB4_HUMAN	4	-12.0912	0.879088	control	inhibited	NaN	NaN	NaN
control / inhibited	Q9NRP2	Q9NRP2	-0.334465	0.334465	7.67193e-06	0.000347887	16	Q9NRP2	CMC2	COX assembly mitochondrial protein 2 homolog	COXM2_HUMAN	2	-20.6922	0.793078	control	inhibited	NaN	NaN	NaN
control / inhibited	Q9Y679	Q9Y679	-0.444489	0.444489	7.82505e-06	0.000348494	16	Q9Y679	AUP1	Lipid droplet-regulating VLDL assembly factor AUP1	AUP1_HUMAN	2	-26.5155	0.734845	control	inhibited	NaN	NaN	NaN
control / inhibited	P07477;P07478;Q8NHM4	P07477;P07478;Q8NHM4	-0.0844172	0.0844172	9.3259e-06	0.000408049	16	P07477;P07478;Q8NHM4	PRSS1;PRSS2;PRSS3P2	Trypsin-1;Trypsin-2;Putative trypsin-6	TRY1_HUMAN;TRY2_HUMAN;TRY6_HUMAN	1	-5.68345	0.943165	control	inhibited	NaN	NaN	NaN
control / inhibited	Q5W0U4	Q5W0U4	-0.159143	0.159143	9.83232e-06	0.000411671	16	Q5W0U4	BSPRY	B box and SPRY domain-containing protein	BSPRY_HUMAN	5	-10.4443	0.895557	control	inhibited	NaN	NaN	NaN
control / inhibited	Q6KB66	Q6KB66	0.201	0.201	9.83099e-06	0.000411671	16	Q6KB66	KRT80	Keratin, type II cytoskeletal 80	K2C80_HUMAN	15	14.9495	1.14949	control	inhibited	NaN	NaN	NaN
control / inhibited	Q8WVP7	Q8WVP7	-0.251649	0.251649	9.90387e-06	0.000411671	16	Q8WVP7	LMBR1	Limb region 1 protein homolog	LMBR1_HUMAN	2	-16.0064	0.839936	control	inhibited	NaN	NaN	NaN
control / inhibited	O95685	O95685	0.0780042	0.0780042	1.07041e-05	0.000425361	16	O95685	PPP1R3D	Protein phosphatase 1 regulatory subunit 3D	PPR3D_HUMAN	9	5.55568	1.05556	control	inhibited	NaN	NaN	NaN
control / inhibited	P28838	P28838	0.221291	0.221291	1.07449e-05	0.000425361	16	P28838	LAP3	Cytosol aminopeptidase	AMPL_HUMAN	27	16.5776	1.16578	control	inhibited	NaN	NaN	NaN
control / inhibited	Q9H0P0	Q9H0P0	0.260025	0.260025	1.06227e-05	0.000425361	16	Q9H0P0	NT5C3A	Cytosolic 5'-nucleotidase 3A	5NT3A_HUMAN	9	19.7499	1.1975	control	inhibited	NaN	NaN	NaN
control / inhibited	Q7L4I2	Q7L4I2	-0.155683	0.155683	1.30743e-05	0.000509488	16	Q7L4I2	RSRC2	Arginine/serine-rich coiled-coil protein 2	RSRC2_HUMAN	4	-10.2293	0.897707	control	inhibited	NaN	NaN	NaN
control / inhibited	Q92925	Q92925	-0.0766747	0.0766747	1.35233e-05	0.000518878	16	Q92925	SMARCD2	SWI/SNF-related matrix-associated actin-dependent regulator of chromatin subfamily D member 2	SMRD2_HUMAN	14	-5.17592	0.948241	control	inhibited	NaN	NaN	NaN
control / inhibited	Q9H1C4	Q9H1C4	0.186711	0.186711	1.38573e-05	0.000522778	16	Q9H1C4	UNC93B1	Protein unc-93 homolog B1	UN93B_HUMAN	6	13.8166	1.13817	control	inhibited	NaN	NaN	NaN
control / inhibited	Q9H6K1	Q9H6K1	-0.0208181	0.0208181	1.40441e-05	0.000522778	16	Q9H6K1	ILRUN	Protein ILRUN	ILRUN_HUMAN	2	-1.43264	0.985674	control	inhibited	NaN	NaN	NaN
control / inhibited	Q7Z2K6	Q7Z2K6	-0.137174	0.137174	1.43766e-05	0.000527281	16	Q7Z2K6	ERMP1	Endoplasmic reticulum metallopeptidase 1	ERMP1_HUMAN	22	-9.07016	0.909298	control	inhibited	NaN	NaN	NaN
control / inhibited	P52630	P52630	0.289876	0.289876	1.47704e-05	0.000533876	16	P52630	STAT2	Signal transducer and activator of transcription 2	STAT2_HUMAN	24	22.2535	1.22254	control	inhibited	NaN	NaN	NaN
control / inhibited	P10586	P10586	-0.144719	0.144719	1.51718e-05	0.000540548	16	P10586	PTPRF	Receptor-type tyrosine-protein phosphatase F	PTPRF_HUMAN	29	-9.54443	0.904556	control	inhibited	NaN	NaN	NaN
control / inhibited	O15162	O15162	0.201318	0.201318	1.55269e-05	0.000545408	16	O15162	PLSCR1	Phospholipid scramblase 1	PLS1_HUMAN	5	14.9748	1.14975	control	inhibited	NaN	NaN	NaN
control / inhibited	O75477	O75477	-0.222345	0.222345	1.65621e-05	0.000558187	16	O75477	ERLIN1	Erlin-1	ERLN1_HUMAN	3	-14.2829	0.857171	control	inhibited	NaN	NaN	NaN
control / inhibited	P60059	P60059	-0.153966	0.153966	1.6462e-05	0.000558187	16	P60059	SEC61G	Protein transport protein Sec61 subunit gamma	SC61G_HUMAN	2	-10.1224	0.898776	control	inhibited	NaN	NaN	NaN
control / inhibited	Q00978	Q00978	0.205682	0.205682	1.63673e-05	0.000558187	16	Q00978	IRF9	Interferon regulatory factor 9	IRF9_HUMAN	11	15.3232	1.15323	control	inhibited	NaN	NaN	NaN
control / inhibited	P62820	P62820	-0.108053	0.108053	1.86725e-05	0.000620922	16	P62820	RAB1A	Ras-related protein Rab-1A	RAB1A_HUMAN	6	-7.21607	0.927839	control	inhibited	NaN	NaN	NaN
control / inhibited	Q9P0J0	Q9P0J0	-0.128482	0.128482	1.98529e-05	0.000651488	16	Q9P0J0	NDUFA13	NADH dehydrogenase [ubiquinone] 1 alpha subcomplex subunit 13	NDUAD_HUMAN	6	-8.52062	0.914794	control	inhibited	NaN	NaN	NaN
control / inhibited	P61769	P61769	0.261076	0.261076	2.07723e-05	0.000672805	16	P61769	B2M	Beta-2-microglobulin	B2MG_HUMAN	3	19.8372	1.19837	control	inhibited	NaN	NaN	NaN
control / inhibited	Q9Y3Q3	Q9Y3Q3	-0.218575	0.218575	2.10695e-05	0.000673683	16	Q9Y3Q3	TMED3	Transmembrane emp24 domain-containing protein 3	TMED3_HUMAN	5	-14.0586	0.859414	control	inhibited	NaN	NaN	NaN
control / inhibited	Q9H6R4	Q9H6R4	-0.0673266	0.0673266	2.1365e-05	0.000674484	16	Q9H6R4	NOL6	Nucleolar protein 6	NOL6_HUMAN	13	-4.55951	0.954405	control	inhibited	NaN	NaN	NaN
control / inhibited	P69905	P69905	-0.282864	0.282864	2.18238e-05	0.000678765	16	P69905	HBA1	Hemoglobin subunit alpha	HBA_HUMAN	5	-17.8042	0.821958	control	inhibited	NaN	NaN	NaN
control / inhibited	Q04724	Q04724	0.0315085	0.0315085	2.20449e-05	0.000678765	16	Q04724	TLE1	Transducin-like enhancer protein 1	TLE1_HUMAN	7	2.20803	1.02208	control	inhibited	NaN	NaN	NaN
control / inhibited	P42892	P42892	0.143455	0.143455	2.39456e-05	0.000719523	16	P42892	ECE1	Endothelin-converting enzyme 1	ECE1_HUMAN	8	10.4547	1.10455	control	inhibited	NaN	NaN	NaN
control / inhibited	P56159	P56159	-0.139822	0.139822	2.38286e-05	0.000719523	16	P56159	GFRA1	GDNF family receptor alpha-1	GFRA1_HUMAN	6	-9.23688	0.907631	control	inhibited	NaN	NaN	NaN
control / inhibited	P82912	P82912	-0.198611	0.198611	2.48376e-05	0.000721381	16	P82912	MRPS11	28S ribosomal protein S11, mitochondrial	RT11_HUMAN	4	-12.8611	0.871389	control	inhibited	NaN	NaN	NaN
control / inhibited	Q2TAY7	Q2TAY7	-0.134909	0.134909	2.48752e-05	0.000721381	16	Q2TAY7	SMU1	WD40 repeat-containing protein SMU1	SMU1_HUMAN	14	-8.9273	0.910727	control	inhibited	NaN	NaN	NaN
control / inhibited	Q8N2K0	Q8N2K0	-0.115176	0.115176	2.45144e-05	0.000721381	16	Q8N2K0	ABHD12	Lysophosphatidylserine lipase ABHD12	ABD12_HUMAN	10	-7.67304	0.92327	control	inhibited	NaN	NaN	NaN
control / inhibited	Q8N4V1	Q8N4V1	-0.431507	0.431507	2.60098e-05	0.00072886	16	Q8N4V1	MMGT1	ER membrane protein complex subunit 5	EMC5_HUMAN	1	-25.8513	0.741487	control	inhibited	NaN	NaN	NaN
control / inhibited	Q96FV9	Q96FV9	-0.0943915	0.0943915	2.58388e-05	0.00072886	16	Q96FV9	THOC1	THO complex subunit 1	THOC1_HUMAN	11	-6.33328	0.936667	control	inhibited	NaN	NaN	NaN
control / inhibited	Q9NP58	Q9NP58	-0.0672803	0.0672803	2.58017e-05	0.00072886	16	Q9NP58	ABCB6	ATP-binding cassette sub-family B member 6	ABCB6_HUMAN	13	-4.55644	0.954436	control	inhibited	NaN	NaN	NaN
control / inhibited	O75446	O75446	-0.126389	0.126389	2.90906e-05	0.000770388	16	O75446	SAP30	Histone deacetylase complex subunit SAP30	SAP30_HUMAN	1	-8.38782	0.916122	control	inhibited	NaN	NaN	NaN
control / inhibited	P51580	P51580	0.0870098	0.0870098	2.83609e-05	0.000770388	16	P51580	TPMT	Thiopurine S-methyltransferase	TPMT_HUMAN	5	6.21664	1.06217	control	inhibited	NaN	NaN	NaN
control / inhibited	Q9H0N0	Q9H0N0	-0.449444	0.449444	2.86093e-05	0.000770388	16	Q9H0N0	RAB6C	Ras-related protein Rab-6C	RAB6C_HUMAN	1	-26.7675	0.732325	control	inhibited	NaN	NaN	NaN
control / inhibited	Q9NRW7	Q9NRW7	-0.0804081	0.0804081	2.93452e-05	0.000770388	16	Q9NRW7	VPS45	Vacuolar protein sorting-associated protein 45	VPS45_HUMAN	22	-5.42099	0.94579	control	inhibited	NaN	NaN	NaN
control / inhibited	Q9UII4	Q9UII4	0.27911	0.27911	2.84141e-05	0.000770388	16	Q9UII4	HERC5	E3 ISG15--protein ligase HERC5	HERC5_HUMAN	16	21.3446	1.21345	control	inhibited	NaN	NaN	NaN
control / inhibited	Q9Y2H6	Q9Y2H6	-0.183898	0.183898	2.88269e-05	0.000770388	16	Q9Y2H6	FNDC3A	Fibronectin type-III domain-containing protein 3A	FND3A_HUMAN	2	-11.9678	0.880322	control	inhibited	NaN	NaN	NaN
control / inhibited	Q6ZRV2	Q6ZRV2	0.0419389	0.0419389	3.0398e-05	0.000789714	16	Q6ZRV2	FAM83H	Protein FAM83H	FA83H_HUMAN	35	2.94965	1.0295	control	inhibited	NaN	NaN	NaN
control / inhibited	O94826	O94826	-0.0814515	0.0814515	3.16135e-05	0.000804636	16	O94826	TOMM70	Mitochondrial import receptor subunit TOM70	TOM70_HUMAN	19	-5.48937	0.945106	control	inhibited	NaN	NaN	NaN
control / inhibited	Q8N1G2	Q8N1G2	0.139476	0.139476	3.16176e-05	0.000804636	16	Q8N1G2	CMTR1	Cap-specific mRNA (nucleoside-2'-O-)-methyltransferase 1	CMTR1_HUMAN	22	10.1505	1.10151	control	inhibited	NaN	NaN	NaN
control / inhibited	P09912	P09912	0.336138	0.336138	3.24109e-05	0.000805921	16	P09912	IFI6	Interferon alpha-inducible protein 6	IFI6_HUMAN	1	26.2373	1.26237	control	inhibited	NaN	NaN	NaN
control / inhibited	P30405	P30405	-0.161205	0.161205	3.32838e-05	0.000805921	16	P30405	PPIF	Peptidyl-prolyl cis-trans isomerase F, mitochondrial	PPIF_HUMAN	6	-10.5722	0.894278	control	inhibited	NaN	NaN	NaN
control / inhibited	P51648	P51648	-0.104282	0.104282	3.28837e-05	0.000805921	16	P51648	ALDH3A2	Aldehyde dehydrogenase family 3 member A2	AL3A2_HUMAN	13	-6.97322	0.930268	control	inhibited	NaN	NaN	NaN
control / inhibited	Q14186	Q14186	-0.351395	0.351395	3.29915e-05	0.000805921	16	Q14186	TFDP1	Transcription factor Dp-1	TFDP1_HUMAN	2	-21.6174	0.783826	control	inhibited	NaN	NaN	NaN
control / inhibited	Q9Y375	Q9Y375	-0.313019	0.313019	3.20087e-05	0.000805921	16	Q9Y375	NDUFAF1	Complex I intermediate-associated protein 30, mitochondrial	CIA30_HUMAN	2	-19.5045	0.804955	control	inhibited	NaN	NaN	NaN
control / inhibited	Q9BZQ6	Q9BZQ6	-0.378502	0.378502	3.3655e-05	0.000807073	16	Q9BZQ6	EDEM3	ER degradation-enhancing alpha-mannosidase-like protein 3	EDEM3_HUMAN	2	-23.0764	0.769236	control	inhibited	NaN	NaN	NaN
control / inhibited	Q06323	Q06323	0.155578	0.155578	3.42308e-05	0.000813064	16	Q06323	PSME1	Proteasome activator complex subunit 1	PSME1_HUMAN	19	11.3868	1.11387	control	inhibited	NaN	NaN	NaN
control / inhibited	Q96CV9	Q96CV9	0.454638	0.454638	3.526e-05	0.000829607	16	Q96CV9	OPTN	Optineurin	OPTN_HUMAN	9	37.0439	1.37044	control	inhibited	NaN	NaN	NaN
control / inhibited	O76061	O76061	-1.12569	1.12569	3.5725e-05	0.000832694	16	O76061	STC2	Stanniocalcin-2	STC2_HUMAN	2	-54.1716	0.458284	control	inhibited	NaN	NaN	NaN
control / inhibited	Q96H79	Q96H79	-0.142598	0.142598	3.64417e-05	0.000833814	16	Q96H79	ZC3HAV1L	Zinc finger CCCH-type antiviral protein 1-like	ZCCHL_HUMAN	2	-9.41138	0.905886	control	inhibited	NaN	NaN	NaN
control / inhibited	Q99611	Q99611	-0.290361	0.290361	3.62574e-05	0.000833814	16	Q99611	SEPHS2	Selenide, water dikinase 2	SPS2_HUMAN	2	-18.2302	0.817698	control	inhibited	NaN	NaN	NaN
control / inhibited	P01024	P01024	-0.328242	0.328242	3.77525e-05	0.000855952	16	P01024	C3	Complement C3	CO3_HUMAN	5	-20.3493	0.796507	control	inhibited	NaN	NaN	NaN
control / inhibited	P30622	P30622	0.0455395	0.0455395	3.87943e-05	0.000856221	16	P30622	CLIP1	CAP-Gly domain-containing linker protein 1	CLIP1_HUMAN	27	3.20691	1.03207	control	inhibited	NaN	NaN	NaN
control / inhibited	Q969S9	Q969S9	-0.26813	0.26813	3.85007e-05	0.000856221	16	Q969S9	GFM2	Ribosome-releasing factor 2, mitochondrial	RRF2M_HUMAN	4	-16.9605	0.830395	control	inhibited	NaN	NaN	NaN
control / inhibited	Q9NYG2	Q9NYG2	-0.308357	0.308357	3.85039e-05	0.000856221	16	Q9NYG2	ZDHHC3	Palmitoyltransferase ZDHHC3	ZDHC3_HUMAN	2	-19.2439	0.807561	control	inhibited	NaN	NaN	NaN
control / inhibited	P49419	P49419	0.0534477	0.0534477	3.95623e-05	0.000865512	16	P49419	ALDH7A1	Alpha-aminoadipic semialdehyde dehydrogenase	AL7A1_HUMAN	19	3.77419	1.03774	control	inhibited	NaN	NaN	NaN
control / inhibited	Q9UI09	Q9UI09	-0.207145	0.207145	3.99227e-05	0.000865802	16	Q9UI09	NDUFA12	NADH dehydrogenase [ubiquinone] 1 alpha subcomplex subunit 12	NDUAC_HUMAN	4	-13.375	0.86625	control	inhibited	NaN	NaN	NaN
control / inhibited	Q9NUQ6	Q9NUQ6	0.142609	0.142609	4.19768e-05	0.000902501	16	Q9NUQ6	SPATS2L	SPATS2-like protein	SPS2L_HUMAN	18	10.39	1.1039	control	inhibited	NaN	NaN	NaN
control / inhibited	Q03518	Q03518	0.209178	0.209178	4.36368e-05	0.000930173	16	Q03518	TAP1	Antigen peptide transporter 1	TAP1_HUMAN	15	15.6029	1.15603	control	inhibited	NaN	NaN	NaN
control / inhibited	P10768	P10768	0.0937497	0.0937497	4.44486e-05	0.000939448	16	P10768	ESD	S-formylglutathione hydrolase	ESTD_HUMAN	13	6.71402	1.06714	control	inhibited	NaN	NaN	NaN
control / inhibited	Q8N129	Q8N129	-0.192959	0.192959	4.62422e-05	0.000969144	16	Q8N129	CNPY4	Protein canopy homolog 4	CNPY4_HUMAN	5	-12.519	0.87481	control	inhibited	NaN	NaN	NaN
control / inhibited	Q8NBM4	Q8NBM4	-0.21513	0.21513	4.89183e-05	0.00101669	16	Q8NBM4	UBAC2	Ubiquitin-associated domain-containing protein 2	UBAC2_HUMAN	5	-13.8531	0.861469	control	inhibited	NaN	NaN	NaN
control / inhibited	P61158	P61158	0.0409537	0.0409537	4.96882e-05	0.00102415	16	P61158	ACTR3	Actin-related protein 3	ARP3_HUMAN	19	2.87937	1.02879	control	inhibited	NaN	NaN	NaN
control / inhibited	O15173	O15173	-0.128143	0.128143	5.08341e-05	0.0010346	16	O15173	PGRMC2	Membrane-associated progesterone receptor component 2	PGRC2_HUMAN	8	-8.49916	0.915008	control	inhibited	NaN	NaN	NaN
control / inhibited	Q9HDC9	Q9HDC9	-0.107082	0.107082	5.10245e-05	0.0010346	16	Q9HDC9	APMAP	Adipocyte plasma membrane-associated protein	APMAP_HUMAN	13	-7.15361	0.928464	control	inhibited	NaN	NaN	NaN
control / inhibited	Q9NYP7	Q9NYP7	-0.193674	0.193674	5.16444e-05	0.00103872	16	Q9NYP7	ELOVL5	Elongation of very long chain fatty acids protein 5	ELOV5_HUMAN	2	-12.5624	0.874376	control	inhibited	NaN	NaN	NaN
control / inhibited	P05141	P05141	-0.084966	0.084966	5.24745e-05	0.00104697	16	P05141	SLC25A5	ADP/ATP translocase 2	ADT2_HUMAN	8	-5.71932	0.942807	control	inhibited	NaN	NaN	NaN
control / inhibited	Q92979	Q92979	-0.145113	0.145113	5.57621e-05	0.00110374	16	Q92979	EMG1	Ribosomal RNA small subunit methyltransferase NEP1	NEP1_HUMAN	8	-9.56914	0.904309	control	inhibited	NaN	NaN	NaN
control / inhibited	Q9Y5V3	Q9Y5V3	-0.295024	0.295024	5.62471e-05	0.00110457	16	Q9Y5V3	MAGED1	Melanoma-associated antigen D1	MAGD1_HUMAN	4	-18.4941	0.815059	control	inhibited	NaN	NaN	NaN
control / inhibited	P35527	P35527	0.756445	0.756445	5.90415e-05	0.0011276	16	P35527	KRT9	Keratin, type I cytoskeletal 9	K1C9_HUMAN	17	68.9323	1.68932	control	inhibited	NaN	NaN	NaN
control / inhibited	Q01167	Q01167	-1.41707	1.41707	5.92286e-05	0.0011276	16	Q01167	FOXK2	Forkhead box protein K2	FOXK2_HUMAN	2	-62.5529	0.374471	control	inhibited	NaN	NaN	NaN
control / inhibited	Q9BVK6	Q9BVK6	-0.155736	0.155736	5.91341e-05	0.0011276	16	Q9BVK6	TMED9	Transmembrane emp24 domain-containing protein 9	TMED9_HUMAN	6	-10.2326	0.897674	control	inhibited	NaN	NaN	NaN
control / inhibited	Q9Y2X7	Q9Y2X7	0.0834317	0.0834317	5.84549e-05	0.0011276	16	Q9Y2X7	GIT1	ARF GTPase-activating protein GIT1	GIT1_HUMAN	12	5.95353	1.05954	control	inhibited	NaN	NaN	NaN
control / inhibited	Q9NZ45	Q9NZ45	-0.113874	0.113874	6.10472e-05	0.00115342	16	Q9NZ45	CISD1	CDGSH iron-sulfur domain-containing protein 1	CISD1_HUMAN	4	-7.58964	0.924104	control	inhibited	NaN	NaN	NaN
control / inhibited	Q08380	Q08380	0.27484	0.27484	6.19647e-05	0.00116196	16	Q08380	LGALS3BP	Galectin-3-binding protein	LG3BP_HUMAN	11	20.986	1.20986	control	inhibited	NaN	NaN	NaN
control / inhibited	O00178	O00178	0.156118	0.156118	6.43894e-05	0.00116379	16	O00178	GTPBP1	GTP-binding protein 1	GTPB1_HUMAN	7	11.4285	1.11428	control	inhibited	NaN	NaN	NaN
control / inhibited	O95716	O95716	-0.16558	0.16558	6.48622e-05	0.00116379	16	O95716	RAB3D	Ras-related protein Rab-3D	RAB3D_HUMAN	9	-10.843	0.89157	control	inhibited	NaN	NaN	NaN
control / inhibited	P19174	P19174	0.0913923	0.0913923	6.44516e-05	0.00116379	16	P19174	PLCG1	1-phosphatidylinositol 4,5-bisphosphate phosphodiesterase gamma-1	PLCG1_HUMAN	28	6.53979	1.0654	control	inhibited	NaN	NaN	NaN
control / inhibited	Q13049	Q13049	-0.135372	0.135372	6.40643e-05	0.00116379	16	Q13049	TRIM32	E3 ubiquitin-protein ligase TRIM32	TRI32_HUMAN	6	-8.9565	0.910435	control	inhibited	NaN	NaN	NaN
control / inhibited	Q8NBF6	Q8NBF6	-0.00078978	0.00078978	6.37476e-05	0.00116379	16	Q8NBF6	AVL9	Late secretory pathway protein AVL9 homolog	AVL9_HUMAN	7	-0.0547284	0.999453	control	inhibited	NaN	NaN	NaN
control / inhibited	Q9BQI0	Q9BQI0	-0.0961584	0.0961584	6.31861e-05	0.00116379	16	Q9BQI0	AIF1L	Allograft inflammatory factor 1-like	AIF1L_HUMAN	4	-6.44792	0.935521	control	inhibited	NaN	NaN	NaN
control / inhibited	Q96C36	Q96C36	-0.0522388	0.0522388	6.7397e-05	0.00120063	16	Q96C36	PYCR2	Pyrroline-5-carboxylate reductase 2	P5CR2_HUMAN	7	-3.55615	0.964439	control	inhibited	NaN	NaN	NaN
control / inhibited	Q13641	Q13641	-0.146508	0.146508	6.99272e-05	0.00123687	16	Q13641	TPBG	Trophoblast glycoprotein	TPBG_HUMAN	8	-9.65655	0.903434	control	inhibited	NaN	NaN	NaN
control / inhibited	P55072	P55072	-0.0807889	0.0807889	7.12805e-05	0.00124317	16	P55072	VCP	Transitional endoplasmic reticulum ATPase	TERA_HUMAN	43	-5.44595	0.94554	control	inhibited	NaN	NaN	NaN
control / inhibited	Q71RC9	Q71RC9	0.341298	0.341298	7.07878e-05	0.00124317	16	Q71RC9	SMIM5	Small integral membrane protein 5	SMIM5_HUMAN	1	26.6896	1.2669	control	inhibited	NaN	NaN	NaN
control / inhibited	Q86X83	Q86X83	0.024206	0.024206	7.24432e-05	0.00125468	16	Q86X83	COMMD2	COMM domain-containing protein 2	COMD2_HUMAN	4	1.69199	1.01692	control	inhibited	NaN	NaN	NaN
control / inhibited	Q9NZ08	Q9NZ08	0.0781011	0.0781011	7.30183e-05	0.00125591	16	Q9NZ08	ERAP1	Endoplasmic reticulum aminopeptidase 1	ERAP1_HUMAN	18	5.56277	1.05563	control	inhibited	NaN	NaN	NaN
control / inhibited	O75828	O75828	0.171092	0.171092	7.36534e-05	0.00125816	16	O75828	CBR3	Carbonyl reductase [NADPH] 3	CBR3_HUMAN	11	12.591	1.12591	control	inhibited	NaN	NaN	NaN
control / inhibited	P52824	P52824	0.118586	0.118586	7.43932e-05	0.00126215	16	P52824	DGKQ	Diacylglycerol kinase theta	DGKQ_HUMAN	3	8.56703	1.08567	control	inhibited	NaN	NaN	NaN
control / inhibited	Q9H7S9	Q9H7S9	-0.17507	0.17507	7.54906e-05	0.00127212	16	Q9H7S9	ZNF703	Zinc finger protein 703	ZN703_HUMAN	2	-11.4275	0.885725	control	inhibited	NaN	NaN	NaN
control / inhibited	P23468	P23468	-0.173312	0.173312	7.62678e-05	0.00127659	16	P23468	PTPRD	Receptor-type tyrosine-protein phosphatase delta	PTPRD_HUMAN	7	-11.3195	0.886805	control	inhibited	NaN	NaN	NaN
control / inhibited	P35659	P35659	-0.0676518	0.0676518	7.79661e-05	0.00127926	16	P35659	DEK	Protein DEK	DEK_HUMAN	13	-4.58101	0.95419	control	inhibited	NaN	NaN	NaN
control / inhibited	Q2M2I8	Q2M2I8	-0.0379772	0.0379772	7.74983e-05	0.00127926	16	Q2M2I8	AAK1	AP2-associated protein kinase 1	AAK1_HUMAN	8	-2.59804	0.97402	control	inhibited	NaN	NaN	NaN
control / inhibited	Q9NWS8	Q9NWS8	-0.0816723	0.0816723	7.72263e-05	0.00127926	16	Q9NWS8	RMND1	Required for meiotic nuclear division protein 1 homolog	RMND1_HUMAN	11	-5.50383	0.944962	control	inhibited	NaN	NaN	NaN
control / inhibited	P11717	P11717	-0.270315	0.270315	8.05733e-05	0.0013134	16	P11717	IGF2R	Cation-independent mannose-6-phosphate receptor	MPRI_HUMAN	14	-17.0861	0.829139	control	inhibited	NaN	NaN	NaN
control / inhibited	P43378	P43378	-0.183245	0.183245	8.14109e-05	0.00131843	16	P43378	PTPN9	Tyrosine-protein phosphatase non-receptor type 9	PTN9_HUMAN	4	-11.928	0.88072	control	inhibited	NaN	NaN	NaN
control / inhibited	P50454	P50454	-0.100678	0.100678	8.23265e-05	0.00132116	16	P50454	SERPINH1	Serpin H1	SERPH_HUMAN	19	-6.74056	0.932594	control	inhibited	NaN	NaN	NaN
control / inhibited	P60520	P60520	-0.0899857	0.0899857	8.26384e-05	0.00132116	16	P60520	GABARAPL2	Gamma-aminobutyric acid receptor-associated protein-like 2	GBRL2_HUMAN	5	-6.0468	0.939532	control	inhibited	NaN	NaN	NaN
control / inhibited	O75298	O75298	-0.81376	0.81376	8.38772e-05	0.00132608	16	O75298	RTN2	Reticulon-2	RTN2_HUMAN	2	-43.1103	0.568897	control	inhibited	NaN	NaN	NaN
control / inhibited	Q00613	Q00613	-0.0697861	0.0697861	8.45413e-05	0.00132608	16	Q00613	HSF1	Heat shock factor protein 1	HSF1_HUMAN	6	-4.72208	0.952779	control	inhibited	NaN	NaN	NaN
control / inhibited	Q9H223	Q9H223	0.168337	0.168337	8.40584e-05	0.00132608	16	Q9H223	EHD4	EH domain-containing protein 4	EHD4_HUMAN	19	12.3762	1.12376	control	inhibited	NaN	NaN	NaN
control / inhibited	Q8N201	Q8N201	-0.115992	0.115992	8.62762e-05	0.00133648	16	Q8N201	INTS1	Integrator complex subunit 1	INT1_HUMAN	21	-7.72525	0.922748	control	inhibited	NaN	NaN	NaN
control / inhibited	Q99442	Q99442	-0.113588	0.113588	8.58113e-05	0.00133648	16	Q99442	SEC62	Translocation protein SEC62	SEC62_HUMAN	6	-7.57133	0.924287	control	inhibited	NaN	NaN	NaN
control / inhibited	Q03519	Q03519	0.232926	0.232926	8.72802e-05	0.00134368	16	Q03519	TAP2	Antigen peptide transporter 2	TAP2_HUMAN	13	17.5216	1.17522	control	inhibited	NaN	NaN	NaN
control / inhibited	Q8TAD4	Q8TAD4	-0.146056	0.146056	8.87806e-05	0.0013584	16	Q8TAD4	SLC30A5	Zinc transporter 5	ZNT5_HUMAN	6	-9.62825	0.903717	control	inhibited	NaN	NaN	NaN
control / inhibited	O75204	O75204	-0.351891	0.351891	9.16675e-05	0.00136564	16	O75204	TMEM127	Transmembrane protein 127	TM127_HUMAN	1	-21.6443	0.783557	control	inhibited	NaN	NaN	NaN
control / inhibited	P03372	P03372	-0.475192	0.475192	9.06697e-05	0.00136564	16	P03372	ESR1	Estrogen receptor	ESR1_HUMAN	4	-28.0629	0.719371	control	inhibited	NaN	NaN	NaN
control / inhibited	P11234	P11234	-0.0779716	0.0779716	9.09771e-05	0.00136564	16	P11234	RALB	Ras-related protein Ral-B	RALB_HUMAN	8	-5.26113	0.947389	control	inhibited	NaN	NaN	NaN
control / inhibited	P21796	P21796	-0.096326	0.096326	9.19919e-05	0.00136564	16	P21796	VDAC1	Voltage-dependent anion-selective channel protein 1	VDAC1_HUMAN	14	-6.45879	0.935412	control	inhibited	NaN	NaN	NaN
control / inhibited	Q5BKY9	Q5BKY9	-1.02173	1.02173	9.02626e-05	0.00136564	16	Q5BKY9	FAM133B	Protein FAM133B	F133B_HUMAN	2	-50.7474	0.492526	control	inhibited	NaN	NaN	NaN
control / inhibited	P67809	P67809	-0.079238	0.079238	9.41634e-05	0.00138961	16	P67809	YBX1	Y-box-binding protein 1	YBOX1_HUMAN	14	-5.34425	0.946557	control	inhibited	NaN	NaN	NaN
control / inhibited	Q7Z406	Q7Z406	0.0764957	0.0764957	9.67869e-05	0.00141992	16	Q7Z406	MYH14	Myosin-14	MYH14_HUMAN	68	5.44537	1.05445	control	inhibited	NaN	NaN	NaN
control / inhibited	Q12955	Q12955	-0.0714751	0.0714751	0.000101467	0.00147564	16	Q12955	ANK3	Ankyrin-3	ANK3_HUMAN	25	-4.83356	0.951664	control	inhibited	NaN	NaN	NaN
control / inhibited	Q9H9L3	Q9H9L3	-0.148928	0.148928	0.00010236	0.00147564	16	Q9H9L3	ISG20L2	Interferon-stimulated 20 kDa exonuclease-like 2	I20L2_HUMAN	4	-9.80796	0.90192	control	inhibited	NaN	NaN	NaN
control / inhibited	Q9HBG4	Q9HBG4	-0.133215	0.133215	0.000101799	0.00147564	16	Q9HBG4	ATP6V0A4	V-type proton ATPase 116 kDa subunit a isoform 4	VPP4_HUMAN	4	-8.82026	0.911797	control	inhibited	NaN	NaN	NaN
control / inhibited	P24390	P24390	-0.265021	0.265021	0.000108198	0.0015421	16	P24390	KDELR1	ER lumen protein-retaining receptor 1	ERD21_HUMAN	3	-16.7813	0.832187	control	inhibited	NaN	NaN	NaN
control / inhibited	Q01581	Q01581	0.167003	0.167003	0.000108207	0.0015421	16	Q01581	HMGCS1	Hydroxymethylglutaryl-CoA synthase, cytoplasmic	HMCS1_HUMAN	16	12.2724	1.12272	control	inhibited	NaN	NaN	NaN
control / inhibited	Q15628	Q15628	0.133827	0.133827	0.000110013	0.00155894	16	Q15628	TRADD	Tumor necrosis factor receptor type 1-associated DEATH domain protein	TRADD_HUMAN	10	9.72004	1.0972	control	inhibited	NaN	NaN	NaN
control / inhibited	Q8IY67	Q8IY67	-0.0552082	0.0552082	0.000113759	0.00159218	16	Q8IY67	RAVER1	Ribonucleoprotein PTB-binding 1	RAVR1_HUMAN	15	-3.75444	0.962456	control	inhibited	NaN	NaN	NaN
control / inhibited	Q9NQ36	Q9NQ36	-0.458156	0.458156	0.000113852	0.00159218	16	Q9NQ36	SCUBE2	Signal peptide, CUB and EGF-like domain-containing protein 2	SCUB2_HUMAN	2	-27.2084	0.727916	control	inhibited	NaN	NaN	NaN
control / inhibited	Q9NWD8	Q9NWD8	-0.461093	0.461093	0.000114274	0.00159218	16	Q9NWD8	TMEM248	Transmembrane protein 248	TM248_HUMAN	1	-27.3564	0.726436	control	inhibited	NaN	NaN	NaN
control / inhibited	P37108	P37108	-0.0775191	0.0775191	0.00011886	0.00161684	16	P37108	2014-08-01	Signal recognition particle 14 kDa protein	SRP14_HUMAN	4	-5.23141	0.947686	control	inhibited	NaN	NaN	NaN
control / inhibited	P46060	P46060	0.0661663	0.0661663	0.000118784	0.00161684	16	P46060	RANGAP1	Ran GTPase-activating protein 1	RAGP1_HUMAN	20	4.69309	1.04693	control	inhibited	NaN	NaN	NaN
control / inhibited	Q9HD23	Q9HD23	0.0166635	0.0166635	0.000117019	0.00161684	16	Q9HD23	MRS2	Magnesium transporter MRS2 homolog, mitochondrial	MRS2_HUMAN	3	1.16172	1.01162	control	inhibited	NaN	NaN	NaN
control / inhibited	Q9UM00	Q9UM00	-0.295316	0.295316	0.000118125	0.00161684	16	Q9UM00	TMCO1	Calcium load-activated calcium channel	TMCO1_HUMAN	4	-18.5106	0.814894	control	inhibited	NaN	NaN	NaN
control / inhibited	Q9Y5M8	Q9Y5M8	-0.118532	0.118532	0.000119286	0.00161684	16	Q9Y5M8	SRPRB	Signal recognition particle receptor subunit beta	SRPRB_HUMAN	11	-7.88756	0.921124	control	inhibited	NaN	NaN	NaN
control / inhibited	Q5SZK8	Q5SZK8	-0.442417	0.442417	0.00012082	0.00162878	16	Q5SZK8	FREM2	FRAS1-related extracellular matrix protein 2	FREM2_HUMAN	6	-26.4099	0.735901	control	inhibited	NaN	NaN	NaN
control / inhibited	Q99758	Q99758	-0.168359	0.168359	0.000122017	0.00163608	16	Q99758	ABCA3	Phospholipid-transporting ATPase ABCA3	ABCA3_HUMAN	8	-11.0145	0.889855	control	inhibited	NaN	NaN	NaN
control / inhibited	Q8TCA0	Q8TCA0	-0.122388	0.122388	0.000125983	0.00167128	16	Q8TCA0	LRRC20	Leucine-rich repeat-containing protein 20	LRC20_HUMAN	2	-8.13342	0.918666	control	inhibited	NaN	NaN	NaN
control / inhibited	Q96DX8	Q96DX8	0.364002	0.364002	0.000125459	0.00167128	16	Q96DX8	RTP4	Receptor-transporting protein 4	RTP4_HUMAN	1	28.6991	1.28699	control	inhibited	NaN	NaN	NaN
control / inhibited	P55061	P55061	-0.597668	0.597668	0.000127017	0.00167608	16	P55061	TMBIM6	Bax inhibitor 1	BI1_HUMAN	2	-33.9179	0.660821	control	inhibited	NaN	NaN	NaN
control / inhibited	P31350	P31350	0.142971	0.142971	0.000129222	0.00169621	16	P31350	RRM2	Ribonucleoside-diphosphate reductase subunit M2	RIR2_HUMAN	15	10.4176	1.10418	control	inhibited	NaN	NaN	NaN
control / inhibited	Q68CQ7	Q68CQ7	-0.420082	0.420082	0.000130399	0.0017027	16	Q68CQ7	GLT8D1	Glycosyltransferase 8 domain-containing protein 1	GL8D1_HUMAN	2	-25.2618	0.747382	control	inhibited	NaN	NaN	NaN
control / inhibited	Q08170	Q08170	-0.202807	0.202807	0.000132087	0.00170687	16	Q08170	SRSF4	Serine/arginine-rich splicing factor 4	SRSF4_HUMAN	2	-13.1142	0.868858	control	inhibited	NaN	NaN	NaN
control / inhibited	Q9H8H3	Q9H8H3	-0.185661	0.185661	0.000131843	0.00170687	16	Q9H8H3	METTL7A	Methyltransferase-like protein 7A	MET7A_HUMAN	4	-12.0754	0.879246	control	inhibited	NaN	NaN	NaN
control / inhibited	A0AVT1	A0AVT1	0.0694623	0.0694623	0.000133573	0.0017078	16	A0AVT1	UBA6	Ubiquitin-like modifier-activating enzyme 6	UBA6_HUMAN	37	4.93255	1.04933	control	inhibited	NaN	NaN	NaN
control / inhibited	Q9UQR1	Q9UQR1	-0.116641	0.116641	0.000132943	0.0017078	16	Q9UQR1	ZNF148	Zinc finger protein 148	ZN148_HUMAN	4	-7.76673	0.922333	control	inhibited	NaN	NaN	NaN
control / inhibited	Q9Y5U2	Q9Y5U2	-0.126471	0.126471	0.000134214	0.0017078	16	Q9Y5U2	TSSC4	Protein TSSC4	TSSC4_HUMAN	2	-8.39304	0.91607	control	inhibited	NaN	NaN	NaN
control / inhibited	Q8TDZ2	Q8TDZ2	0.269381	0.269381	0.000135381	0.0017139	16	Q8TDZ2	MICAL1	[F-actin]-monooxygenase MICAL1	MICA1_HUMAN	15	20.5291	1.20529	control	inhibited	NaN	NaN	NaN
control / inhibited	Q9Y276	Q9Y276	-0.18132	0.18132	0.000136844	0.00172368	16	Q9Y276	BCS1L	Mitochondrial chaperone BCS1	BCS1_HUMAN	9	-11.8104	0.881896	control	inhibited	NaN	NaN	NaN
control / inhibited	Q6PD62	Q6PD62	-0.0845071	0.0845071	0.000138994	0.00174196	16	Q6PD62	CTR9	RNA polymerase-associated protein CTR9 homolog	CTR9_HUMAN	16	-5.68933	0.943107	control	inhibited	NaN	NaN	NaN
control / inhibited	O15533	O15533	0.284156	0.284156	0.000146136	0.00182231	16	O15533	TAPBP	Tapasin	TPSN_HUMAN	4	21.7698	1.2177	control	inhibited	NaN	NaN	NaN
control / inhibited	Q92759	Q92759	-0.0943378	0.0943378	0.000148487	0.00184243	16	Q92759	GTF2H4	General transcription factor IIH subunit 4	TF2H4_HUMAN	7	-6.32979	0.936702	control	inhibited	NaN	NaN	NaN
control / inhibited	Q96RL7	Q96RL7	-0.186894	0.186894	0.000150034	0.00184327	16	Q96RL7	VPS13A	Vacuolar protein sorting-associated protein 13A	VP13A_HUMAN	8	-12.1505	0.878495	control	inhibited	NaN	NaN	NaN
control / inhibited	Q9NQX5	Q9NQX5	-0.125078	0.125078	0.00014986	0.00184327	16	Q9NQX5	NPDC1	Neural proliferation differentiation and control protein 1	NPDC1_HUMAN	2	-8.30455	0.916954	control	inhibited	NaN	NaN	NaN
control / inhibited	Q9UL46	Q9UL46	0.11727	0.11727	0.000152651	0.00186624	16	Q9UL46	PSME2	Proteasome activator complex subunit 2	PSME2_HUMAN	13	8.46802	1.08468	control	inhibited	NaN	NaN	NaN
control / inhibited	O96000	O96000	-0.107904	0.107904	0.000159988	0.00194639	16	O96000	NDUFB10	NADH dehydrogenase [ubiquinone] 1 beta subcomplex subunit 10	NDUBA_HUMAN	5	-7.2065	0.927935	control	inhibited	NaN	NaN	NaN
control / inhibited	Q13325	Q13325	0.244102	0.244102	0.000161024	0.00194949	16	Q13325	IFIT5	Interferon-induced protein with tetratricopeptide repeats 5	IFIT5_HUMAN	10	18.4355	1.18436	control	inhibited	NaN	NaN	NaN
control / inhibited	Q9C0B5	Q9C0B5	-0.207059	0.207059	0.00016428	0.00197929	16	Q9C0B5	ZDHHC5	Palmitoyltransferase ZDHHC5	ZDHC5_HUMAN	2	-13.3699	0.866301	control	inhibited	NaN	NaN	NaN
control / inhibited	Q9BUK6	Q9BUK6	0.0982598	0.0982598	0.000166728	0.00199914	16	Q9BUK6	MSTO1	Protein misato homolog 1	MSTO1_HUMAN	3	7.04815	1.07048	control	inhibited	NaN	NaN	NaN
control / inhibited	O95528	O95528	-0.12297	0.12297	0.000167653	0.00200061	16	O95528	SLC2A10	Solute carrier family 2, facilitated glucose transporter member 10	GTR10_HUMAN	3	-8.17045	0.918295	control	inhibited	NaN	NaN	NaN
control / inhibited	Q96E14	Q96E14	0.30267	0.30267	0.000168947	0.00200644	16	Q96E14	RMI2	RecQ-mediated genome instability protein 2	RMI2_HUMAN	3	23.3425	1.23343	control	inhibited	NaN	NaN	NaN
control / inhibited	A0A0B4J2D5;P0DPI2	A0A0B4J2D5;P0DPI2	-0.0755994	0.0755994	0.000173196	0.00202048	16	A0A0B4J2D5;P0DPI2	GATD3B;GATD3A	Glutamine amidotransferase-like class 1 domain-containing protein 3B, mitochondrial;Glutamine amidotransferase-like class 1 domain-containing protein 3A, mitochondrial	GAL3B_HUMAN;GAL3A_HUMAN	8	-5.10522	0.948948	control	inhibited	NaN	NaN	NaN
control / inhibited	P10620	P10620	-0.252122	0.252122	0.000170949	0.00202048	16	P10620	MGST1	Microsomal glutathione S-transferase 1	MGST1_HUMAN	4	-16.034	0.83966	control	inhibited	NaN	NaN	NaN
control / inhibited	P21397	P21397	-0.116715	0.116715	0.00017499	0.00202048	16	P21397	MAOA	Amine oxidase [flavin-containing] A	AOFA_HUMAN	2	-7.77147	0.922285	control	inhibited	NaN	NaN	NaN
control / inhibited	Q8WUH1	Q8WUH1	-0.357196	0.357196	0.000174149	0.00202048	16	Q8WUH1	CHURC1	Protein Churchill	CHUR_HUMAN	2	-21.9319	0.780681	control	inhibited	NaN	NaN	NaN
control / inhibited	Q8WXI9	Q8WXI9	-0.100016	0.100016	0.000172668	0.00202048	16	Q8WXI9	GATAD2B	Transcriptional repressor p66-beta	P66B_HUMAN	12	-6.69775	0.933023	control	inhibited	NaN	NaN	NaN
control / inhibited	Q99523	Q99523	-0.226969	0.226969	0.000174774	0.00202048	16	Q99523	SORT1	Sortilin	SORT_HUMAN	5	-14.5572	0.854428	control	inhibited	NaN	NaN	NaN
control / inhibited	P49755	P49755	-0.159429	0.159429	0.000177831	0.00204382	16	P49755	TMED10	Transmembrane emp24 domain-containing protein 10	TMEDA_HUMAN	7	-10.4621	0.895379	control	inhibited	NaN	NaN	NaN
control / inhibited	Q96RE7	Q96RE7	-0.0872367	0.0872367	0.000178736	0.00204481	16	Q96RE7	NACC1	Nucleus accumbens-associated protein 1	NACC1_HUMAN	9	-5.8676	0.941324	control	inhibited	NaN	NaN	NaN
control / inhibited	P21741	P21741	0.230429	0.230429	0.000187204	0.00212221	16	P21741	MDK	Midkine	MK_HUMAN	4	17.3184	1.17318	control	inhibited	NaN	NaN	NaN
control / inhibited	Q7Z4G4	Q7Z4G4	0.0362127	0.0362127	0.000186354	0.00212221	16	Q7Z4G4	TRMT11	tRNA (guanine(10)-N2)-methyltransferase homolog	TRM11_HUMAN	1	2.54184	1.02542	control	inhibited	NaN	NaN	NaN
control / inhibited	Q8TED0	Q8TED0	-0.0738158	0.0738158	0.000190273	0.00214155	16	Q8TED0	UTP15	U3 small nucleolar RNA-associated protein 15 homolog	UTP15_HUMAN	12	-4.98783	0.950122	control	inhibited	NaN	NaN	NaN
control / inhibited	Q9P035	Q9P035	-0.0889558	0.0889558	0.000190627	0.00214155	16	Q9P035	HACD3	Very-long-chain (3R)-3-hydroxyacyl-CoA dehydratase 3	HACD3_HUMAN	8	-5.9797	0.940203	control	inhibited	NaN	NaN	NaN
control / inhibited	O95340	O95340	0.189235	0.189235	0.000193917	0.00215295	16	O95340	PAPSS2	Bifunctional 3'-phosphoadenosine 5'-phosphosulfate synthase 2	PAPS2_HUMAN	18	14.0159	1.14016	control	inhibited	NaN	NaN	NaN
control / inhibited	P15586	P15586	-0.109637	0.109637	0.000193473	0.00215295	16	P15586	GNS	N-acetylglucosamine-6-sulfatase	GNS_HUMAN	11	-7.31789	0.926821	control	inhibited	NaN	NaN	NaN
control / inhibited	Q96QK8	Q96QK8	-0.199774	0.199774	0.000194231	0.00215295	16	Q96QK8	SMIM14	Small integral membrane protein 14	SIM14_HUMAN	2	-12.9313	0.870687	control	inhibited	NaN	NaN	NaN
control / inhibited	P12429	P12429	0.129458	0.129458	0.000195354	0.00215581	16	P12429	ANXA3	Annexin A3	ANXA3_HUMAN	18	9.38823	1.09388	control	inhibited	NaN	NaN	NaN
control / inhibited	Q9BW72	Q9BW72	-0.205644	0.205644	0.000196629	0.00216032	16	Q9BW72	HIGD2A	HIG1 domain family member 2A, mitochondrial	HIG2A_HUMAN	1	-13.2848	0.867152	control	inhibited	NaN	NaN	NaN
control / inhibited	Q8WWY3	Q8WWY3	-0.068525	0.068525	0.000202247	0.00220263	16	Q8WWY3	PRPF31	U4/U6 small nuclear ribonucleoprotein Prp31	PRP31_HUMAN	11	-4.63876	0.953612	control	inhibited	NaN	NaN	NaN
control / inhibited	Q96C57	Q96C57	-0.137354	0.137354	0.000201474	0.00220263	16	Q96C57	CUSTOS	Protein CUSTOS	CSTOS_HUMAN	7	-9.08149	0.909185	control	inhibited	NaN	NaN	NaN
control / inhibited	P16989	P16989	-0.0986919	0.0986919	0.00020933	0.00220282	16	P16989	YBX3	Y-box-binding protein 3	YBOX3_HUMAN	9	-6.61206	0.933879	control	inhibited	NaN	NaN	NaN
control / inhibited	P19525	P19525	0.109685	0.109685	0.000204676	0.00220282	16	P19525	EIF2AK2	Interferon-induced, double-stranded RNA-activated protein kinase	E2AK2_HUMAN	18	7.89928	1.07899	control	inhibited	NaN	NaN	NaN
control / inhibited	P39656	P39656	-0.10206	0.10206	0.000209319	0.00220282	16	P39656	DDOST	Dolichyl-diphosphooligosaccharide--protein glycosyltransferase 48 kDa subunit	OST48_HUMAN	13	-6.82982	0.931702	control	inhibited	NaN	NaN	NaN
control / inhibited	Q13541	Q13541	-0.490635	0.490635	0.000208348	0.00220282	16	Q13541	EIF4EBP1	Eukaryotic translation initiation factor 4E-binding protein 1	4EBP1_HUMAN	2	-28.8288	0.711712	control	inhibited	NaN	NaN	NaN
control / inhibited	Q6ZXV5	Q6ZXV5	-0.117895	0.117895	0.000207465	0.00220282	16	Q6ZXV5	TMTC3	Protein O-mannosyl-transferase TMTC3	TMTC3_HUMAN	9	-7.8469	0.921531	control	inhibited	NaN	NaN	NaN
control / inhibited	Q7Z2W4	Q7Z2W4	0.0682714	0.0682714	0.000206254	0.00220282	16	Q7Z2W4	ZC3HAV1	Zinc finger CCCH-type antiviral protein 1	ZCCHV_HUMAN	30	4.84597	1.04846	control	inhibited	NaN	NaN	NaN
control / inhibited	Q7Z739	Q7Z739	-0.606326	0.606326	0.000205413	0.00220282	16	Q7Z739	YTHDF3	YTH domain-containing family protein 3	YTHD3_HUMAN	2	-34.3133	0.656867	control	inhibited	NaN	NaN	NaN
control / inhibited	Q8IYB7	Q8IYB7	0.113483	0.113483	0.000208116	0.00220282	16	Q8IYB7	DIS3L2	DIS3-like exonuclease 2	DI3L2_HUMAN	9	8.18366	1.08184	control	inhibited	NaN	NaN	NaN
control / inhibited	P04233	P04233	1.10848	1.10848	0.000220329	0.00228008	16	P04233	CD74	HLA class II histocompatibility antigen gamma chain	HG2A_HUMAN	1	115.618	2.15618	control	inhibited	NaN	NaN	NaN
control / inhibited	P30519	P30519	-0.125862	0.125862	0.000219445	0.00228008	16	P30519	HMOX2	Heme oxygenase 2	HMOX2_HUMAN	12	-8.35434	0.916457	control	inhibited	NaN	NaN	NaN
control / inhibited	Q16181	Q16181	-0.0536571	0.0536571	0.000218544	0.00228008	16	Q16181	SEPTIN7	Septin-7	SEPT7_HUMAN	15	-3.65091	0.963491	control	inhibited	NaN	NaN	NaN
control / inhibited	Q9Y3A6	Q9Y3A6	-0.150151	0.150151	0.000217737	0.00228008	16	Q9Y3A6	TMED5	Transmembrane emp24 domain-containing protein 5	TMED5_HUMAN	5	-9.88436	0.901156	control	inhibited	NaN	NaN	NaN
control / inhibited	Q9BUL5	Q9BUL5	-0.32956	0.32956	0.000221348	0.00228116	16	Q9BUL5	PHF23	PHD finger protein 23	PHF23_HUMAN	1	-20.4221	0.795779	control	inhibited	NaN	NaN	NaN
control / inhibited	P98173	P98173	-0.532241	0.532241	0.000223798	0.00228762	16	P98173	FAM3A	Protein FAM3A	FAM3A_HUMAN	2	-30.852	0.69148	control	inhibited	NaN	NaN	NaN
control / inhibited	Q7L5Y9	Q7L5Y9	-0.0869044	0.0869044	0.000223808	0.00228762	16	Q7L5Y9	MAEA	E3 ubiquitin-protein transferase MAEA	MAEA_HUMAN	2	-5.84592	0.941541	control	inhibited	NaN	NaN	NaN
control / inhibited	Q8WVM8	Q8WVM8	-0.0555106	0.0555106	0.000227518	0.00231604	16	Q8WVM8	SCFD1	Sec1 family domain-containing protein 1	SCFD1_HUMAN	20	-3.77462	0.962254	control	inhibited	NaN	NaN	NaN
control / inhibited	Q9Y2Z4	Q9Y2Z4	-0.116992	0.116992	0.000237741	0.00241027	16	Q9Y2Z4	YARS2	Tyrosine--tRNA ligase, mitochondrial	SYYM_HUMAN	11	-7.78918	0.922108	control	inhibited	NaN	NaN	NaN
control / inhibited	P52701	P52701	0.0327809	0.0327809	0.000242534	0.0024489	16	P52701	MSH6	DNA mismatch repair protein Msh6	MSH6_HUMAN	30	2.29821	1.02298	control	inhibited	NaN	NaN	NaN
control / inhibited	P43490	P43490	0.134009	0.134009	0.000245227	0.0024613	16	P43490	NAMPT	Nicotinamide phosphoribosyltransferase	NAMPT_HUMAN	29	9.73386	1.09734	control	inhibited	NaN	NaN	NaN
control / inhibited	Q9NZ01	Q9NZ01	-0.07044	0.07044	0.000245735	0.0024613	16	Q9NZ01	TECR	Very-long-chain enoyl-CoA reductase	TECR_HUMAN	8	-4.76525	0.952348	control	inhibited	NaN	NaN	NaN
control / inhibited	Q8NDZ4	Q8NDZ4	-0.139038	0.139038	0.000246759	0.00246167	16	Q8NDZ4	DIPK2A	Divergent protein kinase domain 2A	DIK2A_HUMAN	1	-9.18757	0.908124	control	inhibited	NaN	NaN	NaN
control / inhibited	P25205	P25205	0.0449717	0.0449717	0.00024871	0.00247125	16	P25205	MCM3	DNA replication licensing factor MCM3	MCM3_HUMAN	38	3.16629	1.03166	control	inhibited	NaN	NaN	NaN
control / inhibited	P50402	P50402	-0.0839777	0.0839777	0.000253866	0.00249303	16	P50402	EMD	Emerin	EMD_HUMAN	10	-5.65472	0.943453	control	inhibited	NaN	NaN	NaN
control / inhibited	Q8NB16	Q8NB16	0.22699	0.22699	0.000252433	0.00249303	16	Q8NB16	MLKL	Mixed lineage kinase domain-like protein	MLKL_HUMAN	9	17.039	1.17039	control	inhibited	NaN	NaN	NaN
control / inhibited	Q9UK45	Q9UK45	-0.141398	0.141398	0.000253901	0.00249303	16	Q9UK45	LSM7	U6 snRNA-associated Sm-like protein LSm7	LSM7_HUMAN	5	-9.33601	0.90664	control	inhibited	NaN	NaN	NaN
control / inhibited	P04844	P04844	-0.111003	0.111003	0.000256822	0.00249862	16	P04844	RPN2	Dolichyl-diphosphooligosaccharide--protein glycosyltransferase subunit 2	RPN2_HUMAN	21	-7.40558	0.925944	control	inhibited	NaN	NaN	NaN
control / inhibited	P61019	P61019	-0.0912509	0.0912509	0.000257477	0.00249862	16	P61019	RAB2A	Ras-related protein Rab-2A	RAB2A_HUMAN	10	-6.12915	0.938708	control	inhibited	NaN	NaN	NaN
control / inhibited	Q15181	Q15181	0.101954	0.101954	0.000256481	0.00249862	16	Q15181	PPA1	Inorganic pyrophosphatase	IPYR_HUMAN	18	7.32257	1.07323	control	inhibited	NaN	NaN	NaN
control / inhibited	O95822	O95822	-0.123549	0.123549	0.000263682	0.00253689	16	O95822	MLYCD	Malonyl-CoA decarboxylase, mitochondrial	DCMC_HUMAN	12	-8.20731	0.917927	control	inhibited	NaN	NaN	NaN
control / inhibited	Q5T9A4	Q5T9A4	-0.455219	0.455219	0.000264471	0.00253689	16	Q5T9A4	ATAD3B	ATPase family AAA domain-containing protein 3B	ATD3B_HUMAN	1	-27.0601	0.729399	control	inhibited	NaN	NaN	NaN
control / inhibited	Q99757	Q99757	-0.196928	0.196928	0.000263416	0.00253689	16	Q99757	TXN2	Thioredoxin, mitochondrial	THIOM_HUMAN	2	-12.7593	0.872407	control	inhibited	NaN	NaN	NaN
control / inhibited	Q15388	Q15388	-0.191331	0.191331	0.00026564	0.00253834	16	Q15388	TOMM20	Mitochondrial import receptor subunit TOM20 homolog	TOM20_HUMAN	3	-12.4203	0.875797	control	inhibited	NaN	NaN	NaN
control / inhibited	Q16850	Q16850	-0.0949413	0.0949413	0.000275139	0.00261908	16	Q16850	CYP51A1	Lanosterol 14-alpha demethylase	CP51A_HUMAN	13	-6.36896	0.93631	control	inhibited	NaN	NaN	NaN
control / inhibited	P61165	P61165	-0.306993	0.306993	0.000276984	0.00262661	16	P61165	TMEM258	Transmembrane protein 258	TM258_HUMAN	1	-19.1675	0.808325	control	inhibited	NaN	NaN	NaN
control / inhibited	P33121	P33121	0.0878952	0.0878952	0.000283342	0.00266663	16	P33121	ACSL1	Long-chain-fatty-acid--CoA ligase 1	ACSL1_HUMAN	20	6.28185	1.06282	control	inhibited	NaN	NaN	NaN
control / inhibited	P61803	P61803	-0.0852068	0.0852068	0.000282615	0.00266663	16	P61803	DAD1	Dolichyl-diphosphooligosaccharide--protein glycosyltransferase subunit DAD1	DAD1_HUMAN	4	-5.73506	0.942649	control	inhibited	NaN	NaN	NaN
control / inhibited	P10253	P10253	-0.120462	0.120462	0.000285521	0.002667	16	P10253	GAA	Lysosomal alpha-glucosidase	LYAG_HUMAN	13	-8.01071	0.919893	control	inhibited	NaN	NaN	NaN
control / inhibited	P67812	P67812	-0.128091	0.128091	0.000285005	0.002667	16	P67812	SEC11A	Signal peptidase complex catalytic subunit SEC11A	SC11A_HUMAN	4	-8.49584	0.915042	control	inhibited	NaN	NaN	NaN
control / inhibited	P30040	P30040	-0.0704656	0.0704656	0.000287601	0.00267641	16	P30040	ERP29	Endoplasmic reticulum resident protein 29	ERP29_HUMAN	11	-4.76694	0.952331	control	inhibited	NaN	NaN	NaN
control / inhibited	Q99933	Q99933	0.175105	0.175105	0.000290509	0.00268344	16	Q99933	BAG1	BAG family molecular chaperone regulator 1	BAG1_HUMAN	4	12.9046	1.12905	control	inhibited	NaN	NaN	NaN
control / inhibited	Q9BUV8	Q9BUV8	-0.627192	0.627192	0.000290488	0.00268344	16	Q9BUV8	RAB5IF	Respirasome Complex Assembly Factor 1	RCAF1_HUMAN	2	-35.2565	0.647435	control	inhibited	NaN	NaN	NaN
control / inhibited	Q92614	Q92614	-0.114642	0.114642	0.000294681	0.00270197	16	Q92614	MYO18A	Unconventional myosin-XVIIIa	MY18A_HUMAN	16	-7.63888	0.923611	control	inhibited	NaN	NaN	NaN
control / inhibited	Q96JB2	Q96JB2	-0.0571969	0.0571969	0.000293754	0.00270197	16	Q96JB2	COG3	Conserved oligomeric Golgi complex subunit 3	COG3_HUMAN	22	-3.88703	0.96113	control	inhibited	NaN	NaN	NaN
control / inhibited	Q9UNY4	Q9UNY4	0.150064	0.150064	0.000298947	0.00273104	16	Q9UNY4	TTF2	Transcription termination factor 2	TTF2_HUMAN	14	10.9618	1.10962	control	inhibited	NaN	NaN	NaN
control / inhibited	O14561	O14561	-0.113496	0.113496	0.000308225	0.00279755	16	O14561	NDUFAB1	Acyl carrier protein, mitochondrial	ACPM_HUMAN	3	-7.56546	0.924345	control	inhibited	NaN	NaN	NaN
control / inhibited	P40121	P40121	0.158901	0.158901	0.000308471	0.00279755	16	P40121	CAPG	Macrophage-capping protein	CAPG_HUMAN	10	11.6436	1.11644	control	inhibited	NaN	NaN	NaN
control / inhibited	Q15059	Q15059	-0.0956819	0.0956819	0.000310552	0.00280622	16	Q15059	BRD3	Bromodomain-containing protein 3	BRD3_HUMAN	6	-6.41702	0.93583	control	inhibited	NaN	NaN	NaN
control / inhibited	Q9Y508	Q9Y508	0.0821028	0.0821028	0.000315478	0.00284044	16	Q9Y508	RNF114	E3 ubiquitin-protein ligase RNF114	RN114_HUMAN	8	5.85598	1.05856	control	inhibited	NaN	NaN	NaN
control / inhibited	Q13190	Q13190	-0.0929774	0.0929774	0.000317562	0.00284656	16	Q13190	STX5	Syntaxin-5	STX5_HUMAN	6	-6.24142	0.937586	control	inhibited	NaN	NaN	NaN
control / inhibited	Q4U2R6	Q4U2R6	-0.0827932	0.0827932	0.000318441	0.00284656	16	Q4U2R6	MRPL51	39S ribosomal protein L51, mitochondrial	RM51_HUMAN	1	-5.57723	0.944228	control	inhibited	NaN	NaN	NaN
control / inhibited	Q9BSR8	Q9BSR8	-0.22699	0.22699	0.000323094	0.00287785	16	Q9BSR8	YIPF4	Protein YIPF4	YIPF4_HUMAN	2	-14.5584	0.854416	control	inhibited	NaN	NaN	NaN
control / inhibited	Q9BX63	Q9BX63	0.295097	0.295097	0.000325553	0.00288943	16	Q9BX63	BRIP1	Fanconi anemia group J protein	FANCJ_HUMAN	17	22.6968	1.22697	control	inhibited	NaN	NaN	NaN
control / inhibited	O75533	O75533	-0.0722845	0.0722845	0.00033021	0.00290282	16	O75533	SF3B1	Splicing factor 3B subunit 1	SF3B1_HUMAN	49	-4.88693	0.951131	control	inhibited	NaN	NaN	NaN
control / inhibited	Q53SF7	Q53SF7	-0.146995	0.146995	0.000330279	0.00290282	16	Q53SF7	COBLL1	Cordon-bleu protein-like 1	COBL1_HUMAN	4	-9.68704	0.90313	control	inhibited	NaN	NaN	NaN
control / inhibited	Q9NZT2	Q9NZT2	0.145987	0.145987	0.000330553	0.00290282	16	Q9NZT2	OGFR	Opioid growth factor receptor	OGFR_HUMAN	23	10.6487	1.10649	control	inhibited	NaN	NaN	NaN
control / inhibited	Q9UGP4	Q9UGP4	0.121203	0.121203	0.00033213	0.00290643	16	Q9UGP4	LIMD1	LIM domain-containing protein 1	LIMD1_HUMAN	5	8.76412	1.08764	control	inhibited	NaN	NaN	NaN
control / inhibited	P17029	P17029	-0.161506	0.161506	0.000334594	0.00291775	16	P17029	ZKSCAN1	Zinc finger protein with KRAB and SCAN domains 1	ZKSC1_HUMAN	7	-10.5909	0.894091	control	inhibited	NaN	NaN	NaN
control / inhibited	Q96EV8	Q96EV8	-0.13724	0.13724	0.000337963	0.00293686	16	Q96EV8	DTNBP1	Dysbindin	DTBP1_HUMAN	1	-9.07427	0.909257	control	inhibited	NaN	NaN	NaN
control / inhibited	O60831	O60831	-0.139164	0.139164	0.000340837	0.00295155	16	O60831	PRAF2	PRA1 family protein 2	PRAF2_HUMAN	3	-9.19545	0.908045	control	inhibited	NaN	NaN	NaN
control / inhibited	Q96DE0	Q96DE0	0.00620257	0.00620257	0.000348766	0.00300567	16	Q96DE0	NUDT16	U8 snoRNA-decapping enzyme	NUD16_HUMAN	4	0.430855	1.00431	control	inhibited	NaN	NaN	NaN
control / inhibited	Q96QF0	Q96QF0	1.14631	1.14631	0.000349496	0.00300567	16	Q96QF0	RAB3IP	Rab-3A-interacting protein	RAB3I_HUMAN	1	121.347	2.21347	control	inhibited	NaN	NaN	NaN
control / inhibited	P23497	P23497	0.221718	0.221718	0.000356429	0.00305476	16	P23497	SP100	Nuclear autoantigen Sp-100	SP100_HUMAN	14	16.6121	1.16612	control	inhibited	NaN	NaN	NaN
control / inhibited	Q9BUE0	Q9BUE0	-0.0791207	0.0791207	0.000359665	0.00307193	16	Q9BUE0	MED18	Mediator of RNA polymerase II transcription subunit 18	MED18_HUMAN	3	-5.33656	0.946634	control	inhibited	NaN	NaN	NaN
control / inhibited	Q5T8D3	Q5T8D3	-0.0981973	0.0981973	0.000363934	0.00308725	16	Q5T8D3	ACBD5	Acyl-CoA-binding domain-containing protein 5	ACBD5_HUMAN	11	-6.58004	0.9342	control	inhibited	NaN	NaN	NaN
control / inhibited	Q8IUX1	Q8IUX1	-0.23402	0.23402	0.00036376	0.00308725	16	Q8IUX1	TMEM126B	Complex I assembly factor TMEM126B, mitochondrial	T126B_HUMAN	2	-14.9738	0.850262	control	inhibited	NaN	NaN	NaN
control / inhibited	Q6P4Q7	Q6P4Q7	-0.119253	0.119253	0.000371376	0.0031397	16	Q6P4Q7	CNNM4	Metal transporter CNNM4	CNNM4_HUMAN	10	-7.9336	0.920664	control	inhibited	NaN	NaN	NaN
control / inhibited	P15941	P15941	-0.0745104	0.0745104	0.000373241	0.00314481	16	P15941	MUC1	Mucin-1	MUC1_HUMAN	7	-5.03357	0.949664	control	inhibited	NaN	NaN	NaN
control / inhibited	Q8IY17	Q8IY17	-0.742367	0.742367	0.000374899	0.00314814	16	Q8IY17	PNPLA6	Patatin-like phospholipase domain-containing protein 6	PLPL6_HUMAN	2	-40.2242	0.597758	control	inhibited	NaN	NaN	NaN
control / inhibited	Q93096	Q93096	-0.339341	0.339341	0.000377085	0.00315587	16	Q93096	PTP4A1	Protein tyrosine phosphatase type IVA 1	TP4A1_HUMAN	3	-20.9598	0.790402	control	inhibited	NaN	NaN	NaN
control / inhibited	Q5H9U9	Q5H9U9	0.243567	0.243567	0.000379137	0.00316243	16	Q5H9U9	DDX60L	Probable ATP-dependent RNA helicase DDX60-like	DDX6L_HUMAN	18	18.3917	1.18392	control	inhibited	NaN	NaN	NaN
control / inhibited	Q96S66	Q96S66	-0.170228	0.170228	0.00038064	0.00316439	16	Q96S66	CLCC1	Chloride channel CLIC-like protein 1	CLCC1_HUMAN	8	-11.1298	0.888702	control	inhibited	NaN	NaN	NaN
control / inhibited	Q12802	Q12802	-0.0762451	0.0762451	0.000392492	0.00325207	16	Q12802	AKAP13	A-kinase anchor protein 13	AKP13_HUMAN	14	-5.14769	0.948523	control	inhibited	NaN	NaN	NaN
control / inhibited	Q12874	Q12874	-0.086053	0.086053	0.000398853	0.00328318	16	Q12874	SF3A3	Splicing factor 3A subunit 3	SF3A3_HUMAN	16	-5.79034	0.942097	control	inhibited	NaN	NaN	NaN
control / inhibited	Q9H8P0	Q9H8P0	-0.772503	0.772503	0.000398878	0.00328318	16	Q9H8P0	SRD5A3	Polyprenol reductase	PORED_HUMAN	2	-41.4599	0.585401	control	inhibited	NaN	NaN	NaN
control / inhibited	Q14126	Q14126	-0.0831214	0.0831214	0.000408251	0.00334927	16	Q14126	DSG2	Desmoglein-2	DSG2_HUMAN	16	-5.5987	0.944013	control	inhibited	NaN	NaN	NaN
control / inhibited	Q9NVJ2	Q9NVJ2	-0.16171	0.16171	0.000411011	0.00336086	16	Q9NVJ2	ARL8B	ADP-ribosylation factor-like protein 8B	ARL8B_HUMAN	7	-10.6035	0.893965	control	inhibited	NaN	NaN	NaN
control / inhibited	Q8IWS0	Q8IWS0	-0.227729	0.227729	0.00041475	0.00338035	16	Q8IWS0	PHF6	PHD finger protein 6	PHF6_HUMAN	5	-14.6022	0.853978	control	inhibited	NaN	NaN	NaN
control / inhibited	Q5SXM8	Q5SXM8	-0.133356	0.133356	0.000419249	0.00340588	16	Q5SXM8	DNLZ	DNL-type zinc finger protein	DNLZ_HUMAN	4	-8.82918	0.911708	control	inhibited	NaN	NaN	NaN
control / inhibited	Q9C0C9	Q9C0C9	0.0789139	0.0789139	0.000420917	0.00340834	16	Q9C0C9	UBE2O	(E3-independent) E2 ubiquitin-conjugating enzyme	UBE2O_HUMAN	19	5.62226	1.05622	control	inhibited	NaN	NaN	NaN
control / inhibited	O75787	O75787	-0.146708	0.146708	0.000425312	0.0034107	16	O75787	ATP6AP2	Renin receptor	RENR_HUMAN	9	-9.66907	0.903309	control	inhibited	NaN	NaN	NaN
control / inhibited	P49754	P49754	-0.231467	0.231467	0.000425231	0.0034107	16	P49754	VPS41	Vacuolar protein sorting-associated protein 41 homolog	VPS41_HUMAN	2	-14.8232	0.851768	control	inhibited	NaN	NaN	NaN
control / inhibited	Q9UHG0	Q9UHG0	-0.25205	0.25205	0.000424568	0.0034107	16	Q9UHG0	DCDC2	Doublecortin domain-containing protein 2	DCDC2_HUMAN	6	-16.0298	0.839702	control	inhibited	NaN	NaN	NaN
control / inhibited	P18206	P18206	0.073088	0.073088	0.000427137	0.00341436	16	P18206	VCL	Vinculin	VINC_HUMAN	42	5.1966	1.05197	control	inhibited	NaN	NaN	NaN
control / inhibited	P55210	P55210	0.169989	0.169989	0.000430698	0.00343182	16	P55210	CASP7	Caspase-7	CASP7_HUMAN	8	12.505	1.12505	control	inhibited	NaN	NaN	NaN
control / inhibited	P29083	P29083	-0.031518	0.031518	0.000434869	0.00345402	16	P29083	GTF2E1	General transcription factor IIE subunit 1	T2EA_HUMAN	5	-2.16097	0.97839	control	inhibited	NaN	NaN	NaN
control / inhibited	Q00403	Q00403	-0.0615957	0.0615957	0.000436893	0.00345908	16	Q00403	GTF2B	Transcription initiation factor IIB	TF2B_HUMAN	6	-4.17963	0.958204	control	inhibited	NaN	NaN	NaN
control / inhibited	P15374	P15374	0.079901	0.079901	0.000439179	0.00346618	16	P15374	UCHL3	Ubiquitin carboxyl-terminal hydrolase isozyme L3	UCHL3_HUMAN	10	5.69455	1.05695	control	inhibited	NaN	NaN	NaN
control / inhibited	Q9HCU5	Q9HCU5	-0.121498	0.121498	0.000443577	0.00348985	16	Q9HCU5	PREB	Prolactin regulatory element-binding protein	PREB_HUMAN	11	-8.07673	0.919233	control	inhibited	NaN	NaN	NaN
control / inhibited	Q92968	Q92968	-0.0679226	0.0679226	0.000445558	0.00349441	16	Q92968	PEX13	Peroxisomal membrane protein PEX13	PEX13_HUMAN	6	-4.59893	0.954011	control	inhibited	NaN	NaN	NaN
control / inhibited	Q7KZF4	Q7KZF4	-0.0285956	0.0285956	0.000449064	0.00351087	16	Q7KZF4	SND1	Staphylococcal nuclease domain-containing protein 1	SND1_HUMAN	43	-1.96258	0.980374	control	inhibited	NaN	NaN	NaN
control / inhibited	Q86VY4	Q86VY4	-0.0896473	0.0896473	0.000458322	0.00357205	16	Q86VY4	TSPYL5	Testis-specific Y-encoded-like protein 5	TSYL5_HUMAN	7	-6.02475	0.939752	control	inhibited	NaN	NaN	NaN
control / inhibited	Q12789	Q12789	-0.0892102	0.0892102	0.000461793	0.00357675	16	Q12789	GTF3C1	General transcription factor 3C polypeptide 1	TF3C1_HUMAN	33	-5.99627	0.940037	control	inhibited	NaN	NaN	NaN
control / inhibited	Q9BUT9	Q9BUT9	-0.41345	0.41345	0.000461565	0.00357675	16	Q9BUT9	MCRIP2	MAPK regulated corepressor interacting protein 2	MCRI2_HUMAN	2	-24.9174	0.750826	control	inhibited	NaN	NaN	NaN
control / inhibited	O75528	O75528	-0.471482	0.471482	0.000465017	0.0035881	16	O75528	TADA3	Transcriptional adapter 3	TADA3_HUMAN	2	-27.8777	0.721223	control	inhibited	NaN	NaN	NaN
control / inhibited	Q12907	Q12907	-0.142813	0.142813	0.000466136	0.0035881	16	Q12907	LMAN2	Vesicular integral-membrane protein VIP36	LMAN2_HUMAN	14	-9.42489	0.905751	control	inhibited	NaN	NaN	NaN
control / inhibited	Q49A26	Q49A26	-0.0858701	0.0858701	0.000471909	0.00361625	16	Q49A26	GLYR1	Putative oxidoreductase GLYR1	GLYR1_HUMAN	14	-5.77839	0.942216	control	inhibited	NaN	NaN	NaN
control / inhibited	Q6P1X6	Q6P1X6	-0.0956426	0.0956426	0.000472694	0.00361625	16	Q6P1X6	C8orf82	UPF0598 protein C8orf82	CH082_HUMAN	5	-6.41447	0.935855	control	inhibited	NaN	NaN	NaN
control / inhibited	P20810	P20810	0.0944791	0.0944791	0.000475135	0.00362381	16	P20810	CAST	Calpastatin	ICAL_HUMAN	15	6.76798	1.06768	control	inhibited	NaN	NaN	NaN
control / inhibited	P51970	P51970	-0.101169	0.101169	0.000477689	0.00363218	16	P51970	NDUFA8	NADH dehydrogenase [ubiquinone] 1 alpha subcomplex subunit 8	NDUA8_HUMAN	6	-6.77229	0.932277	control	inhibited	NaN	NaN	NaN
control / inhibited	O00468	O00468	0.0723161	0.0723161	0.000481886	0.00363863	16	O00468	AGRN	Agrin	AGRIN_HUMAN	42	5.14033	1.0514	control	inhibited	NaN	NaN	NaN
control / inhibited	O75643	O75643	-0.0650021	0.0650021	0.000482913	0.00363863	16	O75643	SNRNP200	U5 small nuclear ribonucleoprotein 200 kDa helicase	U520_HUMAN	80	-4.40561	0.955944	control	inhibited	NaN	NaN	NaN
control / inhibited	P01116	P01116	-1.44719	1.44719	0.000481868	0.00363863	16	P01116	KRAS	GTPase KRas	RASK_HUMAN	2	-63.3265	0.366735	control	inhibited	NaN	NaN	NaN
control / inhibited	O60268	O60268	0.226329	0.226329	0.000485656	0.00364827	16	O60268	KIAA0513	Uncharacterized protein KIAA0513	K0513_HUMAN	3	16.9854	1.16985	control	inhibited	NaN	NaN	NaN
control / inhibited	Q9UBC2	Q9UBC2	0.0389001	0.0389001	0.000487314	0.00364973	16	Q9UBC2	EPS15L1	Epidermal growth factor receptor substrate 15-like 1	EP15R_HUMAN	29	2.73303	1.02733	control	inhibited	NaN	NaN	NaN
control / inhibited	O43570	O43570	-0.117303	0.117303	0.000489251	0.00365327	16	O43570	CA12	Carbonic anhydrase 12	CAH12_HUMAN	7	-7.80908	0.921909	control	inhibited	NaN	NaN	NaN
control / inhibited	O95445	O95445	-0.314931	0.314931	0.000499164	0.00371531	16	O95445	APOM	Apolipoprotein M	APOM_HUMAN	1	-19.6111	0.803889	control	inhibited	NaN	NaN	NaN
control / inhibited	Q9UHB9	Q9UHB9	-0.0472083	0.0472083	0.000500538	0.00371531	16	Q9UHB9	1968-08-01	Signal recognition particle subunit SRP68	SRP68_HUMAN	23	-3.21927	0.967807	control	inhibited	NaN	NaN	NaN
control / inhibited	L0R819	L0R819	-0.098605	0.098605	0.000516515	0.00373388	16	L0R819	ASDURF	ASNSD1 upstream open reading frame protein	ASURF_HUMAN	2	-6.60644	0.933936	control	inhibited	NaN	NaN	NaN
control / inhibited	O75319	O75319	-0.150069	0.150069	0.000505685	0.00373388	16	O75319	DUSP11	RNA/RNP complex-1-interacting phosphatase	DUS11_HUMAN	2	-9.87927	0.901207	control	inhibited	NaN	NaN	NaN
control / inhibited	P36551	P36551	-0.0806007	0.0806007	0.000515894	0.00373388	16	P36551	CPOX	Oxygen-dependent coproporphyrinogen-III oxidase, mitochondrial	HEM6_HUMAN	16	-5.43362	0.945664	control	inhibited	NaN	NaN	NaN
control / inhibited	P53677	P53677	-0.291022	0.291022	0.000508382	0.00373388	16	P53677	AP3M2	AP-3 complex subunit mu-2	AP3M2_HUMAN	2	-18.2677	0.817323	control	inhibited	NaN	NaN	NaN
control / inhibited	P61619	P61619	-0.0920279	0.0920279	0.000509762	0.00373388	16	P61619	SEC61A1	Protein transport protein Sec61 subunit alpha isoform 1	S61A1_HUMAN	8	-6.17969	0.938203	control	inhibited	NaN	NaN	NaN
control / inhibited	Q8NE86	Q8NE86	-0.112064	0.112064	0.000513757	0.00373388	16	Q8NE86	MCU	Calcium uniporter protein, mitochondrial	MCU_HUMAN	8	-7.47366	0.925263	control	inhibited	NaN	NaN	NaN
control / inhibited	Q92859	Q92859	-0.125862	0.125862	0.000506978	0.00373388	16	Q92859	NEO1	Neogenin	NEO1_HUMAN	6	-8.35438	0.916456	control	inhibited	NaN	NaN	NaN
control / inhibited	Q96GZ6	Q96GZ6	-0.225551	0.225551	0.000510652	0.00373388	16	Q96GZ6	SLC41A3	Solute carrier family 41 member 3	S41A3_HUMAN	2	-14.4732	0.855268	control	inhibited	NaN	NaN	NaN
control / inhibited	Q96JP5	Q96JP5	-0.215703	0.215703	0.000512745	0.00373388	16	Q96JP5	ZFP91	E3 ubiquitin-protein ligase ZFP91	ZFP91_HUMAN	2	-13.8874	0.861126	control	inhibited	NaN	NaN	NaN
control / inhibited	O60244	O60244	-0.0569608	0.0569608	0.000527397	0.00379203	16	O60244	MED14	Mediator of RNA polymerase II transcription subunit 14	MED14_HUMAN	6	-3.87129	0.961287	control	inhibited	NaN	NaN	NaN
control / inhibited	Q13232	Q13232	-0.100158	0.100158	0.0005276	0.00379203	16	Q13232	NME3	Nucleoside diphosphate kinase 3	NDK3_HUMAN	8	-6.70695	0.932931	control	inhibited	NaN	NaN	NaN
control / inhibited	Q9Y3A3	Q9Y3A3	0.00767447	0.00767447	0.000535392	0.00383697	16	Q9Y3A3	MOB4	MOB-like protein phocein	PHOCN_HUMAN	6	0.533371	1.00533	control	inhibited	NaN	NaN	NaN
control / inhibited	Q6ZMB5	Q6ZMB5	-0.274153	0.274153	0.000536964	0.00383722	16	Q6ZMB5	TMEM184A	Transmembrane protein 184A	T184A_HUMAN	2	-17.3064	0.826936	control	inhibited	NaN	NaN	NaN
control / inhibited	Q96TA2	Q96TA2	-0.135469	0.135469	0.000543198	0.00387067	16	Q96TA2	YME1L1	ATP-dependent zinc metalloprotease YME1L1	YMEL1_HUMAN	12	-8.96265	0.910374	control	inhibited	NaN	NaN	NaN
control / inhibited	P60953	P60953	-0.0311377	0.0311377	0.000555592	0.00394771	16	P60953	CDC42	Cell division control protein 42 homolog	CDC42_HUMAN	6	-2.13517	0.978648	control	inhibited	NaN	NaN	NaN
control / inhibited	Q96L91	Q96L91	-0.0652347	0.0652347	0.000562332	0.00398425	16	Q96L91	EP400	E1A-binding protein p400	EP400_HUMAN	11	-4.42102	0.95579	control	inhibited	NaN	NaN	NaN
control / inhibited	P07355	P07355	0.0388107	0.0388107	0.000565693	0.00398801	16	P07355	ANXA2	Annexin A2	ANXA2_HUMAN	28	2.72667	1.02727	control	inhibited	NaN	NaN	NaN
control / inhibited	Q8IV08	Q8IV08	-0.159437	0.159437	0.00056606	0.00398801	16	Q8IV08	PLD3	5'-3' exonuclease PLD3	PLD3_HUMAN	4	-10.4626	0.895374	control	inhibited	NaN	NaN	NaN
control / inhibited	Q9UL45	Q9UL45	-0.276389	0.276389	0.00056786	0.00398941	16	Q9UL45	BLOC1S6	Biogenesis of lysosome-related organelles complex 1 subunit 6	BL1S6_HUMAN	3	-17.4345	0.825655	control	inhibited	NaN	NaN	NaN
control / inhibited	O00461	O00461	-0.283553	0.283553	0.000578893	0.0039898	16	O00461	GOLIM4	Golgi integral membrane protein 4	GOLI4_HUMAN	2	-17.8435	0.821565	control	inhibited	NaN	NaN	NaN
control / inhibited	P05026	P05026	-0.0720322	0.0720322	0.000580712	0.0039898	16	P05026	ATP1B1	Sodium/potassium-transporting ATPase subunit beta-1	AT1B1_HUMAN	8	-4.8703	0.951297	control	inhibited	NaN	NaN	NaN
control / inhibited	P38646	P38646	-0.0796401	0.0796401	0.000574952	0.0039898	16	P38646	HSPA9	Stress-70 protein, mitochondrial	GRP75_HUMAN	32	-5.37063	0.946294	control	inhibited	NaN	NaN	NaN
control / inhibited	P43034	P43034	0.0541932	0.0541932	0.000579288	0.0039898	16	P43034	PAFAH1B1	Platelet-activating factor acetylhydrolase IB subunit beta	LIS1_HUMAN	11	3.82783	1.03828	control	inhibited	NaN	NaN	NaN
control / inhibited	P47974	P47974	-0.456499	0.456499	0.000579608	0.0039898	16	P47974	ZFP36L2	mRNA decay activator protein ZFP36L2	TISD_HUMAN	4	-27.1248	0.728752	control	inhibited	NaN	NaN	NaN
control / inhibited	P56545	P56545	-0.00120331	0.00120331	0.000580674	0.0039898	16	P56545	CTBP2	C-terminal-binding protein 2	CTBP2_HUMAN	7	-0.083372	0.999166	control	inhibited	NaN	NaN	NaN
control / inhibited	Q14318	Q14318	-0.0881093	0.0881093	0.000576646	0.0039898	16	Q14318	FKBP8	Peptidyl-prolyl cis-trans isomerase FKBP8	FKBP8_HUMAN	9	-5.92452	0.940755	control	inhibited	NaN	NaN	NaN
control / inhibited	Q7Z3E5	Q7Z3E5	0.129593	0.129593	0.000571509	0.0039898	16	Q7Z3E5	ARMC9	LisH domain-containing protein ARMC9	ARMC9_HUMAN	5	9.39848	1.09398	control	inhibited	NaN	NaN	NaN
control / inhibited	Q8IY34	Q8IY34	0.429555	0.429555	0.000591681	0.0040228	16	Q8IY34	SLC15A3	Solute carrier family 15 member 3	S15A3_HUMAN	1	34.6818	1.34682	control	inhibited	NaN	NaN	NaN
control / inhibited	Q92530	Q92530	0.227218	0.227218	0.000590759	0.0040228	16	Q92530	PSMF1	Proteasome inhibitor PI31 subunit	PSMF1_HUMAN	8	17.0575	1.17058	control	inhibited	NaN	NaN	NaN
control / inhibited	Q99714	Q99714	-0.0575679	0.0575679	0.000591967	0.0040228	16	Q99714	HSD17B10	3-hydroxyacyl-CoA dehydrogenase type-2	HCD2_HUMAN	17	-3.91174	0.960883	control	inhibited	NaN	NaN	NaN
control / inhibited	Q9BQE5	Q9BQE5	0.172753	0.172753	0.000590992	0.0040228	16	Q9BQE5	APOL2	Apolipoprotein L2	APOL2_HUMAN	8	12.7207	1.12721	control	inhibited	NaN	NaN	NaN
control / inhibited	O00635	O00635	-0.233685	0.233685	0.000596696	0.00403295	16	O00635	TRIM38	E3 ubiquitin-protein ligase TRIM38	TRI38_HUMAN	2	-14.954	0.85046	control	inhibited	NaN	NaN	NaN
control / inhibited	P03915	P03915	-0.141147	0.141147	0.000596025	0.00403295	16	P03915	MT-ND5	NADH-ubiquinone oxidoreductase chain 5	NU5M_HUMAN	4	-9.32024	0.906798	control	inhibited	NaN	NaN	NaN
control / inhibited	P33991	P33991	0.0516838	0.0516838	0.00059906	0.00403799	16	P33991	MCM4	DNA replication licensing factor MCM4	MCM4_HUMAN	34	3.64739	1.03647	control	inhibited	NaN	NaN	NaN
control / inhibited	Q92917	Q92917	-0.0729088	0.0729088	0.000602687	0.00405148	16	Q92917	GPKOW	G-patch domain and KOW motifs-containing protein	GPKOW_HUMAN	11	-4.92808	0.950719	control	inhibited	NaN	NaN	NaN
control / inhibited	Q96D71	Q96D71	0.00505734	0.00505734	0.000605	0.0040561	16	Q96D71	REPS1	RalBP1-associated Eps domain-containing protein 1	REPS1_HUMAN	11	0.351163	1.00351	control	inhibited	NaN	NaN	NaN
control / inhibited	P05166	P05166	-0.0562343	0.0562343	0.000611722	0.00405716	16	P05166	PCCB	Propionyl-CoA carboxylase beta chain, mitochondrial	PCCB_HUMAN	11	-3.82288	0.961771	control	inhibited	NaN	NaN	NaN
control / inhibited	Q13610	Q13610	-0.119549	0.119549	0.000618171	0.00405716	16	Q13610	PWP1	Periodic tryptophan protein 1 homolog	PWP1_HUMAN	6	-7.95244	0.920476	control	inhibited	NaN	NaN	NaN
control / inhibited	Q15393	Q15393	-0.0367897	0.0367897	0.000616944	0.00405716	16	Q15393	SF3B3	Splicing factor 3B subunit 3	SF3B3_HUMAN	36	-2.51783	0.974822	control	inhibited	NaN	NaN	NaN
control / inhibited	Q8ND76	Q8ND76	-0.105477	0.105477	0.000616247	0.00405716	16	Q8ND76	CCNY	Cyclin-Y	CCNY_HUMAN	4	-7.05021	0.929498	control	inhibited	NaN	NaN	NaN
control / inhibited	Q96AQ6	Q96AQ6	-0.191441	0.191441	0.000615923	0.00405716	16	Q96AQ6	PBXIP1	Pre-B-cell leukemia transcription factor-interacting protein 1	PBIP1_HUMAN	12	-12.4269	0.875731	control	inhibited	NaN	NaN	NaN
control / inhibited	Q9NNX1	Q9NNX1	0.129126	0.129126	0.000611763	0.00405716	16	Q9NNX1	TUFT1	Tuftelin	TUFT1_HUMAN	4	9.36308	1.09363	control	inhibited	NaN	NaN	NaN
control / inhibited	Q9NP72	Q9NP72	-0.066082	0.066082	0.000608214	0.00405716	16	Q9NP72	RAB18	Ras-related protein Rab-18	RAB18_HUMAN	9	-4.47713	0.955229	control	inhibited	NaN	NaN	NaN
control / inhibited	Q9NZT1	Q9NZT1	0.169291	0.169291	0.000613458	0.00405716	16	Q9NZT1	CALML5	Calmodulin-like protein 5	CALL5_HUMAN	7	12.4506	1.12451	control	inhibited	NaN	NaN	NaN
control / inhibited	Q969X5	Q969X5	-0.187658	0.187658	0.000621853	0.0040706	16	Q969X5	ERGIC1	Endoplasmic reticulum-Golgi intermediate compartment protein 1	ERGI1_HUMAN	10	-12.197	0.87803	control	inhibited	NaN	NaN	NaN
control / inhibited	Q96RT7	Q96RT7	-2.4276	2.4276	0.000624303	0.00407595	16	Q96RT7	TUBGCP6	Gamma-tubulin complex component 6	GCP6_HUMAN	1	-81.4125	0.185875	control	inhibited	NaN	NaN	NaN
control / inhibited	P04183	P04183	0.207513	0.207513	0.000634818	0.00411608	16	P04183	TK1	Thymidine kinase, cytosolic	KITH_HUMAN	10	15.4696	1.1547	control	inhibited	NaN	NaN	NaN
control / inhibited	Q15738	Q15738	-0.102379	0.102379	0.000635401	0.00411608	16	Q15738	NSDHL	Sterol-4-alpha-carboxylate 3-dehydrogenase, decarboxylating	NSDHL_HUMAN	16	-6.85043	0.931496	control	inhibited	NaN	NaN	NaN
control / inhibited	Q9H0V9	Q9H0V9	-0.164548	0.164548	0.00063297	0.00411608	16	Q9H0V9	LMAN2L	VIP36-like protein	LMA2L_HUMAN	5	-10.7792	0.892208	control	inhibited	NaN	NaN	NaN
control / inhibited	Q96GQ7	Q96GQ7	-0.0646483	0.0646483	0.000640477	0.00413821	16	Q96GQ7	DDX27	Probable ATP-dependent RNA helicase DDX27	DDX27_HUMAN	21	-4.38216	0.956178	control	inhibited	NaN	NaN	NaN
control / inhibited	O14795	O14795	-0.109944	0.109944	0.000655492	0.00420444	16	O14795	UNC13B	Protein unc-13 homolog B	UN13B_HUMAN	2	-7.33757	0.926624	control	inhibited	NaN	NaN	NaN
control / inhibited	P00156	P00156	-0.26092	0.26092	0.000656922	0.00420444	16	P00156	MT-CYB	Cytochrome b	CYB_HUMAN	2	-16.5444	0.834556	control	inhibited	NaN	NaN	NaN
control / inhibited	Q14254	Q14254	-0.0674549	0.0674549	0.00065747	0.00420444	16	Q14254	FLOT2	Flotillin-2	FLOT2_HUMAN	14	-4.568	0.95432	control	inhibited	NaN	NaN	NaN
control / inhibited	Q8IY95	Q8IY95	-0.068488	0.068488	0.000655895	0.00420444	16	Q8IY95	TMEM192	Transmembrane protein 192	TM192_HUMAN	5	-4.63631	0.953637	control	inhibited	NaN	NaN	NaN
control / inhibited	P15529	P15529	-0.283665	0.283665	0.000664377	0.00421999	16	P15529	CD46	Membrane cofactor protein	MCP_HUMAN	2	-17.8499	0.821501	control	inhibited	NaN	NaN	NaN
control / inhibited	Q00325	Q00325	-0.068446	0.068446	0.000662246	0.00421999	16	Q00325	SLC25A3	Phosphate carrier protein, mitochondrial	MPCP_HUMAN	10	-4.63353	0.953665	control	inhibited	NaN	NaN	NaN
control / inhibited	Q5SY16	Q5SY16	-0.0394838	0.0394838	0.000664979	0.00421999	16	Q5SY16	NOL9	Polynucleotide 5'-hydroxyl-kinase NOL9	NOL9_HUMAN	6	-2.6997	0.973003	control	inhibited	NaN	NaN	NaN
control / inhibited	Q99627	Q99627	0.0307277	0.0307277	0.00066969	0.0042391	16	Q99627	COPS8	COP9 signalosome complex subunit 8	CSN8_HUMAN	6	2.15273	1.02153	control	inhibited	NaN	NaN	NaN
control / inhibited	P55011	P55011	-0.0824948	0.0824948	0.000675871	0.00425234	16	P55011	SLC12A2	Solute carrier family 12 member 2	S12A2_HUMAN	22	-5.55769	0.944423	control	inhibited	NaN	NaN	NaN
control / inhibited	P62341	P62341	-0.101273	0.101273	0.000675518	0.00425234	16	P62341	SELENOT	Thioredoxin reductase-like selenoprotein T	SELT_HUMAN	3	-6.77899	0.93221	control	inhibited	NaN	NaN	NaN
control / inhibited	Q14202	Q14202	-0.0805295	0.0805295	0.000676896	0.00425234	16	Q14202	ZMYM3	Zinc finger MYM-type protein 3	ZMYM3_HUMAN	14	-5.42895	0.94571	control	inhibited	NaN	NaN	NaN
control / inhibited	Q96IX5	Q96IX5	-0.435233	0.435233	0.000689146	0.00431842	16	Q96IX5	ATP5MK	ATP synthase membrane subunit K, mitochondrial	ATPMK_HUMAN	1	-26.0425	0.739575	control	inhibited	NaN	NaN	NaN
control / inhibited	Q8NHU6	Q8NHU6	0.177343	0.177343	0.000691594	0.0043229	16	Q8NHU6	TDRD7	Tudor domain-containing protein 7	TDRD7_HUMAN	17	13.0799	1.1308	control	inhibited	NaN	NaN	NaN
control / inhibited	P78347	P78347	-0.0455701	0.0455701	0.000694163	0.00432811	16	P78347	GTF2I	General transcription factor II-I	GTF2I_HUMAN	36	-3.10931	0.968907	control	inhibited	NaN	NaN	NaN
control / inhibited	P40424	P40424	-0.115873	0.115873	0.000698734	0.00433147	16	P40424	PBX1	Pre-B-cell leukemia transcription factor 1	PBX1_HUMAN	3	-7.71764	0.922824	control	inhibited	NaN	NaN	NaN
control / inhibited	Q5T1H1	Q5T1H1	-0.0481049	0.0481049	0.000699912	0.00433147	16	Q5T1H1	EYS	Protein eyes shut homolog	EYS_HUMAN	1	-3.2794	0.967206	control	inhibited	NaN	NaN	NaN
control / inhibited	Q96G25	Q96G25	-0.351218	0.351218	0.000698329	0.00433147	16	Q96G25	MED8	Mediator of RNA polymerase II transcription subunit 8	MED8_HUMAN	2	-21.6078	0.783922	control	inhibited	NaN	NaN	NaN
control / inhibited	Q16706	Q16706	-0.163194	0.163194	0.000702905	0.00433922	16	Q16706	MAN2A1	Alpha-mannosidase 2	MA2A1_HUMAN	18	-10.6954	0.893046	control	inhibited	NaN	NaN	NaN
control / inhibited	Q9NWM3	Q9NWM3	0.0766472	0.0766472	0.000710066	0.00437261	16	Q9NWM3	CUEDC1	CUE domain-containing protein 1	CUED1_HUMAN	3	5.45644	1.05456	control	inhibited	NaN	NaN	NaN
control / inhibited	Q9H269	Q9H269	-0.0697706	0.0697706	0.000717974	0.00441041	16	Q9H269	VPS16	Vacuolar protein sorting-associated protein 16 homolog	VPS16_HUMAN	11	-4.72105	0.952789	control	inhibited	NaN	NaN	NaN
control / inhibited	Q15714	Q15714	-0.502695	0.502695	0.00073291	0.00446994	16	Q15714	TSC22D1	TSC22 domain family protein 1	T22D1_HUMAN	2	-29.4213	0.705787	control	inhibited	NaN	NaN	NaN
control / inhibited	Q5VT06	Q5VT06	-0.460701	0.460701	0.000730058	0.00446994	16	Q5VT06	CEP350	Centrosome-associated protein 350	CE350_HUMAN	2	-27.3367	0.726633	control	inhibited	NaN	NaN	NaN
control / inhibited	Q5VTR2	Q5VTR2	-0.0355718	0.0355718	0.000733042	0.00446994	16	Q5VTR2	RNF20	E3 ubiquitin-protein ligase BRE1A	BRE1A_HUMAN	17	-2.4355	0.975645	control	inhibited	NaN	NaN	NaN
control / inhibited	Q96SB3	Q96SB3	-0.122436	0.122436	0.000743489	0.00452185	16	Q96SB3	PPP1R9B	Neurabin-2	NEB2_HUMAN	10	-8.13651	0.918635	control	inhibited	NaN	NaN	NaN
control / inhibited	Q9H3P2	Q9H3P2	0.0377387	0.0377387	0.00074518	0.00452185	16	Q9H3P2	NELFA	Negative elongation factor A	NELFA_HUMAN	12	2.65036	1.0265	control	inhibited	NaN	NaN	NaN
control / inhibited	P09758	P09758	0.0983395	0.0983395	0.000752319	0.00455409	16	P09758	TACSTD2	Tumor-associated calcium signal transducer 2	TACD2_HUMAN	6	7.05406	1.07054	control	inhibited	NaN	NaN	NaN
control / inhibited	P31942	P31942	-0.108909	0.108909	0.000759635	0.00458724	16	P31942	HNRNPH3	Heterogeneous nuclear ribonucleoprotein H3	HNRH3_HUMAN	10	-7.27108	0.927289	control	inhibited	NaN	NaN	NaN
control / inhibited	O60762	O60762	-0.091628	0.091628	0.000769607	0.00463623	16	O60762	DPM1	Dolichol-phosphate mannosyltransferase subunit 1	DPM1_HUMAN	11	-6.15369	0.938463	control	inhibited	NaN	NaN	NaN
control / inhibited	Q9P2N5	Q9P2N5	-0.0572509	0.0572509	0.000771846	0.00463852	16	Q9P2N5	RBM27	RNA-binding protein 27	RBM27_HUMAN	12	-3.89062	0.961094	control	inhibited	NaN	NaN	NaN
control / inhibited	P04083	P04083	0.196089	0.196089	0.000775275	0.00464792	16	P04083	ANXA1	Annexin A1	ANXA1_HUMAN	11	14.5588	1.14559	control	inhibited	NaN	NaN	NaN
control / inhibited	P26583	P26583	0.0488099	0.0488099	0.000799463	0.0047139	16	P26583	HMGB2	High mobility group protein B2	HMGB2_HUMAN	6	3.44113	1.03441	control	inhibited	NaN	NaN	NaN
control / inhibited	P35226	P35226	-0.139978	0.139978	0.000792729	0.0047139	16	P35226	BMI1	Polycomb complex protein BMI-1	BMI1_HUMAN	5	-9.24668	0.907533	control	inhibited	NaN	NaN	NaN
control / inhibited	P39060	P39060	0.0260728	0.0260728	0.000799194	0.0047139	16	P39060	COL18A1	Collagen alpha-1(XVIII) chain	COIA1_HUMAN	13	1.82366	1.01824	control	inhibited	NaN	NaN	NaN
control / inhibited	Q13330	Q13330	-0.105898	0.105898	0.000796198	0.0047139	16	Q13330	MTA1	Metastasis-associated protein MTA1	MTA1_HUMAN	12	-7.07737	0.929226	control	inhibited	NaN	NaN	NaN
control / inhibited	Q15942	Q15942	0.0568281	0.0568281	0.00079446	0.0047139	16	Q15942	ZYX	Zyxin	ZYX_HUMAN	13	4.01763	1.04018	control	inhibited	NaN	NaN	NaN
control / inhibited	Q8TEY5	Q8TEY5	-0.420104	0.420104	0.00079951	0.0047139	16	Q8TEY5	CREB3L4	Cyclic AMP-responsive element-binding protein 3-like protein 4	CR3L4_HUMAN	1	-25.2629	0.747371	control	inhibited	NaN	NaN	NaN
control / inhibited	Q92783	Q92783	-0.062347	0.062347	0.000799383	0.0047139	16	Q92783	STAM	Signal transducing adapter molecule 1	STAM1_HUMAN	8	-4.22952	0.957705	control	inhibited	NaN	NaN	NaN
control / inhibited	Q6ZMG9	Q6ZMG9	-0.264071	0.264071	0.000807578	0.00473906	16	Q6ZMG9	CERS6	Ceramide synthase 6	CERS6_HUMAN	4	-16.7265	0.832735	control	inhibited	NaN	NaN	NaN
control / inhibited	Q9GZM5	Q9GZM5	-0.110038	0.110038	0.000806809	0.00473906	16	Q9GZM5	YIPF3	Protein YIPF3	YIPF3_HUMAN	5	-7.34362	0.926564	control	inhibited	NaN	NaN	NaN
control / inhibited	P28676	P28676	0.0993822	0.0993822	0.000820609	0.00474279	16	P28676	GCA	Grancalcin	GRAN_HUMAN	8	7.13146	1.07131	control	inhibited	NaN	NaN	NaN
control / inhibited	P51148	P51148	-0.0543858	0.0543858	0.000819544	0.00474279	16	P51148	RAB5C	Ras-related protein Rab-5C	RAB5C_HUMAN	6	-3.69957	0.963004	control	inhibited	NaN	NaN	NaN
control / inhibited	Q6ZYL4	Q6ZYL4	-0.394693	0.394693	0.0008203	0.00474279	16	Q6ZYL4	GTF2H5	General transcription factor IIH subunit 5	TF2H5_HUMAN	2	-23.9349	0.760651	control	inhibited	NaN	NaN	NaN
control / inhibited	Q8TDB6	Q8TDB6	0.0677558	0.0677558	0.000814705	0.00474279	16	Q8TDB6	DTX3L	E3 ubiquitin-protein ligase DTX3L	DTX3L_HUMAN	20	4.8085	1.04809	control	inhibited	NaN	NaN	NaN
control / inhibited	Q96EL3	Q96EL3	-0.135492	0.135492	0.000821525	0.00474279	16	Q96EL3	MRPL53	39S ribosomal protein L53, mitochondrial	RM53_HUMAN	2	-8.96406	0.910359	control	inhibited	NaN	NaN	NaN
control / inhibited	Q9P003	Q9P003	-0.173713	0.173713	0.000811039	0.00474279	16	Q9P003	CNIH4	Protein cornichon homolog 4	CNIH4_HUMAN	1	-11.3442	0.886558	control	inhibited	NaN	NaN	NaN
control / inhibited	Q9UHG3	Q9UHG3	-0.103131	0.103131	0.00081331	0.00474279	16	Q9UHG3	PCYOX1	Prenylcysteine oxidase 1	PCYOX_HUMAN	15	-6.899	0.93101	control	inhibited	NaN	NaN	NaN
control / inhibited	Q8N766	Q8N766	-0.0956145	0.0956145	0.00082395	0.0047458	16	Q8N766	EMC1	ER membrane protein complex subunit 1	EMC1_HUMAN	24	-6.41264	0.935874	control	inhibited	NaN	NaN	NaN
control / inhibited	Q9BWH2	Q9BWH2	-0.0875952	0.0875952	0.000839554	0.00482453	16	Q9BWH2	FUNDC2	FUN14 domain-containing protein 2	FUND2_HUMAN	3	-5.89099	0.94109	control	inhibited	NaN	NaN	NaN
control / inhibited	P98194	P98194	-0.153072	0.153072	0.000844427	0.00484138	16	P98194	ATP2C1	Calcium-transporting ATPase type 2C member 1	AT2C1_HUMAN	9	-10.0667	0.899333	control	inhibited	NaN	NaN	NaN
control / inhibited	P20674	P20674	-0.0560139	0.0560139	0.000856572	0.00489975	16	P20674	COX5A	Cytochrome c oxidase subunit 5A, mitochondrial	COX5A_HUMAN	3	-3.80818	0.961918	control	inhibited	NaN	NaN	NaN
control / inhibited	P18858	P18858	0.110403	0.110403	0.000860102	0.00490244	16	P18858	LIG1	DNA ligase 1	DNLI1_HUMAN	20	7.95296	1.07953	control	inhibited	NaN	NaN	NaN
control / inhibited	Q92888	Q92888	0.0875728	0.0875728	0.000860974	0.00490244	16	Q92888	ARHGEF1	Rho guanine nucleotide exchange factor 1	ARHG1_HUMAN	25	6.2581	1.06258	control	inhibited	NaN	NaN	NaN
control / inhibited	Q12905	Q12905	-0.0450322	0.0450322	0.000865857	0.00491902	16	Q12905	ILF2	Interleukin enhancer-binding factor 2	ILF2_HUMAN	17	-3.07318	0.969268	control	inhibited	NaN	NaN	NaN
control / inhibited	Q9NTJ5	Q9NTJ5	-0.0654032	0.0654032	0.000872243	0.00494403	16	Q9NTJ5	SACM1L	Phosphatidylinositol-3-phosphatase SAC1	SAC1_HUMAN	12	-4.43218	0.955678	control	inhibited	NaN	NaN	NaN
control / inhibited	P31749	P31749	0.0809278	0.0809278	0.000875836	0.00495314	16	P31749	AKT1	RAC-alpha serine/threonine-protein kinase	AKT1_HUMAN	18	5.76981	1.0577	control	inhibited	NaN	NaN	NaN
control / inhibited	Q96S97	Q96S97	-0.281918	0.281918	0.000879373	0.00496189	16	Q96S97	MYADM	Myeloid-associated differentiation marker	MYADM_HUMAN	2	-17.7503	0.822497	control	inhibited	NaN	NaN	NaN
control / inhibited	Q15526	Q15526	-0.161776	0.161776	0.000881722	0.00496392	16	Q15526	SURF1	Surfeit locus protein 1	SURF1_HUMAN	4	-10.6076	0.893924	control	inhibited	NaN	NaN	NaN
control / inhibited	P16152	P16152	0.140989	0.140989	0.000884052	0.00496582	16	P16152	CBR1	Carbonyl reductase [NADPH] 1	CBR1_HUMAN	13	10.266	1.10266	control	inhibited	NaN	NaN	NaN
control / inhibited	A5PLL7	A5PLL7	-0.130971	0.130971	0.000905329	0.00503209	16	A5PLL7	PEDS1	Plasmanylethanolamine desaturase	PDES1_HUMAN	2	-8.67835	0.913216	control	inhibited	NaN	NaN	NaN
control / inhibited	O14880	O14880	-0.188968	0.188968	0.000920061	0.00503209	16	O14880	MGST3	Microsomal glutathione S-transferase 3	MGST3_HUMAN	3	-12.2767	0.877233	control	inhibited	NaN	NaN	NaN
control / inhibited	O15049	O15049	0.16311	0.16311	0.000903336	0.00503209	16	O15049	N4BP3	NEDD4-binding protein 3	N4BP3_HUMAN	3	11.9698	1.1197	control	inhibited	NaN	NaN	NaN
control / inhibited	P17812	P17812	0.0839644	0.0839644	0.000916119	0.00503209	16	P17812	CTPS1	CTP synthase 1	PYRG1_HUMAN	20	5.99266	1.05993	control	inhibited	NaN	NaN	NaN
control / inhibited	P18669	P18669	0.107461	0.107461	0.000915385	0.00503209	16	P18669	PGAM1	Phosphoglycerate mutase 1	PGAM1_HUMAN	17	7.73305	1.07733	control	inhibited	NaN	NaN	NaN
control / inhibited	Q00341	Q00341	-0.0716616	0.0716616	0.000905264	0.00503209	16	Q00341	HDLBP	Vigilin	VIGLN_HUMAN	41	-4.84585	0.951541	control	inhibited	NaN	NaN	NaN
control / inhibited	Q13630	Q13630	0.0813005	0.0813005	0.000912605	0.00503209	16	Q13630	GFUS	GDP-L-fucose synthase	FCL_HUMAN	11	5.79713	1.05797	control	inhibited	NaN	NaN	NaN
control / inhibited	Q14240	Q14240	-0.118272	0.118272	0.000899528	0.00503209	16	Q14240	EIF4A2	Eukaryotic initiation factor 4A-II	IF4A2_HUMAN	10	-7.87095	0.921291	control	inhibited	NaN	NaN	NaN
control / inhibited	Q6P4R8	Q6P4R8	-0.249686	0.249686	0.000919986	0.00503209	16	Q6P4R8	NFRKB	Nuclear factor related to kappa-B-binding protein	NFRKB_HUMAN	2	-15.892	0.84108	control	inhibited	NaN	NaN	NaN
control / inhibited	Q8IXQ6	Q8IXQ6	0.105109	0.105109	0.000909531	0.00503209	16	Q8IXQ6	PARP9	Protein mono-ADP-ribosyltransferase PARP9	PARP9_HUMAN	25	7.55757	1.07558	control	inhibited	NaN	NaN	NaN
control / inhibited	Q99700	Q99700	-0.117274	0.117274	0.000916819	0.00503209	16	Q99700	ATXN2	Ataxin-2	ATX2_HUMAN	8	-7.8072	0.921928	control	inhibited	NaN	NaN	NaN
control / inhibited	Q9BVK2	Q9BVK2	-0.265134	0.265134	0.000915084	0.00503209	16	Q9BVK2	ALG8	Probable dolichyl pyrophosphate Glc1Man9GlcNAc2 alpha-1,3-glucosyltransferase	ALG8_HUMAN	5	-16.7878	0.832122	control	inhibited	NaN	NaN	NaN
control / inhibited	O00299	O00299	0.0708349	0.0708349	0.000933908	0.00504149	16	O00299	CLIC1	Chloride intracellular channel protein 1	CLIC1_HUMAN	13	5.03243	1.05032	control	inhibited	NaN	NaN	NaN
control / inhibited	O94925	O94925	-0.103713	0.103713	0.000930907	0.00504149	16	O94925	GLS	Glutaminase kidney isoform, mitochondrial	GLSK_HUMAN	15	-6.93653	0.930635	control	inhibited	NaN	NaN	NaN
control / inhibited	P51149	P51149	-0.0695874	0.0695874	0.000925082	0.00504149	16	P51149	RAB7A	Ras-related protein Rab-7a	RAB7A_HUMAN	13	-4.70895	0.95291	control	inhibited	NaN	NaN	NaN
control / inhibited	Q6UW78	Q6UW78	-0.383747	0.383747	0.00093228	0.00504149	16	Q6UW78	UQCC3	Ubiquinol-cytochrome-c reductase complex assembly factor 3	UQCC3_HUMAN	2	-23.3555	0.766445	control	inhibited	NaN	NaN	NaN
control / inhibited	Q969V3	Q969V3	-0.0421887	0.0421887	0.000928988	0.00504149	16	Q969V3	NCLN	Nicalin	NCLN_HUMAN	12	-2.88195	0.97118	control	inhibited	NaN	NaN	NaN
control / inhibited	Q9BQB6	Q9BQB6	-0.151842	0.151842	0.00092639	0.00504149	16	Q9BQB6	VKORC1	Vitamin K epoxide reductase complex subunit 1	VKOR1_HUMAN	2	-9.98996	0.9001	control	inhibited	NaN	NaN	NaN
control / inhibited	Q96E11	Q96E11	-0.1133	0.1133	0.000941244	0.00507011	16	Q96E11	MRRF	Ribosome-recycling factor, mitochondrial	RRFM_HUMAN	7	-7.5529	0.924471	control	inhibited	NaN	NaN	NaN
control / inhibited	Q9NVA2	Q9NVA2	-0.0521308	0.0521308	0.000963351	0.00517801	16	Q9NVA2	SEPTIN11	Septin-11	SEP11_HUMAN	16	-3.54893	0.964511	control	inhibited	NaN	NaN	NaN
control / inhibited	Q86YH6	Q86YH6	-0.865371	0.865371	0.000965428	0.00517802	16	Q86YH6	PDSS2	All trans-polyprenyl-diphosphate synthase PDSS2	DLP1_HUMAN	2	-45.1095	0.548905	control	inhibited	NaN	NaN	NaN
control / inhibited	O75054	O75054	-0.0620511	0.0620511	0.000970367	0.00518169	16	O75054	IGSF3	Immunoglobulin superfamily member 3	IGSF3_HUMAN	27	-4.20987	0.957901	control	inhibited	NaN	NaN	NaN
control / inhibited	O75208	O75208	-0.227279	0.227279	0.000974423	0.00518169	16	O75208	COQ9	Ubiquinone biosynthesis protein COQ9, mitochondrial	COQ9_HUMAN	2	-14.5755	0.854245	control	inhibited	NaN	NaN	NaN
control / inhibited	Q9NPD3	Q9NPD3	-0.0963346	0.0963346	0.000973098	0.00518169	16	Q9NPD3	EXOSC4	Exosome complex component RRP41	EXOS4_HUMAN	6	-6.45935	0.935407	control	inhibited	NaN	NaN	NaN
control / inhibited	Q9Y6M4	Q9Y6M4	-0.100444	0.100444	0.000973495	0.00518169	16	Q9Y6M4	CSNK1G3	Casein kinase I isoform gamma-3	KC1G3_HUMAN	4	-6.72541	0.932746	control	inhibited	NaN	NaN	NaN
control / inhibited	Q96TC7	Q96TC7	-0.146493	0.146493	0.00097905	0.00519522	16	Q96TC7	RMDN3	Regulator of microtubule dynamics protein 3	RMD3_HUMAN	8	-9.65557	0.903444	control	inhibited	NaN	NaN	NaN
control / inhibited	Q9Y394	Q9Y394	-0.0757708	0.0757708	0.000981987	0.00519973	16	Q9Y394	DHRS7	Dehydrogenase/reductase SDR family member 7	DHRS7_HUMAN	6	-5.11649	0.948835	control	inhibited	NaN	NaN	NaN
control / inhibited	Q9HAU8	Q9HAU8	0.0734582	0.0734582	0.00098618	0.00520189	16	Q9HAU8	RNPEPL1	Aminopeptidase RNPEPL1	RNPL1_HUMAN	1	5.22359	1.05224	control	inhibited	NaN	NaN	NaN
control / inhibited	Q9UNW1	Q9UNW1	-0.113005	0.113005	0.000986566	0.00520189	16	Q9UNW1	MINPP1	Multiple inositol polyphosphate phosphatase 1	MINP1_HUMAN	5	-7.53401	0.92466	control	inhibited	NaN	NaN	NaN
control / inhibited	O75976	O75976	-0.263392	0.263392	0.00099513	0.00521993	16	O75976	CPD	Carboxypeptidase D	CBPD_HUMAN	9	-16.6873	0.833127	control	inhibited	NaN	NaN	NaN
control / inhibited	P82909	P82909	-0.172581	0.172581	0.000998358	0.00521993	16	P82909	MRPS36	28S ribosomal protein S36, mitochondrial	RT36_HUMAN	4	-11.2746	0.887254	control	inhibited	NaN	NaN	NaN
control / inhibited	Q6NUM6;Q9NV66	Q6NUM6;Q9NV66	-0.472036	0.472036	0.000995066	0.00521993	16	Q6NUM6;Q9NV66	TYW1B;TYW1	S-adenosyl-L-methionine-dependent tRNA 4-demethylwyosine synthase TYW1B;S-adenosyl-L-methionine-dependent tRNA 4-demethylwyosine synthase TYW1	TYW1B_HUMAN;TYW1_HUMAN	1	-27.9053	0.720947	control	inhibited	NaN	NaN	NaN
control / inhibited	Q9BV68	Q9BV68	0.0572189	0.0572189	0.000997487	0.00521993	16	Q9BV68	RNF126	E3 ubiquitin-protein ligase RNF126	RN126_HUMAN	1	4.04581	1.04046	control	inhibited	NaN	NaN	NaN
control / inhibited	O95084	O95084	0.152589	0.152589	0.00101466	0.00529405	16	O95084	PRSS23	Serine protease 23	PRS23_HUMAN	4	11.1563	1.11156	control	inhibited	NaN	NaN	NaN
control / inhibited	P16615	P16615	-0.0812174	0.0812174	0.00102655	0.00530068	16	P16615	ATP2A2	Sarcoplasmic/endoplasmic reticulum calcium ATPase 2	AT2A2_HUMAN	41	-5.47403	0.94526	control	inhibited	NaN	NaN	NaN
control / inhibited	P25490	P25490	-0.0977557	0.0977557	0.00102308	0.00530068	16	P25490	YY1	Transcriptional repressor protein YY1	TYY1_HUMAN	6	-6.55145	0.934486	control	inhibited	NaN	NaN	NaN
control / inhibited	Q04917	Q04917	0.0662402	0.0662402	0.00102438	0.00530068	16	Q04917	YWHAH	14-3-3 protein eta	1433F_HUMAN	9	4.69846	1.04698	control	inhibited	NaN	NaN	NaN
control / inhibited	Q53FV1	Q53FV1	-0.108053	0.108053	0.00102656	0.00530068	16	Q53FV1	ORMDL2	ORM1-like protein 2	ORML2_HUMAN	4	-7.21603	0.92784	control	inhibited	NaN	NaN	NaN
control / inhibited	Q8TCG1	Q8TCG1	0.133901	0.133901	0.00102253	0.00530068	16	Q8TCG1	CIP2A	Protein CIP2A	CIP2A_HUMAN	9	9.72564	1.09726	control	inhibited	NaN	NaN	NaN
control / inhibited	Q14165	Q14165	-0.201442	0.201442	0.00103208	0.00531821	16	Q14165	MLEC	Malectin	MLEC_HUMAN	11	-13.0319	0.869681	control	inhibited	NaN	NaN	NaN
control / inhibited	P38159	P38159	-0.0861785	0.0861785	0.0010472	0.00535956	16	P38159	RBMX	RNA-binding motif protein, X chromosome	RBMX_HUMAN	17	-5.79853	0.942015	control	inhibited	NaN	NaN	NaN
control / inhibited	P61006	P61006	-0.181868	0.181868	0.0010487	0.00535956	16	P61006	RAB8A	Ras-related protein Rab-8A	RAB8A_HUMAN	5	-11.8439	0.881561	control	inhibited	NaN	NaN	NaN
control / inhibited	Q92896	Q92896	-0.130059	0.130059	0.00104456	0.00535956	16	Q92896	GLG1	Golgi apparatus protein 1	GSLG1_HUMAN	40	-8.62062	0.913794	control	inhibited	NaN	NaN	NaN
control / inhibited	Q9HAU0	Q9HAU0	-0.127437	0.127437	0.00104284	0.00535956	16	Q9HAU0	PLEKHA5	Pleckstrin homology domain-containing family A member 5	PKHA5_HUMAN	2	-8.45437	0.915456	control	inhibited	NaN	NaN	NaN
control / inhibited	O60238	O60238	-0.446548	0.446548	0.00106022	0.00540546	16	O60238	BNIP3L	BCL2/adenovirus E1B 19 kDa protein-interacting protein 3-like	BNI3L_HUMAN	2	-26.6203	0.733797	control	inhibited	NaN	NaN	NaN
control / inhibited	O75475	O75475	-0.0755812	0.0755812	0.00106202	0.00540546	16	O75475	PSIP1	PC4 and SFRS1-interacting protein	PSIP1_HUMAN	9	-5.10403	0.94896	control	inhibited	NaN	NaN	NaN
control / inhibited	Q8TCG2	Q8TCG2	0.175436	0.175436	0.0010667	0.00541824	16	Q8TCG2	PI4K2B	Phosphatidylinositol 4-kinase type 2-beta	P4K2B_HUMAN	8	12.9306	1.12931	control	inhibited	NaN	NaN	NaN
control / inhibited	Q9BZG8	Q9BZG8	-0.211156	0.211156	0.00107415	0.00543487	16	Q9BZG8	DPH1	2-(3-amino-3-carboxypropyl)histidine synthase subunit 1	DPH1_HUMAN	2	-13.6155	0.863845	control	inhibited	NaN	NaN	NaN
control / inhibited	Q9UH62	Q9UH62	-0.136859	0.136859	0.00107434	0.00543487	16	Q9UH62	ARMCX3	Armadillo repeat-containing X-linked protein 3	ARMX3_HUMAN	10	-9.05031	0.909497	control	inhibited	NaN	NaN	NaN
control / inhibited	Q9C0D9	Q9C0D9	-0.541204	0.541204	0.00107786	0.00544168	16	Q9C0D9	SELENOI	Ethanolaminephosphotransferase 1	EPT1_HUMAN	2	-31.2803	0.687197	control	inhibited	NaN	NaN	NaN
control / inhibited	Q969Z3	Q969Z3	-0.158844	0.158844	0.00108477	0.00546551	16	Q969Z3	MTARC2	Mitochondrial amidoxime reducing component 2	MARC2_HUMAN	3	-10.4257	0.895743	control	inhibited	NaN	NaN	NaN
control / inhibited	Q14667	Q14667	-0.253039	0.253039	0.00109162	0.00547824	16	Q14667	KIAA0100	Protein KIAA0100	K0100_HUMAN	2	-16.0873	0.839127	control	inhibited	NaN	NaN	NaN
control / inhibited	Q969T9	Q969T9	-0.19434	0.19434	0.00109169	0.00547824	16	Q969T9	WBP2	WW domain-binding protein 2	WBP2_HUMAN	2	-12.6027	0.873973	control	inhibited	NaN	NaN	NaN
control / inhibited	Q6GPH4	Q6GPH4	0.250044	0.250044	0.00110131	0.00548241	16	Q6GPH4	XAF1	XIAP-associated factor 1	XAF1_HUMAN	6	18.9243	1.18924	control	inhibited	NaN	NaN	NaN
control / inhibited	Q8TEA8	Q8TEA8	-0.0850898	0.0850898	0.00109995	0.00548241	16	Q8TEA8	DTD1	D-aminoacyl-tRNA deacylase 1	DTD1_HUMAN	4	-5.72742	0.942726	control	inhibited	NaN	NaN	NaN
control / inhibited	Q96KR6	Q96KR6	-0.216846	0.216846	0.00110132	0.00548241	16	Q96KR6	FAM210B	Protein FAM210B, mitochondrial	F210B_HUMAN	2	-13.9556	0.860444	control	inhibited	NaN	NaN	NaN
control / inhibited	Q9BQA9	Q9BQA9	-0.0634862	0.0634862	0.00109946	0.00548241	16	Q9BQA9	CYBC1	Cytochrome b-245 chaperone 1	CYBC1_HUMAN	3	-4.30511	0.956949	control	inhibited	NaN	NaN	NaN
control / inhibited	Q9H6V9	Q9H6V9	-0.123697	0.123697	0.00110369	0.00548329	16	Q9H6V9	LDAH	Lipid droplet-associated hydrolase	LDAH_HUMAN	2	-8.21672	0.917833	control	inhibited	NaN	NaN	NaN
control / inhibited	Q14697	Q14697	-0.0641507	0.0641507	0.00111068	0.00550705	16	Q14697	GANAB	Neutral alpha-glucosidase AB	GANAB_HUMAN	39	-4.34917	0.956508	control	inhibited	NaN	NaN	NaN
control / inhibited	Q63HR2;Q68CZ2;Q9HBL0	Q63HR2;Q68CZ2;Q9HBL0	0.187352	0.187352	0.0011198	0.00551931	16	Q63HR2;Q68CZ2;Q9HBL0	TNS2;TNS3;TNS1	Tensin-2;Tensin-3;Tensin-1	TNS2_HUMAN;TENS3_HUMAN;TENS1_HUMAN	1	13.8672	1.13867	control	inhibited	NaN	NaN	NaN
control / inhibited	Q8WVJ2	Q8WVJ2	0.0980801	0.0980801	0.00111627	0.00551931	16	Q8WVJ2	NUDCD2	NudC domain-containing protein 2	NUDC2_HUMAN	4	7.03481	1.07035	control	inhibited	NaN	NaN	NaN
control / inhibited	Q96H55	Q96H55	-0.0733353	0.0733353	0.00111792	0.00551931	16	Q96H55	MYO19	Unconventional myosin-XIX	MYO19_HUMAN	1	-4.95618	0.950438	control	inhibited	NaN	NaN	NaN
control / inhibited	Q02809	Q02809	-0.197761	0.197761	0.00113048	0.00556096	16	Q02809	PLOD1	Procollagen-lysine,2-oxoglutarate 5-dioxygenase 1	PLOD1_HUMAN	4	-12.8097	0.871903	control	inhibited	NaN	NaN	NaN
control / inhibited	O75363	O75363	0.0719999	0.0719999	0.00114661	0.00562922	16	O75363	BCAS1	Breast carcinoma-amplified sequence 1	BCAS1_HUMAN	7	5.11728	1.05117	control	inhibited	NaN	NaN	NaN
control / inhibited	P40763	P40763	0.0829666	0.0829666	0.00115654	0.0056359	16	P40763	STAT3	Signal transducer and activator of transcription 3	STAT3_HUMAN	21	5.91938	1.05919	control	inhibited	NaN	NaN	NaN
control / inhibited	Q02252	Q02252	-0.0929646	0.0929646	0.00115605	0.0056359	16	Q02252	ALDH6A1	Methylmalonate-semialdehyde dehydrogenase [acylating], mitochondrial	MMSA_HUMAN	19	-6.24059	0.937594	control	inhibited	NaN	NaN	NaN
control / inhibited	Q8TB03	Q8TB03	0.097441	0.097441	0.00115701	0.0056359	16	Q8TB03	CXorf38	Uncharacterized protein CXorf38	CX038_HUMAN	7	6.9874	1.06987	control	inhibited	NaN	NaN	NaN
control / inhibited	Q9NRP0	Q9NRP0	-0.282148	0.282148	0.00115509	0.0056359	16	Q9NRP0	OSTC	Oligosaccharyltransferase complex subunit OSTC	OSTC_HUMAN	1	-17.7634	0.822366	control	inhibited	NaN	NaN	NaN
control / inhibited	P49366	P49366	0.0416497	0.0416497	0.00116774	0.00567706	16	P49366	DHPS	Deoxyhypusine synthase	DHYS_HUMAN	10	2.92902	1.02929	control	inhibited	NaN	NaN	NaN
control / inhibited	Q9GZR2	Q9GZR2	-0.122142	0.122142	0.00117955	0.00572334	16	Q9GZR2	REXO4	RNA exonuclease 4	REXO4_HUMAN	8	-8.11777	0.918822	control	inhibited	NaN	NaN	NaN
control / inhibited	Q8IWD4	Q8IWD4	-0.174873	0.174873	0.00118918	0.00575886	16	Q8IWD4	CCDC117	Coiled-coil domain-containing protein 117	CC117_HUMAN	4	-11.4155	0.885845	control	inhibited	NaN	NaN	NaN
control / inhibited	Q70UQ0	Q70UQ0	-0.109456	0.109456	0.00119529	0.00577726	16	Q70UQ0	IKBIP	Inhibitor of nuclear factor kappa-B kinase-interacting protein	IKIP_HUMAN	5	-7.30626	0.926937	control	inhibited	NaN	NaN	NaN
control / inhibited	P04843	P04843	-0.0874926	0.0874926	0.00121257	0.00582424	16	P04843	RPN1	Dolichyl-diphosphooligosaccharide--protein glycosyltransferase subunit 1	RPN1_HUMAN	28	-5.8843	0.941157	control	inhibited	NaN	NaN	NaN
control / inhibited	Q8IVH2	Q8IVH2	-0.100451	0.100451	0.00121302	0.00582424	16	Q8IVH2	FOXP4	Forkhead box protein P4	FOXP4_HUMAN	4	-6.72587	0.932741	control	inhibited	NaN	NaN	NaN
control / inhibited	Q93062	Q93062	-0.0618109	0.0618109	0.00121669	0.00582424	16	Q93062	RBPMS	RNA-binding protein with multiple splicing	RBPMS_HUMAN	4	-4.19392	0.958061	control	inhibited	NaN	NaN	NaN
control / inhibited	Q9P015	Q9P015	-0.0832188	0.0832188	0.00121305	0.00582424	16	Q9P015	MRPL15	39S ribosomal protein L15, mitochondrial	RM15_HUMAN	9	-5.60508	0.943949	control	inhibited	NaN	NaN	NaN
control / inhibited	Q9Y676	Q9Y676	-0.0665775	0.0665775	0.00121625	0.00582424	16	Q9Y676	MRPS18B	28S ribosomal protein S18b, mitochondrial	RT18B_HUMAN	8	-4.50994	0.954901	control	inhibited	NaN	NaN	NaN
control / inhibited	Q9BYD6	Q9BYD6	-0.0915794	0.0915794	0.0012196	0.005827	16	Q9BYD6	MRPL1	39S ribosomal protein L1, mitochondrial	RM01_HUMAN	7	-6.15053	0.938495	control	inhibited	NaN	NaN	NaN
control / inhibited	P49247	P49247	-0.112282	0.112282	0.00123205	0.0058709	16	P49247	RPIA	Ribose-5-phosphate isomerase	RPIA_HUMAN	9	-7.48767	0.925123	control	inhibited	NaN	NaN	NaN
control / inhibited	Q9Y282	Q9Y282	-0.133679	0.133679	0.0012335	0.0058709	16	Q9Y282	ERGIC3	Endoplasmic reticulum-Golgi intermediate compartment protein 3	ERGI3_HUMAN	8	-8.8496	0.911504	control	inhibited	NaN	NaN	NaN
control / inhibited	O75607	O75607	-0.122985	0.122985	0.00124479	0.00589057	16	O75607	NPM3	Nucleoplasmin-3	NPM3_HUMAN	5	-8.17143	0.918286	control	inhibited	NaN	NaN	NaN
control / inhibited	Q13795	Q13795	-0.29543	0.29543	0.00124037	0.00589057	16	Q13795	ARFRP1	ADP-ribosylation factor-related protein 1	ARFRP_HUMAN	2	-18.5171	0.814829	control	inhibited	NaN	NaN	NaN
control / inhibited	Q92823	Q92823	-0.0806932	0.0806932	0.00124704	0.00589057	16	Q92823	NRCAM	Neuronal cell adhesion molecule	NRCAM_HUMAN	20	-5.43968	0.945603	control	inhibited	NaN	NaN	NaN
control / inhibited	Q9BZI7	Q9BZI7	-0.0575783	0.0575783	0.00124708	0.00589057	16	Q9BZI7	UPF3B	Regulator of nonsense transcripts 3B	REN3B_HUMAN	4	-3.91243	0.960876	control	inhibited	NaN	NaN	NaN
control / inhibited	Q16531	Q16531	-0.0456139	0.0456139	0.00125198	0.00589213	16	Q16531	DDB1	DNA damage-binding protein 1	DDB1_HUMAN	47	-3.11225	0.968877	control	inhibited	NaN	NaN	NaN
control / inhibited	Q9UHQ9	Q9UHQ9	-0.0627655	0.0627655	0.00125214	0.00589213	16	Q9UHQ9	CYB5R1	NADH-cytochrome b5 reductase 1	NB5R1_HUMAN	9	-4.25729	0.957427	control	inhibited	NaN	NaN	NaN
control / inhibited	Q9Y6K0	Q9Y6K0	-0.237643	0.237643	0.00125469	0.00589305	16	Q9Y6K0	CEPT1	Choline/ethanolaminephosphotransferase 1	CEPT1_HUMAN	2	-15.187	0.84813	control	inhibited	NaN	NaN	NaN
control / inhibited	P03905	P03905	-0.134403	0.134403	0.00125974	0.00590563	16	P03905	MT-ND4	NADH-ubiquinone oxidoreductase chain 4	NU4M_HUMAN	3	-8.89534	0.911047	control	inhibited	NaN	NaN	NaN
control / inhibited	Q14692	Q14692	-0.0922774	0.0922774	0.00126601	0.00592388	16	Q14692	BMS1	Ribosome biogenesis protein BMS1 homolog	BMS1_HUMAN	19	-6.19592	0.938041	control	inhibited	NaN	NaN	NaN
control / inhibited	Q86XZ4	Q86XZ4	-0.0371764	0.0371764	0.00127539	0.00593862	16	Q86XZ4	SPATS2	Spermatogenesis-associated serine-rich protein 2	SPAS2_HUMAN	8	-2.54395	0.97456	control	inhibited	NaN	NaN	NaN
control / inhibited	Q8N0V3	Q8N0V3	-0.683304	0.683304	0.00128078	0.00593862	16	Q8N0V3	RBFA	Putative ribosome-binding factor A, mitochondrial	RBFA_HUMAN	1	-37.7262	0.622738	control	inhibited	NaN	NaN	NaN
control / inhibited	Q8NDX6	Q8NDX6	-0.451079	0.451079	0.00127869	0.00593862	16	Q8NDX6	ZNF740	Zinc finger protein 740	ZN740_HUMAN	2	-26.8505	0.731495	control	inhibited	NaN	NaN	NaN
control / inhibited	Q96G23	Q96G23	-0.137505	0.137505	0.00127936	0.00593862	16	Q96G23	CERS2	Ceramide synthase 2	CERS2_HUMAN	7	-9.09098	0.90909	control	inhibited	NaN	NaN	NaN
control / inhibited	Q9H2P9	Q9H2P9	-0.228199	0.228199	0.00128106	0.00593862	16	Q9H2P9	DPH5	Diphthine methyl ester synthase	DPH5_HUMAN	2	-14.63	0.8537	control	inhibited	NaN	NaN	NaN
control / inhibited	Q96HJ9	Q96HJ9	-0.152669	0.152669	0.0013053	0.00603975	16	Q96HJ9	FMC1	Protein FMC1 homolog	FMC1_HUMAN	2	-10.0416	0.899584	control	inhibited	NaN	NaN	NaN
control / inhibited	O14981	O14981	-0.0241617	0.0241617	0.00131759	0.00605522	16	O14981	BTAF1	TATA-binding protein-associated factor 172	BTAF1_HUMAN	10	-1.66082	0.983392	control	inhibited	NaN	NaN	NaN
control / inhibited	P32519	P32519	-0.100538	0.100538	0.00131836	0.00605522	16	P32519	ELF1	ETS-related transcription factor Elf-1	ELF1_HUMAN	7	-6.7315	0.932685	control	inhibited	NaN	NaN	NaN
control / inhibited	Q8IWA5	Q8IWA5	0.205418	0.205418	0.00131151	0.00605522	16	Q8IWA5	SLC44A2	Choline transporter-like protein 2	CTL2_HUMAN	9	15.302	1.15302	control	inhibited	NaN	NaN	NaN
control / inhibited	Q8WY22	Q8WY22	-0.152801	0.152801	0.00131524	0.00605522	16	Q8WY22	BRI3BP	BRI3-binding protein	BRI3B_HUMAN	3	-10.0498	0.899502	control	inhibited	NaN	NaN	NaN
control / inhibited	O15235	O15235	0.0553302	0.0553302	0.00132871	0.00605804	16	O15235	MRPS12	28S ribosomal protein S12, mitochondrial	RT12_HUMAN	1	3.90969	1.0391	control	inhibited	NaN	NaN	NaN
control / inhibited	O76062	O76062	-0.0899864	0.0899864	0.00132578	0.00605804	16	O76062	TM7SF2	Delta(14)-sterol reductase TM7SF2	ERG24_HUMAN	5	-6.04684	0.939532	control	inhibited	NaN	NaN	NaN
control / inhibited	O95817	O95817	0.072529	0.072529	0.00133033	0.00605804	16	O95817	BAG3	BAG family molecular chaperone regulator 3	BAG3_HUMAN	30	5.15584	1.05156	control	inhibited	NaN	NaN	NaN
control / inhibited	P17152	P17152	-0.0639354	0.0639354	0.00133112	0.00605804	16	P17152	TMEM11	Transmembrane protein 11, mitochondrial	TMM11_HUMAN	3	-4.3349	0.956651	control	inhibited	NaN	NaN	NaN
control / inhibited	P50336	P50336	-0.0466714	0.0466714	0.00132323	0.00605804	16	P50336	PPOX	Protoporphyrinogen oxidase	PPOX_HUMAN	3	-3.18325	0.968168	control	inhibited	NaN	NaN	NaN
control / inhibited	Q6P1M3	Q6P1M3	-0.0821156	0.0821156	0.00133435	0.00606169	16	Q6P1M3	LLGL2	LLGL scribble cell polarity complex component 2	L2GL2_HUMAN	28	-5.53287	0.944671	control	inhibited	NaN	NaN	NaN
control / inhibited	Q13724	Q13724	-0.101173	0.101173	0.00133684	0.00606196	16	Q13724	MOGS	Mannosyl-oligosaccharide glucosidase	MOGS_HUMAN	15	-6.77254	0.932275	control	inhibited	NaN	NaN	NaN
control / inhibited	Q9UDY2	Q9UDY2	-0.0633379	0.0633379	0.00134065	0.00606821	16	Q9UDY2	TJP2	Tight junction protein ZO-2	ZO2_HUMAN	26	-4.29527	0.957047	control	inhibited	NaN	NaN	NaN
control / inhibited	P23771	P23771	-0.0993725	0.0993725	0.00134883	0.00608458	16	P23771	GATA3	Trans-acting T-cell-specific transcription factor GATA-3	GATA3_HUMAN	7	-6.65611	0.933439	control	inhibited	NaN	NaN	NaN
control / inhibited	Q502W6	Q502W6	0.207345	0.207345	0.00134915	0.00608458	16	Q502W6	VWA3B	von Willebrand factor A domain-containing protein 3B	VWA3B_HUMAN	1	15.4561	1.15456	control	inhibited	NaN	NaN	NaN
control / inhibited	P02765	P02765	-0.365192	0.365192	0.0013578	0.00609589	16	P02765	AHSG	Alpha-2-HS-glycoprotein	FETUA_HUMAN	3	-22.3634	0.776366	control	inhibited	NaN	NaN	NaN
control / inhibited	P16070	P16070	-0.0750053	0.0750053	0.00135899	0.00609589	16	P16070	CD44	CD44 antigen	CD44_HUMAN	7	-5.06613	0.949339	control	inhibited	NaN	NaN	NaN
control / inhibited	Q6UXG2	Q6UXG2	-0.106776	0.106776	0.00135667	0.00609589	16	Q6UXG2	ELAPOR1	Endosome/lysosome-associated apoptosis and autophagy regulator 1	ELAP1_HUMAN	23	-7.1339	0.928661	control	inhibited	NaN	NaN	NaN
control / inhibited	O60563	O60563	-0.100832	0.100832	0.00136215	0.0060991	16	O60563	CCNT1	Cyclin-T1	CCNT1_HUMAN	6	-6.75049	0.932495	control	inhibited	NaN	NaN	NaN
control / inhibited	Q3SXM5	Q3SXM5	-0.0599715	0.0599715	0.00136744	0.0061118	16	Q3SXM5	HSDL1	Inactive hydroxysteroid dehydrogenase-like protein 1	HSDL1_HUMAN	10	-4.0717	0.959283	control	inhibited	NaN	NaN	NaN
control / inhibited	Q9NSK0	Q9NSK0	-0.490505	0.490505	0.0013774	0.00614532	16	Q9NSK0	KLC4	Kinesin light chain 4	KLC4_HUMAN	4	-28.8224	0.711776	control	inhibited	NaN	NaN	NaN
control / inhibited	O95238	O95238	-0.288928	0.288928	0.00140147	0.00621094	16	O95238	SPDEF	SAM pointed domain-containing Ets transcription factor	SPDEF_HUMAN	2	-18.149	0.81851	control	inhibited	NaN	NaN	NaN
control / inhibited	P33993	P33993	0.0397049	0.0397049	0.00140136	0.00621094	16	P33993	MCM7	DNA replication licensing factor MCM7	MCM7_HUMAN	31	2.79035	1.0279	control	inhibited	NaN	NaN	NaN
control / inhibited	Q13425	Q13425	-0.0739227	0.0739227	0.00139672	0.00621094	16	Q13425	SNTB2	Beta-2-syntrophin	SNTB2_HUMAN	10	-4.99487	0.950051	control	inhibited	NaN	NaN	NaN
control / inhibited	Q8IYQ7	Q8IYQ7	-0.110293	0.110293	0.00140207	0.00621094	16	Q8IYQ7	THNSL1	Threonine synthase-like 1	THNS1_HUMAN	15	-7.36002	0.9264	control	inhibited	NaN	NaN	NaN
control / inhibited	O00182	O00182	0.429421	0.429421	0.0014314	0.00626924	16	O00182	LGALS9	Galectin-9	LEG9_HUMAN	4	34.6693	1.34669	control	inhibited	NaN	NaN	NaN
control / inhibited	P00505	P00505	-0.069788	0.069788	0.00142394	0.00626924	16	P00505	GOT2	Aspartate aminotransferase, mitochondrial	AATM_HUMAN	17	-4.7222	0.952778	control	inhibited	NaN	NaN	NaN
control / inhibited	P05067	P05067	-0.107308	0.107308	0.00143066	0.00626924	16	P05067	APP	Amyloid-beta precursor protein	A4_HUMAN	8	-7.16811	0.928319	control	inhibited	NaN	NaN	NaN
control / inhibited	P43251	P43251	-0.0750791	0.0750791	0.00142716	0.00626924	16	P43251	BTD	Biotinidase	BTD_HUMAN	4	-5.071	0.94929	control	inhibited	NaN	NaN	NaN
control / inhibited	P62244	P62244	-0.0827403	0.0827403	0.00142782	0.00626924	16	P62244	RPS15A	40S ribosomal protein S15a	RS15A_HUMAN	6	-5.57376	0.944262	control	inhibited	NaN	NaN	NaN
control / inhibited	Q96EI5	Q96EI5	-0.197048	0.197048	0.00142014	0.00626924	16	Q96EI5	TCEAL4	Transcription elongation factor A protein-like 4	TCAL4_HUMAN	7	-12.7666	0.872334	control	inhibited	NaN	NaN	NaN
control / inhibited	Q9BY50	Q9BY50	-0.288102	0.288102	0.00143283	0.00626924	16	Q9BY50	SEC11C	Signal peptidase complex catalytic subunit SEC11C	SC11C_HUMAN	2	-18.1021	0.818979	control	inhibited	NaN	NaN	NaN
control / inhibited	Q93100	Q93100	-0.626024	0.626024	0.00145182	0.00634124	16	Q93100	PHKB	Phosphorylase b kinase regulatory subunit beta	KPBB_HUMAN	2	-35.204	0.64796	control	inhibited	NaN	NaN	NaN
control / inhibited	P30414	P30414	-0.228624	0.228624	0.00145944	0.00634241	16	P30414	NKTR	NK-tumor recognition protein	NKTR_HUMAN	4	-14.6552	0.853448	control	inhibited	NaN	NaN	NaN
control / inhibited	Q8NC44	Q8NC44	-0.298839	0.298839	0.00145678	0.00634241	16	Q8NC44	RETREG2	Reticulophagy regulator 2	RETR2_HUMAN	2	-18.7094	0.812906	control	inhibited	NaN	NaN	NaN
control / inhibited	Q9BTV4	Q9BTV4	-0.108394	0.108394	0.00145972	0.00634241	16	Q9BTV4	TMEM43	Transmembrane protein 43	TMM43_HUMAN	16	-7.23797	0.92762	control	inhibited	NaN	NaN	NaN
control / inhibited	Q5BJF2	Q5BJF2	-0.229666	0.229666	0.00146248	0.00634337	16	Q5BJF2	TMEM97	Sigma intracellular receptor 2	SGMR2_HUMAN	2	-14.7167	0.852833	control	inhibited	NaN	NaN	NaN
control / inhibited	Q13586	Q13586	-0.148471	0.148471	0.0014719	0.00636206	16	Q13586	STIM1	Stromal interaction molecule 1	STIM1_HUMAN	3	-9.77939	0.902206	control	inhibited	NaN	NaN	NaN
control / inhibited	Q92947	Q92947	-0.10597	0.10597	0.00147056	0.00636206	16	Q92947	GCDH	Glutaryl-CoA dehydrogenase, mitochondrial	GCDH_HUMAN	4	-7.08201	0.92918	control	inhibited	NaN	NaN	NaN
control / inhibited	Q09161	Q09161	-0.0484256	0.0484256	0.00147853	0.00637966	16	Q09161	NCBP1	Nuclear cap-binding protein subunit 1	NCBP1_HUMAN	22	-3.3009	0.966991	control	inhibited	NaN	NaN	NaN
control / inhibited	Q8WVC6	Q8WVC6	-0.277874	0.277874	0.0014869	0.00640472	16	Q8WVC6	DCAKD	Dephospho-CoA kinase domain-containing protein	DCAKD_HUMAN	2	-17.5195	0.824805	control	inhibited	NaN	NaN	NaN
control / inhibited	P50995	P50995	0.0569287	0.0569287	0.00149028	0.00640822	16	P50995	ANXA11	Annexin A11	ANX11_HUMAN	14	4.02488	1.04025	control	inhibited	NaN	NaN	NaN
control / inhibited	Q11201	Q11201	-0.187947	0.187947	0.00149643	0.00641256	16	Q11201	ST3GAL1	CMP-N-acetylneuraminate-beta-galactosamide-alpha-2,3-sialyltransferase 1	SIA4A_HUMAN	4	-12.2146	0.877854	control	inhibited	NaN	NaN	NaN
control / inhibited	Q96HD1	Q96HD1	-0.0836387	0.0836387	0.00149541	0.00641256	16	Q96HD1	CRELD1	Protein disulfide isomerase CRELD1	CREL1_HUMAN	5	-5.63255	0.943675	control	inhibited	NaN	NaN	NaN
control / inhibited	Q9Y3L3	Q9Y3L3	0.151944	0.151944	0.00150604	0.00644265	16	Q9Y3L3	SH3BP1	SH3 domain-binding protein 1	3BP1_HUMAN	9	11.1065	1.11107	control	inhibited	NaN	NaN	NaN
control / inhibited	O75955	O75955	-0.0719695	0.0719695	0.00150943	0.00644609	16	O75955	FLOT1	Flotillin-1	FLOT1_HUMAN	15	-4.86616	0.951338	control	inhibited	NaN	NaN	NaN
control / inhibited	O94901	O94901	-0.109144	0.109144	0.00151304	0.00644626	16	O94901	SUN1	SUN domain-containing protein 1	SUN1_HUMAN	17	-7.28622	0.927138	control	inhibited	NaN	NaN	NaN
control / inhibited	O94973	O94973	-0.0366585	0.0366585	0.00151464	0.00644626	16	O94973	AP2A2	AP-2 complex subunit alpha-2	AP2A2_HUMAN	28	-2.50896	0.97491	control	inhibited	NaN	NaN	NaN
control / inhibited	Q96CW6	Q96CW6	0.166304	0.166304	0.00152251	0.00646873	16	Q96CW6	SLC7A6OS	Probable RNA polymerase II nuclear localization protein SLC7A6OS	S7A6O_HUMAN	1	12.218	1.12218	control	inhibited	NaN	NaN	NaN
control / inhibited	O75352	O75352	-0.115078	0.115078	0.00152561	0.00647088	16	O75352	MPDU1	Mannose-P-dolichol utilization defect 1 protein	MPU1_HUMAN	5	-7.66677	0.923332	control	inhibited	NaN	NaN	NaN
control / inhibited	P50895	P50895	-0.0693977	0.0693977	0.00154094	0.00648565	16	P50895	BCAM	Basal cell adhesion molecule	BCAM_HUMAN	16	-4.69642	0.953036	control	inhibited	NaN	NaN	NaN
control / inhibited	Q5TBB1	Q5TBB1	-0.231068	0.231068	0.00153372	0.00648565	16	Q5TBB1	RNASEH2B	Ribonuclease H2 subunit B	RNH2B_HUMAN	2	-14.7996	0.852004	control	inhibited	NaN	NaN	NaN
control / inhibited	Q7Z417	Q7Z417	-0.0447088	0.0447088	0.00154105	0.00648565	16	Q7Z417	NUFIP2	Nuclear fragile X mental retardation-interacting protein 2	NUFP2_HUMAN	14	-3.05145	0.969485	control	inhibited	NaN	NaN	NaN
control / inhibited	Q99536	Q99536	-0.0820792	0.0820792	0.0015421	0.00648565	16	Q99536	VAT1	Synaptic vesicle membrane protein VAT-1 homolog	VAT1_HUMAN	11	-5.53048	0.944695	control	inhibited	NaN	NaN	NaN
control / inhibited	Q9P2C4	Q9P2C4	-0.251993	0.251993	0.0015356	0.00648565	16	Q9P2C4	TMEM181	Transmembrane protein 181	TM181_HUMAN	1	-16.0265	0.839735	control	inhibited	NaN	NaN	NaN
control / inhibited	O75190	O75190	-0.0770791	0.0770791	0.00155043	0.00650013	16	O75190	DNAJB6	DnaJ homolog subfamily B member 6	DNJB6_HUMAN	5	-5.2025	0.947975	control	inhibited	NaN	NaN	NaN
control / inhibited	Q9HCK8	Q9HCK8	-0.0799353	0.0799353	0.00155075	0.00650013	16	Q9HCK8	CHD8	Chromodomain-helicase-DNA-binding protein 8	CHD8_HUMAN	9	-5.38999	0.9461	control	inhibited	NaN	NaN	NaN
control / inhibited	Q99653	Q99653	-0.0963803	0.0963803	0.00155901	0.00652376	16	Q99653	CHP1	Calcineurin B homologous protein 1	CHP1_HUMAN	5	-6.46231	0.935377	control	inhibited	NaN	NaN	NaN
control / inhibited	P41229	P41229	-0.460088	0.460088	0.00156624	0.00654306	16	P41229	KDM5C	Lysine-specific demethylase 5C	KDM5C_HUMAN	2	-27.3058	0.726942	control	inhibited	NaN	NaN	NaN
control / inhibited	P0C0L4;P0C0L5	P0C0L4;P0C0L5	-0.369813	0.369813	0.0015701	0.00654518	16	P0C0L4;P0C0L5	C4A;C4B	Complement C4-A;Complement C4-B	CO4A_HUMAN;CO4B_HUMAN	2	-22.6117	0.773883	control	inhibited	NaN	NaN	NaN
control / inhibited	Q8N755	Q8N755	-0.169552	0.169552	0.001572	0.00654518	16	Q8N755	SLC66A3	Solute carrier family 66 member 3	S66A3_HUMAN	3	-11.0881	0.889119	control	inhibited	NaN	NaN	NaN
control / inhibited	Q05655	Q05655	-0.0576623	0.0576623	0.00158281	0.00657241	16	Q05655	PRKCD	Protein kinase C delta type	KPCD_HUMAN	21	-3.91802	0.96082	control	inhibited	NaN	NaN	NaN
control / inhibited	Q9UKS6	Q9UKS6	-0.155184	0.155184	0.00158381	0.00657241	16	Q9UKS6	PACSIN3	Protein kinase C and casein kinase substrate in neurons protein 3	PACN3_HUMAN	8	-10.1982	0.898018	control	inhibited	NaN	NaN	NaN
control / inhibited	O00391	O00391	-0.0715876	0.0715876	0.00158772	0.00657772	16	O00391	QSOX1	Sulfhydryl oxidase 1	QSOX1_HUMAN	6	-4.84098	0.95159	control	inhibited	NaN	NaN	NaN
control / inhibited	Q9Y6H1	Q9Y6H1	-0.277046	0.277046	0.00160369	0.00663283	16	Q9Y6H1	CHCHD2	Coiled-coil-helix-coiled-coil-helix domain-containing protein 2	CHCH2_HUMAN	2	-17.4721	0.825279	control	inhibited	NaN	NaN	NaN
control / inhibited	Q5VIR6	Q5VIR6	-0.0218072	0.0218072	0.0016095	0.00663488	16	Q5VIR6	VPS53	Vacuolar protein sorting-associated protein 53 homolog	VPS53_HUMAN	14	-1.50019	0.984998	control	inhibited	NaN	NaN	NaN
control / inhibited	Q9P2K5	Q9P2K5	-0.0988877	0.0988877	0.00160805	0.00663488	16	Q9P2K5	MYEF2	Myelin expression factor 2	MYEF2_HUMAN	12	-6.62474	0.933753	control	inhibited	NaN	NaN	NaN
control / inhibited	Q9UL41	Q9UL41	0.105066	0.105066	0.00163056	0.00671061	16	Q9UL41	PNMA3	Paraneoplastic antigen Ma3	PNMA3_HUMAN	1	7.55438	1.07554	control	inhibited	NaN	NaN	NaN
control / inhibited	P50148	P50148	-0.0896757	0.0896757	0.00163516	0.00671845	16	P50148	GNAQ	Guanine nucleotide-binding protein G(q) subunit alpha	GNAQ_HUMAN	4	-6.0266	0.939734	control	inhibited	NaN	NaN	NaN
control / inhibited	P19823	P19823	-0.343274	0.343274	0.0016415	0.00673337	16	P19823	ITIH2	Inter-alpha-trypsin inhibitor heavy chain H2	ITIH2_HUMAN	4	-21.1749	0.788251	control	inhibited	NaN	NaN	NaN
control / inhibited	P0DI81;P0DI82	P0DI81;P0DI82	-0.294616	0.294616	0.00165113	0.00673963	16	P0DI81;P0DI82	TRAPPC2;TRAPPC2B	Trafficking protein particle complex subunit 2;Trafficking protein particle complex subunit 2B	TPC2A_HUMAN;TPC2B_HUMAN	2	-18.4711	0.815289	control	inhibited	NaN	NaN	NaN
control / inhibited	P13010	P13010	-0.0535212	0.0535212	0.00165053	0.00673963	16	P13010	XRCC5	X-ray repair cross-complementing protein 5	XRCC5_HUMAN	30	-3.64184	0.963582	control	inhibited	NaN	NaN	NaN
control / inhibited	P49321	P49321	0.0432298	0.0432298	0.00164652	0.00673963	16	P49321	NASP	Nuclear autoantigenic sperm protein	NASP_HUMAN	28	3.04181	1.03042	control	inhibited	NaN	NaN	NaN
control / inhibited	P55084	P55084	-0.0409969	0.0409969	0.00167011	0.00678622	16	P55084	HADHB	Trifunctional enzyme subunit beta, mitochondrial	ECHB_HUMAN	18	-2.80169	0.971983	control	inhibited	NaN	NaN	NaN
control / inhibited	Q9H773	Q9H773	0.0638382	0.0638382	0.00166844	0.00678622	16	Q9H773	DCTPP1	dCTP pyrophosphatase 1	DCTP1_HUMAN	13	4.52428	1.04524	control	inhibited	NaN	NaN	NaN
control / inhibited	Q9NW64	Q9NW64	-0.0493767	0.0493767	0.00167071	0.00678622	16	Q9NW64	RBM22	Pre-mRNA-splicing factor RBM22	RBM22_HUMAN	8	-3.36463	0.966354	control	inhibited	NaN	NaN	NaN
control / inhibited	Q7LBR1	Q7LBR1	-0.0676847	0.0676847	0.00169168	0.00679862	16	Q7LBR1	CHMP1B	Charged multivesicular body protein 1b	CHM1B_HUMAN	2	-4.58319	0.954168	control	inhibited	NaN	NaN	NaN
control / inhibited	Q86X76	Q86X76	-0.0925641	0.0925641	0.00169107	0.00679862	16	Q86X76	NIT1	Deaminated glutathione amidase	NIT1_HUMAN	5	-6.21456	0.937854	control	inhibited	NaN	NaN	NaN
control / inhibited	Q96IU4	Q96IU4	0.0435637	0.0435637	0.00169284	0.00679862	16	Q96IU4	ABHD14B	Protein ABHD14B	ABHEB_HUMAN	6	3.06566	1.03066	control	inhibited	NaN	NaN	NaN
control / inhibited	Q9NZM1	Q9NZM1	-0.0754159	0.0754159	0.00168479	0.00679862	16	Q9NZM1	MYOF	Myoferlin	MYOF_HUMAN	93	-5.09315	0.949068	control	inhibited	NaN	NaN	NaN
control / inhibited	Q9P0M6	Q9P0M6	-0.114723	0.114723	0.00168753	0.00679862	16	Q9P0M6	MACROH2A2	Core histone macro-H2A.2	H2AW_HUMAN	10	-7.64402	0.92356	control	inhibited	NaN	NaN	NaN
control / inhibited	Q9UBB6	Q9UBB6	0.131729	0.131729	0.0016917	0.00679862	16	Q9UBB6	NCDN	Neurochondrin	NCDN_HUMAN	9	9.56059	1.09561	control	inhibited	NaN	NaN	NaN
control / inhibited	Q9Y399	Q9Y399	-0.12052	0.12052	0.00168462	0.00679862	16	Q9Y399	MRPS2	28S ribosomal protein S2, mitochondrial	RT02_HUMAN	7	-8.01442	0.919856	control	inhibited	NaN	NaN	NaN
control / inhibited	O15075	O15075	-0.241328	0.241328	0.00177282	0.00705184	16	O15075	DCLK1	Serine/threonine-protein kinase DCLK1	DCLK1_HUMAN	2	-15.4034	0.845966	control	inhibited	NaN	NaN	NaN
control / inhibited	P00918	P00918	0.0707402	0.0707402	0.00176346	0.00705184	16	P00918	CA2	Carbonic anhydrase 2	CAH2_HUMAN	11	5.02554	1.05026	control	inhibited	NaN	NaN	NaN
control / inhibited	P07099	P07099	-0.0784831	0.0784831	0.00176809	0.00705184	16	P07099	EPHX1	Epoxide hydrolase 1	HYEP_HUMAN	11	-5.29471	0.947053	control	inhibited	NaN	NaN	NaN
control / inhibited	P27816	P27816	0.0436777	0.0436777	0.00176285	0.00705184	16	P27816	MAP4	Microtubule-associated protein 4	MAP4_HUMAN	34	3.0738	1.03074	control	inhibited	NaN	NaN	NaN
control / inhibited	P53007	P53007	-0.0566017	0.0566017	0.00176735	0.00705184	16	P53007	SLC25A1	Tricarboxylate transport protein, mitochondrial	TXTP_HUMAN	9	-3.84736	0.961526	control	inhibited	NaN	NaN	NaN
control / inhibited	Q13445	Q13445	-0.176022	0.176022	0.00177286	0.00705184	16	Q13445	TMED1	Transmembrane emp24 domain-containing protein 1	TMED1_HUMAN	4	-11.4859	0.885141	control	inhibited	NaN	NaN	NaN
control / inhibited	Q9UQB8	Q9UQB8	-0.0316391	0.0316391	0.00177867	0.0070637	16	Q9UQB8	BAIAP2	Brain-specific angiogenesis inhibitor 1-associated protein 2	BAIP2_HUMAN	12	-2.16918	0.978308	control	inhibited	NaN	NaN	NaN
control / inhibited	A0MZ66	A0MZ66	0.0693248	0.0693248	0.00180329	0.00715008	16	A0MZ66	SHTN1	Shootin-1	SHOT1_HUMAN	29	4.92255	1.04923	control	inhibited	NaN	NaN	NaN
control / inhibited	P43487	P43487	0.089721	0.089721	0.00181469	0.00716113	16	P43487	RANBP1	Ran-specific GTPase-activating protein	RANG_HUMAN	6	6.41644	1.06416	control	inhibited	NaN	NaN	NaN
control / inhibited	Q15165	Q15165	-0.116107	0.116107	0.00180972	0.00716113	16	Q15165	PON2	Serum paraoxonase/arylesterase 2	PON2_HUMAN	7	-7.73259	0.922674	control	inhibited	NaN	NaN	NaN
control / inhibited	Q8N6M3	Q8N6M3	-0.0762694	0.0762694	0.0018135	0.00716113	16	Q8N6M3	FITM2	Acyl-coenzyme A diphosphatase FITM2	FITM2_HUMAN	2	-5.14928	0.948507	control	inhibited	NaN	NaN	NaN
control / inhibited	P30511	P30511	0.456385	0.456385	0.00182416	0.00718715	16	P30511	HLA-F	HLA class I histocompatibility antigen, alpha chain F	HLAF_HUMAN	6	37.21	1.3721	control	inhibited	NaN	NaN	NaN
control / inhibited	Q9H9B1	Q9H9B1	-0.148289	0.148289	0.00182886	0.00719428	16	Q9H9B1	EHMT1	Histone-lysine N-methyltransferase EHMT1	EHMT1_HUMAN	13	-9.76802	0.90232	control	inhibited	NaN	NaN	NaN
control / inhibited	Q6NYC1	Q6NYC1	-0.0852484	0.0852484	0.00183589	0.00721057	16	Q6NYC1	JMJD6	Bifunctional arginine demethylase and lysyl-hydroxylase JMJD6	JMJD6_HUMAN	4	-5.73778	0.942622	control	inhibited	NaN	NaN	NaN
control / inhibited	P62834	P62834	-0.0683063	0.0683063	0.00183891	0.00721105	16	P62834	RAP1A	Ras-related protein Rap-1A	RAP1A_HUMAN	4	-4.62429	0.953757	control	inhibited	NaN	NaN	NaN
control / inhibited	P09234	P09234	-0.168006	0.168006	0.00185362	0.00721954	16	P09234	SNRPC	U1 small nuclear ribonucleoprotein C	RU1C_HUMAN	2	-10.9928	0.890072	control	inhibited	NaN	NaN	NaN
control / inhibited	P33908	P33908	-0.122423	0.122423	0.00184957	0.00721954	16	P33908	MAN1A1	Mannosyl-oligosaccharide 1,2-alpha-mannosidase IA	MA1A1_HUMAN	7	-8.13563	0.918644	control	inhibited	NaN	NaN	NaN
control / inhibited	P62140	P62140	-0.0525468	0.0525468	0.00185554	0.00721954	16	P62140	PPP1CB	Serine/threonine-protein phosphatase PP1-beta catalytic subunit	PP1B_HUMAN	7	-3.57674	0.964233	control	inhibited	NaN	NaN	NaN
control / inhibited	Q8NEZ5	Q8NEZ5	-0.0285489	0.0285489	0.00185523	0.00721954	16	Q8NEZ5	FBXO22	F-box only protein 22	FBX22_HUMAN	8	-1.95941	0.980406	control	inhibited	NaN	NaN	NaN
control / inhibited	Q96LB3	Q96LB3	-0.193639	0.193639	0.00185001	0.00721954	16	Q96LB3	IFT74	Intraflagellar transport protein 74 homolog	IFT74_HUMAN	2	-12.5603	0.874397	control	inhibited	NaN	NaN	NaN
control / inhibited	Q9UNL2	Q9UNL2	-0.0847097	0.0847097	0.00187064	0.00726695	16	Q9UNL2	SSR3	Translocon-associated protein subunit gamma	SSRG_HUMAN	1	-5.70257	0.942974	control	inhibited	NaN	NaN	NaN
control / inhibited	P18075	P18075	-0.338465	0.338465	0.00189815	0.00736234	16	P18075	BMP7	Bone morphogenetic protein 7	BMP7_HUMAN	2	-20.9118	0.790882	control	inhibited	NaN	NaN	NaN
control / inhibited	Q92576	Q92576	-0.158065	0.158065	0.00190526	0.00737844	16	Q92576	PHF3	PHD finger protein 3	PHF3_HUMAN	5	-10.3773	0.896227	control	inhibited	NaN	NaN	NaN
control / inhibited	O95562	O95562	-0.0986978	0.0986978	0.00191672	0.00741133	16	O95562	SFT2D2	Vesicle transport protein SFT2B	SFT2B_HUMAN	1	-6.61245	0.933876	control	inhibited	NaN	NaN	NaN
control / inhibited	O15455	O15455	0.224958	0.224958	0.00193791	0.0074701	16	O15455	TLR3	Toll-like receptor 3	TLR3_HUMAN	1	16.8743	1.16874	control	inhibited	NaN	NaN	NaN
control / inhibited	Q5XPI4	Q5XPI4	-0.452677	0.452677	0.00193599	0.0074701	16	Q5XPI4	RNF123	E3 ubiquitin-protein ligase RNF123	RN123_HUMAN	2	-26.9314	0.730686	control	inhibited	NaN	NaN	NaN
control / inhibited	Q9BYG3	Q9BYG3	-0.0867988	0.0867988	0.00194103	0.00747058	16	Q9BYG3	NIFK	MKI67 FHA domain-interacting nucleolar phosphoprotein	MK67I_HUMAN	10	-5.83903	0.94161	control	inhibited	NaN	NaN	NaN
control / inhibited	Q9NTJ4	Q9NTJ4	0.195691	0.195691	0.0019452	0.00747508	16	Q9NTJ4	MAN2C1	Alpha-mannosidase 2C1	MA2C1_HUMAN	2	14.5272	1.14527	control	inhibited	NaN	NaN	NaN
control / inhibited	P32322	P32322	-0.0839695	0.0839695	0.00195083	0.00748219	16	P32322	PYCR1	Pyrroline-5-carboxylate reductase 1, mitochondrial	P5CR1_HUMAN	10	-5.65418	0.943458	control	inhibited	NaN	NaN	NaN
control / inhibited	Q86UA1	Q86UA1	-0.122901	0.122901	0.00195305	0.00748219	16	Q86UA1	PRPF39	Pre-mRNA-processing factor 39	PRP39_HUMAN	4	-8.16611	0.918339	control	inhibited	NaN	NaN	NaN
control / inhibited	P13747	P13747	0.139373	0.139373	0.0019659	0.00751989	16	P13747	HLA-E	HLA class I histocompatibility antigen, alpha chain E	HLAE_HUMAN	6	10.1427	1.10143	control	inhibited	NaN	NaN	NaN
control / inhibited	Q99797	Q99797	-0.140704	0.140704	0.00198511	0.00758171	16	Q99797	MIPEP	Mitochondrial intermediate peptidase	MIPEP_HUMAN	8	-9.29238	0.907076	control	inhibited	NaN	NaN	NaN
control / inhibited	O14735	O14735	-0.136149	0.136149	0.00199378	0.00759355	16	O14735	CDIPT	CDP-diacylglycerol--inositol 3-phosphatidyltransferase	CDIPT_HUMAN	5	-9.00552	0.909945	control	inhibited	NaN	NaN	NaN
control / inhibited	Q9UJK0	Q9UJK0	-0.0853802	0.0853802	0.0019943	0.00759355	16	Q9UJK0	TSR3	18S rRNA aminocarboxypropyltransferase	TSR3_HUMAN	4	-5.74639	0.942536	control	inhibited	NaN	NaN	NaN
control / inhibited	Q96C24	Q96C24	-0.116232	0.116232	0.00203497	0.00773662	16	Q96C24	SYTL4	Synaptotagmin-like protein 4	SYTL4_HUMAN	9	-7.74056	0.922594	control	inhibited	NaN	NaN	NaN
control / inhibited	O14828	O14828	-0.0358745	0.0358745	0.00204129	0.00774881	16	O14828	SCAMP3	Secretory carrier-associated membrane protein 3	SCAM3_HUMAN	7	-2.45597	0.97544	control	inhibited	NaN	NaN	NaN
control / inhibited	Q96GJ1	Q96GJ1	0.195919	0.195919	0.00206622	0.00779601	16	Q96GJ1	TRMT2B	tRNA (uracil(54)-C(5))-methyltransferase homolog	TRM2_HUMAN	3	14.5453	1.14545	control	inhibited	NaN	NaN	NaN
control / inhibited	Q9UJV9	Q9UJV9	-0.169611	0.169611	0.0020569	0.00779601	16	Q9UJV9	DDX41	Probable ATP-dependent RNA helicase DDX41	DDX41_HUMAN	11	-11.0917	0.889083	control	inhibited	NaN	NaN	NaN
control / inhibited	Q9UL40	Q9UL40	-0.140891	0.140891	0.00206458	0.00779601	16	Q9UL40	ZNF346	Zinc finger protein 346	ZN346_HUMAN	2	-9.30413	0.906959	control	inhibited	NaN	NaN	NaN
control / inhibited	Q9Y277	Q9Y277	-0.118185	0.118185	0.00206345	0.00779601	16	Q9Y277	VDAC3	Voltage-dependent anion-selective channel protein 3	VDAC3_HUMAN	8	-7.86538	0.921346	control	inhibited	NaN	NaN	NaN
control / inhibited	Q9UFW8	Q9UFW8	-0.195287	0.195287	0.00207991	0.00783581	16	Q9UFW8	CGGBP1	CGG triplet repeat-binding protein 1	CGBP1_HUMAN	4	-12.6601	0.873399	control	inhibited	NaN	NaN	NaN
control / inhibited	P06132	P06132	-0.0785892	0.0785892	0.00208705	0.00785085	16	P06132	UROD	Uroporphyrinogen decarboxylase	DCUP_HUMAN	4	-5.30168	0.946983	control	inhibited	NaN	NaN	NaN
control / inhibited	Q9H074	Q9H074	0.0659754	0.0659754	0.00210849	0.00791953	16	Q9H074	PAIP1	Polyadenylate-binding protein-interacting protein 1	PAIP1_HUMAN	8	4.67924	1.04679	control	inhibited	NaN	NaN	NaN
control / inhibited	Q9P0I2	Q9P0I2	-0.139166	0.139166	0.0021161	0.00793616	16	Q9P0I2	EMC3	ER membrane protein complex subunit 3	EMC3_HUMAN	8	-9.19558	0.908044	control	inhibited	NaN	NaN	NaN
control / inhibited	Q8NEY8	Q8NEY8	-1.20396	1.20396	0.002121	0.00794262	16	Q8NEY8	PPHLN1	Periphilin-1	PPHLN_HUMAN	2	-56.5919	0.434081	control	inhibited	NaN	NaN	NaN
control / inhibited	Q6DKI1	Q6DKI1	-0.10422	0.10422	0.00213414	0.0079634	16	Q6DKI1	RPL7L1	60S ribosomal protein L7-like 1	RL7L_HUMAN	6	-6.96924	0.930308	control	inhibited	NaN	NaN	NaN
control / inhibited	Q9H0W9	Q9H0W9	-0.050585	0.050585	0.00213613	0.0079634	16	Q9H0W9	C11orf54	Ester hydrolase C11orf54	CK054_HUMAN	2	-3.44553	0.965545	control	inhibited	NaN	NaN	NaN
control / inhibited	Q9UQ16	Q9UQ16	0.115035	0.115035	0.00213048	0.0079634	16	Q9UQ16	DNM3	Dynamin-3	DYN3_HUMAN	1	8.3001	1.083	control	inhibited	NaN	NaN	NaN
control / inhibited	Q9BQ24	Q9BQ24	-0.538027	0.538027	0.00214104	0.00796606	16	Q9BQ24	ZFYVE21	Zinc finger FYVE domain-containing protein 21	ZFY21_HUMAN	2	-31.1288	0.688712	control	inhibited	NaN	NaN	NaN
control / inhibited	Q9NZN3	Q9NZN3	0.0691298	0.0691298	0.00214323	0.00796606	16	Q9NZN3	EHD3	EH domain-containing protein 3	EHD3_HUMAN	10	4.90837	1.04908	control	inhibited	NaN	NaN	NaN
control / inhibited	P49903	P49903	-0.0391464	0.0391464	0.00214909	0.00797593	16	P49903	SEPHS1	Selenide, water dikinase 1	SPS1_HUMAN	10	-2.67694	0.973231	control	inhibited	NaN	NaN	NaN
control / inhibited	Q8IU81	Q8IU81	-0.0425499	0.0425499	0.00215986	0.008004	16	Q8IU81	IRF2BP1	Interferon regulatory factor 2-binding protein 1	I2BP1_HUMAN	7	-2.90626	0.970937	control	inhibited	NaN	NaN	NaN
control / inhibited	P31937	P31937	-0.142126	0.142126	0.0021655	0.00801141	16	P31937	HIBADH	3-hydroxyisobutyrate dehydrogenase, mitochondrial	3HIDH_HUMAN	9	-9.38173	0.906183	control	inhibited	NaN	NaN	NaN
control / inhibited	P32455	P32455	0.368798	0.368798	0.00216828	0.00801141	16	P32455	GBP1	Guanylate-binding protein 1	GBP1_HUMAN	4	29.1277	1.29128	control	inhibited	NaN	NaN	NaN
control / inhibited	P02771	P02771	-0.259394	0.259394	0.00217738	0.00803311	16	P02771	AFP	Alpha-fetoprotein	FETA_HUMAN	2	-16.4561	0.835439	control	inhibited	NaN	NaN	NaN
control / inhibited	Q9H4L4	Q9H4L4	-0.169737	0.169737	0.00218174	0.00803732	16	Q9H4L4	SENP3	Sentrin-specific protease 3	SENP3_HUMAN	4	-11.0995	0.889005	control	inhibited	NaN	NaN	NaN
control / inhibited	Q9H1E5	Q9H1E5	-0.0819618	0.0819618	0.00218823	0.00804933	16	Q9H1E5	TMX4	Thioredoxin-related transmembrane protein 4	TMX4_HUMAN	3	-5.5228	0.944772	control	inhibited	NaN	NaN	NaN
control / inhibited	O43752	O43752	-0.128097	0.128097	0.00220846	0.00809514	16	O43752	STX6	Syntaxin-6	STX6_HUMAN	8	-8.49625	0.915037	control	inhibited	NaN	NaN	NaN
control / inhibited	P11310	P11310	-0.0564967	0.0564967	0.00221206	0.00809514	16	P11310	ACADM	Medium-chain specific acyl-CoA dehydrogenase, mitochondrial	ACADM_HUMAN	6	-3.84037	0.961596	control	inhibited	NaN	NaN	NaN
control / inhibited	P26599	P26599	-0.0438288	0.0438288	0.00221265	0.00809514	16	P26599	PTBP1	Polypyrimidine tract-binding protein 1	PTBP1_HUMAN	17	-2.9923	0.970077	control	inhibited	NaN	NaN	NaN
control / inhibited	Q9HB90	Q9HB90	-0.0291839	0.0291839	0.00221367	0.00809514	16	Q9HB90	RRAGC	Ras-related GTP-binding protein C	RRAGC_HUMAN	6	-2.00255	0.979974	control	inhibited	NaN	NaN	NaN
control / inhibited	O43493	O43493	-0.169129	0.169129	0.00223058	0.00813315	16	O43493	TGOLN2	Trans-Golgi network integral membrane protein 2	TGON2_HUMAN	5	-11.0621	0.889379	control	inhibited	NaN	NaN	NaN
control / inhibited	P05114	P05114	-0.453607	0.453607	0.00222772	0.00813315	16	P05114	HMGN1	Non-histone chromosomal protein HMG-14	HMGN1_HUMAN	5	-26.9785	0.730215	control	inhibited	NaN	NaN	NaN
control / inhibited	Q99538	Q99538	0.123082	0.123082	0.00223664	0.00814334	16	Q99538	LGMN	Legumain	LGMN_HUMAN	3	8.90591	1.08906	control	inhibited	NaN	NaN	NaN
control / inhibited	Q8NE01	Q8NE01	-0.08424	0.08424	0.00224651	0.00816735	16	Q8NE01	CNNM3	Metal transporter CNNM3	CNNM3_HUMAN	2	-5.67187	0.943281	control	inhibited	NaN	NaN	NaN
control / inhibited	Q9NX70	Q9NX70	-0.00756436	0.00756436	0.00226307	0.00821556	16	Q9NX70	MED29	Mediator of RNA polymerase II transcription subunit 29	MED29_HUMAN	3	-0.52295	0.994771	control	inhibited	NaN	NaN	NaN
control / inhibited	Q9BZL4	Q9BZL4	0.0701592	0.0701592	0.00228032	0.00826616	16	Q9BZL4	PPP1R12C	Protein phosphatase 1 regulatory subunit 12C	PP12C_HUMAN	7	4.98325	1.04983	control	inhibited	NaN	NaN	NaN
control / inhibited	O75844	O75844	-0.132188	0.132188	0.00228926	0.00828651	16	O75844	ZMPSTE24	CAAX prenyl protease 1 homolog	FACE1_HUMAN	8	-8.75531	0.912447	control	inhibited	NaN	NaN	NaN
control / inhibited	P52788	P52788	0.0906489	0.0906489	0.002301	0.00831696	16	P52788	SMS	Spermine synthase	SPSY_HUMAN	16	6.48491	1.06485	control	inhibited	NaN	NaN	NaN
control / inhibited	P54819	P54819	-0.0716361	0.0716361	0.00230877	0.0083292	16	P54819	AK2	Adenylate kinase 2, mitochondrial	KAD2_HUMAN	14	-4.84418	0.951558	control	inhibited	NaN	NaN	NaN
control / inhibited	Q8N5C6	Q8N5C6	0.00255334	0.00255334	0.00231202	0.0083292	16	Q8N5C6	SRBD1	S1 RNA-binding domain-containing protein 1	SRBD1_HUMAN	6	0.177141	1.00177	control	inhibited	NaN	NaN	NaN
control / inhibited	Q9Y241	Q9Y241	-0.930909	0.930909	0.00231441	0.0083292	16	Q9Y241	HIGD1A	HIG1 domain family member 1A, mitochondrial	HIG1A_HUMAN	1	-47.5472	0.524528	control	inhibited	NaN	NaN	NaN
control / inhibited	O95139	O95139	-0.0704311	0.0704311	0.00232921	0.00833026	16	O95139	NDUFB6	NADH dehydrogenase [ubiquinone] 1 beta subcomplex subunit 6	NDUB6_HUMAN	3	-4.76466	0.952353	control	inhibited	NaN	NaN	NaN
control / inhibited	Q5JS54	Q5JS54	-0.136895	0.136895	0.00233808	0.00833026	16	Q5JS54	PSMG4	Proteasome assembly chaperone 4	PSMG4_HUMAN	1	-9.05254	0.909475	control	inhibited	NaN	NaN	NaN
control / inhibited	Q7RTV0	Q7RTV0	-0.134279	0.134279	0.00233803	0.00833026	16	Q7RTV0	PHF5A	PHD finger-like domain-containing protein 5A	PHF5A_HUMAN	4	-8.88751	0.911125	control	inhibited	NaN	NaN	NaN
control / inhibited	Q9BZZ5	Q9BZZ5	-0.0432336	0.0432336	0.00233172	0.00833026	16	Q9BZZ5	API5	Apoptosis inhibitor 5	API5_HUMAN	14	-2.95227	0.970477	control	inhibited	NaN	NaN	NaN
control / inhibited	Q9C0H2	Q9C0H2	-0.187792	0.187792	0.00233035	0.00833026	16	Q9C0H2	TTYH3	Protein tweety homolog 3	TTYH3_HUMAN	3	-12.2052	0.877948	control	inhibited	NaN	NaN	NaN
control / inhibited	Q9P013	Q9P013	-0.0748172	0.0748172	0.00233276	0.00833026	16	Q9P013	CWC15	Spliceosome-associated protein CWC15 homolog	CWC15_HUMAN	4	-5.05376	0.949462	control	inhibited	NaN	NaN	NaN
control / inhibited	Q9UNP9	Q9UNP9	-0.0527658	0.0527658	0.00232014	0.00833026	16	Q9UNP9	PPIE	Peptidyl-prolyl cis-trans isomerase E	PPIE_HUMAN	9	-3.59137	0.964086	control	inhibited	NaN	NaN	NaN
control / inhibited	P30048	P30048	-0.0934531	0.0934531	0.00234889	0.00834493	16	P30048	PRDX3	Thioredoxin-dependent peroxide reductase, mitochondrial	PRDX3_HUMAN	9	-6.27233	0.937277	control	inhibited	NaN	NaN	NaN
control / inhibited	Q9NNW5	Q9NNW5	-0.207731	0.207731	0.00234816	0.00834493	16	Q9NNW5	WDR6	WD repeat-containing protein 6	WDR6_HUMAN	2	-13.4102	0.865898	control	inhibited	NaN	NaN	NaN
control / inhibited	P36776	P36776	-0.0570748	0.0570748	0.00236882	0.00840376	16	P36776	LONP1	Lon protease homolog, mitochondrial	LONM_HUMAN	26	-3.87889	0.961211	control	inhibited	NaN	NaN	NaN
control / inhibited	Q13472	Q13472	-0.165851	0.165851	0.00237888	0.00842708	16	Q13472	TOP3A	DNA topoisomerase 3-alpha	TOP3A_HUMAN	2	-10.8598	0.891402	control	inhibited	NaN	NaN	NaN
control / inhibited	Q9NVM6	Q9NVM6	-0.392996	0.392996	0.00238391	0.00842708	16	Q9NVM6	DNAJC17	DnaJ homolog subfamily C member 17	DJC17_HUMAN	2	-23.8453	0.761547	control	inhibited	NaN	NaN	NaN
control / inhibited	Q9UMX5	Q9UMX5	-0.103095	0.103095	0.00238553	0.00842708	16	Q9UMX5	NENF	Neudesin	NENF_HUMAN	3	-6.89666	0.931033	control	inhibited	NaN	NaN	NaN
control / inhibited	Q15311	Q15311	0.0584664	0.0584664	0.00239029	0.00843195	16	Q15311	RALBP1	RalA-binding protein 1	RBP1_HUMAN	3	4.13582	1.04136	control	inhibited	NaN	NaN	NaN
control / inhibited	Q07666	Q07666	-0.0671537	0.0671537	0.00239452	0.00843494	16	Q07666	KHDRBS1	KH domain-containing, RNA-binding, signal transduction-associated protein 1	KHDR1_HUMAN	9	-4.54807	0.954519	control	inhibited	NaN	NaN	NaN
control / inhibited	Q7Z340	Q7Z340	-0.226784	0.226784	0.00239913	0.00843927	16	Q7Z340	ZNF551	Zinc finger protein 551	ZN551_HUMAN	2	-14.5462	0.854538	control	inhibited	NaN	NaN	NaN
control / inhibited	Q13416	Q13416	-0.0544797	0.0544797	0.00240298	0.00844089	16	Q13416	ORC2	Origin recognition complex subunit 2	ORC2_HUMAN	5	-3.70583	0.962942	control	inhibited	NaN	NaN	NaN
control / inhibited	Q9BSC4	Q9BSC4	-0.127227	0.127227	0.00240965	0.00845241	16	Q9BSC4	NOL10	Nucleolar protein 10	NOL10_HUMAN	6	-8.44103	0.91559	control	inhibited	NaN	NaN	NaN
control / inhibited	O43251;Q9NWB1	O43251;Q9NWB1	-0.122409	0.122409	0.00241674	0.00846537	16	O43251;Q9NWB1	RBFOX2;RBFOX1	RNA binding protein fox-1 homolog 2;RNA binding protein fox-1 homolog 1	RFOX2_HUMAN;RFOX1_HUMAN	1	-8.13473	0.918653	control	inhibited	NaN	NaN	NaN
control / inhibited	Q9H6F5	Q9H6F5	-0.103895	0.103895	0.00242342	0.00847687	16	Q9H6F5	CCDC86	Coiled-coil domain-containing protein 86	CCD86_HUMAN	10	-6.94823	0.930518	control	inhibited	NaN	NaN	NaN
control / inhibited	Q9BXK1	Q9BXK1	-0.160988	0.160988	0.00245872	0.00858831	16	Q9BXK1	KLF16	Krueppel-like factor 16	KLF16_HUMAN	1	-10.5587	0.894413	control	inhibited	NaN	NaN	NaN
control / inhibited	B7ZAQ6;P0CG08	B7ZAQ6;P0CG08	-0.048176	0.048176	0.00246589	0.0085897	16	B7ZAQ6;P0CG08	GPR89A;GPR89B	Golgi pH regulator A;Golgi pH regulator B	GPHRA_HUMAN;GPHRB_HUMAN	7	-3.28416	0.967158	control	inhibited	NaN	NaN	NaN
control / inhibited	P49116	P49116	-0.0705776	0.0705776	0.00246945	0.0085897	16	P49116	NR2C2	Nuclear receptor subfamily 2 group C member 2	NR2C2_HUMAN	2	-4.77433	0.952257	control	inhibited	NaN	NaN	NaN
control / inhibited	Q9HBL7	Q9HBL7	-0.263378	0.263378	0.00246912	0.0085897	16	Q9HBL7	PLGRKT	Plasminogen receptor (KT)	PLRKT_HUMAN	2	-16.6865	0.833135	control	inhibited	NaN	NaN	NaN
control / inhibited	Q6ZRP7	Q6ZRP7	-0.166185	0.166185	0.00247403	0.00859364	16	Q6ZRP7	QSOX2	Sulfhydryl oxidase 2	QSOX2_HUMAN	13	-10.8804	0.891196	control	inhibited	NaN	NaN	NaN
control / inhibited	P07199	P07199	-0.105292	0.105292	0.00248873	0.00860496	16	P07199	CENPB	Major centromere autoantigen B	CENPB_HUMAN	4	-7.03835	0.929617	control	inhibited	NaN	NaN	NaN
control / inhibited	P36915	P36915	0.064931	0.064931	0.00248386	0.00860496	16	P36915	GNL1	Guanine nucleotide-binding protein-like 1	GNL1_HUMAN	19	4.60349	1.04603	control	inhibited	NaN	NaN	NaN
control / inhibited	Q6NXT6	Q6NXT6	-0.060476	0.060476	0.00250144	0.00860496	16	Q6NXT6	TAPT1	Transmembrane anterior posterior transformation protein 1 homolog	TAPT1_HUMAN	3	-4.10523	0.958948	control	inhibited	NaN	NaN	NaN
control / inhibited	Q6P1K2	Q6P1K2	-0.712791	0.712791	0.00249977	0.00860496	16	Q6P1K2	PMF1	Polyamine-modulated factor 1	PMF1_HUMAN	2	-38.9861	0.610139	control	inhibited	NaN	NaN	NaN
control / inhibited	Q71RC2	Q71RC2	-0.068267	0.068267	0.00249105	0.00860496	16	Q71RC2	LARP4	La-related protein 4	LARP4_HUMAN	12	-4.6217	0.953783	control	inhibited	NaN	NaN	NaN
control / inhibited	Q9BRT2	Q9BRT2	-0.188416	0.188416	0.00249289	0.00860496	16	Q9BRT2	UQCC2	Ubiquinol-cytochrome-c reductase complex assembly factor 2	UQCC2_HUMAN	3	-12.2431	0.877569	control	inhibited	NaN	NaN	NaN
control / inhibited	Q9Y6D5	Q9Y6D5	-0.0646046	0.0646046	0.0024977	0.00860496	16	Q9Y6D5	ARFGEF2	Brefeldin A-inhibited guanine nucleotide-exchange protein 2	BIG2_HUMAN	16	-4.37926	0.956207	control	inhibited	NaN	NaN	NaN
control / inhibited	Q14498	Q14498	-0.0506718	0.0506718	0.00251478	0.00863894	16	Q14498	RBM39	RNA-binding protein 39	RBM39_HUMAN	13	-3.45133	0.965487	control	inhibited	NaN	NaN	NaN
control / inhibited	Q92626	Q92626	-0.142034	0.142034	0.00253288	0.00868913	16	Q92626	PXDN	Peroxidasin homolog	PXDN_HUMAN	11	-9.37595	0.90624	control	inhibited	NaN	NaN	NaN
control / inhibited	P28062	P28062	0.973246	0.973246	0.00254169	0.00870739	16	P28062	PSMB8	Proteasome subunit beta type-8	PSB8_HUMAN	1	96.3252	1.96325	control	inhibited	NaN	NaN	NaN
control / inhibited	Q9ULJ7	Q9ULJ7	-0.16976	0.16976	0.0025454	0.00870813	16	Q9ULJ7	ANKRD50	Ankyrin repeat domain-containing protein 50	ANR50_HUMAN	9	-11.101	0.88899	control	inhibited	NaN	NaN	NaN
control / inhibited	P29590	P29590	0.186248	0.186248	0.00255425	0.00872645	16	P29590	PML	Protein PML	PML_HUMAN	22	13.7801	1.1378	control	inhibited	NaN	NaN	NaN
control / inhibited	O00584	O00584	-0.0834597	0.0834597	0.00255877	0.00872991	16	O00584	RNASET2	Ribonuclease T2	RNT2_HUMAN	5	-5.62084	0.943792	control	inhibited	NaN	NaN	NaN
control / inhibited	P22307	P22307	-0.0618737	0.0618737	0.0025712	0.00876036	16	P22307	SCP2	Sterol carrier protein 2	SCP2_HUMAN	9	-4.19809	0.958019	control	inhibited	NaN	NaN	NaN
control / inhibited	O43521	O43521	-0.168982	0.168982	0.00258067	0.00878062	16	O43521	BCL2L11	Bcl-2-like protein 11	B2L11_HUMAN	2	-11.053	0.88947	control	inhibited	NaN	NaN	NaN
control / inhibited	O43765	O43765	-0.0614834	0.0614834	0.00262813	0.00882108	16	O43765	SGTA	Small glutamine-rich tetratricopeptide repeat-containing protein alpha	SGTA_HUMAN	7	-4.17217	0.958278	control	inhibited	NaN	NaN	NaN
control / inhibited	O60220	O60220	-0.0805413	0.0805413	0.00263174	0.00882108	16	O60220	TIMM8A	Mitochondrial import inner membrane translocase subunit Tim8 A	TIM8A_HUMAN	4	-5.42973	0.945703	control	inhibited	NaN	NaN	NaN
control / inhibited	Q13423	Q13423	-0.09334	0.09334	0.00261194	0.00882108	16	Q13423	NNT	NAD(P) transhydrogenase, mitochondrial	NNTM_HUMAN	22	-6.26498	0.93735	control	inhibited	NaN	NaN	NaN
control / inhibited	Q13488	Q13488	-0.0283298	0.0283298	0.00260957	0.00882108	16	Q13488	TCIRG1	V-type proton ATPase 116 kDa subunit a3	VPP3_HUMAN	9	-1.94452	0.980555	control	inhibited	NaN	NaN	NaN
control / inhibited	Q53EL6	Q53EL6	-0.271283	0.271283	0.00261835	0.00882108	16	Q53EL6	PDCD4	Programmed cell death protein 4	PDCD4_HUMAN	8	-17.1417	0.828583	control	inhibited	NaN	NaN	NaN
control / inhibited	Q6P996	Q6P996	-0.0673403	0.0673403	0.00262527	0.00882108	16	Q6P996	PDXDC1	Pyridoxal-dependent decarboxylase domain-containing protein 1	PDXD1_HUMAN	29	-4.56042	0.954396	control	inhibited	NaN	NaN	NaN
control / inhibited	Q8N4B4	Q8N4B4	0.0611945	0.0611945	0.00263501	0.00882108	16	Q8N4B4	FBXO39	F-box only protein 39	FBX39_HUMAN	1	4.33292	1.04333	control	inhibited	NaN	NaN	NaN
control / inhibited	Q96C10	Q96C10	0.389551	0.389551	0.00261097	0.00882108	16	Q96C10	DHX58	Probable ATP-dependent RNA helicase DHX58	DHX58_HUMAN	4	30.9986	1.30999	control	inhibited	NaN	NaN	NaN
control / inhibited	Q96N66	Q96N66	-0.115923	0.115923	0.00261397	0.00882108	16	Q96N66	MBOAT7	Lysophospholipid acyltransferase 7	MBOA7_HUMAN	7	-7.72083	0.922792	control	inhibited	NaN	NaN	NaN
control / inhibited	Q9H1E3	Q9H1E3	-0.180175	0.180175	0.00263051	0.00882108	16	Q9H1E3	NUCKS1	Nuclear ubiquitous casein and cyclin-dependent kinase substrate 1	NUCKS_HUMAN	7	-11.7404	0.882596	control	inhibited	NaN	NaN	NaN
control / inhibited	Q9HAV0	Q9HAV0	0.271028	0.271028	0.00261225	0.00882108	16	Q9HAV0	GNB4	Guanine nucleotide-binding protein subunit beta-4	GBB4_HUMAN	1	20.6667	1.20667	control	inhibited	NaN	NaN	NaN
control / inhibited	Q9P2B2	Q9P2B2	-0.0548622	0.0548622	0.00260749	0.00882108	16	Q9P2B2	PTGFRN	Prostaglandin F2 receptor negative regulator	FPRP_HUMAN	15	-3.73136	0.962686	control	inhibited	NaN	NaN	NaN
control / inhibited	P23368	P23368	-0.0352204	0.0352204	0.00264607	0.00884623	16	P23368	ME2	NAD-dependent malic enzyme, mitochondrial	MAOM_HUMAN	8	-2.41174	0.975883	control	inhibited	NaN	NaN	NaN
control / inhibited	Q9C037	Q9C037	-0.215147	0.215147	0.00265117	0.00885144	16	Q9C037	TRIM4	E3 ubiquitin-protein ligase TRIM4	TRIM4_HUMAN	2	-13.8542	0.861458	control	inhibited	NaN	NaN	NaN
control / inhibited	P41214	P41214	0.0254842	0.0254842	0.0026666	0.00889103	16	P41214	EIF2D	Eukaryotic translation initiation factor 2D	EIF2D_HUMAN	8	1.78212	1.01782	control	inhibited	NaN	NaN	NaN
control / inhibited	Q8N4S9	Q8N4S9	-0.276144	0.276144	0.00268245	0.00893194	16	Q8N4S9	MARVELD2	MARVEL domain-containing protein 2	MALD2_HUMAN	2	-17.4205	0.825795	control	inhibited	NaN	NaN	NaN
control / inhibited	P06280	P06280	-0.0509647	0.0509647	0.00268835	0.00893965	16	P06280	GLA	Alpha-galactosidase A	AGAL_HUMAN	12	-3.47094	0.965291	control	inhibited	NaN	NaN	NaN
control / inhibited	Q8NEF9	Q8NEF9	-0.185367	0.185367	0.002702	0.00897309	16	Q8NEF9	SRFBP1	Serum response factor-binding protein 1	SRFB1_HUMAN	4	-12.0575	0.879425	control	inhibited	NaN	NaN	NaN
control / inhibited	Q9Y388	Q9Y388	-0.854816	0.854816	0.00271981	0.00902024	16	Q9Y388	RBMX2	RNA-binding motif protein, X-linked 2	RBMX2_HUMAN	2	-44.7064	0.552936	control	inhibited	NaN	NaN	NaN
control / inhibited	Q5VWJ9	Q5VWJ9	-0.534807	0.534807	0.00272425	0.00902294	16	Q5VWJ9	SNX30	Sorting nexin-30	SNX30_HUMAN	2	-30.9749	0.690251	control	inhibited	NaN	NaN	NaN
control / inhibited	O94766	O94766	-0.205415	0.205415	0.00273987	0.00906264	16	O94766	B3GAT3	Galactosylgalactosylxylosylprotein 3-beta-glucuronosyltransferase 3	B3GA3_HUMAN	5	-13.2711	0.867289	control	inhibited	NaN	NaN	NaN
control / inhibited	Q08AF3	Q08AF3	0.0636116	0.0636116	0.00275571	0.00910297	16	Q08AF3	SLFN5	Schlafen family member 5	SLFN5_HUMAN	10	4.50787	1.04508	control	inhibited	NaN	NaN	NaN
control / inhibited	Q9H5V9	Q9H5V9	-0.262938	0.262938	0.00277144	0.00914281	16	Q9H5V9	STEEP1	STING ER exit protein	STEEP_HUMAN	2	-16.6611	0.833389	control	inhibited	NaN	NaN	NaN
control / inhibited	P52735	P52735	0.0518427	0.0518427	0.00277947	0.00915719	16	P52735	VAV2	Guanine nucleotide exchange factor VAV2	VAV2_HUMAN	20	3.65881	1.03659	control	inhibited	NaN	NaN	NaN
control / inhibited	Q8TC12	Q8TC12	-0.0869294	0.0869294	0.00281204	0.00925228	16	Q8TC12	RDH11	Retinol dehydrogenase 11	RDH11_HUMAN	8	-5.84755	0.941525	control	inhibited	NaN	NaN	NaN
control / inhibited	P09496	P09496	0.0315056	0.0315056	0.00281782	0.00925717	16	P09496	CLTA	Clathrin light chain A	CLCA_HUMAN	3	2.20782	1.02208	control	inhibited	NaN	NaN	NaN
control / inhibited	Q969Z0	Q969Z0	-0.0926947	0.0926947	0.00282095	0.00925717	16	Q969Z0	TBRG4	FAST kinase domain-containing protein 4	FAKD4_HUMAN	12	-6.22305	0.93777	control	inhibited	NaN	NaN	NaN
control / inhibited	Q24JP5	Q24JP5	-0.00194859	0.00194859	0.0028254	0.00925958	16	Q24JP5	TMEM132A	Transmembrane protein 132A	T132A_HUMAN	4	-0.134974	0.99865	control	inhibited	NaN	NaN	NaN
control / inhibited	O15431	O15431	-0.344406	0.344406	0.00284706	0.00931834	16	O15431	SLC31A1	High affinity copper uptake protein 1	COPT1_HUMAN	2	-21.2368	0.787632	control	inhibited	NaN	NaN	NaN
control / inhibited	Q96K49	Q96K49	-0.215582	0.215582	0.00285151	0.00932065	16	Q96K49	TMEM87B	Transmembrane protein 87B	TM87B_HUMAN	3	-13.8801	0.861199	control	inhibited	NaN	NaN	NaN
control / inhibited	P49006	P49006	0.12127	0.12127	0.00285995	0.0093348	16	P49006	MARCKSL1	MARCKS-related protein	MRP_HUMAN	6	8.76922	1.08769	control	inhibited	NaN	NaN	NaN
control / inhibited	P49915	P49915	0.0302276	0.0302276	0.00286332	0.0093348	16	P49915	GMPS	GMP synthase [glutamine-hydrolyzing]	GUAA_HUMAN	24	2.11732	1.02117	control	inhibited	NaN	NaN	NaN
control / inhibited	O75414	O75414	-0.0243227	0.0243227	0.00288469	0.0093463	16	O75414	NME6	Nucleoside diphosphate kinase 6	NDK6_HUMAN	4	-1.67179	0.983282	control	inhibited	NaN	NaN	NaN
control / inhibited	Q8IY33	Q8IY33	-0.0253443	0.0253443	0.00287886	0.0093463	16	Q8IY33	MICALL2	MICAL-like protein 2	MILK2_HUMAN	6	-1.74139	0.982586	control	inhibited	NaN	NaN	NaN
control / inhibited	Q96CS3	Q96CS3	-0.0986591	0.0986591	0.00287527	0.0093463	16	Q96CS3	FAF2	FAS-associated factor 2	FAF2_HUMAN	12	-6.60994	0.933901	control	inhibited	NaN	NaN	NaN
control / inhibited	Q9H444	Q9H444	0.0499473	0.0499473	0.00288559	0.0093463	16	Q9H444	CHMP4B	Charged multivesicular body protein 4b	CHM4B_HUMAN	8	3.52271	1.03523	control	inhibited	NaN	NaN	NaN
control / inhibited	Q9NX62	Q9NX62	-0.115105	0.115105	0.00287609	0.0093463	16	Q9NX62	BPNT2	Golgi-resident adenosine 3',5'-bisphosphate 3'-phosphatase	IMPA3_HUMAN	4	-7.6685	0.923315	control	inhibited	NaN	NaN	NaN
control / inhibited	Q9P0S9	Q9P0S9	-0.771084	0.771084	0.00291225	0.00942044	16	Q9P0S9	TMEM14C	Transmembrane protein 14C	TM14C_HUMAN	1	-41.4023	0.585977	control	inhibited	NaN	NaN	NaN
control / inhibited	Q13443	Q13443	-0.102092	0.102092	0.00291833	0.00942141	16	Q13443	ADAM9	Disintegrin and metalloproteinase domain-containing protein 9	ADAM9_HUMAN	7	-6.8319	0.931681	control	inhibited	NaN	NaN	NaN
control / inhibited	Q92552	Q92552	-0.09032	0.09032	0.00292389	0.00942141	16	Q92552	MRPS27	28S ribosomal protein S27, mitochondrial	RT27_HUMAN	12	-6.06857	0.939314	control	inhibited	NaN	NaN	NaN
control / inhibited	Q9H6Q4	Q9H6Q4	0.0754867	0.0754867	0.00292127	0.00942141	16	Q9H6Q4	CIAO3	Cytosolic iron-sulfur assembly component 3	CIAO3_HUMAN	8	5.37164	1.05372	control	inhibited	NaN	NaN	NaN
control / inhibited	P51659	P51659	-0.0718346	0.0718346	0.0029369	0.00945113	16	P51659	HSD17B4	Peroxisomal multifunctional enzyme type 2	DHB4_HUMAN	24	-4.85727	0.951427	control	inhibited	NaN	NaN	NaN
control / inhibited	O95758	O95758	-0.0564811	0.0564811	0.00295695	0.00947257	16	O95758	PTBP3	Polypyrimidine tract-binding protein 3	PTBP3_HUMAN	10	-3.83932	0.961607	control	inhibited	NaN	NaN	NaN
control / inhibited	P49642	P49642	-0.254606	0.254606	0.00296012	0.00947257	16	P49642	PRIM1	DNA primase small subunit	PRI1_HUMAN	4	-16.1784	0.838216	control	inhibited	NaN	NaN	NaN
control / inhibited	Q13907	Q13907	0.0901961	0.0901961	0.0029515	0.00947257	16	Q13907	IDI1	Isopentenyl-diphosphate Delta-isomerase 1	IDI1_HUMAN	9	6.45149	1.06451	control	inhibited	NaN	NaN	NaN
control / inhibited	Q8WUA4	Q8WUA4	-0.0757016	0.0757016	0.00296255	0.00947257	16	Q8WUA4	GTF3C2	General transcription factor 3C polypeptide 2	TF3C2_HUMAN	14	-5.11194	0.948881	control	inhibited	NaN	NaN	NaN
control / inhibited	Q96Q05	Q96Q05	-0.0603362	0.0603362	0.00294977	0.00947257	16	Q96Q05	TRAPPC9	Trafficking protein particle complex subunit 9	TPPC9_HUMAN	10	-4.09594	0.959041	control	inhibited	NaN	NaN	NaN
control / inhibited	P11172	P11172	0.0748125	0.0748125	0.00298938	0.00954277	16	P11172	UMPS	Uridine 5'-monophosphate synthase	UMPS_HUMAN	17	5.32242	1.05322	control	inhibited	NaN	NaN	NaN
control / inhibited	Q9P287	Q9P287	-0.0338268	0.0338268	0.00299216	0.00954277	16	Q9P287	BCCIP	BRCA2 and CDKN1A-interacting protein	BCCIP_HUMAN	8	-2.31742	0.976826	control	inhibited	NaN	NaN	NaN
control / inhibited	Q53GQ0	Q53GQ0	-0.0698633	0.0698633	0.00299935	0.00955201	16	Q53GQ0	HSD17B12	Very-long-chain 3-oxoacyl-CoA reductase	DHB12_HUMAN	8	-4.72717	0.952728	control	inhibited	NaN	NaN	NaN
control / inhibited	Q9UPQ3	Q9UPQ3	-0.0441386	0.0441386	0.00300272	0.00955201	16	Q9UPQ3	AGAP1	Arf-GAP with GTPase, ANK repeat and PH domain-containing protein 1	AGAP1_HUMAN	3	-3.01313	0.969869	control	inhibited	NaN	NaN	NaN
control / inhibited	P35754	P35754	-0.486773	0.486773	0.00302456	0.00959701	16	P35754	GLRX	Glutaredoxin-1	GLRX1_HUMAN	2	-28.638	0.71362	control	inhibited	NaN	NaN	NaN
control / inhibited	Q9NRC1	Q9NRC1	-0.0777029	0.0777029	0.0030229	0.00959701	16	Q9NRC1	ST7	Suppressor of tumorigenicity 7 protein	ST7_HUMAN	4	-5.24348	0.947565	control	inhibited	NaN	NaN	NaN
control / inhibited	P15336	P15336	-0.26288	0.26288	0.00303966	0.00963268	16	P15336	ATF2	Cyclic AMP-dependent transcription factor ATF-2	ATF2_HUMAN	2	-16.6578	0.833422	control	inhibited	NaN	NaN	NaN
control / inhibited	Q9Y320	Q9Y320	-0.182465	0.182465	0.00304912	0.00965039	16	Q9Y320	TMX2	Thioredoxin-related transmembrane protein 2	TMX2_HUMAN	5	-11.8804	0.881196	control	inhibited	NaN	NaN	NaN
control / inhibited	Q9H488	Q9H488	-0.068377	0.068377	0.00305423	0.00965432	16	Q9H488	POFUT1	GDP-fucose protein O-fucosyltransferase 1	OFUT1_HUMAN	5	-4.62897	0.95371	control	inhibited	NaN	NaN	NaN
control / inhibited	Q6UW02	Q6UW02	-0.160405	0.160405	0.00307122	0.00968645	16	Q6UW02	CYP20A1	Cytochrome P450 20A1	CP20A_HUMAN	8	-10.5226	0.894774	control	inhibited	NaN	NaN	NaN
control / inhibited	Q8TB45	Q8TB45	-0.163616	0.163616	0.00307217	0.00968645	16	Q8TB45	DEPTOR	DEP domain-containing mTOR-interacting protein	DPTOR_HUMAN	5	-10.7216	0.892784	control	inhibited	NaN	NaN	NaN
control / inhibited	O94905	O94905	-0.0841774	0.0841774	0.0030926	0.009728	16	O94905	ERLIN2	Erlin-2	ERLN2_HUMAN	13	-5.66777	0.943322	control	inhibited	NaN	NaN	NaN
control / inhibited	P78346	P78346	-0.0460261	0.0460261	0.00309901	0.009728	16	P78346	RPP30	Ribonuclease P protein subunit p30	RPP30_HUMAN	9	-3.13993	0.968601	control	inhibited	NaN	NaN	NaN
control / inhibited	Q15811	Q15811	-0.0601467	0.0601467	0.0031021	0.009728	16	Q15811	ITSN1	Intersectin-1	ITSN1_HUMAN	1	-4.08334	0.959167	control	inhibited	NaN	NaN	NaN
control / inhibited	Q8NCE0	Q8NCE0	0.00960089	0.00960089	0.00310825	0.009728	16	Q8NCE0	TSEN2	tRNA-splicing endonuclease subunit Sen2	SEN2_HUMAN	2	0.667702	1.00668	control	inhibited	NaN	NaN	NaN
control / inhibited	Q9BY44	Q9BY44	0.0449278	0.0449278	0.00310875	0.009728	16	Q9BY44	EIF2A	Eukaryotic translation initiation factor 2A	EIF2A_HUMAN	21	3.16315	1.03163	control	inhibited	NaN	NaN	NaN
control / inhibited	Q9Y4C8	Q9Y4C8	-0.180629	0.180629	0.00309435	0.009728	16	Q9Y4C8	RBM19	Probable RNA-binding protein 19	RBM19_HUMAN	9	-11.7682	0.882318	control	inhibited	NaN	NaN	NaN
control / inhibited	P00568	P00568	0.0395385	0.0395385	0.00312936	0.00977756	16	P00568	AK1	Adenylate kinase isoenzyme 1	KAD1_HUMAN	9	2.7785	1.02779	control	inhibited	NaN	NaN	NaN
control / inhibited	Q5T7W0	Q5T7W0	0.190687	0.190687	0.00313243	0.00977756	16	Q5T7W0	ZNF618	Zinc finger protein 618	ZN618_HUMAN	8	14.1307	1.14131	control	inhibited	NaN	NaN	NaN
control / inhibited	Q92598	Q92598	-0.0810713	0.0810713	0.00313931	0.0097868	16	Q92598	HSPH1	Heat shock protein 105 kDa	HS105_HUMAN	41	-5.46446	0.945355	control	inhibited	NaN	NaN	NaN
control / inhibited	O14936	O14936	-0.0471966	0.0471966	0.00315882	0.00981083	16	O14936	CASK	Peripheral plasma membrane protein CASK	CSKP_HUMAN	17	-3.21848	0.967815	control	inhibited	NaN	NaN	NaN
control / inhibited	O60313	O60313	-0.0785034	0.0785034	0.00315697	0.00981083	16	O60313	OPA1	Dynamin-like 120 kDa protein, mitochondrial	OPA1_HUMAN	34	-5.29604	0.94704	control	inhibited	NaN	NaN	NaN
control / inhibited	Q6ZT21	Q6ZT21	-0.521232	0.521232	0.00315345	0.00981083	16	Q6ZT21	TMPPE	Transmembrane protein with metallophosphoesterase domain	TMPPE_HUMAN	2	-30.3223	0.696777	control	inhibited	NaN	NaN	NaN
control / inhibited	P48729	P48729	-0.0400191	0.0400191	0.00317818	0.00983423	16	P48729	CSNK1A1	Casein kinase I isoform alpha	KC1A_HUMAN	12	-2.7358	0.972642	control	inhibited	NaN	NaN	NaN
control / inhibited	Q8N2H4	Q8N2H4	-0.250804	0.250804	0.00317567	0.00983423	16	Q8N2H4	SYS1	Protein SYS1 homolog	SYS1_HUMAN	1	-15.9572	0.840428	control	inhibited	NaN	NaN	NaN
control / inhibited	Q92506	Q92506	-0.066195	0.066195	0.00317493	0.00983423	16	Q92506	HSD17B8	(3R)-3-hydroxyacyl-CoA dehydrogenase	DHB8_HUMAN	2	-4.48462	0.955154	control	inhibited	NaN	NaN	NaN
control / inhibited	Q9H6U6	Q9H6U6	0.0696901	0.0696901	0.00319214	0.00985296	16	Q9H6U6	BCAS3	BCAS3 microtubule associated cell migration factor	BCAS3_HUMAN	4	4.94913	1.04949	control	inhibited	NaN	NaN	NaN
control / inhibited	Q9Y3B4	Q9Y3B4	-0.0983329	0.0983329	0.00319026	0.00985296	16	Q9Y3B4	SF3B6	Splicing factor 3B subunit 6	SF3B6_HUMAN	4	-6.58883	0.934112	control	inhibited	NaN	NaN	NaN
control / inhibited	Q86TM6	Q86TM6	-0.122466	0.122466	0.00320119	0.00986691	16	Q86TM6	SYVN1	E3 ubiquitin-protein ligase synoviolin	SYVN1_HUMAN	6	-8.13838	0.918616	control	inhibited	NaN	NaN	NaN
control / inhibited	Q9H0R6	Q9H0R6	-0.23929	0.23929	0.00320457	0.00986691	16	Q9H0R6	QRSL1	Glutamyl-tRNA(Gln) amidotransferase subunit A, mitochondrial	GATA_HUMAN	3	-15.2838	0.847162	control	inhibited	NaN	NaN	NaN
control / inhibited	Q9NWX6	Q9NWX6	-0.137706	0.137706	0.00322424	0.00991523	16	Q9NWX6	THG1L	Probable tRNA(His) guanylyltransferase	THG1_HUMAN	2	-9.10367	0.908963	control	inhibited	NaN	NaN	NaN
control / inhibited	P15311	P15311	0.077874	0.077874	0.0032298	0.0099201	16	P15311	EZR	Ezrin	EZRI_HUMAN	24	5.54615	1.05546	control	inhibited	NaN	NaN	NaN
control / inhibited	O95870	O95870	-0.104938	0.104938	0.00323988	0.00993883	16	O95870	ABHD16A	Phosphatidylserine lipase ABHD16A	ABHGA_HUMAN	12	-7.0155	0.929845	control	inhibited	NaN	NaN	NaN
control / inhibited	Q8TC07	Q8TC07	-0.105511	0.105511	0.00325149	0.00994997	16	Q8TC07	TBC1D15	TBC1 domain family member 15	TBC15_HUMAN	16	-7.05244	0.929476	control	inhibited	NaN	NaN	NaN
control / inhibited	Q9H490	Q9H490	-0.0731666	0.0731666	0.00325063	0.00994997	16	Q9H490	PIGU	Phosphatidylinositol glycan anchor biosynthesis class U protein	PIGU_HUMAN	3	-4.94507	0.950549	control	inhibited	NaN	NaN	NaN
control / inhibited	Q8IWB7	Q8IWB7	0.0848661	0.0848661	0.00325739	0.0099558	16	Q8IWB7	WDFY1	WD repeat and FYVE domain-containing protein 1	WDFY1_HUMAN	10	6.05893	1.06059	control	inhibited	NaN	NaN	NaN
control / inhibited	P30520	P30520	0.10398	0.10398	0.00326162	0.00995653	16	P30520	ADSS2	Adenylosuccinate synthetase isozyme 2	PURA2_HUMAN	11	7.47344	1.07473	control	inhibited	NaN	NaN	NaN
control / inhibited	Q8WUZ0	Q8WUZ0	-0.128347	0.128347	0.00326585	0.00995725	16	Q8WUZ0	BCL7C	B-cell CLL/lymphoma 7 protein family member C	BCL7C_HUMAN	2	-8.51211	0.914879	control	inhibited	NaN	NaN	NaN
control / inhibited	P29218	P29218	0.0377261	0.0377261	0.00329059	0.00999665	16	P29218	IMPA1	Inositol monophosphatase 1	IMPA1_HUMAN	7	2.64947	1.02649	control	inhibited	NaN	NaN	NaN
control / inhibited	Q8NDC0	Q8NDC0	0.271684	0.271684	0.0032908	0.00999665	16	Q8NDC0	MAPK1IP1L	MAPK-interacting and spindle-stabilizing protein-like	MISSL_HUMAN	1	20.7216	1.20722	control	inhibited	NaN	NaN	NaN
control / inhibited	Q9H0U4	Q9H0U4	-0.04608	0.04608	0.00328851	0.00999665	16	Q9H0U4	RAB1B	Ras-related protein Rab-1B	RAB1B_HUMAN	12	-3.14355	0.968564	control	inhibited	NaN	NaN	NaN
control / inhibited	P49427	P49427	-0.0346304	0.0346304	0.00331579	0.0100515	16	P49427	CDC34	Ubiquitin-conjugating enzyme E2 R1	UB2R1_HUMAN	2	-2.37181	0.976282	control	inhibited	NaN	NaN	NaN
control / inhibited	Q96A33	Q96A33	-0.0766375	0.0766375	0.0033169	0.0100515	16	Q96A33	CCDC47	PAT complex subunit CCDC47	CCD47_HUMAN	18	-5.17348	0.948265	control	inhibited	NaN	NaN	NaN
control / inhibited	P57737	P57737	0.0905575	0.0905575	0.00334869	0.0101232	16	P57737	CORO7	Coronin-7	CORO7_HUMAN	19	6.47816	1.06478	control	inhibited	NaN	NaN	NaN
control / inhibited	Q9H583	Q9H583	-0.0789905	0.0789905	0.00334733	0.0101232	16	Q9H583	HEATR1	HEAT repeat-containing protein 1	HEAT1_HUMAN	47	-5.32801	0.94672	control	inhibited	NaN	NaN	NaN
control / inhibited	P26440	P26440	-0.0891412	0.0891412	0.00335576	0.0101323	16	P26440	IVD	Isovaleryl-CoA dehydrogenase, mitochondrial	IVD_HUMAN	10	-5.99178	0.940082	control	inhibited	NaN	NaN	NaN
control / inhibited	P0DMV8;P0DMV9	P0DMV8;P0DMV9	-0.0502388	0.0502388	0.0033703	0.0101639	16	P0DMV8;P0DMV9	HSPA1A;HSPA1B	Heat shock 70 kDa protein 1A;Heat shock 70 kDa protein 1B	HS71A_HUMAN;HS71B_HUMAN	36	-3.42236	0.965776	control	inhibited	NaN	NaN	NaN
control / inhibited	O15394	O15394	-0.0846302	0.0846302	0.0033845	0.010176	16	O15394	NCAM2	Neural cell adhesion molecule 2	NCAM2_HUMAN	8	-5.69738	0.943026	control	inhibited	NaN	NaN	NaN
control / inhibited	Q01085	Q01085	-0.0780055	0.0780055	0.003386	0.010176	16	Q01085	TIAL1	Nucleolysin TIAR	TIAR_HUMAN	9	-5.26335	0.947366	control	inhibited	NaN	NaN	NaN
control / inhibited	Q01628	Q01628	0.218821	0.218821	0.00338655	0.010176	16	Q01628	IFITM3	Interferon-induced transmembrane protein 3	IFM3_HUMAN	3	16.3782	1.16378	control	inhibited	NaN	NaN	NaN
control / inhibited	Q96F07	Q96F07	-0.323958	0.323958	0.00339829	0.010195	16	Q96F07	CYFIP2	Cytoplasmic FMR1-interacting protein 2	CYFP2_HUMAN	2	-20.1125	0.798875	control	inhibited	NaN	NaN	NaN
control / inhibited	Q9H900	Q9H900	0.149613	0.149613	0.00340105	0.010195	16	Q9H900	ZWILCH	Protein zwilch homolog	ZWILC_HUMAN	5	10.9272	1.10927	control	inhibited	NaN	NaN	NaN
control / inhibited	P62714	P62714	0.0769489	0.0769489	0.00340682	0.0102	16	P62714	PPP2CB	Serine/threonine-protein phosphatase 2A catalytic subunit beta isoform	PP2AB_HUMAN	12	5.4785	1.05478	control	inhibited	NaN	NaN	NaN
control / inhibited	Q6UXD5	Q6UXD5	-0.147145	0.147145	0.00342921	0.0102547	16	Q6UXD5	SEZ6L2	Seizure 6-like protein 2	SE6L2_HUMAN	8	-9.69644	0.903036	control	inhibited	NaN	NaN	NaN
control / inhibited	P08574	P08574	-0.0742081	0.0742081	0.00346145	0.010265	16	P08574	CYC1	Cytochrome c1, heme protein, mitochondrial	CY1_HUMAN	8	-5.01367	0.949863	control	inhibited	NaN	NaN	NaN
control / inhibited	P23443	P23443	0.0747146	0.0747146	0.00345355	0.010265	16	P23443	RPS6KB1	Ribosomal protein S6 kinase beta-1	KS6B1_HUMAN	10	5.31526	1.05315	control	inhibited	NaN	NaN	NaN
control / inhibited	P48739	P48739	0.115503	0.115503	0.00345743	0.010265	16	P48739	PITPNB	Phosphatidylinositol transfer protein beta isoform	PIPNB_HUMAN	10	8.33528	1.08335	control	inhibited	NaN	NaN	NaN
control / inhibited	P53621	P53621	-0.0578011	0.0578011	0.00345927	0.010265	16	P53621	COPA	Coatomer subunit alpha	COPA_HUMAN	53	-3.92727	0.960727	control	inhibited	NaN	NaN	NaN
control / inhibited	Q15363	Q15363	-0.135823	0.135823	0.00344179	0.010265	16	Q15363	TMED2	Transmembrane emp24 domain-containing protein 2	TMED2_HUMAN	3	-8.98493	0.910151	control	inhibited	NaN	NaN	NaN
control / inhibited	Q8WXX5	Q8WXX5	0.0338544	0.0338544	0.00344145	0.010265	16	Q8WXX5	DNAJC9	DnaJ homolog subfamily C member 9	DNJC9_HUMAN	13	2.37436	1.02374	control	inhibited	NaN	NaN	NaN
control / inhibited	Q9NRK6	Q9NRK6	-0.434775	0.434775	0.00345716	0.010265	16	Q9NRK6	ABCB10	ATP-binding cassette sub-family B member 10, mitochondrial	ABCBA_HUMAN	2	-26.0191	0.739809	control	inhibited	NaN	NaN	NaN
control / inhibited	Q6NUK4	Q6NUK4	-0.101321	0.101321	0.00346706	0.0102674	16	Q6NUK4	REEP3	Receptor expression-enhancing protein 3	REEP3_HUMAN	2	-6.78208	0.932179	control	inhibited	NaN	NaN	NaN
control / inhibited	Q8TE77	Q8TE77	0.0498089	0.0498089	0.0034705	0.0102674	16	Q8TE77	SSH3	Protein phosphatase Slingshot homolog 3	SSH3_HUMAN	17	3.51278	1.03513	control	inhibited	NaN	NaN	NaN
control / inhibited	Q15904	Q15904	-0.104773	0.104773	0.00350705	0.0103633	16	Q15904	ATP6AP1	V-type proton ATPase subunit S1	VAS1_HUMAN	12	-7.00486	0.929951	control	inhibited	NaN	NaN	NaN
control / inhibited	Q5VT52	Q5VT52	-0.0829631	0.0829631	0.00351453	0.0103636	16	Q5VT52	RPRD2	Regulation of nuclear pre-mRNA domain-containing protein 2	RPRD2_HUMAN	23	-5.58835	0.944117	control	inhibited	NaN	NaN	NaN
control / inhibited	Q9P253	Q9P253	-0.12922	0.12922	0.00351547	0.0103636	16	Q9P253	VPS18	Vacuolar protein sorting-associated protein 18 homolog	VPS18_HUMAN	9	-8.56743	0.914326	control	inhibited	NaN	NaN	NaN
control / inhibited	O00151	O00151	0.0427041	0.0427041	0.0035297	0.0103932	16	O00151	PDLIM1	PDZ and LIM domain protein 1	PDLI1_HUMAN	16	3.00427	1.03004	control	inhibited	NaN	NaN	NaN
control / inhibited	P55196	P55196	-0.0544447	0.0544447	0.00353464	0.0103955	16	P55196	AFDN	Afadin	AFAD_HUMAN	11	-3.7035	0.962965	control	inhibited	NaN	NaN	NaN
control / inhibited	Q15572	Q15572	0.00461546	0.00461546	0.00355187	0.0103971	16	Q15572	TAF1C	TATA box-binding protein-associated factor RNA polymerase I subunit C	TAF1C_HUMAN	2	0.320432	1.0032	control	inhibited	NaN	NaN	NaN
control / inhibited	Q86VM9	Q86VM9	-0.112848	0.112848	0.00354062	0.0103971	16	Q86VM9	ZC3H18	Zinc finger CCCH domain-containing protein 18	ZCH18_HUMAN	12	-7.52391	0.924761	control	inhibited	NaN	NaN	NaN
control / inhibited	Q86W42	Q86W42	-0.0745232	0.0745232	0.00355093	0.0103971	16	Q86W42	THOC6	THO complex subunit 6 homolog	THOC6_HUMAN	10	-5.03441	0.949656	control	inhibited	NaN	NaN	NaN
control / inhibited	Q9NUQ7	Q9NUQ7	-0.117843	0.117843	0.00355103	0.0103971	16	Q9NUQ7	UFSP2	Ufm1-specific protease 2	UFSP2_HUMAN	12	-7.84352	0.921565	control	inhibited	NaN	NaN	NaN
control / inhibited	O15027	O15027	-0.0306379	0.0306379	0.00358201	0.010401	16	O15027	SEC16A	Protein transport protein Sec16A	SC16A_HUMAN	46	-2.10126	0.978987	control	inhibited	NaN	NaN	NaN
control / inhibited	O60825	O60825	-0.0376937	0.0376937	0.00358237	0.010401	16	O60825	PFKFB2	6-phosphofructo-2-kinase/fructose-2,6-bisphosphatase 2	F262_HUMAN	4	-2.57889	0.974211	control	inhibited	NaN	NaN	NaN
control / inhibited	P56589	P56589	-0.0658765	0.0658765	0.00356339	0.010401	16	P56589	PEX3	Peroxisomal biogenesis factor 3	PEX3_HUMAN	5	-4.46353	0.955365	control	inhibited	NaN	NaN	NaN
control / inhibited	Q5JTZ9	Q5JTZ9	-0.0704195	0.0704195	0.00356696	0.010401	16	Q5JTZ9	AARS2	Alanine--tRNA ligase, mitochondrial	SYAM_HUMAN	16	-4.7639	0.952361	control	inhibited	NaN	NaN	NaN
control / inhibited	Q5VW38	Q5VW38	-0.0953757	0.0953757	0.00357693	0.010401	16	Q5VW38	GPR107	Protein GPR107	GP107_HUMAN	2	-6.39716	0.936028	control	inhibited	NaN	NaN	NaN
control / inhibited	Q9HD45	Q9HD45	-0.150897	0.150897	0.00357037	0.010401	16	Q9HD45	TM9SF3	Transmembrane 9 superfamily member 3	TM9S3_HUMAN	10	-9.93098	0.90069	control	inhibited	NaN	NaN	NaN
control / inhibited	Q9NVV4	Q9NVV4	-0.101468	0.101468	0.00357956	0.010401	16	Q9NVV4	MTPAP	Poly(A) RNA polymerase, mitochondrial	PAPD1_HUMAN	8	-6.79156	0.932084	control	inhibited	NaN	NaN	NaN
control / inhibited	P86790;P86791	P86790;P86791	0.0488046	0.0488046	0.00358986	0.0104106	16	P86790;P86791	CCZ1B;CCZ1	Vacuolar fusion protein CCZ1 homolog B;Vacuolar fusion protein CCZ1 homolog	CCZ1B_HUMAN;CCZ1_HUMAN	7	3.44075	1.03441	control	inhibited	NaN	NaN	NaN
control / inhibited	O94880	O94880	-0.113393	0.113393	0.00360409	0.0104276	16	O94880	PHF14	PHD finger protein 14	PHF14_HUMAN	8	-7.55888	0.924411	control	inhibited	NaN	NaN	NaN
control / inhibited	Q96PP9	Q96PP9	0.394978	0.394978	0.0036034	0.0104276	16	Q96PP9	GBP4	Guanylate-binding protein 4	GBP4_HUMAN	6	31.4923	1.31492	control	inhibited	NaN	NaN	NaN
control / inhibited	Q9Y6X8	Q9Y6X8	-0.113331	0.113331	0.00361249	0.0104398	16	Q9Y6X8	ZHX2	Zinc fingers and homeoboxes protein 2	ZHX2_HUMAN	6	-7.5549	0.924451	control	inhibited	NaN	NaN	NaN
control / inhibited	P22670	P22670	-0.121224	0.121224	0.00362767	0.0104715	16	P22670	RFX1	MHC class II regulatory factor RFX1	RFX1_HUMAN	9	-8.05926	0.919407	control	inhibited	NaN	NaN	NaN
control / inhibited	Q96GG9	Q96GG9	0.0356201	0.0356201	0.00366207	0.0105464	16	Q96GG9	DCUN1D1	DCN1-like protein 1	DCNL1_HUMAN	7	2.49973	1.025	control	inhibited	NaN	NaN	NaN
control / inhibited	Q9UGK3	Q9UGK3	0.181692	0.181692	0.00365793	0.0105464	16	Q9UGK3	STAP2	Signal-transducing adaptor protein 2	STAP2_HUMAN	5	13.4213	1.13421	control	inhibited	NaN	NaN	NaN
control / inhibited	Q8WWI1	Q8WWI1	-0.19894	0.19894	0.00367433	0.0105685	16	Q8WWI1	LMO7	LIM domain only protein 7	LMO7_HUMAN	2	-12.881	0.87119	control	inhibited	NaN	NaN	NaN
control / inhibited	Q9H1K0	Q9H1K0	-0.262679	0.262679	0.00368244	0.0105685	16	Q9H1K0	RBSN	Rabenosyn-5	RBNS5_HUMAN	2	-16.6461	0.833539	control	inhibited	NaN	NaN	NaN
control / inhibited	Q9Y605	Q9Y605	-0.111444	0.111444	0.00367972	0.0105685	16	Q9Y605	MRFAP1	MORF4 family-associated protein 1	MOFA1_HUMAN	3	-7.43387	0.925661	control	inhibited	NaN	NaN	NaN
control / inhibited	Q10589	Q10589	0.319065	0.319065	0.00370554	0.0106225	16	Q10589	BST2	Bone marrow stromal antigen 2	BST2_HUMAN	4	24.7522	1.24752	control	inhibited	NaN	NaN	NaN
control / inhibited	P63165	P63165	0.0116504	0.0116504	0.00371719	0.0106437	16	P63165	SUMO1	Small ubiquitin-related modifier 1	SUMO1_HUMAN	5	0.810816	1.00811	control	inhibited	NaN	NaN	NaN
control / inhibited	Q12765	Q12765	0.0757731	0.0757731	0.00373027	0.0106689	16	Q12765	SCRN1	Secernin-1	SCRN1_HUMAN	12	5.39257	1.05393	control	inhibited	NaN	NaN	NaN
control / inhibited	Q8IX12	Q8IX12	-0.0534815	0.0534815	0.00374922	0.0107108	16	Q8IX12	CCAR1	Cell division cycle and apoptosis regulator protein 1	CCAR1_HUMAN	19	-3.63918	0.963608	control	inhibited	NaN	NaN	NaN
control / inhibited	Q8NCN5	Q8NCN5	-0.108598	0.108598	0.0037577	0.0107228	16	Q8NCN5	PDPR	Pyruvate dehydrogenase phosphatase regulatory subunit, mitochondrial	PDPR_HUMAN	13	-7.25109	0.927489	control	inhibited	NaN	NaN	NaN
control / inhibited	P22570	P22570	-0.0633319	0.0633319	0.00378507	0.0107885	16	P22570	FDXR	NADPH:adrenodoxin oxidoreductase, mitochondrial	ADRO_HUMAN	19	-4.29487	0.957051	control	inhibited	NaN	NaN	NaN
control / inhibited	P53990	P53990	0.0197707	0.0197707	0.00379199	0.0107959	16	P53990	IST1	IST1 homolog	IST1_HUMAN	11	1.37983	1.0138	control	inhibited	NaN	NaN	NaN
control / inhibited	P50583	P50583	0.042084	0.042084	0.00380674	0.0108132	16	P50583	NUDT2	Bis(5'-nucleosyl)-tetraphosphatase [asymmetrical]	AP4A_HUMAN	6	2.96001	1.0296	control	inhibited	NaN	NaN	NaN
control / inhibited	Q4VC31	Q4VC31	-0.0522048	0.0522048	0.00380296	0.0108132	16	Q4VC31	MIX23	Protein MIX23	MIX23_HUMAN	5	-3.55387	0.964461	control	inhibited	NaN	NaN	NaN
control / inhibited	Q15067	Q15067	-0.072283	0.072283	0.00381276	0.010818	16	Q15067	ACOX1	Peroxisomal acyl-coenzyme A oxidase 1	ACOX1_HUMAN	14	-4.88683	0.951132	control	inhibited	NaN	NaN	NaN
control / inhibited	P02795;P04732;P13640;P80297;Q8N339	P02795;P04732;P13640;P80297;Q8N339	0.219245	0.219245	0.00383588	0.0108466	16	P02795;P04732;P13640;P80297;Q8N339	MT2A;MT1E;MT1G;MT1X;MT1M	Metallothionein-2;Metallothionein-1E;Metallothionein-1G;Metallothionein-1X;Metallothionein-1M	MT2_HUMAN;MT1E_HUMAN;MT1G_HUMAN;MT1X_HUMAN;MT1M_HUMAN	1	16.4124	1.16412	control	inhibited	NaN	NaN	NaN
control / inhibited	Q5JRA6	Q5JRA6	-0.11928	0.11928	0.00383093	0.0108466	16	Q5JRA6	MIA3	Transport and Golgi organization protein 1 homolog	TGO1_HUMAN	15	-7.93529	0.920647	control	inhibited	NaN	NaN	NaN
control / inhibited	Q9Y3B8	Q9Y3B8	-0.0508249	0.0508249	0.00383582	0.0108466	16	Q9Y3B8	REXO2	Oligoribonuclease, mitochondrial	ORN_HUMAN	3	-3.46158	0.965384	control	inhibited	NaN	NaN	NaN
control / inhibited	Q9NX57	Q9NX57	-0.248467	0.248467	0.0038472	0.0108663	16	Q9NX57	RAB20	Ras-related protein Rab-20	RAB20_HUMAN	2	-15.8209	0.841791	control	inhibited	NaN	NaN	NaN
control / inhibited	O43678	O43678	-0.069679	0.069679	0.00385654	0.0108706	16	O43678	NDUFA2	NADH dehydrogenase [ubiquinone] 1 alpha subcomplex subunit 2	NDUA2_HUMAN	4	-4.715	0.95285	control	inhibited	NaN	NaN	NaN
control / inhibited	P19367	P19367	-0.0553055	0.0553055	0.00385753	0.0108706	16	P19367	HK1	Hexokinase-1	HXK1_HUMAN	36	-3.76094	0.962391	control	inhibited	NaN	NaN	NaN
control / inhibited	Q8WVC0	Q8WVC0	-0.0802	0.0802	0.00386616	0.0108706	16	Q8WVC0	LEO1	RNA polymerase-associated protein LEO1	LEO1_HUMAN	8	-5.40735	0.945926	control	inhibited	NaN	NaN	NaN
control / inhibited	Q96JQ2	Q96JQ2	-0.267202	0.267202	0.00386204	0.0108706	16	Q96JQ2	CLMN	Calmin	CLMN_HUMAN	1	-16.907	0.83093	control	inhibited	NaN	NaN	NaN
control / inhibited	Q96DH6	Q96DH6	-0.0415743	0.0415743	0.00387767	0.0108907	16	Q96DH6	MSI2	RNA-binding protein Musashi homolog 2	MSI2H_HUMAN	7	-2.84058	0.971594	control	inhibited	NaN	NaN	NaN
control / inhibited	P04155	P04155	0.156937	0.156937	0.00390533	0.010956	16	P04155	TFF1	Trefoil factor 1	TFF1_HUMAN	2	11.4917	1.11492	control	inhibited	NaN	NaN	NaN
control / inhibited	P78406	P78406	-0.0911757	0.0911757	0.00392154	0.0109891	16	P78406	RAE1	mRNA export factor	RAE1L_HUMAN	9	-6.12426	0.938757	control	inhibited	NaN	NaN	NaN
control / inhibited	Q68CP9	Q68CP9	-0.0664794	0.0664794	0.00393491	0.0110142	16	Q68CP9	ARID2	AT-rich interactive domain-containing protein 2	ARID2_HUMAN	17	-4.50345	0.954966	control	inhibited	NaN	NaN	NaN
control / inhibited	Q9UHL4	Q9UHL4	-0.0562749	0.0562749	0.00394581	0.0110324	16	Q9UHL4	DPP7	Dipeptidyl peptidase 2	DPP2_HUMAN	14	-3.82558	0.961744	control	inhibited	NaN	NaN	NaN
control / inhibited	P23634	P23634	-0.266153	0.266153	0.00396756	0.011056	16	P23634	ATP2B4	Plasma membrane calcium-transporting ATPase 4	AT2B4_HUMAN	2	-16.8466	0.831534	control	inhibited	NaN	NaN	NaN
control / inhibited	Q4G176	Q4G176	-0.109993	0.109993	0.00396604	0.011056	16	Q4G176	ACSF3	Malonate--CoA ligase ACSF3, mitochondrial	ACSF3_HUMAN	8	-7.34074	0.926593	control	inhibited	NaN	NaN	NaN
control / inhibited	Q9H7E9	Q9H7E9	-0.145266	0.145266	0.0039591	0.011056	16	Q9H7E9	C8orf33	UPF0488 protein C8orf33	CH033_HUMAN	5	-9.57875	0.904212	control	inhibited	NaN	NaN	NaN
control / inhibited	Q9BZV1	Q9BZV1	-0.0822498	0.0822498	0.00399072	0.0111081	16	Q9BZV1	UBXN6	UBX domain-containing protein 6	UBXN6_HUMAN	3	-5.54165	0.944583	control	inhibited	NaN	NaN	NaN
control / inhibited	Q8N4Y2	Q8N4Y2	-0.118043	0.118043	0.00401349	0.011156	16	Q8N4Y2	CRACR2B	EF-hand calcium-binding domain-containing protein 4A	EFC4A_HUMAN	1	-7.85634	0.921437	control	inhibited	NaN	NaN	NaN
control / inhibited	Q9P2I0	Q9P2I0	-0.0706388	0.0706388	0.00401686	0.011156	16	Q9P2I0	CPSF2	Cleavage and polyadenylation specificity factor subunit 2	CPSF2_HUMAN	9	-4.77837	0.952216	control	inhibited	NaN	NaN	NaN
control / inhibited	Q96FX7	Q96FX7	-0.0936544	0.0936544	0.00402571	0.0111681	16	Q96FX7	TRMT61A	tRNA (adenine(58)-N(1))-methyltransferase catalytic subunit TRMT61A	TRM61_HUMAN	2	-6.28541	0.937146	control	inhibited	NaN	NaN	NaN
control / inhibited	Q8WUD6	Q8WUD6	-0.116981	0.116981	0.00404004	0.0111706	16	Q8WUD6	CHPT1	Cholinephosphotransferase 1	CHPT1_HUMAN	2	-7.78846	0.922115	control	inhibited	NaN	NaN	NaN
control / inhibited	Q96FF7	Q96FF7	-0.110278	0.110278	0.0040374	0.0111706	16	Q96FF7	MISP3	Uncharacterized protein MISP3	MISP3_HUMAN	6	-7.35907	0.926409	control	inhibited	NaN	NaN	NaN
control / inhibited	Q9BV81	Q9BV81	-0.162503	0.162503	0.00403395	0.0111706	16	Q9BV81	EMC6	ER membrane protein complex subunit 6	EMC6_HUMAN	2	-10.6527	0.893473	control	inhibited	NaN	NaN	NaN
control / inhibited	Q9H0E9	Q9H0E9	-0.0773701	0.0773701	0.00406235	0.0112198	16	Q9H0E9	BRD8	Bromodomain-containing protein 8	BRD8_HUMAN	9	-5.22162	0.947784	control	inhibited	NaN	NaN	NaN
control / inhibited	Q00765	Q00765	-0.149937	0.149937	0.00407016	0.011229	16	Q00765	REEP5	Receptor expression-enhancing protein 5	REEP5_HUMAN	4	-9.87105	0.90129	control	inhibited	NaN	NaN	NaN
control / inhibited	Q8WUR7	Q8WUR7	-0.050248	0.050248	0.00408342	0.0112531	16	Q8WUR7	C15orf40	UPF0235 protein C15orf40	CO040_HUMAN	2	-3.42297	0.96577	control	inhibited	NaN	NaN	NaN
control / inhibited	O95478	O95478	-0.142271	0.142271	0.00410539	0.0112752	16	O95478	NSA2	Ribosome biogenesis protein NSA2 homolog	NSA2_HUMAN	6	-9.39085	0.906092	control	inhibited	NaN	NaN	NaN
control / inhibited	P78382	P78382	-0.246814	0.246814	0.00411404	0.0112752	16	P78382	SLC35A1	CMP-sialic acid transporter	S35A1_HUMAN	2	-15.7245	0.842755	control	inhibited	NaN	NaN	NaN
control / inhibited	Q3ZAQ7	Q3ZAQ7	-0.289769	0.289769	0.00409686	0.0112752	16	Q3ZAQ7	VMA21	Vacuolar ATPase assembly integral membrane protein VMA21	VMA21_HUMAN	3	-18.1967	0.818033	control	inhibited	NaN	NaN	NaN
control / inhibited	Q8WV22	Q8WV22	-0.167307	0.167307	0.00411061	0.0112752	16	Q8WV22	NSMCE1	Non-structural maintenance of chromosomes element 1 homolog	NSE1_HUMAN	4	-10.9496	0.890504	control	inhibited	NaN	NaN	NaN
control / inhibited	Q9Y2J8	Q9Y2J8	0.0473819	0.0473819	0.00411169	0.0112752	16	Q9Y2J8	PADI2	Protein-arginine deiminase type-2	PADI2_HUMAN	1	3.33879	1.03339	control	inhibited	NaN	NaN	NaN
control / inhibited	Q8TED1	Q8TED1	-0.0829219	0.0829219	0.00412053	0.0112806	16	Q8TED1	GPX8	Probable glutathione peroxidase 8	GPX8_HUMAN	1	-5.58565	0.944143	control	inhibited	NaN	NaN	NaN
control / inhibited	O96019	O96019	-0.0386751	0.0386751	0.00413705	0.011301	16	O96019	ACTL6A	Actin-like protein 6A	ACL6A_HUMAN	15	-2.64514	0.973549	control	inhibited	NaN	NaN	NaN
control / inhibited	P06737	P06737	-0.0628251	0.0628251	0.00413505	0.011301	16	P06737	PYGL	Glycogen phosphorylase, liver form	PYGL_HUMAN	11	-4.26125	0.957388	control	inhibited	NaN	NaN	NaN
control / inhibited	Q16342	Q16342	0.254327	0.254327	0.00415334	0.0113331	16	Q16342	PDCD2	Programmed cell death protein 2	PDCD2_HUMAN	1	19.2779	1.19278	control	inhibited	NaN	NaN	NaN
control / inhibited	Q9GZT3	Q9GZT3	-0.0629591	0.0629591	0.00416013	0.0113392	16	Q9GZT3	SLIRP	SRA stem-loop-interacting RNA-binding protein, mitochondrial	SLIRP_HUMAN	7	-4.27014	0.957299	control	inhibited	NaN	NaN	NaN
control / inhibited	Q8TD30	Q8TD30	0.109073	0.109073	0.00417115	0.0113568	16	Q8TD30	GPT2	Alanine aminotransferase 2	ALAT2_HUMAN	5	7.85349	1.07853	control	inhibited	NaN	NaN	NaN
control / inhibited	Q8IVU3	Q8IVU3	0.391729	0.391729	0.00418046	0.0113697	16	Q8IVU3	HERC6	Probable E3 ubiquitin-protein ligase HERC6	HERC6_HUMAN	5	31.1964	1.31196	control	inhibited	NaN	NaN	NaN
control / inhibited	O14802	O14802	-0.860503	0.860503	0.0041869	0.0113749	16	O14802	POLR3A	DNA-directed RNA polymerase III subunit RPC1	RPC1_HUMAN	2	-44.9239	0.550761	control	inhibited	NaN	NaN	NaN
control / inhibited	Q96DA6	Q96DA6	-0.0685338	0.0685338	0.00421787	0.0114465	16	Q96DA6	DNAJC19	Mitochondrial import inner membrane translocase subunit TIM14	TIM14_HUMAN	4	-4.63934	0.953607	control	inhibited	NaN	NaN	NaN
control / inhibited	P55795	P55795	-0.113943	0.113943	0.00425242	0.0115278	16	P55795	HNRNPH2	Heterogeneous nuclear ribonucleoprotein H2	HNRH2_HUMAN	7	-7.5941	0.924059	control	inhibited	NaN	NaN	NaN
control / inhibited	P04066	P04066	-0.0431898	0.0431898	0.00427545	0.0115776	16	P04066	FUCA1	Tissue alpha-L-fucosidase	FUCO_HUMAN	5	-2.94932	0.970507	control	inhibited	NaN	NaN	NaN
control / inhibited	Q7Z7H5	Q7Z7H5	-0.17986	0.17986	0.00429398	0.0116026	16	Q7Z7H5	TMED4	Transmembrane emp24 domain-containing protein 4	TMED4_HUMAN	5	-11.7211	0.882789	control	inhibited	NaN	NaN	NaN
control / inhibited	Q8NEZ2	Q8NEZ2	0.0395071	0.0395071	0.00429101	0.0116026	16	Q8NEZ2	VPS37A	Vacuolar protein sorting-associated protein 37A	VP37A_HUMAN	6	2.77626	1.02776	control	inhibited	NaN	NaN	NaN
control / inhibited	O95400	O95400	0.0415951	0.0415951	0.00430092	0.0116088	16	O95400	CD2BP2	CD2 antigen cytoplasmic tail-binding protein 2	CD2B2_HUMAN	7	2.92512	1.02925	control	inhibited	NaN	NaN	NaN
control / inhibited	Q96GX5	Q96GX5	0.122466	0.122466	0.00431216	0.0116265	16	Q96GX5	MASTL	Serine/threonine-protein kinase greatwall	GWL_HUMAN	7	8.85941	1.08859	control	inhibited	NaN	NaN	NaN
control / inhibited	Q9UI08	Q9UI08	-0.229842	0.229842	0.0043265	0.0116526	16	Q9UI08	EVL	Ena/VASP-like protein	EVL_HUMAN	4	-14.7272	0.852728	control	inhibited	NaN	NaN	NaN
control / inhibited	P22392	P22392	0.120799	0.120799	0.00434702	0.0116952	16	P22392	NME2	Nucleoside diphosphate kinase B	NDKB_HUMAN	12	8.73371	1.08734	control	inhibited	NaN	NaN	NaN
control / inhibited	Q12959	Q12959	-0.0898103	0.0898103	0.00438302	0.0117672	16	Q12959	DLG1	Disks large homolog 1	DLG1_HUMAN	15	-6.03537	0.939646	control	inhibited	NaN	NaN	NaN
control / inhibited	Q5VT66	Q5VT66	-0.119232	0.119232	0.00438322	0.0117672	16	Q5VT66	MTARC1	Mitochondrial amidoxime-reducing component 1	MARC1_HUMAN	2	-7.93225	0.920678	control	inhibited	NaN	NaN	NaN
control / inhibited	P81605	P81605	0.578146	0.578146	0.00441204	0.0118192	16	P81605	DCD	Dermcidin	DCD_HUMAN	2	49.2929	1.49293	control	inhibited	NaN	NaN	NaN
control / inhibited	Q9NX63	Q9NX63	-0.0928147	0.0928147	0.00440921	0.0118192	16	Q9NX63	CHCHD3	MICOS complex subunit MIC19	MIC19_HUMAN	6	-6.23085	0.937692	control	inhibited	NaN	NaN	NaN
control / inhibited	P06493	P06493	0.0869148	0.0869148	0.0044234	0.0118297	16	P06493	CDK1	Cyclin-dependent kinase 1	CDK1_HUMAN	13	6.20965	1.0621	control	inhibited	NaN	NaN	NaN
control / inhibited	Q7L1Q6	Q7L1Q6	0.0371559	0.0371559	0.00442547	0.0118297	16	Q7L1Q6	BZW1	Basic leucine zipper and W2 domain-containing protein 1	BZW1_HUMAN	13	2.6089	1.02609	control	inhibited	NaN	NaN	NaN
control / inhibited	Q96L92	Q96L92	-0.0721899	0.0721899	0.00447197	0.0119412	16	Q96L92	SNX27	Sorting nexin-27	SNX27_HUMAN	12	-4.88069	0.951193	control	inhibited	NaN	NaN	NaN
control / inhibited	Q8ND56	Q8ND56	-0.0564285	0.0564285	0.00447883	0.0119468	16	Q8ND56	LSM14A	Protein LSM14 homolog A	LS14A_HUMAN	6	-3.83582	0.961642	control	inhibited	NaN	NaN	NaN
control / inhibited	Q6P1A2	Q6P1A2	-0.152298	0.152298	0.00450703	0.0120091	16	Q6P1A2	LPCAT3	Lysophospholipid acyltransferase 5	MBOA5_HUMAN	4	-10.0184	0.899816	control	inhibited	NaN	NaN	NaN
control / inhibited	P61106	P61106	-0.0541628	0.0541628	0.00451311	0.0120125	16	P61106	RAB14	Ras-related protein Rab-14	RAB14_HUMAN	15	-3.68468	0.963153	control	inhibited	NaN	NaN	NaN
control / inhibited	Q02978	Q02978	-0.0794789	0.0794789	0.00452042	0.0120191	16	Q02978	SLC25A11	Mitochondrial 2-oxoglutarate/malate carrier protein	M2OM_HUMAN	12	-5.36006	0.946399	control	inhibited	NaN	NaN	NaN
control / inhibited	P46926	P46926	0.0370779	0.0370779	0.00452894	0.0120289	16	P46926	GNPDA1	Glucosamine-6-phosphate isomerase 1	GNPI1_HUMAN	9	2.60335	1.02603	control	inhibited	NaN	NaN	NaN
control / inhibited	Q86TB9	Q86TB9	0.147361	0.147361	0.00455006	0.0120722	16	Q86TB9	PATL1	Protein PAT1 homolog 1	PATL1_HUMAN	7	10.7542	1.10754	control	inhibited	NaN	NaN	NaN
control / inhibited	Q86VZ5	Q86VZ5	0.0196934	0.0196934	0.00455705	0.0120779	16	Q86VZ5	SGMS1	Phosphatidylcholine:ceramide cholinephosphotransferase 1	SMS1_HUMAN	2	1.3744	1.01374	control	inhibited	NaN	NaN	NaN
control / inhibited	P23743	P23743	-0.145314	0.145314	0.00456219	0.0120787	16	P23743	DGKA	Diacylglycerol kinase alpha	DGKA_HUMAN	2	-9.58173	0.904183	control	inhibited	NaN	NaN	NaN
control / inhibited	P52815	P52815	-0.0952737	0.0952737	0.00459214	0.0121451	16	P52815	MRPL12	39S ribosomal protein L12, mitochondrial	RM12_HUMAN	6	-6.39054	0.936095	control	inhibited	NaN	NaN	NaN
control / inhibited	Q9HB07	Q9HB07	0.0701402	0.0701402	0.00459713	0.0121454	16	Q9HB07	MYG1	MYG1 exonuclease	MYG1_HUMAN	10	4.98187	1.04982	control	inhibited	NaN	NaN	NaN
control / inhibited	Q70J99	Q70J99	-0.080396	0.080396	0.00460599	0.0121559	16	Q70J99	UNC13D	Protein unc-13 homolog D	UN13D_HUMAN	11	-5.4202	0.945798	control	inhibited	NaN	NaN	NaN
control / inhibited	Q9NZC7	Q9NZC7	-0.83878	0.83878	0.00464405	0.0122434	16	Q9NZC7	WWOX	WW domain-containing oxidoreductase	WWOX_HUMAN	1	-44.0884	0.559116	control	inhibited	NaN	NaN	NaN
control / inhibited	O00308	O00308	-0.22543	0.22543	0.00467243	0.0122527	16	O00308	WWP2	NEDD4-like E3 ubiquitin-protein ligase WWP2	WWP2_HUMAN	3	-14.466	0.85534	control	inhibited	NaN	NaN	NaN
control / inhibited	O14773	O14773	-0.190148	0.190148	0.00466128	0.0122527	16	O14773	TPP1	Tripeptidyl-peptidase 1	TPP1_HUMAN	4	-12.3484	0.876516	control	inhibited	NaN	NaN	NaN
control / inhibited	P40925	P40925	0.104222	0.104222	0.0046639	0.0122527	16	P40925	MDH1	Malate dehydrogenase, cytoplasmic	MDHC_HUMAN	14	7.49144	1.07491	control	inhibited	NaN	NaN	NaN
control / inhibited	Q86UV5	Q86UV5	-0.0656627	0.0656627	0.00467705	0.0122527	16	Q86UV5	USP48	Ubiquitin carboxyl-terminal hydrolase 48	UBP48_HUMAN	4	-4.44937	0.955506	control	inhibited	NaN	NaN	NaN
control / inhibited	Q86WB0	Q86WB0	-0.12798	0.12798	0.0046585	0.0122527	16	Q86WB0	ZC3HC1	Nuclear-interacting partner of ALK	NIPA_HUMAN	11	-8.48881	0.915112	control	inhibited	NaN	NaN	NaN
control / inhibited	Q9UQE7	Q9UQE7	-0.0507462	0.0507462	0.00467141	0.0122527	16	Q9UQE7	SMC3	Structural maintenance of chromosomes protein 3	SMC3_HUMAN	38	-3.45631	0.965437	control	inhibited	NaN	NaN	NaN
control / inhibited	Q8NHP6	Q8NHP6	-0.034534	0.034534	0.00469937	0.0122982	16	Q8NHP6	MOSPD2	Motile sperm domain-containing protein 2	MSPD2_HUMAN	5	-2.36529	0.976347	control	inhibited	NaN	NaN	NaN
control / inhibited	Q8NDH3	Q8NDH3	0.0414814	0.0414814	0.00470933	0.0122985	16	Q8NDH3	NPEPL1	Probable aminopeptidase NPEPL1	PEPL1_HUMAN	13	2.91701	1.02917	control	inhibited	NaN	NaN	NaN
control / inhibited	Q9NX46	Q9NX46	0.117289	0.117289	0.00470669	0.0122985	16	Q9NX46	ADPRS	ADP-ribose glycohydrolase ARH3	ADPRS_HUMAN	10	8.46944	1.08469	control	inhibited	NaN	NaN	NaN
control / inhibited	A6NDU8	A6NDU8	-0.15879	0.15879	0.0047239	0.0123035	16	A6NDU8	C5orf51	UPF0600 protein C5orf51	CE051_HUMAN	4	-10.4224	0.895776	control	inhibited	NaN	NaN	NaN
control / inhibited	Q9NTK5	Q9NTK5	0.081432	0.081432	0.00472606	0.0123035	16	Q9NTK5	OLA1	Obg-like ATPase 1	OLA1_HUMAN	20	5.80678	1.05807	control	inhibited	NaN	NaN	NaN
control / inhibited	Q9Y5Z4	Q9Y5Z4	0.0659128	0.0659128	0.00472132	0.0123035	16	Q9Y5Z4	HEBP2	Heme-binding protein 2	HEBP2_HUMAN	7	4.6747	1.04675	control	inhibited	NaN	NaN	NaN
control / inhibited	Q08211	Q08211	-0.0550255	0.0550255	0.00476439	0.0123904	16	Q08211	DHX9	ATP-dependent RNA helicase A	DHX9_HUMAN	47	-3.74226	0.962577	control	inhibited	NaN	NaN	NaN
control / inhibited	Q13492	Q13492	-0.0586197	0.0586197	0.00479102	0.0124208	16	Q13492	PICALM	Phosphatidylinositol-binding clathrin assembly protein	PICAL_HUMAN	13	-3.98177	0.960182	control	inhibited	NaN	NaN	NaN
control / inhibited	Q9BVN2	Q9BVN2	-0.0792363	0.0792363	0.00478596	0.0124208	16	Q9BVN2	RUSC1	RUN and SH3 domain-containing protein 1	RUSC1_HUMAN	4	-5.34414	0.946559	control	inhibited	NaN	NaN	NaN
control / inhibited	Q9NY64	Q9NY64	-0.0519676	0.0519676	0.00478665	0.0124208	16	Q9NY64	SLC2A8	Solute carrier family 2, facilitated glucose transporter member 8	GTR8_HUMAN	1	-3.53802	0.96462	control	inhibited	NaN	NaN	NaN
control / inhibited	Q9BVL4	Q9BVL4	-0.259817	0.259817	0.00479874	0.0124226	16	Q9BVL4	SELENOO	Protein adenylyltransferase SelO, mitochondrial	SELO_HUMAN	2	-16.4806	0.835194	control	inhibited	NaN	NaN	NaN
control / inhibited	Q9NZM5	Q9NZM5	-0.115401	0.115401	0.0048017	0.0124226	16	Q9NZM5	NOP53	Ribosome biogenesis protein NOP53	NOP53_HUMAN	6	-7.68742	0.923126	control	inhibited	NaN	NaN	NaN
control / inhibited	Q9BUN8	Q9BUN8	-0.190356	0.190356	0.00480882	0.0124282	16	Q9BUN8	DERL1	Derlin-1	DERL1_HUMAN	7	-12.361	0.87639	control	inhibited	NaN	NaN	NaN
control / inhibited	P82933	P82933	-0.0461447	0.0461447	0.00482357	0.0124534	16	P82933	MRPS9	28S ribosomal protein S9, mitochondrial	RT09_HUMAN	14	-3.1479	0.968521	control	inhibited	NaN	NaN	NaN
control / inhibited	Q15233	Q15233	-0.0686655	0.0686655	0.00484781	0.012503	16	Q15233	NONO	Non-POU domain-containing octamer-binding protein	NONO_HUMAN	22	-4.64804	0.95352	control	inhibited	NaN	NaN	NaN
control / inhibited	Q8TDQ7	Q8TDQ7	0.0221087	0.0221087	0.00485635	0.0125121	16	Q8TDQ7	GNPDA2	Glucosamine-6-phosphate isomerase 2	GNPI2_HUMAN	1	1.54426	1.01544	control	inhibited	NaN	NaN	NaN
control / inhibited	Q96HV5	Q96HV5	-0.339098	0.339098	0.00486837	0.0125172	16	Q96HV5	TMEM41A	Transmembrane protein 41A	TM41A_HUMAN	1	-20.9464	0.790536	control	inhibited	NaN	NaN	NaN
control / inhibited	Q9UBX3	Q9UBX3	-0.0743912	0.0743912	0.00486706	0.0125172	16	Q9UBX3	SLC25A10	Mitochondrial dicarboxylate carrier	DIC_HUMAN	11	-5.02572	0.949743	control	inhibited	NaN	NaN	NaN
control / inhibited	P57088	P57088	-0.115887	0.115887	0.00489197	0.012565	16	P57088	TMEM33	Transmembrane protein 33	TMM33_HUMAN	6	-7.71853	0.922815	control	inhibited	NaN	NaN	NaN
control / inhibited	Q9Y2S6	Q9Y2S6	-0.348422	0.348422	0.00490804	0.0125933	16	Q9Y2S6	TMA7	Translation machinery-associated protein 7	TMA7_HUMAN	2	-21.4557	0.785443	control	inhibited	NaN	NaN	NaN
control / inhibited	Q8TB72	Q8TB72	-0.109161	0.109161	0.00492116	0.012614	16	Q8TB72	PUM2	Pumilio homolog 2	PUM2_HUMAN	4	-7.28729	0.927127	control	inhibited	NaN	NaN	NaN
control / inhibited	Q02338	Q02338	-0.0982271	0.0982271	0.0049264	0.0126144	16	Q02338	BDH1	D-beta-hydroxybutyrate dehydrogenase, mitochondrial	BDH_HUMAN	6	-6.58197	0.93418	control	inhibited	NaN	NaN	NaN
control / inhibited	P42695	P42695	0.0185368	0.0185368	0.00494387	0.0126203	16	P42695	NCAPD3	Condensin-2 complex subunit D3	CNDD3_HUMAN	4	1.29317	1.01293	control	inhibited	NaN	NaN	NaN
control / inhibited	Q01995	Q01995	0.0576312	0.0576312	0.00493704	0.0126203	16	Q01995	TAGLN	Transgelin	TAGL_HUMAN	15	4.07555	1.04076	control	inhibited	NaN	NaN	NaN
control / inhibited	Q9NX55	Q9NX55	-0.0507559	0.0507559	0.00493927	0.0126203	16	Q9NX55	HYPK	Huntingtin-interacting protein K	HYPK_HUMAN	3	-3.45696	0.96543	control	inhibited	NaN	NaN	NaN
control / inhibited	P02647	P02647	-0.538715	0.538715	0.00496919	0.0126433	16	P02647	APOA1	Apolipoprotein A-I	APOA1_HUMAN	1	-31.1616	0.688384	control	inhibited	NaN	NaN	NaN
control / inhibited	P11166	P11166	-0.0638974	0.0638974	0.00495901	0.0126433	16	P11166	SLC2A1	Solute carrier family 2, facilitated glucose transporter member 1	GTR1_HUMAN	5	-4.33238	0.956676	control	inhibited	NaN	NaN	NaN
control / inhibited	Q92643	Q92643	-0.215068	0.215068	0.00497317	0.0126433	16	Q92643	PIGK	GPI-anchor transamidase	GPI8_HUMAN	8	-13.8494	0.861506	control	inhibited	NaN	NaN	NaN
control / inhibited	Q9UNS1	Q9UNS1	0.0830973	0.0830973	0.00497273	0.0126433	16	Q9UNS1	TIMELESS	Protein timeless homolog	TIM_HUMAN	7	5.92898	1.05929	control	inhibited	NaN	NaN	NaN
control / inhibited	P48553	P48553	0.00389067	0.00389067	0.00498471	0.0126597	16	P48553	TRAPPC10	Trafficking protein particle complex subunit 10	TPC10_HUMAN	6	0.270044	1.0027	control	inhibited	NaN	NaN	NaN
control / inhibited	Q9NUJ1	Q9NUJ1	-0.048045	0.048045	0.00500103	0.0126754	16	Q9NUJ1	ABHD10	Palmitoyl-protein thioesterase ABHD10, mitochondrial	ABHDA_HUMAN	8	-3.27538	0.967246	control	inhibited	NaN	NaN	NaN
control / inhibited	Q9Y2Q9	Q9Y2Q9	-0.13228	0.13228	0.00499702	0.0126754	16	Q9Y2Q9	MRPS28	28S ribosomal protein S28, mitochondrial	RT28_HUMAN	4	-8.76116	0.912388	control	inhibited	NaN	NaN	NaN
control / inhibited	O95197	O95197	-0.0983755	0.0983755	0.0050138	0.012682	16	O95197	RTN3	Reticulon-3	RTN3_HUMAN	3	-6.59158	0.934084	control	inhibited	NaN	NaN	NaN
control / inhibited	P19256	P19256	-0.00507897	0.00507897	0.00501349	0.012682	16	P19256	CD58	Lymphocyte function-associated antigen 3	LFA3_HUMAN	2	-0.351428	0.996486	control	inhibited	NaN	NaN	NaN
control / inhibited	Q15054	Q15054	-0.842397	0.842397	0.00502827	0.012682	16	Q15054	POLD3	DNA polymerase delta subunit 3	DPOD3_HUMAN	2	-44.2284	0.557716	control	inhibited	NaN	NaN	NaN
control / inhibited	Q15907	Q15907	-0.0213773	0.0213773	0.00502907	0.012682	16	Q15907	RAB11B	Ras-related protein Rab-11B	RB11B_HUMAN	13	-1.47084	0.985292	control	inhibited	NaN	NaN	NaN
control / inhibited	Q9UKN8	Q9UKN8	-0.0497933	0.0497933	0.00502625	0.012682	16	Q9UKN8	GTF3C4	General transcription factor 3C polypeptide 4	TF3C4_HUMAN	29	-3.39252	0.966075	control	inhibited	NaN	NaN	NaN
control / inhibited	P21926	P21926	-0.0912726	0.0912726	0.00508092	0.0127998	16	P21926	CD9	CD9 antigen	CD9_HUMAN	4	-6.13056	0.938694	control	inhibited	NaN	NaN	NaN
control / inhibited	Q8TCC3	Q8TCC3	-0.0538385	0.0538385	0.0050875	0.0128035	16	Q8TCC3	MRPL30	39S ribosomal protein L30, mitochondrial	RM30_HUMAN	1	-3.66303	0.96337	control	inhibited	NaN	NaN	NaN
control / inhibited	Q5VV41	Q5VV41	0.0763557	0.0763557	0.00509672	0.0128137	16	Q5VV41	ARHGEF16	Rho guanine nucleotide exchange factor 16	ARHGG_HUMAN	16	5.43513	1.05435	control	inhibited	NaN	NaN	NaN
control / inhibited	P06396	P06396	0.0651696	0.0651696	0.00511389	0.0128439	16	P06396	GSN	Gelsolin	GELS_HUMAN	24	4.62079	1.04621	control	inhibited	NaN	NaN	NaN
control / inhibited	O75083	O75083	0.0370166	0.0370166	0.00512861	0.012855	16	O75083	WDR1	WD repeat-containing protein 1	WDR1_HUMAN	25	2.59899	1.02599	control	inhibited	NaN	NaN	NaN
control / inhibited	Q9UK53	Q9UK53	-0.111774	0.111774	0.00512816	0.012855	16	Q9UK53	ING1	Inhibitor of growth protein 1	ING1_HUMAN	2	-7.45509	0.925449	control	inhibited	NaN	NaN	NaN
control / inhibited	P16220	P16220	-0.235536	0.235536	0.00515018	0.0128703	16	P16220	CREB1	Cyclic AMP-responsive element-binding protein 1	CREB1_HUMAN	4	-15.063	0.84937	control	inhibited	NaN	NaN	NaN
control / inhibited	Q12974	Q12974	-0.0936433	0.0936433	0.00514463	0.0128703	16	Q12974	PTP4A2	Protein tyrosine phosphatase type IVA 2	TP4A2_HUMAN	5	-6.28469	0.937153	control	inhibited	NaN	NaN	NaN
control / inhibited	Q9HB58	Q9HB58	0.0912289	0.0912289	0.00514837	0.0128703	16	Q9HB58	SP110	Sp110 nuclear body protein	SP110_HUMAN	11	6.52772	1.06528	control	inhibited	NaN	NaN	NaN
control / inhibited	Q68DK7	Q68DK7	-0.0971133	0.0971133	0.00518686	0.012949	16	Q68DK7	MSL1	Male-specific lethal 1 homolog	MSL1_HUMAN	1	-6.50983	0.934902	control	inhibited	NaN	NaN	NaN
control / inhibited	O95470	O95470	-0.0591042	0.0591042	0.00519964	0.0129542	16	O95470	SGPL1	Sphingosine-1-phosphate lyase 1	SGPL1_HUMAN	13	-4.01401	0.95986	control	inhibited	NaN	NaN	NaN
control / inhibited	Q96AD5	Q96AD5	-0.107904	0.107904	0.00520453	0.0129542	16	Q96AD5	PNPLA2	Patatin-like phospholipase domain-containing protein 2	PLPL2_HUMAN	2	-7.20647	0.927935	control	inhibited	NaN	NaN	NaN
control / inhibited	Q9Y3B9	Q9Y3B9	-0.180051	0.180051	0.00520009	0.0129542	16	Q9Y3B9	RRP15	RRP15-like protein	RRP15_HUMAN	4	-11.7328	0.882672	control	inhibited	NaN	NaN	NaN
control / inhibited	O15294	O15294	-0.081492	0.081492	0.00524333	0.0130248	16	O15294	OGT	UDP-N-acetylglucosamine--peptide N-acetylglucosaminyltransferase 110 kDa subunit	OGT1_HUMAN	26	-5.49202	0.94508	control	inhibited	NaN	NaN	NaN
control / inhibited	O75496	O75496	-0.0636205	0.0636205	0.00524073	0.0130248	16	O75496	GMNN	Geminin	GEMI_HUMAN	2	-4.31402	0.95686	control	inhibited	NaN	NaN	NaN
control / inhibited	P78383	P78383	-0.0412972	0.0412972	0.00525228	0.013034	16	P78383	SLC35B1	Solute carrier family 35 member B1	S35B1_HUMAN	2	-2.82192	0.971781	control	inhibited	NaN	NaN	NaN
control / inhibited	Q15459	Q15459	-0.0596631	0.0596631	0.00525817	0.0130357	16	Q15459	SF3A1	Splicing factor 3A subunit 1	SF3A1_HUMAN	22	-4.05118	0.959488	control	inhibited	NaN	NaN	NaN
control / inhibited	O75554	O75554	-0.158237	0.158237	0.00526419	0.0130376	16	O75554	WBP4	WW domain-binding protein 4	WBP4_HUMAN	2	-10.388	0.89612	control	inhibited	NaN	NaN	NaN
control / inhibited	Q06481	Q06481	-0.14836	0.14836	0.0052924	0.0130945	16	Q06481	APLP2	Amyloid-like protein 2	APLP2_HUMAN	12	-9.77244	0.902276	control	inhibited	NaN	NaN	NaN
control / inhibited	O60229	O60229	-0.0149634	0.0149634	0.00534188	0.0131777	16	O60229	KALRN	Kalirin	KALRN_HUMAN	1	-1.03182	0.989682	control	inhibited	NaN	NaN	NaN
control / inhibited	Q9BTD8	Q9BTD8	-0.0450906	0.0450906	0.00534134	0.0131777	16	Q9BTD8	RBM42	RNA-binding protein 42	RBM42_HUMAN	6	-3.07711	0.969229	control	inhibited	NaN	NaN	NaN
control / inhibited	Q9H496	Q9H496	-0.314642	0.314642	0.00534066	0.0131777	16	Q9H496	TOR1AIP2	Torsin-1A-interacting protein 2, isoform IFRG15	IFG15_HUMAN	2	-19.595	0.80405	control	inhibited	NaN	NaN	NaN
control / inhibited	P22692	P22692	-0.191035	0.191035	0.00537491	0.0132208	16	P22692	IGFBP4	Insulin-like growth factor-binding protein 4	IBP4_HUMAN	5	-12.4023	0.875977	control	inhibited	NaN	NaN	NaN
control / inhibited	Q7Z7C8	Q7Z7C8	-0.171765	0.171765	0.00536639	0.0132208	16	Q7Z7C8	TAF8	Transcription initiation factor TFIID subunit 8	TAF8_HUMAN	1	-11.2244	0.887756	control	inhibited	NaN	NaN	NaN
control / inhibited	Q99996	Q99996	-0.0740399	0.0740399	0.00537525	0.0132208	16	Q99996	AKAP9	A-kinase anchor protein 9	AKAP9_HUMAN	47	-5.00259	0.949974	control	inhibited	NaN	NaN	NaN
control / inhibited	P40305	P40305	0.260318	0.260318	0.00538332	0.0132276	16	P40305	IFI27	Interferon alpha-inducible protein 27, mitochondrial	IFI27_HUMAN	2	19.7742	1.19774	control	inhibited	NaN	NaN	NaN
control / inhibited	P51572	P51572	-0.0869836	0.0869836	0.00539609	0.0132459	16	P51572	BCAP31	B-cell receptor-associated protein 31	BAP31_HUMAN	12	-5.85108	0.941489	control	inhibited	NaN	NaN	NaN
control / inhibited	P41236	P41236	0.0286551	0.0286551	0.00547769	0.0134066	16	P41236	PPP1R2	Protein phosphatase inhibitor 2	IPP2_HUMAN	7	2.00608	1.02006	control	inhibited	NaN	NaN	NaN
control / inhibited	Q13418	Q13418	0.0640415	0.0640415	0.00547322	0.0134066	16	Q13418	ILK	Integrin-linked protein kinase	ILK_HUMAN	12	4.53902	1.04539	control	inhibited	NaN	NaN	NaN
control / inhibited	Q2NL82	Q2NL82	-0.0418486	0.0418486	0.00546714	0.0134066	16	Q2NL82	TSR1	Pre-rRNA-processing protein TSR1 homolog	TSR1_HUMAN	10	-2.85906	0.971409	control	inhibited	NaN	NaN	NaN
control / inhibited	O00418	O00418	0.0634626	0.0634626	0.00550489	0.0134336	16	O00418	EEF2K	Eukaryotic elongation factor 2 kinase	EF2K_HUMAN	2	4.49707	1.04497	control	inhibited	NaN	NaN	NaN
control / inhibited	O95292	O95292	-0.0525188	0.0525188	0.0055039	0.0134336	16	O95292	VAPB	Vesicle-associated membrane protein-associated protein B/C	VAPB_HUMAN	10	-3.57486	0.964251	control	inhibited	NaN	NaN	NaN
control / inhibited	Q13885	Q13885	0.104271	0.104271	0.00549852	0.0134336	16	Q13885	TUBB2A	Tubulin beta-2A chain	TBB2A_HUMAN	5	7.49511	1.07495	control	inhibited	NaN	NaN	NaN
control / inhibited	Q96LA8	Q96LA8	-0.101241	0.101241	0.00552038	0.0134583	16	Q96LA8	PRMT6	Protein arginine N-methyltransferase 6	ANM6_HUMAN	6	-6.77689	0.932231	control	inhibited	NaN	NaN	NaN
control / inhibited	Q3MHD2	Q3MHD2	-0.162929	0.162929	0.00554115	0.0134944	16	Q3MHD2	LSM12	Protein LSM12 homolog	LSM12_HUMAN	2	-10.679	0.89321	control	inhibited	NaN	NaN	NaN
control / inhibited	Q9BTE3	Q9BTE3	0.0430653	0.0430653	0.00554602	0.0134944	16	Q9BTE3	MCMBP	Mini-chromosome maintenance complex-binding protein	MCMBP_HUMAN	16	3.03006	1.0303	control	inhibited	NaN	NaN	NaN
control / inhibited	Q9BX95	Q9BX95	-0.0367453	0.0367453	0.00555231	0.0134965	16	Q9BX95	SGPP1	Sphingosine-1-phosphate phosphatase 1	SGPP1_HUMAN	1	-2.51483	0.974852	control	inhibited	NaN	NaN	NaN
control / inhibited	Q8IUW5	Q8IUW5	-0.392871	0.392871	0.00557532	0.0135393	16	Q8IUW5	RELL1	RELT-like protein 1	RELL1_HUMAN	2	-23.8387	0.761613	control	inhibited	NaN	NaN	NaN
control / inhibited	Q9H3Y8	Q9H3Y8	0.107929	0.107929	0.00558268	0.013544	16	Q9H3Y8	PPDPF	Pancreatic progenitor cell differentiation and proliferation factor	PPDPF_HUMAN	1	7.76803	1.07768	control	inhibited	NaN	NaN	NaN
control / inhibited	P16422	P16422	-0.0684495	0.0684495	0.00559744	0.0135534	16	P16422	EPCAM	Epithelial cell adhesion molecule	EPCAM_HUMAN	10	-4.63376	0.953662	control	inhibited	NaN	NaN	NaN
control / inhibited	Q92542	Q92542	-0.0552121	0.0552121	0.00559348	0.0135534	16	Q92542	NCSTN	Nicastrin	NICA_HUMAN	6	-3.75471	0.962453	control	inhibited	NaN	NaN	NaN
control / inhibited	Q86TU7	Q86TU7	0.103294	0.103294	0.005606	0.013561	16	Q86TU7	SETD3	Actin-histidine N-methyltransferase	SETD3_HUMAN	16	7.42236	1.07422	control	inhibited	NaN	NaN	NaN
control / inhibited	Q9BX68	Q9BX68	-0.0384682	0.0384682	0.0056276	0.0136	16	Q9BX68	HINT2	Histidine triad nucleotide-binding protein 2, mitochondrial	HINT2_HUMAN	4	-2.63118	0.973688	control	inhibited	NaN	NaN	NaN
control / inhibited	P38432	P38432	-0.10987	0.10987	0.0056402	0.0136173	16	P38432	COIL	Coilin	COIL_HUMAN	8	-7.33284	0.926672	control	inhibited	NaN	NaN	NaN
control / inhibited	Q9BSL1	Q9BSL1	0.00395201	0.00395201	0.00566444	0.0136626	16	Q9BSL1	UBAC1	Ubiquitin-associated domain-containing protein 1	UBAC1_HUMAN	4	0.274308	1.00274	control	inhibited	NaN	NaN	NaN
control / inhibited	Q9P0L0	Q9P0L0	-0.0634307	0.0634307	0.00570193	0.0137397	16	Q9P0L0	VAPA	Vesicle-associated membrane protein-associated protein A	VAPA_HUMAN	10	-4.30143	0.956986	control	inhibited	NaN	NaN	NaN
control / inhibited	Q96CB8	Q96CB8	-0.13353	0.13353	0.00571464	0.0137571	16	Q96CB8	INTS12	Integrator complex subunit 12	INT12_HUMAN	4	-8.84018	0.911598	control	inhibited	NaN	NaN	NaN
control / inhibited	Q06787	Q06787	0.0534265	0.0534265	0.00574849	0.0138252	16	Q06787	FMR1	Synaptic functional regulator FMR1	FMR1_HUMAN	11	3.77267	1.03773	control	inhibited	NaN	NaN	NaN
control / inhibited	Q6UX53	Q6UX53	-0.19295	0.19295	0.00579649	0.0139272	16	Q6UX53	METTL7B	Methyltransferase-like protein 7B	MET7B_HUMAN	3	-12.5185	0.874815	control	inhibited	NaN	NaN	NaN
control / inhibited	Q9UBV2	Q9UBV2	-0.0990279	0.0990279	0.00580317	0.0139298	16	Q9UBV2	SEL1L	Protein sel-1 homolog 1	SE1L1_HUMAN	15	-6.63381	0.933662	control	inhibited	NaN	NaN	NaN
control / inhibited	P54727	P54727	0.0284359	0.0284359	0.00583569	0.0139944	16	P54727	RAD23B	UV excision repair protein RAD23 homolog B	RD23B_HUMAN	14	1.99058	1.01991	control	inhibited	NaN	NaN	NaN
control / inhibited	P21333	P21333	0.0320895	0.0320895	0.00585975	0.0140386	16	P21333	FLNA	Filamin-A	FLNA_HUMAN	122	2.2492	1.02249	control	inhibited	NaN	NaN	NaN
control / inhibited	O43670	O43670	-0.0408292	0.0408292	0.00587196	0.0140531	16	O43670	ZNF207	BUB3-interacting and GLEBS motif-containing protein ZNF207	ZN207_HUMAN	3	-2.7904	0.972096	control	inhibited	NaN	NaN	NaN
control / inhibited	Q8IY18	Q8IY18	-0.0797313	0.0797313	0.00587707	0.0140531	16	Q8IY18	SMC5	Structural maintenance of chromosomes protein 5	SMC5_HUMAN	3	-5.37662	0.946234	control	inhibited	NaN	NaN	NaN
control / inhibited	Q15041	Q15041	-0.168544	0.168544	0.00588608	0.0140612	16	Q15041	ARL6IP1	ADP-ribosylation factor-like protein 6-interacting protein 1	AR6P1_HUMAN	3	-11.026	0.88974	control	inhibited	NaN	NaN	NaN
control / inhibited	Q16891	Q16891	-0.0622397	0.0622397	0.00590797	0.0140769	16	Q16891	IMMT	MICOS complex subunit MIC60	MIC60_HUMAN	28	-4.22239	0.957776	control	inhibited	NaN	NaN	NaN
control / inhibited	Q5T6F2	Q5T6F2	-0.0928457	0.0928457	0.00592268	0.0140769	16	Q5T6F2	UBAP2	Ubiquitin-associated protein 2	UBAP2_HUMAN	8	-6.23286	0.937671	control	inhibited	NaN	NaN	NaN
control / inhibited	Q8TEQ8	Q8TEQ8	-0.553792	0.553792	0.00591678	0.0140769	16	Q8TEQ8	PIGO	GPI ethanolamine phosphate transferase 3	PIGO_HUMAN	2	-31.8773	0.681227	control	inhibited	NaN	NaN	NaN
control / inhibited	Q92934	Q92934	-0.285048	0.285048	0.00591952	0.0140769	16	Q92934	BAD	Bcl2-associated agonist of cell death	BAD_HUMAN	2	-17.9286	0.820714	control	inhibited	NaN	NaN	NaN
control / inhibited	Q9H7X7	Q9H7X7	0.126136	0.126136	0.00590124	0.0140769	16	Q9H7X7	IFT22	Intraflagellar transport protein 22 homolog	IFT22_HUMAN	1	9.13667	1.09137	control	inhibited	NaN	NaN	NaN
control / inhibited	Q9Y6I9	Q9Y6I9	-0.0950491	0.0950491	0.00592654	0.0140769	16	Q9Y6I9	TEX264	Testis-expressed protein 264	TX264_HUMAN	4	-6.37596	0.93624	control	inhibited	NaN	NaN	NaN
control / inhibited	P63279	P63279	0.0787989	0.0787989	0.0059461	0.0140832	16	P63279	UBE2I	SUMO-conjugating enzyme UBC9	UBC9_HUMAN	8	5.61384	1.05614	control	inhibited	NaN	NaN	NaN
control / inhibited	Q15637	Q15637	-0.0216574	0.0216574	0.00594241	0.0140832	16	Q15637	SF1	Splicing factor 1	SF01_HUMAN	13	-1.48996	0.9851	control	inhibited	NaN	NaN	NaN
control / inhibited	Q96JC1	Q96JC1	-0.0422323	0.0422323	0.00593632	0.0140832	16	Q96JC1	VPS39	Vam6/Vps39-like protein	VPS39_HUMAN	9	-2.88489	0.971151	control	inhibited	NaN	NaN	NaN
control / inhibited	P48634	P48634	-0.0411199	0.0411199	0.00601062	0.0142225	16	P48634	PRRC2A	Protein PRRC2A	PRC2A_HUMAN	25	-2.80998	0.9719	control	inhibited	NaN	NaN	NaN
control / inhibited	O75362	O75362	-0.0917375	0.0917375	0.00606334	0.0143075	16	O75362	ZNF217	Zinc finger protein 217	ZN217_HUMAN	19	-6.16081	0.938392	control	inhibited	NaN	NaN	NaN
control / inhibited	P32456	P32456	0.114316	0.114316	0.00606378	0.0143075	16	P32456	GBP2	Guanylate-binding protein 2	GBP2_HUMAN	1	8.24618	1.08246	control	inhibited	NaN	NaN	NaN
control / inhibited	Q9Y221	Q9Y221	-0.0905525	0.0905525	0.00605611	0.0143075	16	Q9Y221	NIP7	60S ribosome subunit biogenesis protein NIP7 homolog	NIP7_HUMAN	5	-6.0837	0.939163	control	inhibited	NaN	NaN	NaN
control / inhibited	P11182	P11182	-0.156762	0.156762	0.00607998	0.0143322	16	P11182	DBT	Lipoamide acyltransferase component of branched-chain alpha-keto acid dehydrogenase complex, mitochondrial	ODB2_HUMAN	4	-10.2964	0.897036	control	inhibited	NaN	NaN	NaN
control / inhibited	Q9BUQ8	Q9BUQ8	-0.0400221	0.0400221	0.00609998	0.0143658	16	Q9BUQ8	DDX23	Probable ATP-dependent RNA helicase DDX23	DDX23_HUMAN	24	-2.73599	0.97264	control	inhibited	NaN	NaN	NaN
control / inhibited	O00161	O00161	-0.0897127	0.0897127	0.00617633	0.0144053	16	O00161	SNAP23	Synaptosomal-associated protein 23	SNP23_HUMAN	8	-6.02901	0.93971	control	inhibited	NaN	NaN	NaN
control / inhibited	O14974	O14974	0.0373718	0.0373718	0.00616647	0.0144053	16	O14974	PPP1R12A	Protein phosphatase 1 regulatory subunit 12A	MYPT1_HUMAN	26	2.62426	1.02624	control	inhibited	NaN	NaN	NaN
control / inhibited	P35579	P35579	0.0617939	0.0617939	0.0061403	0.0144053	16	P35579	MYH9	Myosin-9	MYH9_HUMAN	88	4.37628	1.04376	control	inhibited	NaN	NaN	NaN
control / inhibited	Q5W0V3	Q5W0V3	-0.0438475	0.0438475	0.00617196	0.0144053	16	Q5W0V3	FHIP2A	FHF complex subunit HOOK interacting protein 2A	FHI2A_HUMAN	8	-2.99355	0.970064	control	inhibited	NaN	NaN	NaN
control / inhibited	Q7L5L3	Q7L5L3	-0.0860398	0.0860398	0.00614264	0.0144053	16	Q7L5L3	GDPD3	Lysophospholipase D GDPD3	GDPD3_HUMAN	6	-5.78947	0.942105	control	inhibited	NaN	NaN	NaN
control / inhibited	Q9HCN3	Q9HCN3	-0.308045	0.308045	0.0061803	0.0144053	16	Q9HCN3	PGAP6	Post-GPI attachment to proteins factor 6	PGAP6_HUMAN	2	-19.2265	0.807735	control	inhibited	NaN	NaN	NaN
control / inhibited	Q9NPI6	Q9NPI6	-0.0728967	0.0728967	0.00617464	0.0144053	16	Q9NPI6	DCP1A	mRNA-decapping enzyme 1A	DCP1A_HUMAN	6	-4.92728	0.950727	control	inhibited	NaN	NaN	NaN
control / inhibited	Q9NWS0	Q9NWS0	-0.0495012	0.0495012	0.00614844	0.0144053	16	Q9NWS0	PIH1D1	PIH1 domain-containing protein 1	PIHD1_HUMAN	6	-3.37296	0.96627	control	inhibited	NaN	NaN	NaN
control / inhibited	Q9UN81	Q9UN81	-0.0591594	0.0591594	0.00613124	0.0144053	16	Q9UN81	L1RE1	LINE-1 retrotransposable element ORF1 protein	LORF1_HUMAN	13	-4.01768	0.959823	control	inhibited	NaN	NaN	NaN
control / inhibited	Q9Y2Y0	Q9Y2Y0	0.202252	0.202252	0.00612599	0.0144053	16	Q9Y2Y0	ARL2BP	ADP-ribosylation factor-like protein 2-binding protein	AR2BP_HUMAN	2	15.0492	1.15049	control	inhibited	NaN	NaN	NaN
control / inhibited	Q9Y3Y2	Q9Y3Y2	-0.0790344	0.0790344	0.0061761	0.0144053	16	Q9Y3Y2	CHTOP	Chromatin target of PRMT1 protein	CHTOP_HUMAN	5	-5.33089	0.946691	control	inhibited	NaN	NaN	NaN
control / inhibited	Q9Y3E0	Q9Y3E0	-0.123513	0.123513	0.00620288	0.0144444	16	Q9Y3E0	GOLT1B	Vesicle transport protein GOT1B	GOT1B_HUMAN	4	-8.205	0.91795	control	inhibited	NaN	NaN	NaN
control / inhibited	Q96GC9	Q96GC9	-0.111027	0.111027	0.00622908	0.0144919	16	Q96GC9	VMP1	Vacuole membrane protein 1	VMP1_HUMAN	3	-7.4071	0.925929	control	inhibited	NaN	NaN	NaN
control / inhibited	O75143	O75143	-0.14148	0.14148	0.00625466	0.0145108	16	O75143	ATG13	Autophagy-related protein 13	ATG13_HUMAN	1	-9.34113	0.906589	control	inhibited	NaN	NaN	NaN
control / inhibited	O75534	O75534	-0.0287346	0.0287346	0.00625313	0.0145108	16	O75534	CSDE1	Cold shock domain-containing protein E1	CSDE1_HUMAN	35	-1.97203	0.98028	control	inhibited	NaN	NaN	NaN
control / inhibited	Q5SWX8	Q5SWX8	-0.0570639	0.0570639	0.00625244	0.0145108	16	Q5SWX8	ODR4	Protein odr-4 homolog	ODR4_HUMAN	11	-3.87817	0.961218	control	inhibited	NaN	NaN	NaN
control / inhibited	P42704	P42704	-0.0700425	0.0700425	0.0062606	0.0145111	16	P42704	LRPPRC	Leucine-rich PPR motif-containing protein, mitochondrial	LPPRC_HUMAN	78	-4.73901	0.95261	control	inhibited	NaN	NaN	NaN
control / inhibited	Q6IPU0	Q6IPU0	-0.805461	0.805461	0.00628089	0.0145446	16	Q6IPU0	CENPP	Centromere protein P	CENPP_HUMAN	1	-42.7821	0.572179	control	inhibited	NaN	NaN	NaN
control / inhibited	P43897	P43897	-0.0467034	0.0467034	0.00633994	0.0146677	16	P43897	TSFM	Elongation factor Ts, mitochondrial	EFTS_HUMAN	11	-3.18539	0.968146	control	inhibited	NaN	NaN	NaN
control / inhibited	P11586	P11586	0.0719314	0.0719314	0.00635864	0.0146974	16	P11586	MTHFD1	C-1-tetrahydrofolate synthase, cytoplasmic	C1TC_HUMAN	43	5.11229	1.05112	control	inhibited	NaN	NaN	NaN
control / inhibited	P55884	P55884	0.0383246	0.0383246	0.00637912	0.014724	16	P55884	EIF3B	Eukaryotic translation initiation factor 3 subunit B	EIF3B_HUMAN	33	2.69206	1.02692	control	inhibited	NaN	NaN	NaN
control / inhibited	Q9H2F5	Q9H2F5	-0.189877	0.189877	0.00638195	0.014724	16	Q9H2F5	EPC1	Enhancer of polycomb homolog 1	EPC1_HUMAN	1	-12.3319	0.876681	control	inhibited	NaN	NaN	NaN
control / inhibited	O14530	O14530	0.0704519	0.0704519	0.00641029	0.014762	16	O14530	TXNDC9	Thioredoxin domain-containing protein 9	TXND9_HUMAN	6	5.00456	1.05005	control	inhibited	NaN	NaN	NaN
control / inhibited	P10909	P10909	-0.119372	0.119372	0.00640996	0.014762	16	P10909	CLU	Clusterin	CLUS_HUMAN	7	-7.94118	0.920588	control	inhibited	NaN	NaN	NaN
control / inhibited	O95249	O95249	-0.273606	0.273606	0.00643096	0.0147922	16	O95249	GOSR1	Golgi SNAP receptor complex member 1	GOSR1_HUMAN	5	-17.2751	0.827249	control	inhibited	NaN	NaN	NaN
control / inhibited	Q93008	Q93008	0.0447306	0.0447306	0.00643526	0.0147922	16	Q93008	USP9X	Probable ubiquitin carboxyl-terminal hydrolase FAF-X	USP9X_HUMAN	50	3.14906	1.03149	control	inhibited	NaN	NaN	NaN
control / inhibited	A8MXV4	A8MXV4	-0.197498	0.197498	0.00645764	0.01483	16	A8MXV4	NUDT19	Nucleoside diphosphate-linked moiety X motif 19	NUD19_HUMAN	2	-12.7939	0.872061	control	inhibited	NaN	NaN	NaN
control / inhibited	P18031	P18031	-0.0586984	0.0586984	0.00647193	0.0148373	16	P18031	PTPN1	Tyrosine-protein phosphatase non-receptor type 1	PTN1_HUMAN	20	-3.987	0.96013	control	inhibited	NaN	NaN	NaN
control / inhibited	Q9H7B2	Q9H7B2	-0.0806595	0.0806595	0.00647271	0.0148373	16	Q9H7B2	RPF2	Ribosome production factor 2 homolog	RPF2_HUMAN	8	-5.43748	0.945625	control	inhibited	NaN	NaN	NaN
control / inhibited	Q7Z3T8	Q7Z3T8	0.0302878	0.0302878	0.00648442	0.014841	16	Q7Z3T8	ZFYVE16	Zinc finger FYVE domain-containing protein 16	ZFY16_HUMAN	13	2.12158	1.02122	control	inhibited	NaN	NaN	NaN
control / inhibited	Q8N4A0	Q8N4A0	-0.2363	0.2363	0.00649218	0.014841	16	Q8N4A0	GALNT4	Polypeptide N-acetylgalactosaminyltransferase 4	GALT4_HUMAN	4	-15.108	0.84892	control	inhibited	NaN	NaN	NaN
control / inhibited	Q9Y487	Q9Y487	-0.157364	0.157364	0.00649155	0.014841	16	Q9Y487	ATP6V0A2	V-type proton ATPase 116 kDa subunit a2	VPP2_HUMAN	9	-10.3338	0.896662	control	inhibited	NaN	NaN	NaN
control / inhibited	Q9Y2I8	Q9Y2I8	-0.0556876	0.0556876	0.00650604	0.014859	16	Q9Y2I8	WDR37	WD repeat-containing protein 37	WDR37_HUMAN	3	-3.78642	0.962136	control	inhibited	NaN	NaN	NaN
control / inhibited	P43243	P43243	-0.0615112	0.0615112	0.00652536	0.0148895	16	P43243	MATR3	Matrin-3	MATR3_HUMAN	30	-4.17402	0.95826	control	inhibited	NaN	NaN	NaN
control / inhibited	Q93009	Q93009	-0.0422896	0.0422896	0.00654468	0.01492	16	Q93009	USP7	Ubiquitin carboxyl-terminal hydrolase 7	UBP7_HUMAN	40	-2.88875	0.971113	control	inhibited	NaN	NaN	NaN
control / inhibited	P01023	P01023	-0.231138	0.231138	0.00656717	0.0149288	16	P01023	A2M	Alpha-2-macroglobulin	A2MG_HUMAN	3	-14.8038	0.851962	control	inhibited	NaN	NaN	NaN
control / inhibited	Q86UP2	Q86UP2	-0.0831548	0.0831548	0.0065725	0.0149288	16	Q86UP2	KTN1	Kinectin	KTN1_HUMAN	45	-5.60088	0.943991	control	inhibited	NaN	NaN	NaN
control / inhibited	Q8IWT0	Q8IWT0	-0.0493507	0.0493507	0.00655671	0.0149288	16	Q8IWT0	ZBTB8OS	Protein archease	ARCH_HUMAN	1	-3.36288	0.966371	control	inhibited	NaN	NaN	NaN
control / inhibited	Q9UBY0	Q9UBY0	-0.0761705	0.0761705	0.00656777	0.0149288	16	Q9UBY0	SLC9A2	Sodium/hydrogen exchanger 2	SL9A2_HUMAN	3	-5.14278	0.948572	control	inhibited	NaN	NaN	NaN
control / inhibited	P17028	P17028	-0.179996	0.179996	0.00658021	0.0149327	16	P17028	ZNF24	Zinc finger protein 24	ZNF24_HUMAN	6	-11.7294	0.882706	control	inhibited	NaN	NaN	NaN
control / inhibited	Q16763	Q16763	0.162095	0.162095	0.00661192	0.0149901	16	Q16763	UBE2S	Ubiquitin-conjugating enzyme E2 S	UBE2S_HUMAN	2	11.8911	1.11891	control	inhibited	NaN	NaN	NaN
control / inhibited	Q9UJ41	Q9UJ41	0.0636202	0.0636202	0.00661751	0.0149901	16	Q9UJ41	RABGEF1	Rab5 GDP/GTP exchange factor	RABX5_HUMAN	12	4.50849	1.04508	control	inhibited	NaN	NaN	NaN
control / inhibited	Q96EK4	Q96EK4	-0.111236	0.111236	0.00663464	0.0150152	16	Q96EK4	THAP11	THAP domain-containing protein 11	THA11_HUMAN	2	-7.42056	0.925794	control	inhibited	NaN	NaN	NaN
control / inhibited	Q96PC5	Q96PC5	-0.0952931	0.0952931	0.00664539	0.0150259	16	Q96PC5	MIA2	Melanoma inhibitory activity protein 2	MIA2_HUMAN	12	-6.3918	0.936082	control	inhibited	NaN	NaN	NaN
control / inhibited	P36957	P36957	-0.0853026	0.0853026	0.00666435	0.0150415	16	P36957	DLST	Dihydrolipoyllysine-residue succinyltransferase component of 2-oxoglutarate dehydrogenase complex, mitochondrial	ODO2_HUMAN	13	-5.74132	0.942587	control	inhibited	NaN	NaN	NaN
control / inhibited	Q8N9T8	Q8N9T8	-0.174862	0.174862	0.00665922	0.0150415	16	Q8N9T8	KRI1	Protein KRI1 homolog	KRI1_HUMAN	6	-11.4148	0.885852	control	inhibited	NaN	NaN	NaN
control / inhibited	P04792	P04792	0.0864374	0.0864374	0.00667902	0.015054	16	P04792	HSPB1	Heat shock protein beta-1	HSPB1_HUMAN	19	6.1745	1.06175	control	inhibited	NaN	NaN	NaN
control / inhibited	Q99715	Q99715	0.242696	0.242696	0.00668194	0.015054	16	Q99715	COL12A1	Collagen alpha-1(XII) chain	COCA1_HUMAN	1	18.3202	1.1832	control	inhibited	NaN	NaN	NaN
control / inhibited	Q13332	Q13332	-0.183716	0.183716	0.0066897	0.0150579	16	Q13332	PTPRS	Receptor-type tyrosine-protein phosphatase S	PTPRS_HUMAN	1	-11.9568	0.880432	control	inhibited	NaN	NaN	NaN
control / inhibited	Q5U3C3	Q5U3C3	-0.152448	0.152448	0.00670942	0.0150886	16	Q5U3C3	TMEM164	Transmembrane protein 164	TM164_HUMAN	3	-10.0278	0.899722	control	inhibited	NaN	NaN	NaN
control / inhibited	Q8WUQ7	Q8WUQ7	-0.600861	0.600861	0.00671574	0.0150892	16	Q8WUQ7	CACTIN	Cactin	CATIN_HUMAN	2	-34.064	0.65936	control	inhibited	NaN	NaN	NaN
control / inhibited	P24385	P24385	-0.111446	0.111446	0.00675223	0.0151439	16	P24385	CCND1	G1/S-specific cyclin-D1	CCND1_HUMAN	3	-7.43403	0.92566	control	inhibited	NaN	NaN	NaN
control / inhibited	Q9ULI0	Q9ULI0	-0.0703877	0.0703877	0.00674995	0.0151439	16	Q9ULI0	ATAD2B	ATPase family AAA domain-containing protein 2B	ATD2B_HUMAN	6	-4.76179	0.952382	control	inhibited	NaN	NaN	NaN
control / inhibited	Q92995	Q92995	-0.124389	0.124389	0.00677841	0.015189	16	Q92995	USP13	Ubiquitin carboxyl-terminal hydrolase 13	UBP13_HUMAN	6	-8.26078	0.917392	control	inhibited	NaN	NaN	NaN
control / inhibited	Q8IUR0	Q8IUR0	-0.0994029	0.0994029	0.00680209	0.0152147	16	Q8IUR0	TRAPPC5	Trafficking protein particle complex subunit 5	TPPC5_HUMAN	4	-6.65808	0.933419	control	inhibited	NaN	NaN	NaN
control / inhibited	Q9BV57	Q9BV57	0.0791447	0.0791447	0.00679698	0.0152147	16	Q9BV57	ADI1	1,2-dihydroxy-3-keto-5-methylthiopentene dioxygenase	MTND_HUMAN	9	5.63915	1.05639	control	inhibited	NaN	NaN	NaN
control / inhibited	P39880	P39880	-0.0875656	0.0875656	0.00681138	0.0152218	16	P39880	CUX1	Homeobox protein cut-like 1	CUX1_HUMAN	32	-5.88906	0.941109	control	inhibited	NaN	NaN	NaN
control / inhibited	P04040	P04040	-0.0816117	0.0816117	0.00682498	0.015225	16	P04040	CAT	Catalase	CATA_HUMAN	19	-5.49987	0.945001	control	inhibited	NaN	NaN	NaN
control / inhibited	Q16527	Q16527	-0.110396	0.110396	0.00682037	0.015225	16	Q16527	CSRP2	Cysteine and glycine-rich protein 2	CSRP2_HUMAN	3	-7.36663	0.926334	control	inhibited	NaN	NaN	NaN
control / inhibited	Q9C0B1	Q9C0B1	-0.129086	0.129086	0.006832	0.015227	16	Q9C0B1	FTO	Alpha-ketoglutarate-dependent dioxygenase FTO	FTO_HUMAN	6	-8.55896	0.91441	control	inhibited	NaN	NaN	NaN
control / inhibited	P42330	P42330	-0.105944	0.105944	0.00689235	0.015336	16	P42330	AKR1C3	Aldo-keto reductase family 1 member C3	AK1C3_HUMAN	3	-7.08032	0.929197	control	inhibited	NaN	NaN	NaN
control / inhibited	Q9UPY8	Q9UPY8	-0.267317	0.267317	0.0068932	0.015336	16	Q9UPY8	MAPRE3	Microtubule-associated protein RP/EB family member 3	MARE3_HUMAN	2	-16.9137	0.830863	control	inhibited	NaN	NaN	NaN
control / inhibited	O75592	O75592	-0.113783	0.113783	0.00692455	0.0153692	16	O75592	MYCBP2	E3 ubiquitin-protein ligase MYCBP2	MYCB2_HUMAN	2	-7.58387	0.924161	control	inhibited	NaN	NaN	NaN
control / inhibited	Q70CQ2	Q70CQ2	-0.419372	0.419372	0.00692504	0.0153692	16	Q70CQ2	USP34	Ubiquitin carboxyl-terminal hydrolase 34	UBP34_HUMAN	3	-25.225	0.74775	control	inhibited	NaN	NaN	NaN
control / inhibited	Q96FE5	Q96FE5	-0.282337	0.282337	0.00692664	0.0153692	16	Q96FE5	LINGO1	Leucine-rich repeat and immunoglobulin-like domain-containing nogo receptor-interacting protein 1	LIGO1_HUMAN	1	-17.7742	0.822258	control	inhibited	NaN	NaN	NaN
control / inhibited	O00399	O00399	-0.108415	0.108415	0.00697789	0.0153816	16	O00399	DCTN6	Dynactin subunit 6	DCTN6_HUMAN	2	-7.23935	0.927607	control	inhibited	NaN	NaN	NaN
control / inhibited	O14521	O14521	0.116864	0.116864	0.00694985	0.0153816	16	O14521	SDHD	Succinate dehydrogenase [ubiquinone] cytochrome b small subunit, mitochondrial	DHSD_HUMAN	1	8.43754	1.08438	control	inhibited	NaN	NaN	NaN
control / inhibited	P15531	P15531	0.118391	0.118391	0.00699389	0.0153816	16	P15531	NME1	Nucleoside diphosphate kinase A	NDKA_HUMAN	5	8.55232	1.08552	control	inhibited	NaN	NaN	NaN
control / inhibited	P31321	P31321	0.165249	0.165249	0.00699162	0.0153816	16	P31321	PRKAR1B	cAMP-dependent protein kinase type I-beta regulatory subunit	KAP1_HUMAN	3	12.136	1.12136	control	inhibited	NaN	NaN	NaN
control / inhibited	Q05519	Q05519	-0.0638675	0.0638675	0.00695756	0.0153816	16	Q05519	SRSF11	Serine/arginine-rich splicing factor 11	SRS11_HUMAN	6	-4.3304	0.956696	control	inhibited	NaN	NaN	NaN
control / inhibited	Q14974	Q14974	0.0313516	0.0313516	0.00699116	0.0153816	16	Q14974	KPNB1	Importin subunit beta-1	IMB1_HUMAN	32	2.19691	1.02197	control	inhibited	NaN	NaN	NaN
control / inhibited	Q5T3I0	Q5T3I0	-0.132611	0.132611	0.00697244	0.0153816	16	Q5T3I0	GPATCH4	G patch domain-containing protein 4	GPTC4_HUMAN	4	-8.7821	0.912179	control	inhibited	NaN	NaN	NaN
control / inhibited	Q7Z422	Q7Z422	-0.177302	0.177302	0.00697115	0.0153816	16	Q7Z422	SZRD1	SUZ domain-containing protein 1	SZRD1_HUMAN	1	-11.5645	0.884355	control	inhibited	NaN	NaN	NaN
control / inhibited	Q8N7H5	Q8N7H5	-0.0717252	0.0717252	0.00696599	0.0153816	16	Q8N7H5	PAF1	RNA polymerase II-associated factor 1 homolog	PAF1_HUMAN	14	-4.85005	0.951499	control	inhibited	NaN	NaN	NaN
control / inhibited	Q8N8N7	Q8N8N7	0.0748934	0.0748934	0.00696104	0.0153816	16	Q8N8N7	PTGR2	Prostaglandin reductase 2	PTGR2_HUMAN	4	5.32832	1.05328	control	inhibited	NaN	NaN	NaN
control / inhibited	P19099	P19099	0.124092	0.124092	0.00700866	0.0154005	16	P19099	CYP11B2	Cytochrome P450 11B2, mitochondrial	C11B2_HUMAN	1	8.98217	1.08982	control	inhibited	NaN	NaN	NaN
control / inhibited	P61421	P61421	-0.0331911	0.0331911	0.00702236	0.0154171	16	P61421	ATP6V0D1	V-type proton ATPase subunit d 1	VA0D1_HUMAN	12	-2.27437	0.977256	control	inhibited	NaN	NaN	NaN
control / inhibited	Q8N4Q1	Q8N4Q1	-0.159289	0.159289	0.00702871	0.0154174	16	Q8N4Q1	CHCHD4	Mitochondrial intermembrane space import and assembly protein 40	MIA40_HUMAN	6	-10.4534	0.895466	control	inhibited	NaN	NaN	NaN
control / inhibited	Q8NFJ5	Q8NFJ5	-0.158718	0.158718	0.00703921	0.0154269	16	Q8NFJ5	GPRC5A	Retinoic acid-induced protein 3	RAI3_HUMAN	2	-10.418	0.89582	control	inhibited	NaN	NaN	NaN
control / inhibited	Q8NB46	Q8NB46	-0.101106	0.101106	0.0070584	0.0154553	16	Q8NB46	ANKRD52	Serine/threonine-protein phosphatase 6 regulatory ankyrin repeat subunit C	ANR52_HUMAN	4	-6.76817	0.932318	control	inhibited	NaN	NaN	NaN
control / inhibited	A6NCE7;Q9GZQ8	A6NCE7;Q9GZQ8	-0.0794187	0.0794187	0.00706802	0.0154628	16	A6NCE7;Q9GZQ8	MAP1LC3B2;MAP1LC3B	Microtubule-associated proteins 1A/1B light chain 3 beta 2;Microtubule-associated proteins 1A/1B light chain 3B	MP3B2_HUMAN;MLP3B_HUMAN	1	-5.35611	0.946439	control	inhibited	NaN	NaN	NaN
control / inhibited	O95571	O95571	0.0255347	0.0255347	0.00708752	0.0154919	16	O95571	ETHE1	Persulfide dioxygenase ETHE1, mitochondrial	ETHE1_HUMAN	7	1.78569	1.01786	control	inhibited	NaN	NaN	NaN
control / inhibited	Q9Y281	Q9Y281	0.0219976	0.0219976	0.00710206	0.0155101	16	Q9Y281	CFL2	Cofilin-2	COF2_HUMAN	6	1.53644	1.01536	control	inhibited	NaN	NaN	NaN
control / inhibited	P51991	P51991	-0.0691787	0.0691787	0.00713096	0.015546	16	P51991	HNRNPA3	Heterogeneous nuclear ribonucleoprotein A3	ROA3_HUMAN	14	-4.68196	0.95318	control	inhibited	NaN	NaN	NaN
control / inhibited	P55209	P55209	0.0807299	0.0807299	0.00713055	0.015546	16	P55209	NAP1L1	Nucleosome assembly protein 1-like 1	NP1L1_HUMAN	9	5.75529	1.05755	control	inhibited	NaN	NaN	NaN
control / inhibited	P08754	P08754	-0.0719715	0.0719715	0.00715216	0.015565	16	P08754	GNAI3	Guanine nucleotide-binding protein G(i) subunit alpha-3	GNAI3_HUMAN	7	-4.86629	0.951337	control	inhibited	NaN	NaN	NaN
control / inhibited	P49411	P49411	-0.0597993	0.0597993	0.00714613	0.015565	16	P49411	TUFM	Elongation factor Tu, mitochondrial	EFTU_HUMAN	25	-4.06024	0.959398	control	inhibited	NaN	NaN	NaN
control / inhibited	Q99598	Q99598	0.0757792	0.0757792	0.00716559	0.0155806	16	Q99598	TSNAX	Translin-associated protein X	TSNAX_HUMAN	11	5.39301	1.05393	control	inhibited	NaN	NaN	NaN
control / inhibited	Q9BVC5	Q9BVC5	-0.683656	0.683656	0.00717659	0.015591	16	Q9BVC5	C2orf49	Ashwin	ASHWN_HUMAN	2	-37.7414	0.622586	control	inhibited	NaN	NaN	NaN
control / inhibited	Q96BI1	Q96BI1	-0.177354	0.177354	0.00721058	0.0156512	16	Q96BI1	SLC22A18	Solute carrier family 22 member 18	S22AI_HUMAN	2	-11.5676	0.884324	control	inhibited	NaN	NaN	NaN
control / inhibited	Q15003	Q15003	0.0274059	0.0274059	0.00722659	0.0156723	16	Q15003	NCAPH	Condensin complex subunit 2	CND2_HUMAN	16	1.91779	1.01918	control	inhibited	NaN	NaN	NaN
control / inhibited	Q6PJG2	Q6PJG2	-0.0255244	0.0255244	0.00726016	0.0157045	16	Q6PJG2	MIDEAS	Mitotic deacetylase-associated SANT domain protein	MDEAS_HUMAN	13	-1.75365	0.982463	control	inhibited	NaN	NaN	NaN
control / inhibited	Q71SY5	Q71SY5	-0.10143	0.10143	0.00724872	0.0157045	16	Q71SY5	MED25	Mediator of RNA polymerase II transcription subunit 25	MED25_HUMAN	2	-6.78913	0.932109	control	inhibited	NaN	NaN	NaN
control / inhibited	Q9H3L0	Q9H3L0	-0.151987	0.151987	0.00726033	0.0157045	16	Q9H3L0	MMADHC	Cobalamin trafficking protein CblD	MMAD_HUMAN	2	-9.99902	0.90001	control	inhibited	NaN	NaN	NaN
control / inhibited	P78417	P78417	0.0928169	0.0928169	0.00726738	0.0157061	16	P78417	GSTO1	Glutathione S-transferase omega-1	GSTO1_HUMAN	10	6.64504	1.06645	control	inhibited	NaN	NaN	NaN
control / inhibited	O95159	O95159	-0.0776666	0.0776666	0.00734563	0.0157734	16	O95159	ZFPL1	Zinc finger protein-like 1	ZFPL1_HUMAN	7	-5.2411	0.947589	control	inhibited	NaN	NaN	NaN
control / inhibited	P18065	P18065	-0.100198	0.100198	0.00731399	0.0157734	16	P18065	IGFBP2	Insulin-like growth factor-binding protein 2	IBP2_HUMAN	9	-6.70947	0.932905	control	inhibited	NaN	NaN	NaN
control / inhibited	P20962	P20962	-0.270685	0.270685	0.0073491	0.0157734	16	P20962	PTMS	Parathymosin	PTMS_HUMAN	2	-17.1074	0.828926	control	inhibited	NaN	NaN	NaN
control / inhibited	P56557	P56557	-0.0903151	0.0903151	0.00734777	0.0157734	16	P56557	TMEM50B	Transmembrane protein 50B	TM50B_HUMAN	1	-6.06824	0.939318	control	inhibited	NaN	NaN	NaN
control / inhibited	P63098	P63098	-0.100896	0.100896	0.00733769	0.0157734	16	P63098	PPP3R1	Calcineurin subunit B type 1	CANB1_HUMAN	8	-6.7546	0.932454	control	inhibited	NaN	NaN	NaN
control / inhibited	Q13561	Q13561	0.0540079	0.0540079	0.00732716	0.0157734	16	Q13561	DCTN2	Dynactin subunit 2	DCTN2_HUMAN	16	3.8145	1.03814	control	inhibited	NaN	NaN	NaN
control / inhibited	Q5JSZ5	Q5JSZ5	-0.19821	0.19821	0.00731693	0.0157734	16	Q5JSZ5	PRRC2B	Protein PRRC2B	PRC2B_HUMAN	6	-12.8368	0.871632	control	inhibited	NaN	NaN	NaN
control / inhibited	Q8N5B7	Q8N5B7	-0.568846	0.568846	0.00732867	0.0157734	16	Q8N5B7	CERS5	Ceramide synthase 5	CERS5_HUMAN	1	-32.5844	0.674156	control	inhibited	NaN	NaN	NaN
control / inhibited	Q96P16	Q96P16	-0.0703328	0.0703328	0.0074594	0.0159963	16	Q96P16	RPRD1A	Regulation of nuclear pre-mRNA domain-containing protein 1A	RPR1A_HUMAN	5	-4.75818	0.952418	control	inhibited	NaN	NaN	NaN
control / inhibited	P55317	P55317	-0.138059	0.138059	0.00747113	0.0160077	16	P55317	FOXA1	Hepatocyte nuclear factor 3-alpha	FOXA1_HUMAN	7	-9.12591	0.908741	control	inhibited	NaN	NaN	NaN
control / inhibited	Q14790	Q14790	0.106805	0.106805	0.00749149	0.0160238	16	Q14790	CASP8	Caspase-8	CASP8_HUMAN	16	7.68409	1.07684	control	inhibited	NaN	NaN	NaN
control / inhibited	Q9NRZ7	Q9NRZ7	-0.136804	0.136804	0.00748531	0.0160238	16	Q9NRZ7	AGPAT3	1-acyl-sn-glycerol-3-phosphate acyltransferase gamma	PLCC_HUMAN	4	-9.04679	0.909532	control	inhibited	NaN	NaN	NaN
control / inhibited	P54105	P54105	-0.201031	0.201031	0.00753325	0.0160855	16	P54105	CLNS1A	Methylosome subunit pICln	ICLN_HUMAN	5	-13.0071	0.869929	control	inhibited	NaN	NaN	NaN
control / inhibited	Q9Y4A5	Q9Y4A5	-0.0585596	0.0585596	0.0075322	0.0160855	16	Q9Y4A5	TRRAP	Transformation/transcription domain-associated protein	TRRAP_HUMAN	31	-3.97777	0.960222	control	inhibited	NaN	NaN	NaN
control / inhibited	P24863	P24863	-0.0568773	0.0568773	0.00758116	0.016174	16	P24863	CCNC	Cyclin-C	CCNC_HUMAN	2	-3.86573	0.961343	control	inhibited	NaN	NaN	NaN
control / inhibited	P46783	P46783	0.0189486	0.0189486	0.00760992	0.0162076	16	P46783	RPS10	40S ribosomal protein S10	RS10_HUMAN	6	1.32208	1.01322	control	inhibited	NaN	NaN	NaN
control / inhibited	Q9BZF1	Q9BZF1	-0.0458767	0.0458767	0.00760414	0.0162076	16	Q9BZF1	OSBPL8	Oxysterol-binding protein-related protein 8	OSBL8_HUMAN	17	-3.1299	0.968701	control	inhibited	NaN	NaN	NaN
control / inhibited	Q8NBA8	Q8NBA8	-0.065808	0.065808	0.0076168	0.0162084	16	Q8NBA8	DTWD2	tRNA-uridine aminocarboxypropyltransferase 2	DTWD2_HUMAN	2	-4.45899	0.95541	control	inhibited	NaN	NaN	NaN
control / inhibited	Q86X10	Q86X10	-0.154317	0.154317	0.00762537	0.0162128	16	Q86X10	RALGAPB	Ral GTPase-activating protein subunit beta	RLGPB_HUMAN	3	-10.1443	0.898557	control	inhibited	NaN	NaN	NaN
control / inhibited	Q9P021	Q9P021	-0.20151	0.20151	0.00769473	0.0163464	16	Q9P021	CRIPT	Cysteine-rich PDZ-binding protein	CRIPT_HUMAN	2	-13.036	0.86964	control	inhibited	NaN	NaN	NaN
control / inhibited	Q08AD1	Q08AD1	-0.0332545	0.0332545	0.00774459	0.0164104	16	Q08AD1	CAMSAP2	Calmodulin-regulated spectrin-associated protein 2	CAMP2_HUMAN	4	-2.27866	0.977213	control	inhibited	NaN	NaN	NaN
control / inhibited	Q5JTV8	Q5JTV8	-0.118841	0.118841	0.00774137	0.0164104	16	Q5JTV8	TOR1AIP1	Torsin-1A-interacting protein 1	TOIP1_HUMAN	13	-7.9073	0.920927	control	inhibited	NaN	NaN	NaN
control / inhibited	Q6P1L8	Q6P1L8	-0.100541	0.100541	0.00773619	0.0164104	16	Q6P1L8	MRPL14	39S ribosomal protein L14, mitochondrial	RM14_HUMAN	4	-6.7317	0.932683	control	inhibited	NaN	NaN	NaN
control / inhibited	Q86XN7	Q86XN7	-0.161262	0.161262	0.00775655	0.0164218	16	Q86XN7	PROSER1	Proline and serine-rich protein 1	PRSR1_HUMAN	2	-10.5758	0.894242	control	inhibited	NaN	NaN	NaN
control / inhibited	O14641	O14641	-0.11947	0.11947	0.00782557	0.0164723	16	O14641	DVL2	Segment polarity protein dishevelled homolog DVL-2	DVL2_HUMAN	2	-7.94744	0.920526	control	inhibited	NaN	NaN	NaN
control / inhibited	Q6UW68	Q6UW68	-0.0713525	0.0713525	0.00781917	0.0164723	16	Q6UW68	TMEM205	Transmembrane protein 205	TM205_HUMAN	4	-4.82547	0.951745	control	inhibited	NaN	NaN	NaN
control / inhibited	Q86WA8	Q86WA8	-0.222604	0.222604	0.00780827	0.0164723	16	Q86WA8	LONP2	Lon protease homolog 2, peroxisomal	LONP2_HUMAN	4	-14.2983	0.857017	control	inhibited	NaN	NaN	NaN
control / inhibited	Q9BRX8	Q9BRX8	-0.122616	0.122616	0.00781401	0.0164723	16	Q9BRX8	PRXL2A	Peroxiredoxin-like 2A	PXL2A_HUMAN	8	-8.14792	0.918521	control	inhibited	NaN	NaN	NaN
control / inhibited	Q9H6W3	Q9H6W3	-0.0684156	0.0684156	0.00782664	0.0164723	16	Q9H6W3	RIOX1	Ribosomal oxygenase 1	RIOX1_HUMAN	10	-4.63152	0.953685	control	inhibited	NaN	NaN	NaN
control / inhibited	Q9H944	Q9H944	-0.0699038	0.0699038	0.00780527	0.0164723	16	Q9H944	MED20	Mediator of RNA polymerase II transcription subunit 20	MED20_HUMAN	2	-4.72985	0.952701	control	inhibited	NaN	NaN	NaN
control / inhibited	Q9Y2S2	Q9Y2S2	0.0966083	0.0966083	0.00779449	0.0164723	16	Q9Y2S2	CRYL1	Lambda-crystallin homolog	CRYL1_HUMAN	8	6.92568	1.06926	control	inhibited	NaN	NaN	NaN
control / inhibited	Q96PE7	Q96PE7	-0.170742	0.170742	0.00786346	0.0165219	16	Q96PE7	MCEE	Methylmalonyl-CoA epimerase, mitochondrial	MCEE_HUMAN	1	-11.1614	0.888386	control	inhibited	NaN	NaN	NaN
control / inhibited	Q9Y639	Q9Y639	-0.0979685	0.0979685	0.00786187	0.0165219	16	Q9Y639	NPTN	Neuroplastin	NPTN_HUMAN	6	-6.56523	0.934348	control	inhibited	NaN	NaN	NaN
control / inhibited	Q8TDW5	Q8TDW5	-0.158167	0.158167	0.00787797	0.0165384	16	Q8TDW5	SYTL5	Synaptotagmin-like protein 5	SYTL5_HUMAN	8	-10.3837	0.896163	control	inhibited	NaN	NaN	NaN
control / inhibited	Q8N1G0	Q8N1G0	-0.0525648	0.0525648	0.00789304	0.0165561	16	Q8N1G0	ZNF687	Zinc finger protein 687	ZN687_HUMAN	10	-3.57794	0.964221	control	inhibited	NaN	NaN	NaN
control / inhibited	P01893	P01893	0.153713	0.153713	0.00790008	0.016557	16	P01893	HLA-H	Putative HLA class I histocompatibility antigen, alpha chain H	HLAH_HUMAN	1	11.2429	1.11243	control	inhibited	NaN	NaN	NaN
control / inhibited	Q96JB1	Q96JB1	-0.456395	0.456395	0.00792328	0.0165917	16	Q96JB1	DNAH8	Dynein axonemal heavy chain 8	DYH8_HUMAN	2	-27.1195	0.728805	control	inhibited	NaN	NaN	NaN
control / inhibited	O14730	O14730	0.15308	0.15308	0.00796355	0.016662	16	O14730	RIOK3	Serine/threonine-protein kinase RIO3	RIOK3_HUMAN	4	11.1941	1.11194	control	inhibited	NaN	NaN	NaN
control / inhibited	Q96RQ1	Q96RQ1	-0.231098	0.231098	0.00797521	0.0166724	16	Q96RQ1	ERGIC2	Endoplasmic reticulum-Golgi intermediate compartment protein 2	ERGI2_HUMAN	6	-14.8014	0.851986	control	inhibited	NaN	NaN	NaN
control / inhibited	P50416	P50416	-0.0481378	0.0481378	0.00798395	0.0166767	16	P50416	CPT1A	Carnitine O-palmitoyltransferase 1, liver isoform	CPT1A_HUMAN	19	-3.2816	0.967184	control	inhibited	NaN	NaN	NaN
control / inhibited	P20338	P20338	-0.0874962	0.0874962	0.00799479	0.0166854	16	P20338	RAB4A	Ras-related protein Rab-4A	RAB4A_HUMAN	6	-5.88453	0.941155	control	inhibited	NaN	NaN	NaN
control / inhibited	Q92870	Q92870	-0.178491	0.178491	0.00800462	0.0166919	16	Q92870	APBB2	Amyloid-beta A4 precursor protein-binding family B member 2	APBB2_HUMAN	2	-11.6373	0.883627	control	inhibited	NaN	NaN	NaN
control / inhibited	P31431	P31431	0.165878	0.165878	0.00801255	0.016694	16	P31431	SDC4	Syndecan-4	SDC4_HUMAN	4	12.1849	1.12185	control	inhibited	NaN	NaN	NaN
control / inhibited	Q8IWB9	Q8IWB9	0.0160457	0.0160457	0.00801901	0.016694	16	Q8IWB9	TEX2	Testis-expressed protein 2	TEX2_HUMAN	3	1.11841	1.01118	control	inhibited	NaN	NaN	NaN
control / inhibited	Q9Y625	Q9Y625	-0.18366	0.18366	0.00803233	0.0167078	16	Q9Y625	GPC6	Glypican-6	GPC6_HUMAN	2	-11.9534	0.880466	control	inhibited	NaN	NaN	NaN
control / inhibited	Q99755	Q99755	-0.166268	0.166268	0.0080496	0.0167298	16	Q99755	PIP5K1A	Phosphatidylinositol 4-phosphate 5-kinase type-1 alpha	PI51A_HUMAN	2	-10.8855	0.891145	control	inhibited	NaN	NaN	NaN
control / inhibited	P56945	P56945	0.108343	0.108343	0.00805894	0.0167352	16	P56945	BCAR1	Breast cancer anti-estrogen resistance protein 1	BCAR1_HUMAN	10	7.79892	1.07799	control	inhibited	NaN	NaN	NaN
control / inhibited	P49711	P49711	-0.121932	0.121932	0.00807175	0.0167479	16	P49711	CTCF	Transcriptional repressor CTCF	CTCF_HUMAN	9	-8.10436	0.918956	control	inhibited	NaN	NaN	NaN
control / inhibited	Q9NVH0	Q9NVH0	-0.105478	0.105478	0.00809717	0.0167727	16	Q9NVH0	EXD2	Exonuclease 3'-5' domain-containing protein 2	EXD2_HUMAN	8	-7.05029	0.929497	control	inhibited	NaN	NaN	NaN
control / inhibited	Q9Y385	Q9Y385	-0.262898	0.262898	0.00809176	0.0167727	16	Q9Y385	UBE2J1	Ubiquitin-conjugating enzyme E2 J1	UB2J1_HUMAN	2	-16.6588	0.833412	control	inhibited	NaN	NaN	NaN
control / inhibited	Q9BVC6	Q9BVC6	-0.307063	0.307063	0.00811232	0.0167902	16	Q9BVC6	TMEM109	Transmembrane protein 109	TM109_HUMAN	1	-19.1715	0.808285	control	inhibited	NaN	NaN	NaN
control / inhibited	P62879	P62879	0.0302625	0.0302625	0.0081236	0.0167964	16	P62879	GNB2	Guanine nucleotide-binding protein G(I)/G(S)/G(T) subunit beta-2	GBB2_HUMAN	12	2.11979	1.0212	control	inhibited	NaN	NaN	NaN
control / inhibited	Q86TI0	Q86TI0	0.232326	0.232326	0.00812882	0.0167964	16	Q86TI0	TBC1D1	TBC1 domain family member 1	TBCD1_HUMAN	11	17.4728	1.17473	control	inhibited	NaN	NaN	NaN
control / inhibited	P30038	P30038	-0.0608416	0.0608416	0.00815043	0.0168271	16	P30038	ALDH4A1	Delta-1-pyrroline-5-carboxylate dehydrogenase, mitochondrial	AL4A1_HUMAN	18	-4.12953	0.958705	control	inhibited	NaN	NaN	NaN
control / inhibited	Q9NQ48	Q9NQ48	-0.356641	0.356641	0.00816446	0.0168422	16	Q9NQ48	LZTFL1	Leucine zipper transcription factor-like protein 1	LZTL1_HUMAN	2	-21.9019	0.780981	control	inhibited	NaN	NaN	NaN
control / inhibited	O15240	O15240	-0.106677	0.106677	0.00818119	0.0168627	16	O15240	VGF	Neurosecretory protein VGF	VGF_HUMAN	12	-7.12754	0.928725	control	inhibited	NaN	NaN	NaN
control / inhibited	Q9BVL2	Q9BVL2	-0.113683	0.113683	0.00820049	0.0168885	16	Q9BVL2	NUP58	Nucleoporin p58/p45	NUP58_HUMAN	3	-7.57743	0.924226	control	inhibited	NaN	NaN	NaN
control / inhibited	Q13286	Q13286	-0.183648	0.183648	0.00821044	0.0168951	16	Q13286	CLN3	Battenin	CLN3_HUMAN	4	-11.9526	0.880474	control	inhibited	NaN	NaN	NaN
control / inhibited	Q9UGI8	Q9UGI8	0.0635194	0.0635194	0.00823858	0.016939	16	Q9UGI8	TES	Testin	TES_HUMAN	19	4.50119	1.04501	control	inhibited	NaN	NaN	NaN
control / inhibited	P51531	P51531	-0.0403861	0.0403861	0.00826859	0.0169701	16	P51531	SMARCA2	Probable global transcription activator SNF2L2	SMCA2_HUMAN	17	-2.76053	0.972395	control	inhibited	NaN	NaN	NaN
control / inhibited	Q8NFR3	Q8NFR3	-0.0929918	0.0929918	0.0082741	0.0169701	16	Q8NFR3	SPTSSB	Serine palmitoyltransferase small subunit B	SPTSB_HUMAN	2	-6.24236	0.937576	control	inhibited	NaN	NaN	NaN
control / inhibited	Q9BZL6	Q9BZL6	0.139773	0.139773	0.00826692	0.0169701	16	Q9BZL6	PRKD2	Serine/threonine-protein kinase D2	KPCD2_HUMAN	14	10.1732	1.10173	control	inhibited	NaN	NaN	NaN
control / inhibited	Q9BSH4	Q9BSH4	-0.0687553	0.0687553	0.00828792	0.0169845	16	Q9BSH4	TACO1	Translational activator of cytochrome c oxidase 1	TACO1_HUMAN	10	-4.65397	0.95346	control	inhibited	NaN	NaN	NaN
control / inhibited	Q02040	Q02040	-0.429655	0.429655	0.00836144	0.0170581	16	Q02040	AKAP17A	A-kinase anchor protein 17A	AK17A_HUMAN	2	-25.7561	0.742439	control	inhibited	NaN	NaN	NaN
control / inhibited	Q15654	Q15654	0.06613	0.06613	0.00833281	0.0170581	16	Q15654	TRIP6	Thyroid receptor-interacting protein 6	TRIP6_HUMAN	20	4.69046	1.0469	control	inhibited	NaN	NaN	NaN
control / inhibited	Q6PIU2	Q6PIU2	-0.085003	0.085003	0.00835746	0.0170581	16	Q6PIU2	NCEH1	Neutral cholesterol ester hydrolase 1	NCEH1_HUMAN	8	-5.72175	0.942783	control	inhibited	NaN	NaN	NaN
control / inhibited	Q8WXH0	Q8WXH0	-0.0781295	0.0781295	0.00836491	0.0170581	16	Q8WXH0	SYNE2	Nesprin-2	SYNE2_HUMAN	45	-5.2715	0.947285	control	inhibited	NaN	NaN	NaN
control / inhibited	Q9BYJ9	Q9BYJ9	0.024762	0.024762	0.00833819	0.0170581	16	Q9BYJ9	YTHDF1	YTH domain-containing family protein 1	YTHD1_HUMAN	11	1.73119	1.01731	control	inhibited	NaN	NaN	NaN
control / inhibited	Q9H5Q4	Q9H5Q4	-0.174512	0.174512	0.0083484	0.0170581	16	Q9H5Q4	TFB2M	Dimethyladenosine transferase 2, mitochondrial	TFB2M_HUMAN	2	-11.3933	0.886067	control	inhibited	NaN	NaN	NaN
control / inhibited	Q99733	Q99733	0.0468357	0.0468357	0.00840251	0.0171208	16	Q99733	NAP1L4	Nucleosome assembly protein 1-like 4	NP1L4_HUMAN	12	3.29967	1.033	control	inhibited	NaN	NaN	NaN
control / inhibited	O95757	O95757	-0.0455101	0.0455101	0.00843746	0.017178	16	O95757	HSPA4L	Heat shock 70 kDa protein 4L	HS74L_HUMAN	29	-3.10529	0.968947	control	inhibited	NaN	NaN	NaN
control / inhibited	P28066	P28066	0.0730573	0.0730573	0.00845092	0.0171913	16	P28066	PSMA5	Proteasome subunit alpha type-5	PSA5_HUMAN	10	5.19436	1.05194	control	inhibited	NaN	NaN	NaN
control / inhibited	O60306	O60306	-0.083414	0.083414	0.00848513	0.0172469	16	O60306	AQR	RNA helicase aquarius	AQR_HUMAN	15	-5.61784	0.943822	control	inhibited	NaN	NaN	NaN
control / inhibited	P42696	P42696	-0.109609	0.109609	0.00849484	0.0172526	16	P42696	RBM34	RNA-binding protein 34	RBM34_HUMAN	9	-7.31605	0.92684	control	inhibited	NaN	NaN	NaN
control / inhibited	Q9GZT4	Q9GZT4	0.121967	0.121967	0.00850222	0.0172535	16	Q9GZT4	SRR	Serine racemase	SRR_HUMAN	3	8.82173	1.08822	control	inhibited	NaN	NaN	NaN
control / inhibited	P30837	P30837	-0.0667915	0.0667915	0.00853094	0.0172977	16	P30837	ALDH1B1	Aldehyde dehydrogenase X, mitochondrial	AL1B1_HUMAN	11	-4.5241	0.954759	control	inhibited	NaN	NaN	NaN
control / inhibited	O43805	O43805	-0.0804964	0.0804964	0.00861588	0.0173865	16	O43805	SSNA1	Sjoegren syndrome nuclear autoantigen 1	SSNA1_HUMAN	2	-5.42678	0.945732	control	inhibited	NaN	NaN	NaN
control / inhibited	O60830	O60830	-0.112616	0.112616	0.00864055	0.0173865	16	O60830	TIMM17B	Mitochondrial import inner membrane translocase subunit Tim17-B	TI17B_HUMAN	2	-7.50908	0.924909	control	inhibited	NaN	NaN	NaN
control / inhibited	P09104	P09104	0.0977308	0.0977308	0.00866861	0.0173865	16	P09104	ENO2	Gamma-enolase	ENOG_HUMAN	7	7.0089	1.07009	control	inhibited	NaN	NaN	NaN
control / inhibited	P10809	P10809	-0.0748635	0.0748635	0.00867641	0.0173865	16	P10809	HSPD1	60 kDa heat shock protein, mitochondrial	CH60_HUMAN	38	-5.0568	0.949432	control	inhibited	NaN	NaN	NaN
control / inhibited	P16435	P16435	-0.0533201	0.0533201	0.00868464	0.0173865	16	P16435	POR	NADPH--cytochrome P450 reductase	NCPR_HUMAN	27	-3.6284	0.963716	control	inhibited	NaN	NaN	NaN
control / inhibited	P50897	P50897	-0.188957	0.188957	0.00861788	0.0173865	16	P50897	PPT1	Palmitoyl-protein thioesterase 1	PPT1_HUMAN	4	-12.2761	0.877239	control	inhibited	NaN	NaN	NaN
control / inhibited	P54760	P54760	-0.055463	0.055463	0.00865474	0.0173865	16	P54760	EPHB4	Ephrin type-B receptor 4	EPHB4_HUMAN	22	-3.77144	0.962286	control	inhibited	NaN	NaN	NaN
control / inhibited	Q13546	Q13546	0.09314	0.09314	0.00866652	0.0173865	16	Q13546	RIPK1	Receptor-interacting serine/threonine-protein kinase 1	RIPK1_HUMAN	16	6.66893	1.06669	control	inhibited	NaN	NaN	NaN
control / inhibited	Q68CZ6	Q68CZ6	-0.216848	0.216848	0.0086863	0.0173865	16	Q68CZ6	HAUS3	HAUS augmin-like complex subunit 3	HAUS3_HUMAN	2	-13.9557	0.860443	control	inhibited	NaN	NaN	NaN
control / inhibited	Q6P587	Q6P587	-0.0176141	0.0176141	0.00858473	0.0173865	16	Q6P587	FAHD1	Acylpyruvase FAHD1, mitochondrial	FAHD1_HUMAN	6	-1.21349	0.987865	control	inhibited	NaN	NaN	NaN
control / inhibited	Q92733	Q92733	-0.0906057	0.0906057	0.00865481	0.0173865	16	Q92733	PRCC	Proline-rich protein PRCC	PRCC_HUMAN	5	-6.08716	0.939128	control	inhibited	NaN	NaN	NaN
control / inhibited	Q96EY7	Q96EY7	-0.0642139	0.0642139	0.00860685	0.0173865	16	Q96EY7	PTCD3	Pentatricopeptide repeat domain-containing protein 3, mitochondrial	PTCD3_HUMAN	16	-4.35336	0.956466	control	inhibited	NaN	NaN	NaN
control / inhibited	Q96MY1	Q96MY1	-0.251042	0.251042	0.00862832	0.0173865	16	Q96MY1	NOL4L	Nucleolar protein 4-like	NOL4L_HUMAN	2	-15.9711	0.840289	control	inhibited	NaN	NaN	NaN
control / inhibited	Q99805	Q99805	-0.114663	0.114663	0.00867918	0.0173865	16	Q99805	TM9SF2	Transmembrane 9 superfamily member 2	TM9S2_HUMAN	11	-7.64022	0.923598	control	inhibited	NaN	NaN	NaN
control / inhibited	Q9H501	Q9H501	-0.0803984	0.0803984	0.00861193	0.0173865	16	Q9H501	ESF1	ESF1 homolog	ESF1_HUMAN	9	-5.42035	0.945796	control	inhibited	NaN	NaN	NaN
control / inhibited	Q9Y6G3	Q9Y6G3	-0.0652334	0.0652334	0.00864821	0.0173865	16	Q9Y6G3	MRPL42	39S ribosomal protein L42, mitochondrial	RM42_HUMAN	2	-4.42093	0.955791	control	inhibited	NaN	NaN	NaN
control / inhibited	Q9GZT6	Q9GZT6	-0.113635	0.113635	0.00871741	0.0174348	16	Q9GZT6	CCDC90B	Coiled-coil domain-containing protein 90B, mitochondrial	CC90B_HUMAN	4	-7.57436	0.924256	control	inhibited	NaN	NaN	NaN
control / inhibited	P20742	P20742	-0.282368	0.282368	0.00879768	0.0175531	16	P20742	PZP	Pregnancy zone protein	PZP_HUMAN	3	-17.7759	0.822241	control	inhibited	NaN	NaN	NaN
control / inhibited	Q8TCS8	Q8TCS8	0.0975155	0.0975155	0.00879637	0.0175531	16	Q8TCS8	PNPT1	Polyribonucleotide nucleotidyltransferase 1, mitochondrial	PNPT1_HUMAN	28	6.99294	1.06993	control	inhibited	NaN	NaN	NaN
control / inhibited	Q9UNM6	Q9UNM6	0.0321975	0.0321975	0.00879438	0.0175531	16	Q9UNM6	PSMD13	26S proteasome non-ATPase regulatory subunit 13	PSD13_HUMAN	22	2.25685	1.02257	control	inhibited	NaN	NaN	NaN
control / inhibited	O15551	O15551	-0.108072	0.108072	0.00881984	0.0175602	16	O15551	CLDN3	Claudin-3	CLD3_HUMAN	3	-7.2173	0.927827	control	inhibited	NaN	NaN	NaN
control / inhibited	P42025	P42025	-0.083164	0.083164	0.00881327	0.0175602	16	P42025	ACTR1B	Beta-centractin	ACTY_HUMAN	4	-5.60149	0.943985	control	inhibited	NaN	NaN	NaN
control / inhibited	Q494V2	Q494V2	-0.333493	0.333493	0.00882235	0.0175602	16	Q494V2	CFAP100	Cilia- and flagella-associated protein 100	CP100_HUMAN	1	-20.6387	0.793613	control	inhibited	NaN	NaN	NaN
control / inhibited	O14957	O14957	-0.118675	0.118675	0.0088448	0.0175628	16	O14957	UQCR11	Cytochrome b-c1 complex subunit 10	QCR10_HUMAN	1	-7.89668	0.921033	control	inhibited	NaN	NaN	NaN
control / inhibited	O75808	O75808	-0.085579	0.085579	0.00884198	0.0175628	16	O75808	CAPN15	Calpain-15	CAN15_HUMAN	1	-5.75938	0.942406	control	inhibited	NaN	NaN	NaN
control / inhibited	O95299	O95299	-0.0865297	0.0865297	0.00884133	0.0175628	16	O95299	NDUFA10	NADH dehydrogenase [ubiquinone] 1 alpha subcomplex subunit 10, mitochondrial	NDUAA_HUMAN	9	-5.82146	0.941785	control	inhibited	NaN	NaN	NaN
control / inhibited	Q6ZWT7	Q6ZWT7	-0.0403918	0.0403918	0.00885932	0.0175777	16	Q6ZWT7	MBOAT2	Lysophospholipid acyltransferase 2	MBOA2_HUMAN	3	-2.76092	0.972391	control	inhibited	NaN	NaN	NaN
control / inhibited	Q03701	Q03701	-0.0484081	0.0484081	0.00890193	0.0176342	16	Q03701	CEBPZ	CCAAT/enhancer-binding protein zeta	CEBPZ_HUMAN	22	-3.29973	0.967003	control	inhibited	NaN	NaN	NaN
control / inhibited	Q9P2R7	Q9P2R7	-0.048325	0.048325	0.00890181	0.0176342	16	Q9P2R7	SUCLA2	Succinate--CoA ligase [ADP-forming] subunit beta, mitochondrial	SUCB1_HUMAN	16	-3.29416	0.967058	control	inhibited	NaN	NaN	NaN
control / inhibited	P50579	P50579	0.0235189	0.0235189	0.0089249	0.0176376	16	P50579	METAP2	Methionine aminopeptidase 2	MAP2_HUMAN	13	1.64357	1.01644	control	inhibited	NaN	NaN	NaN
control / inhibited	Q14728	Q14728	-0.115659	0.115659	0.00892119	0.0176376	16	Q14728	MFSD10	Major facilitator superfamily domain-containing protein 10	MFS10_HUMAN	3	-7.70396	0.92296	control	inhibited	NaN	NaN	NaN
control / inhibited	Q9H8W4	Q9H8W4	0.0714642	0.0714642	0.00891419	0.0176376	16	Q9H8W4	PLEKHF2	Pleckstrin homology domain-containing family F member 2	PKHF2_HUMAN	9	5.07826	1.05078	control	inhibited	NaN	NaN	NaN
control / inhibited	O60749	O60749	0.0627444	0.0627444	0.00897139	0.0177155	16	O60749	SNX2	Sorting nexin-2	SNX2_HUMAN	15	4.44507	1.04445	control	inhibited	NaN	NaN	NaN
control / inhibited	Q8WWB7	Q8WWB7	-0.0917753	0.0917753	0.00903948	0.0178358	16	Q8WWB7	GLMP	Glycosylated lysosomal membrane protein	GLMP_HUMAN	1	-6.16327	0.938367	control	inhibited	NaN	NaN	NaN
control / inhibited	O60763	O60763	-0.0661552	0.0661552	0.00906478	0.0178575	16	O60763	USO1	General vesicular transport factor p115	USO1_HUMAN	26	-4.48198	0.95518	control	inhibited	NaN	NaN	NaN
control / inhibited	P62306	P62306	-0.101946	0.101946	0.00905783	0.0178575	16	P62306	SNRPF	Small nuclear ribonucleoprotein F	RUXF_HUMAN	3	-6.82246	0.931775	control	inhibited	NaN	NaN	NaN
control / inhibited	Q15032	Q15032	-0.120463	0.120463	0.00908332	0.0178799	16	Q15032	R3HDM1	R3H domain-containing protein 1	R3HD1_HUMAN	2	-8.01077	0.919892	control	inhibited	NaN	NaN	NaN
control / inhibited	Q16630	Q16630	-0.063729	0.063729	0.00909651	0.0178917	16	Q16630	CPSF6	Cleavage and polyadenylation specificity factor subunit 6	CPSF6_HUMAN	12	-4.32121	0.956788	control	inhibited	NaN	NaN	NaN
control / inhibited	Q9H6Y2	Q9H6Y2	-0.00353968	0.00353968	0.00912982	0.0179431	16	Q9H6Y2	WDR55	WD repeat-containing protein 55	WDR55_HUMAN	7	-0.245051	0.997549	control	inhibited	NaN	NaN	NaN
control / inhibited	O15254	O15254	-0.0932742	0.0932742	0.00914381	0.0179564	16	O15254	ACOX3	Peroxisomal acyl-coenzyme A oxidase 3	ACOX3_HUMAN	9	-6.26071	0.937393	control	inhibited	NaN	NaN	NaN
control / inhibited	Q9Y6X2	Q9Y6X2	-0.146075	0.146075	0.00915535	0.0179649	16	Q9Y6X2	PIAS3	E3 SUMO-protein ligase PIAS3	PIAS3_HUMAN	2	-9.62945	0.903706	control	inhibited	NaN	NaN	NaN
control / inhibited	Q10472	Q10472	-0.187766	0.187766	0.00917878	0.0179685	16	Q10472	GALNT1	Polypeptide N-acetylgalactosaminyltransferase 1	GALT1_HUMAN	5	-12.2036	0.877964	control	inhibited	NaN	NaN	NaN
control / inhibited	Q86WQ0	Q86WQ0	0.0698204	0.0698204	0.00917458	0.0179685	16	Q86WQ0	NR2C2AP	Nuclear receptor 2C2-associated protein	NR2CA_HUMAN	4	4.9586	1.04959	control	inhibited	NaN	NaN	NaN
control / inhibited	Q9NU23	Q9NU23	-0.350751	0.350751	0.00916639	0.0179685	16	Q9NU23	LYRM2	LYR motif-containing protein 2	LYRM2_HUMAN	2	-21.5824	0.784176	control	inhibited	NaN	NaN	NaN
control / inhibited	Q9GZU8	Q9GZU8	-0.407641	0.407641	0.00918743	0.0179713	16	Q9GZU8	PSME3IP1	PSME3-interacting protein	PIP30_HUMAN	2	-24.6145	0.753855	control	inhibited	NaN	NaN	NaN
control / inhibited	Q13148	Q13148	-0.0694337	0.0694337	0.00923142	0.018015	16	Q13148	TARDBP	TAR DNA-binding protein 43	TADBP_HUMAN	11	-4.6988	0.953012	control	inhibited	NaN	NaN	NaN
control / inhibited	Q9BRU9	Q9BRU9	-0.0826185	0.0826185	0.00922647	0.018015	16	Q9BRU9	UTP23	rRNA-processing protein UTP23 homolog	UTP23_HUMAN	2	-5.56579	0.944342	control	inhibited	NaN	NaN	NaN
control / inhibited	Q9H8G2	Q9H8G2	-0.149288	0.149288	0.00921812	0.018015	16	Q9H8G2	CAAP1	Caspase activity and apoptosis inhibitor 1	CAAP1_HUMAN	2	-9.83046	0.901695	control	inhibited	NaN	NaN	NaN
control / inhibited	Q8N2H3	Q8N2H3	0.113006	0.113006	0.00926789	0.0180579	16	Q8N2H3	PYROXD2	Pyridine nucleotide-disulfide oxidoreductase domain-containing protein 2	PYRD2_HUMAN	3	8.14796	1.08148	control	inhibited	NaN	NaN	NaN
control / inhibited	Q9NXE4	Q9NXE4	-0.143874	0.143874	0.0092629	0.0180579	16	Q9NXE4	SMPD4	Sphingomyelin phosphodiesterase 4	NSMA3_HUMAN	11	-9.49143	0.905086	control	inhibited	NaN	NaN	NaN
control / inhibited	P14550	P14550	0.0690205	0.0690205	0.00932846	0.0181431	16	P14550	AKR1A1	Aldo-keto reductase family 1 member A1	AK1A1_HUMAN	14	4.90042	1.049	control	inhibited	NaN	NaN	NaN
control / inhibited	P52895	P52895	0.0644311	0.0644311	0.00932299	0.0181431	16	P52895	AKR1C2	Aldo-keto reductase family 1 member C2	AK1C2_HUMAN	12	4.56725	1.04567	control	inhibited	NaN	NaN	NaN
control / inhibited	P55769	P55769	-0.048002	0.048002	0.00933698	0.0181431	16	P55769	SNU13	NHP2-like protein 1	NH2L1_HUMAN	5	-3.2725	0.967275	control	inhibited	NaN	NaN	NaN
control / inhibited	Q9UEU0	Q9UEU0	-0.081093	0.081093	0.00934073	0.0181431	16	Q9UEU0	VTI1B	Vesicle transport through interaction with t-SNAREs homolog 1B	VTI1B_HUMAN	8	-5.46588	0.945341	control	inhibited	NaN	NaN	NaN
control / inhibited	Q15005	Q15005	-0.0277244	0.0277244	0.00939265	0.0182298	16	Q15005	SPCS2	Signal peptidase complex subunit 2	SPCS2_HUMAN	6	-1.90336	0.980966	control	inhibited	NaN	NaN	NaN
control / inhibited	Q08J23	Q08J23	0.0296314	0.0296314	0.009434	0.0182958	16	Q08J23	NSUN2	RNA cytosine C(5)-methyltransferase NSUN2	NSUN2_HUMAN	29	2.07513	1.02075	control	inhibited	NaN	NaN	NaN
control / inhibited	P52569	P52569	-0.159825	0.159825	0.00945217	0.0183026	16	P52569	SLC7A2	Cationic amino acid transporter 2	CTR2_HUMAN	6	-10.4866	0.895134	control	inhibited	NaN	NaN	NaN
control / inhibited	Q92841	Q92841	-0.0603362	0.0603362	0.00945169	0.0183026	16	Q92841	DDX17	Probable ATP-dependent RNA helicase DDX17	DDX17_HUMAN	21	-4.09594	0.959041	control	inhibited	NaN	NaN	NaN
control / inhibited	Q13888;Q6P1K8	Q13888;Q6P1K8	-0.0657089	0.0657089	0.00948966	0.0183609	16	Q13888;Q6P1K8	GTF2H2;GTF2H2C	General transcription factor IIH subunit 2;General transcription factor IIH subunit 2-like protein	TF2H2_HUMAN;T2H2L_HUMAN	5	-4.45243	0.955476	control	inhibited	NaN	NaN	NaN
control / inhibited	P06753	P06753	-0.11665	0.11665	0.00950307	0.0183726	16	P06753	TPM3	Tropomyosin alpha-3 chain	TPM3_HUMAN	4	-7.76729	0.922327	control	inhibited	NaN	NaN	NaN
control / inhibited	O95352	O95352	0.0542688	0.0542688	0.00951733	0.0183859	16	O95352	ATG7	Ubiquitin-like modifier-activating enzyme ATG7	ATG7_HUMAN	23	3.83327	1.03833	control	inhibited	NaN	NaN	NaN
control / inhibited	P43155	P43155	-0.033841	0.033841	0.00953568	0.0184071	16	P43155	CRAT	Carnitine O-acetyltransferase	CACP_HUMAN	8	-2.31838	0.976816	control	inhibited	NaN	NaN	NaN
control / inhibited	Q9BPX6	Q9BPX6	-0.149848	0.149848	0.00955229	0.0184249	16	Q9BPX6	MICU1	Calcium uptake protein 1, mitochondrial	MICU1_HUMAN	5	-9.86548	0.901345	control	inhibited	NaN	NaN	NaN
control / inhibited	O75821	O75821	-0.0172964	0.0172964	0.00960363	0.0185096	16	O75821	EIF3G	Eukaryotic translation initiation factor 3 subunit G	EIF3G_HUMAN	8	-1.19174	0.988083	control	inhibited	NaN	NaN	NaN
control / inhibited	O14925	O14925	-0.15099	0.15099	0.00962006	0.0185127	16	O14925	TIMM23	Mitochondrial import inner membrane translocase subunit Tim23	TIM23_HUMAN	4	-9.93676	0.900632	control	inhibited	NaN	NaN	NaN
control / inhibited	Q9BU76	Q9BU76	-0.0526921	0.0526921	0.00961752	0.0185127	16	Q9BU76	MMTAG2	Multiple myeloma tumor-associated protein 2	MMTA2_HUMAN	5	-3.58644	0.964136	control	inhibited	NaN	NaN	NaN
control / inhibited	P13861	P13861	-0.0516624	0.0516624	0.00963516	0.0185132	16	P13861	PRKAR2A	cAMP-dependent protein kinase type II-alpha regulatory subunit	KAP2_HUMAN	17	-3.51761	0.964824	control	inhibited	NaN	NaN	NaN
control / inhibited	Q9NPE3	Q9NPE3	-0.231764	0.231764	0.00963141	0.0185132	16	Q9NPE3	NOP10	H/ACA ribonucleoprotein complex subunit 3	NOP10_HUMAN	3	-14.8407	0.851593	control	inhibited	NaN	NaN	NaN
control / inhibited	O94913	O94913	-0.192459	0.192459	0.00964482	0.0185175	16	O94913	PCF11	Pre-mRNA cleavage complex 2 protein Pcf11	PCF11_HUMAN	2	-12.4887	0.875113	control	inhibited	NaN	NaN	NaN
control / inhibited	P22626	P22626	-0.062311	0.062311	0.00966279	0.0185327	16	P22626	HNRNPA2B1	Heterogeneous nuclear ribonucleoproteins A2/B1	ROA2_HUMAN	16	-4.22713	0.957729	control	inhibited	NaN	NaN	NaN
control / inhibited	Q16836	Q16836	-0.0425731	0.0425731	0.00967506	0.0185327	16	Q16836	HADH	Hydroxyacyl-coenzyme A dehydrogenase, mitochondrial	HCDH_HUMAN	8	-2.90783	0.970922	control	inhibited	NaN	NaN	NaN
control / inhibited	Q99828	Q99828	-0.131818	0.131818	0.00967453	0.0185327	16	Q99828	CIB1	Calcium and integrin-binding protein 1	CIB1_HUMAN	3	-8.73191	0.912681	control	inhibited	NaN	NaN	NaN
control / inhibited	P07900	P07900	-0.079452	0.079452	0.00970955	0.0185703	16	P07900	HSP90AA1	Heat shock protein HSP 90-alpha	HS90A_HUMAN	29	-5.35829	0.946417	control	inhibited	NaN	NaN	NaN
control / inhibited	P62304	P62304	-0.0173524	0.0173524	0.00970534	0.0185703	16	P62304	SNRPE	Small nuclear ribonucleoprotein E	RUXE_HUMAN	3	-1.19558	0.988044	control	inhibited	NaN	NaN	NaN
control / inhibited	Q96BR5	Q96BR5	-0.162998	0.162998	0.00977259	0.0186765	16	Q96BR5	COA7	Cytochrome c oxidase assembly factor 7	COA7_HUMAN	3	-10.6833	0.893167	control	inhibited	NaN	NaN	NaN
control / inhibited	Q9NX24	Q9NX24	-0.0919617	0.0919617	0.00978339	0.0186828	16	Q9NX24	NHP2	H/ACA ribonucleoprotein complex subunit 2	NHP2_HUMAN	5	-6.17539	0.938246	control	inhibited	NaN	NaN	NaN
control / inhibited	Q92504	Q92504	-0.0697902	0.0697902	0.0098005	0.0187012	16	Q92504	SLC39A7	Zinc transporter SLC39A7	S39A7_HUMAN	1	-4.72234	0.952777	control	inhibited	NaN	NaN	NaN
control / inhibited	Q9UJ70	Q9UJ70	0.092043	0.092043	0.00981144	0.0187077	16	Q9UJ70	NAGK	N-acetyl-D-glucosamine kinase	NAGK_HUMAN	12	6.58785	1.06588	control	inhibited	NaN	NaN	NaN
control / inhibited	Q16864	Q16864	-0.00183389	0.00183389	0.00983046	0.0187297	16	Q16864	ATP6V1F	V-type proton ATPase subunit F	VATF_HUMAN	6	-0.127035	0.99873	control	inhibited	NaN	NaN	NaN
control / inhibited	P31323	P31323	-0.0996781	0.0996781	0.00991062	0.0188507	16	P31323	PRKAR2B	cAMP-dependent protein kinase type II-beta regulatory subunit	KAP3_HUMAN	4	-6.67588	0.933241	control	inhibited	NaN	NaN	NaN
control / inhibited	Q13084	Q13084	-0.0208105	0.0208105	0.00991312	0.0188507	16	Q13084	MRPL28	39S ribosomal protein L28, mitochondrial	RM28_HUMAN	7	-1.43212	0.985679	control	inhibited	NaN	NaN	NaN
control / inhibited	Q9BW92	Q9BW92	-0.0691719	0.0691719	0.00991663	0.0188507	16	Q9BW92	TARS2	Threonine--tRNA ligase, mitochondrial	SYTM_HUMAN	12	-4.6815	0.953185	control	inhibited	NaN	NaN	NaN
control / inhibited	Q9H9Y6	Q9H9Y6	-0.15508	0.15508	0.00992434	0.018851	16	Q9H9Y6	POLR1B	DNA-directed RNA polymerase I subunit RPA2	RPA2_HUMAN	6	-10.1918	0.898082	control	inhibited	NaN	NaN	NaN
control / inhibited	O95453	O95453	-0.0559489	0.0559489	0.00994875	0.0188829	16	O95453	PARN	Poly(A)-specific ribonuclease PARN	PARN_HUMAN	11	-3.80385	0.961961	control	inhibited	NaN	NaN	NaN
control / inhibited	Q9H201	Q9H201	-0.0813659	0.0813659	0.00996443	0.018884	16	Q9H201	EPN3	Epsin-3	EPN3_HUMAN	5	-5.48376	0.945162	control	inhibited	NaN	NaN	NaN
control / inhibited	Q9Y512	Q9Y512	-0.111658	0.111658	0.00996309	0.018884	16	Q9Y512	SAMM50	Sorting and assembly machinery component 50 homolog	SAM50_HUMAN	16	-7.4476	0.925524	control	inhibited	NaN	NaN	NaN
control / inhibited	Q86VS8	Q86VS8	-0.148124	0.148124	0.00998397	0.0189066	16	Q86VS8	HOOK3	Protein Hook homolog 3	HOOK3_HUMAN	2	-9.7577	0.902423	control	inhibited	NaN	NaN	NaN
control / inhibited	P38435	P38435	-0.120514	0.120514	0.0100076	0.0189226	16	P38435	GGCX	Vitamin K-dependent gamma-carboxylase	VKGC_HUMAN	3	-8.01399	0.91986	control	inhibited	NaN	NaN	NaN
control / inhibited	Q10471	Q10471	-0.0959662	0.0959662	0.0100056	0.0189226	16	Q10471	GALNT2	Polypeptide N-acetylgalactosaminyltransferase 2	GALT2_HUMAN	9	-6.43546	0.935645	control	inhibited	NaN	NaN	NaN
control / inhibited	P05165	P05165	-0.0958632	0.0958632	0.0100405	0.0189704	16	P05165	PCCA	Propionyl-CoA carboxylase alpha chain, mitochondrial	PCCA_HUMAN	12	-6.42878	0.935712	control	inhibited	NaN	NaN	NaN
control / inhibited	Q69YL0	Q69YL0	-0.143678	0.143678	0.010062	0.0189967	16	Q69YL0	NCBP2AS2	Protein NCBP2AS2	NCAS2_HUMAN	1	-9.47917	0.905208	control	inhibited	NaN	NaN	NaN
control / inhibited	Q9Y6I3	Q9Y6I3	-0.0739676	0.0739676	0.0100966	0.0190476	16	Q9Y6I3	EPN1	Epsin-1	EPN1_HUMAN	6	-4.99783	0.950022	control	inhibited	NaN	NaN	NaN
control / inhibited	Q8N3X1	Q8N3X1	-0.0605842	0.0605842	0.0101123	0.0190629	16	Q8N3X1	FNBP4	Formin-binding protein 4	FNBP4_HUMAN	7	-4.11242	0.958876	control	inhibited	NaN	NaN	NaN
control / inhibited	Q9H1I8	Q9H1I8	0.0805549	0.0805549	0.0101303	0.0190824	16	Q9H1I8	ASCC2	Activating signal cointegrator 1 complex subunit 2	ASCC2_HUMAN	7	5.74247	1.05742	control	inhibited	NaN	NaN	NaN
control / inhibited	Q9UKU7	Q9UKU7	-0.0267587	0.0267587	0.0101827	0.0191666	16	Q9UKU7	ACAD8	Isobutyryl-CoA dehydrogenase, mitochondrial	ACAD8_HUMAN	3	-1.83768	0.981623	control	inhibited	NaN	NaN	NaN
control / inhibited	Q9UDW1	Q9UDW1	-0.121064	0.121064	0.0101914	0.0191684	16	Q9UDW1	UQCR10	Cytochrome b-c1 complex subunit 9	QCR9_HUMAN	2	-8.04911	0.919509	control	inhibited	NaN	NaN	NaN
control / inhibited	O60361	O60361	0.168012	0.168012	0.0102134	0.0191782	16	O60361	NME2P1	Putative nucleoside diphosphate kinase	NDK8_HUMAN	1	12.3509	1.12351	control	inhibited	NaN	NaN	NaN
control / inhibited	Q7Z6M4	Q7Z6M4	-0.081737	0.081737	0.0102163	0.0191782	16	Q7Z6M4	MTERF4	Transcription termination factor 4, mitochondrial	MTEF4_HUMAN	2	-5.50807	0.944919	control	inhibited	NaN	NaN	NaN
control / inhibited	Q96GM5	Q96GM5	-0.0715816	0.0715816	0.0102196	0.0191782	16	Q96GM5	SMARCD1	SWI/SNF-related matrix-associated actin-dependent regulator of chromatin subfamily D member 1	SMRD1_HUMAN	6	-4.84058	0.951594	control	inhibited	NaN	NaN	NaN
control / inhibited	P15328	P15328	-0.321585	0.321585	0.0102332	0.0191892	16	P15328	FOLR1	Folate receptor alpha	FOLR1_HUMAN	2	-19.981	0.80019	control	inhibited	NaN	NaN	NaN
control / inhibited	Q9BQ39	Q9BQ39	-0.0611751	0.0611751	0.0102578	0.0192209	16	Q9BQ39	DDX50	ATP-dependent RNA helicase DDX50	DDX50_HUMAN	12	-4.15169	0.958483	control	inhibited	NaN	NaN	NaN
control / inhibited	Q13838	Q13838	-0.077045	0.077045	0.0102813	0.0192505	16	Q13838	DDX39B	Spliceosome RNA helicase DDX39B	DX39B_HUMAN	20	-5.20026	0.947997	control	inhibited	NaN	NaN	NaN
control / inhibited	Q9NR19	Q9NR19	0.0544393	0.0544393	0.0103198	0.0192935	16	Q9NR19	ACSS2	Acetyl-coenzyme A synthetase, cytoplasmic	ACSA_HUMAN	10	3.84555	1.03846	control	inhibited	NaN	NaN	NaN
control / inhibited	Q9Y5B6	Q9Y5B6	0.00212873	0.00212873	0.0103132	0.0192935	16	Q9Y5B6	PAXBP1	PAX3- and PAX7-binding protein 1	PAXB1_HUMAN	6	0.147661	1.00148	control	inhibited	NaN	NaN	NaN
control / inhibited	P43307	P43307	-0.111354	0.111354	0.0103844	0.0193927	16	P43307	SSR1	Translocon-associated protein subunit alpha	SSRA_HUMAN	5	-7.42813	0.925719	control	inhibited	NaN	NaN	NaN
control / inhibited	Q9ULU4	Q9ULU4	-0.0809407	0.0809407	0.0103884	0.0193927	16	Q9ULU4	ZMYND8	Protein kinase C-binding protein 1	PKCB1_HUMAN	17	-5.4559	0.945441	control	inhibited	NaN	NaN	NaN
control / inhibited	Q8NFV4	Q8NFV4	-0.0573603	0.0573603	0.0104075	0.0194139	16	Q8NFV4	ABHD11	Protein ABHD11	ABHDB_HUMAN	11	-3.89791	0.961021	control	inhibited	NaN	NaN	NaN
control / inhibited	Q13439	Q13439	-0.0775138	0.0775138	0.0104474	0.0194447	16	Q13439	GOLGA4	Golgin subfamily A member 4	GOGA4_HUMAN	30	-5.23106	0.947689	control	inhibited	NaN	NaN	NaN
control / inhibited	Q96BN8	Q96BN8	0.0789396	0.0789396	0.010439	0.0194447	16	Q96BN8	OTULIN	Ubiquitin thioesterase otulin	OTUL_HUMAN	7	5.62414	1.05624	control	inhibited	NaN	NaN	NaN
control / inhibited	Q9BY89	Q9BY89	-0.141591	0.141591	0.0104439	0.0194447	16	Q9BY89	KIAA1671	Uncharacterized protein KIAA1671	K1671_HUMAN	2	-9.34811	0.906519	control	inhibited	NaN	NaN	NaN
control / inhibited	P48147	P48147	0.0869054	0.0869054	0.0104849	0.0194999	16	P48147	PREP	Prolyl endopeptidase	PPCE_HUMAN	30	6.20895	1.06209	control	inhibited	NaN	NaN	NaN
control / inhibited	Q9BQ61	Q9BQ61	-0.102781	0.102781	0.0105628	0.01963	16	Q9BQ61	TRIR	Telomerase RNA component interacting RNase	TRIR_HUMAN	4	-6.87638	0.931236	control	inhibited	NaN	NaN	NaN
control / inhibited	Q9H7L9	Q9H7L9	-0.0941851	0.0941851	0.0105756	0.0196314	16	Q9H7L9	SUDS3	Sin3 histone deacetylase corepressor complex component SDS3	SDS3_HUMAN	4	-6.31988	0.936801	control	inhibited	NaN	NaN	NaN
control / inhibited	Q9Y3D2	Q9Y3D2	-0.45901	0.45901	0.0105871	0.0196314	16	Q9Y3D2	MSRB2	Methionine-R-sulfoxide reductase B2, mitochondrial	MSRB2_HUMAN	1	-27.2515	0.727485	control	inhibited	NaN	NaN	NaN
control / inhibited	Q9Y5N5	Q9Y5N5	-0.102768	0.102768	0.0105832	0.0196314	16	Q9Y5N5	N6AMT1	Methyltransferase N6AMT1	N6MT1_HUMAN	2	-6.87555	0.931245	control	inhibited	NaN	NaN	NaN
control / inhibited	P62273	P62273	-0.164801	0.164801	0.0106188	0.0196408	16	P62273	RPS29	40S ribosomal protein S29	RS29_HUMAN	3	-10.7949	0.892051	control	inhibited	NaN	NaN	NaN
control / inhibited	Q8IYU8	Q8IYU8	-0.0874653	0.0874653	0.0106111	0.0196408	16	Q8IYU8	MICU2	Calcium uptake protein 2, mitochondrial	MICU2_HUMAN	5	-5.88251	0.941175	control	inhibited	NaN	NaN	NaN
control / inhibited	Q9ULX6	Q9ULX6	-0.0611133	0.0611133	0.0106237	0.0196408	16	Q9ULX6	AKAP8L	A-kinase anchor protein 8-like	AKP8L_HUMAN	8	-4.14759	0.958524	control	inhibited	NaN	NaN	NaN
control / inhibited	Q9Y3E1	Q9Y3E1	-0.063187	0.063187	0.010618	0.0196408	16	Q9Y3E1	HDGFL3	Hepatoma-derived growth factor-related protein 3	HDGR3_HUMAN	3	-4.28526	0.957147	control	inhibited	NaN	NaN	NaN
control / inhibited	Q9Y2R5	Q9Y2R5	-0.0479185	0.0479185	0.0106318	0.0196412	16	Q9Y2R5	MRPS17	28S ribosomal protein S17, mitochondrial	RT17_HUMAN	6	-3.2669	0.967331	control	inhibited	NaN	NaN	NaN
control / inhibited	P51398	P51398	-0.0368647	0.0368647	0.0106557	0.0196418	16	P51398	DAP3	28S ribosomal protein S29, mitochondrial	RT29_HUMAN	15	-2.5229	0.974771	control	inhibited	NaN	NaN	NaN
control / inhibited	Q93084	Q93084	-0.0765046	0.0765046	0.0106538	0.0196418	16	Q93084	ATP2A3	Sarcoplasmic/endoplasmic reticulum calcium ATPase 3	AT2A3_HUMAN	15	-5.16475	0.948353	control	inhibited	NaN	NaN	NaN
control / inhibited	Q9BTM9	Q9BTM9	0.14133	0.14133	0.0106453	0.0196418	16	Q9BTM9	URM1	Ubiquitin-related modifier 1	URM1_HUMAN	3	10.2921	1.10292	control	inhibited	NaN	NaN	NaN
control / inhibited	O15020	O15020	-0.0621827	0.0621827	0.0106724	0.0196543	16	O15020	SPTBN2	Spectrin beta chain, non-erythrocytic 2	SPTN2_HUMAN	39	-4.21861	0.957814	control	inhibited	NaN	NaN	NaN
control / inhibited	Q14011	Q14011	-0.00742112	0.00742112	0.0106782	0.0196543	16	Q14011	CIRBP	Cold-inducible RNA-binding protein	CIRBP_HUMAN	4	-0.513072	0.994869	control	inhibited	NaN	NaN	NaN
control / inhibited	O60568	O60568	-0.0662123	0.0662123	0.0107058	0.0196876	16	O60568	PLOD3	Multifunctional procollagen lysine hydroxylase and glycosyltransferase LH3	PLOD3_HUMAN	23	-4.48576	0.955142	control	inhibited	NaN	NaN	NaN
control / inhibited	Q9NYY8	Q9NYY8	-0.0399818	0.0399818	0.0107121	0.0196876	16	Q9NYY8	FASTKD2	FAST kinase domain-containing protein 2, mitochondrial	FAKD2_HUMAN	10	-2.73328	0.972667	control	inhibited	NaN	NaN	NaN
control / inhibited	O43824	O43824	-0.0723911	0.0723911	0.0107288	0.0196892	16	O43824	GTPBP6	Putative GTP-binding protein 6	GTPB6_HUMAN	9	-4.89396	0.95106	control	inhibited	NaN	NaN	NaN
control / inhibited	Q9Y5L3	Q9Y5L3	-0.11552	0.11552	0.0107276	0.0196892	16	Q9Y5L3	ENTPD2	Ectonucleoside triphosphate diphosphohydrolase 2	ENTP2_HUMAN	2	-7.69506	0.923049	control	inhibited	NaN	NaN	NaN
control / inhibited	Q2TB10	Q2TB10	-0.0542162	0.0542162	0.0108016	0.0198083	16	Q2TB10	ZNF800	Zinc finger protein 800	ZN800_HUMAN	1	-3.68825	0.963118	control	inhibited	NaN	NaN	NaN
control / inhibited	Q9BPU6	Q9BPU6	0.0290422	0.0290422	0.0108346	0.0198541	16	Q9BPU6	DPYSL5	Dihydropyrimidinase-related protein 5	DPYL5_HUMAN	20	2.03345	1.02033	control	inhibited	NaN	NaN	NaN
control / inhibited	Q92793	Q92793	-0.0371973	0.0371973	0.0108968	0.0199535	16	Q92793	CREBBP	CREB-binding protein	CBP_HUMAN	9	-2.54537	0.974546	control	inhibited	NaN	NaN	NaN
control / inhibited	Q9NQ29	Q9NQ29	-0.0820856	0.0820856	0.0109232	0.0199872	16	Q9NQ29	LUC7L	Putative RNA-binding protein Luc7-like 1	LUC7L_HUMAN	5	-5.5309	0.944691	control	inhibited	NaN	NaN	NaN
control / inhibited	Q5SNT2	Q5SNT2	-0.0256575	0.0256575	0.0109427	0.0200081	16	Q5SNT2	TMEM201	Transmembrane protein 201	TM201_HUMAN	4	-1.76272	0.982373	control	inhibited	NaN	NaN	NaN
control / inhibited	Q8N5M1	Q8N5M1	-0.0474373	0.0474373	0.0109765	0.0200553	16	Q8N5M1	ATPAF2	ATP synthase mitochondrial F1 complex assembly factor 2	ATPF2_HUMAN	7	-3.23464	0.967654	control	inhibited	NaN	NaN	NaN
control / inhibited	Q86YS3	Q86YS3	0.0251924	0.0251924	0.0109928	0.0200703	16	Q86YS3	RAB11FIP4	Rab11 family-interacting protein 4	RFIP4_HUMAN	1	1.76154	1.01762	control	inhibited	NaN	NaN	NaN
control / inhibited	Q27J81	Q27J81	-0.0545964	0.0545964	0.0110137	0.0200938	16	Q27J81	INF2	Inverted formin-2	INF2_HUMAN	37	-3.71362	0.962864	control	inhibited	NaN	NaN	NaN
control / inhibited	Q12888	Q12888	-0.0865027	0.0865027	0.0110771	0.0201946	16	Q12888	TP53BP1	TP53-binding protein 1	TP53B_HUMAN	30	-5.81969	0.941803	control	inhibited	NaN	NaN	NaN
control / inhibited	Q9Y237	Q9Y237	-0.0735707	0.0735707	0.0111337	0.020283	16	Q9Y237	PIN4	Peptidyl-prolyl cis-trans isomerase NIMA-interacting 4	PIN4_HUMAN	4	-4.97169	0.950283	control	inhibited	NaN	NaN	NaN
control / inhibited	P84103	P84103	-0.0657172	0.0657172	0.0111734	0.0203405	16	P84103	SRSF3	Serine/arginine-rich splicing factor 3	SRSF3_HUMAN	6	-4.45298	0.95547	control	inhibited	NaN	NaN	NaN
control / inhibited	Q9H3N1	Q9H3N1	-0.0669501	0.0669501	0.0111967	0.020368	16	Q9H3N1	TMX1	Thioredoxin-related transmembrane protein 1	TMX1_HUMAN	9	-4.5346	0.954654	control	inhibited	NaN	NaN	NaN
control / inhibited	Q9H9P8	Q9H9P8	-0.0665044	0.0665044	0.0112336	0.0204202	16	Q9H9P8	L2HGDH	L-2-hydroxyglutarate dehydrogenase, mitochondrial	L2HDH_HUMAN	14	-4.5051	0.954949	control	inhibited	NaN	NaN	NaN
control / inhibited	Q12849	Q12849	-0.0623453	0.0623453	0.0112583	0.020446	16	Q12849	GRSF1	G-rich sequence factor 1	GRSF1_HUMAN	14	-4.22941	0.957706	control	inhibited	NaN	NaN	NaN
control / inhibited	Q9Y2L1	Q9Y2L1	0.0615042	0.0615042	0.0112642	0.020446	16	Q9Y2L1	DIS3	Exosome complex exonuclease RRP44	RRP44_HUMAN	23	4.35532	1.04355	control	inhibited	NaN	NaN	NaN
control / inhibited	Q6NYC8	Q6NYC8	-0.41128	0.41128	0.0112864	0.0204715	16	Q6NYC8	PPP1R18	Phostensin	PPR18_HUMAN	1	-24.8044	0.751956	control	inhibited	NaN	NaN	NaN
control / inhibited	Q6PI48	Q6PI48	-0.0628482	0.0628482	0.0113031	0.0204747	16	Q6PI48	DARS2	Aspartate--tRNA ligase, mitochondrial	SYDM_HUMAN	22	-4.26278	0.957372	control	inhibited	NaN	NaN	NaN
control / inhibited	Q92903	Q92903	-0.135265	0.135265	0.0113046	0.0204747	16	Q92903	CDS1	Phosphatidate cytidylyltransferase 1	CDS1_HUMAN	3	-8.94976	0.910502	control	inhibited	NaN	NaN	NaN
control / inhibited	Q8NBT2	Q8NBT2	-0.0319297	0.0319297	0.0113154	0.0204795	16	Q8NBT2	SPC24	Kinetochore protein Spc24	SPC24_HUMAN	5	-2.18889	0.978111	control	inhibited	NaN	NaN	NaN
control / inhibited	O15050	O15050	0.265987	0.265987	0.0113703	0.0204968	16	O15050	TRANK1	TPR and ankyrin repeat-containing protein 1	TRNK1_HUMAN	8	20.2458	1.20246	control	inhibited	NaN	NaN	NaN
control / inhibited	Q14789	Q14789	-0.0901664	0.0901664	0.0113368	0.0204968	16	Q14789	GOLGB1	Golgin subfamily B member 1	GOGB1_HUMAN	72	-6.05856	0.939414	control	inhibited	NaN	NaN	NaN
control / inhibited	Q53F19	Q53F19	-0.116637	0.116637	0.0113645	0.0204968	16	Q53F19	NCBP3	Nuclear cap-binding protein subunit 3	NCBP3_HUMAN	4	-7.76646	0.922335	control	inhibited	NaN	NaN	NaN
control / inhibited	Q7Z434	Q7Z434	-0.0867908	0.0867908	0.0113631	0.0204968	16	Q7Z434	MAVS	Mitochondrial antiviral-signaling protein	MAVS_HUMAN	15	-5.8385	0.941615	control	inhibited	NaN	NaN	NaN
control / inhibited	Q96C01	Q96C01	-0.10026	0.10026	0.0113587	0.0204968	16	Q96C01	FAM136A	Protein FAM136A	F136A_HUMAN	8	-6.71351	0.932865	control	inhibited	NaN	NaN	NaN
control / inhibited	Q96I59	Q96I59	-0.0829407	0.0829407	0.0113743	0.0204968	16	Q96I59	NARS2	Probable asparagine--tRNA ligase, mitochondrial	SYNM_HUMAN	7	-5.58688	0.944131	control	inhibited	NaN	NaN	NaN
control / inhibited	O00268	O00268	-0.0780049	0.0780049	0.011443	0.0206057	16	O00268	TAF4	Transcription initiation factor TFIID subunit 4	TAF4_HUMAN	10	-5.26332	0.947367	control	inhibited	NaN	NaN	NaN
control / inhibited	Q9NVX2	Q9NVX2	-0.0708083	0.0708083	0.0114521	0.0206072	16	Q9NVX2	NLE1	Notchless protein homolog 1	NLE1_HUMAN	10	-4.78956	0.952104	control	inhibited	NaN	NaN	NaN
control / inhibited	A6NHR9	A6NHR9	0.0176431	0.0176431	0.0115006	0.0206637	16	A6NHR9	SMCHD1	Structural maintenance of chromosomes flexible hinge domain-containing protein 1	SMHD1_HUMAN	20	1.23044	1.0123	control	inhibited	NaN	NaN	NaN
control / inhibited	O00267	O00267	-0.0190435	0.0190435	0.0115213	0.0206637	16	O00267	SUPT5H	Transcription elongation factor SPT5	SPT5H_HUMAN	29	-1.31132	0.986887	control	inhibited	NaN	NaN	NaN
control / inhibited	Q12999	Q12999	-0.114061	0.114061	0.011525	0.0206637	16	Q12999	TSPAN31	Tetraspanin-31	TSN31_HUMAN	3	-7.60168	0.923983	control	inhibited	NaN	NaN	NaN
control / inhibited	Q969F1	Q969F1	0.119614	0.119614	0.011516	0.0206637	16	Q969F1	GTF3C6	General transcription factor 3C polypeptide 6	TF3C6_HUMAN	1	8.64443	1.08644	control	inhibited	NaN	NaN	NaN
control / inhibited	Q9P1Y5	Q9P1Y5	0.00160816	0.00160816	0.0115212	0.0206637	16	Q9P1Y5	CAMSAP3	Calmodulin-regulated spectrin-associated protein 3	CAMP3_HUMAN	10	0.111532	1.00112	control	inhibited	NaN	NaN	NaN
control / inhibited	O60476	O60476	-0.151872	0.151872	0.0115856	0.0207201	16	O60476	MAN1A2	Mannosyl-oligosaccharide 1,2-alpha-mannosidase IB	MA1A2_HUMAN	6	-9.99181	0.900082	control	inhibited	NaN	NaN	NaN
control / inhibited	P17174	P17174	0.0523721	0.0523721	0.0115993	0.0207201	16	P17174	GOT1	Aspartate aminotransferase, cytoplasmic	AATC_HUMAN	19	3.69686	1.03697	control	inhibited	NaN	NaN	NaN
control / inhibited	P51532	P51532	-0.0902021	0.0902021	0.0116062	0.0207201	16	P51532	SMARCA4	Transcription activator BRG1	SMCA4_HUMAN	14	-6.06088	0.939391	control	inhibited	NaN	NaN	NaN
control / inhibited	Q10570	Q10570	-0.0545463	0.0545463	0.0115862	0.0207201	16	Q10570	CPSF1	Cleavage and polyadenylation specificity factor subunit 1	CPSF1_HUMAN	21	-3.71028	0.962897	control	inhibited	NaN	NaN	NaN
control / inhibited	Q6IN84	Q6IN84	-0.114228	0.114228	0.0115972	0.0207201	16	Q6IN84	MRM1	rRNA methyltransferase 1, mitochondrial	MRM1_HUMAN	2	-7.61235	0.923876	control	inhibited	NaN	NaN	NaN
control / inhibited	Q9HC84	Q9HC84	-0.0695127	0.0695127	0.0115651	0.0207201	16	Q9HC84	MUC5B	Mucin-5B	MUC5B_HUMAN	44	-4.70401	0.95296	control	inhibited	NaN	NaN	NaN
control / inhibited	O43181	O43181	-0.110669	0.110669	0.0116254	0.0207246	16	O43181	NDUFS4	NADH dehydrogenase [ubiquinone] iron-sulfur protein 4, mitochondrial	NDUS4_HUMAN	3	-7.38417	0.926158	control	inhibited	NaN	NaN	NaN
control / inhibited	Q5TH69	Q5TH69	-0.0926625	0.0926625	0.0116214	0.0207246	16	Q5TH69	ARFGEF3	Brefeldin A-inhibited guanine nucleotide-exchange protein 3	BIG3_HUMAN	26	-6.22095	0.93779	control	inhibited	NaN	NaN	NaN
control / inhibited	Q13485	Q13485	-0.324523	0.324523	0.011634	0.0207252	16	Q13485	SMAD4	Mothers against decapentaplegic homolog 4	SMAD4_HUMAN	2	-20.1438	0.798562	control	inhibited	NaN	NaN	NaN
control / inhibited	O00232	O00232	0.0392712	0.0392712	0.0116922	0.0207739	16	O00232	PSMD12	26S proteasome non-ATPase regulatory subunit 12	PSD12_HUMAN	22	2.75946	1.02759	control	inhibited	NaN	NaN	NaN
control / inhibited	O75438	O75438	-0.106011	0.106011	0.0116889	0.0207739	16	O75438	NDUFB1	NADH dehydrogenase [ubiquinone] 1 beta subcomplex subunit 1	NDUB1_HUMAN	3	-7.08464	0.929154	control	inhibited	NaN	NaN	NaN
control / inhibited	O96005	O96005	-0.0883084	0.0883084	0.0116778	0.0207739	16	O96005	CLPTM1	Cleft lip and palate transmembrane protein 1	CLPT1_HUMAN	13	-5.9375	0.940625	control	inhibited	NaN	NaN	NaN
control / inhibited	P15927	P15927	-0.0777445	0.0777445	0.0117114	0.0207739	16	P15927	RPA2	Replication protein A 32 kDa subunit	RFA2_HUMAN	4	-5.24621	0.947538	control	inhibited	NaN	NaN	NaN
control / inhibited	Q9BQ75	Q9BQ75	-0.150549	0.150549	0.0117084	0.0207739	16	Q9BQ75	CMSS1	Protein CMSS1	CMS1_HUMAN	7	-9.90922	0.900908	control	inhibited	NaN	NaN	NaN
control / inhibited	Q9BY43	Q9BY43	0.050204	0.050204	0.0117072	0.0207739	16	Q9BY43	CHMP4A	Charged multivesicular body protein 4a	CHM4A_HUMAN	10	3.54113	1.03541	control	inhibited	NaN	NaN	NaN
control / inhibited	P0DN79;P35520	P0DN79;P35520	0.0529841	0.0529841	0.0117228	0.0207794	16	P0DN79;P35520	CBSL;CBS	Cystathionine beta-synthase-like protein;Cystathionine beta-synthase	CBSL_HUMAN;CBS_HUMAN	10	3.74085	1.03741	control	inhibited	NaN	NaN	NaN
control / inhibited	Q9NRX6	Q9NRX6	-0.0694966	0.0694966	0.0117657	0.0208407	16	Q9NRX6	TMEM167B	Protein kish-B	KISHB_HUMAN	2	-4.70295	0.95297	control	inhibited	NaN	NaN	NaN
control / inhibited	P09543	P09543	0.100643	0.100643	0.0118231	0.0209055	16	P09543	CNP	2',3'-cyclic-nucleotide 3'-phosphodiesterase	CN37_HUMAN	12	7.22515	1.07225	control	inhibited	NaN	NaN	NaN
control / inhibited	Q14677	Q14677	-0.0318357	0.0318357	0.0118498	0.0209055	16	Q14677	CLINT1	Clathrin interactor 1	EPN4_HUMAN	13	-2.18252	0.978175	control	inhibited	NaN	NaN	NaN
control / inhibited	Q76FK4	Q76FK4	-0.482862	0.482862	0.0118526	0.0209055	16	Q76FK4	NOL8	Nucleolar protein 8	NOL8_HUMAN	2	-28.4443	0.715557	control	inhibited	NaN	NaN	NaN
control / inhibited	Q8IZH2	Q8IZH2	0.144298	0.144298	0.0118456	0.0209055	16	Q8IZH2	XRN1	5'-3' exoribonuclease 1	XRN1_HUMAN	11	10.5193	1.10519	control	inhibited	NaN	NaN	NaN
control / inhibited	Q9BWS9	Q9BWS9	-0.0980888	0.0980888	0.0118268	0.0209055	16	Q9BWS9	CHID1	Chitinase domain-containing protein 1	CHID1_HUMAN	8	-6.57302	0.93427	control	inhibited	NaN	NaN	NaN
control / inhibited	Q9NZM3	Q9NZM3	-0.159115	0.159115	0.0118415	0.0209055	16	Q9NZM3	ITSN2	Intersectin-2	ITSN2_HUMAN	6	-10.4426	0.895574	control	inhibited	NaN	NaN	NaN
control / inhibited	Q8N6N7	Q8N6N7	-0.0512767	0.0512767	0.0118749	0.0209301	16	Q8N6N7	ACBD7	Acyl-CoA-binding domain-containing protein 7	ACBD7_HUMAN	2	-3.49181	0.965082	control	inhibited	NaN	NaN	NaN
control / inhibited	P52272	P52272	-0.0326033	0.0326033	0.011904	0.0209665	16	P52272	HNRNPM	Heterogeneous nuclear ribonucleoprotein M	HNRPM_HUMAN	38	-2.23455	0.977655	control	inhibited	NaN	NaN	NaN
control / inhibited	P61916	P61916	-0.0948635	0.0948635	0.0119197	0.0209793	16	P61916	NPC2	NPC intracellular cholesterol transporter 2	NPC2_HUMAN	4	-6.36391	0.936361	control	inhibited	NaN	NaN	NaN
control / inhibited	Q8IZA0	Q8IZA0	0.00643404	0.00643404	0.0119496	0.0210172	16	Q8IZA0	KIAA0319L	Dyslexia-associated protein KIAA0319-like protein	K319L_HUMAN	1	0.446969	1.00447	control	inhibited	NaN	NaN	NaN
control / inhibited	Q5H8A4	Q5H8A4	-0.239281	0.239281	0.0119908	0.0210748	16	Q5H8A4	PIGG	GPI ethanolamine phosphate transferase 2	PIGG_HUMAN	2	-15.2833	0.847167	control	inhibited	NaN	NaN	NaN
control / inhibited	Q96FZ2	Q96FZ2	0.086649	0.086649	0.0120089	0.0210916	16	Q96FZ2	HMCES	Abasic site processing protein HMCES	HMCES_HUMAN	9	6.19008	1.0619	control	inhibited	NaN	NaN	NaN
control / inhibited	Q12770	Q12770	-0.122829	0.122829	0.0120203	0.0210969	16	Q12770	SCAP	Sterol regulatory element-binding protein cleavage-activating protein	SCAP_HUMAN	1	-8.16147	0.918385	control	inhibited	NaN	NaN	NaN
control / inhibited	Q01415	Q01415	0.14144	0.14144	0.012046	0.021127	16	Q01415	GALK2	N-acetylgalactosamine kinase	GALK2_HUMAN	6	10.3006	1.10301	control	inhibited	NaN	NaN	NaN
control / inhibited	O75116	O75116	0.0459013	0.0459013	0.012055	0.0211279	16	O75116	ROCK2	Rho-associated protein kinase 2	ROCK2_HUMAN	25	3.23279	1.03233	control	inhibited	NaN	NaN	NaN
control / inhibited	O00400	O00400	-0.104382	0.104382	0.012111	0.0212113	16	O00400	SLC33A1	Acetyl-coenzyme A transporter 1	ACATN_HUMAN	2	-6.97965	0.930203	control	inhibited	NaN	NaN	NaN
control / inhibited	Q9H0N5	Q9H0N5	0.18493	0.18493	0.0121565	0.021261	16	Q9H0N5	PCBD2	Pterin-4-alpha-carbinolamine dehydratase 2	PHS2_HUMAN	1	13.6762	1.13676	control	inhibited	NaN	NaN	NaN
control / inhibited	Q9NQ86	Q9NQ86	-0.23224	0.23224	0.0121554	0.021261	16	Q9NQ86	TRIM36	E3 ubiquitin-protein ligase TRIM36	TRI36_HUMAN	2	-14.8688	0.851312	control	inhibited	NaN	NaN	NaN
control / inhibited	P45974	P45974	0.0514022	0.0514022	0.012207	0.0212963	16	P45974	USP5	Ubiquitin carboxyl-terminal hydrolase 5	UBP5_HUMAN	32	3.62716	1.03627	control	inhibited	NaN	NaN	NaN
control / inhibited	Q8WUD4	Q8WUD4	-0.0457051	0.0457051	0.0122193	0.0212963	16	Q8WUD4	CCDC12	Coiled-coil domain-containing protein 12	CCD12_HUMAN	4	-3.11838	0.968816	control	inhibited	NaN	NaN	NaN
control / inhibited	Q9NR12	Q9NR12	0.0416979	0.0416979	0.0122001	0.0212963	16	Q9NR12	PDLIM7	PDZ and LIM domain protein 7	PDLI7_HUMAN	15	2.93245	1.02932	control	inhibited	NaN	NaN	NaN
control / inhibited	Q9UKF7	Q9UKF7	0.114222	0.114222	0.0121994	0.0212963	16	Q9UKF7	PITPNC1	Cytoplasmic phosphatidylinositol transfer protein 1	PITC1_HUMAN	5	8.23911	1.08239	control	inhibited	NaN	NaN	NaN
control / inhibited	Q9Y5K8	Q9Y5K8	-0.0553563	0.0553563	0.0122115	0.0212963	16	Q9Y5K8	ATP6V1D	V-type proton ATPase subunit D	VATD_HUMAN	4	-3.76433	0.962357	control	inhibited	NaN	NaN	NaN
control / inhibited	Q9UJS0	Q9UJS0	-0.0859474	0.0859474	0.0122318	0.0213032	16	Q9UJS0	SLC25A13	Calcium-binding mitochondrial carrier protein Aralar2	CMC2_HUMAN	20	-5.78344	0.942166	control	inhibited	NaN	NaN	NaN
control / inhibited	P24752	P24752	-0.0377439	0.0377439	0.0122484	0.0213172	16	P24752	ACAT1	Acetyl-CoA acetyltransferase, mitochondrial	THIL_HUMAN	15	-2.58228	0.974177	control	inhibited	NaN	NaN	NaN
control / inhibited	Q08257	Q08257	-0.0137233	0.0137233	0.0122782	0.0213244	16	Q08257	CRYZ	Quinone oxidoreductase	QOR_HUMAN	11	-0.946719	0.990533	control	inhibited	NaN	NaN	NaN
control / inhibited	Q8IYI6	Q8IYI6	-0.0592889	0.0592889	0.0122707	0.0213244	16	Q8IYI6	EXOC8	Exocyst complex component 8	EXOC8_HUMAN	12	-4.0263	0.959737	control	inhibited	NaN	NaN	NaN
control / inhibited	Q8TBA6	Q8TBA6	-0.0685035	0.0685035	0.0122711	0.0213244	16	Q8TBA6	GOLGA5	Golgin subfamily A member 5	GOGA5_HUMAN	20	-4.63733	0.953627	control	inhibited	NaN	NaN	NaN
control / inhibited	Q8WXA9	Q8WXA9	-0.110948	0.110948	0.0123387	0.0214079	16	Q8WXA9	SREK1	Splicing regulatory glutamine/lysine-rich protein 1	SREK1_HUMAN	6	-7.40209	0.925979	control	inhibited	NaN	NaN	NaN
control / inhibited	Q9Y2D4	Q9Y2D4	-0.0919302	0.0919302	0.0123435	0.0214079	16	Q9Y2D4	EXOC6B	Exocyst complex component 6B	EXC6B_HUMAN	3	-6.17334	0.938267	control	inhibited	NaN	NaN	NaN
control / inhibited	Q16555	Q16555	0.0726012	0.0726012	0.0123556	0.0214141	16	Q16555	DPYSL2	Dihydropyrimidinase-related protein 2	DPYL2_HUMAN	21	5.1611	1.05161	control	inhibited	NaN	NaN	NaN
control / inhibited	A0A087WUL8;B4DH59;P0DPF2;P0DPF3;Q3BBV0;Q3BBV2;Q5TI25;Q6P3W6	A0A087WUL8;B4DH59;P0DPF2;P0DPF3;Q3BBV0;Q3BBV2;Q5TI25;Q6P3W6	-0.0260588	0.0260588	0.0123702	0.0214229	16	A0A087WUL8;B4DH59;P0DPF2;P0DPF3;Q3BBV0;Q3BBV2;Q5TI25;Q6P3W6	NBPF19;NBPF26;NBPF20;NBPF9;NBPF1;NBPF8;NBPF14;NBPF10	Neuroblastoma breakpoint family member 19;Neuroblastoma breakpoint family member 26;Neuroblastoma breakpoint family member 20;Neuroblastoma breakpoint family member 9;Neuroblastoma breakpoint family member 1;Putative neuroblastoma breakpoint family member 8;Neuroblastoma breakpoint family member 14;Neuroblastoma breakpoint family member 10	NBPFJ_HUMAN;NBPFP_HUMAN;NBPFK_HUMAN;NBPF9_HUMAN;NBPF1_HUMAN;NBPF8_HUMAN;NBPFE_HUMAN;NBPFA_HUMAN	2	-1.79004	0.9821	control	inhibited	NaN	NaN	NaN
control / inhibited	Q4ZG55	Q4ZG55	-0.108266	0.108266	0.0123792	0.0214229	16	Q4ZG55	GREB1	Protein GREB1	GREB1_HUMAN	29	-7.22976	0.927702	control	inhibited	NaN	NaN	NaN
control / inhibited	Q9H1K1	Q9H1K1	-0.194301	0.194301	0.0123865	0.0214229	16	Q9H1K1	ISCU	Iron-sulfur cluster assembly enzyme ISCU, mitochondrial	ISCU_HUMAN	4	-12.6004	0.873996	control	inhibited	NaN	NaN	NaN
control / inhibited	Q6PK04	Q6PK04	-0.0392067	0.0392067	0.0124573	0.0215305	16	Q6PK04	CCDC137	Coiled-coil domain-containing protein 137	CC137_HUMAN	3	-2.68101	0.97319	control	inhibited	NaN	NaN	NaN
control / inhibited	P09497	P09497	0.0299362	0.0299362	0.0125435	0.0215371	16	P09497	CLTB	Clathrin light chain B	CLCB_HUMAN	7	2.09669	1.02097	control	inhibited	NaN	NaN	NaN
control / inhibited	P30876	P30876	-0.0483619	0.0483619	0.0125249	0.0215371	16	P30876	POLR2B	DNA-directed RNA polymerase II subunit RPB2	RPB2_HUMAN	23	-3.29663	0.967034	control	inhibited	NaN	NaN	NaN
control / inhibited	Q07065	Q07065	-0.0641566	0.0641566	0.0124946	0.0215371	16	Q07065	CKAP4	Cytoskeleton-associated protein 4	CKAP4_HUMAN	28	-4.34957	0.956504	control	inhibited	NaN	NaN	NaN
control / inhibited	Q12873	Q12873	-0.136259	0.136259	0.0125313	0.0215371	16	Q12873	CHD3	Chromodomain-helicase-DNA-binding protein 3	CHD3_HUMAN	3	-9.01246	0.909875	control	inhibited	NaN	NaN	NaN
control / inhibited	Q6DKK2	Q6DKK2	-0.311742	0.311742	0.0125139	0.0215371	16	Q6DKK2	TTC19	Tetratricopeptide repeat protein 19, mitochondrial	TTC19_HUMAN	3	-19.4332	0.805668	control	inhibited	NaN	NaN	NaN
control / inhibited	Q7Z3C6	Q7Z3C6	-0.156657	0.156657	0.0125397	0.0215371	16	Q7Z3C6	ATG9A	Autophagy-related protein 9A	ATG9A_HUMAN	5	-10.2899	0.897101	control	inhibited	NaN	NaN	NaN
control / inhibited	Q8TBB5	Q8TBB5	0.0516087	0.0516087	0.0124932	0.0215371	16	Q8TBB5	KLHDC4	Kelch domain-containing protein 4	KLDC4_HUMAN	11	3.642	1.03642	control	inhibited	NaN	NaN	NaN
control / inhibited	Q9NXB9	Q9NXB9	-0.570014	0.570014	0.0124938	0.0215371	16	Q9NXB9	ELOVL2	Elongation of very long chain fatty acids protein 2	ELOV2_HUMAN	1	-32.639	0.67361	control	inhibited	NaN	NaN	NaN
control / inhibited	Q9UJW0	Q9UJW0	0.0309234	0.0309234	0.0125082	0.0215371	16	Q9UJW0	DCTN4	Dynactin subunit 4	DCTN4_HUMAN	11	2.16658	1.02167	control	inhibited	NaN	NaN	NaN
control / inhibited	Q9Y4Z0	Q9Y4Z0	-0.0291666	0.0291666	0.0125475	0.0215371	16	Q9Y4Z0	LSM4	U6 snRNA-associated Sm-like protein LSm4	LSM4_HUMAN	5	-2.00138	0.979986	control	inhibited	NaN	NaN	NaN
control / inhibited	C9J7I0	C9J7I0	-0.102573	0.102573	0.0125758	0.0215435	16	C9J7I0	UMAD1	UBAP1-MVB12-associated (UMA)-domain containing protein 1	UMAD1_HUMAN	2	-6.86297	0.93137	control	inhibited	NaN	NaN	NaN
control / inhibited	O75152	O75152	-0.0944361	0.0944361	0.0125771	0.0215435	16	O75152	ZC3H11A	Zinc finger CCCH domain-containing protein 11A	ZC11A_HUMAN	15	-6.33617	0.936638	control	inhibited	NaN	NaN	NaN
control / inhibited	Q8IXW5	Q8IXW5	0.0321321	0.0321321	0.0125625	0.0215435	16	Q8IXW5	RPAP2	Putative RNA polymerase II subunit B1 CTD phosphatase RPAP2	RPAP2_HUMAN	1	2.25222	1.02252	control	inhibited	NaN	NaN	NaN
control / inhibited	P11498	P11498	-0.0647075	0.0647075	0.0126048	0.0215612	16	P11498	PC	Pyruvate carboxylase, mitochondrial	PYC_HUMAN	24	-4.38609	0.956139	control	inhibited	NaN	NaN	NaN
control / inhibited	Q9NV88	Q9NV88	-0.125865	0.125865	0.0126013	0.0215612	16	Q9NV88	INTS9	Integrator complex subunit 9	INT9_HUMAN	4	-8.35459	0.916454	control	inhibited	NaN	NaN	NaN
control / inhibited	P16278	P16278	-0.0432377	0.0432377	0.0126204	0.0215651	16	P16278	GLB1	Beta-galactosidase	BGAL_HUMAN	12	-2.95254	0.970475	control	inhibited	NaN	NaN	NaN
control / inhibited	P54886	P54886	-0.0462304	0.0462304	0.0126243	0.0215651	16	P54886	ALDH18A1	Delta-1-pyrroline-5-carboxylate synthase	P5CS_HUMAN	30	-3.15365	0.968463	control	inhibited	NaN	NaN	NaN
control / inhibited	P62699	P62699	-0.0711663	0.0711663	0.0126423	0.021581	16	P62699	YPEL5	Protein yippee-like 5	YPEL5_HUMAN	4	-4.81319	0.951868	control	inhibited	NaN	NaN	NaN
control / inhibited	Q99426	Q99426	0.0660182	0.0660182	0.0126854	0.0216397	16	Q99426	TBCB	Tubulin-folding cofactor B	TBCB_HUMAN	6	4.68235	1.04682	control	inhibited	NaN	NaN	NaN
control / inhibited	Q01518	Q01518	0.0573905	0.0573905	0.0127021	0.0216534	16	Q01518	CAP1	Adenylyl cyclase-associated protein 1	CAP1_HUMAN	20	4.05819	1.04058	control	inhibited	NaN	NaN	NaN
control / inhibited	Q9UH65	Q9UH65	0.0461385	0.0461385	0.0127216	0.021672	16	Q9UH65	SWAP70	Switch-associated protein 70	SWP70_HUMAN	6	3.24976	1.0325	control	inhibited	NaN	NaN	NaN
control / inhibited	P50548	P50548	-0.370747	0.370747	0.012762	0.0216921	16	P50548	ERF	ETS domain-containing transcription factor ERF	ERF_HUMAN	2	-22.6618	0.773382	control	inhibited	NaN	NaN	NaN
control / inhibited	P55263	P55263	0.0837078	0.0837078	0.0127683	0.0216921	16	P55263	ADK	Adenosine kinase	ADK_HUMAN	14	5.97381	1.05974	control	inhibited	NaN	NaN	NaN
control / inhibited	Q06136	Q06136	-0.339303	0.339303	0.0127461	0.0216921	16	Q06136	KDSR	3-ketodihydrosphingosine reductase	KDSR_HUMAN	2	-20.9577	0.790423	control	inhibited	NaN	NaN	NaN
control / inhibited	Q9UFN0	Q9UFN0	-0.056912	0.056912	0.0127601	0.0216921	16	Q9UFN0	NIPSNAP3A	Protein NipSnap homolog 3A	NPS3A_HUMAN	10	-3.86804	0.96132	control	inhibited	NaN	NaN	NaN
control / inhibited	Q9UPN3	Q9UPN3	-0.0640443	0.0640443	0.0127821	0.0217009	16	Q9UPN3	MACF1	Microtubule-actin cross-linking factor 1, isoforms 1/2/3/5	MACF1_HUMAN	52	-4.34212	0.956579	control	inhibited	NaN	NaN	NaN
control / inhibited	P21266	P21266	0.0953	0.0953	0.0128012	0.0217038	16	P21266	GSTM3	Glutathione S-transferase Mu 3	GSTM3_HUMAN	18	6.82875	1.06829	control	inhibited	NaN	NaN	NaN
control / inhibited	Q8WU17	Q8WU17	-0.711972	0.711972	0.012794	0.0217038	16	Q8WU17	RNF139	E3 ubiquitin-protein ligase RNF139	RN139_HUMAN	2	-38.9515	0.610485	control	inhibited	NaN	NaN	NaN
control / inhibited	Q5RI15	Q5RI15	-0.112816	0.112816	0.0128101	0.0217041	16	Q5RI15	COX20	Cytochrome c oxidase assembly protein COX20, mitochondrial	COX20_HUMAN	3	-7.52188	0.924781	control	inhibited	NaN	NaN	NaN
control / inhibited	P31939	P31939	0.0487113	0.0487113	0.0128534	0.0217544	16	P31939	ATIC	Bifunctional purine biosynthesis protein ATIC	PUR9_HUMAN	37	3.43406	1.03434	control	inhibited	NaN	NaN	NaN
control / inhibited	P40926	P40926	-0.0574569	0.0574569	0.0128572	0.0217544	16	P40926	MDH2	Malate dehydrogenase, mitochondrial	MDHM_HUMAN	19	-3.90434	0.960957	control	inhibited	NaN	NaN	NaN
control / inhibited	Q86U42	Q86U42	-0.0315734	0.0315734	0.0129442	0.0218867	16	Q86U42	PABPN1	Polyadenylate-binding protein 2	PABP2_HUMAN	7	-2.16473	0.978353	control	inhibited	NaN	NaN	NaN
control / inhibited	P35222	P35222	-0.0525036	0.0525036	0.0129551	0.0218902	16	P35222	CTNNB1	Catenin beta-1	CTNB1_HUMAN	25	-3.57385	0.964262	control	inhibited	NaN	NaN	NaN
control / inhibited	O14558	O14558	0.210341	0.210341	0.0129909	0.021936	16	O14558	HSPB6	Heat shock protein beta-6	HSPB6_HUMAN	1	15.6961	1.15696	control	inhibited	NaN	NaN	NaN
control / inhibited	P21860	P21860	-0.131472	0.131472	0.0130265	0.0219673	16	P21860	ERBB3	Receptor tyrosine-protein kinase erbB-3	ERBB3_HUMAN	11	-8.71005	0.9129	control	inhibited	NaN	NaN	NaN
control / inhibited	P35658	P35658	-0.0313875	0.0313875	0.0130337	0.0219673	16	P35658	NUP214	Nuclear pore complex protein Nup214	NU214_HUMAN	30	-2.15212	0.978479	control	inhibited	NaN	NaN	NaN
control / inhibited	Q9NRM2	Q9NRM2	-0.084496	0.084496	0.0130359	0.0219673	16	Q9NRM2	ZNF277	Zinc finger protein 277	ZN277_HUMAN	4	-5.6886	0.943114	control	inhibited	NaN	NaN	NaN
control / inhibited	Q9UIV1	Q9UIV1	-0.0805852	0.0805852	0.013069	0.0220081	16	Q9UIV1	CNOT7	CCR4-NOT transcription complex subunit 7	CNOT7_HUMAN	6	-5.4326	0.945674	control	inhibited	NaN	NaN	NaN
control / inhibited	P68366	P68366	0.0701223	0.0701223	0.0131452	0.0221	16	P68366	TUBA4A	Tubulin alpha-4A chain	TBA4A_HUMAN	6	4.98056	1.04981	control	inhibited	NaN	NaN	NaN
control / inhibited	Q9BW19	Q9BW19	0.0663174	0.0663174	0.0131428	0.0221	16	Q9BW19	KIFC1	Kinesin-like protein KIFC1	KIFC1_HUMAN	10	4.70406	1.04704	control	inhibited	NaN	NaN	NaN
control / inhibited	Q9H078	Q9H078	-0.0909776	0.0909776	0.0131501	0.0221	16	Q9H078	CLPB	Caseinolytic peptidase B protein homolog	CLPB_HUMAN	13	-6.11136	0.938886	control	inhibited	NaN	NaN	NaN
control / inhibited	P10515	P10515	-0.0624576	0.0624576	0.0132139	0.0221474	16	P10515	DLAT	Dihydrolipoyllysine-residue acetyltransferase component of pyruvate dehydrogenase complex, mitochondrial	ODP2_HUMAN	16	-4.23686	0.957631	control	inhibited	NaN	NaN	NaN
control / inhibited	Q56P03	Q56P03	-0.114299	0.114299	0.0131999	0.0221474	16	Q56P03	EAPP	E2F-associated phosphoprotein	EAPP_HUMAN	1	-7.61688	0.923831	control	inhibited	NaN	NaN	NaN
control / inhibited	Q8TEM1	Q8TEM1	-0.0598032	0.0598032	0.013206	0.0221474	16	Q8TEM1	NUP210	Nuclear pore membrane glycoprotein 210	PO210_HUMAN	26	-4.0605	0.959395	control	inhibited	NaN	NaN	NaN
control / inhibited	Q9NX58	Q9NX58	-0.0665045	0.0665045	0.0132051	0.0221474	16	Q9NX58	LYAR	Cell growth-regulating nucleolar protein	LYAR_HUMAN	10	-4.5051	0.954949	control	inhibited	NaN	NaN	NaN
control / inhibited	O95297	O95297	-0.0706715	0.0706715	0.0132234	0.0221486	16	O95297	MPZL1	Myelin protein zero-like protein 1	MPZL1_HUMAN	3	-4.78053	0.952195	control	inhibited	NaN	NaN	NaN
control / inhibited	O95167	O95167	-0.085144	0.085144	0.0133206	0.022294	16	O95167	NDUFA3	NADH dehydrogenase [ubiquinone] 1 alpha subcomplex subunit 3	NDUA3_HUMAN	2	-5.73095	0.94269	control	inhibited	NaN	NaN	NaN
control / inhibited	Q9Y4E8	Q9Y4E8	0.0795947	0.0795947	0.0133281	0.022294	16	Q9Y4E8	USP15	Ubiquitin carboxyl-terminal hydrolase 15	UBP15_HUMAN	34	5.67211	1.05672	control	inhibited	NaN	NaN	NaN
control / inhibited	P12081	P12081	0.0760365	0.0760365	0.0133412	0.022301	16	P12081	HARS1	Histidine--tRNA ligase, cytoplasmic	HARS1_HUMAN	21	5.41181	1.05412	control	inhibited	NaN	NaN	NaN
control / inhibited	Q9NRR5	Q9NRR5	-0.0475867	0.0475867	0.0133954	0.0223766	16	Q9NRR5	UBQLN4	Ubiquilin-4	UBQL4_HUMAN	11	-3.24465	0.967553	control	inhibited	NaN	NaN	NaN
control / inhibited	Q9BY32	Q9BY32	0.124846	0.124846	0.0134134	0.0223916	16	Q9BY32	ITPA	Inosine triphosphate pyrophosphatase	ITPA_HUMAN	4	9.0391	1.09039	control	inhibited	NaN	NaN	NaN
control / inhibited	Q8NFQ8	Q8NFQ8	-0.122034	0.122034	0.0134561	0.0224328	16	Q8NFQ8	TOR1AIP2	Torsin-1A-interacting protein 2	TOIP2_HUMAN	12	-8.11087	0.918891	control	inhibited	NaN	NaN	NaN
control / inhibited	Q9BT09	Q9BT09	-0.071166	0.071166	0.0134497	0.0224328	16	Q9BT09	CNPY3	Protein canopy homolog 3	CNPY3_HUMAN	9	-4.81316	0.951868	control	inhibited	NaN	NaN	NaN
control / inhibited	Q9UFG5	Q9UFG5	-0.179496	0.179496	0.0135064	0.0225016	16	Q9UFG5	C19orf25	UPF0449 protein C19orf25	CS025_HUMAN	3	-11.6989	0.883011	control	inhibited	NaN	NaN	NaN
control / inhibited	O60739	O60739	-0.00687181	0.00687181	0.0135638	0.0225797	16	O60739	EIF1B	Eukaryotic translation initiation factor 1b	EIF1B_HUMAN	6	-0.475185	0.995248	control	inhibited	NaN	NaN	NaN
control / inhibited	Q9NRX1	Q9NRX1	-0.128761	0.128761	0.0135713	0.0225797	16	Q9NRX1	PNO1	RNA-binding protein PNO1	PNO1_HUMAN	8	-8.53837	0.914616	control	inhibited	NaN	NaN	NaN
control / inhibited	Q96PU4	Q96PU4	-0.333873	0.333873	0.0135859	0.0225889	16	Q96PU4	UHRF2	E3 ubiquitin-protein ligase UHRF2	UHRF2_HUMAN	2	-20.6596	0.793404	control	inhibited	NaN	NaN	NaN
control / inhibited	P02786	P02786	-0.0444064	0.0444064	0.0136302	0.0226424	16	P02786	TFRC	Transferrin receptor protein 1	TFR1_HUMAN	27	-3.03113	0.969689	control	inhibited	NaN	NaN	NaN
control / inhibited	Q08345	Q08345	-0.0686904	0.0686904	0.0136454	0.0226424	16	Q08345	DDR1	Epithelial discoidin domain-containing receptor 1	DDR1_HUMAN	5	-4.64969	0.953503	control	inhibited	NaN	NaN	NaN
control / inhibited	Q9UHD2	Q9UHD2	0.0462609	0.0462609	0.0136375	0.0226424	16	Q9UHD2	TBK1	Serine/threonine-protein kinase TBK1	TBK1_HUMAN	18	3.25852	1.03259	control	inhibited	NaN	NaN	NaN
control / inhibited	P02787	P02787	-0.333821	0.333821	0.0136669	0.022648	16	P02787	TF	Serotransferrin	TRFE_HUMAN	1	-20.6567	0.793433	control	inhibited	NaN	NaN	NaN
control / inhibited	Q8NBN3	Q8NBN3	-0.140251	0.140251	0.0136608	0.022648	16	Q8NBN3	TMEM87A	Transmembrane protein 87A	TM87A_HUMAN	9	-9.26385	0.907362	control	inhibited	NaN	NaN	NaN
control / inhibited	Q14966	Q14966	-0.105056	0.105056	0.0136783	0.0226518	16	Q14966	ZNF638	Zinc finger protein 638	ZN638_HUMAN	22	-7.02313	0.929769	control	inhibited	NaN	NaN	NaN
control / inhibited	Q8WVV9	Q8WVV9	-0.0498571	0.0498571	0.0136927	0.0226606	16	Q8WVV9	HNRNPLL	Heterogeneous nuclear ribonucleoprotein L-like	HNRLL_HUMAN	15	-3.3968	0.966032	control	inhibited	NaN	NaN	NaN
control / inhibited	Q6PD74	Q6PD74	0.0972693	0.0972693	0.0137781	0.0227869	16	Q6PD74	AAGAB	Alpha- and gamma-adaptin-binding protein p34	AAGAB_HUMAN	3	6.97468	1.06975	control	inhibited	NaN	NaN	NaN
control / inhibited	O95831	O95831	-0.0741415	0.0741415	0.0138087	0.0228224	16	O95831	AIFM1	Apoptosis-inducing factor 1, mitochondrial	AIFM1_HUMAN	22	-5.00928	0.949907	control	inhibited	NaN	NaN	NaN
control / inhibited	O75110	O75110	-0.123801	0.123801	0.0138298	0.022842	16	O75110	ATP9A	Probable phospholipid-transporting ATPase IIA	ATP9A_HUMAN	11	-8.22336	0.917766	control	inhibited	NaN	NaN	NaN
control / inhibited	P51571	P51571	-0.0745691	0.0745691	0.0138405	0.0228447	16	P51571	SSR4	Translocon-associated protein subunit delta	SSRD_HUMAN	5	-5.03743	0.949626	control	inhibited	NaN	NaN	NaN
control / inhibited	Q9Y3A2	Q9Y3A2	-0.118522	0.118522	0.0138686	0.0228759	16	Q9Y3A2	UTP11	Probable U3 small nucleolar RNA-associated protein 11	UTP11_HUMAN	2	-7.88689	0.921131	control	inhibited	NaN	NaN	NaN
control / inhibited	O95202	O95202	-0.0723489	0.0723489	0.0138853	0.0228814	16	O95202	LETM1	Mitochondrial proton/calcium exchanger protein	LETM1_HUMAN	21	-4.89117	0.951088	control	inhibited	NaN	NaN	NaN
control / inhibited	Q9H0A8	Q9H0A8	-0.0714328	0.0714328	0.0138903	0.0228814	16	Q9H0A8	COMMD4	COMM domain-containing protein 4	COMD4_HUMAN	7	-4.83077	0.951692	control	inhibited	NaN	NaN	NaN
control / inhibited	Q14554	Q14554	-0.0271889	0.0271889	0.0139044	0.0228895	16	Q14554	PDIA5	Protein disulfide-isomerase A5	PDIA5_HUMAN	14	-1.86694	0.981331	control	inhibited	NaN	NaN	NaN
control / inhibited	O15085	O15085	-0.098436	0.098436	0.0139533	0.0229549	16	O15085	ARHGEF11	Rho guanine nucleotide exchange factor 11	ARHGB_HUMAN	4	-6.5955	0.934045	control	inhibited	NaN	NaN	NaN
control / inhibited	Q92696	Q92696	0.0599736	0.0599736	0.0139786	0.0229812	16	Q92696	RABGGTA	Geranylgeranyl transferase type-2 subunit alpha	PGTA_HUMAN	18	4.24467	1.04245	control	inhibited	NaN	NaN	NaN
control / inhibited	P07741	P07741	0.0872828	0.0872828	0.0139941	0.0229916	16	P07741	APRT	Adenine phosphoribosyltransferase	APT_HUMAN	12	6.23674	1.06237	control	inhibited	NaN	NaN	NaN
control / inhibited	P13489	P13489	0.0342709	0.0342709	0.01401	0.0230026	16	P13489	RNH1	Ribonuclease inhibitor	RINI_HUMAN	20	2.40392	1.02404	control	inhibited	NaN	NaN	NaN
control / inhibited	Q8WX93	Q8WX93	0.00224846	0.00224846	0.014026	0.0230137	16	Q8WX93	PALLD	Palladin	PALLD_HUMAN	3	0.155973	1.00156	control	inhibited	NaN	NaN	NaN
control / inhibited	P23458	P23458	-0.0320087	0.0320087	0.0141074	0.023132	16	P23458	JAK1	Tyrosine-protein kinase JAK1	JAK1_HUMAN	4	-2.19425	0.978058	control	inhibited	NaN	NaN	NaN
control / inhibited	P08069	P08069	-0.0559178	0.0559178	0.0141551	0.0231798	16	P08069	IGF1R	Insulin-like growth factor 1 receptor	IGF1R_HUMAN	22	-3.80177	0.961982	control	inhibited	NaN	NaN	NaN
control / inhibited	Q9UKZ1	Q9UKZ1	-0.0641972	0.0641972	0.0141526	0.0231798	16	Q9UKZ1	CNOT11	CCR4-NOT transcription complex subunit 11	CNO11_HUMAN	5	-4.35226	0.956477	control	inhibited	NaN	NaN	NaN
control / inhibited	P25208	P25208	1.1797	1.1797	0.0141967	0.0232326	16	P25208	NFYB	Nuclear transcription factor Y subunit beta	NFYB_HUMAN	1	126.53	2.2653	control	inhibited	NaN	NaN	NaN
control / inhibited	P61599	P61599	-0.0860138	0.0860138	0.0142234	0.0232611	16	P61599	NAA20	N-alpha-acetyltransferase 20	NAA20_HUMAN	4	-5.78777	0.942122	control	inhibited	NaN	NaN	NaN
control / inhibited	P32780	P32780	-0.0832975	0.0832975	0.0142334	0.0232622	16	P32780	GTF2H1	General transcription factor IIH subunit 1	TF2H1_HUMAN	6	-5.61022	0.943898	control	inhibited	NaN	NaN	NaN
control / inhibited	Q16651	Q16651	-0.14828	0.14828	0.0142609	0.0232919	16	Q16651	PRSS8	Prostasin	PRSS8_HUMAN	2	-9.76744	0.902326	control	inhibited	NaN	NaN	NaN
control / inhibited	P43405	P43405	-0.0403452	0.0403452	0.0142925	0.0232995	16	P43405	SYK	Tyrosine-protein kinase SYK	KSYK_HUMAN	5	-2.75777	0.972422	control	inhibited	NaN	NaN	NaN
control / inhibited	P46977	P46977	-0.0583236	0.0583236	0.0142853	0.0232995	16	P46977	STT3A	Dolichyl-diphosphooligosaccharide--protein glycosyltransferase subunit STT3A	STT3A_HUMAN	16	-3.96206	0.960379	control	inhibited	NaN	NaN	NaN
control / inhibited	P85037	P85037	-0.135091	0.135091	0.0143082	0.0232995	16	P85037	FOXK1	Forkhead box protein K1	FOXK1_HUMAN	8	-8.93876	0.910612	control	inhibited	NaN	NaN	NaN
control / inhibited	Q5M775	Q5M775	0.0162053	0.0162053	0.01431	0.0232995	16	Q5M775	SPECC1	Cytospin-B	CYTSB_HUMAN	5	1.1296	1.0113	control	inhibited	NaN	NaN	NaN
control / inhibited	Q5VYK3	Q5VYK3	0.0376761	0.0376761	0.0143123	0.0232995	16	Q5VYK3	ECPAS	Proteasome adapter and scaffold protein ECM29	ECM29_HUMAN	46	2.64591	1.02646	control	inhibited	NaN	NaN	NaN
control / inhibited	Q6Y7W6	Q6Y7W6	-0.0473899	0.0473899	0.0143666	0.0233689	16	Q6Y7W6	GIGYF2	GRB10-interacting GYF protein 2	GGYF2_HUMAN	15	-3.23146	0.967685	control	inhibited	NaN	NaN	NaN
control / inhibited	Q9Y2W6	Q9Y2W6	-0.104247	0.104247	0.0143736	0.0233689	16	Q9Y2W6	TDRKH	Tudor and KH domain-containing protein	TDRKH_HUMAN	12	-6.97095	0.930291	control	inhibited	NaN	NaN	NaN
control / inhibited	Q9H8U3	Q9H8U3	-0.0889312	0.0889312	0.0144012	0.0233984	16	Q9H8U3	ZFAND3	AN1-type zinc finger protein 3	ZFAN3_HUMAN	2	-5.9781	0.940219	control	inhibited	NaN	NaN	NaN
control / inhibited	P50151	P50151	-0.0542933	0.0542933	0.014438	0.0234272	16	P50151	GNG10	Guanine nucleotide-binding protein G(I)/G(S)/G(O) subunit gamma-10	GBG10_HUMAN	3	-3.69339	0.963066	control	inhibited	NaN	NaN	NaN
control / inhibited	P50613	P50613	-0.03394	0.03394	0.0144321	0.0234272	16	P50613	CDK7	Cyclin-dependent kinase 7	CDK7_HUMAN	4	-2.32509	0.976749	control	inhibited	NaN	NaN	NaN
control / inhibited	Q9Y314	Q9Y314	-0.0719259	0.0719259	0.0144471	0.0234272	16	Q9Y314	NOSIP	Nitric oxide synthase-interacting protein	NOSIP_HUMAN	11	-4.86329	0.951367	control	inhibited	NaN	NaN	NaN
control / inhibited	P09132	P09132	-0.0582648	0.0582648	0.0144794	0.0234644	16	P09132	2019-08-01	Signal recognition particle 19 kDa protein	SRP19_HUMAN	5	-3.95815	0.960419	control	inhibited	NaN	NaN	NaN
control / inhibited	Q8IV48	Q8IV48	0.0805043	0.0805043	0.0145362	0.0235411	16	Q8IV48	ERI1	3'-5' exoribonuclease 1	ERI1_HUMAN	1	5.73876	1.05739	control	inhibited	NaN	NaN	NaN
control / inhibited	Q86V21	Q86V21	0.123497	0.123497	0.014587	0.023608	16	Q86V21	AACS	Acetoacetyl-CoA synthetase	AACS_HUMAN	15	8.93719	1.08937	control	inhibited	NaN	NaN	NaN
control / inhibited	Q15004	Q15004	0.0453583	0.0453583	0.0146001	0.023614	16	Q15004	PCLAF	PCNA-associated factor	PAF15_HUMAN	6	3.19394	1.03194	control	inhibited	NaN	NaN	NaN
control / inhibited	O75575	O75575	-0.0341568	0.0341568	0.0146174	0.023617	16	O75575	CRCP	DNA-directed RNA polymerase III subunit RPC9	RPC9_HUMAN	2	-2.33976	0.976602	control	inhibited	NaN	NaN	NaN
control / inhibited	P08579	P08579	-0.0690061	0.0690061	0.0146297	0.023617	16	P08579	SNRPB2	U2 small nuclear ribonucleoprotein B''	RU2B_HUMAN	4	-4.67055	0.953295	control	inhibited	NaN	NaN	NaN
control / inhibited	P78344	P78344	-0.0488087	0.0488087	0.014646	0.023617	16	P78344	EIF4G2	Eukaryotic translation initiation factor 4 gamma 2	IF4G2_HUMAN	33	-3.32657	0.966734	control	inhibited	NaN	NaN	NaN
control / inhibited	Q8NBX0	Q8NBX0	-0.252187	0.252187	0.0146493	0.023617	16	Q8NBX0	SCCPDH	Saccharopine dehydrogenase-like oxidoreductase	SCPDL_HUMAN	4	-16.0377	0.839623	control	inhibited	NaN	NaN	NaN
control / inhibited	Q9NWW5	Q9NWW5	-0.29488	0.29488	0.0146384	0.023617	16	Q9NWW5	CLN6	Ceroid-lipofuscinosis neuronal protein 6	CLN6_HUMAN	2	-18.486	0.81514	control	inhibited	NaN	NaN	NaN
control / inhibited	Q8IV36	Q8IV36	-0.0599307	0.0599307	0.014693	0.023672	16	Q8IV36	HID1	Protein HID1	HID1_HUMAN	14	-4.06898	0.95931	control	inhibited	NaN	NaN	NaN
control / inhibited	Q8IV50	Q8IV50	0.14556	0.14556	0.0147476	0.0237447	16	Q8IV50	LYSMD2	LysM and putative peptidoglycan-binding domain-containing protein 2	LYSM2_HUMAN	3	10.616	1.10616	control	inhibited	NaN	NaN	NaN
control / inhibited	P48163	P48163	0.0444717	0.0444717	0.0147694	0.0237491	16	P48163	ME1	NADP-dependent malic enzyme	MAOX_HUMAN	19	3.13054	1.03131	control	inhibited	NaN	NaN	NaN
control / inhibited	P52756	P52756	-0.124187	0.124187	0.0147672	0.0237491	16	P52756	RBM5	RNA-binding protein 5	RBM5_HUMAN	6	-8.2479	0.917521	control	inhibited	NaN	NaN	NaN
control / inhibited	Q9ULW0	Q9ULW0	-0.0521603	0.0521603	0.0148136	0.0238048	16	Q9ULW0	TPX2	Targeting protein for Xklp2	TPX2_HUMAN	8	-3.5509	0.964491	control	inhibited	NaN	NaN	NaN
control / inhibited	P04114	P04114	-0.141109	0.141109	0.0148267	0.0238106	16	P04114	APOB	Apolipoprotein B-100	APOB_HUMAN	4	-9.31782	0.906822	control	inhibited	NaN	NaN	NaN
control / inhibited	Q03169	Q03169	-0.174396	0.174396	0.0148713	0.0238668	16	Q03169	TNFAIP2	Tumor necrosis factor alpha-induced protein 2	TNAP2_HUMAN	2	-11.3862	0.886138	control	inhibited	NaN	NaN	NaN
control / inhibited	Q16563	Q16563	-0.143159	0.143159	0.0148967	0.0238923	16	Q16563	SYPL1	Synaptophysin-like protein 1	SYPL1_HUMAN	4	-9.44661	0.905534	control	inhibited	NaN	NaN	NaN
control / inhibited	Q16204	Q16204	0.0201391	0.0201391	0.0150489	0.0241209	16	Q16204	CCDC6	Coiled-coil domain-containing protein 6	CCDC6_HUMAN	17	1.40572	1.01406	control	inhibited	NaN	NaN	NaN
control / inhibited	Q9BWF3	Q9BWF3	-0.0593212	0.0593212	0.0150593	0.024122	16	Q9BWF3	RBM4	RNA-binding protein 4	RBM4_HUMAN	16	-4.02844	0.959716	control	inhibited	NaN	NaN	NaN
control / inhibited	P17706	P17706	-0.039545	0.039545	0.0150779	0.0241362	16	P17706	PTPN2	Tyrosine-protein phosphatase non-receptor type 2	PTN2_HUMAN	5	-2.70382	0.972962	control	inhibited	NaN	NaN	NaN
control / inhibited	O95363	O95363	-0.321438	0.321438	0.0150934	0.0241456	16	O95363	FARS2	Phenylalanine--tRNA ligase, mitochondrial	SYFM_HUMAN	2	-19.9728	0.800272	control	inhibited	NaN	NaN	NaN
control / inhibited	O14578	O14578	0.1874	0.1874	0.0151159	0.0241661	16	O14578	CIT	Citron Rho-interacting kinase	CTRO_HUMAN	3	13.871	1.13871	control	inhibited	NaN	NaN	NaN
control / inhibited	P62995	P62995	-0.0636073	0.0636073	0.0151315	0.0241755	16	P62995	TRA2B	Transformer-2 protein homolog beta	TRA2B_HUMAN	5	-4.31314	0.956869	control	inhibited	NaN	NaN	NaN
control / inhibited	Q96J02	Q96J02	-0.120981	0.120981	0.0151974	0.0242653	16	Q96J02	ITCH	E3 ubiquitin-protein ligase Itchy homolog	ITCH_HUMAN	5	-8.04379	0.919562	control	inhibited	NaN	NaN	NaN
control / inhibited	P84022	P84022	0.196582	0.196582	0.0152358	0.0242958	16	P84022	SMAD3	Mothers against decapentaplegic homolog 3	SMAD3_HUMAN	1	14.598	1.14598	control	inhibited	NaN	NaN	NaN
control / inhibited	Q96HA8	Q96HA8	-0.12508	0.12508	0.015236	0.0242958	16	Q96HA8	NTAQ1	Protein N-terminal glutamine amidohydrolase	NTAQ1_HUMAN	2	-8.30468	0.916953	control	inhibited	NaN	NaN	NaN
control / inhibited	Q15155	Q15155	-0.0434999	0.0434999	0.0152515	0.0243049	16	Q15155	NOMO1	Nodal modulator 1	NOMO1_HUMAN	37	-2.97018	0.970298	control	inhibited	NaN	NaN	NaN
control / inhibited	Q13547	Q13547	-0.123646	0.123646	0.0152738	0.024325	16	Q13547	HDAC1	Histone deacetylase 1	HDAC1_HUMAN	9	-8.21348	0.917865	control	inhibited	NaN	NaN	NaN
control / inhibited	O94842	O94842	-0.10376	0.10376	0.0152921	0.024338	16	O94842	TOX4	TOX high mobility group box family member 4	TOX4_HUMAN	8	-6.93953	0.930605	control	inhibited	NaN	NaN	NaN
control / inhibited	Q9NR56	Q9NR56	-0.0538556	0.0538556	0.0153015	0.024338	16	Q9NR56	MBNL1	Muscleblind-like protein 1	MBNL1_HUMAN	5	-3.66417	0.963358	control	inhibited	NaN	NaN	NaN
control / inhibited	P00374	P00374	0.205432	0.205432	0.0153161	0.0243456	16	P00374	DHFR	Dihydrofolate reductase	DYR_HUMAN	7	15.3032	1.15303	control	inhibited	NaN	NaN	NaN
control / inhibited	O75113	O75113	-0.0213829	0.0213829	0.0153526	0.0243726	16	O75113	N4BP1	NEDD4-binding protein 1	N4BP1_HUMAN	2	-1.47122	0.985288	control	inhibited	NaN	NaN	NaN
control / inhibited	Q9BSD7	Q9BSD7	0.0404408	0.0404408	0.0153504	0.0243726	16	Q9BSD7	NTPCR	Cancer-related nucleoside-triphosphatase	NTPCR_HUMAN	8	2.8428	1.02843	control	inhibited	NaN	NaN	NaN
control / inhibited	Q6Y288	Q6Y288	-0.22661	0.22661	0.0154301	0.0244739	16	Q6Y288	B3GLCT	Beta-1,3-glucosyltransferase	B3GLT_HUMAN	1	-14.5359	0.854641	control	inhibited	NaN	NaN	NaN
control / inhibited	Q9BRJ7	Q9BRJ7	-0.0929305	0.0929305	0.015436	0.0244739	16	Q9BRJ7	NUDT16L1	Tudor-interacting repair regulator protein	TIRR_HUMAN	6	-6.23838	0.937616	control	inhibited	NaN	NaN	NaN
control / inhibited	Q9HB09	Q9HB09	-0.15977	0.15977	0.0154725	0.0245161	16	Q9HB09	BCL2L12	Bcl-2-like protein 12	B2L12_HUMAN	2	-10.4832	0.895168	control	inhibited	NaN	NaN	NaN
control / inhibited	O95819	O95819	-0.0275959	0.0275959	0.0154996	0.0245279	16	O95819	MAP4K4	Mitogen-activated protein kinase kinase kinase kinase 4	M4K4_HUMAN	5	-1.89462	0.981054	control	inhibited	NaN	NaN	NaN
control / inhibited	Q9UGP8	Q9UGP8	-0.0657009	0.0657009	0.0154984	0.0245279	16	Q9UGP8	SEC63	Translocation protein SEC63 homolog	SEC63_HUMAN	19	-4.4519	0.955481	control	inhibited	NaN	NaN	NaN
control / inhibited	Q96T37	Q96T37	-0.0447462	0.0447462	0.0155576	0.0245885	16	Q96T37	RBM15	RNA-binding protein 15	RBM15_HUMAN	12	-3.05396	0.96946	control	inhibited	NaN	NaN	NaN
control / inhibited	Q9Y421	Q9Y421	-0.199727	0.199727	0.0155575	0.0245885	16	Q9Y421	FAM32A	Protein FAM32A	FA32A_HUMAN	2	-12.9285	0.870715	control	inhibited	NaN	NaN	NaN
control / inhibited	P04264	P04264	1.26811	1.26811	0.0156193	0.0246355	16	P04264	KRT1	Keratin, type II cytoskeletal 1	K2C1_HUMAN	21	140.847	2.40847	control	inhibited	NaN	NaN	NaN
control / inhibited	Q8WUA2	Q8WUA2	-0.0658887	0.0658887	0.0156353	0.0246355	16	Q8WUA2	PPIL4	Peptidyl-prolyl cis-trans isomerase-like 4	PPIL4_HUMAN	8	-4.46434	0.955357	control	inhibited	NaN	NaN	NaN
control / inhibited	Q96EL2	Q96EL2	-0.0962903	0.0962903	0.0156367	0.0246355	16	Q96EL2	MRPS24	28S ribosomal protein S24, mitochondrial	RT24_HUMAN	2	-6.45648	0.935435	control	inhibited	NaN	NaN	NaN
control / inhibited	Q9BRJ6	Q9BRJ6	-0.0602019	0.0602019	0.0156279	0.0246355	16	Q9BRJ6	C7orf50	Uncharacterized protein C7orf50	CG050_HUMAN	9	-4.08701	0.95913	control	inhibited	NaN	NaN	NaN
control / inhibited	Q9NVC6	Q9NVC6	-0.034087	0.034087	0.0156265	0.0246355	16	Q9NVC6	MED17	Mediator of RNA polymerase II transcription subunit 17	MED17_HUMAN	2	-2.33503	0.97665	control	inhibited	NaN	NaN	NaN
control / inhibited	O75832	O75832	-0.0502835	0.0502835	0.0156973	0.0247153	16	O75832	PSMD10	26S proteasome non-ATPase regulatory subunit 10	PSD10_HUMAN	5	-3.42535	0.965747	control	inhibited	NaN	NaN	NaN
control / inhibited	Q15800	Q15800	-0.197041	0.197041	0.0157156	0.0247285	16	Q15800	MSMO1	Methylsterol monooxygenase 1	MSMO1_HUMAN	2	-12.7662	0.872338	control	inhibited	NaN	NaN	NaN
control / inhibited	Q9BQ52	Q9BQ52	-0.0133147	0.0133147	0.0157392	0.02475	16	Q9BQ52	ELAC2	Zinc phosphodiesterase ELAC protein 2	RNZ2_HUMAN	23	-0.918658	0.990813	control	inhibited	NaN	NaN	NaN
control / inhibited	O60256	O60256	0.022201	0.022201	0.0157926	0.0248183	16	O60256	PRPSAP2	Phosphoribosyl pyrophosphate synthase-associated protein 2	KPRB_HUMAN	10	1.55076	1.01551	control	inhibited	NaN	NaN	NaN
control / inhibited	Q96GA7	Q96GA7	0.0563273	0.0563273	0.0158107	0.0248293	16	Q96GA7	SDSL	Serine dehydratase-like	SDSL_HUMAN	11	3.98153	1.03982	control	inhibited	NaN	NaN	NaN
control / inhibited	Q96IW7	Q96IW7	-0.213078	0.213078	0.0158195	0.0248293	16	Q96IW7	SEC22A	Vesicle-trafficking protein SEC22a	SC22A_HUMAN	2	-13.7305	0.862695	control	inhibited	NaN	NaN	NaN
control / inhibited	Q86WX3	Q86WX3	-0.0966597	0.0966597	0.015836	0.0248396	16	Q86WX3	RPS19BP1	Active regulator of SIRT1	AROS_HUMAN	2	-6.48043	0.935196	control	inhibited	NaN	NaN	NaN
control / inhibited	Q9NZL9	Q9NZL9	0.0975745	0.0975745	0.0158514	0.0248481	16	Q9NZL9	MAT2B	Methionine adenosyltransferase 2 subunit beta	MAT2B_HUMAN	13	6.99731	1.06997	control	inhibited	NaN	NaN	NaN
control / inhibited	Q14657	Q14657	-1.15924	1.15924	0.0158723	0.0248652	16	Q14657	LAGE3	EKC/KEOPS complex subunit LAGE3	LAGE3_HUMAN	2	-55.2252	0.447748	control	inhibited	NaN	NaN	NaN
control / inhibited	O75127	O75127	-0.0860974	0.0860974	0.0159128	0.0249131	16	O75127	PTCD1	Pentatricopeptide repeat-containing protein 1, mitochondrial	PTCD1_HUMAN	3	-5.79323	0.942068	control	inhibited	NaN	NaN	NaN
control / inhibited	Q96EU6	Q96EU6	-0.117315	0.117315	0.0159293	0.0249232	16	Q96EU6	RRP36	Ribosomal RNA processing protein 36 homolog	RRP36_HUMAN	3	-7.80981	0.921902	control	inhibited	NaN	NaN	NaN
control / inhibited	P40616	P40616	-0.10238	0.10238	0.0159644	0.0249472	16	P40616	ARL1	ADP-ribosylation factor-like protein 1	ARL1_HUMAN	9	-6.85048	0.931495	control	inhibited	NaN	NaN	NaN
control / inhibited	Q9BVJ6	Q9BVJ6	-0.0528988	0.0528988	0.0159646	0.0249472	16	Q9BVJ6	UTP14A	U3 small nucleolar RNA-associated protein 14 homolog A	UT14A_HUMAN	19	-3.60026	0.963997	control	inhibited	NaN	NaN	NaN
control / inhibited	O43292	O43292	0.0698154	0.0698154	0.0159919	0.0249541	16	O43292	GPAA1	Glycosylphosphatidylinositol anchor attachment 1 protein	GPAA1_HUMAN	3	4.95824	1.04958	control	inhibited	NaN	NaN	NaN
control / inhibited	P22695	P22695	-0.059464	0.059464	0.0160013	0.0249541	16	P22695	UQCRC2	Cytochrome b-c1 complex subunit 2, mitochondrial	QCR2_HUMAN	16	-4.03794	0.959621	control	inhibited	NaN	NaN	NaN
control / inhibited	P37802	P37802	0.109575	0.109575	0.0160091	0.0249541	16	P37802	TAGLN2	Transgelin-2	TAGL2_HUMAN	12	7.89105	1.07891	control	inhibited	NaN	NaN	NaN
control / inhibited	Q9NU22	Q9NU22	-0.148691	0.148691	0.0159822	0.0249541	16	Q9NU22	MDN1	Midasin	MDN1_HUMAN	13	-9.79317	0.902068	control	inhibited	NaN	NaN	NaN
control / inhibited	P09110	P09110	-0.0690537	0.0690537	0.0160421	0.0249629	16	P09110	ACAA1	3-ketoacyl-CoA thiolase, peroxisomal	THIK_HUMAN	14	-4.67369	0.953263	control	inhibited	NaN	NaN	NaN
control / inhibited	P20339	P20339	-0.062834	0.062834	0.0160848	0.0249629	16	P20339	RAB5A	Ras-related protein Rab-5A	RAB5A_HUMAN	9	-4.26184	0.957382	control	inhibited	NaN	NaN	NaN
control / inhibited	Q9BSJ8	Q9BSJ8	-0.0407461	0.0407461	0.0160584	0.0249629	16	Q9BSJ8	ESYT1	Extended synaptotagmin-1	ESYT1_HUMAN	39	-2.78479	0.972152	control	inhibited	NaN	NaN	NaN
control / inhibited	Q9BXS5	Q9BXS5	0.0222924	0.0222924	0.0160816	0.0249629	16	Q9BXS5	AP1M1	AP-1 complex subunit mu-1	AP1M1_HUMAN	14	1.55719	1.01557	control	inhibited	NaN	NaN	NaN
control / inhibited	Q9H6K5	Q9H6K5	-0.194002	0.194002	0.0160677	0.0249629	16	Q9H6K5	PRR36	Proline-rich protein 36	PRR36_HUMAN	4	-12.5823	0.874177	control	inhibited	NaN	NaN	NaN
control / inhibited	Q9P000	Q9P000	-0.0294711	0.0294711	0.016069	0.0249629	16	Q9P000	COMMD9	COMM domain-containing protein 9	COMD9_HUMAN	7	-2.02206	0.979779	control	inhibited	NaN	NaN	NaN
control / inhibited	Q9Y256	Q9Y256	-0.0710688	0.0710688	0.0160462	0.0249629	16	Q9Y256	RCE1	CAAX prenyl protease 2	FACE2_HUMAN	3	-4.80675	0.951933	control	inhibited	NaN	NaN	NaN
control / inhibited	Q9UKA9	Q9UKA9	-0.293959	0.293959	0.0161499	0.0250484	16	Q9UKA9	PTBP2	Polypyrimidine tract-binding protein 2	PTBP2_HUMAN	1	-18.4339	0.815661	control	inhibited	NaN	NaN	NaN
control / inhibited	P51668;Q9Y2X8	P51668;Q9Y2X8	0.104857	0.104857	0.0162804	0.0252351	16	P51668;Q9Y2X8	UBE2D1;UBE2D4	Ubiquitin-conjugating enzyme E2 D1;Ubiquitin-conjugating enzyme E2 D4	UB2D1_HUMAN;UB2D4_HUMAN	1	7.5388	1.07539	control	inhibited	NaN	NaN	NaN
control / inhibited	Q96R06	Q96R06	-0.0456138	0.0456138	0.0163388	0.02531	16	Q96R06	SPAG5	Sperm-associated antigen 5	SPAG5_HUMAN	1	-3.11225	0.968878	control	inhibited	NaN	NaN	NaN
control / inhibited	Q9P2J5	Q9P2J5	0.0387627	0.0387627	0.0164063	0.0253987	16	Q9P2J5	LARS1	Leucine--tRNA ligase, cytoplasmic	SYLC_HUMAN	28	2.72324	1.02723	control	inhibited	NaN	NaN	NaN
control / inhibited	Q9BTC8	Q9BTC8	-0.0657762	0.0657762	0.016425	0.0254119	16	Q9BTC8	MTA3	Metastasis-associated protein MTA3	MTA3_HUMAN	7	-4.45689	0.955431	control	inhibited	NaN	NaN	NaN
control / inhibited	P47755	P47755	-0.0443427	0.0443427	0.0164488	0.0254209	16	P47755	CAPZA2	F-actin-capping protein subunit alpha-2	CAZA2_HUMAN	14	-3.02685	0.969732	control	inhibited	NaN	NaN	NaN
control / inhibited	Q7Z2W9	Q7Z2W9	-0.0746575	0.0746575	0.0164512	0.0254209	16	Q7Z2W9	MRPL21	39S ribosomal protein L21, mitochondrial	RM21_HUMAN	6	-5.04325	0.949568	control	inhibited	NaN	NaN	NaN
control / inhibited	Q9H1H9	Q9H1H9	-0.0623302	0.0623302	0.0164988	0.0254787	16	Q9H1H9	KIF13A	Kinesin-like protein KIF13A	KI13A_HUMAN	4	-4.2284	0.957716	control	inhibited	NaN	NaN	NaN
control / inhibited	O00221	O00221	0.152233	0.152233	0.016528	0.0254991	16	O00221	NFKBIE	NF-kappa-B inhibitor epsilon	IKBE_HUMAN	3	11.1288	1.11129	control	inhibited	NaN	NaN	NaN
control / inhibited	Q12931	Q12931	-0.0461222	0.0461222	0.0165619	0.0254991	16	Q12931	TRAP1	Heat shock protein 75 kDa, mitochondrial	TRAP1_HUMAN	28	-3.14639	0.968536	control	inhibited	NaN	NaN	NaN
control / inhibited	Q96BJ8	Q96BJ8	0.0195251	0.0195251	0.0165632	0.0254991	16	Q96BJ8	ELMO3	Engulfment and cell motility protein 3	ELMO3_HUMAN	10	1.36258	1.01363	control	inhibited	NaN	NaN	NaN
control / inhibited	Q96SK2	Q96SK2	-0.15558	0.15558	0.0165556	0.0254991	16	Q96SK2	TMEM209	Transmembrane protein 209	TM209_HUMAN	5	-10.2229	0.897771	control	inhibited	NaN	NaN	NaN
control / inhibited	Q9HC07	Q9HC07	-0.139792	0.139792	0.0165448	0.0254991	16	Q9HC07	TMEM165	Transmembrane protein 165	TM165_HUMAN	4	-9.23499	0.90765	control	inhibited	NaN	NaN	NaN
control / inhibited	Q4LE39	Q4LE39	-0.110864	0.110864	0.0166049	0.0255004	16	Q4LE39	ARID4B	AT-rich interactive domain-containing protein 4B	ARI4B_HUMAN	4	-7.39667	0.926033	control	inhibited	NaN	NaN	NaN
control / inhibited	Q969M7	Q969M7	0.203888	0.203888	0.0165903	0.0255004	16	Q969M7	UBE2F	NEDD8-conjugating enzyme UBE2F	UBE2F_HUMAN	2	15.1799	1.1518	control	inhibited	NaN	NaN	NaN
control / inhibited	Q9Y3F4	Q9Y3F4	0.0198958	0.0198958	0.0165985	0.0255004	16	Q9Y3F4	STRAP	Serine-threonine kinase receptor-associated protein	STRAP_HUMAN	17	1.38863	1.01389	control	inhibited	NaN	NaN	NaN
control / inhibited	Q9Y5B9	Q9Y5B9	-0.0330832	0.0330832	0.0165935	0.0255004	16	Q9Y5B9	SUPT16H	FACT complex subunit SPT16	SP16H_HUMAN	31	-2.26706	0.977329	control	inhibited	NaN	NaN	NaN
control / inhibited	P0DPB5	P0DPB5	-0.272864	0.272864	0.0166773	0.0255959	16	P0DPB5	POLR1D	Protein POLR1D, isoform 2	RPC22_HUMAN	2	-17.2325	0.827675	control	inhibited	NaN	NaN	NaN
control / inhibited	P42167	P42167	-0.0714262	0.0714262	0.016724	0.025641	16	P42167	TMPO	Lamina-associated polypeptide 2, isoforms beta/gamma	LAP2B_HUMAN	9	-4.83033	0.951697	control	inhibited	NaN	NaN	NaN
control / inhibited	Q6UX07	Q6UX07	-0.0653005	0.0653005	0.0167273	0.025641	16	Q6UX07	DHRS13	Dehydrogenase/reductase SDR family member 13	DHR13_HUMAN	3	-4.42538	0.955746	control	inhibited	NaN	NaN	NaN
control / inhibited	Q14558	Q14558	0.0346745	0.0346745	0.0167442	0.0256511	16	Q14558	PRPSAP1	Phosphoribosyl pyrophosphate synthase-associated protein 1	KPRA_HUMAN	10	2.43257	1.02433	control	inhibited	NaN	NaN	NaN
control / inhibited	Q14687	Q14687	-0.107416	0.107416	0.0167816	0.0256926	16	Q14687	GSE1	Genetic suppressor element 1	GSE1_HUMAN	10	-7.17507	0.928249	control	inhibited	NaN	NaN	NaN
control / inhibited	P52564	P52564	0.054396	0.054396	0.0168144	0.0257113	16	P52564	MAP2K6	Dual specificity mitogen-activated protein kinase kinase 6	MP2K6_HUMAN	1	3.84243	1.03842	control	inhibited	NaN	NaN	NaN
control / inhibited	Q08AM6	Q08AM6	-0.00566319	0.00566319	0.016813	0.0257113	16	Q08AM6	VAC14	Protein VAC14 homolog	VAC14_HUMAN	10	-0.391773	0.996082	control	inhibited	NaN	NaN	NaN
control / inhibited	O75569	O75569	0.0094931	0.0094931	0.0168458	0.0257436	16	O75569	PRKRA	Interferon-inducible double-stranded RNA-dependent protein kinase activator A	PRKRA_HUMAN	11	0.660181	1.0066	control	inhibited	NaN	NaN	NaN
control / inhibited	Q15758	Q15758	-0.0529064	0.0529064	0.0168628	0.0257537	16	Q15758	SLC1A5	Neutral amino acid transporter B(0)	AAAT_HUMAN	14	-3.60077	0.963992	control	inhibited	NaN	NaN	NaN
control / inhibited	Q14331	Q14331	-0.109348	0.109348	0.0169474	0.025867	16	Q14331	FRG1	Protein FRG1	FRG1_HUMAN	5	-7.29933	0.927007	control	inhibited	NaN	NaN	NaN
control / inhibited	Q8N5G2	Q8N5G2	-0.0836439	0.0836439	0.0169899	0.0259161	16	Q8N5G2	MACO1	Macoilin	MACOI_HUMAN	1	-5.63288	0.943671	control	inhibited	NaN	NaN	NaN
control / inhibited	Q9NZ52	Q9NZ52	-0.135858	0.135858	0.0170037	0.0259212	16	Q9NZ52	GGA3	ADP-ribosylation factor-binding protein GGA3	GGA3_HUMAN	2	-8.98715	0.910128	control	inhibited	NaN	NaN	NaN
control / inhibited	Q9H871	Q9H871	-0.1581	0.1581	0.0170758	0.0260153	16	Q9H871	RMND5A	E3 ubiquitin-protein transferase RMND5A	RMD5A_HUMAN	2	-10.3795	0.896205	control	inhibited	NaN	NaN	NaN
control / inhibited	O75880	O75880	-0.0757228	0.0757228	0.0171273	0.0260778	16	O75880	SCO1	Protein SCO1 homolog, mitochondrial	SCO1_HUMAN	2	-5.11334	0.948867	control	inhibited	NaN	NaN	NaN
control / inhibited	P35749	P35749	0.0530206	0.0530206	0.0171945	0.0261342	16	P35749	MYH11	Myosin-11	MYH11_HUMAN	18	3.74348	1.03743	control	inhibited	NaN	NaN	NaN
control / inhibited	Q01813	Q01813	0.0770562	0.0770562	0.0171957	0.0261342	16	Q01813	PFKP	ATP-dependent 6-phosphofructokinase, platelet type	PFKAP_HUMAN	24	5.48634	1.05486	control	inhibited	NaN	NaN	NaN
control / inhibited	Q96CM8	Q96CM8	-0.0526038	0.0526038	0.0171802	0.0261342	16	Q96CM8	ACSF2	Medium-chain acyl-CoA ligase ACSF2, mitochondrial	ACSF2_HUMAN	9	-3.58054	0.964195	control	inhibited	NaN	NaN	NaN
control / inhibited	P11274	P11274	-0.0948892	0.0948892	0.0172142	0.0261407	16	P11274	BCR	Breakpoint cluster region protein	BCR_HUMAN	4	-6.36558	0.936344	control	inhibited	NaN	NaN	NaN
control / inhibited	Q8NBM8	Q8NBM8	-0.210884	0.210884	0.017221	0.0261407	16	Q8NBM8	PCYOX1L	Prenylcysteine oxidase-like	PCYXL_HUMAN	2	-13.5992	0.864008	control	inhibited	NaN	NaN	NaN
control / inhibited	P15170	P15170	0.0329033	0.0329033	0.0172514	0.026155	16	P15170	GSPT1	Eukaryotic peptide chain release factor GTP-binding subunit ERF3A	ERF3A_HUMAN	18	2.30689	1.02307	control	inhibited	NaN	NaN	NaN
control / inhibited	Q8IVP5	Q8IVP5	-0.335839	0.335839	0.0172477	0.026155	16	Q8IVP5	FUNDC1	FUN14 domain-containing protein 1	FUND1_HUMAN	1	-20.7677	0.792323	control	inhibited	NaN	NaN	NaN
control / inhibited	Q9BTC0	Q9BTC0	-0.102087	0.102087	0.0172859	0.0261914	16	Q9BTC0	DIDO1	Death-inducer obliterator 1	DIDO1_HUMAN	22	-6.83159	0.931684	control	inhibited	NaN	NaN	NaN
control / inhibited	Q9NYQ6	Q9NYQ6	-0.255964	0.255964	0.0173067	0.026207	16	Q9NYQ6	CELSR1	Cadherin EGF LAG seven-pass G-type receptor 1	CELR1_HUMAN	2	-16.2573	0.837427	control	inhibited	NaN	NaN	NaN
control / inhibited	Q96FZ7	Q96FZ7	0.0990102	0.0990102	0.0173297	0.02622	16	Q96FZ7	CHMP6	Charged multivesicular body protein 6	CHMP6_HUMAN	4	7.10384	1.07104	control	inhibited	NaN	NaN	NaN
control / inhibited	Q9NX61	Q9NX61	-0.609274	0.609274	0.0173363	0.02622	16	Q9NX61	TMEM161A	Transmembrane protein 161A	T161A_HUMAN	2	-34.4473	0.655527	control	inhibited	NaN	NaN	NaN
control / inhibited	Q71DI3	Q71DI3	-0.0524795	0.0524795	0.0173841	0.0262673	16	Q71DI3	H3C15	Histone H3.2	H32_HUMAN	1	-3.57224	0.964278	control	inhibited	NaN	NaN	NaN
control / inhibited	Q9Y697	Q9Y697	-0.0890304	0.0890304	0.0173887	0.0262673	16	Q9Y697	NFS1	Cysteine desulfurase, mitochondrial	NFS1_HUMAN	9	-5.98456	0.940154	control	inhibited	NaN	NaN	NaN
control / inhibited	Q96A26	Q96A26	-0.0497381	0.0497381	0.0174182	0.026296	16	Q96A26	FAM162A	Protein FAM162A	F162A_HUMAN	5	-3.38883	0.966112	control	inhibited	NaN	NaN	NaN
control / inhibited	P08F94	P08F94	0.123771	0.123771	0.0174976	0.0263999	16	P08F94	PKHD1	Fibrocystin	PKHD1_HUMAN	1	8.95793	1.08958	control	inhibited	NaN	NaN	NaN
control / inhibited	P85298	P85298	0.100055	0.100055	0.0175105	0.0264034	16	P85298	ARHGAP8	Rho GTPase-activating protein 8	RHG08_HUMAN	2	7.18141	1.07181	control	inhibited	NaN	NaN	NaN
control / inhibited	P31150	P31150	0.0360622	0.0360622	0.0175327	0.026405	16	P31150	GDI1	Rab GDP dissociation inhibitor alpha	GDIA_HUMAN	16	2.53115	1.02531	control	inhibited	NaN	NaN	NaN
control / inhibited	Q96HW7	Q96HW7	-0.0727819	0.0727819	0.0175281	0.026405	16	Q96HW7	INTS4	Integrator complex subunit 4	INT4_HUMAN	10	-4.91971	0.950803	control	inhibited	NaN	NaN	NaN
control / inhibited	P54709	P54709	-0.0660258	0.0660258	0.0175646	0.026437	16	P54709	ATP1B3	Sodium/potassium-transporting ATPase subunit beta-3	AT1B3_HUMAN	7	-4.47342	0.955266	control	inhibited	NaN	NaN	NaN
control / inhibited	Q9Y295	Q9Y295	-0.030086	0.030086	0.0175876	0.0264556	16	Q9Y295	DRG1	Developmentally-regulated GTP-binding protein 1	DRG1_HUMAN	13	-2.06381	0.979362	control	inhibited	NaN	NaN	NaN
control / inhibited	Q9UHD1	Q9UHD1	-0.0814415	0.0814415	0.0176812	0.0265804	16	Q9UHD1	CHORDC1	Cysteine and histidine-rich domain-containing protein 1	CHRD1_HUMAN	14	-5.48871	0.945113	control	inhibited	NaN	NaN	NaN
control / inhibited	P82675	P82675	-0.0249469	0.0249469	0.017715	0.0266073	16	P82675	MRPS5	28S ribosomal protein S5, mitochondrial	RT05_HUMAN	12	-1.71433	0.982857	control	inhibited	NaN	NaN	NaN
control / inhibited	Q7Z4G1	Q7Z4G1	-0.0609425	0.0609425	0.0177204	0.0266073	16	Q7Z4G1	COMMD6	COMM domain-containing protein 6	COMD6_HUMAN	3	-4.13624	0.958638	control	inhibited	NaN	NaN	NaN
control / inhibited	O00483	O00483	-0.0871894	0.0871894	0.0178316	0.0266397	16	O00483	NDUFA4	Cytochrome c oxidase subunit NDUFA4	NDUA4_HUMAN	3	-5.86452	0.941355	control	inhibited	NaN	NaN	NaN
control / inhibited	O60499	O60499	-0.345556	0.345556	0.0177766	0.0266397	16	O60499	STX10	Syntaxin-10	STX10_HUMAN	2	-21.2995	0.787005	control	inhibited	NaN	NaN	NaN
control / inhibited	P62316	P62316	-0.0430282	0.0430282	0.0178284	0.0266397	16	P62316	SNRPD2	Small nuclear ribonucleoprotein Sm D2	SMD2_HUMAN	9	-2.93845	0.970616	control	inhibited	NaN	NaN	NaN
control / inhibited	P99999	P99999	-0.0799963	0.0799963	0.0178127	0.0266397	16	P99999	CYCS	Cytochrome c	CYC_HUMAN	6	-5.39399	0.94606	control	inhibited	NaN	NaN	NaN
control / inhibited	Q13948	Q13948	-0.138152	0.138152	0.0178345	0.0266397	16	Q13948	CUX1	Protein CASP	CASP_HUMAN	6	-9.13178	0.908682	control	inhibited	NaN	NaN	NaN
control / inhibited	Q6YN16	Q6YN16	-0.0467628	0.0467628	0.0178217	0.0266397	16	Q6YN16	HSDL2	Hydroxysteroid dehydrogenase-like protein 2	HSDL2_HUMAN	13	-3.18938	0.968106	control	inhibited	NaN	NaN	NaN
control / inhibited	Q9H7N4	Q9H7N4	-0.0443872	0.0443872	0.0178341	0.0266397	16	Q9H7N4	SCAF1	Splicing factor, arginine/serine-rich 19	SFR19_HUMAN	2	-3.02984	0.969702	control	inhibited	NaN	NaN	NaN
control / inhibited	Q9H857	Q9H857	-0.111521	0.111521	0.0178381	0.0266397	16	Q9H857	NT5DC2	5'-nucleotidase domain-containing protein 2	NT5D2_HUMAN	8	-7.43885	0.925612	control	inhibited	NaN	NaN	NaN
control / inhibited	Q9NS18	Q9NS18	-0.0473246	0.0473246	0.0178218	0.0266397	16	Q9NS18	GLRX2	Glutaredoxin-2, mitochondrial	GLRX2_HUMAN	3	-3.22707	0.967729	control	inhibited	NaN	NaN	NaN
control / inhibited	Q96B23	Q96B23	-0.0682541	0.0682541	0.0178544	0.0266481	16	Q96B23	C18orf25	Uncharacterized protein C18orf25	CR025_HUMAN	2	-4.62084	0.953792	control	inhibited	NaN	NaN	NaN
control / inhibited	Q7Z4F1	Q7Z4F1	-0.0770193	0.0770193	0.0178687	0.0266535	16	Q7Z4F1	LRP10	Low-density lipoprotein receptor-related protein 10	LRP10_HUMAN	3	-5.19857	0.948014	control	inhibited	NaN	NaN	NaN
control / inhibited	Q9HBF4	Q9HBF4	-0.27094	0.27094	0.0178893	0.0266681	16	Q9HBF4	ZFYVE1	Zinc finger FYVE domain-containing protein 1	ZFYV1_HUMAN	2	-17.1221	0.828779	control	inhibited	NaN	NaN	NaN
control / inhibited	Q9UKV5	Q9UKV5	-0.193553	0.193553	0.0179237	0.0267036	16	Q9UKV5	AMFR	E3 ubiquitin-protein ligase AMFR	AMFR_HUMAN	2	-12.555	0.87445	control	inhibited	NaN	NaN	NaN
control / inhibited	Q9NP80	Q9NP80	-0.220695	0.220695	0.0179552	0.0267344	16	Q9NP80	PNPLA8	Calcium-independent phospholipase A2-gamma	PLPL8_HUMAN	4	-14.1848	0.858152	control	inhibited	NaN	NaN	NaN
control / inhibited	O95218	O95218	-0.0972649	0.0972649	0.0179882	0.0267677	16	O95218	ZRANB2	Zinc finger Ran-binding domain-containing protein 2	ZRAB2_HUMAN	7	-6.51965	0.934804	control	inhibited	NaN	NaN	NaN
control / inhibited	O14656	O14656	-0.0729135	0.0729135	0.0180215	0.0267815	16	O14656	TOR1A	Torsin-1A	TOR1A_HUMAN	11	-4.92839	0.950716	control	inhibited	NaN	NaN	NaN
control / inhibited	P11047	P11047	-0.0889669	0.0889669	0.0180512	0.0267815	16	P11047	LAMC1	Laminin subunit gamma-1	LAMC1_HUMAN	14	-5.98043	0.940196	control	inhibited	NaN	NaN	NaN
control / inhibited	Q00059	Q00059	-0.0571661	0.0571661	0.0180358	0.0267815	16	Q00059	TFAM	Transcription factor A, mitochondrial	TFAM_HUMAN	8	-3.88498	0.96115	control	inhibited	NaN	NaN	NaN
control / inhibited	Q16762	Q16762	-0.0180827	0.0180827	0.0180508	0.0267815	16	Q16762	TST	Thiosulfate sulfurtransferase	THTR_HUMAN	10	-1.24557	0.987544	control	inhibited	NaN	NaN	NaN
control / inhibited	Q4KMP7	Q4KMP7	-0.0112523	0.0112523	0.0180114	0.0267815	16	Q4KMP7	TBC1D10B	TBC1 domain family member 10B	TB10B_HUMAN	10	-0.776913	0.992231	control	inhibited	NaN	NaN	NaN
control / inhibited	Q5T6V5	Q5T6V5	0.0820755	0.0820755	0.018067	0.026789	16	Q5T6V5	C9orf64	Queuosine salvage protein	QSPP_HUMAN	14	5.85398	1.05854	control	inhibited	NaN	NaN	NaN
control / inhibited	Q9H6S3	Q9H6S3	0.0505599	0.0505599	0.0181694	0.0268929	16	Q9H6S3	EPS8L2	Epidermal growth factor receptor kinase substrate 8-like protein 2	ES8L2_HUMAN	19	3.56668	1.03567	control	inhibited	NaN	NaN	NaN
control / inhibited	Q9NQC3	Q9NQC3	-0.0711929	0.0711929	0.0181601	0.0268929	16	Q9NQC3	RTN4	Reticulon-4	RTN4_HUMAN	9	-4.81494	0.951851	control	inhibited	NaN	NaN	NaN
control / inhibited	Q9NTW7	Q9NTW7	-0.146902	0.146902	0.0181509	0.0268929	16	Q9NTW7	ZFP64	Zinc finger protein 64	ZF64B_HUMAN	2	-9.68119	0.903188	control	inhibited	NaN	NaN	NaN
control / inhibited	Q9H5N1	Q9H5N1	0.0435575	0.0435575	0.0181868	0.0269027	16	Q9H5N1	RABEP2	Rab GTPase-binding effector protein 2	RABE2_HUMAN	13	3.06521	1.03065	control	inhibited	NaN	NaN	NaN
control / inhibited	Q9UJA5	Q9UJA5	-0.0652045	0.0652045	0.0181986	0.0269042	16	Q9UJA5	TRMT6	tRNA (adenine(58)-N(1))-methyltransferase non-catalytic subunit TRM6	TRM6_HUMAN	4	-4.41902	0.95581	control	inhibited	NaN	NaN	NaN
control / inhibited	Q5J8M3	Q5J8M3	-0.0459179	0.0459179	0.0182358	0.0269431	16	Q5J8M3	EMC4	ER membrane protein complex subunit 4	EMC4_HUMAN	4	-3.13267	0.968673	control	inhibited	NaN	NaN	NaN
control / inhibited	P00734	P00734	-0.146169	0.146169	0.0182962	0.0270165	16	P00734	F2	Prothrombin	THRB_HUMAN	5	-9.63533	0.903647	control	inhibited	NaN	NaN	NaN
control / inhibited	Q8NE62	Q8NE62	-0.129347	0.129347	0.0183185	0.0270333	16	Q8NE62	CHDH	Choline dehydrogenase, mitochondrial	CHDH_HUMAN	4	-8.57546	0.914245	control	inhibited	NaN	NaN	NaN
control / inhibited	O60814;P57053;P58876;P62807;Q5QNW6;Q93079;Q99877;Q99879;Q99880	O60814;P57053;P58876;P62807;Q5QNW6;Q93079;Q99877;Q99879;Q99880	-0.0589921	0.0589921	0.0183517	0.0270619	16	O60814;P57053;P58876;P62807;Q5QNW6;Q93079;Q99877;Q99879;Q99880	H2BC12;H2BS1;H2BC5;H2BC4;H2BC18;H2BC9;H2BC15;H2BC14;H2BC13	Histone H2B type 1-K;Histone H2B type F-S;Histone H2B type 1-D;Histone H2B type 1-C/E/F/G/I;Histone H2B type 2-F;Histone H2B type 1-H;Histone H2B type 1-N;Histone H2B type 1-M;Histone H2B type 1-L	H2B1K_HUMAN;H2BFS_HUMAN;H2B1D_HUMAN;H2B1C_HUMAN;H2B2F_HUMAN;H2B1H_HUMAN;H2B1N_HUMAN;H2B1M_HUMAN;H2B1L_HUMAN	8	-4.00655	0.959934	control	inhibited	NaN	NaN	NaN
control / inhibited	Q6P1M0	Q6P1M0	-0.0658716	0.0658716	0.0183596	0.0270619	16	Q6P1M0	SLC27A4	Long-chain fatty acid transport protein 4	S27A4_HUMAN	16	-4.4632	0.955368	control	inhibited	NaN	NaN	NaN
control / inhibited	Q53FT3	Q53FT3	-0.03713	0.03713	0.0184449	0.0271716	16	Q53FT3	HIKESHI	Protein Hikeshi	HIKES_HUMAN	4	-2.54082	0.974592	control	inhibited	NaN	NaN	NaN
control / inhibited	Q9P0V9	Q9P0V9	-0.178526	0.178526	0.0185257	0.0272745	16	Q9P0V9	SEPTIN10	Septin-10	SEP10_HUMAN	4	-11.6395	0.883605	control	inhibited	NaN	NaN	NaN
control / inhibited	P04181	P04181	-0.058188	0.058188	0.0185387	0.0272776	16	P04181	OAT	Ornithine aminotransferase, mitochondrial	OAT_HUMAN	11	-3.95303	0.96047	control	inhibited	NaN	NaN	NaN
control / inhibited	P28331	P28331	-0.0571161	0.0571161	0.0185607	0.0272834	16	P28331	NDUFS1	NADH-ubiquinone oxidoreductase 75 kDa subunit, mitochondrial	NDUS1_HUMAN	29	-3.88164	0.961184	control	inhibited	NaN	NaN	NaN
control / inhibited	Q9NYU2	Q9NYU2	-0.0636591	0.0636591	0.0185645	0.0272834	16	Q9NYU2	UGGT1	UDP-glucose:glycoprotein glucosyltransferase 1	UGGG1_HUMAN	44	-4.31658	0.956834	control	inhibited	NaN	NaN	NaN
control / inhibited	Q9H2G2	Q9H2G2	0.0996329	0.0996329	0.0185858	0.0272986	16	Q9H2G2	SLK	STE20-like serine/threonine-protein kinase	SLK_HUMAN	20	7.15008	1.0715	control	inhibited	NaN	NaN	NaN
control / inhibited	O75688	O75688	0.0604434	0.0604434	0.0186197	0.0273322	16	O75688	PPM1B	Protein phosphatase 1B	PPM1B_HUMAN	10	4.27862	1.04279	control	inhibited	NaN	NaN	NaN
control / inhibited	Q9H875	Q9H875	-0.0456439	0.0456439	0.0186366	0.0273336	16	Q9H875	PRKRIP1	PRKR-interacting protein 1	PKRI1_HUMAN	3	-3.11427	0.968857	control	inhibited	NaN	NaN	NaN
control / inhibited	Q9Y5L0	Q9Y5L0	0.0273193	0.0273193	0.0186425	0.0273336	16	Q9Y5L0	TNPO3	Transportin-3	TNPO3_HUMAN	28	1.91167	1.01912	control	inhibited	NaN	NaN	NaN
control / inhibited	O00264	O00264	-0.069086	0.069086	0.018675	0.0273651	16	O00264	PGRMC1	Membrane-associated progesterone receptor component 1	PGRC1_HUMAN	7	-4.67583	0.953242	control	inhibited	NaN	NaN	NaN
control / inhibited	P34896	P34896	0.0454643	0.0454643	0.0187189	0.0274134	16	P34896	SHMT1	Serine hydroxymethyltransferase, cytosolic	GLYC_HUMAN	18	3.20153	1.03202	control	inhibited	NaN	NaN	NaN
control / inhibited	P11177	P11177	-0.0662736	0.0662736	0.0188104	0.0275312	16	P11177	PDHB	Pyruvate dehydrogenase E1 component subunit beta, mitochondrial	ODPB_HUMAN	14	-4.48982	0.955102	control	inhibited	NaN	NaN	NaN
control / inhibited	Q86UL3	Q86UL3	-0.0615802	0.0615802	0.0188347	0.0275344	16	Q86UL3	GPAT4	Glycerol-3-phosphate acyltransferase 4	GPAT4_HUMAN	3	-4.1786	0.958214	control	inhibited	NaN	NaN	NaN
control / inhibited	Q9NXV2	Q9NXV2	0.0909898	0.0909898	0.0188288	0.0275344	16	Q9NXV2	KCTD5	BTB/POZ domain-containing protein KCTD5	KCTD5_HUMAN	4	6.51006	1.0651	control	inhibited	NaN	NaN	NaN
control / inhibited	O75884	O75884	-0.0557491	0.0557491	0.0188679	0.0275509	16	O75884	RBBP9	Serine hydrolase RBBP9	RBBP9_HUMAN	2	-3.79052	0.962095	control	inhibited	NaN	NaN	NaN
control / inhibited	Q92597	Q92597	-0.0985063	0.0985063	0.0188681	0.0275509	16	Q92597	NDRG1	Protein NDRG1	NDRG1_HUMAN	8	-6.60005	0.933999	control	inhibited	NaN	NaN	NaN
control / inhibited	O43252	O43252	0.0519904	0.0519904	0.018923	0.0275544	16	O43252	PAPSS1	Bifunctional 3'-phosphoadenosine 5'-phosphosulfate synthase 1	PAPS1_HUMAN	14	3.66942	1.03669	control	inhibited	NaN	NaN	NaN
control / inhibited	O95361	O95361	0.068269	0.068269	0.018883	0.0275544	16	O95361	TRIM16	Tripartite motif-containing protein 16	TRI16_HUMAN	16	4.84579	1.04846	control	inhibited	NaN	NaN	NaN
control / inhibited	P63261	P63261	0.0508217	0.0508217	0.0189257	0.0275544	16	P63261	ACTG1	Actin, cytoplasmic 2	ACTG_HUMAN	25	3.58547	1.03585	control	inhibited	NaN	NaN	NaN
control / inhibited	Q8TDD1	Q8TDD1	-0.0488145	0.0488145	0.0189077	0.0275544	16	Q8TDD1	DDX54	ATP-dependent RNA helicase DDX54	DDX54_HUMAN	28	-3.32696	0.96673	control	inhibited	NaN	NaN	NaN
control / inhibited	Q9Y232	Q9Y232	-0.209511	0.209511	0.0189205	0.0275544	16	Q9Y232	CDYL	Chromodomain Y-like protein	CDYL_HUMAN	4	-13.517	0.86483	control	inhibited	NaN	NaN	NaN
control / inhibited	P55786	P55786	0.0572013	0.0572013	0.0189384	0.0275569	16	P55786	NPEPPS	Puromycin-sensitive aminopeptidase	PSA_HUMAN	40	4.04454	1.04045	control	inhibited	NaN	NaN	NaN
control / inhibited	P09661	P09661	-0.0284135	0.0284135	0.0189616	0.0275584	16	P09661	SNRPA1	U2 small nuclear ribonucleoprotein A'	RU2A_HUMAN	14	-1.95021	0.980498	control	inhibited	NaN	NaN	NaN
control / inhibited	Q6ZS17	Q6ZS17	-0.0527933	0.0527933	0.0189514	0.0275584	16	Q6ZS17	RIPOR1	Rho family-interacting cell polarization regulator 1	RIPR1_HUMAN	3	-3.59321	0.964068	control	inhibited	NaN	NaN	NaN
control / inhibited	Q9NRR8	Q9NRR8	-0.166533	0.166533	0.0189864	0.0275784	16	Q9NRR8	CDC42SE1	CDC42 small effector protein 1	C42S1_HUMAN	1	-10.9019	0.890981	control	inhibited	NaN	NaN	NaN
control / inhibited	Q14980	Q14980	-0.0711244	0.0711244	0.0190252	0.0276186	16	Q14980	NUMA1	Nuclear mitotic apparatus protein 1	NUMA1_HUMAN	81	-4.81042	0.951896	control	inhibited	NaN	NaN	NaN
control / inhibited	Q92544	Q92544	-0.138829	0.138829	0.0190552	0.02763	16	Q92544	TM9SF4	Transmembrane 9 superfamily member 4	TM9S4_HUMAN	9	-9.17437	0.908256	control	inhibited	NaN	NaN	NaN
control / inhibited	Q9BWU0	Q9BWU0	-0.064916	0.064916	0.0190467	0.02763	16	Q9BWU0	SLC4A1AP	Kanadaptin	NADAP_HUMAN	14	-4.3999	0.956001	control	inhibited	NaN	NaN	NaN
control / inhibited	P27707	P27707	0.110992	0.110992	0.0191045	0.0276588	16	P27707	DCK	Deoxycytidine kinase	DCK_HUMAN	7	7.99705	1.07997	control	inhibited	NaN	NaN	NaN
control / inhibited	Q92833	Q92833	0.342086	0.342086	0.0190996	0.0276588	16	Q92833	JARID2	Protein Jumonji	JARD2_HUMAN	1	26.7588	1.26759	control	inhibited	NaN	NaN	NaN
control / inhibited	Q9BRR6	Q9BRR6	-0.0739985	0.0739985	0.0191083	0.0276588	16	Q9BRR6	ADPGK	ADP-dependent glucokinase	ADPGK_HUMAN	10	-4.99986	0.950001	control	inhibited	NaN	NaN	NaN
control / inhibited	Q9BUE6	Q9BUE6	-0.140414	0.140414	0.0191315	0.0276763	16	Q9BUE6	ISCA1	Iron-sulfur cluster assembly 1 homolog, mitochondrial	ISCA1_HUMAN	4	-9.27413	0.907259	control	inhibited	NaN	NaN	NaN
control / inhibited	P08240	P08240	-0.0782059	0.0782059	0.0191826	0.0277341	16	P08240	SRPRA	Signal recognition particle receptor subunit alpha	SRPRA_HUMAN	19	-5.27651	0.947235	control	inhibited	NaN	NaN	NaN
control / inhibited	Q5TFE4	Q5TFE4	0.0388822	0.0388822	0.0192121	0.0277607	16	Q5TFE4	NT5DC1	5'-nucleotidase domain-containing protein 1	NT5D1_HUMAN	17	2.73175	1.02732	control	inhibited	NaN	NaN	NaN
control / inhibited	Q9H6S0	Q9H6S0	-0.220912	0.220912	0.0192753	0.0278359	16	Q9H6S0	YTHDC2	3'-5' RNA helicase YTHDC2	YTDC2_HUMAN	2	-14.1977	0.858023	control	inhibited	NaN	NaN	NaN
control / inhibited	P51003	P51003	-0.0600995	0.0600995	0.0193335	0.0279038	16	P51003	PAPOLA	Poly(A) polymerase alpha	PAPOA_HUMAN	14	-4.0802	0.959198	control	inhibited	NaN	NaN	NaN
control / inhibited	Q9BRT8	Q9BRT8	0.147952	0.147952	0.0193563	0.0279205	16	Q9BRT8	CBWD1	COBW domain-containing protein 1	CBWD1_HUMAN	5	10.7996	1.108	control	inhibited	NaN	NaN	NaN
control / inhibited	Q9NRD5	Q9NRD5	-0.10513	0.10513	0.0194237	0.0280016	16	Q9NRD5	PICK1	PRKCA-binding protein	PICK1_HUMAN	2	-7.02786	0.929721	control	inhibited	NaN	NaN	NaN
control / inhibited	Q14019	Q14019	0.0947225	0.0947225	0.0194748	0.0280428	16	Q14019	COTL1	Coactosin-like protein	COTL1_HUMAN	9	6.786	1.06786	control	inhibited	NaN	NaN	NaN
control / inhibited	Q96EY1	Q96EY1	-0.0635098	0.0635098	0.0194722	0.0280428	16	Q96EY1	DNAJA3	DnaJ homolog subfamily A member 3, mitochondrial	DNJA3_HUMAN	11	-4.30667	0.956933	control	inhibited	NaN	NaN	NaN
control / inhibited	Q9GZZ9	Q9GZZ9	0.0364388	0.0364388	0.0194937	0.0280538	16	Q9GZZ9	UBA5	Ubiquitin-like modifier-activating enzyme 5	UBA5_HUMAN	9	2.55791	1.02558	control	inhibited	NaN	NaN	NaN
control / inhibited	O43639	O43639	-0.101492	0.101492	0.019566	0.0281417	16	O43639	NCK2	Cytoplasmic protein NCK2	NCK2_HUMAN	2	-6.79312	0.932069	control	inhibited	NaN	NaN	NaN
control / inhibited	Q96F86	Q96F86	0.00469908	0.00469908	0.0196063	0.0281833	16	Q96F86	EDC3	Enhancer of mRNA-decapping protein 3	EDC3_HUMAN	9	0.326246	1.00326	control	inhibited	NaN	NaN	NaN
control / inhibited	O15234	O15234	0.0418481	0.0418481	0.0198247	0.0284809	16	O15234	CASC3	Protein CASC3	CASC3_HUMAN	3	2.94317	1.02943	control	inhibited	NaN	NaN	NaN
control / inhibited	Q9HA82	Q9HA82	-0.129513	0.129513	0.0198791	0.0285426	16	Q9HA82	CERS4	Ceramide synthase 4	CERS4_HUMAN	3	-8.58599	0.91414	control	inhibited	NaN	NaN	NaN
control / inhibited	O14524	O14524	-0.178279	0.178279	0.0198967	0.0285514	16	O14524	NEMP1	Nuclear envelope integral membrane protein 1	NEMP1_HUMAN	2	-11.6244	0.883756	control	inhibited	NaN	NaN	NaN
control / inhibited	Q14566	Q14566	0.0136151	0.0136151	0.0199282	0.0285801	16	Q14566	MCM6	DNA replication licensing factor MCM6	MCM6_HUMAN	35	0.948191	1.00948	control	inhibited	NaN	NaN	NaN
control / inhibited	O60779	O60779	-0.132621	0.132621	0.0199824	0.028625	16	O60779	SLC19A2	Thiamine transporter 1	S19A2_HUMAN	2	-8.7827	0.912173	control	inhibited	NaN	NaN	NaN
control / inhibited	Q03426	Q03426	0.0903504	0.0903504	0.0199773	0.028625	16	Q03426	MVK	Mevalonate kinase	KIME_HUMAN	7	6.46287	1.06463	control	inhibited	NaN	NaN	NaN
control / inhibited	O95714	O95714	-0.0751292	0.0751292	0.0200633	0.0287143	16	O95714	HERC2	E3 ubiquitin-protein ligase HERC2	HERC2_HUMAN	1	-5.07429	0.949257	control	inhibited	NaN	NaN	NaN
control / inhibited	P13984	P13984	-0.0784586	0.0784586	0.0200793	0.0287143	16	P13984	GTF2F2	General transcription factor IIF subunit 2	T2FB_HUMAN	6	-5.2931	0.947069	control	inhibited	NaN	NaN	NaN
control / inhibited	Q86SK9	Q86SK9	-0.190607	0.190607	0.0200686	0.0287143	16	Q86SK9	SCD5	Stearoyl-CoA desaturase 5	SCD5_HUMAN	1	-12.3763	0.876237	control	inhibited	NaN	NaN	NaN
control / inhibited	Q09666	Q09666	-0.0465038	0.0465038	0.0201679	0.028812	16	Q09666	AHNAK	Neuroblast differentiation-associated protein AHNAK	AHNK_HUMAN	217	-3.172	0.96828	control	inhibited	NaN	NaN	NaN
control / inhibited	Q86VQ1	Q86VQ1	-0.0832574	0.0832574	0.020172	0.028812	16	Q86VQ1	GLCCI1	Glucocorticoid-induced transcript 1 protein	GLCI1_HUMAN	2	-5.6076	0.943924	control	inhibited	NaN	NaN	NaN
control / inhibited	Q99759	Q99759	-0.430487	0.430487	0.0201822	0.028812	16	Q99759	MAP3K3	Mitogen-activated protein kinase kinase kinase 3	M3K3_HUMAN	2	-25.7989	0.742011	control	inhibited	NaN	NaN	NaN
control / inhibited	P54725	P54725	0.0170817	0.0170817	0.0202199	0.0288363	16	P54725	RAD23A	UV excision repair protein RAD23 homolog A	RD23A_HUMAN	12	1.19105	1.01191	control	inhibited	NaN	NaN	NaN
control / inhibited	Q12962	Q12962	-0.173911	0.173911	0.0202224	0.0288363	16	Q12962	TAF10	Transcription initiation factor TFIID subunit 10	TAF10_HUMAN	2	-11.3564	0.886436	control	inhibited	NaN	NaN	NaN
control / inhibited	Q96AG4	Q96AG4	-0.053417	0.053417	0.020234	0.0288363	16	Q96AG4	LRRC59	Leucine-rich repeat-containing protein 59	LRC59_HUMAN	11	-3.63488	0.963651	control	inhibited	NaN	NaN	NaN
control / inhibited	Q96HY6	Q96HY6	-0.0610651	0.0610651	0.0202755	0.028879	16	Q96HY6	DDRGK1	DDRGK domain-containing protein 1	DDRGK_HUMAN	5	-4.14438	0.958556	control	inhibited	NaN	NaN	NaN
control / inhibited	O43924	O43924	0.0583097	0.0583097	0.0203465	0.0288898	16	O43924	PDE6D	Retinal rod rhodopsin-sensitive cGMP 3',5'-cyclic phosphodiesterase subunit delta	PDE6D_HUMAN	3	4.12451	1.04125	control	inhibited	NaN	NaN	NaN
control / inhibited	P48449	P48449	-0.0410907	0.0410907	0.0203642	0.0288898	16	P48449	LSS	Lanosterol synthase	LSS_HUMAN	22	-2.80801	0.97192	control	inhibited	NaN	NaN	NaN
control / inhibited	P55327	P55327	0.00723835	0.00723835	0.0203504	0.0288898	16	P55327	TPD52	Tumor protein D52	TPD52_HUMAN	9	0.502985	1.00503	control	inhibited	NaN	NaN	NaN
control / inhibited	Q3KQV9	Q3KQV9	0.0950259	0.0950259	0.0203052	0.0288898	16	Q3KQV9	UAP1L1	UDP-N-acetylhexosamine pyrophosphorylase-like protein 1	UAP1L_HUMAN	14	6.80846	1.06808	control	inhibited	NaN	NaN	NaN
control / inhibited	Q8WVQ1	Q8WVQ1	-0.134446	0.134446	0.0203136	0.0288898	16	Q8WVQ1	CANT1	Soluble calcium-activated nucleotidase 1	CANT1_HUMAN	8	-8.89802	0.91102	control	inhibited	NaN	NaN	NaN
control / inhibited	Q9HBH5	Q9HBH5	-0.070892	0.070892	0.0203252	0.0288898	16	Q9HBH5	RDH14	Retinol dehydrogenase 14	RDH14_HUMAN	7	-4.79508	0.952049	control	inhibited	NaN	NaN	NaN
control / inhibited	Q9UPT8	Q9UPT8	-0.0804197	0.0804197	0.0203627	0.0288898	16	Q9UPT8	ZC3H4	Zinc finger CCCH domain-containing protein 4	ZC3H4_HUMAN	14	-5.42175	0.945782	control	inhibited	NaN	NaN	NaN
control / inhibited	O60925	O60925	0.125997	0.125997	0.0203841	0.0289016	16	O60925	PFDN1	Prefoldin subunit 1	PFD1_HUMAN	6	9.12614	1.09126	control	inhibited	NaN	NaN	NaN
control / inhibited	O43169	O43169	-0.0737651	0.0737651	0.0204395	0.0289637	16	O43169	CYB5B	Cytochrome b5 type B	CYB5B_HUMAN	5	-4.98449	0.950155	control	inhibited	NaN	NaN	NaN
control / inhibited	Q9H9Y2	Q9H9Y2	-0.0550748	0.0550748	0.0204682	0.0289879	16	Q9H9Y2	RPF1	Ribosome production factor 1	RPF1_HUMAN	1	-3.74555	0.962545	control	inhibited	NaN	NaN	NaN
control / inhibited	P61221	P61221	0.0444725	0.0444725	0.0204826	0.0289918	16	P61221	ABCE1	ATP-binding cassette sub-family E member 1	ABCE1_HUMAN	22	3.1306	1.03131	control	inhibited	NaN	NaN	NaN
control / inhibited	Q9UKK6	Q9UKK6	0.265699	0.265699	0.0205341	0.0290482	16	Q9UKK6	NXT1	NTF2-related export protein 1	NXT1_HUMAN	1	20.2218	1.20222	control	inhibited	NaN	NaN	NaN
control / inhibited	Q9HAV7	Q9HAV7	-0.0718986	0.0718986	0.0206123	0.0291423	16	Q9HAV7	GRPEL1	GrpE protein homolog 1, mitochondrial	GRPE1_HUMAN	9	-4.86149	0.951385	control	inhibited	NaN	NaN	NaN
control / inhibited	P02538	P02538	2.90416	2.90416	0.0206468	0.0291746	16	P02538	KRT6A	Keratin, type II cytoskeletal 6A	K2C6A_HUMAN	1	648.58	7.4858	control	inhibited	NaN	NaN	NaN
control / inhibited	P61289	P61289	0.00573351	0.00573351	0.0206848	0.0291899	16	P61289	PSME3	Proteasome activator complex subunit 3	PSME3_HUMAN	10	0.398207	1.00398	control	inhibited	NaN	NaN	NaN
control / inhibited	Q8WVK2	Q8WVK2	-0.208024	0.208024	0.0206928	0.0291899	16	Q8WVK2	SNRNP27	U4/U6.U5 small nuclear ribonucleoprotein 27 kDa protein	SNR27_HUMAN	2	-13.4278	0.865722	control	inhibited	NaN	NaN	NaN
control / inhibited	Q9UBI6	Q9UBI6	-0.0861567	0.0861567	0.0206837	0.0291899	16	Q9UBI6	GNG12	Guanine nucleotide-binding protein G(I)/G(S)/G(O) subunit gamma-12	GBG12_HUMAN	3	-5.79711	0.942029	control	inhibited	NaN	NaN	NaN
control / inhibited	P50225	P50225	0.0327857	0.0327857	0.0207201	0.0292024	16	P50225	SULT1A1	Sulfotransferase 1A1	ST1A1_HUMAN	7	2.29855	1.02299	control	inhibited	NaN	NaN	NaN
control / inhibited	Q9H8H0	Q9H8H0	-0.0664234	0.0664234	0.0207251	0.0292024	16	Q9H8H0	NOL11	Nucleolar protein 11	NOL11_HUMAN	18	-4.49974	0.955003	control	inhibited	NaN	NaN	NaN
control / inhibited	P00558	P00558	0.0640379	0.0640379	0.0207945	0.0292837	16	P00558	PGK1	Phosphoglycerate kinase 1	PGK1_HUMAN	28	4.53876	1.04539	control	inhibited	NaN	NaN	NaN
control / inhibited	Q6P161	Q6P161	-0.0776906	0.0776906	0.020904	0.0294214	16	Q6P161	MRPL54	39S ribosomal protein L54, mitochondrial	RM54_HUMAN	2	-5.24267	0.947573	control	inhibited	NaN	NaN	NaN
control / inhibited	Q9HBM6	Q9HBM6	-0.156255	0.156255	0.0209779	0.0295087	16	Q9HBM6	TAF9B	Transcription initiation factor TFIID subunit 9B	TAF9B_HUMAN	3	-10.2649	0.897351	control	inhibited	NaN	NaN	NaN
control / inhibited	O75907	O75907	-0.0973401	0.0973401	0.0210572	0.0295258	16	O75907	DGAT1	Diacylglycerol O-acyltransferase 1	DGAT1_HUMAN	5	-6.52452	0.934755	control	inhibited	NaN	NaN	NaN
control / inhibited	Q5QJE6	Q5QJE6	-0.0223519	0.0223519	0.0210532	0.0295258	16	Q5QJE6	DNTTIP2	Deoxynucleotidyltransferase terminal-interacting protein 2	TDIF2_HUMAN	10	-1.53737	0.984626	control	inhibited	NaN	NaN	NaN
control / inhibited	Q969N2	Q969N2	-0.178993	0.178993	0.0210478	0.0295258	16	Q969N2	PIGT	GPI transamidase component PIG-T	PIGT_HUMAN	6	-11.6681	0.883319	control	inhibited	NaN	NaN	NaN
control / inhibited	Q9BW71	Q9BW71	0.344279	0.344279	0.0210611	0.0295258	16	Q9BW71	HIRIP3	HIRA-interacting protein 3	HIRP3_HUMAN	1	26.9516	1.26952	control	inhibited	NaN	NaN	NaN
control / inhibited	Q9NTJ3	Q9NTJ3	0.0508395	0.0508395	0.0210354	0.0295258	16	Q9NTJ3	SMC4	Structural maintenance of chromosomes protein 4	SMC4_HUMAN	33	3.58675	1.03587	control	inhibited	NaN	NaN	NaN
control / inhibited	Q9NVQ4	Q9NVQ4	-0.124913	0.124913	0.0210136	0.0295258	16	Q9NVQ4	FAIM	Fas apoptotic inhibitory molecule 1	FAIM1_HUMAN	2	-8.29409	0.917059	control	inhibited	NaN	NaN	NaN
control / inhibited	P98170	P98170	0.0894798	0.0894798	0.0210922	0.0295528	16	P98170	XIAP	E3 ubiquitin-protein ligase XIAP	XIAP_HUMAN	4	6.39865	1.06399	control	inhibited	NaN	NaN	NaN
control / inhibited	P13674	P13674	-0.0569449	0.0569449	0.0211503	0.0295908	16	P13674	P4HA1	Prolyl 4-hydroxylase subunit alpha-1	P4HA1_HUMAN	17	-3.87024	0.961298	control	inhibited	NaN	NaN	NaN
control / inhibited	Q5HYJ3	Q5HYJ3	-0.163029	0.163029	0.021151	0.0295908	16	Q5HYJ3	FAM76B	Protein FAM76B	FA76B_HUMAN	2	-10.6852	0.893148	control	inhibited	NaN	NaN	NaN
control / inhibited	Q96EB6	Q96EB6	-0.167748	0.167748	0.0211668	0.0295908	16	Q96EB6	SIRT1	NAD-dependent protein deacetylase sirtuin-1	SIR1_HUMAN	4	-10.9768	0.890232	control	inhibited	NaN	NaN	NaN
control / inhibited	Q9NVV0	Q9NVV0	-0.158884	0.158884	0.0211612	0.0295908	16	Q9NVV0	TMEM38B	Trimeric intracellular cation channel type B	TM38B_HUMAN	4	-10.4282	0.895718	control	inhibited	NaN	NaN	NaN
control / inhibited	O76003	O76003	0.0601474	0.0601474	0.0211921	0.0295931	16	O76003	GLRX3	Glutaredoxin-3	GLRX3_HUMAN	11	4.25722	1.04257	control	inhibited	NaN	NaN	NaN
control / inhibited	P82979	P82979	-0.0533436	0.0533436	0.0211912	0.0295931	16	P82979	SARNP	SAP domain-containing ribonucleoprotein	SARNP_HUMAN	6	-3.62997	0.9637	control	inhibited	NaN	NaN	NaN
control / inhibited	Q86W92	Q86W92	-0.117615	0.117615	0.0212355	0.0296371	16	Q86W92	PPFIBP1	Liprin-beta-1	LIPB1_HUMAN	8	-7.829	0.92171	control	inhibited	NaN	NaN	NaN
control / inhibited	Q13356	Q13356	-0.109992	0.109992	0.0212546	0.0296471	16	Q13356	PPIL2	RING-type E3 ubiquitin-protein ligase PPIL2	PPIL2_HUMAN	4	-7.34069	0.926593	control	inhibited	NaN	NaN	NaN
control / inhibited	P12532	P12532	-0.0447945	0.0447945	0.0212828	0.0296698	16	P12532	CKMT1A	Creatine kinase U-type, mitochondrial	KCRU_HUMAN	12	-3.05721	0.969428	control	inhibited	NaN	NaN	NaN
control / inhibited	O95347	O95347	0.0480551	0.0480551	0.0213074	0.0296709	16	O95347	SMC2	Structural maintenance of chromosomes protein 2	SMC2_HUMAN	30	3.38702	1.03387	control	inhibited	NaN	NaN	NaN
control / inhibited	Q9NWQ9	Q9NWQ9	0.161537	0.161537	0.0213048	0.0296709	16	Q9NWQ9	C14orf119	Uncharacterized protein C14orf119	CN119_HUMAN	1	11.8478	1.11848	control	inhibited	NaN	NaN	NaN
control / inhibited	Q5BJH7	Q5BJH7	-0.0877436	0.0877436	0.0213502	0.029714	16	Q5BJH7	YIF1B	Protein YIF1B	YIF1B_HUMAN	2	-5.90067	0.940993	control	inhibited	NaN	NaN	NaN
control / inhibited	Q13620	Q13620	0.0444027	0.0444027	0.021369	0.0297148	16	Q13620	CUL4B	Cullin-4B	CUL4B_HUMAN	27	3.12561	1.03126	control	inhibited	NaN	NaN	NaN
control / inhibited	Q9Y530	Q9Y530	0.0735709	0.0735709	0.0213746	0.0297148	16	Q9Y530	OARD1	ADP-ribose glycohydrolase OARD1	OARD1_HUMAN	6	5.23181	1.05232	control	inhibited	NaN	NaN	NaN
control / inhibited	P14406	P14406	-0.0845769	0.0845769	0.0214186	0.0297428	16	P14406	COX7A2	Cytochrome c oxidase subunit 7A2, mitochondrial	CX7A2_HUMAN	2	-5.6939	0.943061	control	inhibited	NaN	NaN	NaN
control / inhibited	Q15223	Q15223	-0.153324	0.153324	0.0214169	0.0297428	16	Q15223	NECTIN1	Nectin-1	NECT1_HUMAN	4	-10.0824	0.899176	control	inhibited	NaN	NaN	NaN
control / inhibited	Q9NZJ7	Q9NZJ7	-0.121918	0.121918	0.0214314	0.029744	16	Q9NZJ7	MTCH1	Mitochondrial carrier homolog 1	MTCH1_HUMAN	8	-8.10349	0.918965	control	inhibited	NaN	NaN	NaN
control / inhibited	Q15771	Q15771	-0.153273	0.153273	0.0214784	0.0297615	16	Q15771	RAB30	Ras-related protein Rab-30	RAB30_HUMAN	3	-10.0792	0.899208	control	inhibited	NaN	NaN	NaN
control / inhibited	Q8NHG7	Q8NHG7	-0.392155	0.392155	0.0214711	0.0297615	16	Q8NHG7	SVIP	Small VCP/p97-interacting protein	SVIP_HUMAN	2	-23.8009	0.761991	control	inhibited	NaN	NaN	NaN
control / inhibited	Q9BRQ0	Q9BRQ0	0.218246	0.218246	0.0214798	0.0297615	16	Q9BRQ0	PYGO2	Pygopus homolog 2	PYGO2_HUMAN	1	16.3319	1.16332	control	inhibited	NaN	NaN	NaN
control / inhibited	P98088	P98088	0.100858	0.100858	0.0215027	0.0297767	16	P98088	MUC5AC	Mucin-5AC	MUC5A_HUMAN	4	7.24113	1.07241	control	inhibited	NaN	NaN	NaN
control / inhibited	P13796	P13796	0.0532259	0.0532259	0.021569	0.0298179	16	P13796	LCP1	Plastin-2	PLSL_HUMAN	25	3.75824	1.03758	control	inhibited	NaN	NaN	NaN
control / inhibited	P57105	P57105	-0.127631	0.127631	0.0215697	0.0298179	16	P57105	SYNJ2BP	Synaptojanin-2-binding protein	SYJ2B_HUMAN	4	-8.46666	0.915333	control	inhibited	NaN	NaN	NaN
control / inhibited	Q14344	Q14344	-0.031818	0.031818	0.0215803	0.0298179	16	Q14344	GNA13	Guanine nucleotide-binding protein subunit alpha-13	GNA13_HUMAN	15	-2.18131	0.978187	control	inhibited	NaN	NaN	NaN
control / inhibited	Q9H9J4	Q9H9J4	0.238406	0.238406	0.0215479	0.0298179	16	Q9H9J4	USP42	Ubiquitin carboxyl-terminal hydrolase 42	UBP42_HUMAN	1	17.9688	1.17969	control	inhibited	NaN	NaN	NaN
control / inhibited	Q04206	Q04206	0.0473504	0.0473504	0.0216111	0.0298439	16	Q04206	RELA	Transcription factor p65	TF65_HUMAN	10	3.33654	1.03337	control	inhibited	NaN	NaN	NaN
control / inhibited	Q86U86	Q86U86	-0.11804	0.11804	0.0216509	0.0298823	16	Q86U86	PBRM1	Protein polybromo-1	PB1_HUMAN	24	-7.8561	0.921439	control	inhibited	NaN	NaN	NaN
control / inhibited	P55199	P55199	-0.0862419	0.0862419	0.0216663	0.029887	16	P55199	ELL	RNA polymerase II elongation factor ELL	ELL_HUMAN	1	-5.80267	0.941973	control	inhibited	NaN	NaN	NaN
control / inhibited	P35813	P35813	0.0492866	0.0492866	0.0217539	0.0299747	16	P35813	PPM1A	Protein phosphatase 1A	PPM1A_HUMAN	13	3.47531	1.03475	control	inhibited	NaN	NaN	NaN
control / inhibited	P35908	P35908	0.887188	0.887188	0.0217456	0.0299747	16	P35908	KRT2	Keratin, type II cytoskeletal 2 epidermal	K22E_HUMAN	17	84.9568	1.84957	control	inhibited	NaN	NaN	NaN
control / inhibited	Q9UNQ2	Q9UNQ2	-0.0811571	0.0811571	0.0217947	0.0300144	16	Q9UNQ2	DIMT1	Probable dimethyladenosine transferase	DIM1_HUMAN	7	-5.47008	0.945299	control	inhibited	NaN	NaN	NaN
control / inhibited	P12236	P12236	-0.0276833	0.0276833	0.0218396	0.0300431	16	P12236	SLC25A6	ADP/ATP translocase 3	ADT3_HUMAN	17	-1.90057	0.980994	control	inhibited	NaN	NaN	NaN
control / inhibited	Q9Y2E5	Q9Y2E5	-0.128946	0.128946	0.0218306	0.0300431	16	Q9Y2E5	MAN2B2	Epididymis-specific alpha-mannosidase	MA2B2_HUMAN	2	-8.5501	0.914499	control	inhibited	NaN	NaN	NaN
control / inhibited	P63010	P63010	-0.0195306	0.0195306	0.0218589	0.030053	16	P63010	AP2B1	AP-2 complex subunit beta	AP2B1_HUMAN	22	-1.34464	0.986554	control	inhibited	NaN	NaN	NaN
control / inhibited	O43657	O43657	-0.0998171	0.0998171	0.0219014	0.0300716	16	O43657	TSPAN6	Tetraspanin-6	TSN6_HUMAN	4	-6.68487	0.933151	control	inhibited	NaN	NaN	NaN
control / inhibited	Q92879	Q92879	-0.0580898	0.0580898	0.0219086	0.0300716	16	Q92879	CELF1	CUGBP Elav-like family member 1	CELF1_HUMAN	8	-3.94649	0.960535	control	inhibited	NaN	NaN	NaN
control / inhibited	Q96HP0	Q96HP0	-0.0864971	0.0864971	0.0218857	0.0300716	16	Q96HP0	DOCK6	Dedicator of cytokinesis protein 6	DOCK6_HUMAN	13	-5.81933	0.941807	control	inhibited	NaN	NaN	NaN
control / inhibited	Q9H061	Q9H061	-0.0664439	0.0664439	0.0219251	0.0300777	16	Q9H061	TMEM126A	Transmembrane protein 126A	T126A_HUMAN	1	-4.50109	0.954989	control	inhibited	NaN	NaN	NaN
control / inhibited	C9JLW8	C9JLW8	-0.155962	0.155962	0.0219878	0.0301472	16	C9JLW8	MCRIP1	Mapk-regulated corepressor-interacting protein 1	MCRI1_HUMAN	2	-10.2466	0.897534	control	inhibited	NaN	NaN	NaN
control / inhibited	P49959	P49959	-0.0602598	0.0602598	0.0220282	0.0301859	16	P49959	MRE11	Double-strand break repair protein MRE11	MRE11_HUMAN	15	-4.09086	0.959091	control	inhibited	NaN	NaN	NaN
control / inhibited	Q8WZA9	Q8WZA9	0.0747611	0.0747611	0.0220516	0.0302014	16	Q8WZA9	IRGQ	Immunity-related GTPase family Q protein	IRGQ_HUMAN	14	5.31866	1.05319	control	inhibited	NaN	NaN	NaN
control / inhibited	Q9NZZ3	Q9NZZ3	0.0321116	0.0321116	0.0220709	0.0302113	16	Q9NZZ3	CHMP5	Charged multivesicular body protein 5	CHMP5_HUMAN	4	2.25076	1.02251	control	inhibited	NaN	NaN	NaN
control / inhibited	Q9H1Z4	Q9H1Z4	-0.125975	0.125975	0.0221536	0.0302912	16	Q9H1Z4	WDR13	WD repeat-containing protein 13	WDR13_HUMAN	3	-8.36157	0.916384	control	inhibited	NaN	NaN	NaN
control / inhibited	Q9NV96	Q9NV96	-0.117401	0.117401	0.0221513	0.0302912	16	Q9NV96	TMEM30A	Cell cycle control protein 50A	CC50A_HUMAN	3	-7.81531	0.921847	control	inhibited	NaN	NaN	NaN
control / inhibited	P15289	P15289	-0.0445672	0.0445672	0.0221863	0.0303193	16	P15289	ARSA	Arylsulfatase A	ARSA_HUMAN	1	-3.04194	0.969581	control	inhibited	NaN	NaN	NaN
control / inhibited	Q9Y6N1	Q9Y6N1	-0.315119	0.315119	0.0223174	0.0304817	16	Q9Y6N1	COX11	Cytochrome c oxidase assembly protein COX11, mitochondrial	COX11_HUMAN	2	-19.6215	0.803785	control	inhibited	NaN	NaN	NaN
control / inhibited	Q8N567	Q8N567	-0.435196	0.435196	0.0223773	0.0305468	16	Q8N567	ZCCHC9	Zinc finger CCHC domain-containing protein 9	ZCHC9_HUMAN	2	-26.0407	0.739593	control	inhibited	NaN	NaN	NaN
control / inhibited	Q9UIL1	Q9UIL1	-0.230276	0.230276	0.0224545	0.0306354	16	Q9UIL1	SCOC	Short coiled-coil protein	SCOC_HUMAN	2	-14.7528	0.852472	control	inhibited	NaN	NaN	NaN
control / inhibited	Q99584	Q99584	0.0699133	0.0699133	0.0224669	0.0306355	16	Q99584	S100A13	Protein S100-A13	S10AD_HUMAN	5	4.96536	1.04965	control	inhibited	NaN	NaN	NaN
control / inhibited	O00559	O00559	0.111072	0.111072	0.0224925	0.0306537	16	O00559	EBAG9	Receptor-binding cancer antigen expressed on SiSo cells	RCAS1_HUMAN	1	8.00307	1.08003	control	inhibited	NaN	NaN	NaN
control / inhibited	O75382	O75382	-0.0993167	0.0993167	0.0225312	0.0306897	16	O75382	TRIM3	Tripartite motif-containing protein 3	TRIM3_HUMAN	8	-6.6525	0.933475	control	inhibited	NaN	NaN	NaN
control / inhibited	Q8IWZ8	Q8IWZ8	-0.0492959	0.0492959	0.022567	0.0307112	16	Q8IWZ8	SUGP1	SURP and G-patch domain-containing protein 1	SUGP1_HUMAN	7	-3.35921	0.966408	control	inhibited	NaN	NaN	NaN
control / inhibited	Q9NQE9	Q9NQE9	-0.0952292	0.0952292	0.0225717	0.0307112	16	Q9NQE9	HINT3	Histidine triad nucleotide-binding protein 3	HINT3_HUMAN	5	-6.38765	0.936124	control	inhibited	NaN	NaN	NaN
control / inhibited	Q9UJY1	Q9UJY1	0.184864	0.184864	0.022638	0.0307847	16	Q9UJY1	HSPB8	Heat shock protein beta-8	HSPB8_HUMAN	3	13.671	1.13671	control	inhibited	NaN	NaN	NaN
control / inhibited	Q9UBT7	Q9UBT7	-0.0380367	0.0380367	0.0226707	0.0308125	16	Q9UBT7	CTNNAL1	Alpha-catulin	CTNL1_HUMAN	4	-2.60205	0.973979	control	inhibited	NaN	NaN	NaN
control / inhibited	P12931	P12931	-0.0306652	0.0306652	0.0227039	0.0308239	16	P12931	SRC	Proto-oncogene tyrosine-protein kinase Src	SRC_HUMAN	13	-2.10312	0.978969	control	inhibited	NaN	NaN	NaN
control / inhibited	Q9UBU8	Q9UBU8	-0.0778894	0.0778894	0.0226983	0.0308239	16	Q9UBU8	MORF4L1	Mortality factor 4-like protein 1	MO4L1_HUMAN	5	-5.25573	0.947443	control	inhibited	NaN	NaN	NaN
control / inhibited	Q04721	Q04721	-0.0837107	0.0837107	0.0227568	0.0308789	16	Q04721	NOTCH2	Neurogenic locus notch homolog protein 2	NOTC2_HUMAN	16	-5.63725	0.943627	control	inhibited	NaN	NaN	NaN
control / inhibited	P08047	P08047	-0.0992988	0.0992988	0.022831	0.0309036	16	P08047	SP1	Transcription factor Sp1	SP1_HUMAN	4	-6.65134	0.933487	control	inhibited	NaN	NaN	NaN
control / inhibited	P49756	P49756	-0.0369473	0.0369473	0.0228285	0.0309036	16	P49756	RBM25	RNA-binding protein 25	RBM25_HUMAN	18	-2.52848	0.974715	control	inhibited	NaN	NaN	NaN
control / inhibited	Q6YI46	Q6YI46	-0.19013	0.19013	0.0228353	0.0309036	16	Q6YI46	TMEM64	Transmembrane protein 64	TMM64_HUMAN	4	-12.3473	0.876527	control	inhibited	NaN	NaN	NaN
control / inhibited	Q71U36	Q71U36	0.070083	0.070083	0.022837	0.0309036	16	Q71U36	TUBA1A	Tubulin alpha-1A chain	TBA1A_HUMAN	21	4.97771	1.04978	control	inhibited	NaN	NaN	NaN
control / inhibited	Q96NC0	Q96NC0	-0.200303	0.200303	0.0227943	0.0309036	16	Q96NC0	ZMAT2	Zinc finger matrin-type protein 2	ZMAT2_HUMAN	2	-12.9632	0.870368	control	inhibited	NaN	NaN	NaN
control / inhibited	P67936	P67936	0.0254328	0.0254328	0.0228615	0.03092	16	P67936	TPM4	Tropomyosin alpha-4 chain	TPM4_HUMAN	20	1.7785	1.01778	control	inhibited	NaN	NaN	NaN
control / inhibited	O94760	O94760	0.0325944	0.0325944	0.0228875	0.0309385	16	O94760	DDAH1	N(G),N(G)-dimethylarginine dimethylaminohydrolase 1	DDAH1_HUMAN	8	2.28499	1.02285	control	inhibited	NaN	NaN	NaN
control / inhibited	Q8N163	Q8N163	-0.0406949	0.0406949	0.0229058	0.0309465	16	Q8N163	CCAR2	Cell cycle and apoptosis regulator protein 2	CCAR2_HUMAN	26	-2.78134	0.972187	control	inhibited	NaN	NaN	NaN
control / inhibited	Q9H0S4	Q9H0S4	-0.0798607	0.0798607	0.0229806	0.0310306	16	Q9H0S4	DDX47	Probable ATP-dependent RNA helicase DDX47	DDX47_HUMAN	15	-5.3851	0.946149	control	inhibited	NaN	NaN	NaN
control / inhibited	O75964	O75964	-0.0883616	0.0883616	0.022993	0.0310307	16	O75964	ATP5MG	ATP synthase subunit g, mitochondrial	ATP5L_HUMAN	4	-5.94096	0.94059	control	inhibited	NaN	NaN	NaN
control / inhibited	Q9Y5Q9	Q9Y5Q9	-0.0608571	0.0608571	0.0230621	0.0311071	16	Q9Y5Q9	GTF3C3	General transcription factor 3C polypeptide 3	TF3C3_HUMAN	18	-4.13056	0.958694	control	inhibited	NaN	NaN	NaN
control / inhibited	O14787	O14787	0.037317	0.037317	0.0230919	0.0311136	16	O14787	TNPO2	Transportin-2	TNPO2_HUMAN	16	2.62036	1.0262	control	inhibited	NaN	NaN	NaN
control / inhibited	Q5BJF6	Q5BJF6	0.144541	0.144541	0.0230804	0.0311136	16	Q5BJF6	ODF2	Outer dense fiber protein 2	ODFP2_HUMAN	3	10.5379	1.10538	control	inhibited	NaN	NaN	NaN
control / inhibited	Q9H4M9	Q9H4M9	0.0530489	0.0530489	0.0231333	0.0311525	16	Q9H4M9	EHD1	EH domain-containing protein 1	EHD1_HUMAN	17	3.74551	1.03746	control	inhibited	NaN	NaN	NaN
control / inhibited	P0DN76;Q01081	P0DN76;Q01081	-0.0745018	0.0745018	0.0232118	0.031174	16	P0DN76;Q01081	U2AF1L5;U2AF1	Splicing factor U2AF 35 kDa subunit-like protein;Splicing factor U2AF 35 kDa subunit	U2AF5_HUMAN;U2AF1_HUMAN	6	-5.033	0.94967	control	inhibited	NaN	NaN	NaN
control / inhibited	P18887	P18887	-0.0176254	0.0176254	0.0232026	0.031174	16	P18887	XRCC1	DNA repair protein XRCC1	XRCC1_HUMAN	11	-1.21427	0.987857	control	inhibited	NaN	NaN	NaN
control / inhibited	Q96NB2	Q96NB2	-0.0571036	0.0571036	0.0232015	0.031174	16	Q96NB2	SFXN2	Sideroflexin-2	SFXN2_HUMAN	9	-3.88081	0.961192	control	inhibited	NaN	NaN	NaN
control / inhibited	Q9HD40	Q9HD40	-0.138974	0.138974	0.0231751	0.031174	16	Q9HD40	SEPSECS	O-phosphoseryl-tRNA(Sec) selenium transferase	SPCS_HUMAN	2	-9.18353	0.908165	control	inhibited	NaN	NaN	NaN
control / inhibited	Q9Y4K1	Q9Y4K1	-0.0638425	0.0638425	0.0231866	0.031174	16	Q9Y4K1	CRYBG1	Beta/gamma crystallin domain-containing protein 1	CRBG1_HUMAN	21	-4.32874	0.956713	control	inhibited	NaN	NaN	NaN
control / inhibited	Q92990	Q92990	0.044362	0.044362	0.0232962	0.0312538	16	Q92990	GLMN	Glomulin	GLMN_HUMAN	4	3.1227	1.03123	control	inhibited	NaN	NaN	NaN
control / inhibited	Q9NVH1	Q9NVH1	-0.00795039	0.00795039	0.0232917	0.0312538	16	Q9NVH1	DNAJC11	DnaJ homolog subfamily C member 11	DJC11_HUMAN	9	-0.549563	0.994504	control	inhibited	NaN	NaN	NaN
control / inhibited	Q6ZUJ8	Q6ZUJ8	0.136778	0.136778	0.023355	0.0313158	16	Q6ZUJ8	PIK3AP1	Phosphoinositide 3-kinase adapter protein 1	BCAP_HUMAN	1	9.94467	1.09945	control	inhibited	NaN	NaN	NaN
control / inhibited	P46459	P46459	-0.0222977	0.0222977	0.0233808	0.0313335	16	P46459	NSF	Vesicle-fusing ATPase	NSF_HUMAN	26	-1.53367	0.984663	control	inhibited	NaN	NaN	NaN
control / inhibited	B2RUZ4	B2RUZ4	-0.351776	0.351776	0.0234001	0.0313426	16	B2RUZ4	SMIM1	Small integral membrane protein 1	SMIM1_HUMAN	1	-21.6381	0.783619	control	inhibited	NaN	NaN	NaN
control / inhibited	P31943	P31943	-0.0602371	0.0602371	0.0234508	0.0313936	16	P31943	HNRNPH1	Heterogeneous nuclear ribonucleoprotein H	HNRH1_HUMAN	17	-4.08935	0.959106	control	inhibited	NaN	NaN	NaN
control / inhibited	A6NJ78	A6NJ78	-0.0840682	0.0840682	0.0235617	0.0314948	16	A6NJ78	METTL15	12S rRNA N4-methylcytidine (m4C) methyltransferase	MET15_HUMAN	1	-5.66063	0.943394	control	inhibited	NaN	NaN	NaN
control / inhibited	O95049	O95049	-0.0433817	0.0433817	0.0235741	0.0314948	16	O95049	TJP3	Tight junction protein ZO-3	ZO3_HUMAN	13	-2.96223	0.970378	control	inhibited	NaN	NaN	NaN
control / inhibited	P25789	P25789	0.0431259	0.0431259	0.023557	0.0314948	16	P25789	PSMA4	Proteasome subunit alpha type-4	PSA4_HUMAN	10	3.03439	1.03034	control	inhibited	NaN	NaN	NaN
control / inhibited	Q9UQR0	Q9UQR0	-0.0208388	0.0208388	0.0235769	0.0314948	16	Q9UQR0	SCML2	Sex comb on midleg-like protein 2	SCML2_HUMAN	1	-1.43405	0.985659	control	inhibited	NaN	NaN	NaN
control / inhibited	Q9BUR5	Q9BUR5	-0.109582	0.109582	0.0236128	0.0315258	16	Q9BUR5	APOO	MICOS complex subunit MIC26	MIC26_HUMAN	4	-7.31431	0.926857	control	inhibited	NaN	NaN	NaN
control / inhibited	O95251	O95251	-0.0858782	0.0858782	0.023742	0.0316814	16	O95251	KAT7	Histone acetyltransferase KAT7	KAT7_HUMAN	8	-5.77892	0.942211	control	inhibited	NaN	NaN	NaN
control / inhibited	Q92636	Q92636	-0.122802	0.122802	0.0237603	0.0316889	16	Q92636	NSMAF	Protein FAN	FAN_HUMAN	2	-8.15975	0.918402	control	inhibited	NaN	NaN	NaN
control / inhibited	O00743	O00743	0.0257955	0.0257955	0.0238176	0.0317484	16	O00743	PPP6C	Serine/threonine-protein phosphatase 6 catalytic subunit	PPP6_HUMAN	9	1.80409	1.01804	control	inhibited	NaN	NaN	NaN
control / inhibited	Q8IW35	Q8IW35	0.150878	0.150878	0.0238716	0.0318033	16	Q8IW35	CEP97	Centrosomal protein of 97 kDa	CEP97_HUMAN	1	11.0245	1.11024	control	inhibited	NaN	NaN	NaN
control / inhibited	Q8N1W1	Q8N1W1	0.0567509	0.0567509	0.0239939	0.0319491	16	Q8N1W1	ARHGEF28	Rho guanine nucleotide exchange factor 28	ARG28_HUMAN	1	4.01206	1.04012	control	inhibited	NaN	NaN	NaN
control / inhibited	Q9P032	Q9P032	-0.126526	0.126526	0.0240093	0.0319526	16	Q9P032	NDUFAF4	NADH dehydrogenase [ubiquinone] 1 alpha subcomplex assembly factor 4	NDUF4_HUMAN	4	-8.39657	0.916034	control	inhibited	NaN	NaN	NaN
control / inhibited	Q6ZUM4	Q6ZUM4	0.146397	0.146397	0.0240245	0.0319557	16	Q6ZUM4	ARHGAP27	Rho GTPase-activating protein 27	RHG27_HUMAN	1	10.6802	1.1068	control	inhibited	NaN	NaN	NaN
control / inhibited	Q5SNV9	Q5SNV9	0.0847804	0.0847804	0.0241031	0.0320433	16	Q5SNV9	C1orf167	Uncharacterized protein C1orf167	CA167_HUMAN	1	6.05263	1.06053	control	inhibited	NaN	NaN	NaN
control / inhibited	Q9H0A0	Q9H0A0	-0.0688215	0.0688215	0.0241589	0.0321004	16	Q9H0A0	NAT10	RNA cytidine acetyltransferase	NAT10_HUMAN	29	-4.65835	0.953417	control	inhibited	NaN	NaN	NaN
control / inhibited	Q15173	Q15173	-0.529744	0.529744	0.0241918	0.032127	16	Q15173	PPP2R5B	Serine/threonine-protein phosphatase 2A 56 kDa regulatory subunit beta isoform	2A5B_HUMAN	2	-30.7322	0.692678	control	inhibited	NaN	NaN	NaN
control / inhibited	Q01629	Q01629	0.125842	0.125842	0.0242755	0.0321867	16	Q01629	IFITM2	Interferon-induced transmembrane protein 2	IFM2_HUMAN	1	9.11446	1.09114	control	inhibited	NaN	NaN	NaN
control / inhibited	Q92844	Q92844	-0.395754	0.395754	0.0242663	0.0321867	16	Q92844	TANK	TRAF family member-associated NF-kappa-B activator	TANK_HUMAN	2	-23.9908	0.760092	control	inhibited	NaN	NaN	NaN
control / inhibited	Q9H0T7	Q9H0T7	-0.166231	0.166231	0.0242554	0.0321867	16	Q9H0T7	RAB17	Ras-related protein Rab-17	RAB17_HUMAN	1	-10.8832	0.891168	control	inhibited	NaN	NaN	NaN
control / inhibited	Q92520	Q92520	-0.083408	0.083408	0.0242909	0.03219	16	Q92520	FAM3C	Protein FAM3C	FAM3C_HUMAN	8	-5.61746	0.943825	control	inhibited	NaN	NaN	NaN
control / inhibited	Q9GZY8	Q9GZY8	-0.109066	0.109066	0.0243177	0.0322084	16	Q9GZY8	MFF	Mitochondrial fission factor	MFF_HUMAN	7	-7.28117	0.927188	control	inhibited	NaN	NaN	NaN
control / inhibited	O75400	O75400	-0.0686634	0.0686634	0.0243437	0.0322186	16	O75400	PRPF40A	Pre-mRNA-processing factor 40 homolog A	PR40A_HUMAN	15	-4.6479	0.953521	control	inhibited	NaN	NaN	NaN
control / inhibited	Q7Z7K0	Q7Z7K0	-0.17032	0.17032	0.0243513	0.0322186	16	Q7Z7K0	CMC1	COX assembly mitochondrial protein homolog	COXM1_HUMAN	4	-11.1354	0.888646	control	inhibited	NaN	NaN	NaN
control / inhibited	Q9P031	Q9P031	-0.627897	0.627897	0.0244164	0.0322877	16	Q9P031	CCDC59	Thyroid transcription factor 1-associated protein 26	TAP26_HUMAN	2	-35.2881	0.647119	control	inhibited	NaN	NaN	NaN
control / inhibited	Q9NX18	Q9NX18	-0.353418	0.353418	0.0244619	0.0323307	16	Q9NX18	SDHAF2	Succinate dehydrogenase assembly factor 2, mitochondrial	SDHF2_HUMAN	4	-21.7273	0.782727	control	inhibited	NaN	NaN	NaN
control / inhibited	Q96JB5	Q96JB5	-0.0658153	0.0658153	0.0245101	0.0323772	16	Q96JB5	CDK5RAP3	CDK5 regulatory subunit-associated protein 3	CK5P3_HUMAN	19	-4.45948	0.955405	control	inhibited	NaN	NaN	NaN
control / inhibited	O95235	O95235	-0.230953	0.230953	0.0245781	0.0324155	16	O95235	KIF20A	Kinesin-like protein KIF20A	KI20A_HUMAN	2	-14.7928	0.852072	control	inhibited	NaN	NaN	NaN
control / inhibited	Q96B96	Q96B96	-0.0932843	0.0932843	0.024574	0.0324155	16	Q96B96	TMEM159	Lipid droplet assembly factor 1	LDAF1_HUMAN	1	-6.26136	0.937386	control	inhibited	NaN	NaN	NaN
control / inhibited	Q9BYC9	Q9BYC9	-0.0475171	0.0475171	0.0245609	0.0324155	16	Q9BYC9	MRPL20	39S ribosomal protein L20, mitochondrial	RM20_HUMAN	4	-3.23998	0.9676	control	inhibited	NaN	NaN	NaN
control / inhibited	Q7L592	Q7L592	-0.207567	0.207567	0.0246066	0.0324189	16	Q7L592	NDUFAF7	Protein arginine methyltransferase NDUFAF7, mitochondrial	NDUF7_HUMAN	2	-13.4003	0.865997	control	inhibited	NaN	NaN	NaN
control / inhibited	Q8NF37	Q8NF37	-0.063928	0.063928	0.0245998	0.0324189	16	Q8NF37	LPCAT1	Lysophosphatidylcholine acyltransferase 1	PCAT1_HUMAN	18	-4.33441	0.956656	control	inhibited	NaN	NaN	NaN
control / inhibited	P24043	P24043	0.00526557	0.00526557	0.0246408	0.0324468	16	P24043	LAMA2	Laminin subunit alpha-2	LAMA2_HUMAN	1	0.365648	1.00366	control	inhibited	NaN	NaN	NaN
control / inhibited	O60934	O60934	0.0555527	0.0555527	0.0247101	0.0325036	16	O60934	NBN	Nibrin	NBN_HUMAN	11	3.92572	1.03926	control	inhibited	NaN	NaN	NaN
control / inhibited	P00403	P00403	-0.0438449	0.0438449	0.02471	0.0325036	16	P00403	MT-CO2	Cytochrome c oxidase subunit 2	COX2_HUMAN	6	-2.99338	0.970066	control	inhibited	NaN	NaN	NaN
control / inhibited	P24468	P24468	-0.118023	0.118023	0.0247992	0.0326037	16	P24468	NR2F2	COUP transcription factor 2	COT2_HUMAN	12	-7.85502	0.92145	control	inhibited	NaN	NaN	NaN
control / inhibited	O00519	O00519	-0.0645904	0.0645904	0.0248457	0.0326304	16	O00519	FAAH	Fatty-acid amide hydrolase 1	FAAH1_HUMAN	5	-4.37832	0.956217	control	inhibited	NaN	NaN	NaN
control / inhibited	O94888	O94888	-0.0962806	0.0962806	0.0248331	0.0326304	16	O94888	UBXN7	UBX domain-containing protein 7	UBXN7_HUMAN	10	-6.45585	0.935442	control	inhibited	NaN	NaN	NaN
control / inhibited	Q99661	Q99661	-0.0705077	0.0705077	0.0248695	0.0326444	16	Q99661	KIF2C	Kinesin-like protein KIF2C	KIF2C_HUMAN	2	-4.76972	0.952303	control	inhibited	NaN	NaN	NaN
control / inhibited	P13798	P13798	0.0411213	0.0411213	0.0250285	0.032836	16	P13798	APEH	Acylamino-acid-releasing enzyme	ACPH_HUMAN	17	2.89132	1.02891	control	inhibited	NaN	NaN	NaN
control / inhibited	P51570	P51570	0.0677979	0.0677979	0.0250522	0.0328497	16	P51570	GALK1	Galactokinase	GALK1_HUMAN	14	4.81156	1.04812	control	inhibited	NaN	NaN	NaN
control / inhibited	Q86WA6	Q86WA6	-0.0668863	0.0668863	0.0250963	0.0328903	16	Q86WA6	BPHL	Valacyclovir hydrolase	BPHL_HUMAN	4	-4.53038	0.954696	control	inhibited	NaN	NaN	NaN
control / inhibited	Q14527	Q14527	-0.252832	0.252832	0.0252401	0.0330544	16	Q14527	HLTF	Helicase-like transcription factor	HLTF_HUMAN	2	-16.0753	0.839247	control	inhibited	NaN	NaN	NaN
control / inhibited	Q96S19	Q96S19	0.0863378	0.0863378	0.0252481	0.0330544	16	Q96S19	METTL26	Methyltransferase-like 26	MTL26_HUMAN	9	6.16718	1.06167	control	inhibited	NaN	NaN	NaN
control / inhibited	P61326	P61326	-0.218924	0.218924	0.0253067	0.0330618	16	P61326	MAGOH	Protein mago nashi homolog	MGN_HUMAN	1	-14.0794	0.859206	control	inhibited	NaN	NaN	NaN
control / inhibited	Q99729	Q99729	-0.0669663	0.0669663	0.0252967	0.0330618	16	Q99729	HNRNPAB	Heterogeneous nuclear ribonucleoprotein A/B	ROAA_HUMAN	5	-4.53567	0.954643	control	inhibited	NaN	NaN	NaN
control / inhibited	Q9NUQ8	Q9NUQ8	0.0511981	0.0511981	0.025299	0.0330618	16	Q9NUQ8	ABCF3	ATP-binding cassette sub-family F member 3	ABCF3_HUMAN	10	3.6125	1.03613	control	inhibited	NaN	NaN	NaN
control / inhibited	Q9UBB4	Q9UBB4	-0.0279718	0.0279718	0.0252755	0.0330618	16	Q9UBB4	ATXN10	Ataxin-10	ATX10_HUMAN	15	-1.92018	0.980798	control	inhibited	NaN	NaN	NaN
control / inhibited	P08865	P08865	0.0122095	0.0122095	0.0253975	0.033163	16	P08865	RPSA	40S ribosomal protein SA	RSSA_HUMAN	13	0.849889	1.0085	control	inhibited	NaN	NaN	NaN
control / inhibited	Q9BQ95	Q9BQ95	-0.132296	0.132296	0.025434	0.0331932	16	Q9BQ95	ECSIT	Evolutionarily conserved signaling intermediate in Toll pathway, mitochondrial	ECSIT_HUMAN	2	-8.76216	0.912378	control	inhibited	NaN	NaN	NaN
control / inhibited	Q01650	Q01650	-0.0663588	0.0663588	0.0254884	0.0332469	16	Q01650	SLC7A5	Large neutral amino acids transporter small subunit 1	LAT1_HUMAN	7	-4.49546	0.955045	control	inhibited	NaN	NaN	NaN
control / inhibited	Q99798	Q99798	-0.0342903	0.0342903	0.0255413	0.0332985	16	Q99798	ACO2	Aconitate hydratase, mitochondrial	ACON_HUMAN	31	-2.3488	0.976512	control	inhibited	NaN	NaN	NaN
control / inhibited	Q567U6	Q567U6	0.0683734	0.0683734	0.0255662	0.0333135	16	Q567U6	CCDC93	Coiled-coil domain-containing protein 93	CCD93_HUMAN	9	4.85338	1.04853	control	inhibited	NaN	NaN	NaN
control / inhibited	O15511	O15511	0.077536	0.077536	0.0257115	0.0334853	16	O15511	ARPC5	Actin-related protein 2/3 complex subunit 5	ARPC5_HUMAN	8	5.52143	1.05521	control	inhibited	NaN	NaN	NaN
control / inhibited	O14745	O14745	0.0453611	0.0453611	0.0258038	0.0335327	16	O14745	SLC9A3R1	Na(+)/H(+) exchange regulatory cofactor NHE-RF1	NHRF1_HUMAN	22	3.19415	1.03194	control	inhibited	NaN	NaN	NaN
control / inhibited	O15155	O15155	-0.0973578	0.0973578	0.0257728	0.0335327	16	O15155	BET1	BET1 homolog	BET1_HUMAN	1	-6.52567	0.934743	control	inhibited	NaN	NaN	NaN
control / inhibited	P06730	P06730	0.0402402	0.0402402	0.025809	0.0335327	16	P06730	EIF4E	Eukaryotic translation initiation factor 4E	IF4E_HUMAN	8	2.8285	1.02828	control	inhibited	NaN	NaN	NaN
control / inhibited	Q9BVI4	Q9BVI4	-0.0509314	0.0509314	0.025815	0.0335327	16	Q9BVI4	NOC4L	Nucleolar complex protein 4 homolog	NOC4L_HUMAN	9	-3.4687	0.965313	control	inhibited	NaN	NaN	NaN
control / inhibited	Q9H845	Q9H845	-0.0691336	0.0691336	0.0258012	0.0335327	16	Q9H845	ACAD9	Complex I assembly factor ACAD9, mitochondrial	ACAD9_HUMAN	21	-4.67897	0.95321	control	inhibited	NaN	NaN	NaN
control / inhibited	O95573	O95573	-0.118507	0.118507	0.0258773	0.0335928	16	O95573	ACSL3	Long-chain-fatty-acid--CoA ligase 3	ACSL3_HUMAN	16	-7.88594	0.921141	control	inhibited	NaN	NaN	NaN
control / inhibited	P45880	P45880	-0.0731792	0.0731792	0.0259152	0.0335928	16	P45880	VDAC2	Voltage-dependent anion-selective channel protein 2	VDAC2_HUMAN	12	-4.9459	0.950541	control	inhibited	NaN	NaN	NaN
control / inhibited	P84098	P84098	0.047235	0.047235	0.0259019	0.0335928	16	P84098	RPL19	60S ribosomal protein L19	RL19_HUMAN	3	3.32827	1.03328	control	inhibited	NaN	NaN	NaN
control / inhibited	Q8WUH2	Q8WUH2	-0.108896	0.108896	0.0259124	0.0335928	16	Q8WUH2	TGFBRAP1	Transforming growth factor-beta receptor-associated protein 1	TGFA1_HUMAN	2	-7.27024	0.927298	control	inhibited	NaN	NaN	NaN
control / inhibited	Q96HQ2	Q96HQ2	-0.0486269	0.0486269	0.0259717	0.0336486	16	Q96HQ2	CDKN2AIPNL	CDKN2AIP N-terminal-like protein	C2AIL_HUMAN	3	-3.31439	0.966856	control	inhibited	NaN	NaN	NaN
control / inhibited	B0FP48;E5RIL1	B0FP48;E5RIL1	-0.438543	0.438543	0.0260452	0.0337003	16	B0FP48;E5RIL1	UPK3BL1;UPK3BL2	Uroplakin-3b-like protein 1;Uroplakin-3b-like protein 2	UPK3L_HUMAN;UPKL2_HUMAN	1	-26.212	0.73788	control	inhibited	NaN	NaN	NaN
control / inhibited	P24386	P24386	0.0143187	0.0143187	0.0260657	0.0337003	16	P24386	CHM	Rab proteins geranylgeranyltransferase component A 1	RAE1_HUMAN	5	0.997435	1.00997	control	inhibited	NaN	NaN	NaN
control / inhibited	Q96I15	Q96I15	-0.218434	0.218434	0.0260444	0.0337003	16	Q96I15	SCLY	Selenocysteine lyase	SCLY_HUMAN	2	-14.0502	0.859498	control	inhibited	NaN	NaN	NaN
control / inhibited	Q9HBM0	Q9HBM0	-0.110815	0.110815	0.0260553	0.0337003	16	Q9HBM0	VEZT	Vezatin	VEZA_HUMAN	5	-7.39355	0.926065	control	inhibited	NaN	NaN	NaN
control / inhibited	O15297	O15297	-0.0644269	0.0644269	0.0261107	0.0337235	16	O15297	PPM1D	Protein phosphatase 1D	PPM1D_HUMAN	8	-4.36749	0.956325	control	inhibited	NaN	NaN	NaN
control / inhibited	P42126	P42126	-0.0766577	0.0766577	0.0260989	0.0337235	16	P42126	ECI1	Enoyl-CoA delta isomerase 1, mitochondrial	ECI1_HUMAN	10	-5.17481	0.948252	control	inhibited	NaN	NaN	NaN
control / inhibited	Q7Z7F7	Q7Z7F7	-0.102255	0.102255	0.0262189	0.03382	16	Q7Z7F7	MRPL55	39S ribosomal protein L55, mitochondrial	RM55_HUMAN	3	-6.8424	0.931576	control	inhibited	NaN	NaN	NaN
control / inhibited	Q96AC1	Q96AC1	0.0751903	0.0751903	0.0262081	0.03382	16	Q96AC1	FERMT2	Fermitin family homolog 2	FERM2_HUMAN	14	5.35	1.0535	control	inhibited	NaN	NaN	NaN
control / inhibited	Q9Y4G6	Q9Y4G6	-0.11944	0.11944	0.0262261	0.03382	16	Q9Y4G6	TLN2	Talin-2	TLN2_HUMAN	5	-7.94551	0.920545	control	inhibited	NaN	NaN	NaN
control / inhibited	O15091	O15091	-0.114843	0.114843	0.0262826	0.0338579	16	O15091	PRORP	Mitochondrial ribonuclease P catalytic subunit	MRPP3_HUMAN	11	-7.65169	0.923483	control	inhibited	NaN	NaN	NaN
control / inhibited	Q8NFH5	Q8NFH5	-0.018608	0.018608	0.0262819	0.0338579	16	Q8NFH5	NUP35	Nucleoporin NUP35	NUP35_HUMAN	7	-1.28153	0.987185	control	inhibited	NaN	NaN	NaN
control / inhibited	P04424	P04424	0.0156818	0.0156818	0.0263916	0.0339408	16	P04424	ASL	Argininosuccinate lyase	ARLY_HUMAN	12	1.09291	1.01093	control	inhibited	NaN	NaN	NaN
control / inhibited	P48047	P48047	-0.0291164	0.0291164	0.026415	0.0339408	16	P48047	ATP5PO	ATP synthase subunit O, mitochondrial	ATPO_HUMAN	8	-1.99796	0.98002	control	inhibited	NaN	NaN	NaN
control / inhibited	P49902	P49902	0.0479684	0.0479684	0.0264117	0.0339408	16	P49902	NT5C2	Cytosolic purine 5'-nucleotidase	5NTC_HUMAN	19	3.38081	1.03381	control	inhibited	NaN	NaN	NaN
control / inhibited	Q9BZ67	Q9BZ67	0.0022752	0.0022752	0.0264084	0.0339408	16	Q9BZ67	FRMD8	FERM domain-containing protein 8	FRMD8_HUMAN	2	0.157829	1.00158	control	inhibited	NaN	NaN	NaN
control / inhibited	Q9C035	Q9C035	0.023673	0.023673	0.0263849	0.0339408	16	Q9C035	TRIM5	Tripartite motif-containing protein 5	TRIM5_HUMAN	3	1.65443	1.01654	control	inhibited	NaN	NaN	NaN
control / inhibited	O95391	O95391	-0.11588	0.11588	0.026436	0.0339502	16	O95391	SLU7	Pre-mRNA-splicing factor SLU7	SLU7_HUMAN	3	-7.71806	0.922819	control	inhibited	NaN	NaN	NaN
control / inhibited	A6NDG6	A6NDG6	0.0503811	0.0503811	0.0264719	0.0339789	16	A6NDG6	PGP	Glycerol-3-phosphate phosphatase	PGP_HUMAN	12	3.55385	1.03554	control	inhibited	NaN	NaN	NaN
control / inhibited	P52948	P52948	-0.0533288	0.0533288	0.0264952	0.0339913	16	P52948	NUP98	Nuclear pore complex protein Nup98-Nup96	NUP98_HUMAN	28	-3.62899	0.96371	control	inhibited	NaN	NaN	NaN
control / inhibited	Q5SRE5	Q5SRE5	-0.0594816	0.0594816	0.0265287	0.0340167	16	Q5SRE5	NUP188	Nucleoporin NUP188	NU188_HUMAN	18	-4.03912	0.959609	control	inhibited	NaN	NaN	NaN
control / inhibited	O43290	O43290	-0.067241	0.067241	0.0265755	0.0340592	16	O43290	SART1	U4/U6.U5 tri-snRNP-associated protein 1	SNUT1_HUMAN	25	-4.55384	0.954462	control	inhibited	NaN	NaN	NaN
control / inhibited	Q96T58	Q96T58	-0.0683193	0.0683193	0.0265947	0.0340663	16	Q96T58	SPEN	Msx2-interacting protein	MINT_HUMAN	3	-4.62515	0.953748	control	inhibited	NaN	NaN	NaN
control / inhibited	Q3LXA3	Q3LXA3	0.0526654	0.0526654	0.0266227	0.0340753	16	Q3LXA3	TKFC	Triokinase/FMN cyclase	TKFC_HUMAN	22	3.71794	1.03718	control	inhibited	NaN	NaN	NaN
control / inhibited	Q9NVM4	Q9NVM4	0.133354	0.133354	0.026629	0.0340753	16	Q9NVM4	PRMT7	Protein arginine N-methyltransferase 7	ANM7_HUMAN	3	9.68406	1.09684	control	inhibited	NaN	NaN	NaN
control / inhibited	P09012	P09012	-0.0334275	0.0334275	0.026688	0.0341003	16	P09012	SNRPA	U1 small nuclear ribonucleoprotein A	SNRPA_HUMAN	8	-2.29038	0.977096	control	inhibited	NaN	NaN	NaN
control / inhibited	P11940	P11940	-0.0234343	0.0234343	0.0266905	0.0341003	16	P11940	PABPC1	Polyadenylate-binding protein 1	PABP1_HUMAN	26	-1.61122	0.983888	control	inhibited	NaN	NaN	NaN
control / inhibited	Q96A49	Q96A49	0.0481118	0.0481118	0.026693	0.0341003	16	Q96A49	SYAP1	Synapse-associated protein 1	SYAP1_HUMAN	10	3.39108	1.03391	control	inhibited	NaN	NaN	NaN
control / inhibited	Q9NV06	Q9NV06	-0.210542	0.210542	0.0267032	0.0341003	16	Q9NV06	DCAF13	DDB1- and CUL4-associated factor 13	DCA13_HUMAN	5	-13.5788	0.864212	control	inhibited	NaN	NaN	NaN
control / inhibited	O00541	O00541	-0.0584725	0.0584725	0.0267419	0.0341322	16	O00541	PES1	Pescadillo homolog	PESC_HUMAN	14	-3.97197	0.96028	control	inhibited	NaN	NaN	NaN
control / inhibited	Q8TD26	Q8TD26	-0.181622	0.181622	0.0267818	0.0341656	16	Q8TD26	CHD6	Chromodomain-helicase-DNA-binding protein 6	CHD6_HUMAN	6	-11.8289	0.881711	control	inhibited	NaN	NaN	NaN
control / inhibited	O15440	O15440	-0.238263	0.238263	0.0268219	0.0341993	16	O15440	ABCC5	Multidrug resistance-associated protein 5	MRP5_HUMAN	2	-15.2235	0.847765	control	inhibited	NaN	NaN	NaN
control / inhibited	Q9P2W9	Q9P2W9	0.166772	0.166772	0.0269371	0.0343286	16	Q9P2W9	STX18	Syntaxin-18	STX18_HUMAN	5	12.2544	1.12254	control	inhibited	NaN	NaN	NaN
control / inhibited	Q9BQK8	Q9BQK8	-0.226774	0.226774	0.0269794	0.0343649	16	Q9BQK8	LPIN3	Phosphatidate phosphatase LPIN3	LPIN3_HUMAN	2	-14.5456	0.854544	control	inhibited	NaN	NaN	NaN
control / inhibited	P48637	P48637	0.0669466	0.0669466	0.0270403	0.0344074	16	P48637	GSS	Glutathione synthetase	GSHB_HUMAN	19	4.74973	1.0475	control	inhibited	NaN	NaN	NaN
control / inhibited	Q8N5K1	Q8N5K1	-0.0690687	0.0690687	0.027027	0.0344074	16	Q8N5K1	CISD2	CDGSH iron-sulfur domain-containing protein 2	CISD2_HUMAN	7	-4.67468	0.953253	control	inhibited	NaN	NaN	NaN
control / inhibited	Q9H9C1	Q9H9C1	0.0276705	0.0276705	0.0270562	0.0344101	16	Q9H9C1	VIPAS39	Spermatogenesis-defective protein 39 homolog	SPE39_HUMAN	9	1.93648	1.01936	control	inhibited	NaN	NaN	NaN
control / inhibited	P49792	P49792	-0.0460714	0.0460714	0.0271731	0.0345401	16	P49792	RANBP2	E3 SUMO-protein ligase RanBP2	RBP2_HUMAN	73	-3.14298	0.96857	control	inhibited	NaN	NaN	NaN
control / inhibited	Q86SF2	Q86SF2	-0.145795	0.145795	0.0271861	0.0345401	16	Q86SF2	GALNT7	N-acetylgalactosaminyltransferase 7	GALT7_HUMAN	12	-9.61187	0.903881	control	inhibited	NaN	NaN	NaN
control / inhibited	P14868	P14868	0.0471147	0.0471147	0.0272609	0.0345713	16	P14868	DARS1	Aspartate--tRNA ligase, cytoplasmic	SYDC_HUMAN	29	3.31965	1.0332	control	inhibited	NaN	NaN	NaN
control / inhibited	Q6IQ49	Q6IQ49	-0.114103	0.114103	0.0272859	0.0345713	16	Q6IQ49	SDE2	Replication stress response regulator SDE2	SDE2_HUMAN	4	-7.60434	0.923957	control	inhibited	NaN	NaN	NaN
control / inhibited	Q86YD1	Q86YD1	-0.213098	0.213098	0.0273077	0.0345713	16	Q86YD1	PTOV1	Prostate tumor-overexpressed gene 1 protein	PTOV1_HUMAN	1	-13.7317	0.862683	control	inhibited	NaN	NaN	NaN
control / inhibited	Q9C0C4	Q9C0C4	-0.136678	0.136678	0.027299	0.0345713	16	Q9C0C4	SEMA4C	Semaphorin-4C	SEM4C_HUMAN	9	-9.03885	0.909611	control	inhibited	NaN	NaN	NaN
control / inhibited	Q9NVI1	Q9NVI1	0.06003	0.06003	0.0272978	0.0345713	16	Q9NVI1	FANCI	Fanconi anemia group I protein	FANCI_HUMAN	16	4.24874	1.04249	control	inhibited	NaN	NaN	NaN
control / inhibited	Q9UHV7	Q9UHV7	-0.156021	0.156021	0.0272767	0.0345713	16	Q9UHV7	MED13	Mediator of RNA polymerase II transcription subunit 13	MED13_HUMAN	4	-10.2503	0.897497	control	inhibited	NaN	NaN	NaN
control / inhibited	Q9UKM7	Q9UKM7	-0.145052	0.145052	0.0272267	0.0345713	16	Q9UKM7	MAN1B1	Endoplasmic reticulum mannosyl-oligosaccharide 1,2-alpha-mannosidase	MA1B1_HUMAN	7	-9.5653	0.904347	control	inhibited	NaN	NaN	NaN
control / inhibited	Q9H0U6	Q9H0U6	0.0120161	0.0120161	0.0273709	0.0346337	16	Q9H0U6	MRPL18	39S ribosomal protein L18, mitochondrial	RM18_HUMAN	3	0.836372	1.00836	control	inhibited	NaN	NaN	NaN
control / inhibited	Q8TB96	Q8TB96	-0.0648858	0.0648858	0.0273907	0.0346412	16	Q8TB96	ITFG1	T-cell immunomodulatory protein	TIP_HUMAN	5	-4.3979	0.956021	control	inhibited	NaN	NaN	NaN
control / inhibited	O14672	O14672	-0.0662091	0.0662091	0.0274833	0.0347369	16	O14672	ADAM10	Disintegrin and metalloproteinase domain-containing protein 10	ADA10_HUMAN	17	-4.48555	0.955144	control	inhibited	NaN	NaN	NaN
control / inhibited	Q15465	Q15465	-0.137708	0.137708	0.0274942	0.0347369	16	Q15465	SHH	Sonic hedgehog protein	SHH_HUMAN	2	-9.1038	0.908962	control	inhibited	NaN	NaN	NaN
control / inhibited	O75818	O75818	-0.107852	0.107852	0.0275875	0.0348366	16	O75818	RPP40	Ribonuclease P protein subunit p40	RPP40_HUMAN	7	-7.20315	0.927968	control	inhibited	NaN	NaN	NaN
control / inhibited	O95747	O95747	0.0623174	0.0623174	0.0276151	0.0348366	16	O95747	OXSR1	Serine/threonine-protein kinase OSR1	OXSR1_HUMAN	10	4.41416	1.04414	control	inhibited	NaN	NaN	NaN
control / inhibited	Q10567	Q10567	-0.0256274	0.0256274	0.0276044	0.0348366	16	Q10567	AP1B1	AP-1 complex subunit beta-1	AP1B1_HUMAN	34	-1.76067	0.982393	control	inhibited	NaN	NaN	NaN
control / inhibited	O75167	O75167	-0.141131	0.141131	0.0276372	0.0348413	16	O75167	PHACTR2	Phosphatase and actin regulator 2	PHAR2_HUMAN	2	-9.3192	0.906808	control	inhibited	NaN	NaN	NaN
control / inhibited	P60981	P60981	0.0260511	0.0260511	0.0276467	0.0348413	16	P60981	DSTN	Destrin	DEST_HUMAN	11	1.82213	1.01822	control	inhibited	NaN	NaN	NaN
control / inhibited	O43929	O43929	-0.079178	0.079178	0.027713	0.0349072	16	O43929	ORC4	Origin recognition complex subunit 4	ORC4_HUMAN	9	-5.34031	0.946597	control	inhibited	NaN	NaN	NaN
control / inhibited	Q8WY36	Q8WY36	0.387585	0.387585	0.027748	0.0349337	16	Q8WY36	BBX	HMG box transcription factor BBX	BBX_HUMAN	1	30.8201	1.3082	control	inhibited	NaN	NaN	NaN
control / inhibited	O75157	O75157	0.0806843	0.0806843	0.0278611	0.0350584	16	O75157	TSC22D2	TSC22 domain family protein 2	T22D2_HUMAN	6	5.75195	1.05752	control	inhibited	NaN	NaN	NaN
control / inhibited	Q9Y324	Q9Y324	-0.313684	0.313684	0.0279001	0.0350897	16	Q9Y324	FCF1	rRNA-processing protein FCF1 homolog	FCF1_HUMAN	2	-19.5415	0.804585	control	inhibited	NaN	NaN	NaN
control / inhibited	P04179	P04179	-0.151937	0.151937	0.0279153	0.0350911	16	P04179	SOD2	Superoxide dismutase [Mn], mitochondrial	SODM_HUMAN	5	-9.99585	0.900042	control	inhibited	NaN	NaN	NaN
control / inhibited	Q8NBJ9	Q8NBJ9	-0.145655	0.145655	0.0280107	0.0351932	16	Q8NBJ9	SIDT2	SID1 transmembrane family member 2	SIDT2_HUMAN	1	-9.60308	0.903969	control	inhibited	NaN	NaN	NaN
control / inhibited	Q9UGV2	Q9UGV2	-0.0644975	0.0644975	0.0281347	0.0353313	16	Q9UGV2	NDRG3	Protein NDRG3	NDRG3_HUMAN	8	-4.37217	0.956278	control	inhibited	NaN	NaN	NaN
control / inhibited	Q8N5G0	Q8N5G0	-0.227109	0.227109	0.0282296	0.0354148	16	Q8N5G0	SMIM20	Small integral membrane protein 20	SIM20_HUMAN	2	-14.5655	0.854345	control	inhibited	NaN	NaN	NaN
control / inhibited	Q9NVN8	Q9NVN8	-0.180485	0.180485	0.0282245	0.0354148	16	Q9NVN8	GNL3L	Guanine nucleotide-binding protein-like 3-like protein	GNL3L_HUMAN	1	-11.7594	0.882406	control	inhibited	NaN	NaN	NaN
control / inhibited	Q9Y383	Q9Y383	-0.0350266	0.0350266	0.0282585	0.0354332	16	Q9Y383	LUC7L2	Putative RNA-binding protein Luc7-like 2	LC7L2_HUMAN	14	-2.39863	0.976014	control	inhibited	NaN	NaN	NaN
control / inhibited	Q9Y6J9	Q9Y6J9	-0.101993	0.101993	0.0282896	0.0354544	16	Q9Y6J9	TAF6L	TAF6-like RNA polymerase II p300/CBP-associated factor-associated factor 65 kDa subunit 6L	TAF6L_HUMAN	2	-6.8255	0.931745	control	inhibited	NaN	NaN	NaN
control / inhibited	P23526	P23526	0.0441647	0.0441647	0.0283356	0.0354943	16	P23526	AHCY	Adenosylhomocysteinase	SAHH_HUMAN	19	3.1086	1.03109	control	inhibited	NaN	NaN	NaN
control / inhibited	Q9H1A4	Q9H1A4	-0.0564369	0.0564369	0.0283566	0.0355027	16	Q9H1A4	ANAPC1	Anaphase-promoting complex subunit 1	APC1_HUMAN	7	-3.83638	0.961636	control	inhibited	NaN	NaN	NaN
control / inhibited	Q9BRP4	Q9BRP4	-0.0173309	0.0173309	0.0283912	0.0355281	16	Q9BRP4	PAAF1	Proteasomal ATPase-associated factor 1	PAAF1_HUMAN	6	-1.1941	0.988059	control	inhibited	NaN	NaN	NaN
control / inhibited	Q9NP92	Q9NP92	-0.123719	0.123719	0.0284078	0.0355311	16	Q9NP92	MRPS30	39S ribosomal protein S30, mitochondrial	RT30_HUMAN	6	-8.21816	0.917818	control	inhibited	NaN	NaN	NaN
control / inhibited	Q5W0Z9	Q5W0Z9	-0.0877161	0.0877161	0.028441	0.0355549	16	Q5W0Z9	ZDHHC20	Palmitoyltransferase ZDHHC20	ZDH20_HUMAN	5	-5.89888	0.941011	control	inhibited	NaN	NaN	NaN
control / inhibited	Q13573	Q13573	-0.0829912	0.0829912	0.0285281	0.0355931	16	Q13573	SNW1	SNW domain-containing protein 1	SNW1_HUMAN	16	-5.59018	0.944098	control	inhibited	NaN	NaN	NaN
control / inhibited	Q15436	Q15436	-0.0323622	0.0323622	0.0285122	0.0355931	16	Q15436	SEC23A	Protein transport protein Sec23A	SC23A_HUMAN	20	-2.2182	0.977818	control	inhibited	NaN	NaN	NaN
control / inhibited	Q8TAQ2	Q8TAQ2	-0.0628964	0.0628964	0.0285454	0.0355931	16	Q8TAQ2	SMARCC2	SWI/SNF complex subunit SMARCC2	SMRC2_HUMAN	23	-4.26598	0.95734	control	inhibited	NaN	NaN	NaN
[truncated: 4,154 more rows]

## Sheet: S10B_Sequence_coverage
Supplementary Table S9B. Mass spectrometry protein group level output from Spectronaut software of protein sequence coverage. Legend: PG.Coverage - coverage of protein sequence in one run; PG.Coverage (Global) - coverage of protein sequence across all runs.
R.Condition	R.FileName	R.Replicate	PG.ProteinAccessions	PG.Coverage	PG.Coverage (Global)	PG.Quantity
inhibited	4642_Lumos1_134_PB_DIA_win_DN1_1	1	A0A024RBG1	0.442	0.442	98713.9
inhibited	4642_Lumos1_134_PB_DIA_win_DN1_1	1	A0A087WUL8;B4DH59;P0DPF2;P0DPF3;Q3BBV0;Q3BBV2;Q5TI25;Q6P3W6	9.1%;8.6%;9.4%;2.3%;2.1%;2.9%;6.9%;3%	9.1%;8.6%;9.4%;2.3%;2.1%;2.9%;6.9%;3%	13915.6
inhibited	4642_Lumos1_134_PB_DIA_win_DN1_1	1	A0A0B4J2D5;P0DPI2	47%;47%	47%;47%	623535
inhibited	4642_Lumos1_134_PB_DIA_win_DN1_1	1	A0AV96	0.369	0.369	304531
inhibited	4642_Lumos1_134_PB_DIA_win_DN1_1	1	A0AVT1	0.493	0.493	439499
inhibited	4642_Lumos1_134_PB_DIA_win_DN1_1	1	A0FGR8	0.316	0.316	385909
inhibited	4642_Lumos1_134_PB_DIA_win_DN1_1	1	A0MZ66	0.513	0.513	417631
inhibited	4642_Lumos1_134_PB_DIA_win_DN1_1	1	A0PJW6	0.129	0.129	44259.7
inhibited	4642_Lumos1_134_PB_DIA_win_DN1_1	1	A1A4S6	0.059	0.059	32542.3
inhibited	4642_Lumos1_134_PB_DIA_win_DN1_1	1	A1L0T0	0.347	0.347	172145
inhibited	4642_Lumos1_134_PB_DIA_win_DN1_1	1	A1L170	0.118	0.118	22025.5
inhibited	4642_Lumos1_134_PB_DIA_win_DN1_1	1	A1L390	0.062	0.062	17469.5
inhibited	4642_Lumos1_134_PB_DIA_win_DN1_1	1	A1L3X0	0.036	0.036	33579
inhibited	4642_Lumos1_134_PB_DIA_win_DN1_1	1	A2RRP1	0.044	0.044	38655.5
inhibited	4642_Lumos1_134_PB_DIA_win_DN1_1	1	A2RTX5	0.064	0.064	36237.9
inhibited	4642_Lumos1_134_PB_DIA_win_DN1_1	1	A3KMH1	0.144	0.149	77835.1
inhibited	4642_Lumos1_134_PB_DIA_win_DN1_1	1	A3KN83	0.023	0.023	22834.7
inhibited	4642_Lumos1_134_PB_DIA_win_DN1_1	1	A4D1E9	0.253	0.253	59836.6
inhibited	4642_Lumos1_134_PB_DIA_win_DN1_1	1	A4D1S0	0.044	0.044	24017.4
inhibited	4642_Lumos1_134_PB_DIA_win_DN1_1	1	A4D1S5	0.161	0.161	24998.5
inhibited	4642_Lumos1_134_PB_DIA_win_DN1_1	1	A5D8V6	0.175	0.175	107781
inhibited	4642_Lumos1_134_PB_DIA_win_DN1_1	1	A5PLL7	0.107	0.107	44495.7
inhibited	4642_Lumos1_134_PB_DIA_win_DN1_1	1	A5PLN9	0.074	0.074	29233.4
inhibited	4642_Lumos1_134_PB_DIA_win_DN1_1	1	A5YKK6	0.256	0.256	244425
inhibited	4642_Lumos1_134_PB_DIA_win_DN1_1	1	A5YM69	0.05	0.05	21580.8
inhibited	4642_Lumos1_134_PB_DIA_win_DN1_1	1	A6NCE7;Q9GZQ8	11.2%;11.2%	11.2%;11.2%	185377
inhibited	4642_Lumos1_134_PB_DIA_win_DN1_1	1	A6NDB9	0.048	0.048	7581.63
inhibited	4642_Lumos1_134_PB_DIA_win_DN1_1	1	A6NDG6	0.523	0.523	654010
inhibited	4642_Lumos1_134_PB_DIA_win_DN1_1	1	A6NDU8	0.194	0.194	97326.5
inhibited	4642_Lumos1_134_PB_DIA_win_DN1_1	1	A6NFI3	0.071	0.071	34317.6
inhibited	4642_Lumos1_134_PB_DIA_win_DN1_1	1	A6NFQ2	0.024	0.024	8215.31
inhibited	4642_Lumos1_134_PB_DIA_win_DN1_1	1	A6NHL2	0.038	0.038	1.17678e+06
inhibited	4642_Lumos1_134_PB_DIA_win_DN1_1	1	A6NHR9	0.132	0.132	94165.5
inhibited	4642_Lumos1_134_PB_DIA_win_DN1_1	1	A6NHX0	0.058	0.058	18719.2
inhibited	4642_Lumos1_134_PB_DIA_win_DN1_1	1	A6NIH7	0.259	0.259	67356.8
inhibited	4642_Lumos1_134_PB_DIA_win_DN1_1	1	A6NJ78	0.042	0.042	9029.49
inhibited	4642_Lumos1_134_PB_DIA_win_DN1_1	1	A6NKD9	0.11	0.11	18187.4
inhibited	4642_Lumos1_134_PB_DIA_win_DN1_1	1	A6NKF1	0.109	0.109	24010.1
inhibited	4642_Lumos1_134_PB_DIA_win_DN1_1	1	A8CG34;Q96HA1	7.1%;7%	7.1%;7%	39639.4
inhibited	4642_Lumos1_134_PB_DIA_win_DN1_1	1	A8MT69	0.284	0.284	14652.4
inhibited	4642_Lumos1_134_PB_DIA_win_DN1_1	1	A8MWD9;P62308	25%;25%	25%;25%	994084
inhibited	4642_Lumos1_134_PB_DIA_win_DN1_1	1	A8MXV4	0.069	0.069	33001.2
inhibited	4642_Lumos1_134_PB_DIA_win_DN1_1	1	A9UHW6	0	0.041	6454.17
inhibited	4642_Lumos1_134_PB_DIA_win_DN1_1	1	B0FP48;E5RIL1	5.3%;5.3%	5.3%;5.3%	26065.7
inhibited	4642_Lumos1_134_PB_DIA_win_DN1_1	1	B1AK53	0.067	0.067	52178.8
inhibited	4642_Lumos1_134_PB_DIA_win_DN1_1	1	B2RUZ4	0.154	0.154	21968.4
inhibited	4642_Lumos1_134_PB_DIA_win_DN1_1	1	B4DXR9;Q15928;Q8TB69	1.2%;1.5%;1.3%	1.2%;1.5%;1.3%	22583.8
inhibited	4642_Lumos1_134_PB_DIA_win_DN1_1	1	B7ZAQ6;P0CG08	20.7%;20.7%	20.7%;20.7%	175101
inhibited	4642_Lumos1_134_PB_DIA_win_DN1_1	1	C4AMC7;Q6VEQ5	21.6%;21.5%	21.6%;21.5%	120967
inhibited	4642_Lumos1_134_PB_DIA_win_DN1_1	1	C9J7I0	0.219	0.219	32578.1
inhibited	4642_Lumos1_134_PB_DIA_win_DN1_1	1	C9JLW8	0.227	0.227	25110.2
inhibited	4642_Lumos1_134_PB_DIA_win_DN1_1	1	E9PAV3;Q13765	3.4%;32.6%	3.4%;32.6%	1211354
inhibited	4642_Lumos1_134_PB_DIA_win_DN1_1	1	E9PRG8	0.276	0.276	545645
inhibited	4642_Lumos1_134_PB_DIA_win_DN1_1	1	L0R6Q1	0.282	0.282	122702
inhibited	4642_Lumos1_134_PB_DIA_win_DN1_1	1	L0R819	0.312	0.312	29753.6
inhibited	4642_Lumos1_134_PB_DIA_win_DN1_1	1	O00115	0.103	0.103	69674.3
inhibited	4642_Lumos1_134_PB_DIA_win_DN1_1	1	O00124	0.063	0.063	2955.94
inhibited	4642_Lumos1_134_PB_DIA_win_DN1_1	1	O00139	0.143	0.143	122294
inhibited	4642_Lumos1_134_PB_DIA_win_DN1_1	1	O00148	0.255	0.255	299708
inhibited	4642_Lumos1_134_PB_DIA_win_DN1_1	1	O00151	0.714	0.714	487436
inhibited	4642_Lumos1_134_PB_DIA_win_DN1_1	1	O00154	0.282	0.282	606076
inhibited	4642_Lumos1_134_PB_DIA_win_DN1_1	1	O00159	0.404	0.404	463793
inhibited	4642_Lumos1_134_PB_DIA_win_DN1_1	1	O00161	0.531	0.531	154255
inhibited	4642_Lumos1_134_PB_DIA_win_DN1_1	1	O00165	0.312	0.312	88752.5
inhibited	4642_Lumos1_134_PB_DIA_win_DN1_1	1	O00170	0.482	0.482	481093
inhibited	4642_Lumos1_134_PB_DIA_win_DN1_1	1	O00178	0.16	0.16	88689.3
inhibited	4642_Lumos1_134_PB_DIA_win_DN1_1	1	O00180	0.057	0.057	25761
inhibited	4642_Lumos1_134_PB_DIA_win_DN1_1	1	O00182	0.132	0.132	60874.3
inhibited	4642_Lumos1_134_PB_DIA_win_DN1_1	1	O00186	0.333	0.333	250308
inhibited	4642_Lumos1_134_PB_DIA_win_DN1_1	1	O00189	0.082	0.082	42979.6
inhibited	4642_Lumos1_134_PB_DIA_win_DN1_1	1	O00192	0.014	0.014	5288.94
inhibited	4642_Lumos1_134_PB_DIA_win_DN1_1	1	O00193	0.213	0.213	109555
inhibited	4642_Lumos1_134_PB_DIA_win_DN1_1	1	O00194	0.518	0.518	188726
inhibited	4642_Lumos1_134_PB_DIA_win_DN1_1	1	O00203	0.243	0.243	260524
inhibited	4642_Lumos1_134_PB_DIA_win_DN1_1	1	O00204	0.51	0.553	348982
inhibited	4642_Lumos1_134_PB_DIA_win_DN1_1	1	O00212	0.262	0.262	90248.2
inhibited	4642_Lumos1_134_PB_DIA_win_DN1_1	1	O00214	0.101	0.101	44618.1
inhibited	4642_Lumos1_134_PB_DIA_win_DN1_1	1	O00217	0.271	0.271	444603
inhibited	4642_Lumos1_134_PB_DIA_win_DN1_1	1	O00221	0.082	0.082	27457
inhibited	4642_Lumos1_134_PB_DIA_win_DN1_1	1	O00231	0.595	0.595	605996
inhibited	4642_Lumos1_134_PB_DIA_win_DN1_1	1	O00232	0.539	0.539	529511
inhibited	4642_Lumos1_134_PB_DIA_win_DN1_1	1	O00233	0.448	0.448	389045
inhibited	4642_Lumos1_134_PB_DIA_win_DN1_1	1	O00244	0.5	0.5	212370
inhibited	4642_Lumos1_134_PB_DIA_win_DN1_1	1	O00255	0.062	0.062	28273.7
inhibited	4642_Lumos1_134_PB_DIA_win_DN1_1	1	O00257	0.082	0.082	38307.3
inhibited	4642_Lumos1_134_PB_DIA_win_DN1_1	1	O00264	0.559	0.559	627744
inhibited	4642_Lumos1_134_PB_DIA_win_DN1_1	1	O00267	0.391	0.391	130874
inhibited	4642_Lumos1_134_PB_DIA_win_DN1_1	1	O00268	0.136	0.136	29903.6
inhibited	4642_Lumos1_134_PB_DIA_win_DN1_1	1	O00273	0.293	0.293	86819.6
inhibited	4642_Lumos1_134_PB_DIA_win_DN1_1	1	O00287	0.132	0.132	8939.85
inhibited	4642_Lumos1_134_PB_DIA_win_DN1_1	1	O00291	0.227	0.227	163004
inhibited	4642_Lumos1_134_PB_DIA_win_DN1_1	1	O00299	0.755	0.755	4226872
inhibited	4642_Lumos1_134_PB_DIA_win_DN1_1	1	O00303	0.392	0.392	656201
inhibited	4642_Lumos1_134_PB_DIA_win_DN1_1	1	O00308	0.043	0.043	35693.1
inhibited	4642_Lumos1_134_PB_DIA_win_DN1_1	1	O00330	0.18	0.218	76103.8
inhibited	4642_Lumos1_134_PB_DIA_win_DN1_1	1	O00370	0.007	0.007	66128.2
inhibited	4642_Lumos1_134_PB_DIA_win_DN1_1	1	O00391	0.091	0.091	61329.3
inhibited	4642_Lumos1_134_PB_DIA_win_DN1_1	1	O00399	0.147	0.147	44729.4
inhibited	4642_Lumos1_134_PB_DIA_win_DN1_1	1	O00400	0.049	0.049	92314.2
inhibited	4642_Lumos1_134_PB_DIA_win_DN1_1	1	O00401	0.271	0.271	105593
inhibited	4642_Lumos1_134_PB_DIA_win_DN1_1	1	O00410	0.52	0.528	652856
inhibited	4642_Lumos1_134_PB_DIA_win_DN1_1	1	O00411	0.027	0.027	12896.9
inhibited	4642_Lumos1_134_PB_DIA_win_DN1_1	1	O00418	0.026	0.026	24605.2
inhibited	4642_Lumos1_134_PB_DIA_win_DN1_1	1	O00422	0.235	0.294	157403
inhibited	4642_Lumos1_134_PB_DIA_win_DN1_1	1	O00423	0.157	0.157	97834.5
inhibited	4642_Lumos1_134_PB_DIA_win_DN1_1	1	O00429	0.545	0.545	234367
inhibited	4642_Lumos1_134_PB_DIA_win_DN1_1	1	O00442	0.257	0.257	105670
inhibited	4642_Lumos1_134_PB_DIA_win_DN1_1	1	O00443	0.049	0.049	32865.6
inhibited	4642_Lumos1_134_PB_DIA_win_DN1_1	1	O00458	0.095	0.095	39693.3
inhibited	4642_Lumos1_134_PB_DIA_win_DN1_1	1	O00459	0.078	0.078	22321.8
inhibited	4642_Lumos1_134_PB_DIA_win_DN1_1	1	O00461	0.042	0.042	26782.9
inhibited	4642_Lumos1_134_PB_DIA_win_DN1_1	1	O00462	0.053	0.053	46953.2
inhibited	4642_Lumos1_134_PB_DIA_win_DN1_1	1	O00468	0.296	0.296	303894
inhibited	4642_Lumos1_134_PB_DIA_win_DN1_1	1	O00469	0.151	0.151	89416.9
inhibited	4642_Lumos1_134_PB_DIA_win_DN1_1	1	O00471	0.202	0.219	81882.4
inhibited	4642_Lumos1_134_PB_DIA_win_DN1_1	1	O00483	0.37	0.37	738640
inhibited	4642_Lumos1_134_PB_DIA_win_DN1_1	1	O00487	0.394	0.394	464671
inhibited	4642_Lumos1_134_PB_DIA_win_DN1_1	1	O00505	0.353	0.353	657534
inhibited	4642_Lumos1_134_PB_DIA_win_DN1_1	1	O00515	0.358	0.358	357493
inhibited	4642_Lumos1_134_PB_DIA_win_DN1_1	1	O00519	0.138	0.138	41582.1
inhibited	4642_Lumos1_134_PB_DIA_win_DN1_1	1	O00541	0.279	0.279	223916
inhibited	4642_Lumos1_134_PB_DIA_win_DN1_1	1	O00559	0.089	0.089	18641.2
inhibited	4642_Lumos1_134_PB_DIA_win_DN1_1	1	O00560	0.312	0.312	269238
inhibited	4642_Lumos1_134_PB_DIA_win_DN1_1	1	O00566	0.276	0.276	105176
inhibited	4642_Lumos1_134_PB_DIA_win_DN1_1	1	O00567	0.485	0.485	388524
inhibited	4642_Lumos1_134_PB_DIA_win_DN1_1	1	O00571	0.6	0.6	1.91202e+06
inhibited	4642_Lumos1_134_PB_DIA_win_DN1_1	1	O00584	0.25	0.25	102569
inhibited	4642_Lumos1_134_PB_DIA_win_DN1_1	1	O00592	0.154	0.154	447949
inhibited	4642_Lumos1_134_PB_DIA_win_DN1_1	1	O00625	0.348	0.348	143656
inhibited	4642_Lumos1_134_PB_DIA_win_DN1_1	1	O00629	0.369	0.369	410959
inhibited	4642_Lumos1_134_PB_DIA_win_DN1_1	1	O00635	0.022	0.047	10061.5
inhibited	4642_Lumos1_134_PB_DIA_win_DN1_1	1	O00716	0.032	0.032	8359.38
inhibited	4642_Lumos1_134_PB_DIA_win_DN1_1	1	O00743	0.439	0.439	156612
inhibited	4642_Lumos1_134_PB_DIA_win_DN1_1	1	O00746	0.364	0.364	95568.9
inhibited	4642_Lumos1_134_PB_DIA_win_DN1_1	1	O00754	0.213	0.213	102956
inhibited	4642_Lumos1_134_PB_DIA_win_DN1_1	1	O00757	0.029	0.029	1.40288e+06
inhibited	4642_Lumos1_134_PB_DIA_win_DN1_1	1	O00762	0.369	0.525	136541
inhibited	4642_Lumos1_134_PB_DIA_win_DN1_1	1	O00764	0.596	0.596	1.61697e+06
inhibited	4642_Lumos1_134_PB_DIA_win_DN1_1	1	O00767	0.131	0.131	454448
inhibited	4642_Lumos1_134_PB_DIA_win_DN1_1	1	O14493	0.038	0.038	441545
inhibited	4642_Lumos1_134_PB_DIA_win_DN1_1	1	O14497	0.143	0.143	87117.3
inhibited	4642_Lumos1_134_PB_DIA_win_DN1_1	1	O14519	0.113	0.113	63417.4
inhibited	4642_Lumos1_134_PB_DIA_win_DN1_1	1	O14521	0.044	0.044	69635.3
inhibited	4642_Lumos1_134_PB_DIA_win_DN1_1	1	O14524	0.043	0.043	38049
inhibited	4642_Lumos1_134_PB_DIA_win_DN1_1	1	O14530	0.27	0.27	106802
inhibited	4642_Lumos1_134_PB_DIA_win_DN1_1	1	O14531	0.101	0.101	39369.9
inhibited	4642_Lumos1_134_PB_DIA_win_DN1_1	1	O14545	0.215	0.215	78536.7
inhibited	4642_Lumos1_134_PB_DIA_win_DN1_1	1	O14548	0.272	0.412	135910
inhibited	4642_Lumos1_134_PB_DIA_win_DN1_1	1	O14558	0.062	0.062	461073
inhibited	4642_Lumos1_134_PB_DIA_win_DN1_1	1	O14561	0.154	0.154	942460
inhibited	4642_Lumos1_134_PB_DIA_win_DN1_1	1	O14562	0.307	0.307	677991
inhibited	4642_Lumos1_134_PB_DIA_win_DN1_1	1	O14569	0.054	0.054	33891.8
inhibited	4642_Lumos1_134_PB_DIA_win_DN1_1	1	O14578	0.018	0.018	14567.2
inhibited	4642_Lumos1_134_PB_DIA_win_DN1_1	1	O14579	0.552	0.552	781154
inhibited	4642_Lumos1_134_PB_DIA_win_DN1_1	1	O14617	0.307	0.307	252205
inhibited	4642_Lumos1_134_PB_DIA_win_DN1_1	1	O14618	0.288	0.288	292511
inhibited	4642_Lumos1_134_PB_DIA_win_DN1_1	1	O14641	0.037	0.037	13676
inhibited	4642_Lumos1_134_PB_DIA_win_DN1_1	1	O14646	0.031	0.031	21099
inhibited	4642_Lumos1_134_PB_DIA_win_DN1_1	1	O14647	0.038	0.038	37856.3
inhibited	4642_Lumos1_134_PB_DIA_win_DN1_1	1	O14653	0.269	0.269	111309
inhibited	4642_Lumos1_134_PB_DIA_win_DN1_1	1	O14656	0.41	0.41	183351
inhibited	4642_Lumos1_134_PB_DIA_win_DN1_1	1	O14657	0.176	0.22	70176.7
inhibited	4642_Lumos1_134_PB_DIA_win_DN1_1	1	O14662	0.305	0.305	198800
inhibited	4642_Lumos1_134_PB_DIA_win_DN1_1	1	O14672	0.329	0.329	301925
inhibited	4642_Lumos1_134_PB_DIA_win_DN1_1	1	O14681	0.115	0.115	52664.7
inhibited	4642_Lumos1_134_PB_DIA_win_DN1_1	1	O14683	0.18	0.18	89588.6
inhibited	4642_Lumos1_134_PB_DIA_win_DN1_1	1	O14686	0.007	0.007	14575.6
inhibited	4642_Lumos1_134_PB_DIA_win_DN1_1	1	O14730	0.091	0.091	78147.4
inhibited	4642_Lumos1_134_PB_DIA_win_DN1_1	1	O14734	0.27	0.27	63590.5
inhibited	4642_Lumos1_134_PB_DIA_win_DN1_1	1	O14735	0.272	0.272	617583
inhibited	4642_Lumos1_134_PB_DIA_win_DN1_1	1	O14737	0.544	0.544	419201
inhibited	4642_Lumos1_134_PB_DIA_win_DN1_1	1	O14744	0.429	0.429	770104
inhibited	4642_Lumos1_134_PB_DIA_win_DN1_1	1	O14745	0.723	0.723	3281161
inhibited	4642_Lumos1_134_PB_DIA_win_DN1_1	1	O14773	0.13	0.13	51132.6
inhibited	4642_Lumos1_134_PB_DIA_win_DN1_1	1	O14776	0.199	0.199	280536
inhibited	4642_Lumos1_134_PB_DIA_win_DN1_1	1	O14777	0.019	0.019	6849.58
inhibited	4642_Lumos1_134_PB_DIA_win_DN1_1	1	O14786	0.132	0.132	43571
inhibited	4642_Lumos1_134_PB_DIA_win_DN1_1	1	O14787	0.302	0.322	264411
inhibited	4642_Lumos1_134_PB_DIA_win_DN1_1	1	O14791	0.08	0.08	41380.7
inhibited	4642_Lumos1_134_PB_DIA_win_DN1_1	1	O14795	0.014	0.014	16717.2
inhibited	4642_Lumos1_134_PB_DIA_win_DN1_1	1	O14802	0.027	0.027	29711.9
inhibited	4642_Lumos1_134_PB_DIA_win_DN1_1	1	O14818	0.516	0.516	1.28718e+06
inhibited	4642_Lumos1_134_PB_DIA_win_DN1_1	1	O14828	0.308	0.308	401537
inhibited	4642_Lumos1_134_PB_DIA_win_DN1_1	1	O14841	0.042	0.042	17417.5
inhibited	4642_Lumos1_134_PB_DIA_win_DN1_1	1	O14874	0.167	0.167	30815.1
inhibited	4642_Lumos1_134_PB_DIA_win_DN1_1	1	O14879	0.637	0.637	643436
inhibited	4642_Lumos1_134_PB_DIA_win_DN1_1	1	O14880	0.322	0.322	168422
inhibited	4642_Lumos1_134_PB_DIA_win_DN1_1	1	O14893	0.168	0.168	33354.2
inhibited	4642_Lumos1_134_PB_DIA_win_DN1_1	1	O14896	0.051	0.051	19675.6
inhibited	4642_Lumos1_134_PB_DIA_win_DN1_1	1	O14907	0.395	0.395	273013
inhibited	4642_Lumos1_134_PB_DIA_win_DN1_1	1	O14908	0.592	0.592	515353
inhibited	4642_Lumos1_134_PB_DIA_win_DN1_1	1	O14920	0.034	0.034	34425.6
inhibited	4642_Lumos1_134_PB_DIA_win_DN1_1	1	O14925	0.263	0.263	99565.8
inhibited	4642_Lumos1_134_PB_DIA_win_DN1_1	1	O14929	0.315	0.315	340746
inhibited	4642_Lumos1_134_PB_DIA_win_DN1_1	1	O14933	0.758	0.758	352332
inhibited	4642_Lumos1_134_PB_DIA_win_DN1_1	1	O14936	0.247	0.247	113557
inhibited	4642_Lumos1_134_PB_DIA_win_DN1_1	1	O14949	0.268	0.268	258725
inhibited	4642_Lumos1_134_PB_DIA_win_DN1_1	1	O14950;P19105	62.2%;62.6%	62.2%;62.6%	1.26734e+06
inhibited	4642_Lumos1_134_PB_DIA_win_DN1_1	1	O14957	0.214	0.214	133034
inhibited	4642_Lumos1_134_PB_DIA_win_DN1_1	1	O14964	0.203	0.203	284524
inhibited	4642_Lumos1_134_PB_DIA_win_DN1_1	1	O14965	0.04	0.04	40794.9
inhibited	4642_Lumos1_134_PB_DIA_win_DN1_1	1	O14966	0.054	0.054	62613.8
inhibited	4642_Lumos1_134_PB_DIA_win_DN1_1	1	O14972	0.313	0.313	60700.1
inhibited	4642_Lumos1_134_PB_DIA_win_DN1_1	1	O14974	0.345	0.345	282028
inhibited	4642_Lumos1_134_PB_DIA_win_DN1_1	1	O14975	0.295	0.295	216922
inhibited	4642_Lumos1_134_PB_DIA_win_DN1_1	1	O14976	0.193	0.193	309734
inhibited	4642_Lumos1_134_PB_DIA_win_DN1_1	1	O14979	0.221	0.221	1.06407e+06
inhibited	4642_Lumos1_134_PB_DIA_win_DN1_1	1	O14980	0.538	0.556	739642
inhibited	4642_Lumos1_134_PB_DIA_win_DN1_1	1	O14981	0.075	0.075	20630.9
inhibited	4642_Lumos1_134_PB_DIA_win_DN1_1	1	O14986	0.015	0.015	766388
inhibited	4642_Lumos1_134_PB_DIA_win_DN1_1	1	O15014	0.041	0.041	17681.1
inhibited	4642_Lumos1_134_PB_DIA_win_DN1_1	1	O15020	0.238	0.249	118567
inhibited	4642_Lumos1_134_PB_DIA_win_DN1_1	1	O15027	0.319	0.328	318245
inhibited	4642_Lumos1_134_PB_DIA_win_DN1_1	1	O15031	0.072	0.072	69866
inhibited	4642_Lumos1_134_PB_DIA_win_DN1_1	1	O15042	0.236	0.236	191348
inhibited	4642_Lumos1_134_PB_DIA_win_DN1_1	1	O15047	0.048	0.048	26339.2
inhibited	4642_Lumos1_134_PB_DIA_win_DN1_1	1	O15049	0.055	0.055	10189.6
inhibited	4642_Lumos1_134_PB_DIA_win_DN1_1	1	O15050	0.029	0.029	51503.5
inhibited	4642_Lumos1_134_PB_DIA_win_DN1_1	1	O15056	0.017	0.017	7721.39
inhibited	4642_Lumos1_134_PB_DIA_win_DN1_1	1	O15066	0.032	0.032	49347.3
inhibited	4642_Lumos1_134_PB_DIA_win_DN1_1	1	O15067	0.195	0.195	161621
inhibited	4642_Lumos1_134_PB_DIA_win_DN1_1	1	O15075	0.038	0.038	35176.6
[truncated: 48,834 more rows]

## Sheet: S10C_total_prot_upregulated
Supplementary Table S10C. List of significantly (q-value < 0.05) up-regulated (Log2FC > 0.58) proteins after NF-κB inhibition in the total proteome analysis.
[truncated: 38 more rows]

[truncated: 1 more sheets: S10D_total_prot_downregulated]
